# Supplementary material for: Computational Drug Repurposing for Antituberculosis Therapy: Discovery of Multi-Strain Inhibitors
Source: Antibiotics (Basel). 2021 Aug 19;10(8):1005. doi: 10.3390/antibiotics10081005 (PMC8388932; doi:10.3390/antibiotics10081005)
Supplement: Supplementary file 1 [file antibiotics-10-01005-s001.zip]

Archive with 8 entries (8 files):
- Supplementary Material 1.xlsx
- Supplementary Material 2.xlsx
- Supplementary Material 3.xlsx
- Supplementary Material 4.xlsx
- Supplementary Material 5.xlsx
- Supplementary Material 6.xlsx
- Supplementary Material 7.xlsx
- Supplementary Material 8.xlsx
