# Supplementary material for: Computational Drug Repurposing for Antituberculosis Therapy: Discovery of Multi-Strain Inhibitors
Source: Antibiotics (Basel). 2021 Aug 19;10(8):1005. doi: 10.3390/antibiotics10081005 (PMC8388932; doi:10.3390/antibiotics10081005)
Supplement: Supplementary file 1 [file antibiotics-10-01005-s001.zip › Supplementary Material 1.xlsx]

## Sheet: S1
Computational Drug Repurposing for Antituberculosis Therapy: Discovery of Multi-Strain Inhibitors
Valeria V. Kleandrova1, Marcus T. Scotti2, and Alejandro Speck-Planche2*
1Laboratory of Fundamental and Applied Research of Quality and Technology of Food Production, Moscow State University of Food Production, Volokolamskoe shosse 11, 125080, Moscow, Russian Federation 2Postgraduate Program in Natural and Synthetic Bioactive Products, Federal University of Paraíba, 58051-900, João Pessoa, Brazil
*Correspondence: Alejandro Speck-Planche (alejspivanovich@gmail.com)

## Sheet: S2
Molecule ChEMBL ID	Smiles	ta	Relation	MIC90 (nM)	p(ta)	ATBi(cj)	bs	p(bs)	ap	p(ap)	Series	LASSq0(HYD)C	LASSq1(HYD)C	LASSq2(HYD)C	LASSq3(HYD)C	LASSq4(HYD)C	LASSq5(HYD)C	LASSq0(AW)C	LASSq1(AW)C	LASSq2(AW)C	LASSq3(AW)C	LASSq4(AW)C	LASSq5(AW)C	LASSq0(POL)C	LASSq1(POL)C	LASSq2(POL)C	LASSq3(POL)C	LASSq4(POL)C	LASSq5(POL)C	LASSq0(KU)C	LASSq1(KU)C	LASSq2(KU)C	LASSq3(KU)C	LASSq4(KU)C	LASSq5(KU)C	LASSq0(HYD)G	LASSq1(HYD)G	LASSq2(HYD)G	LASSq3(HYD)G	LASSq4(HYD)G	LASSq5(HYD)G	LASSq0(AW)G	LASSq1(AW)G	LASSq2(AW)G	LASSq3(AW)G	LASSq4(AW)G	LASSq5(AW)G	LASSq0(POL)G	LASSq1(POL)G
CHEMBL4570895	COc1cc([C@](O)(CCN(C)C)[C@H](c2cc(OC(C)C)cnc2OC)c2cc3cc(C#N)ccc3nc2OC)cc(OC)n1	10d	'<'	6.64783	0.163007	1	Mtb (H37Rv_NRF)	0.147804	LORA method	0.142736	Training	27.6345	4.537	18.3748	4.5537	11.9303	4.3478	14	14.5284	13.2699	12.7404	12.2933	11.8423	635.712	637.603	605.741	606.683	600.375	599.473	66	109.171	74.859	94.9033	79.1068	90.2927	0	0	0	0	0	0	0	0	0	0	0	0	0	0
CHEMBL4553146	COc1cc([C@](O)(CCN(C)C)[C@@H](c2cc3cc(Br)ccc3nc2OC)c2cc(OC)nc(OC)c2OC)cc(OC)n1	10d	'='	9.12464	0.163007	1	Mtb (H37Rv_NRF)	0.147804	LORA method	0.142736	Training	28.6862	2.088	17.815	2.4975	9.9624	3.1781	12	12.0345	10.9445	10.1383	10.1081	9.666	573.646	570.071	542.163	539.983	539.355	537.676	41	80.7866	49.4755	66.5233	56.035	63.7076	0.8091	-0.1197	0.0465	-0.0776	-0.0639	-0.0799	44.2581	4.1579	14.4967	7.9808	8.766	7.425	52.4087	44.1095
CHEMBL4225899	COc1cc2ccc(Br)cc2cc1[C@@H](c1ccnc(OC)c1OC)[C@@](O)(CCN(C)C)c1cccc2occc12	10d	'='	11.5601	0.163007	1	Mtb (H37Rv_NRF)	0.147804	LORA method	0.142736	Training	19.0954	2.2183	13.0963	2.5174	8.6433	2.9079	9	9.0372	8.5593	7.9595	8.1013	7.6576	541.794	532.685	504.301	501.8	497.241	493.107	38	66.5469	44.6731	57.0098	48.4548	54.5901	0.8091	-0.1197	0.0465	-0.0776	-0.0563	-0.0757	44.2581	4.1579	14.4967	7.9808	8.766	7.4128	52.5866	44.2956
CHEMBL4543449	COc1cc([C@](O)(CCN(C)C)[C@H](c2cc(OC(C)C)ncc2OC)c2cc3cc(Br)ccc3nc2OC)cc(OC)n1	10d	'='	12.2027	0.163007	1	Mtb (H37Rv_NRF)	0.147804	LORA method	0.142736	Test	27.6245	4.747	18.2734	4.7681	11.7593	4.3319	13	13.258	12.2541	11.502	11.2674	10.6481	604.817	608.765	571.503	574.505	564.28	565.505	50	87.2044	59.296	74.4414	63.6493	71.0132	0.8091	-0.1197	0.0465	-0.0776	-0.0639	-0.0799	44.2581	4.1579	14.4967	7.9808	8.766	7.425	52.39	44.0899
CHEMBL4560297	CCN(CC)c1ccc([C@H](c2cc3cc(Br)ccc3nc2OC)[C@@](O)(CCN(C)C)c2cc(OC)nc(OC)c2)cn1	10d	'='	12.5272	0.163007	1	Mtb (H37Rv_NRF)	0.147804	LORA method	0.142736	Training	27.0825	7.549	17.6431	6.3278	11.3133	5.0006	13	13.0091	12.1587	11.4909	11.1501	10.6363	604.297	601.647	573.341	570.279	561.067	558.478	48	81.1024	57.3501	71.2322	61.3241	68.4492	0.8091	-0.1197	0.0465	-0.0776	-0.0639	-0.0799	44.2581	4.1579	14.4967	7.9808	8.766	7.4251	52.3059	44.0019
CHEMBL4227420	COc1cc2ccc(Br)cc2cc1[C@@H](c1cccc2c1OCCO2)[C@@](O)(CCN(C)C)c1cccc2c1CCC2	10d	'='	13.2765	0.163007	1	Mtb (H37Rv_NRF)	0.147804	LORA method	0.142736	Training	18.8919	5.5757	13.1953	4.7751	9.74	4.286	12	12.1212	11.4226	10.7025	10.6706	10.1568	694.279	686.893	653.863	648.805	643.926	641.344	56	87.7113	67.4621	77.4001	69.0058	74.2536	0.8091	-0.1197	0.0465	-0.0776	-0.0563	-0.0757	44.2581	4.1579	14.4967	7.9808	8.766	7.4128	52.5909	44.3
CHEMBL4525464	CCSc1cc([C@H](c2cc3cc(Br)ccc3nc2OC)[C@@](O)(CCN(C)C)c2cc(OC)nc(OC)c2)cc(N(C)C)n1	10d	'='	14.9105	0.163007	1	Mtb (H37Rv_NRF)	0.147804	LORA method	0.142736	Training	29.4828	5.4906	19.2183	4.5827	11.485	3.8901	13	13.4271	12.6024	11.481	11.3646	10.6393	658.751	657.039	627.143	621.518	614.911	614.239	45	76.8946	52.42	66.9491	57.264	64.916	0.8091	-0.1197	0.0465	-0.0776	-0.0639	-0.0799	44.2581	4.1579	14.4967	7.9808	8.766	7.4251	52.4476	44.1501
CHEMBL4569529	CCOc1cc([C@H](c2cc3cc(Br)ccc3nc2OC)[C@@](O)(CCN(C)C)c2cc(OC)nc(OC)c2)cc(OC(C)C)n1	10d	'<'	14.9338	0.163007	1	Mtb (H37Rv_NRF)	0.147804	LORA method	0.142736	Test	28.4211	7.5589	18.8501	6.2564	12.0857	4.625	14	14.425	13.2972	12.4912	12.0349	11.3535	619.336	625.885	587.35	589.478	575.977	578.63	54	91.7866	64.4845	78.7613	67.9668	75.2849	0.8091	-0.1197	0.0465	-0.0776	-0.0639	-0.0799	44.2581	4.1579	14.4967	7.9808	8.766	7.4251	52.3637	44.0624
CHEMBL4542973	COc1cc([C@](O)(CCN(C)C)[C@H](c2cc(SC)nc(SC)c2)c2cc3cc(Br)ccc3nc2OC)cc(OC)n1	10d	'<'	15.1591	0.163007	1	Mtb (H37Rv_NRF)	0.147804	LORA method	0.142736	Training	25.4893	0.1341	16.1184	1.8531	9.3419	2.642	11	13.0419	10.1772	10.1698	9.5591	9.3421	624.808	612.839	588.536	577.393	578.466	576.385	40	67.3018	47.7779	59.6016	51.6914	58.0174	0.8091	-0.1197	0.0465	-0.0776	-0.0639	-0.0799	44.2581	4.1579	14.4967	7.9808	8.766	7.4251	52.4846	44.1888
CHEMBL4537029	COc1cc([C@](O)(CCN(C)C)[C@H](c2cc(OC)c(OC)nc2OC)c2cc3cc(Br)ccc3nc2OC)cc(OC)n1	10d	'<'	15.2077	0.163007	1	Mtb (H37Rv_NRF)	0.147804	LORA method	0.142736	Training	28.6862	2.088	17.8099	2.4924	9.9867	3.1627	12	12.0345	10.9467	10.1489	10.1051	9.6584	567.822	563.992	536.73	534.938	533.887	531.988	41	80.7866	49.5066	66.7015	55.93	63.6793	0.8091	-0.1197	0.0465	-0.0776	-0.0639	-0.0799	44.2581	4.1579	14.4967	7.9808	8.766	7.425	52.3862	44.0859
CHEMBL4573364	COc1cc([C@](O)(CCN(C)C)[C@H](c2cc(OC)nc(OC(C)C)c2)c2cc3cc(Br)ccc3nc2OC)cc(OC)n1	10d	'<'	15.2534	0.163007	1	Mtb (H37Rv_NRF)	0.147804	LORA method	0.142736	Training	27.6245	4.5498	18.327	4.4154	11.5585	3.9085	13	13.258	12.2698	11.4933	11.2204	10.6149	596.506	600.197	564.406	565.626	554.236	555.651	50	87.2044	59.2083	73.8268	63.0917	70.4772	0.8091	-0.1197	0.0465	-0.0776	-0.0639	-0.0799	44.2581	4.1579	14.4967	7.9808	8.766	7.4251	52.3562	44.0545
CHEMBL4530411	CCCOc1cc([C@H](c2cc3cc(Br)ccc3nc2OC)[C@@](O)(CCN(C)C)c2cc(OC)nc(OC)c2)cc(OC)n1	10d	'='	15.2534	0.163007	1	Mtb (H37Rv_NRF)	0.147804	LORA method	0.142736	Test	27.31	5.403	18.7758	5.1146	11.9204	4.4244	13	13.2024	12.3019	11.4804	11.2751	10.6345	589.516	584.755	557.017	552.352	548.923	545.928	48	84.6222	57.2756	71.9896	61.982	69.3965	0.8091	-0.1197	0.0465	-0.0776	-0.0639	-0.0799	44.2581	4.1579	14.4967	7.9808	8.766	7.4251	52.3524	44.0506
CHEMBL4226881	CCCOc1cc([C@H](c2cc3cc(Br)ccc3cc2OC)[C@@](O)(CCN(C)C)c2cccc3ccoc23)cc(OC)n1	10d	'='	15.7833	0.163007	1	Mtb (H37Rv_NRF)	0.147804	LORA method	0.142736	Training	20.9161	5.4899	15.7127	5.2056	11.1106	4.3106	11	11.2042	10.7062	10.0306	9.9322	9.286	575.509	567.215	538.623	534.579	528.279	523.802	46	75.1291	54.1371	66.1342	57.1835	63.6102	0.8091	-0.1197	0.0465	-0.0776	-0.0563	-0.0757	44.2581	4.1579	14.4967	7.9808	8.766	7.4129	52.556	44.2636
CHEMBL4225113	COc1cc([C@H](c2cc3cc(Br)ccc3cc2OC)[C@@](O)(CCN(C)C)c2cccc3occc23)cc(OC(C)C)n1	10d	'='	15.7833	0.163007	1	Mtb (H37Rv_NRF)	0.147804	LORA method	0.142736	Training	21.2306	4.8339	14.9791	4.6362	10.6235	3.8855	11	11.2599	10.6718	10.0213	9.8606	9.2496	586.199	586.512	549.43	550.538	536.178	535.965	48	77.7113	56.0316	67.3627	57.8848	64.2034	0.8091	-0.1197	0.0465	-0.0776	-0.0563	-0.0757	44.2581	4.1579	14.4967	7.9808	8.766	7.4129	52.5678	44.2759
CHEMBL4519972	COc1cc([C@](O)(CCN(C)C)[C@@H](c2cc3cc(Br)ccc3nc2OC)c2cccc(OC)c2OC)cc(OC)n1	10d	'<'	15.9604	0.163007	1	Mtb (H37Rv_NRF)	0.147804	LORA method	0.142736	Training	25.4893	2.1314	16.4008	2.7466	9.8142	3.391	11	11.0354	10.1573	9.4123	9.4394	8.9963	553.795	548.225	521.277	519.099	517.613	515.256	40	76.04	47.8497	63.2275	53.3122	60.397	0.8091	-0.1197	0.0465	-0.0776	-0.0639	-0.0799	44.2581	4.1579	14.4967	7.9808	8.766	7.425	52.3806	44.08
CHEMBL4524270	COc1cc([C@](O)(CCN(C)C)[C@@H](c2cc3cc(Br)ccc3nc2OC)c2cccc3c2CCCC3)cc(OC)n1	10d	'='	16.1137	0.163007	1	Mtb (H37Rv_NRF)	0.147804	LORA method	0.142736	Test	23.192	4.7615	15.5502	4.3986	10.2239	4.1101	13	12.7872	12.1414	11.3309	11.2204	10.7037	698.352	685.604	661.147	655.467	650.721	647.382	54	84.5469	62.7523	75.0058	66.3201	72.7914	0.8091	-0.1197	0.0465	-0.0776	-0.0639	-0.0799	44.2581	4.1579	14.4967	7.9808	8.766	7.425	52.4145	44.1155
CHEMBL4225961	CCOc1cc([C@H](c2cc3cc(Br)ccc3cc2OC)[C@@](O)(CCN(C)C)c2cccc3occc23)cc(OC)n1	10d	'='	16.1405	0.163007	1	Mtb (H37Rv_NRF)	0.147804	LORA method	0.142736	Training	19.892	4.7801	13.851	4.2581	9.2904	3.4299	10	10.2042	9.6065	8.9694	8.8476	8.3431	553.553	546.167	516.613	513.146	505.804	503.118	42	71.1291	49.8775	61.2343	52.44	58.6903	0.8091	-0.1197	0.0465	-0.0776	-0.0563	-0.0757	44.2581	4.1579	14.4967	7.9808	8.766	7.4129	52.5603	44.268
CHEMBL4551182	CCOc1cc([C@H](c2cc3cc(C#N)ccc3nc2OC)[C@@](O)(CCN(C)C)c2cc(OC)nc(OC)c2)cc(OC(C)C)n1	10d	'='	16.2409	0.163007	1	Mtb (H37Rv_NRF)	0.147804	LORA method	0.142736	Training	28.4311	7.5461	18.8644	6.251	12.1014	4.6239	15	15.6954	14.313	13.7148	13.0703	12.5501	651.083	655.444	622.252	622.188	612.669	613.129	70	113.753	80.0476	99.1425	83.561	94.7281	0	0	0	0	0	0	0	0	0	0	0	0	0	0
CHEMBL4560398	COc1cc([C@](O)(CCN(C)C)[C@H](c2ccc(OC)c(F)c2)c2cc3cc(Br)ccc3nc2OC)cc(OC)n1	10d	'='	16.2731	0.163007	1	Mtb (H37Rv_NRF)	0.147804	LORA method	0.142736	Training	22.2923	1.9248	14.7055	2.6042	9.1639	2.9398	10	10.0363	9.3869	8.7035	8.7523	8.3039	519.543	510.703	486.167	482.061	478.472	475.317	39	71.2935	46.1393	59.5005	50.3725	57.2459	0.9363	-0.1671	0.0292	-0.1188	-0.136	-0.146	46.7601	5.1465	15.914	9.2101	10.0492	8.665	72.2497	64.6725
CHEMBL4531693	COc1cc([C@](O)(CCN(C)C)[C@@H](c2cc3cc(Br)ccc3nc2OC)c2cccc3ccoc23)cc(OC)n1	10d	'='	16.4875	0.163007	1	Mtb (H37Rv_NRF)	0.147804	LORA method	0.142736	Test	19.0954	1.7181	12.9853	2.3515	8.5425	2.6406	9	9.0372	8.5832	8.0214	8.0706	7.6577	523.302	512.173	486.082	482.366	477.982	474.367	38	66.5469	44.553	57.1031	48.3746	54.9313	0.8091	-0.1197	0.0465	-0.0776	-0.0639	-0.0799	44.2581	4.1579	14.4967	7.9808	8.766	7.425	52.3862	44.086
CHEMBL4534697	COc1cc([C@](O)(CCN(C)C)[C@H](c2cc(OC)c(OC)nc2OC)c2cc3cc(C#N)ccc3nc2OC)cc(OC)n1	10d	'<'	16.5651	0.163007	1	Mtb (H37Rv_NRF)	0.147804	LORA method	0.142736	Training	28.6963	2.0752	17.8242	2.487	10.0024	3.1616	13	13.3049	11.9625	11.3724	11.1405	10.855	599.582	593.564	571.652	567.671	570.601	566.525	57	102.753	65.0697	87.0827	71.5241	83.1224	0	0	0	0	0	0	0	0	0	0	0	0	0	0
CHEMBL4550410	COc1cc([C@](O)(CCN(C)C)[C@H](c2cc(OC)nc(OC(C)C)c2)c2cc3cc(C#N)ccc3nc2OC)cc(OC)n1	10d	'='	16.6196	0.163007	1	Mtb (H37Rv_NRF)	0.147804	LORA method	0.142736	Training	27.6345	4.537	18.3413	4.41	11.5742	3.9074	14	14.5284	13.2856	12.7169	12.2558	11.8115	628.262	629.767	599.318	598.348	590.942	590.169	66	109.171	74.7713	94.208	78.6859	89.9205	0	0	0	0	0	0	0	0	0	0	0	0	0	0
CHEMBL4530550	COc1cc([C@](O)(CCN(C)C)[C@@H](c2cc3cc(Br)ccc3nc2OC)c2cccc(C)c2F)cc(OC)n1	10d	'<'	16.7082	0.163007	1	Mtb (H37Rv_NRF)	0.147804	LORA method	0.142736	Training	21.5299	1.6808	13.7468	2.6214	8.9466	2.9509	10	9.6622	9.341	8.8246	8.8604	8.4537	536.357	524.771	500.367	497.657	494.581	491.66	39	69.0469	46.6815	60.3988	51.4699	58.2003	0.9363	-0.1671	0.0704	-0.1525	-0.1138	-0.1525	46.7601	5.1465	15.8986	9.1859	9.9815	8.6256	78.0844	71.3804
CHEMBL4560236	COc1cc([C@](O)(CCN(C)C)[C@H](c2cc(OC(C)C)cnc2OC)c2cc3cc(Br)ccc3nc2OC)cc(OC)n1	10d	'='	24.4055	0.163007	1	Mtb (H37Rv_NRF)	0.147804	LORA method	0.142736	Test	27.6245	4.5498	18.3606	4.5591	11.9146	4.3489	13	13.258	12.2541	11.5168	11.2579	10.6457	603.966	608.049	570.833	573.968	563.68	564.965	50	87.2044	59.296	74.5221	63.5127	70.8496	0.8091	-0.1197	0.0465	-0.0776	-0.0639	-0.0799	44.2581	4.1579	14.4967	7.9808	8.766	7.425	52.3843	44.0839
CHEMBL4519868	CCSc1cc([C@H](c2cc3cc(Br)ccc3nc2OC)[C@@](O)(CCN(C)C)c2cc(OC)nc(OC)c2)cc(SCC)n1	10d	'<'	29.0812	0.163007	1	Mtb (H37Rv_NRF)	0.147804	LORA method	0.142736	Training	27.0825	6.8253	16.8577	5.493	10.1827	3.9002	13	14.707	13.1237	12.2085	11.7474	10.979	703.84	709.481	671.367	666.228	654.195	654.818	48	73.5534	54.4467	65.9335	58.5895	65.2352	0.8091	-0.1197	0.0465	-0.0776	-0.0639	-0.0799	44.2581	4.1579	14.4967	7.9808	8.766	7.4251	52.4996	44.2045
CHEMBL4541578	CCOc1cc(C(O)(CCN(C)C)C(c2cc(OC)nc(OC)c2)c2cc3cc(Br)ccc3nc2OC)cc(OC(C)C)n1	10d	'<'	29.8677	0.163007	1	Mtb (H37Rv_NRF)	0.147804	LORA method	0.142736	Training	28.4211	7.5589	18.8501	6.2567	12.0857	4.6455	14	14.425	13.2972	12.4912	12.0343	11.3516	619.603	626.413	587.767	589.962	576.454	579.123	54	91.7866	64.4845	78.7541	67.9356	75.2892	0.8091	-0.1197	0.0465	-0.0776	-0.0639	-0.0799	44.2581	4.1579	14.4967	7.9808	8.766	7.4251	52.3524	44.0506
CHEMBL4534204	CCOc1cc([C@](O)(CCN(C)C)[C@H](c2ccc(N(CC)CC)nc2)c2cc3cc(Br)ccc3nc2OC)cc(OCC)n1	10d	'<'	30.0003	0.163007	1	Mtb (H37Rv_NRF)	0.147804	LORA method	0.142736	Training	28.6757	13.3063	19.0601	9.8032	12.5505	6.2995	15	15.343	14.2135	13.4867	12.779	12.1127	649.495	652.573	618.749	617.417	603.919	603.557	56	90.2668	67.9026	81.0962	71.0593	78.0911	0.8091	-0.1197	0.0465	-0.0776	-0.0639	-0.0799	44.2581	4.1579	14.4967	7.9808	8.766	7.4251	52.3134	44.0098
CHEMBL4561836	CCOc1cc([C@](O)(CCN(C)C)[C@@H](c2cc3cc(Br)ccc3nc2OC)c2ccnc(OC)c2OC)cc(OCC)n1	10d	'<'	30.5069	0.163007	1	Mtb (H37Rv_NRF)	0.147804	LORA method	0.142736	Test	27.0825	7.8888	17.5825	5.9167	10.6988	4.3294	13	13.3693	12.2121	11.4273	11.0898	10.4989	597.383	597.406	564.816	564.191	558.291	558.058	48	85.2044	58.4022	73.3382	63.3965	70.5012	0.8091	-0.1197	0.0465	-0.0776	-0.0639	-0.0799	44.2581	4.1579	14.4967	7.9808	8.766	7.425	52.3825	44.082
CHEMBL4532620	CCOc1cc([C@](O)(CCN(C)C)[C@@H](c2cc3cc(Br)ccc3nc2OC)c2cccc(OC)c2OC)cc(OCC)n1	10d	'<'	30.553	0.163007	1	Mtb (H37Rv_NRF)	0.147804	LORA method	0.142736	Training	27.0825	7.8888	17.8177	6.222	11.0513	4.6898	13	13.3693	12.2121	11.4081	11.0683	10.4727	599.111	599.288	566.812	566.374	560.611	560.498	48	85.2044	58.4022	73.0915	63.0474	70.0385	0.8091	-0.1197	0.0465	-0.0776	-0.0639	-0.0799	44.2581	4.1579	14.4967	7.9808	8.766	7.425	52.3881	44.0879
CHEMBL4227141	COc1cc([C@H](c2cc3cc(Br)ccc3cc2OC)[C@@](O)(CCN(C)C)c2cccc3ccoc23)cc(OC(C)C)n1	10d	'<'	31.5667	0.163007	1	Mtb (H37Rv_NRF)	0.147804	LORA method	0.142736	Training	21.2306	4.8339	14.9852	4.651	10.632	3.8943	11	11.2599	10.6742	10.0435	9.8775	9.2665	582.518	582.691	546.035	547.882	533.607	533.543	48	77.7113	56.0697	67.9713	58.2932	64.6909	0.8091	-0.1197	0.0465	-0.0776	-0.0563	-0.0757	44.2581	4.1579	14.4967	7.9808	8.766	7.4129	52.5598	44.2675
CHEMBL4216673	COc1nc2ccc(Br)cc2cc1[C@@H](c1ccnc(OC)c1OC)[C@@](O)(CCN(C)C)c1cccc(OC(F)F)c1	10d	'<'	31.6206	0.163007	1	Mtb (H37Rv_NRF)	0.147804	LORA method	0.142736	Training	19.6662	2.0234	13.4449	2.3167	8.7263	2.7573	10	11.7013	9.4952	10.0826	8.9311	9.128	537.652	535.971	503.231	505.739	498.568	497.625	47	104.402	53.3209	86.2116	56.6512	73.7881	0.8303	-0.016	0.0531	-0.0074	-0.0691	-0.0541	49.2622	6.267	18.8361	9.9671	12.2895	9.2973	68.0437	59.8918
CHEMBL4593713	COc1cnc(OC)c([C@H](c2cc3cc(Br)ccc3nc2OC)[C@@](O)(CCN(C)C)c2cc(OC)nc(OC)c2)c1	10d	'<'	31.8705	0.163007	1	Mtb (H37Rv_NRF)	0.147804	LORA method	0.142736	Test	25.4893	1.8813	16.3381	2.6695	9.8333	3.2228	11	11.0354	10.1615	9.4564	9.4392	9.0007	549.185	542.917	515.934	513.654	512.457	510.373	40	76.04	47.8656	63.5429	53.4562	60.9072	0.8091	-0.1197	0.0465	-0.0776	-0.0639	-0.0799	44.2581	4.1579	14.4967	7.9808	8.766	7.425	52.3693	44.0682
CHEMBL4569766	CCOc1cc([C@](O)(CCN(C)C)[C@@H](c2cc3cc(Br)ccc3nc2OC)c2cccc(C)c2F)cc(OCC)n1	10d	'<'	31.9198	0.163007	1	Mtb (H37Rv_NRF)	0.147804	LORA method	0.142736	Training	23.1231	7.4381	15.1637	6.0968	10.1837	4.2497	12	11.9962	11.3958	10.8203	10.4892	9.9301	581.59	575.734	545.803	544.821	537.455	536.755	47	78.2113	57.234	70.2629	61.2051	67.8418	0.9363	-0.1671	0.0704	-0.1525	-0.1138	-0.1525	46.7601	5.1465	15.8986	9.1859	9.9815	8.6256	78.1341	71.4371
CHEMBL4545432	COc1cc([C@](O)(CCN(C)C)[C@@H](c2cc3cc(Br)ccc3nc2OC)c2cccc3c2OCCO3)cc(OC)n1	10d	'='	32.0241	0.163007	1	Mtb (H37Rv_NRF)	0.147804	LORA method	0.142736	Training	22.2134	3.4695	14.7106	3.5096	9.5	3.4115	11	11.3693	10.4624	9.7512	9.6546	9.1655	576.715	572.901	541.808	537.498	533.905	531.195	46	83.2044	56.4204	69.408	59.7789	66.1326	0.8091	-0.1197	0.0465	-0.0776	-0.0639	-0.0799	44.2581	4.1579	14.4967	7.9808	8.766	7.425	52.3806	44.08
CHEMBL4227403	CCOc1cc([C@H](c2cc3cc(Br)ccc3cc2OC)[C@@](O)(CCN(C)C)c2cccc3ccoc23)cc(OC)n1	10d	'<'	32.281	0.163007	1	Mtb (H37Rv_NRF)	0.147804	LORA method	0.142736	Training	19.892	4.7801	13.8571	4.2729	9.2989	3.4387	10	10.2042	9.6089	8.9917	8.8645	8.3601	549.885	542.362	513.231	510.505	503.245	500.709	42	71.1291	49.9156	61.8429	52.8484	59.1778	0.8091	-0.1197	0.0465	-0.0776	-0.0563	-0.0757	44.2581	4.1579	14.4967	7.9808	8.766	7.4129	52.5523	44.2596
CHEMBL4529465	COc1cc([C@](O)(CCN(C)C)[C@@H](c2cc3cc(Br)ccc3nc2OC)c2cccc(OC)c2F)cc(OC)n1	10d	'<'	32.5463	0.163007	1	Mtb (H37Rv_NRF)	0.147804	LORA method	0.142736	Test	22.2923	1.9248	14.6939	2.5806	9.1192	2.9293	10	10.0363	9.3744	8.7566	8.7926	8.3634	525.701	517.047	490.848	487.787	484.443	481.811	39	71.2935	46.2398	60.5972	51.4404	58.3411	0.9363	-0.1671	0.0557	-0.1208	-0.128	-0.1491	46.7601	5.1465	15.8935	9.206	10.043	8.6828	78.4242	71.7729
CHEMBL4546662	COc1cc([C@](O)(CCN(C)C)[C@@H](c2cc3cc(Br)ccc3nc2OC)c2cccc3c2CCC3)cc(OC)n1	10d	'='	32.9728	0.163007	1	Mtb (H37Rv_NRF)	0.147804	LORA method	0.142736	Training	22.1678	3.7373	14.5261	3.5645	9.5869	3.6145	12	11.7872	11.1414	10.4237	10.4049	9.959	655.92	644.642	617.948	612.844	608.994	606.303	50	80.5469	58.7523	71.0225	62.3177	68.8117	0.8091	-0.1197	0.0465	-0.0776	-0.0639	-0.0799	44.2581	4.1579	14.4967	7.9808	8.766	7.425	52.3995	44.0998
CHEMBL4228273	COc1cc2ccc(Br)cc2cc1[C@@H](c1ccnc(OC)c1OC)[C@@](O)(CCN(C)C)c1cccc2c1CCC2	10d	'<'	33.0267	0.163007	1	Mtb (H37Rv_NRF)	0.147804	LORA method	0.142736	Training	22.1678	4.2375	14.6502	3.7068	9.7017	3.9052	12	11.7872	11.1175	10.3828	10.477	10.0138	669.542	660.235	631.244	628.141	625.237	622.882	50	80.5469	58.8914	71.4663	62.888	68.9798	0.8091	-0.1197	0.0465	-0.0776	-0.0563	-0.0757	44.2581	4.1579	14.4967	7.9808	8.766	7.4128	52.5852	44.2941
CHEMBL4226743	COc1cc2ccc(Br)cc2cc1[C@@H](c1ccnc(OC)c1OC)[C@@](O)(CCN(C)C)c1ccc2occc2c1	10d	'='	33.0289	0.163007	1	Mtb (H37Rv_NRF)	0.147804	LORA method	0.142736	Training	19.0954	2.2183	13.1078	2.5484	8.6724	2.9412	9	9.0372	8.5785	7.9703	8.0996	7.6469	527.685	518.046	492.641	490.38	486.892	482.723	38	66.5469	44.5709	56.8077	47.9955	54.0636	0.8091	-0.1197	0.0465	-0.0776	-0.0563	-0.0757	44.2581	4.1579	14.4967	7.9808	8.766	7.4128	52.5558	44.2633
CHEMBL4574425	COc1cc([C@](O)(CCN(C)C)[C@H](c2cccnc2OC)c2cc3cc(Br)ccc3nc2OC)cc(OC)n1	10d	'<'	33.4722	0.163007	1	Mtb (H37Rv_NRF)	0.147804	LORA method	0.142736	Test	22.2923	1.6747	14.6298	2.3101	9.1352	2.8422	10	10.0363	9.3744	8.7651	8.7923	8.3731	528.633	520.526	494.431	492.17	490.217	487.405	39	71.2935	46.2398	60.7277	51.2179	58.3163	0.8091	-0.1197	0.0465	-0.0776	-0.0639	-0.0799	44.2581	4.1579	14.4967	7.9808	8.766	7.425	52.3355	44.0329
CHEMBL4211527	COc1cccc([C@](O)(CCN(C)C)[C@@H](c2cc3cc(Br)ccc3nc2OC)c2ccnc(OC)c2OC)c1	10d	'<'	33.5278	0.163007	1	Mtb (H37Rv_NRF)	0.147804	LORA method	0.142736	Training	22.2923	2.1749	14.7532	2.5935	9.2443	3.1619	10	10.0363	9.3702	8.7073	8.7998	8.354	532.04	524.038	498.074	495.99	494.014	491.233	39	71.2935	46.2376	60.1902	50.8798	57.4302	0.8091	-0.1197	0.0465	-0.0776	-0.0639	-0.0799	44.2581	4.1579	14.4967	7.9808	8.766	7.425	52.3609	44.0594
CHEMBL4217206	CCN(CC)c1ccc([C@H](c2cc3cc(Br)ccc3nc2OC)[C@@](O)(CCN(C)C)c2cccc(F)c2)cn1	10d	'='	33.5818	0.163007	1	Mtb (H37Rv_NRF)	0.147804	LORA method	0.142736	Training	20.6886	7.3858	14.5213	6.1999	10.4076	4.7662	11	11.0109	10.5799	10.0645	9.854	9.3529	565.514	558.498	531.829	528.767	518.576	514.758	46	71.6093	54.0713	65.1152	56.729	62.9974	0.9363	-0.1671	0.0166	-0.1265	-0.1138	-0.1367	46.7601	5.1465	15.9383	9.1566	9.9794	8.5994	69.3089	61.3253
CHEMBL4517564	CCN(CC)c1ccc([C@H](c2cc3cc(C#N)ccc3nc2OC)[C@@](O)(CCN(C)C)c2cc(OC)nc(OC)c2)cn1	10d	'<'	34.2044	0.163007	1	Mtb (H37Rv_NRF)	0.147804	LORA method	0.142736	Training	27.0925	7.5362	17.6574	6.3224	11.329	4.9995	14	14.2795	13.1745	12.7145	12.1855	11.8329	636.066	631.242	608.256	603.006	597.763	592.995	64	103.069	72.9131	91.6134	76.9182	87.8925	0	0	0	0	0	0	0	0	0	0	0	0	0	0
CHEMBL4555888	CCOc1cc([C@](O)(CCN(C)C)[C@@H](c2cc3cc(C#N)ccc3nc2OC)c2cccc(C)c2F)cc(OCC)n1	10d	'<'	34.9235	0.163007	1	Mtb (H37Rv_NRF)	0.147804	LORA method	0.142736	Test	23.1332	7.4253	15.178	6.0914	10.1994	4.2486	13	13.2666	12.4115	12.0439	11.5246	11.1267	613.342	605.309	580.717	577.549	574.161	571.288	63	100.178	72.7971	90.6441	76.7993	87.2849	0.1272	-0.0475	0.0239	-0.0749	-0.0498	-0.0726	2.502	0.9886	1.4019	1.2051	1.2155	1.2006	25.7294	27.324
CHEMBL4519008	COc1cc([C@](O)(CCN(C)C)[C@@H](c2cc3cc(C#N)ccc3nc2OC)c2cccc3c2OCCO3)cc(OC)n1	10d	'='	35.0478	0.163007	1	Mtb (H37Rv_NRF)	0.147804	LORA method	0.142736	Training	22.2234	3.4568	14.7249	3.5042	9.5157	3.4104	12	12.6398	11.4782	10.9748	10.6899	10.3621	608.466	602.465	576.725	570.231	570.62	565.732	62	105.171	71.9835	89.7892	75.3731	85.5757	0	0	0	0	0	0	0	0	0	0	0	0	0	0
CHEMBL4586271	COc1cc([C@](O)(CCN(C)C)[C@@H](c2cc3cc(C#N)ccc3nc2OC)c2cccc3c2CCC3)cc(OC)n1	10d	'='	36.1873	0.163007	1	Mtb (H37Rv_NRF)	0.147804	LORA method	0.142736	Training	22.1779	3.7246	14.5404	3.5591	9.6026	3.6134	13	13.0577	12.1572	11.6473	11.4403	11.1555	687.542	674.077	652.72	645.419	645.547	640.665	66	102.513	74.3153	91.4037	77.9118	88.2548	0	0	0	0	0	0	0	0	0	0	0	0	0	0
CHEMBL4557833	CCOc1cc([C@H](c2cc3cc(Br)ccc3nc2OC)[C@@](O)(CCN(C)C)c2cc(OC)nc(OC)c2)cc(N(C)C)n1	10d	'='	45.8288	0.163007	1	Mtb (H37Rv_NRF)	0.147804	LORA method	0.142736	Training	29.4828	5.9556	19.6056	4.85	11.7818	4.0951	13	12.7582	12.1565	11.0964	11.0019	10.3561	599.972	595.023	568.528	564.056	560.42	559.589	45	82.7201	54.3618	70.2988	59.2311	67.1872	0.8091	-0.1197	0.0465	-0.0776	-0.0639	-0.0799	44.2581	4.1579	14.4967	7.9808	8.766	7.4251	52.3758	44.0751
CHEMBL4543668	COc1cc([C@](O)(CCN(C)C)[C@H](c2cc(OC)nc(N(C)C)c2)c2cc3cc(Br)ccc3nc2OC)cc(OC)n1	10d	'='	46.8326	0.163007	1	Mtb (H37Rv_NRF)	0.147804	LORA method	0.142736	Test	28.6862	1.6432	18.7309	2.3982	10.962	3.0925	12	11.5912	11.1291	10.0986	10.1875	9.6177	577.003	569.214	545.414	540.014	538.444	536.343	41	78.1379	49.0856	65.3664	54.3571	62.3948	0.8091	-0.1197	0.0465	-0.0776	-0.0639	-0.0799	44.2581	4.1579	14.4967	7.9808	8.766	7.4251	52.3683	44.0672
CHEMBL4227669	CCOc1cc([C@H](c2cc3cc(Br)ccc3cc2OC)[C@@](O)(CCN(C)C)c2cccc3ccoc23)cc(OCC)n1	10d	'='	47.35	0.163007	1	Mtb (H37Rv_NRF)	0.147804	LORA method	0.142736	Training	20.6886	7.7256	14.4722	6.0517	9.8921	4.1058	11	11.3712	10.6362	9.9895	9.6791	9.0988	572.547	567.821	535.972	534.102	524.732	523.351	46	75.7113	55.1919	66.7774	57.7251	63.9903	0.8091	-0.1197	0.0465	-0.0776	-0.0563	-0.0757	44.2581	4.1579	14.4967	7.9808	8.766	7.4129	52.5598	44.2675
CHEMBL4561342	CCOc1cc([C@](O)(CCN(C)C)[C@@H](c2cc3cc(C#N)ccc3nc2OC)c2cccc3c2OCCO3)cc(OCC)n1	10d	'='	50.1086	0.163007	1	Mtb (H37Rv_NRF)	0.147804	LORA method	0.142736	Training	23.8166	9.2141	16.1418	6.9796	10.7529	4.7092	14	14.9737	13.5329	12.9705	12.3188	11.8384	653.778	653.522	622.255	617.494	613.605	610.956	70	114.335	82.536	99.6532	85.1083	95.2172	0	0	0	0	0	0	0	0	0	0	0	0	0	0
CHEMBL4225190	CCOc1cc([C@H](c2cc3cc(C#N)ccc3cc2OC)[C@@](O)(CCN(C)C)c2cccc3ccoc23)cc(OCC)n1	10d	'='	51.7509	0.163007	1	Mtb (H37Rv_NRF)	0.147804	LORA method	0.142736	Training	20.6986	7.7128	14.4865	6.0463	9.9075	4.1046	12	12.6416	11.652	11.2131	10.7145	10.2947	604.448	597.531	571.091	567.035	561.716	558.156	62	97.6779	70.7549	87.1586	73.3193	83.4007	0	0	0	0	0	0	0	0	0	0	0	0	0	0
CHEMBL4228442	COc1cc2ccc(Br)cc2cc1[C@@H](c1cccc(C)c1)[C@@](O)(CCN(C)C)c1cccc2c1CCCC2	10d	'='	52.3935	0.163007	1	Mtb (H37Rv_NRF)	0.147804	LORA method	0.142736	Test	19.2326	4.811	13.3181	4.8532	9.941	4.455	12	11.4141	11.3245	10.5637	10.6147	10.0896	691.669	675.293	652.869	647.752	642.882	639.52	53	77.5537	61.4954	70.7897	63.2469	68.6317	0.8091	-0.1197	0.0465	-0.0776	-0.0563	-0.0757	44.2581	4.1579	14.4967	7.9808	8.766	7.4129	52.527	44.2331
CHEMBL4521975	COc1cc([C@H](c2cc3cc(Br)ccc3nc2OC)[C@@](O)(CCN(C)C)c2cc(OC)nc(OC)c2)c(OC)cn1	10d	'='	63.741	0.163007	1	Mtb (H37Rv_NRF)	0.147804	LORA method	0.142736	Training	25.4893	2.1314	16.1644	2.5567	9.5758	2.9815	11	11.0354	10.1615	9.4517	9.4368	8.9976	550.334	544.032	516.958	514.646	513.424	511.316	40	76.04	47.8656	63.3627	53.3323	60.7656	0.8091	-0.1197	0.0465	-0.0776	-0.0639	-0.0799	44.2581	4.1579	14.4967	7.9808	8.766	7.425	52.3749	44.0741
CHEMBL4514254	COc1cnc(OC)c(C(O)(CCN(C)C)C(c2cc3cc(Br)ccc3nc2OC)c2cccc(OC)c2F)c1	10d	'='	65.0925	0.163007	1	Mtb (H37Rv_NRF)	0.147804	LORA method	0.142736	Training	22.2923	1.9248	14.9231	2.7527	9.4179	3.2561	10	10.0363	9.357	8.7647	8.845	8.4175	533.949	526.158	498.287	496.949	493.864	491.6	39	71.2935	46.4112	61.7303	52.4262	59.5421	0.9363	-0.1671	0.0557	-0.1208	-0.128	-0.149	46.7601	5.1465	15.8935	9.206	10.0427	8.6819	78.5178	71.8796
CHEMBL4213428	COc1nc2ccc(Br)cc2cc1[C@@H](c1ccnc(OC)c1OC)[C@@](O)(CCN(C)C)c1cccc(C)c1	10d	'='	68.9037	0.163007	1	Mtb (H37Rv_NRF)	0.147804	LORA method	0.142736	Training	21.5299	1.9309	13.8557	2.7041	9.0448	3.2422	10	9.6622	9.3445	8.6956	8.8564	8.4168	541.943	530.966	507.055	505	503.327	500.5	39	69.0469	46.5391	59.5407	50.708	56.9256	0.8091	-0.1197	0.0465	-0.0776	-0.0639	-0.0799	44.2581	4.1579	14.4967	7.9808	8.766	7.425	52.359	44.0575
CHEMBL4553350	COc1cnc(OC)c([C@H](c2cc3cc(C#N)ccc3nc2OC)[C@@](O)(CCN(C)C)c2cc(OC)nc(OC)c2)c1	10d	'='	69.7289	0.163007	1	Mtb (H37Rv_NRF)	0.147804	LORA method	0.142736	Test	25.4993	1.8685	16.3523	2.6641	9.849	3.2217	12	12.3058	11.1773	10.6799	10.4746	10.1973	580.949	572.497	550.863	546.396	549.178	544.918	56	98.0067	63.4286	83.9241	69.0503	80.3503	0	0	0	0	0	0	0	0	0	0	0	0	0	0
CHEMBL4227218	COc1cc2ccc(Br)cc2cc1[C@@H](c1ccccc1)[C@@](O)(CCN(C)C)c1cccc2ccsc12	10d	'='	71.3572	0.163007	1	Mtb (H37Rv_NRF)	0.147804	LORA method	0.142736	Training	12.7015	1.805	9.9353	2.4535	7.7325	2.5274	7	7.0391	7.0073	6.6234	6.8078	6.4126	522.956	510.373	484.519	483.408	477.378	474.188	36	57.0537	41.3879	49.9514	42.2593	47.3579	0.8091	-0.1197	0.0465	-0.0776	-0.0563	-0.0757	44.2581	4.1579	14.4967	7.9808	8.766	7.4129	52.5596	44.2673
CHEMBL4548735	COc1cc([C@](O)(CCN(C)C)[C@@H](c2cc3cc(Br)ccc3nc2OC)c2ccnc(OC)c2F)cc(OC)n1	10d	'<'	81.2348	0.163007	1	Mtb (H37Rv_NRF)	0.147804	LORA method	0.142736	Training	22.2923	1.9248	14.4587	2.3662	8.8574	2.6874	10	10.0363	9.3744	8.7758	8.8082	8.3844	524.213	515.482	489.182	485.984	482.536	479.796	39	71.2935	46.2398	60.8439	51.7137	58.7373	0.9363	-0.1671	0.0823	-0.0941	-0.0959	-0.1168	46.7601	5.1465	15.8935	9.2202	10.0558	8.6996	77.9102	71.1793
CHEMBL4580150	CCOc1cc([C@H](c2cc3cc(C#N)ccc3nc2OC)[C@@](O)(CCN(C)C)c2cc(OC)nc(OC)c2)cc(N(C)C)n1	10d	'='	83.2335	0.163007	1	Mtb (H37Rv_NRF)	0.147804	LORA method	0.142736	Training	29.4929	5.9428	19.6199	4.8446	11.7975	4.094	14	14.0286	13.1723	12.32	12.0373	11.5527	631.722	624.59	603.435	596.772	597.117	594.094	61	104.687	69.9249	90.68	74.8253	86.6304	0	0	0	0	0	0	0	0	0	0	0	0	0	0
CHEMBL4227728	CCCOc1cc([C@H](c2cc3cc(C#N)ccc3cc2OC)[C@@](O)(CCN(C)C)c2cccc3ccoc23)cc(OCC)n1	10d	'='	84.2148	0.163007	1	Mtb (H37Rv_NRF)	0.147804	LORA method	0.142736	Test	21.7228	8.4226	16.3421	6.9791	11.7192	4.9766	13	13.6416	12.7493	12.252	11.7822	11.2207	630.177	622.491	596.594	591.233	586.899	581.434	66	101.678	74.9764	91.4498	77.654	87.8317	0	0	0	0	0	0	0	0	0	0	0	0	0	0
CHEMBL4226367	COc1cc2ccc(Br)cc2cc1[C@@H](c1cccc(F)c1)[C@@](O)(CCN(C)C)c1cccc2c1CCCC2	10d	'='	86.7227	0.163007	1	Mtb (H37Rv_NRF)	0.147804	LORA method	0.142736	Training	16.7981	4.8484	12.506	4.4646	9.4268	4.0217	11	10.7891	10.5586	9.8727	9.9229	9.4177	662.669	647.421	623.308	617.94	612.154	608.235	52	75.0537	59.5272	68.6047	61.4894	66.9752	0.9363	-0.1671	0.0166	-0.1266	-0.1086	-0.1302	46.7601	5.1465	15.9383	9.1575	9.9788	8.5705	69.9799	62.0669
CHEMBL4548550	COc1cc([C@](O)(CCN(C)C)[C@@H](c2cc3cc(Br)ccc3nc2OC)c2cccc3c2OCO3)cc(OC)n1	10d	'='	98.2785	0.163007	1	Mtb (H37Rv_NRF)	0.147804	LORA method	0.142736	Training	20.1573	1.8769	13.5873	2.491	8.862	2.8362	10	10.3693	9.4073	8.9124	8.8433	8.4532	546.051	540.604	510.162	506.899	503.436	500.533	42	79.2044	49.1464	65.0136	53.9655	61.4997	0.8091	-0.1197	0.0465	-0.0776	-0.0639	-0.0799	44.2581	4.1579	14.4967	7.9808	8.766	7.425	52.3655	44.0643
CHEMBL4228600	COc1cnc(OC)c([C@H](c2cc3cc(Br)ccc3cc2OC)[C@@](O)(CCN(C)C)c2cccc3ccoc23)c1	10d	'='	99.0868	0.163007	1	Mtb (H37Rv_NRF)	0.147804	LORA method	0.142736	Training	19.0954	1.9682	13.275	2.7604	9.0234	3.1088	9	9.0372	8.5658	8.0066	8.0964	7.6526	535.201	525.407	497.535	495.864	491.819	488.237	38	66.5469	44.7271	57.6872	48.6556	55.1223	0.8091	-0.1197	0.0465	-0.0776	-0.0563	-0.0757	44.2581	4.1579	14.4967	7.9808	8.766	7.4128	52.573	44.2812
CHEMBL4226688	COc1cc2ccc(Br)cc2cc1[C@@H](c1ccnc(OC)c1OC)[C@@](O)(CCN(C)C)c1cc2ccccc2o1	10d	'='	99.0868	0.163007	1	Mtb (H37Rv_NRF)	0.147804	LORA method	0.142736	Test	19.0954	2.2362	13.1577	2.5856	8.7035	2.9956	9	9.0372	8.6425	7.9918	8.1396	7.6668	515.048	504.943	481.959	477.852	475.346	470.296	38	66.5469	46.0211	57.5273	49.3768	54.9504	0.8091	-0.1197	0.0465	-0.0776	-0.0563	-0.0757	44.2581	4.1579	14.4967	7.9808	8.766	7.4128	52.5278	44.234
CHEMBL4228122	COc1cc2ccc(Br)cc2cc1[C@@H](c1ccccc1)[C@@](O)(CCN(C)C)c1cccc2c1CCN2C	10d	'='	107.229	0.163007	1	Mtb (H37Rv_NRF)	0.147804	LORA method	0.142736	Training	18.4816	3.0315	13.2716	3.5338	9.7331	3.7047	10	9.6775	9.6163	8.9166	9.1021	8.5955	614.723	601.585	576.716	571.984	567.863	564.411	45	71.7537	53.1291	63.7974	55.1102	61.0361	0.8091	-0.1197	0.0465	-0.0776	-0.0563	-0.0757	44.2581	4.1579	14.4967	7.9808	8.766	7.4129	52.4973	44.2021
CHEMBL4578975	COc1cc([C@](O)(CCN(C)C)[C@@H](c2cc3cc(Br)ccc3nc2OC)c2ccnc(OC)c2OC)cc(OC)n1	10d	'='	111.547	0.163007	1	Mtb (H37Rv_NRF)	0.147804	LORA method	0.142736	Training	25.4893	2.1314	16.1655	2.4413	9.4617	3.0306	11	11.0354	10.1573	9.4315	9.4609	9.0226	552.074	546.352	519.29	516.929	515.307	512.831	40	76.04	47.8497	63.4741	53.6614	60.8597	0.8091	-0.1197	0.0465	-0.0776	-0.0639	-0.0799	44.2581	4.1579	14.4967	7.9808	8.766	7.425	52.3749	44.0741
CHEMBL4229076	COc1cc2ccc(C#N)cc2cc1[C@@H](c1cccc(C)c1)[C@@](O)(CCN(C)C)c1cccc2c1CCCC2	10d	'='	115.674	0.163007	1	Mtb (H37Rv_NRF)	0.147804	LORA method	0.142736	Training	19.2427	4.7983	13.3323	4.8478	9.9564	4.4538	13	12.6845	12.3403	11.7873	11.6501	11.2855	723.463	704.9	687.861	680.544	679.7	674.149	69	99.5204	77.0584	91.1709	78.841	88.0421	0	0	0	0	0	0	0	0	0	0	0	0	0	0
CHEMBL4227748	COc1cc2ccc(Br)cc2cc1[C@@H](c1cccc(OC)c1OC)[C@@](O)(CCN(C)C)c1cccc2c1CCC2	10d	'='	115.781	0.163007	1	Mtb (H37Rv_NRF)	0.147804	LORA method	0.142736	Test	22.1678	4.2375	14.8855	4.0121	10.0541	4.2654	12	11.7872	11.1175	10.3636	10.4555	9.9876	671.318	662.166	633.291	630.377	627.611	625.378	50	80.5469	58.8914	71.2196	62.5392	68.5184	0.8091	-0.1197	0.0465	-0.0776	-0.0563	-0.0757	44.2581	4.1579	14.4967	7.9808	8.766	7.4128	52.5909	44.3
CHEMBL4544106	COc1cccc(C(c2cc3cc(Br)ccc3nc2OC)C(O)(CCN(C)C)c2cc(C)nc(C)c2)c1OC	10d	'='	117.736	0.163007	1	Mtb (H37Rv_NRF)	0.147804	LORA method	0.142736	Training	23.9645	2.4104	14.7552	3.3562	9.8781	4.0382	11	10.2872	10.1534	9.3786	9.5784	9.1202	573.884	562.311	539.585	537.472	536.566	534.088	40	71.5469	49.1528	62.034	53.1318	59.3388	0.8091	-0.1197	0.0465	-0.0776	-0.0639	-0.0799	44.2581	4.1579	14.4967	7.9808	8.766	7.425	52.3769	44.0761
CHEMBL4217247	COc1nc2ccc(Br)cc2cc1[C@@H](c1ccnc(OC)c1OC)[C@@](O)(CCN(C)C)c1cccc(F)c1	10d	'='	119.763	0.163007	1	Mtb (H37Rv_NRF)	0.147804	LORA method	0.142736	Training	19.0954	1.9682	13.0437	2.3134	8.5558	2.7959	9	9.0372	8.5785	8.0051	8.1648	7.7391	513.023	502.886	477.501	475.151	472.553	468.854	38	66.5469	44.5709	57.3572	49.0684	55.4127	0.9363	-0.1671	0.0166	-0.1265	-0.1138	-0.1366	46.7601	5.1465	15.9383	9.1566	9.9794	8.5989	69.4568	61.487
CHEMBL4228555	CCOc1cc([C@H](c2cc3cc(C#N)ccc3cc2OC)[C@@](O)(CCN(C)C)c2cccc3ccoc23)cc(OC)n1	10d	'='	123.747	0.163007	1	Mtb (H37Rv_NRF)	0.147804	LORA method	0.142736	Training	19.902	4.7673	13.8714	4.2675	9.3143	3.4374	11	11.4746	10.6247	10.2152	9.8999	9.5561	581.795	572.084	548.361	543.45	540.243	535.533	58	93.0957	65.4787	82.2241	68.4425	78.5882	0	0	0	0	0	0	0	0	0	0	0	0	0	0
CHEMBL4565089	CCOc1cc([C@](O)(CCN(C)C)[C@@H](c2cc3cc(Br)ccc3nc2OC)c2cccc(OC)c2F)cc(OCC)n1	10d	'='	124.5	0.163007	1	Mtb (H37Rv_NRF)	0.147804	LORA method	0.142736	Test	23.8855	7.6821	16.1109	6.056	10.3563	4.2281	12	12.3703	11.4291	10.7523	10.4215	9.8398	570.926	568.003	536.276	534.941	527.306	526.896	47	80.4578	56.7924	70.4612	61.1756	67.9826	0.9363	-0.1671	0.0557	-0.1208	-0.128	-0.1491	46.7601	5.1465	15.8935	9.206	10.043	8.6827	78.4742	71.8299
CHEMBL4543900	COc1cc([C@](O)(CCN(C)C)[C@@H](c2cc3cc(C#N)ccc3nc2OC)c2cccc3c2OCO3)cc(OC)n1	10d	'='	125.759	0.163007	1	Mtb (H37Rv_NRF)	0.147804	LORA method	0.142736	Training	20.1674	1.8641	13.6016	2.4856	8.8777	2.8351	11	11.6398	10.4231	10.1359	9.8787	9.6498	577.819	570.189	545.1	539.658	540.182	535.11	58	101.171	64.7095	85.3948	69.5597	80.9428	0	0	0	0	0	0	0	0	0	0	0	0	0	0
CHEMBL4227161	COc1cc2ccc(C#N)cc2cc1[C@@H](c1cccc(OC)c1OC)[C@@](O)(CCN(C)C)c1cccc2c1CCC2	10d	'='	127.111	0.163007	1	Mtb (H37Rv_NRF)	0.147804	LORA method	0.142736	Training	22.1779	4.2248	14.8997	4.0067	10.0695	4.2642	13	13.0577	12.1333	11.5872	11.4909	11.1835	703.13	691.776	668.316	663.204	664.474	660.056	66	102.513	74.4545	91.6008	78.1334	87.9286	0	0	0	0	0	0	0	0	0	0	0	0	0	0
CHEMBL4228953	COc1cc2ccc(Br)cc2cc1[C@@H](c1ccccc1)[C@@](O)(CCN(C)C)c1cccc2c1OCC2	10d	'='	128.085	0.163007	1	Mtb (H37Rv_NRF)	0.147804	LORA method	0.142736	Training	15.2846	3.1503	11.1915	3.2293	8.5002	3.2139	9	9.0802	8.761	8.2445	8.3349	7.9162	555.994	544.874	517.781	514.162	509.209	506.183	44	70.3825	52.1509	62.4463	54.0345	59.7751	0.8091	-0.1197	0.0465	-0.0776	-0.0563	-0.0757	44.2581	4.1579	14.4967	7.9808	8.766	7.4129	52.478	44.1819
CHEMBL4224771	COc1cc2ccc(Br)cc2cc1[C@@H](c1ccccc1)[C@@](O)(CCN(C)C)c1cccc2ccoc12	10d	'='	128.561	0.163007	1	Mtb (H37Rv_NRF)	0.147804	LORA method	0.142736	Test	12.7015	1.805	9.9353	2.4612	7.7552	2.5564	7	7.0391	7.0073	6.5749	6.7417	6.3233	487.809	473.939	449.314	446.402	440.207	435.66	36	57.0537	41.3879	50.7959	43.1512	48.6321	0.8091	-0.1197	0.0465	-0.0776	-0.0563	-0.0757	44.2581	4.1579	14.4967	7.9808	8.766	7.4129	52.4827	44.1868
CHEMBL4228254	COc1cc2ccc(Br)cc2cc1[C@@H](c1ccnc(OC)c1OC)[C@@](O)(CCN(C)C)c1cccc2c1OCC2	10d	'='	131.676	0.163007	1	Mtb (H37Rv_NRF)	0.147804	LORA method	0.142736	Training	21.6785	3.5636	14.3586	3.3002	9.3968	3.5737	11	11.0783	10.3154	9.6513	9.7113	9.267	606.545	600.105	569.703	567.292	564.125	561.733	46	79.8756	55.4743	69.2688	59.745	66.2171	0.8091	-0.1197	0.0465	-0.0776	-0.0563	-0.0757	44.2581	4.1579	14.4967	7.9808	8.766	7.4128	52.5739	44.2823
CHEMBL4228012	COc1cc2ccc(Br)cc2cc1[C@@H](c1cccc(OC)c1F)[C@@](O)(CCN(C)C)c1cccc2c1CCC2	10d	'='	135.01	0.163007	1	Mtb (H37Rv_NRF)	0.147804	LORA method	0.142736	Training	18.9709	4.0309	13.1786	3.8461	9.3592	3.804	11	10.7882	10.3346	9.7079	9.8087	9.3547	642.64	630.356	602.217	598.38	593.71	591.17	49	75.8003	57.2815	68.5893	60.6661	66.46	0.9363	-0.1671	0.0557	-0.1208	-0.1204	-0.145	46.7601	5.1465	15.8935	9.206	10.0427	8.6697	78.8635	72.2578
CHEMBL4514187	COc1ccc(C(O)(CCN(C)C)C(c2cc3cc(Br)ccc3nc2OC)c2cccc(OC)c2F)cn1	10d	'='	136.871	0.163007	1	Mtb (H37Rv_NRF)	0.147804	LORA method	0.142736	Training	19.0954	1.9682	13.0367	2.5074	8.6347	2.7785	9	9.0372	8.5918	8.0647	8.146	7.7072	498.115	486.531	462.17	459.57	455.474	452.258	38	66.5469	44.6823	57.7845	48.8093	55.3402	0.9363	-0.1671	0.0557	-0.1208	-0.128	-0.1491	46.7601	5.1465	15.8935	9.206	10.0431	8.6833	78.2371	71.5597
CHEMBL4227994	COc1cc([C@H](c2cc3cc(C#N)ccc3cc2OC)[C@@](O)(CCN(C)C)c2cccc3ccoc23)cc(OC(C)C)n1	10d	'='	138.002	0.163007	1	Mtb (H37Rv_NRF)	0.147804	LORA method	0.142736	Test	21.2406	4.8211	14.9995	4.6456	10.6474	3.8931	12	12.5303	11.69	11.2671	10.9129	10.4625	614.418	612.397	581.153	580.812	570.593	568.349	64	99.6779	71.6328	88.3526	73.8874	84.1013	0	0	0	0	0	0	0	0	0	0	0	0	0	0
CHEMBL4225434	COc1cc2ccc(Br)cc2cc1[C@@H](c1cccc(C)c1)[C@@](O)(CCN(C)C)c1cccc2c1OCO2	10d	'='	142.222	0.163007	1	Mtb (H37Rv_NRF)	0.147804	LORA method	0.142736	Training	16.198	1.9265	11.3482	2.9812	8.5683	3.1799	9	8.9962	8.5928	8.1465	8.2168	7.8198	540.039	530.181	502.594	499.677	495.175	491.852	41	72.2113	47.9085	60.9081	50.9562	57.5601	0.8091	-0.1197	0.0465	-0.0776	-0.0563	-0.0757	44.2581	4.1579	14.4967	7.9808	8.766	7.4129	52.5024	44.2075
CHEMBL376488	COc1nc2ccc(Br)cc2cc1[C@@H](c1ccccc1)[C@@](O)(CCN(C)C)c1cccc2ccccc12	10d	'='	144.009	0.163007	1	Mtb (H37Rv_NRF)	0.147804	LORA method	0.142736	Training	12.7015	1.5549	9.8651	2.2058	7.6128	2.3753	7	7.0391	7.0049	6.5729	6.7276	6.3026	496.315	482.797	457.453	453.951	447.441	442.6	36	57.0537	41.3498	50.5587	42.8329	48.1418	0.8091	-0.1197	0.0465	-0.0776	-0.0639	-0.0799	44.2581	4.1579	14.4967	7.9808	8.766	7.4251	52.3264	44.0234
CHEMBL4227597	COc1cc2ccc(Br)cc2cc1[C@@H](c1ccccc1)[C@@](O)(CCN(C)C)c1cccc2c1CCC2	10d	'='	146.916	0.163007	1	Mtb (H37Rv_NRF)	0.147804	LORA method	0.142736	Training	15.7739	3.8242	11.4831	3.6358	8.8052	3.5455	10	9.7891	9.5631	8.976	9.1008	8.6636	618.463	604.469	578.745	574.398	569.671	566.69	48	71.0537	55.5681	64.6438	57.1758	62.5373	0.8091	-0.1197	0.0465	-0.0776	-0.0563	-0.0757	44.2581	4.1579	14.4967	7.9808	8.766	7.4129	52.4893	44.1938
CHEMBL4583942	COc1nc2ccc(Br)cc2cc1C(c1cccc(F)c1)C(O)(CCN(C)C)c1cncc(C)c1	10d	'='	148.572	0.163007	1	Mtb (H37Rv_NRF)	0.147804	LORA method	0.142736	Test	15.136	1.5176	10.6269	2.5544	8.0787	2.8065	8	7.6641	7.7855	7.2939	7.5055	7.0996	490.746	474.999	453.859	449.971	446.33	442.437	37	59.5537	43.1749	53.0949	45.7972	51.6132	0.9363	-0.1671	0.0166	-0.1266	-0.1162	-0.1344	46.7601	5.1465	15.9383	9.1575	9.9789	8.5829	69.5803	61.6345
CHEMBL4536986	COc1cc([C@](O)(CCN(C)C)[C@H](c2cc(OC(C)C)ncc2OC)c2cc3cc(C#N)ccc3nc2OC)cc(OC)n1	10d	'='	149.576	0.163007	1	Mtb (H37Rv_NRF)	0.147804	LORA method	0.142736	Training	27.6345	4.7342	18.2877	4.7627	11.775	4.3308	14	14.5284	13.2699	12.7256	12.3027	11.8447	636.563	638.319	606.413	607.222	600.978	600.016	66	109.171	74.859	94.8226	79.2434	90.4563	0	0	0	0	0	0	0	0	0	0	0	0	0	0
CHEMBL4591849	COc1cc([C@](O)(CCN(C)C)[C@H](c2cc(OC)nc(N(C)C)c2)c2cc3cc(C#N)ccc3nc2OC)cc(OC)n1	10d	'='	153.403	0.163007	1	Mtb (H37Rv_NRF)	0.147804	LORA method	0.142736	Training	28.6963	1.6304	18.7452	2.3928	10.9777	3.0914	13	12.8616	12.1449	11.3221	11.2229	10.8143	608.763	598.792	580.331	572.742	575.155	570.868	57	100.105	64.6486	85.7476	69.9512	81.8381	0	0	0	0	0	0	0	0	0	0	0	0	0	0
CHEMBL4229114	COc1cc2ccc(C#N)cc2cc1[C@@H](c1cccc(F)c1)[C@@](O)(CCN(C)C)c1cccc2ccoc12	10d	'='	157.298	0.163007	1	Mtb (H37Rv_NRF)	0.147804	LORA method	0.142736	Training	12.7115	1.7922	9.9484	2.4504	7.7582	2.5391	8	8.3095	8.0185	7.788	7.7836	7.5271	521.399	505.288	485.618	480.051	477.775	470.738	52	79.0204	56.91	71.1547	59.0393	68.463	0.1272	-0.0475	-0.03	-0.049	-0.0523	-0.0545	2.502	0.9886	1.4416	1.1767	1.2128	1.1575	17.4128	17.7861
CHEMBL4518121	COc1cc([C@](O)(CCN(C)C)[C@@H](c2cc3cc(C#N)ccc3nc2OC)c2cccc(OC)c2F)cc(OC)n1	10d	'='	160.534	0.163007	1	Mtb (H37Rv_NRF)	0.147804	LORA method	0.142736	Test	22.3024	1.912	14.7082	2.5752	9.1349	2.9281	11	11.3067	10.3901	9.9801	9.828	9.56	557.488	546.659	525.801	520.562	521.201	516.402	55	93.2601	61.8029	80.9784	67.0346	77.7842	0.1272	-0.0475	0.0092	-0.0432	-0.064	-0.0692	2.502	0.9886	1.3968	1.2252	1.2769	1.2577	26.0229	27.6633
CHEMBL4228536	COc1cc2ccc(C#N)cc2cc1[C@@H](c1ccccc1)[C@@](O)(CCN(C)C)c1cccc2ccoc12	10d	'='	163.066	0.163007	1	Mtb (H37Rv_NRF)	0.147804	LORA method	0.142736	Training	12.7115	1.7922	9.9496	2.4558	7.7706	2.5552	8	8.3095	8.0231	7.7985	7.7771	7.5193	519.745	503.698	484.464	479.374	477.224	470.517	52	79.0204	56.9509	71.1771	58.7453	68.0426	0	0	0	0	0	0	0	0	0	0	0	0	0	0
CHEMBL4516692	COc1cc(C(O)(CCN(C)C)C(c2cc3cc(Br)ccc3nc2OC)c2cccc(OC)c2F)cnc1OC	10d	'='	179.004	0.163007	1	Mtb (H37Rv_NRF)	0.147804	LORA method	0.142736	Training	22.2923	1.9248	14.9421	2.7169	9.3565	3.3012	10	10.0363	9.3725	8.7323	8.8162	8.3626	520.856	512.087	486.622	483.978	480.151	477.278	39	71.2935	46.2688	60.7241	51.5171	58.2119	0.9363	-0.1671	0.0557	-0.1208	-0.128	-0.1491	46.7601	5.1465	15.8935	9.206	10.043	8.683	78.3492	71.6875
CHEMBL4564722	COc1cc([C@](O)(CCN(C)C)[C@H](c2cc(OC)nc(OC3CCC3)c2)c2cc3cc(Br)ccc3nc2OC)cc(OC)n1	10d	'='	179.748	0.163007	1	Mtb (H37Rv_NRF)	0.147804	LORA method	0.142736	Training	25.8278	4.9144	17.6356	5.1575	11.5379	4.9973	14	14.258	13.4006	12.6819	12.4872	11.9221	642.145	638.987	610.297	606.812	600.817	597.707	60	97.2044	69.851	84.4577	74.097	81.229	0.8091	-0.1197	0.0465	-0.0776	-0.0639	-0.0799	44.2581	4.1579	14.4967	7.9808	8.766	7.4251	52.3599	44.0584
CHEMBL4226905	COc1cc2ccc(C#N)cc2cc1[C@@H](c1ccccc1)[C@@](O)(CCN(C)C)c1cccc2c1CCC2	10d	'='	183.43	0.163007	1	Mtb (H37Rv_NRF)	0.147804	LORA method	0.142736	Test	15.784	3.8115	11.4974	3.6304	8.8206	3.5443	11	11.0595	10.5789	10.1996	10.1362	9.8596	650.303	634.125	613.784	607.247	606.548	601.389	64	93.0204	71.1311	85.025	72.7699	81.9477	0	0	0	0	0	0	0	0	0	0	0	0	0	0
CHEMBL4528706	COc1cccc(C(c2cc3cc(Br)ccc3nc2OC)C(O)(CCN(C)C)c2cc(C)cnc2C)c1OC	10d	'='	185.014	0.163007	1	Mtb (H37Rv_NRF)	0.147804	LORA method	0.142736	Training	23.9645	2.1654	14.8226	3.4225	9.8825	4.0951	11	10.2872	10.1081	9.4067	9.5964	9.1596	584.964	574.221	550.51	549.855	547.965	545.732	40	71.5469	49.1684	62.2774	53.4929	59.6979	0.8091	-0.1197	0.0465	-0.0776	-0.0639	-0.0799	44.2581	4.1579	14.4967	7.9808	8.766	7.425	52.3891	44.0889
CHEMBL4578699	COc1cccc(C(c2cc3cc(Br)ccc3nc2OC)C(O)(CCN(C)C)c2cc(C)cc(C)n2)c1F	10d	'='	188.838	0.163007	1	Mtb (H37Rv_NRF)	0.147804	LORA method	0.142736	Training	20.7675	1.9767	13.1578	3.2227	9.2158	3.6182	10	9.2882	9.3579	8.7238	8.9389	8.4976	542.697	527.991	506.274	503.287	500.724	498.023	39	66.8003	47.9938	59.9884	51.9787	57.9255	0.9363	-0.1671	0.0557	-0.1208	-0.128	-0.1495	46.7601	5.1465	15.8935	9.206	10.043	8.6828	78.343	71.6804
CHEMBL4522192	COc1cc(C(O)(CCN(C)C)C(c2cc3cc(Br)ccc3nc2OC)c2cccc(OC)c2F)c(OC)cn1	10d	'='	195.278	0.163007	1	Mtb (H37Rv_NRF)	0.147804	LORA method	0.142736	Training	22.2923	2.1749	14.7462	2.6422	9.1701	3.0148	10	10.0363	9.357	8.76	8.8402	8.4124	535.24	527.502	499.497	498.14	494.985	492.696	39	71.2935	46.4112	61.4867	52.2407	59.3016	0.9363	-0.1671	0.0557	-0.1208	-0.128	-0.149	46.7601	5.1465	15.8935	9.206	10.0427	8.6819	78.5366	71.9011
CHEMBL4225217	COc1cc2ccc(Br)cc2cc1[C@@H](c1ccccc1)[C@@](O)(CCN(C)C)c1ccc2c(c1)N(C)CC2	10d	'='	196.587	0.163007	1	Mtb (H37Rv_NRF)	0.147804	LORA method	0.142736	Test	18.4816	3.0315	13.3408	3.6302	9.7832	3.7362	10	9.6775	9.6554	8.926	9.0649	8.5335	584.977	571.129	549.439	543.522	538.962	534.867	45	71.7537	52.8995	63.3461	54.423	60.2491	0.8091	-0.1197	0.0465	-0.0776	-0.0563	-0.0757	44.2581	4.1579	14.4967	7.9808	8.766	7.4129	52.4672	44.1706
CHEMBL4206467	COc1nc2ccc(Br)cc2cc1[C@@H](c1cc(C)c(C)s1)[C@@](O)(CCN(C)C)c1cccc(F)c1	10d	'='	197.299	0.163007	1	Mtb (H37Rv_NRF)	0.147804	LORA method	0.142736	Training	17.5706	1.7741	11.0807	3.1849	8.5829	3.2667	9	8.2891	9.0539	8.2893	8.7358	8.1363	585.405	568.928	549.849	545.852	544.942	539.545	38	62.0537	44.1966	54.4644	46.451	52.5194	0.9363	-0.1671	0.0166	-0.1265	-0.1139	-0.1367	46.7601	5.1465	15.9383	9.1566	9.9796	8.6	69.8276	61.8925
CHEMBL4227613	COc1cc2ccc(Br)cc2cc1[C@@H](c1ccnc(OC)c1OC)[C@@](O)(CCN(C)C)c1nccc2occc12	10d	'='	197.85	0.163007	1	Mtb (H37Rv_NRF)	0.147804	LORA method	0.142736	Training	19.0954	2.2382	13.1347	2.5273	8.6608	2.9522	9	9.0372	8.5759	7.9815	8.1276	7.6851	536.582	527.276	499.287	496.722	492.309	488.14	38	66.5469	45.5264	57.8747	49.5428	55.6323	0.8091	-0.1197	0.0465	-0.0776	-0.0563	-0.0757	44.2581	4.1579	14.4967	7.9808	8.766	7.4128	52.5753	44.2837
CHEMBL4554862	CCOc1cc([C@](O)(CCN(C)C)[C@@H](c2cc3cc(Br)ccc3nc2OC)c2cccc3c2OCCO3)cc(OCC)n1	10d	'='	199.206	0.163007	1	Mtb (H37Rv_NRF)	0.147804	LORA method	0.142736	Training	23.8066	9.2269	16.1275	6.985	10.7372	4.7104	13	13.7033	12.5171	11.747	11.2834	10.6419	622.039	623.974	587.351	584.778	576.907	576.443	54	92.3688	66.9729	79.272	69.5141	75.7742	0.8091	-0.1197	0.0465	-0.0776	-0.0639	-0.0799	44.2581	4.1579	14.4967	7.9808	8.766	7.425	52.3881	44.0879
CHEMBL64	NNC(=O)c1ccncc1	10d	'='	200	0.163007	1	Mtb (H37Rv)	0.368243	Spectrophotometric assay (OD580-OD600)	0.279561	Test	0.01	0.02	0.0253	0.0283	0.0297	0.0279	1	1.6864	1.2356	1.5262	1.3049	1.3821	44.7126	47.653	47.2858	48.0317	47.8812	46.1047	16	29.1463	17.0674	24.7031	17.6813	21.6007	0	0	0	0	0	0	0	0	0	0	0	0	0	0
CHEMBL4215619	COc1nc2ccc(Br)cc2cc1[C@@H](c1cc(C)sc1C)[C@@](O)(CCN(C)C)c1cccc(C#N)c1	10d	'='	212.559	0.163007	1	Mtb (H37Rv_NRF)	0.147804	LORA method	0.142736	Training	17.5806	1.9574	10.9498	2.7574	8.6	3.0594	10	9.5595	10.1872	9.2824	9.8291	9.1985	622.861	606.625	593.869	593.923	593.488	590.006	54	84.0204	59.9705	75.4455	61.7923	72.0294	0.8091	-0.1197	0.0465	-0.0776	-0.0639	-0.0799	44.2581	4.1579	14.4967	7.9808	8.766	7.425	52.4493	44.1519
CHEMBL4228130	COc1cc2ccc(Br)cc2cc1[C@@H](c1ccnc(OC)c1OC)[C@@](O)(CCN(C)C)c1cccc2ccoc12	10d	'='	214.688	0.163007	1	Mtb (H37Rv_NRF)	0.147804	LORA method	0.142736	Training	19.0954	2.2183	13.1024	2.5321	8.6518	2.9166	9	9.0372	8.5617	7.9818	8.1181	7.6745	538.104	528.855	500.902	499.146	494.665	490.68	38	66.5469	44.7112	57.6184	48.862	55.0759	0.8091	-0.1197	0.0465	-0.0776	-0.0563	-0.0757	44.2581	4.1579	14.4967	7.9808	8.766	7.4128	52.5786	44.2872
CHEMBL4227540	COc1cc2ccc(C#N)cc2cc1[C@@H](c1cccc(F)c1)[C@@](O)(CCN(C)C)c1cc2ccccc2o1	10d	'='	216.284	0.163007	1	Mtb (H37Rv_NRF)	0.147804	LORA method	0.142736	Training	12.7115	1.8101	10.0037	2.5041	7.8104	2.6192	8	8.3095	8.0993	7.7981	7.8051	7.5198	498.932	482.04	467.214	459.257	458.975	450.889	52	79.0204	58.2198	71.0603	59.5479	68.3295	0.1272	-0.0475	-0.03	-0.049	-0.0523	-0.0545	2.502	0.9886	1.4416	1.1767	1.2129	1.158	17.2959	17.6534
CHEMBL4532377	COc1cccc(C(c2cc3cc(Br)ccc3nc2OC)C(O)(CCN(C)C)c2cccc(C)n2)c1OC	10d	'='	223.937	0.163007	1	Mtb (H37Rv_NRF)	0.147804	LORA method	0.142736	Test	21.5299	2.2207	14.0588	3.0424	9.3943	3.64	10	9.6622	9.3886	8.7177	8.8824	8.437	537.609	526.497	503.085	501.15	499.715	496.944	39	69.0469	47.7173	60.3959	51.7211	57.7678	0.8091	-0.1197	0.0465	-0.0776	-0.0639	-0.0799	44.2581	4.1579	14.4967	7.9808	8.766	7.425	52.3533	44.0515
CHEMBL4591790	COc1cccc(C(c2cc3cc(Br)ccc3nc2OC)C(O)(CCN(C)C)c2cnc(C)c(C)c2)c1OC	10d	'='	235.472	0.163007	1	Mtb (H37Rv_NRF)	0.147804	LORA method	0.142736	Training	23.9645	2.1654	14.6815	3.6947	9.9643	4.1854	11	10.2872	10.1197	9.4492	9.5828	9.1394	569.367	557.648	535.97	534.08	532.441	529.994	40	71.5469	49.1473	62.0098	53.228	59.428	0.8091	-0.1197	0.0465	-0.0776	-0.0639	-0.0799	44.2581	4.1579	14.4967	7.9808	8.766	7.425	52.3665	44.0653
CHEMBL4226639	COc1cc2ccc(C#N)cc2cc1[C@@H](c1ccccc1)[C@@](O)(CCN(C)C)c1cccc2ccsc12	10d	'='	236.841	0.163007	1	Mtb (H37Rv_NRF)	0.147804	LORA method	0.142736	Training	12.7115	1.7922	9.9496	2.4481	7.7479	2.5262	8	8.3095	8.0231	7.847	7.8431	7.6086	554.865	540.099	519.652	516.354	514.376	509.012	52	79.0204	56.9509	70.3326	57.8535	66.7684	0	0	0	0	0	0	0	0	0	0	0	0	0	0
CHEMBL4228707	COc1cc2ccc(Br)cc2cc1[C@@H](c1ccccc1)[C@@](O)(CCN(C)C)c1ccc2ccoc2c1	10d	'='	238.756	0.163007	1	Mtb (H37Rv_NRF)	0.147804	LORA method	0.142736	Training	12.7015	1.805	9.9407	2.4796	7.7808	2.585	7	7.0391	7.0241	6.5651	6.7306	6.3019	475.895	461.604	439.613	436.303	431.348	426.618	36	57.0537	41.2476	50.0015	42.4745	47.7454	0.8091	-0.1197	0.0465	-0.0776	-0.0563	-0.0757	44.2581	4.1579	14.4967	7.9808	8.766	7.4129	52.4559	44.1588
CHEMBL4572116	COc1cc([C@](O)(CCN(C)C)[C@@H](c2cc3cc(C#N)ccc3nc2OC)c2cccc(OC)c2OC)cc(OC)n1	10d	'='	244.473	0.163007	1	Mtb (H37Rv_NRF)	0.147804	LORA method	0.142736	Test	25.4993	2.1186	16.415	2.7412	9.8299	3.3899	12	12.3058	11.1731	10.6359	10.4748	10.1929	585.559	577.804	556.206	551.841	554.337	549.804	56	98.0067	63.4128	83.6087	68.9063	79.8401	0	0	0	0	0	0	0	0	0	0	0	0	0	0
CHEMBL4228383	COc1cc2ccc(Br)cc2cc1[C@@H](c1ccccc1)[C@@](O)(CCN(C)C)c1ccc2ccn(C)c2c1	10d	'='	251.108	0.163007	1	Mtb (H37Rv_NRF)	0.147804	LORA method	0.142736	Training	15.8984	1.7893	11.4033	2.6604	8.5077	2.8634	8	7.8166	7.7821	7.2269	7.3823	6.9312	506.873	493.923	470.686	467.429	462.348	458.341	37	60.476	43.0571	52.5184	44.3908	49.8708	0.8091	-0.1197	0.0465	-0.0776	-0.0563	-0.0757	44.2581	4.1579	14.4967	7.9808	8.766	7.4129	52.4695	44.173
CHEMBL4535649	COc1nc2ccc(Br)cc2cc1C(c1cccc(C)c1)C(O)(CCN(C)C)c1cccnc1OC	10d	'='	254.314	0.163007	1	Mtb (H37Rv_NRF)	0.147804	LORA method	0.142736	Training	18.333	1.4741	12.3294	2.5641	8.6689	3.0558	9	8.6632	8.5598	8.0242	8.193	7.7818	519.307	506.31	483.159	481.026	478.142	474.994	38	64.3003	45.0129	57.1456	48.6835	55.0105	0.8091	-0.1197	0.0465	-0.0776	-0.0639	-0.0799	44.2581	4.1579	14.4967	7.9808	8.766	7.4251	52.3064	44.0025
CHEMBL4212501	CCSc1ccc([C@H](c2cc3cc(Br)ccc3nc2OC)[C@@](O)(CCN(C)C)c2cccc(F)c2)cn1	10d	'='	256.603	0.163007	1	Mtb (H37Rv_NRF)	0.147804	LORA method	0.142736	Training	16.695	4.1085	11.7465	3.726	8.4157	2.9936	9	9.874	9.2891	8.7049	8.607	8.019	542.941	534.73	506.42	501.504	491.305	487.222	41	60.557	46.2487	55.3704	48.7992	54.4994	0.9363	-0.1671	0.0166	-0.1265	-0.1138	-0.1367	46.7601	5.1465	15.9383	9.1566	9.9794	8.5994	69.3485	61.3686
CHEMBL4228285	COc1cc2ccc(C#N)cc2cc1[C@@H](c1cccc(C)c1)[C@@](O)(CCN(C)C)c1cccc2ccoc12	10d	'='	257.614	0.163007	1	Mtb (H37Rv_NRF)	0.147804	LORA method	0.142736	Test	15.1461	1.7549	10.7604	2.839	8.2723	2.9724	9	8.9345	8.7844	8.479	8.4754	8.1989	550.12	532.862	514.854	509.496	508.088	501.554	53	81.5204	58.8782	73.3396	60.7968	70.1196	0	0	0	0	0	0	0	0	0	0	0	0	0	0
CHEMBL4228396	COc1cc2ccc(Br)cc2cc1[C@@H](c1cccc(C)c1)[C@@](O)(CCN(C)C)c1cccc2c1OCCO2	10d	'='	260.177	0.163007	1	Mtb (H37Rv_NRF)	0.147804	LORA method	0.142736	Training	18.254	3.5191	12.4715	3.9997	9.1999	3.7498	10	9.9962	9.6478	8.9852	9.0275	8.5341	570.879	562.842	534.48	530.565	525.895	522.872	45	76.2113	55.1825	65.3007	56.7825	62.2266	0.8091	-0.1197	0.0465	-0.0776	-0.0563	-0.0757	44.2581	4.1579	14.4967	7.9808	8.766	7.4129	52.51	44.2154
CHEMBL4211187	COc1cccc([C@](O)(CCN(C)C)[C@@H](c2cc3cc(Br)ccc3nc2OC)c2cc(C)sc2C)n1	10d	'='	262.904	0.163007	1	Mtb (H37Rv_NRF)	0.147804	LORA method	0.142736	Training	20.7675	2.1967	12.4475	2.8515	9.0557	3.2609	10	9.2882	9.979	8.8044	9.4929	8.6934	591.464	579.057	560.669	562.806	559.308	558.919	39	66.8003	46.8887	59.0161	49.7417	56.407	0.8091	-0.1197	0.0465	-0.0776	-0.0639	-0.0799	44.2581	4.1579	14.4967	7.9808	8.766	7.425	52.4308	44.1326
CHEMBL4204414	COc1nc2ccc(Br)cc2cc1[C@@H](c1ccc(N(C)C)nc1)[C@@](O)(CCN(C)C)c1cccc(F)c1	10d	'='	264.317	0.163007	1	Mtb (H37Rv_NRF)	0.147804	LORA method	0.142736	Training	19.0954	1.5235	13.9446	2.2107	9.5942	2.6755	9	8.594	8.7677	7.9811	8.2477	7.6749	506.068	491.526	470.761	465.817	461.825	457.18	38	63.8982	44.222	56.3892	47.3009	54.0619	0.9363	-0.1671	0.0166	-0.1265	-0.1138	-0.1367	46.7601	5.1465	15.9383	9.1566	9.9794	8.5994	69.2928	61.3077
CHEMBL4217529	COc1nc2ccc(C#N)cc2cc1[C@@H](c1ccnc(OC)c1OC)[C@@](O)(CCN(C)C)c1cccc(C)c1	10d	'='	265.836	0.163007	1	Mtb (H37Rv_NRF)	0.147804	LORA method	0.142736	Test	21.54	1.9181	13.87	2.6987	9.0605	3.241	11	10.9327	10.3602	9.9192	9.8918	9.6134	573.709	560.55	541.982	537.74	540.043	535.04	55	91.0135	62.1022	79.9219	66.3021	76.3687	0	0	0	0	0	0	0	0	0	0	0	0	0	0
CHEMBL4225791	COc1cc2ccc(Br)cc2cc1[C@@H](c1ccccc1)[C@@](O)(CCN(C)C)c1cc2ccccc2n1C	10d	'='	269.044	0.163007	1	Mtb (H37Rv_NRF)	0.147804	LORA method	0.142736	Training	15.8984	1.8072	11.2049	2.7315	8.4497	2.9732	8	7.8166	7.7957	7.268	7.4298	6.9853	524.179	513.468	489.236	485.336	478.677	474.049	37	60.476	43.9164	52.8565	45.1053	50.3281	0.8091	-0.1197	0.0465	-0.0776	-0.0563	-0.0757	44.2581	4.1579	14.4967	7.9808	8.766	7.4129	52.4863	44.1906
CHEMBL4226220	COc1cc([C@H](c2cc3cc(C#N)ccc3cc2OC)[C@@](O)(CCN(C)C)c2cccc3occc23)cc(OC(C)C)n1	10d	'='	276.005	0.163007	1	Mtb (H37Rv_NRF)	0.147804	LORA method	0.142736	Training	21.2406	4.8211	14.9934	4.6308	10.6389	3.8843	12	12.5303	11.6876	11.2448	10.896	10.4455	618.095	616.214	584.547	583.469	573.168	570.777	64	99.6779	71.5947	87.7439	73.479	83.6138	0	0	0	0	0	0	0	0	0	0	0	0	0	0
CHEMBL4226478	COc1cc2ccc(Br)cc2cc1[C@@H](c1ccccc1)[C@@](O)(CCN(C)C)c1ccc2occc2c1	10d	'='	293.853	0.163007	1	Mtb (H37Rv_NRF)	0.147804	LORA method	0.142736	Training	12.7015	1.805	9.9407	2.4776	7.776	2.5817	7	7.0391	7.0241	6.5635	6.7231	6.2959	477.664	463.435	441.279	437.825	432.608	427.893	36	57.0537	41.2476	49.9826	42.2761	47.6078	0.8091	-0.1197	0.0465	-0.0776	-0.0563	-0.0757	44.2581	4.1579	14.4967	7.9808	8.766	7.4129	52.4599	44.163
CHEMBL4209129	COc1ncccc1[C@H](c1cc2cc(C#N)ccc2nc1OC)[C@@](O)(CCN(C)C)c1cccc(C)c1	10d	'='	302.048	0.163007	1	Mtb (H37Rv_NRF)	0.147804	LORA method	0.142736	Test	18.343	1.4613	12.3342	2.5675	8.734	3.0528	10	9.9336	9.5773	9.2527	9.2232	8.964	550.337	534.816	517.195	513.049	515.002	509.66	54	86.267	60.4923	77.1755	63.8588	73.8239	0	0	0	0	0	0	0	0	0	0	0	0	0	0
CHEMBL4228918	COc1cc2ccc(C#N)cc2cc1[C@@H](c1cccc(C)c1)[C@@](O)(CCN(C)C)c1cccc2c1OCO2	10d	'='	314.577	0.163007	1	Mtb (H37Rv_NRF)	0.147804	LORA method	0.142736	Training	16.208	1.9137	11.3625	2.9758	8.5837	3.1787	10	10.2666	9.6086	9.3701	9.2522	9.0158	571.93	559.886	537.692	532.591	532.127	526.633	57	94.1779	63.4716	81.2893	66.5503	76.9705	0	0	0	0	0	0	0	0	0	0	0	0	0	0
CHEMBL4526681	CCc1cc(C(O)(CCN(C)C)C(c2cc3cc(Br)ccc3nc2OC)c2cccc(OC)c2F)cc(CC)n1	10d	'='	343.941	0.163007	1	Mtb (H37Rv_NRF)	0.147804	LORA method	0.142736	Training	22.8158	6.6707	15.1737	4.6636	9.9936	4.2421	12	11.7882	11.0879	10.3677	10.3311	9.8893	610.858	603.303	573.738	571.699	566.808	566.167	47	73.8003	56.4386	68.5439	60.7224	66.8421	0.9363	-0.1671	0.0557	-0.1208	-0.128	-0.1491	46.7601	5.1465	15.8935	9.206	10.043	8.6828	78.4994	71.8586
CHEMBL4214674	COc1nc2ccc(Br)cc2cc1[C@@H](c1cc(C)sc1C)[C@@](O)(CCN(C)C)c1cccnc1OC	10d	'='	350.539	0.163007	1	Mtb (H37Rv_NRF)	0.147804	LORA method	0.142736	Training	20.7675	1.9267	12.5776	2.7042	9.0979	3.2692	10	9.2882	9.9458	8.8074	9.524	8.7458	604.294	593.042	572.667	576.356	572.864	572.624	39	66.8003	46.2455	59.5488	49.9605	57.0768	0.8091	-0.1197	0.0465	-0.0776	-0.0639	-0.0799	44.2581	4.1579	14.4967	7.9808	8.766	7.425	52.4534	44.1562
CHEMBL4547982	COc1cccc(C(c2cc3cc(Br)ccc3nc2OC)C(O)(CCN(C)C)c2cncc(C)c2)c1F	10d	'='	351.809	0.163007	1	Mtb (H37Rv_NRF)	0.147804	LORA method	0.142736	Test	18.333	1.7242	12.3236	2.7701	8.6451	3.0809	9	8.6632	8.5615	8.0362	8.207	7.7832	512.665	498.642	475.568	472.661	469.187	466.076	38	64.3003	44.9292	57.0632	48.9966	55.1194	0.9363	-0.1671	0.0557	-0.1208	-0.128	-0.1491	46.7601	5.1465	15.8935	9.206	10.043	8.6831	78.2808	71.6094
CHEMBL4205718	COc1nc2ccc(Br)cc2cc1[C@@H](c1cccnc1N(C)C)[C@@](O)(CCN(C)C)c1cccc(F)c1	10d	'='	352.423	0.163007	1	Mtb (H37Rv_NRF)	0.147804	LORA method	0.142736	Training	19.0954	2.7739	14.1927	2.795	9.9063	3.1562	9	8.594	8.7425	7.969	8.2891	7.7347	532.825	519.147	496.172	492.871	491.586	487.41	38	63.8982	44.2266	56.9495	48.0353	54.9265	0.9363	-0.1671	0.0166	-0.1265	-0.1138	-0.1366	46.7601	5.1465	15.9383	9.1566	9.9794	8.5989	69.4888	61.5219
CHEMBL4210920	COc1nc2ccc(Br)cc2cc1[C@@H](c1ccnc(OC)c1OC)[C@@](O)(CCN(C)C)c1cccc(C#N)c1	10d	'='	355.024	0.163007	1	Mtb (H37Rv_NRF)	0.147804	LORA method	0.142736	Training	19.1054	1.9554	13.0579	2.3052	8.5656	2.7884	10	10.3077	9.5943	9.2255	9.1753	8.9044	557.633	545.51	525.42	521.139	522.293	516.355	54	88.5135	60.134	77.7001	64.1811	74.3371	0.8091	-0.1197	0.0465	-0.0776	-0.0639	-0.0799	44.2581	4.1579	14.4967	7.9808	8.766	7.425	52.368	44.0669
CHEMBL4225636	COc1cc2ccc(C#N)cc2cc1[C@@H](c1ccccc1)[C@@](O)(CCN(C)C)c1ccc2occc2c1	10d	'='	366.898	0.163007	1	Mtb (H37Rv_NRF)	0.147804	LORA method	0.142736	Training	12.7115	1.7922	9.955	2.4722	7.7914	2.5805	8	8.3095	8.0399	7.7871	7.7585	7.4918	509.608	493.204	476.427	470.792	469.606	462.728	52	79.0204	56.8106	70.3638	57.8703	67.0183	0	0	0	0	0	0	0	0	0	0	0	0	0	0
CHEMBL4550661	COc1cccc(C(c2cc3cc(Br)ccc3nc2OC)C(O)(CCN(C)C)c2cc(C)cnc2C)c1F	10d	'='	394.843	0.163007	1	Mtb (H37Rv_NRF)	0.147804	LORA method	0.142736	Test	20.7675	1.9588	13.1158	3.2565	9.1876	3.6336	10	9.2882	9.3251	8.7509	8.9496	8.5267	556.64	542.796	519.831	518.272	514.516	511.996	39	66.8003	47.5585	59.6471	51.6204	57.6408	0.9363	-0.1671	0.0557	-0.1208	-0.128	-0.1491	46.7601	5.1465	15.8935	9.206	10.0428	8.6822	78.4806	71.8372
CHEMBL4227294	COc1cc2ccc(C#N)cc2cc1[C@@H](c1ccccc1)[C@@](O)(CCN(C)C)c1cccc2c1ccn2C	10d	'='	397.101	0.163007	1	Mtb (H37Rv_NRF)	0.147804	LORA method	0.142736	Training	15.9085	1.7765	11.4061	2.6231	8.4892	2.8134	9	9.087	8.7786	8.4379	8.4097	8.1253	554.417	539.846	519.177	513.846	511.724	506.017	53	82.4426	58.7223	73.0772	60.229	69.6142	0	0	0	0	0	0	0	0	0	0	0	0	0	0
CHEMBL4209472	COc1nc2ccc(C#N)cc2cc1[C@@H](c1cc(C)c(C)s1)[C@@](O)(CCN(C)C)c1cccc(F)c1	10d	'='	397.109	0.163007	1	Mtb (H37Rv_NRF)	0.147804	LORA method	0.142736	Training	17.5806	1.7614	11.095	3.1795	8.5986	3.2656	10	9.5595	10.0697	9.5129	9.7712	9.3329	617.176	598.521	584.812	578.601	581.686	574.079	54	84.0204	59.7596	74.8457	62.0451	71.963	0.1272	-0.0475	-0.03	-0.0489	-0.0499	-0.0568	2.502	0.9886	1.4416	1.1758	1.2135	1.1748	17.2921	17.649
CHEMBL4520823	COc1cccc(C(c2cc3cc(Br)ccc3nc2OC)C(O)(CCN(C)C)c2cnc(C)cc2C)c1OC	10d	'='	403.667	0.163007	1	Mtb (H37Rv_NRF)	0.147804	LORA method	0.142736	Training	23.9645	2.1654	14.7147	3.4351	9.9656	4.1071	11	10.2872	10.1081	9.402	9.6053	9.1464	580.345	569.387	546.383	545.829	543.616	541.393	40	71.5469	49.2093	62.1739	53.3915	59.5714	0.8091	-0.1197	0.0465	-0.0776	-0.0639	-0.0799	44.2581	4.1579	14.4967	7.9808	8.766	7.425	52.3815	44.081
CHEMBL4228449	COc1cc2ccc(Br)cc2cc1[C@@H](c1ccccc1)[C@@](O)(CCN(C)C)c1nccc2occc12	10d	'='	421.647	0.163007	1	Mtb (H37Rv_NRF)	0.147804	LORA method	0.142736	Test	12.7015	1.8249	9.9676	2.4563	7.7643	2.5919	7	7.0391	7.0215	6.5748	6.7512	6.3341	486.328	472.405	447.743	444.041	437.924	433.192	36	57.0537	42.2031	51.0544	43.8357	49.1963	0.8091	-0.1197	0.0465	-0.0776	-0.0563	-0.0757	44.2581	4.1579	14.4967	7.9808	8.766	7.4129	52.4794	44.1834
CHEMBL4229215	COc1cc2ccc(Br)cc2cc1[C@@H](c1ccccc1)[C@@](O)(CCN(C)C)c1cccc2c1ccn2C	10d	'='	448.406	0.163007	1	Mtb (H37Rv_NRF)	0.147804	LORA method	0.142736	Training	15.8984	1.7893	11.3918	2.6285	8.4738	2.8146	8	7.8166	7.7628	7.2143	7.3743	6.9294	522.497	510.107	484.043	480.892	474.722	471.178	37	60.476	43.1593	52.696	44.6349	50.2038	0.8091	-0.1197	0.0465	-0.0776	-0.0563	-0.0757	44.2581	4.1579	14.4967	7.9808	8.766	7.4129	52.5043	44.2095
CHEMBL4225381	COc1cc2ccc(C#N)cc2cc1[C@@H](c1ccccc1)[C@@](O)(CCN(C)C)c1cc2ccccc2o1	10d	'='	448.43	0.163007	1	Mtb (H37Rv_NRF)	0.147804	LORA method	0.142736	Training	12.7115	1.8101	10.0049	2.5094	7.8229	2.6355	8	8.3095	8.1039	7.8086	7.7985	7.512	497.317	480.489	466.084	458.584	458.412	450.651	52	79.0204	58.2607	71.0827	59.2508	67.9033	0	0	0	0	0	0	0	0	0	0	0	0	0	0
CHEMBL4218427	COc1cccc([C@](O)(CCN(C)C)[C@@H](c2cc3cc(Br)ccc3nc2OC)c2cc(C)sc2C)c1OC	10d	'='	450.308	0.163007	1	Mtb (H37Rv_NRF)	0.147804	LORA method	0.142736	Training	23.9645	2.3835	14.3456	3.1378	9.7911	3.8036	11	10.2872	10.7287	9.4531	10.1632	9.3587	630.976	622.966	601.499	605.494	602.239	602.418	40	71.5469	47.8444	61.9634	51.9906	59.03	0.8091	-0.1197	0.0465	-0.0776	-0.0639	-0.0799	44.2581	4.1579	14.4967	7.9808	8.766	7.425	52.476	44.1798
CHEMBL4210538	COc1ncccc1[C@H](c1cc2cc(Br)ccc2nc1OC)[C@@](O)(CCN(C)C)c1cccc(C)c1	10d	'='	454.133	0.163007	1	Mtb (H37Rv_NRF)	0.147804	LORA method	0.142736	Test	18.333	1.4741	12.3199	2.5729	8.7183	3.0539	9	8.6632	8.5615	8.0291	8.1878	7.7674	518.563	505.217	482.262	480.301	478.285	475.115	38	64.3003	44.9292	56.7943	48.2647	54.3808	0.8091	-0.1197	0.0465	-0.0776	-0.0639	-0.0799	44.2581	4.1579	14.4967	7.9808	8.766	7.425	52.3195	44.0162
CHEMBL4516735	COc1cc([C@](O)(CCN(C)C)[C@H](c2cccnc2OC)c2cc3cc(C#N)ccc3nc2OC)cc(OC)n1	10d	'='	459.88	0.163007	1	Mtb (H37Rv_NRF)	0.147804	LORA method	0.142736	Training	22.3024	1.6619	14.644	2.3047	9.1509	2.8411	11	11.3067	10.3901	9.9886	9.8277	9.5697	560.406	550.12	529.365	524.92	526.942	521.959	55	93.2601	61.8029	81.1089	66.8121	77.7594	0	0	0	0	0	0	0	0	0	0	0	0	0	0
CHEMBL4574868	COc1nc2ccc(Br)cc2cc1C(c1cccc(C)c1)C(O)(CCN(C)C)c1cccnc1C	10d	'='	467.727	0.163007	1	Mtb (H37Rv_NRF)	0.147804	LORA method	0.142736	Training	17.5706	1.7521	11.3079	3.0182	8.6583	3.338	9	8.2891	8.5537	8.0192	8.251	7.8237	531.607	515.559	494.81	492.659	488.976	485.752	38	62.0537	45.8587	55.6072	47.9867	53.5643	0.8091	-0.1197	0.0465	-0.0776	-0.0639	-0.0799	44.2581	4.1579	14.4967	7.9808	8.766	7.4251	52.3027	43.9986
CHEMBL4558224	COc1cccc(C(c2cc3cc(Br)ccc3nc2OC)C(O)(CCN(C)C)c2ccc(C)nc2)c1F	10d	'='	492.533	0.163007	1	Mtb (H37Rv_NRF)	0.147804	LORA method	0.142736	Training	18.333	1.9692	12.3017	2.8285	8.6131	3.0259	9	8.6632	8.5997	8.0573	8.212	7.7739	506.054	491.596	469.849	466.969	463.198	460.196	38	64.3003	45.3708	57.0981	49.0788	55.083	0.9363	-0.1671	0.0557	-0.1208	-0.128	-0.1491	46.7601	5.1465	15.8935	9.206	10.0431	8.6833	78.2309	71.5526
CHEMBL4548712	COc1cccc(C(c2cc3cc(Br)ccc3nc2OC)C(O)(CCN(C)C)c2cnc(C)cc2C)c1F	10d	'='	497.846	0.163007	1	Mtb (H37Rv_NRF)	0.147804	LORA method	0.142736	Test	20.7675	1.9588	13.0078	3.2691	9.2707	3.6455	10	9.2882	9.3251	8.7463	8.9585	8.5136	552.105	538.057	515.789	514.333	510.26	507.752	39	66.8003	47.5994	59.5436	51.5192	57.5145	0.9363	-0.1671	0.0557	-0.1208	-0.128	-0.1491	46.7601	5.1465	15.8935	9.206	10.0428	8.6824	78.4306	71.7802
CHEMBL4590030	COc1cccc(C(c2cc3cc(Br)ccc3nc2OC)C(O)(CCN(C)C)c2cnc(C)c(C)c2)c1F	10d	'='	497.846	0.163007	1	Mtb (H37Rv_NRF)	0.147804	LORA method	0.142736	Training	20.7675	1.9588	12.9747	3.5287	9.2693	3.7237	10	9.2882	9.3368	8.7934	8.936	8.5065	541.317	526.533	505.578	502.8	499.299	496.573	39	66.8003	47.5374	59.3795	51.3565	57.3723	0.9363	-0.1671	0.0557	-0.1208	-0.128	-0.1491	46.7601	5.1465	15.8935	9.206	10.043	8.683	78.3307	71.6663
CHEMBL4589796	CCc1cc(C(O)(CCN(C)C)C(c2cc3cc(C#N)ccc3nc2OC)c2cccc(OC)c2F)cc(CC)n1	10d	'='	502.982	0.163007	1	Mtb (H37Rv_NRF)	0.147804	LORA method	0.142736	Training	22.8258	6.6579	15.188	4.6582	10.0093	4.241	13	13.0586	12.1036	11.5913	11.3665	11.0859	642.597	632.864	608.636	604.411	603.497	600.678	63	95.767	72.0017	88.9251	76.3166	86.2852	0.1272	-0.0475	0.0092	-0.0432	-0.064	-0.0692	2.502	0.9886	1.3968	1.2252	1.2769	1.2577	26.0867	27.7371
CHEMBL4568632	COc1cccc(C(c2cc3cc(Br)ccc3nc2OC)C(O)(CCN(C)C)c2cc(C)cc(C)n2)c1OC	10d	'='	504.583	0.163007	1	Mtb (H37Rv_NRF)	0.147804	LORA method	0.142736	Training	23.9645	2.1833	14.8646	3.3887	9.9108	4.0799	11	10.2872	10.1409	9.3796	9.5857	9.1304	570.794	559.159	536.71	534.614	533.913	531.495	40	71.5469	49.6037	62.6187	53.8502	59.9808	0.8091	-0.1197	0.0465	-0.0776	-0.0639	-0.0799	44.2581	4.1579	14.4967	7.9808	8.766	7.425	52.3684	44.0673
CHEMBL4542436	COc1cccc(C(c2cc3cc(Br)ccc3nc2OC)C(O)(CCN(C)C)c2cc(C)nc(C)c2)c1F	10d	'='	515.013	0.163007	1	Mtb (H37Rv_NRF)	0.147804	LORA method	0.142736	Test	20.7675	2.2037	13.0484	3.1902	9.1831	3.5765	10	9.2882	9.3704	8.7228	8.9317	8.4873	545.729	531.078	509.087	506.079	503.306	500.544	39	66.8003	47.5429	59.4037	51.2601	57.2825	0.9363	-0.1671	0.0557	-0.1208	-0.128	-0.1491	46.7601	5.1465	15.8935	9.206	10.043	8.6828	78.3994	71.7446
CHEMBL4204662	COc1nc2ccc(Br)cc2cc1[C@@H](c1cc(C)sc1C)[C@@](O)(CCN(C)C)c1cncc(C)c1	10d	'='	540.979	0.163007	1	Mtb (H37Rv_NRF)	0.147804	LORA method	0.142736	Training	20.0051	1.9328	11.687	3.083	9.0219	3.4534	10	8.9141	9.9374	8.7681	9.529	8.7366	603.903	588.68	572.022	574.133	570.782	570.312	39	64.5537	46.3756	57.6856	48.8291	55.3304	0.8091	-0.1197	0.0465	-0.0776	-0.0639	-0.0799	44.2581	4.1579	14.4967	7.9808	8.766	7.425	52.4346	44.1365
CHEMBL4227670	COc1cc2ccc(C#N)cc2cc1[C@@H](c1ccnc(OC)c1OC)[C@@](O)(CCN(C)C)c1cccc2ccoc12	10d	'='	543.833	0.163007	1	Mtb (H37Rv_NRF)	0.147804	LORA method	0.142736	Training	19.1054	2.2055	13.1167	2.5267	8.6672	2.9154	10	10.3077	9.5774	9.2053	9.1535	8.8704	570.011	558.569	536.037	532.096	531.668	525.516	54	88.5135	60.2742	77.9996	64.4562	74.4861	0	0	0	0	0	0	0	0	0	0	0	0	0	0
CHEMBL4551927	COc1cccc(C(O)(CCN(C)C)C(c2cccc(C)c2)c2cc3cc(C#N)ccc3nc2OC)n1	10d	'='	583.959	0.163007	1	Mtb (H37Rv_NRF)	0.147804	LORA method	0.142736	Training	18.343	1.7313	12.2136	2.706	8.6422	3.042	10	9.9336	9.6088	9.2448	9.1967	8.9248	538.819	522.565	506.686	500.873	501.944	496.502	54	86.267	61.2191	76.9938	64.0643	73.7886	0	0	0	0	0	0	0	0	0	0	0	0	0	0
CHEMBL4212741	COc1nc2ccc(Br)cc2cc1[C@@H](c1ccc(SC)nc1)[C@@](O)(CCN(C)C)c1cccc(F)c1	10d	'='	648.52	0.163007	1	Mtb (H37Rv_NRF)	0.147804	LORA method	0.142736	Test	15.8984	0.7629	11.332	1.9359	8.0143	2.3671	8	9.0415	7.8158	7.6845	7.5048	7.1862	507.274	491.049	469.5	462.251	458.655	454.305	37	57.4312	42.9143	52.1834	45.3627	50.957	0.9363	-0.1671	0.0166	-0.1265	-0.1138	-0.1367	46.7601	5.1465	15.9383	9.1566	9.9794	8.5994	69.3404	61.3598
CHEMBL4541442	COc1cccc(C(c2cc3cc(Br)ccc3nc2OC)C(O)(CCN(C)C)c2ncccc2C)c1F	10d	'='	703.618	0.163007	1	Mtb (H37Rv_NRF)	0.147804	LORA method	0.142736	Training	18.333	1.7441	12.3651	2.8019	8.7534	3.206	9	8.6632	8.5513	8.0777	8.2671	7.845	523.06	509.873	485.695	484.326	480.078	477.162	38	64.3003	46.1249	57.8736	50.0257	55.8723	0.9363	-0.1671	0.0557	-0.1208	-0.128	-0.1495	46.7601	5.1465	15.8935	9.206	10.0428	8.6824	78.343	71.6804
CHEMBL4585644	COc1cc(C(O)(CCn2ccnc2)C(c2cc3cc(Br)ccc3nc2OC)c2ccnc(OC)c2OC)cc(OC)n1	10d	'='	707.116	0.163007	1	Mtb (H37Rv_NRF)	0.147804	LORA method	0.142736	Training	19.0954	2.4358	9.7819	1.4806	3.6654	1.8286	9	9.4805	7.9956	7.5931	7.2409	7.1733	541.537	537.742	495.305	482.305	468.691	461.714	38	69.1956	45.6081	56.5258	50.1659	53.5996	0.8091	-0.1197	0.0465	-0.0776	-0.0639	-0.0799	44.2581	4.1579	14.4967	7.9808	8.766	7.425	52.3956	44.0957
CHEMBL4228695	COc1cc2ccc(C#N)cc2cc1[C@@H](c1ccccc1)[C@@](O)(CCN(C)C)c1ccc2c(c1)N(C)CC2	10d	'='	711.941	0.163007	1	Mtb (H37Rv_NRF)	0.147804	LORA method	0.142736	Training	18.4916	3.0187	13.3551	3.6248	9.7986	3.735	11	10.9479	10.6711	10.1496	10.1003	9.7294	616.887	600.859	584.544	576.439	575.904	569.633	61	93.7204	68.4625	83.7273	70.0171	79.6595	0	0	0	0	0	0	0	0	0	0	0	0	0	0
CHEMBL4521403	COc1cc(C(O)(CCN(C)C)C(c2cc3cc(Br)ccc3nc2OC)c2ccnc(OC)c2OC)cnc1OC	10d	'='	717.086	0.163007	1	Mtb (H37Rv_NRF)	0.147804	LORA method	0.142736	Test	25.4893	2.1314	16.4137	2.5775	9.699	3.4025	11	11.0354	10.1555	9.4073	9.4845	9.0218	547.147	541.295	514.973	513.03	510.918	508.196	40	76.04	47.8786	63.601	53.7378	60.7303	0.8091	-0.1197	0.0465	-0.0776	-0.0639	-0.0799	44.2581	4.1579	14.4967	7.9808	8.766	7.425	52.3637	44.0623
CHEMBL4572143	COc1cccc(C(c2cc3cc(Br)ccc3nc2OC)C(O)(CCN(C)C)c2ncc(C)cc2C)c1F	10d	'='	789.686	0.163007	1	Mtb (H37Rv_NRF)	0.147804	LORA method	0.142736	Training	20.7675	1.7067	13.286	3.18	9.3274	3.6579	10	9.2882	9.3126	8.7618	8.9662	8.5256	549.764	535.636	513.63	512.215	508.278	505.817	39	66.8003	48.0794	60.1279	52.1241	58.0138	0.9363	-0.1671	0.0557	-0.1208	-0.128	-0.1495	46.7601	5.1465	15.8935	9.206	10.0428	8.6824	78.393	71.7373
CHEMBL4518248	COc1cccc(C(c2cc3cc(Br)ccc3nc2OC)C(O)(CCN(C)C)c2ccc(C)nc2)c1OC	10d	'='	878.523	0.163007	1	Mtb (H37Rv_NRF)	0.147804	LORA method	0.142736	Training	21.5299	2.1758	14.0085	2.9945	9.3081	3.4877	10	9.6622	9.3826	8.713	8.8588	8.4068	533.926	522.51	500.036	498.034	496.111	493.383	39	69.0469	46.9806	59.7284	50.9502	57.1384	0.8091	-0.1197	0.0465	-0.0776	-0.0639	-0.0799	44.2581	4.1579	14.4967	7.9808	8.766	7.425	52.3515	44.0496
CHEMBL4562174	COc1nc2ccc(Br)cc2cc1C(c1cccc(C)c1)C(O)(CCN(C)C)c1cc(C)nc(C)c1	10d	'='	893.297	0.163007	1	Mtb (H37Rv_NRF)	0.147804	LORA method	0.142736	Training	20.0051	1.9597	12.1637	3.363	9.1308	3.7354	10	8.9141	9.3603	8.6715	8.922	8.4757	552.307	534.771	516.387	512.612	510.554	507.535	39	64.5537	47.7567	57.6204	49.8179	55.4318	0.8091	-0.1197	0.0465	-0.0776	-0.0639	-0.0799	44.2581	4.1579	14.4967	7.9808	8.766	7.4251	52.3055	44.0015
CHEMBL4549513	COc1ccc(C(O)(CCN(C)C)C(c2cc3cc(Br)ccc3nc2OC)c2cccc(OC)c2OC)cn1	10d	'='	905.25	0.163007	1	Mtb (H37Rv_NRF)	0.147804	LORA method	0.142736	Test	22.2923	2.1749	14.7435	2.6734	9.3298	3.2403	10	10.0363	9.3748	8.7205	8.7927	8.3401	525.974	517.434	492.334	490.61	488.359	485.411	39	71.2935	46.2922	60.4148	50.6807	57.3955	0.8091	-0.1197	0.0465	-0.0776	-0.0639	-0.0799	44.2581	4.1579	14.4967	7.9808	8.766	7.425	52.3524	44.0506
CHEMBL4218132	COc1cc([C@H](c2cc3cc(Br)ccc3nc2OC)[C@@](O)(CCN(C)C)c2cccc(F)c2)cnc1OC	10d	'='	923.882	0.163007	1	Mtb (H37Rv_NRF)	0.147804	LORA method	0.142736	Training	19.0954	1.7181	13.2588	2.4803	8.7852	3.0291	9	9.0372	8.5965	7.9912	8.1157	7.6845	498.318	487.406	464.082	460.298	456.318	452.634	38	66.5469	44.5144	56.7152	48.2823	54.5626	0.9363	-0.1671	0.0166	-0.1265	-0.1138	-0.1367	46.7601	5.1465	15.9383	9.1566	9.9794	8.5993	69.3361	61.355
CHEMBL4208143	COc1ccc([C@H](c2cc3cc(Br)ccc3nc2OC)[C@@](O)(CCN(C)C)c2cccnc2OC)s1	10d	'='	925.716	0.163007	1	Mtb (H37Rv_NRF)	0.147804	LORA method	0.142736	Training	19.0954	1.7671	12.952	2.2878	8.5916	2.7494	9	9.0372	8.7944	8.3288	8.333	8.0788	554.925	544.459	517.777	514.897	513.878	510.004	38	66.5469	44.0115	57.2699	48.0521	54.9403	0.8091	-0.1197	0.0465	-0.0776	-0.0639	-0.0799	44.2581	4.1579	14.4967	7.9808	8.766	7.4253	52.5186	44.2244
CHEMBL4212789	COc1nc2ccc(Br)cc2cc1[C@@H](c1ccc(C)s1)[C@@](O)(CCN(C)C)c1cccnc1OC	10d	'='	934.361	0.163007	1	Mtb (H37Rv_NRF)	0.147804	LORA method	0.142736	Training	18.333	1.768	12.1305	2.435	8.6801	2.8817	9	8.6632	9.0858	8.0248	8.6855	7.9145	571.43	558.012	531.997	529.619	528.694	525.197	38	64.3003	43.6786	57.1255	47.4623	54.64	0.8091	-0.1197	0.0465	-0.0776	-0.0639	-0.0799	44.2581	4.1579	14.4967	7.9808	8.766	7.4253	52.5148	44.2205
CHEMBL4229127	COc1cc2ccc(Br)cc2cc1[C@@H](c1cccnc1OC)[C@@](O)(CCN(C)C)c1cccc2ccoc12	10d	'='	955.691	0.163007	1	Mtb (H37Rv_NRF)	0.147804	LORA method	0.142736	Test	15.8984	1.7616	11.5667	2.401	8.3253	2.7283	8	8.0382	7.7787	7.3153	7.4494	7.0249	514.558	502.924	475.958	474.324	469.556	465.264	37	61.8003	43.1013	54.8719	46.418	52.5317	0.8091	-0.1197	0.0465	-0.0776	-0.0563	-0.0757	44.2581	4.1579	14.4967	7.9808	8.766	7.4128	52.5391	44.2458
CHEMBL4538205	COc1cccc(C(c2cc3cc(Br)ccc3nc2OC)C(O)(CCN(C)C)c2cncc(C)c2)c1OC	10d	'='	981.878	0.163007	1	Mtb (H37Rv_NRF)	0.147804	LORA method	0.142736	Training	21.5299	1.9309	14.0304	2.9361	9.3401	3.5426	10	9.6622	9.3445	8.692	8.8538	8.4161	540.626	529.656	505.843	503.818	502.196	499.362	39	69.0469	46.5391	59.6935	50.868	57.1752	0.8091	-0.1197	0.0465	-0.0776	-0.0639	-0.0799	44.2581	4.1579	14.4967	7.9808	8.766	7.425	52.359	44.0575
CHEMBL4515667	COc1nc2ccc(Br)cc2cc1C(c1cccc2c1OCO2)C(O)(CCN(C)C)c1cccnc1C	10d	'='	992.063	0.163007	1	Mtb (H37Rv_NRF)	0.147804	LORA method	0.142736	Training	16.198	1.9483	11.086	2.7558	8.4534	3.0861	9	8.9962	8.5967	8.2263	8.3112	7.925	545.421	535.462	506.861	505.286	500.783	497.557	41	72.2113	48.5515	61.8044	51.9505	58.5699	0.8091	-0.1197	0.0465	-0.0776	-0.0639	-0.0799	44.2581	4.1579	14.4967	7.9808	8.766	7.425	52.359	44.0575
CHEMBL4563167	COc1cccc(C(O)(CCN(C)C)C(c2cc3cc(Br)ccc3nc2OC)c2cccc3c2OCO3)n1	10d	'='	999.173	0.163007	1	Mtb (H37Rv_NRF)	0.147804	LORA method	0.142736	Training	16.9604	1.9402	11.9775	2.449	8.4215	2.7916	9	9.3703	8.6361	8.2283	8.2215	7.8297	520.616	512.593	483.583	480.531	476.812	473.548	41	74.4578	48.3489	62.8101	52.4333	59.3492	0.8091	-0.1197	0.0465	-0.0776	-0.0639	-0.0799	44.2581	4.1579	14.4967	7.9808	8.766	7.425	52.3402	44.0378
CHEMBL4533980	COc1cccc(C(c2cc3cc(Br)ccc3nc2OC)C(O)(CCN(C)C)c2cccnc2C)c1OC	10d	'='	1016.33	0.163007	1	Mtb (H37Rv_NRF)	0.147804	LORA method	0.142736	Test	21.5299	2.2028	13.8995	3.0114	9.4056	3.6409	10	9.6622	9.3467	8.7263	8.9073	8.4681	553.182	543.1	517.989	517.499	514.968	512.288	39	69.0469	47.2548	60.0183	51.2974	57.4675	0.8091	-0.1197	0.0465	-0.0776	-0.0639	-0.0799	44.2581	4.1579	14.4967	7.9808	8.766	7.425	52.374	44.0732
CHEMBL4538449	COc1cccc(C(c2cc3cc(Br)ccc3nc2OC)C(O)(CCN(C)C)c2ccnc(C)c2)c1F	10d	'='	1020.25	0.163007	1	Mtb (H37Rv_NRF)	0.147804	LORA method	0.142736	Training	18.333	1.9692	12.3059	2.8073	8.6278	3.0634	9	8.6632	8.5906	8.0413	8.2137	7.7837	513.434	499.405	476.321	473.406	469.882	466.751	38	64.3003	45.3026	56.9288	48.942	54.9416	0.9363	-0.1671	0.0557	-0.1208	-0.128	-0.1491	46.7601	5.1465	15.8935	9.206	10.043	8.6831	78.2995	71.6308
CHEMBL4228025	COc1cc2ccc(C#N)cc2cc1[C@@H](c1cccnc1OC)[C@@](O)(CCN(C)C)c1cccc2ccoc12	10d	'='	1035.24	0.163007	1	Mtb (H37Rv_NRF)	0.147804	LORA method	0.142736	Training	15.9085	1.7488	11.581	2.3956	8.3407	2.7271	9	9.3086	8.7945	8.5388	8.4848	8.2209	546.474	532.653	511.099	507.283	506.56	500.105	53	83.767	58.6644	75.2531	62.0122	71.9419	0	0	0	0	0	0	0	0	0	0	0	0	0	0
CHEMBL4576428	COc1ccnc(C(O)(CCN(C)C)C(c2cc3cc(Br)ccc3nc2OC)c2cccc(OC)c2F)c1	10d	'='	1043.64	0.163007	1	Mtb (H37Rv_NRF)	0.147804	LORA method	0.142736	Training	19.0954	1.9861	13.3158	2.7327	8.8924	3.0391	9	9.0372	8.6039	8.0547	8.1589	7.7284	500.685	489.567	464.798	461.885	458.268	455.248	38	66.5469	45.4811	58.1969	49.7947	56.0774	0.9363	-0.1671	0.0557	-0.1208	-0.128	-0.1495	46.7601	5.1465	15.8935	9.206	10.043	8.6831	78.2556	71.5808
CHEMBL4225886	COc1cc2ccc(C#N)cc2cc1[C@@H](c1ccnc(OC)c1OC)[C@@](O)(CCN(C)C)c1cccc2c1OCC2	10d	'='	1047.57	0.163007	1	Mtb (H37Rv_NRF)	0.147804	LORA method	0.142736	Test	21.6886	3.5508	14.3729	3.2948	9.4123	3.5725	12	12.3487	11.3311	10.8749	10.7467	10.4629	638.413	629.772	604.787	600.184	601.061	596.489	62	101.842	71.0373	89.65	75.3392	85.6273	0	0	0	0	0	0	0	0	0	0	0	0	0	0
CHEMBL4564401	COc1cccc(C(c2cc3cc(C#N)ccc3nc2OC)C(O)(CCN(C)C)c2cc(C)nc(C)c2)c1OC	10d	'='	1128.25	0.163007	1	Mtb (H37Rv_NRF)	0.147804	LORA method	0.142736	Training	23.9745	2.3976	14.7695	3.3508	9.8938	4.0371	12	11.5577	11.1692	10.6021	10.6138	10.3168	605.628	591.871	574.49	570.187	573.259	568.603	56	93.5135	64.7158	82.4152	68.726	78.7819	0	0	0	0	0	0	0	0	0	0	0	0	0	0
CHEMBL4578091	COc1cccc(C(c2cc3cc(C#N)ccc3nc2OC)C(O)(CCN(C)C)c2cc(C)cc(C)n2)c1OC	10d	'='	1146.75	0.163007	1	Mtb (H37Rv_NRF)	0.147804	LORA method	0.142736	Training	23.9745	2.1705	14.8789	3.3833	9.9265	4.0788	12	11.5577	11.1567	10.6032	10.6211	10.327	602.541	588.722	571.616	567.331	570.606	566.01	56	93.5135	65.1667	82.9999	69.4443	79.4239	0	0	0	0	0	0	0	0	0	0	0	0	0	0
CHEMBL4208583	COc1ncccc1[C@H](c1cc2cc(Br)ccc2nc1OC)[C@@](O)(CCN(C)C)c1cccc(C#N)c1	10d	'='	1335.76	0.163007	-1	Mtb (H37Rv_NRF)	0.147804	LORA method	0.142736	Training	15.9085	1.4987	11.5222	2.1741	8.2391	2.6001	9	9.3086	8.8114	8.559	8.5067	8.2549	534.198	519.712	500.567	496.395	497.212	490.962	53	83.767	58.5241	74.9536	61.7378	71.793	0.8091	-0.1197	0.0465	-0.0776	-0.0639	-0.0799	44.2581	4.1579	14.4967	7.9808	8.766	7.425	52.3286	44.0257
CHEMBL4575859	COc1nc2ccc(C#N)cc2cc1C(c1cccc(C)c1)C(O)(CCN(C)C)c1cccnc1OC	10d	'='	1530.38	0.163007	-1	Mtb (H37Rv_NRF)	0.147804	LORA method	0.142736	Test	18.343	1.4613	12.3437	2.5587	8.6846	3.0547	10	9.9336	9.5756	9.2478	9.2284	8.9784	551.069	535.899	518.076	513.759	514.851	509.53	54	86.267	60.576	77.5268	64.2776	74.4537	0	0	0	0	0	0	0	0	0	0	0	0	0	0
CHEMBL4227333	COc1cc2ccc(C#N)cc2cc1[C@@H](c1ccccc1)[C@@](O)(CCN(C)C)c1cccc2c1OCC2	10d	'='	1563.07	0.163007	-1	Mtb (H37Rv_NRF)	0.147804	LORA method	0.142736	Training	15.2947	3.1375	11.2058	3.2239	8.5157	3.2127	10	10.3506	9.7768	9.4681	9.3703	9.1122	587.89	574.585	552.88	547.077	546.157	540.96	60	92.3492	67.714	82.8275	69.6286	79.1856	0	0	0	0	0	0	0	0	0	0	0	0	0	0
CHEMBL4212251	COc1ncccc1[C@H](c1cc2cc(C#N)ccc2nc1OC)[C@@](O)(CCN(C)C)c1cccc(C#N)c1	10d	'='	1615.48	0.163007	-1	Mtb (H37Rv_NRF)	0.147804	LORA method	0.142736	Training	15.9185	1.4859	11.5365	2.1687	8.2548	2.5989	10	10.579	9.8271	9.7826	9.5421	9.4515	565.966	549.307	535.494	529.141	533.929	525.516	69	105.734	74.0871	95.3348	77.332	91.2361	0	0	0	0	0	0	0	0	0	0	0	0	0	0
CHEMBL4522585	COc1cccc(C(c2cc3cc(C#N)ccc3nc2OC)C(O)(CCN(C)C)c2cc(C)nc(C)c2)c1F	10d	'='	1721.43	0.163007	-1	Mtb (H37Rv_NRF)	0.147804	LORA method	0.142736	Training	20.7776	2.1909	13.0627	3.1848	9.1988	3.5754	11	10.5586	10.3862	9.9464	9.967	9.6839	577.495	560.671	544.016	538.827	540.033	535.101	55	88.767	63.1059	79.785	66.8542	76.7256	0.1272	-0.0475	0.0092	-0.0432	-0.064	-0.0692	2.502	0.9886	1.3968	1.2252	1.2769	1.2578	26.0018	27.6389
CHEMBL4206931	COc1nc2ccc(Br)cc2cc1[C@@H](c1cncc(C)c1)[C@@](O)(CCN(C)C)c1cccc(F)c1	10d	'='	1801.43	0.163007	-1	Mtb (H37Rv_NRF)	0.147804	LORA method	0.142736	Test	15.136	1.5176	10.6403	2.5308	8.096	2.7808	8	7.6641	7.7855	7.2944	7.5028	7.0895	490.826	474.956	453.927	450.044	446.358	442.17	37	59.5537	43.1749	53.0275	45.7935	51.5587	0.9363	-0.1671	0.0166	-0.1265	-0.1138	-0.1367	46.7601	5.1465	15.9383	9.1566	9.9794	8.5993	69.2919	61.3067
CHEMBL4227762	COc1cc2ccc(Br)cc2cc1[C@@H](c1cnc(OC)c(OC)c1)[C@@](O)(CCN(C)C)c1cccc2ccoc12	10d	'='	1816.59	0.163007	-1	Mtb (H37Rv_NRF)	0.147804	LORA method	0.142736	Training	19.0954	1.9682	13.3176	2.6991	8.881	3.1494	9	9.0372	8.5796	7.9678	8.069	7.6195	523.004	512.936	487.132	483.97	478.098	474.141	38	66.5469	44.6546	56.9767	48.0779	54.2257	0.8091	-0.1197	0.0465	-0.0776	-0.0563	-0.0757	44.2581	4.1579	14.4967	7.9808	8.766	7.4129	52.5222	44.2281
CHEMBL4515863	COc1nc2ccc(Br)cc2cc1C(c1cccc2c1OCO2)C(O)(CCN(C)C)c1cccnc1OC	10d	'='	1894.98	0.163007	-1	Mtb (H37Rv_NRF)	0.147804	LORA method	0.142736	Training	16.9604	1.6703	12.1076	2.3017	8.4642	2.8044	9	9.3703	8.6029	8.2313	8.2533	7.8835	533.033	526.129	495.103	493.529	489.836	486.705	41	74.4578	47.7057	63.3428	52.6444	60.0122	0.8091	-0.1197	0.0465	-0.0776	-0.0639	-0.0799	44.2581	4.1579	14.4967	7.9808	8.766	7.425	52.3627	44.0614
CHEMBL374478	CO[C@H]1/C=C/O[C@@]2(C)Oc3c(C)c(O)c4c(O)c(c(/C=N/N5CCN(C)CC5)c(O)c4c3C2=O)NC(=O)/C(C)=C\C=C\[C@H](C)[C@H](O)[C@@H](C)[C@@H](O)[C@@H](C)[C@H](OC(C)=O)[C@@H]1C	10d	'='	1930	0.163007	-1	Mtb (H37Rv_NRF)	0.147804	LORA method	0.142736	Training	37.1172	12.4982	23.6836	13.6908	20.354	13.4544	33	36.622	34.2571	35.7955	34.1802	35.1244	1659.16	1747.87	1678.18	1703.14	1682.92	1688.83	232	334.974	271.32	315.402	278.472	308.25	0	0	0	0	0	0	0	0	0	0	0	0	0	0
CHEMBL4593878	COc1cccc(C(c2cc3cc(Br)ccc3nc2OC)C(O)(CCN(C)C)c2ccncc2C)c1F	10d	'='	1934.95	0.163007	-1	Mtb (H37Rv_NRF)	0.147804	LORA method	0.142736	Test	18.333	1.7242	12.3695	2.8179	8.7189	3.1281	9	8.6632	8.5346	8.0563	8.2441	7.8233	526.837	513.785	489.171	487.732	483.24	480.241	38	64.3003	45.2716	57.0154	49.0921	55.0805	0.9363	-0.1671	0.0557	-0.1208	-0.128	-0.1491	46.7601	5.1465	15.8935	9.206	10.0428	8.6824	78.3994	71.7446
CHEMBL4536540	COc1nc2ccc(C#N)cc2cc1C(c1cccc(F)c1)C(O)(CCN(C)C)c1cncc(C)c1	10d	'='	2022.37	0.163007	-1	Mtb (H37Rv_NRF)	0.147804	LORA method	0.142736	Training	15.1461	1.5048	10.6411	2.549	8.0944	2.8054	9	8.9345	8.8013	8.5175	8.5409	8.2962	522.543	504.632	488.808	482.744	483.074	477.017	53	81.5204	58.7379	73.4761	61.3913	71.0565	0.1272	-0.0475	-0.03	-0.049	-0.0523	-0.0545	2.502	0.9886	1.4416	1.1767	1.2128	1.1578	17.2851	17.6411
CHEMBL4483435	COc1cc(C(O)(CCN(C)C)C(c2cc3cc(Br)ccc3nc2OC)c2ccnc(OC)c2OC)c(OC)nc1OC	10d	'='	2129.08	0.163007	-1	Mtb (H37Rv_NRF)	0.147804	LORA method	0.142736	Training	28.6862	2.3381	17.8579	2.4817	9.9291	3.3119	12	12.0345	10.9252	10.1317	10.1768	9.7289	579.49	577.339	548.202	548.179	546.968	545.051	41	80.7866	49.6622	67.7474	57.0898	64.8238	0.8091	-0.1197	0.0465	-0.0776	-0.0639	-0.0799	44.2581	4.1579	14.4967	7.9808	8.766	7.425	52.3975	44.0977
CHEMBL4202851	COc1nc2ccc(C#N)cc2cc1[C@@H](c1cc(C)sc1C)[C@@](O)(CCN(C)C)c1cncc(C)c1	10d	'='	2197.06	0.163007	-1	Mtb (H37Rv_NRF)	0.147804	LORA method	0.142736	Training	20.0152	1.92	11.7013	3.0776	9.0377	3.4523	11	10.1845	10.9531	9.9917	10.5644	9.9332	635.589	618.179	606.845	606.733	607.368	604.681	55	86.5204	61.9387	78.0668	64.4232	74.7736	0	0	0	0	0	0	0	0	0	0	0	0	0	0
CHEMBL4227697	COc1cc2ccc(Br)cc2cc1[C@@H](c1ccnc(OC)c1OC)[C@@](O)(CCN(C)C)c1ccnc2c1OCO2	10d	'='	2948.35	0.163007	-1	Mtb (H37Rv_NRF)	0.147804	LORA method	0.142736	Training	20.1573	2.3771	13.6277	2.5818	8.8366	2.9812	10	10.3693	9.3858	8.8824	8.9074	8.5089	558.148	553.911	521.783	520.102	516.45	513.379	42	79.2044	49.3046	65.8125	55.0175	62.488	0.8091	-0.1197	0.0465	-0.0776	-0.0563	-0.0757	44.2581	4.1579	14.4967	7.9808	8.766	7.4128	52.5654	44.2734
CHEMBL4229171	COc1cc2ccc(Br)cc2cc1[C@@H](c1ccnc(OC)c1OC)[C@@](O)(CCN(C)C)c1ccnc2ccoc12	10d	'='	3132.63	0.163007	-1	Mtb (H37Rv_NRF)	0.147804	LORA method	0.142736	Training	19.0954	2.2183	13.1024	2.5315	8.6474	2.9043	9	9.0372	8.5617	7.9818	8.1211	7.6805	536.803	527.505	499.508	497.575	492.961	488.823	38	66.5469	44.7112	57.6184	49.0158	55.3305	0.8091	-0.1197	0.0465	-0.0776	-0.0563	-0.0757	44.2581	4.1579	14.4967	7.9808	8.766	7.4128	52.5758	44.2842
CHEMBL4515550	COc1cc(C(O)(CCn2ccnc2)C(c2cc3cc(Br)ccc3nc2OC)c2cccc(OC)c2F)cc(OC)n1	10d	'='	3450.93	0.163007	-1	Mtb (H37Rv_NRF)	0.147804	LORA method	0.142736	Training	15.8984	2.2291	8.3103	1.6199	3.3229	1.7272	8	8.4814	7.2126	6.9181	6.5726	6.514	515.073	508.334	466.847	453.311	438.096	431.142	37	64.449	43.9982	53.6489	47.945	51.0802	0.9363	-0.1671	0.0557	-0.1208	-0.128	-0.149	46.7601	5.1465	15.8935	9.206	10.043	8.6822	78.5616	71.9296
CHEMBL4573647	COc1cccc(C(c2cc3cc(C#N)ccc3nc2OC)C(O)(CCN(C)C)c2cccc(C)n2)c1F	10d	'='	3497.86	0.163007	-1	Mtb (H37Rv_NRF)	0.147804	LORA method	0.142736	Training	18.343	2.0012	12.3662	2.871	8.715	3.1771	10	9.9336	9.6215	9.2855	9.271	9.0007	541.48	525.151	507.808	502.815	503.507	498.295	54	86.267	61.6705	78.1468	65.4439	75.1559	0.1272	-0.0475	0.0092	-0.0432	-0.064	-0.0696	2.502	0.9886	1.3968	1.2252	1.277	1.2581	25.8694	27.4858
CHEMBL4580466	COc1cccc(C(c2cc3cc(Br)ccc3nc2OC)C(O)(CCN(C)C)c2cccc(C)n2)c1F	10d	'='	3518.09	0.163007	-1	Mtb (H37Rv_NRF)	0.147804	LORA method	0.142736	Test	18.333	2.014	12.3519	2.8764	8.6993	3.1782	9	8.6632	8.6057	8.0619	8.2356	7.8041	509.688	495.528	472.854	470.039	466.754	463.709	38	64.3003	46.1074	57.7656	49.8498	55.7128	0.9363	-0.1671	0.0557	-0.1208	-0.128	-0.1495	46.7601	5.1465	15.8935	9.206	10.043	8.6831	78.2433	71.5667
CHEMBL4522387	COc1cccc(C(c2cc3cc(C#N)ccc3nc2OC)C(O)(CCN(C)C)c2cccc(C)n2)c1OC	10d	'='	3607.78	0.163007	-1	Mtb (H37Rv_NRF)	0.147804	LORA method	0.142736	Training	21.54	2.2079	14.073	3.037	9.41	3.6389	11	10.9327	10.4044	9.9412	9.9178	9.6335	569.379	556.087	538.016	533.893	536.433	531.487	55	91.0135	63.2804	80.7771	67.3152	77.2108	0	0	0	0	0	0	0	0	0	0	0	0	0	0
CHEMBL4524572	COc1cc(C(O)(CCn2cncn2)C(c2cc3cc(Br)ccc3nc2OC)c2ccnc(OC)c2OC)cc(OC)n1	10d	'='	3637.65	0.163007	-1	Mtb (H37Rv_NRF)	0.147804	LORA method	0.142736	Training	19.0954	2.4358	9.5993	1.427	3.4757	1.7433	9	9.4805	8.0214	7.6018	7.2689	7.1866	538.102	534.085	492.042	479.194	465.828	458.951	38	69.1956	46.2718	56.7501	50.9312	53.949	0.8091	-0.1197	0.0465	-0.0776	-0.0639	-0.0799	44.2581	4.1579	14.4967	7.9808	8.766	7.425	52.3928	44.0928
CHEMBL4590996	COc1cc(C(O)(CCn2ccnc2)C(c2cc3cc(Br)ccc3nc2OC)c2cccc(OC)c2OC)cc(OC)n1	10d	'='	3648.74	0.163007	-1	Mtb (H37Rv_NRF)	0.147804	LORA method	0.142736	Training	19.0954	2.4358	10.0171	1.7859	4.0179	2.1888	9	9.4805	7.9956	7.5739	7.2194	7.147	543.263	539.621	497.287	484.452	470.957	464.074	38	69.1956	45.6081	56.2791	49.8167	53.1371	0.8091	-0.1197	0.0465	-0.0776	-0.0639	-0.0799	44.2581	4.1579	14.4967	7.9808	8.766	7.425	52.4013	44.1017
CHEMBL4564358	COc1cccc(C(c2cc3cc(Br)ccc3nc2OC)C(O)(CCN(C)C)c2cc(C)ccn2)c1F	10d	'='	3694	0.163007	-1	Mtb (H37Rv_NRF)	0.147804	LORA method	0.142736	Test	18.333	1.7421	12.4183	2.8396	8.6605	3.1046	9	8.6632	8.5781	8.043	8.2217	7.7947	510.413	496.327	473.515	470.612	467.294	464.224	38	64.3003	45.7826	57.5475	49.702	55.6205	0.9363	-0.1671	0.0557	-0.1208	-0.128	-0.1495	46.7601	5.1465	15.8935	9.206	10.043	8.6831	78.2433	71.5667
CHEMBL227875	O=[N+]([O-])c1cn2c(n1)OC[C@@H](OCc1ccc(OC(F)(F)F)cc1)C2	10d	'='	3780	0.163007	-1	Mtb (H37Rv_NRF)	0.147804	LORA method	0.142736	Training	7.8369	2.3011	5.0879	2.1228	3.3022	1.5307	5	7.8801	4.8977	6.7866	4.4007	5.6171	194.73	206.979	186.318	188.42	169.185	168.014	37	103.485	43.022	85.4202	40.1893	67.0585	0.1186	0.6121	0.0717	0.4754	0.038	0.2863	7.5061	2.9658	6.8148	2.9065	5.9784	2.8465	24.0093	22.7978
CHEMBL4534003	COc1cc(C(O)(CCN(C)OC)C(c2cc3cc(Br)ccc3nc2OC)c2cccc(OC)c2OC)cc(OC)n1	10d	'='	3844.06	0.163007	-1	Mtb (H37Rv_NRF)	0.147804	LORA method	0.142736	Training	25.4893	2.3538	13.7274	4.3782	7.141	4.925	11	11.257	10.1913	9.7121	9.5103	9.3284	549.802	545.785	515.475	512.771	510.68	509.365	40	77.3644	52.5169	63.702	58.7305	61.3628	0.8091	-0.1197	0.0465	-0.0776	-0.0639	-0.0799	44.2581	4.1579	14.4967	7.9808	8.766	7.425	52.3825	44.082
CHEMBL4526309	COc1ccc(C(O)(CCN(C)C)C(c2cc3cc(C#N)ccc3nc2OC)c2cccc(OC)c2OC)cn1	10d	'='	3869.97	0.163007	-1	Mtb (H37Rv_NRF)	0.147804	LORA method	0.142736	Training	22.3024	2.1621	14.7578	2.668	9.3455	3.2392	11	11.3067	10.3905	9.9441	9.8281	9.5367	557.759	547.039	527.28	523.369	525.094	519.972	55	93.2601	61.8552	80.796	66.2748	76.8386	0	0	0	0	0	0	0	0	0	0	0	0	0	0
CHEMBL4216946	COc1cccc([C@](O)(CCN(C)C)[C@H](c2cncc(C)c2)c2cc3cc(Br)ccc3nc2OC)c1	10d	'='	3996.37	0.163007	-1	Mtb (H37Rv_NRF)	0.147804	LORA method	0.142736	Test	18.333	1.7242	12.3498	2.811	8.7845	3.1469	9	8.6632	8.5772	7.9965	8.1378	7.7044	509.708	495.948	474.349	470.724	467.651	464.373	38	64.3003	44.8415	55.8605	47.6048	53.5757	0.8091	-0.1197	0.0465	-0.0776	-0.0639	-0.0799	44.2581	4.1579	14.4967	7.9808	8.766	7.4251	52.2839	43.9789
CHEMBL4225136	COc1cc2ccc(Br)cc2cc1[C@@H](c1ccnc(OC)c1OC)[C@@](O)(CCN(C)C)c1ccnc2c1OCCO2	10d	'>'	4003.01	0.163007	-1	Mtb (H37Rv_NRF)	0.147804	LORA method	0.142736	Training	22.2134	3.9697	14.7347	3.533	9.3785	3.4395	11	11.3693	10.4409	9.7224	9.7239	9.2304	588.825	586.359	553.417	550.711	546.885	544.114	46	83.2044	56.5786	70.2406	60.992	67.3398	0.8091	-0.1197	0.0465	-0.0776	-0.0563	-0.0757	44.2581	4.1579	14.4967	7.9808	8.766	7.4128	52.573	44.2812
CHEMBL4515590	COc1ccnc(C(O)(CCN(C)C)C(c2cc3cc(C#N)ccc3nc2OC)c2cccc(OC)c2F)c1	10d	'='	4146.25	0.163007	-1	Mtb (H37Rv_NRF)	0.147804	LORA method	0.142736	Training	19.1054	1.9733	13.3301	2.7273	8.9082	3.038	10	10.3077	9.6196	9.2783	9.1943	8.925	532.487	519.199	499.764	494.673	495.035	489.85	54	88.5135	61.0441	78.5781	65.3888	75.5205	0.1272	-0.0475	0.0092	-0.0432	-0.064	-0.0696	2.502	0.9886	1.3968	1.2252	1.277	1.258	25.8799	27.4979
CHEMBL4224938	COc1cc2ccc(C#N)cc2cc1[C@@H](c1ccccc1)[C@@](O)(CCN(C)C)c1ccc2ccoc2c1	10d	'='	4484.3	0.163007	-1	Mtb (H37Rv_NRF)	0.147804	LORA method	0.142736	Training	12.7115	1.7922	9.955	2.4742	7.7962	2.5838	8	8.3095	8.0399	7.7887	7.766	7.4978	507.84	491.375	474.761	469.271	468.345	461.452	52	79.0204	56.8106	70.3827	58.0686	67.1559	0	0	0	0	0	0	0	0	0	0	0	0	0	0
CHEMBL4535092	COc1cccc(C(c2cc3cc(C#N)ccc3nc2OC)C(O)(CCN(C)C)c2cncc(C)c2)c1F	10d	'='	4858.14	0.163007	-1	Mtb (H37Rv_NRF)	0.147804	LORA method	0.142736	Test	18.343	1.7114	12.3379	2.7647	8.6608	3.0798	10	9.9336	9.5773	9.2598	9.2424	8.9798	544.456	528.262	510.522	505.436	505.938	500.66	54	86.267	60.4923	77.4444	64.5907	74.5625	0.1272	-0.0475	0.0092	-0.0432	-0.064	-0.0693	2.502	0.9886	1.3968	1.2252	1.277	1.2581	25.9012	27.5226
CHEMBL4536200	COc1cccc(C(c2cc3cc(C#N)ccc3nc2OC)C(O)(CCN(C)C)c2cc(C)cc(C)n2)c1F	10d	'='	5296.71	0.163007	-1	Mtb (H37Rv_NRF)	0.147804	LORA method	0.142736	Training	20.7776	1.9639	13.1721	3.2173	9.2315	3.6171	11	10.5586	10.3737	9.9474	9.9743	9.6942	574.466	557.587	541.205	536.037	537.451	532.581	55	88.767	63.5568	80.3696	67.5729	77.3686	0.1272	-0.0475	0.0092	-0.0432	-0.064	-0.0696	2.502	0.9886	1.3968	1.2252	1.2769	1.2578	25.954	27.5837
CHEMBL4228309	COc1cc2ccc(Br)cc2cc1[C@@H](c1ccnc(OC)c1OC)[C@@](O)(CCN(C)C)c1nccc2ccoc12	10d	'='	5440.88	0.163007	-1	Mtb (H37Rv_NRF)	0.147804	LORA method	0.142736	Training	19.0954	2.2382	13.1408	2.5422	8.6694	2.961	9	9.0372	8.5783	8.0038	8.1446	7.7022	532.914	523.47	495.906	494.072	489.735	485.713	38	66.5469	45.5645	58.4833	49.9578	56.1271	0.8091	-0.1197	0.0465	-0.0776	-0.0563	-0.0757	44.2581	4.1579	14.4967	7.9808	8.766	7.4128	52.5673	44.2753
CHEMBL4205220	COc1nc2ccc(Br)cc2cc1[C@@H](c1cncc(C)c1)[C@@](O)(CCN(C)C)c1cccc(C#N)c1	10d	'='	6196.38	0.163007	-1	Mtb (H37Rv_NRF)	0.147804	LORA method	0.142736	Training	15.1461	1.5048	10.6545	2.5227	8.1058	2.7732	9	8.9345	8.8013	8.5147	8.5133	8.2549	535.158	517.289	501.54	495.738	495.799	489.421	53	81.5204	58.7379	73.3704	60.9064	70.4855	0.8091	-0.1197	0.0465	-0.0776	-0.0639	-0.0799	44.2581	4.1579	14.4967	7.9808	8.766	7.4251	52.2911	43.9864
CHEMBL4521664	COc1cccc(C(c2cc3cc(C#N)ccc3nc2OC)C(O)(CCN(C)C)c2cnc(C)c(C)c2)c1F	10d	'='	6242.55	0.163007	-1	Mtb (H37Rv_NRF)	0.147804	LORA method	0.142736	Test	20.7776	1.946	12.989	3.5233	9.285	3.7226	11	10.5586	10.3526	10.017	9.9714	9.7031	573.095	556.139	540.516	535.557	536.033	531.139	55	88.767	63.1005	79.7607	66.9507	76.8154	0.1272	-0.0475	0.0092	-0.0432	-0.064	-0.0692	2.502	0.9886	1.3968	1.2252	1.277	1.258	25.9435	27.5715
CHEMBL4579247	COc1cccc(C(c2cc3cc(C#N)ccc3nc2OC)C(O)(CCN(C)C)c2ncccc2C)c1F	10d	'='	6801.4	0.163007	-1	Mtb (H37Rv_NRF)	0.147804	LORA method	0.142736	Training	18.343	1.7313	12.3794	2.7965	8.7691	3.2049	10	9.9336	9.567	9.3013	9.3024	9.0415	554.826	539.466	520.625	517.075	516.809	511.726	54	86.267	61.6879	78.2548	65.6198	75.3154	0.1272	-0.0475	0.0092	-0.0432	-0.064	-0.0696	2.502	0.9886	1.3968	1.2252	1.2768	1.2574	25.954	27.5837
CHEMBL1916867	CSC(=S)N/N=C/c1ccccc1O	10d	'='	7000	0.163007	-1	Mtb (H37Rv)	0.368243	Spectrophotometric assay (OD580-OD600)	0.279561	Training	3.3893	-0.5182	1.3018	-0.3553	0.1578	-0.2558	3	6.5123	3.0814	6.0482	3.2458	5.6331	220.2	235.79	226.859	230.402	227.01	221.556	26	22.5688	28.0872	22.5156	28.7288	22.0007	0	0	0	0	0	0	0	0	0	0	0	0	0	0
CHEMBL4571027	COc1cccc(C(c2cc3cc(C#N)ccc3nc2OC)C(O)(CCN(C)C)c2cncc(C)c2)c1OC	10d	'='	7215.56	0.163007	-1	Mtb (H37Rv_NRF)	0.147804	LORA method	0.142736	Training	21.54	1.9181	14.0447	2.9307	9.3558	3.5415	11	10.9327	10.3602	9.9155	9.8892	9.6127	572.394	559.243	540.773	536.56	538.914	533.904	55	91.0135	62.1022	80.0747	66.4622	76.6182	0	0	0	0	0	0	0	0	0	0	0	0	0	0
CHEMBL4568403	COc1cccc(C(c2cc3cc(C#N)ccc3nc2OC)C(O)(CCN(C)C)c2ccnc(C)c2)c1F	10d	'='	7384.38	0.163007	-1	Mtb (H37Rv_NRF)	0.147804	LORA method	0.142736	Test	18.343	1.9564	12.3201	2.8019	8.6435	3.0623	10	9.9336	9.6064	9.2648	9.2491	8.9803	545.223	529.024	511.274	506.181	506.635	501.336	54	86.267	60.8656	77.31	64.5362	74.3847	0.1272	-0.0475	0.0092	-0.0432	-0.064	-0.0693	2.502	0.9886	1.3968	1.2252	1.277	1.2581	25.9171	27.541
CHEMBL4518583	COc1cc(C(O)(CCN2CCOCC2)C(c2cc3cc(Br)ccc3nc2OC)c2ccnc(OC)c2OC)cc(OC)n1	10d	'='	7467.48	0.163007	-1	Mtb (H37Rv_NRF)	0.147804	LORA method	0.142736	Training	25.3314	5.4596	15.0584	5.6844	8.5746	6.1655	13	13.7844	12.2941	11.9642	11.6245	11.5013	653.646	648.878	618.457	611.074	606.084	601.771	54	98.4087	67.929	82.5575	74.4905	78.9135	0.8091	-0.1197	0.0465	-0.0776	-0.0639	-0.0799	44.2581	4.1579	14.4967	7.9808	8.766	7.425	52.3923	44.0923
CHEMBL4543570	COc1cc(C(O)(CCN2CCOCC2)C(c2cc3cc(Br)ccc3nc2OC)c2cccc(OC)c2OC)cc(OC)n1	10d	'>'	7478.42	0.163007	-1	Mtb (H37Rv_NRF)	0.147804	LORA method	0.142736	Training	25.3314	5.4596	15.2936	5.9897	8.9271	6.5258	13	13.7844	12.2941	11.945	11.603	11.4751	655.395	650.78	620.472	613.264	608.408	604.207	54	98.4087	67.929	82.3109	74.1413	78.4509	0.8091	-0.1197	0.0465	-0.0776	-0.0639	-0.0799	44.2581	4.1579	14.4967	7.9808	8.766	7.425	52.398	44.0982
CHEMBL4522583	COc1cc(C(O)(CCN2CCOCC2)C(c2cc3cc(Br)ccc3nc2OC)c2cccc(OC)c2F)cc(OC)n1	10d	'>'	7615.57	0.163007	-1	Mtb (H37Rv_NRF)	0.147804	LORA method	0.142736	Training	22.1345	5.2529	13.5868	5.8237	8.232	6.0642	12	12.7853	11.5111	11.2892	10.9562	10.8421	627.006	619.287	589.745	581.733	575.035	570.625	53	93.6621	66.3191	79.6806	72.2695	76.3947	0.9363	-0.1671	0.0557	-0.1208	-0.128	-0.1491	46.7601	5.1465	15.8935	9.206	10.043	8.6826	78.5398	71.9047
CHEMBL4563112	COc1cc(C(O)(CCn2cncn2)C(c2cc3cc(Br)ccc3nc2OC)c2cccc(OC)c2F)cc(OC)n1	10d	'>'	7830.98	0.163007	-1	Mtb (H37Rv_NRF)	0.147804	LORA method	0.142736	Test	15.8984	2.2291	8.1277	1.5663	3.1332	1.6419	8	8.4814	7.2384	6.9268	6.6006	6.5274	511.666	504.708	463.614	450.23	435.264	428.41	37	64.449	44.6619	53.8731	48.7103	51.4297	0.9363	-0.1671	0.0557	-0.1208	-0.128	-0.149	46.7601	5.1465	15.8935	9.206	10.043	8.6822	78.5428	71.9082
CHEMBL4228915	COc1cc2ccc(C#N)cc2cc1[C@@H](c1ccnc(OC)c1OC)[C@@](O)(CCN(C)C)c1ccnc2c1OCCO2	10d	'='	7885.74	0.163007	-1	Mtb (H37Rv_NRF)	0.147804	LORA method	0.142736	Training	22.2234	3.9569	14.749	3.5276	9.3939	3.4383	12	12.6398	11.4567	10.946	10.7593	10.4264	620.707	616.04	588.518	583.622	583.84	578.891	62	105.171	72.1416	90.6218	76.5861	86.75	0	0	0	0	0	0	0	0	0	0	0	0	0	0
CHEMBL4546609	COc1cc(C(O)(CCN(C)OC)C(c2cc3cc(Br)ccc3nc2OC)c2cccc(OC)c2F)cc(OC)n1	10d	'>'	7930.09	0.163007	-1	Mtb (H37Rv_NRF)	0.147804	LORA method	0.142736	Training	22.2923	2.1472	12.0205	4.2122	6.446	4.4633	10	10.2579	9.4083	9.0564	8.8635	8.6954	521.724	514.622	485.088	481.551	477.596	476.055	39	72.6178	50.907	61.0717	56.8587	59.3068	0.9363	-0.1671	0.0557	-0.1208	-0.128	-0.1491	46.7601	5.1465	15.8935	9.206	10.043	8.6827	78.4366	71.787
CHEMBL1916865	C/C(=N\NC(=O)NO)c1ccccc1O	10d	'>'	8000	0.163007	-1	Mtb (H37Rv)	0.368243	Spectrophotometric assay (OD580-OD600)	0.279561	Training	2.6673	0.2802	0.6895	0.2439	0.4578	0.2433	3	4.054	3.1934	3.8408	3.405	3.7202	124.665	141.611	124.2	133.915	125.838	129.972	33	52.2841	39.9497	49.6888	43.0383	47.5604	0	0	0	0	0	0	0	0	0	0	0	0	0	0
CHEMBL1916844	CC(=O)N1N=C(c2ccccc2O)C[C@H]1c1ccc(O)cc1	10d	'>'	8000	0.163007	-1	Mtb (H37Rv)	0.368243	Spectrophotometric assay (OD580-OD600)	0.279561	Test	3.9896	1.0557	1.3944	0.8996	1.2826	0.9114	5	5.7832	4.8947	5.5537	4.9328	5.3844	319.772	327.627	296.475	308.322	290.64	299.897	46	65.5863	52.3932	62.7946	52.7594	59.9246	0	0	0	0	0	0	0	0	0	0	0	0	0	0
CHEMBL1916856	O=C(c1ccncc1)N1N=C(c2ccccc2O)C[C@H]1c1ccc(O)cc1	10d	'>'	8000	0.163007	-1	Mtb (H37Rv)	0.368243	Spectrophotometric assay (OD580-OD600)	0.279561	Training	1.5551	0.8593	0.6357	0.5959	0.5411	0.5502	4	4.7832	3.9547	4.4661	4.0502	4.3622	352.254	352.173	325.824	325.739	313.24	314.017	45	64.5863	48.4294	58.5617	49.6447	55.5219	0	0	0	0	0	0	0	0	0	0	0	0	0	0
CHEMBL4557475	COc1cccc(C(c2cc3cc(C#N)ccc3nc2OC)C(O)(CCN(C)C)c2ccc(C)nc2)c1OC	10d	'>'	9494.15	0.163007	-1	Mtb (H37Rv_NRF)	0.147804	LORA method	0.142736	Training	21.54	2.1631	14.0228	2.9891	9.3239	3.4866	11	10.9327	10.3984	9.9366	9.8941	9.6034	565.706	552.111	534.975	530.786	532.837	527.934	55	91.0135	62.5437	80.1096	66.5443	76.5815	0	0	0	0	0	0	0	0	0	0	0	0	0	0
CHEMBL4539892	COc1cccc(C(c2cc3cc(C#N)ccc3nc2OC)C(O)(CCN(C)C)c2ccc(C)nc2)c1F	10d	'>'	9716.28	0.163007	-1	Mtb (H37Rv_NRF)	0.147804	LORA method	0.142736	Training	18.343	1.9564	12.3159	2.8231	8.6288	3.0248	10	9.9336	9.6154	9.2808	9.2474	8.9705	537.856	521.23	504.812	499.754	499.958	494.789	54	86.267	60.9338	77.4793	64.673	74.5261	0.1272	-0.0475	0.0092	-0.0432	-0.064	-0.0693	2.502	0.9886	1.3968	1.2252	1.2771	1.2583	25.8589	27.4737
CHEMBL1916869	CSC(=S)N/N=C(\C)c1ccccc1O	10d	'='	10000	0.163007	-1	Mtb (H37Rv)	0.368243	Spectrophotometric assay (OD580-OD600)	0.279561	Test	5.8642	-0.057	1.8673	0.0733	0.5124	0.0702	4	7.6234	3.9021	6.9941	4.0712	6.5767	271.771	303.457	277.423	288.445	277.895	275.652	34	29.7799	36.3573	29.9187	36.3837	29.6905	0	0	0	0	0	0	0	0	0	0	0	0	0	0
CHEMBL1916850	Cc1ccccc1[C@@H]1CC(c2ccccc2O)=NN1C(N)=S	10d	'='	16000	0.163007	-1	Mtb (H37Rv)	0.368243	Spectrophotometric assay (OD580-OD600)	0.279561	Training	4.1545	0.8849	1.3469	0.9567	0.9983	0.9014	5	6.8903	4.6796	6.6163	4.8928	6.3223	416.47	441.136	391.305	414.235	380.992	397.792	46	53.3098	51.1179	51.9555	50.7793	50.8287	0	0	0	0	0	0	0	0	0	0	0	0	0	0
CHEMBL1916855	O=C(c1ccncc1)N1N=C(c2ccccc2O)C[C@H]1c1ccccc1O	10d	'='	16000	0.163007	-1	Mtb (H37Rv)	0.368243	Spectrophotometric assay (OD580-OD600)	0.279561	Training	1.5551	0.8593	0.6215	0.5752	0.5214	0.5335	4	4.7832	3.9408	4.5089	4.0878	4.4144	357.046	357.013	329.331	330.085	316.858	318.171	45	64.5863	48.5911	59.3632	50.3656	56.3912	0	0	0	0	0	0	0	0	0	0	0	0	0	0
CHEMBL1916863	O=C(NO)N/N=C/c1ccccc1O	10d	'>'	16000	0.163007	-1	Mtb (H37Rv)	0.368243	Spectrophotometric assay (OD580-OD600)	0.279561	Training	0.1923	-0.181	0.1241	-0.1879	0.097	-0.1666	2	2.9428	2.3726	2.8909	2.5707	2.8073	79.9811	83.8494	82.0049	84.6697	83.3672	83.8672	25	45.073	31.6797	42.2715	35.0216	39.9231	0	0	0	0	0	0	0	0	0	0	0	0	0	0
CHEMBL1169978	O=C(NO)N1CCN(C(=S)N/N=C/c2ccccc2O)CC1	10d	'>'	31000	0.163007	-1	Mtb (H37Rv)	0.368243	Spectrophotometric assay (OD580-OD600)	0.279561	Test	6.6032	4.151	3.7335	2.6134	2.2289	1.7479	7	9.5691	7.3411	9.5591	7.7719	9.3539	401.522	415.969	402.625	404.301	395.697	392.746	57	83.6717	66.9528	81.5689	71.2725	80.1962	0	0	0	0	0	0	0	0	0	0	0	0	0	0
CHEMBL1916843	CC(=O)N1N=C(c2ccccc2O)C[C@H]1c1ccccc1O	10d	'>'	32000	0.163007	-1	Mtb (H37Rv)	0.368243	Spectrophotometric assay (OD580-OD600)	0.279561	Training	3.9896	1.0557	1.3802	0.8778	1.2617	0.8898	5	5.7832	4.8809	5.5959	4.9689	5.4338	324.394	332.387	299.968	312.803	294.403	304.186	46	65.5863	52.555	63.5994	53.4868	60.7977	0	0	0	0	0	0	0	0	0	0	0	0	0	0
CHEMBL1916868	CSC(=S)N/N=C/c1ccc(O)cc1	10d	'='	59000	0.163007	-1	Mtb (H37Rv)	0.368243	Spectrophotometric assay (OD580-OD600)	0.279561	Training	3.3893	-0.5182	1.3045	-0.3539	0.1601	-0.2557	3	6.5123	3.0924	5.9997	3.224	5.5926	217.93	233.513	224.962	227.73	224.773	219.285	26	22.5688	27.9202	21.753	28.1624	21.325	0	0	0	0	0	0	0	0	0	0	0	0	0	0
CHEMBL1916860	O=S(=O)(c1ccccc1)N1N=C(c2ccccc2O)C[C@H]1c1ccc(O)cc1	10d	'>'	63000	0.163007	-1	Mtb (H37Rv)	0.368243	Spectrophotometric assay (OD580-OD600)	0.279561	Training	1.5451	0.8436	0.6269	0.5718	0.5273	0.5199	3	3.194	3.0372	3.2063	3.1352	3.2448	318.372	321.65	289.798	289.174	272.685	274.039	29	35.6111	31.528	34.9733	31.9318	34.187	0	0	0	0	0	0	0	0	0	0	0	0	0	0
CHEMBL1916859	O=S(=O)(c1ccccc1)N1N=C(c2ccccc2O)C[C@H]1c1ccccc1O	10d	'>'	63000	0.163007	-1	Mtb (H37Rv)	0.368243	Spectrophotometric assay (OD580-OD600)	0.279561	Test	1.5451	0.8436	0.6127	0.5519	0.5082	0.505	3	3.194	3.0234	3.2498	3.1729	3.2945	323.006	326.329	292.886	293.243	276.062	278.03	29	35.6111	31.6898	35.7745	32.6864	34.992	0	0	0	0	0	0	0	0	0	0	0	0	0	0
CHEMBL1916858	O=C(c1ccccc1)N1N=C(c2ccccc2O)C[C@H]1c1ccc(O)cc1	10d	'>'	63000	0.163007	-1	Mtb (H37Rv)	0.368243	Spectrophotometric assay (OD580-OD600)	0.279561	Training	1.5551	0.8593	0.6357	0.5954	0.5418	0.5504	4	4.7832	3.9547	4.4661	4.0468	4.3581	352.948	352.901	326.642	326.612	314.207	315.048	45	64.5863	48.4294	58.5617	49.4708	55.3079	0	0	0	0	0	0	0	0	0	0	0	0	0	0
CHEMBL1916846	NC(=O)N1N=C(c2ccccc2O)C[C@H]1c1ccc(O)cc1	10d	'>'	63000	0.163007	-1	Mtb (H37Rv)	0.368243	Spectrophotometric assay (OD580-OD600)	0.279561	Training	1.72	0.6403	0.6804	0.3891	0.5329	0.3706	4	5.2621	3.9411	5.0016	4.0544	4.8242	298.626	308.282	276.642	287.264	269.825	278.278	45	68.2863	48.8716	64.7068	49.9026	61.1476	0	0	0	0	0	0	0	0	0	0	0	0	0	0
CHEMBL1916861	Cc1ccc(S(=O)(=O)N2N=C(c3ccccc3O)C[C@H]2c2ccccc2O)cc1	10d	'>'	63000	0.163007	-1	Mtb (H37Rv)	0.368243	Spectrophotometric assay (OD580-OD600)	0.279561	Training	3.9796	0.8062	1.4275	0.9846	1.0221	0.9492	4	3.819	3.7939	3.9447	3.8704	3.9847	345.491	347.643	316.5	316.869	300.153	302.271	30	38.1111	33.6716	37.9163	34.7514	37.0175	0	0	0	0	0	0	0	0	0	0	0	0	0	0
CHEMBL1916847	O=C(NO)N1N=C(c2ccccc2O)C[C@H]1c1ccccc1O	10d	'>'	63000	0.163007	-1	Mtb (H37Rv)	0.368243	Spectrophotometric assay (OD580-OD600)	0.279561	Test	1.72	0.6937	0.6096	0.3729	0.4672	0.3587	4	4.9705	4.229	4.8796	4.5408	4.8397	310.949	313.741	289.758	295.712	286.272	288.959	45	66.7463	53.8367	65.1075	57.8411	63.1754	0	0	0	0	0	0	0	0	0	0	0	0	0	0
CHEMBL1916862	Cc1ccc(S(=O)(=O)N2N=C(c3ccccc3O)C[C@H]2c2ccc(O)cc2)cc1	10d	'>'	63000	0.163007	-1	Mtb (H37Rv)	0.368243	Spectrophotometric assay (OD580-OD600)	0.279561	Training	3.9796	0.8062	1.4417	1.0045	1.0412	0.9641	4	3.819	3.8077	3.9012	3.8327	3.9351	340.841	342.948	313.395	312.782	296.757	298.259	30	38.1111	33.5099	37.1151	33.9968	36.2125	0	0	0	0	0	0	0	0	0	0	0	0	0	0
CHEMBL1916851	N=C(N)N1N=C(c2ccccc2O)C[C@H]1c1ccccc1O	10d	'='	66000	0.163007	-1	Mtb (H37Rv)	0.368243	Spectrophotometric assay (OD580-OD600)	0.279561	Training	1.72	0.6899	0.6662	0.3961	0.5087	0.3682	4	5.1376	3.9273	4.9332	4.0784	4.78	316.719	329.043	293.277	306.707	286.175	296.379	45	61.62	49.0333	59.7673	50.0747	57.2609	0	0	0	0	0	0	0	0	0	0	0	0	0	0
CHEMBL1916841	Oc1ccccc1C1=NN[C@H](c2ccccc2O)C1	10d	'='	66000	0.163007	-1	Mtb (H37Rv)	0.368243	Spectrophotometric assay (OD580-OD600)	0.279561	Training	1.5451	0.8174	0.6014	0.5535	0.5093	0.5115	3	3.2912	3.0323	3.1974	3.0556	3.129	216.075	213.571	198.632	198.981	191.521	191.262	29	35.6111	33.3911	35.7988	33.7938	34.8421	0	0	0	0	0	0	0	0	0	0	0	0	0	0
CHEMBL170	C=C[C@H]1CN2CC[C@H]1C[C@H]2[C@H](O)c1ccnc2ccc(OC)cc12	10d	'='	122000	0.163007	-1	Mtb (H37Rv_NRF)	0.147804	LORA method	0.142736	Test	10.9578	5.3058	8.1962	5.7652	6.5279	5.6617	11	11.5393	10.9528	10.894	10.6586	10.5258	549.246	556.31	545.776	542.547	535.61	528.793	66	84.4834	72.567	77.0346	73.4924	74.3223	0	0	0	0	0	0	0	0	0	0	0	0	0	0
CHEMBL2088679	CCN(CC)C(c1ccnc2ccc(OC)cc12)c1nnnn1C(C)(C)C	10d	'='	123200	0.163007	-1	Mtb (H37Rv_NRF)	0.147804	LORA method	0.142736	Training	19.0319	7.7562	13.2181	6.1383	9.0349	4.2842	10	10.0331	9.3693	9.0936	8.5175	8.1621	401.178	425.015	398.548	411.68	383.818	387.801	39	52.4244	45.8842	50.7495	47.6913	49.7915	0	0	0	0	0	0	0	0	0	0	0	0	0	0
CHEMBL1916849	NC(=S)N1N=C(c2ccccc2O)C[C@H]1c1ccccc1O	10d	'='	125000	0.163007	-1	Mtb (H37Rv)	0.368243	Spectrophotometric assay (OD580-OD600)	0.279561	Training	1.72	0.9223	0.6662	0.5265	0.4777	0.4308	4	6.2653	3.9273	5.9402	4.1954	5.6403	384.223	409.295	358.093	380.816	347.325	363.925	45	50.8098	49.0333	50.4551	49.1692	49.5598	0	0	0	0	0	0	0	0	0	0	0	0	0	0
CHEMBL1916852	N=C(N)N1N=C(c2ccccc2O)C[C@H]1c1ccc(O)cc1	10d	'='	125000	0.163007	-1	Mtb (H37Rv)	0.368243	Spectrophotometric assay (OD580-OD600)	0.279561	Training	1.72	0.6899	0.6804	0.4169	0.5263	0.3838	4	5.1376	3.9411	4.8903	4.0415	4.7289	312.155	324.341	289.874	302.325	282.536	292.216	45	61.62	48.8716	58.9571	49.3434	56.3835	0	0	0	0	0	0	0	0	0	0	0	0	0	0
CHEMBL1916853	N=C(NO)N1N=C(c2ccccc2O)C[C@H]1c1ccccc1O	10d	'='	125000	0.163007	-1	Mtb (H37Rv)	0.368243	Spectrophotometric assay (OD580-OD600)	0.279561	Test	1.72	0.7433	0.6096	0.3983	0.4607	0.3715	4	4.8461	4.229	4.7776	4.5282	4.7508	324.976	329.173	303.518	310.554	299.888	302.984	45	60.08	53.8367	59.839	57.2946	58.7201	0	0	0	0	0	0	0	0	0	0	0	0	0	0
CHEMBL1916842	Oc1ccc([C@@H]2CC(c3ccccc3O)=NN2)cc1	10d	'='	125000	0.163007	-1	Mtb (H37Rv)	0.368243	Spectrophotometric assay (OD580-OD600)	0.279561	Training	1.5451	0.8174	0.6165	0.5761	0.5317	0.5311	3	3.2912	3.0461	3.1543	3.0197	3.0821	212.397	209.793	195.862	195.558	188.707	188.149	29	35.6111	33.2086	34.9499	33.0801	34.0096	0	0	0	0	0	0	0	0	0	0	0	0	0	0
CHEMBL1916848	O=C(NO)N1N=C(c2ccccc2O)C[C@H]1c1ccc(O)cc1	10d	'='	125000	0.163007	-1	Mtb (H37Rv)	0.368243	Spectrophotometric assay (OD580-OD600)	0.279561	Training	1.72	0.6937	0.6238	0.3938	0.4848	0.3744	4	4.9705	4.2428	4.8369	4.5038	4.7888	306.419	309.143	286.392	291.415	282.605	284.822	45	66.7463	53.675	64.3062	57.1145	62.3143	0	0	0	0	0	0	0	0	0	0	0	0	0	0
CHEMBL1916854	N=C(NO)N1N=C(c2ccccc2O)C[C@H]1c1ccc(O)cc1	10d	'='	125000	0.163007	-1	Mtb (H37Rv)	0.368243	Spectrophotometric assay (OD580-OD600)	0.279561	Training	1.72	0.7433	0.6238	0.4191	0.4783	0.3871	4	4.8461	4.2428	4.7347	4.4911	4.6994	320.362	324.485	300.082	306.188	296.185	298.802	45	60.08	53.675	59.0305	56.5672	57.8443	0	0	0	0	0	0	0	0	0	0	0	0	0	0
CHEMBL2088680	COc1ccc2nccc(C(c3nnnn3C(C)(C)C)N3CCCC3)c2c1	10d	'>'	128000	0.163007	-1	Mtb (H37Rv_NRF)	0.147804	LORA method	0.142736	Test	16.2111	5.463	12.4002	4.5232	8.8848	3.4743	10	10.0331	9.5778	9.1263	8.8696	8.3174	431.454	447.794	424.043	429.887	410.953	408.157	45	58.4244	51.4175	56.3678	53.138	55.1065	0	0	0	0	0	0	0	0	0	0	0	0	0	0
CHEMBL2088683	COc1ccc2nccc(C(c3nnnn3C(C)(C)C)N3CCOCC3)c2c1	10d	'>'	128000	0.163007	-1	Mtb (H37Rv_NRF)	0.147804	LORA method	0.142736	Training	17.2808	5.2221	12.6627	4.8483	9.0349	3.9098	10	10.3652	9.7772	9.4403	9.1642	8.6289	432.533	445.564	421.426	428.161	410.05	409.283	45	67.0819	55.5134	61.9262	58.4194	59.3382	0	0	0	0	0	0	0	0	0	0	0	0	0	0
CHEMBL2088681	COc1ccc2nccc(C(c3nnnn3C(C)(C)C)N3CCCCC3)c2c1	10d	'>'	128000	0.163007	-1	Mtb (H37Rv_NRF)	0.147804	LORA method	0.142736	Training	17.2352	6.4871	13.4244	5.5182	9.8768	4.3333	11	11.0331	10.5778	10.1147	9.8372	9.256	474.488	490.227	466.255	472.343	452.817	450.437	49	62.4244	55.4175	60.3993	57.2338	59.3483	0	0	0	0	0	0	0	0	0	0	0	0	0	0
CHEMBL2088684	COc1ccc2nccc(C(c3nnn[nH]3)N3CCOCC3)c2c1	10d	'>'	128000	0.163007	-1	Mtb (H37Rv_NRF)	0.147804	LORA method	0.142736	Training	9.896	3.5126	6.7451	3.8317	4.6544	3.3668	6	6.275	6.0075	5.7849	5.6924	5.3819	267.516	249.066	257.829	248.78	253.295	245.014	26	46.093	35.1599	40.5941	38.0549	38.2697	0	0	0	0	0	0	0	0	0	0	0	0	0	0
CHEMBL2088678	COc1ccc2nccc(C(c3nnnn3C(C)(C)C)N(C)C)c2c1	10d	'>'	128000	0.163007	-1	Mtb (H37Rv_NRF)	0.147804	LORA method	0.142736	Test	17.4387	1.8939	13.1739	1.3304	8.5747	1.0486	8	7.6162	7.6197	6.7374	6.9216	6.169	320.351	335.508	316.174	317.173	303.739	298.003	31	44.7132	35.3721	42.2817	37.8023	40.5796	0	0	0	0	0	0	0	0	0	0	0	0	0	0
CHEMBL64	NNC(=O)c1ccncc1	10d	'>'	128000	0.163007	-1	Mtb (H37Rv_NRF)	0.147804	LORA method	0.142736	Training	0.01	0.02	0.0253	0.0283	0.0297	0.0279	1	1.6864	1.2356	1.5262	1.3049	1.3821	44.7126	47.653	47.2858	48.0317	47.8812	46.1047	16	29.1463	17.0674	24.7031	17.6813	21.6007	0	0	0	0	0	0	0	0	0	0	0	0	0	0
CHEMBL2088682	COc1ccc2nccc(C(c3nnnn3C(C)(C)C)N3CCN(C)CC3)c2c1	10d	'>'	128000	0.163007	-1	Mtb (H37Rv_NRF)	0.147804	LORA method	0.142736	Training	20.4778	5.0002	15.5496	5.6453	11.5183	5.1231	11	10.7824	10.686	10.1135	10.0406	9.4521	489.116	497.621	478.852	482.458	464.62	464.518	46	66.4021	54.6775	62.1786	57.6128	60.3211	0	0	0	0	0	0	0	0	0	0	0	0	0	0
CHEMBL1916864	O=C(NO)N/N=C/c1ccc(O)cc1	10d	'='	146000	0.163007	-1	Mtb (H37Rv)	0.368243	Spectrophotometric assay (OD580-OD600)	0.279561	Training	0.1923	-0.181	0.1267	-0.1865	0.0995	-0.1669	2	2.9428	2.3837	2.8424	2.5473	2.7661	78.0942	82.0322	80.5224	82.3895	81.4461	81.711	25	45.073	31.5127	41.5089	34.4684	39.2472	0	0	0	0	0	0	0	0	0	0	0	0	0	0
CHEMBL1916845	NC(=O)N1N=C(c2ccccc2O)C[C@H]1c1ccccc1O	10d	'='	208000	0.163007	-1	Mtb (H37Rv)	0.368243	Spectrophotometric assay (OD580-OD600)	0.279561	Test	1.72	0.6403	0.6662	0.3683	0.5153	0.3548	4	5.2621	3.9273	5.0443	4.0913	4.8749	303.106	312.888	279.975	291.573	273.429	282.394	45	68.2863	49.0333	65.5098	50.6332	62.0099	0	0	0	0	0	0	0	0	0	0	0	0	0	0
CHEMBL1160845	N=C(NO)N/N=C/c1ccc(O)cc1	10d	'='	222000	0.163007	-1	Mtb (H37Rv)	0.368243	Spectrophotometric assay (OD580-OD600)	0.279561	Training	0.1923	-0.1314	0.1267	-0.1475	0.0983	-0.1327	2	2.8184	2.3837	2.7446	2.538	2.6802	85.8144	91.0388	88.2353	91.1235	89.2567	90.0141	25	38.4067	31.5127	36.2711	34.0929	34.6467	0	0	0	0	0	0	0	0	0	0	0	0	0	0
CHEMBL1160853	N/C(=N\O)N/N=C/c1ccccc1O	10d	'='	222000	0.163007	-1	Mtb (H37Rv)	0.368243	Spectrophotometric assay (OD580-OD600)	0.279561	Training	0.1923	-0.1943	0.1534	-0.1378	0.1449	-0.1209	2	2.9156	2.457	2.7091	2.519	2.6519	87.7367	95.8287	88.8272	91.5465	88.7333	90.3516	25	39.6044	32.9873	36.4212	33.9804	34.9023	0	0	0	0	0	0	0	0	0	0	0	0	0	0
CHEMBL1916866	C/C(=N\NC(=O)NO)c1ccc(O)cc1	10d	'>'	500000	0.163007	-1	Mtb (H37Rv)	0.368243	Spectrophotometric assay (OD580-OD600)	0.279561	Training	2.6673	0.2802	0.694	0.2656	0.481	0.268	3	4.054	3.2065	3.7976	3.37	3.6716	121.863	138.416	121.929	130.418	123.072	126.762	33	52.2841	39.7489	48.6499	42.2307	46.513	0	0	0	0	0	0	0	0	0	0	0	0	0	0
CHEMBL1916857	O=C(c1ccccc1)N1N=C(c2ccccc2O)C[C@H]1c1ccccc1O	10d	'>'	500000	0.163007	-1	Mtb (H37Rv)	0.368243	Spectrophotometric assay (OD580-OD600)	0.279561	Test	1.5551	0.8593	0.6215	0.5748	0.522	0.5338	4	4.7832	3.9408	4.5089	4.0844	4.4102	357.744	357.745	330.152	330.961	317.827	319.203	45	64.5863	48.5911	59.3632	50.1917	56.1774	0	0	0	0	0	0	0	0	0	0	0	0	0	0
CHEMBL374478	CO[C@H]1/C=C/O[C@@]2(C)Oc3c(C)c(O)c4c(O)c(c(/C=N/N5CCN(C)CC5)c(O)c4c3C2=O)NC(=O)/C(C)=C\C=C\[C@H](C)[C@H](O)[C@@H](C)[C@@H](O)[C@@H](C)[C@H](OC(C)=O)[C@@H]1C	14d	'='	18	0.0278716	1	Mtb (H37Rv)	0.368243	Broth dilution method	0.0523649	Training	37.1172	12.4982	23.6836	13.6908	20.354	13.4544	33	36.622	34.2571	35.7955	34.1802	35.1244	1659.16	1747.87	1678.18	1703.14	1682.92	1688.83	232	334.974	271.32	315.402	278.472	308.25	0	0	0	0	0	0	0	0	0	0	0	0	0	0
CHEMBL4101634	Cc1ccc(Nc2nc(-c3cc(C(=O)Nc4ccccn4)no3)cs2)cc1	14d	'='	160	0.0278716	1	Mtb (H37Rv)	0.368243	Broth dilution method	0.0523649	Training	2.4446	-0.0104	0.8195	0.458	0.5257	0.4793	2	2.3114	1.787	2.126	1.7365	1.987	81.3349	85.4246	78.7736	82.6752	77.6823	81.1464	17	31.6463	18.2552	26.5043	18.4155	23.7552	0	0	0	0	0	0	0	0	0	0	0	0	0	0
CHEMBL64	NNC(=O)c1ccncc1	14d	'='	220	0.0278716	1	Mtb (H37Rv)	0.368243	Broth dilution method	0.0523649	Training	0.01	0.02	0.0253	0.0283	0.0297	0.0279	1	1.6864	1.2356	1.5262	1.3049	1.3821	44.7126	47.653	47.2858	48.0317	47.8812	46.1047	16	29.1463	17.0674	24.7031	17.6813	21.6007	0	0	0	0	0	0	0	0	0	0	0	0	0	0
CHEMBL4083634	Cc1ccc(Nc2nc(-c3cc(C(=O)Nc4ccccc4)no3)cs2)cc1	14d	'='	330	0.0278716	1	Mtb (H37Rv)	0.368243	Broth dilution method	0.0523649	Training	2.4446	-0.0104	0.8237	0.4607	0.531	0.4834	2	2.3114	1.787	2.1211	1.7333	1.9805	82.119	86.3422	79.5549	83.5368	78.4594	81.9813	17	31.6463	18.2552	26.2513	18.2473	23.4237	0	0	0	0	0	0	0	0	0	0	0	0	0	0
CHEMBL4091273	CCOC(=O)c1cc(-c2csc(Nc3ccc(C)cc3)n2)on1	14d	'='	1500	0.0278716	1	Mtb (H37Rv)	0.368243	Broth dilution method	0.0523649	Training	6.4381	2.8713	3.1157	2.3015	1.7195	1.4083	4	4.5396	3.7394	4.2458	3.4455	3.8592	94.4009	100.403	97.0011	102.377	96.7773	101.893	22	44.3082	25.5314	40.6629	26.5661	37.4771	0	0	0	0	0	0	0	0	0	0	0	0	0	0
CHEMBL4064651	Cc1ccc(Nc2nc(-c3nc(Nc4ccc(C)cc4)sc3C)cs2)cc1	14d	'='	10189.8	0.0278716	-1	Mtb (H37Rv)	0.368243	Broth dilution method	0.0523649	Training	7.3036	0.1329	2.1707	0.9583	1.3893	0.9317	3	1.875	2.6082	2.0504	2.3583	2.152	82.4637	80.8834	85.9796	83.4499	85.7805	85.2321	3	7.5	5.5747	6.975	6.2184	6.868	0	0	0	0	0	0	0	0	0	0	0	0	0	0
CHEMBL4102663	CCOC(=O)c1cc(-c2csc(Nc3cc(Cl)cc(Cl)c3)n2)on1	14d	'='	10410.2	0.0278716	-1	Mtb (H37Rv)	0.368243	Broth dilution method	0.0523649	Training	4.0036	2.9086	2.3009	1.8667	1.2005	0.9508	3	3.9146	2.9689	3.5474	2.7382	3.1633	74.221	81.6205	76.5063	82.194	76.2722	81.209	21	41.8082	23.5496	38.5107	24.466	35.3362	1.3301	-0.217	0.053	-0.1575	-0.1157	-0.149	17.4259	3.6897	7.3753	5.0893	5.7668	5.318	78.8318	70.4997
CHEMBL4067349	COc1ccc(-c2cc(-c3csc(Nc4ccc(C)cc4)n3)on2)cc1	14d	'='	11005.9	0.0278716	-1	Mtb (H37Rv)	0.368243	Broth dilution method	0.0523649	Test	5.6315	0.1693	2.5243	0.7167	1.2369	0.8212	2	1.6241	1.5621	1.4047	1.3565	1.3194	32.1249	32.2069	33.3934	33.0944	33.5926	33.8557	2	7.2466	3.6485	5.0178	4.0732	4.3799	0	0	0	0	0	0	0	0	0	0	0	0	0	0
CHEMBL2023858	COc1ccc(-c2csc(Nc3ccc(C)cc3)n2)cc1	14d	'='	12820.5	0.0278716	-1	Mtb (H37Rv)	0.368243	Broth dilution method	0.0523649	Training	5.6315	0.1693	2.5243	0.7167	1.2369	0.8212	2	1.6241	1.5621	1.4047	1.3565	1.3194	32.2467	32.3656	33.5613	33.3327	33.8783	34.2002	2	7.2466	3.6485	5.0178	4.0732	4.38	0	0	0	0	0	0	0	0	0	0	0	0	0	0
CHEMBL4536176	FC(F)(F)c1ccc2c(c1)nc(-c1ccccc1)n2CCCNc1ccnc2cc(Cl)ccc12	14d	'='	15600	0.0278716	-1	Mtb (H37Rv)	0.368243	Broth dilution method	0.0523649	Training	4.7653	3.1508	3.1557	1.9595	1.7307	1.1097	4	6.2848	3.6516	4.7093	3.1811	3.6341	188.676	208.253	183.297	180.604	162.431	158.953	28	76.5303	28.1258	54.4815	27.9733	40.0749	0.6968	0.0438	0.0508	-0.0193	-0.0537	-0.0555	16.2191	4.8107	10.0933	5.4715	7.6947	5.4943	72.1785	67.9964
CHEMBL4073207	Cc1sc(N)nc1-c1csc(Nc2cc(Cl)cc(Cl)c2)n1	14d	'='	22390.8	0.0278716	-1	Mtb (H37Rv)	0.368243	Broth dilution method	0.0523649	Training	2.4345	0.2076	0.541	0.0874	0.3533	0.0226	1	0.625	1.0673	0.657	0.963	0.7838	39.3463	40.1895	41.2794	39.4189	41.0421	40.3229	1	2.5	1.611	2.685	2.0427	2.6274	1.3301	-0.217	0.053	-0.1575	-0.1157	-0.149	17.4259	3.6897	7.3753	5.0893	5.7668	5.3179	79.0047	70.6851
CHEMBL4444771	Cc1ccc2c(c1)nc(-c1ccccc1)n2CCCNc1ccnc2cc(Cl)ccc12	14d	'='	31200	0.0278716	-1	Mtb (H37Rv)	0.368243	Broth dilution method	0.0523649	Test	6.5767	2.9536	3.6829	2.3095	2.1058	1.5065	4	3.694	3.5006	3.2226	2.9602	2.8164	179.111	181.559	173.446	162.591	153.055	146.069	13	18.8844	16.3771	17.514	16.1972	16.5588	0.665	-0.1085	0.025	-0.0878	-0.0611	-0.0773	8.7129	1.8449	3.7011	2.5467	2.6844	2.4404	35.5765	31.1509
CHEMBL4073223	Cc1ccc(Nc2nc(-c3cc(C(=O)N4CCCCC4)no3)cs2)cc1	14d	'='	43424	0.0278716	-1	Mtb (H37Rv)	0.368243	Broth dilution method	0.0523649	Training	8.635	5.0928	6.1443	4.8591	4.8063	3.945	7	7.186	6.7448	6.948	6.47	6.5602	242.216	242.731	244.024	241.11	240.491	235.94	37	56.0307	40.5791	53.2659	42.8405	52.3853	0	0	0	0	0	0	0	0	0	0	0	0	0	0
CHEMBL4091415	CCN(CC)C(=O)c1cc(-c2csc(Nc3ccc(C)cc3)n2)on1	14d	'='	44887.1	0.0278716	-1	Mtb (H37Rv)	0.368243	Broth dilution method	0.0523649	Training	10.4317	6.3619	6.1781	5.0741	4.0283	3.4999	6	6.186	5.5363	5.9489	5.2064	5.555	176.071	182.685	181.226	184.195	178.533	181.512	27	46.0307	31.3374	44.1125	33.5423	42.9899	0	0	0	0	0	0	0	0	0	0	0	0	0	0
CHEMBL4084741	CCOC(=O)c1cc(-c2csc(Nc3ccc(C)cc3)n2)n(C)n1	14d	'='	46726.2	0.0278716	-1	Mtb (H37Rv)	0.368243	Broth dilution method	0.0523649	Training	9.6351	2.8555	4.2084	2.4925	2.2304	1.5536	5	5.3171	4.5146	4.8721	4.1383	4.5154	125.016	132.909	128.928	133.894	129.842	134.314	23	47.7304	27.5875	42.6134	28.5341	39.1077	0	0	0	0	0	0	0	0	0	0	0	0	0	0
CHEMBL4060804	Cc1ccc(Nc2nc(-c3nc(N)sc3C)cs2)cc1	14d	'='	52904.8	0.0278716	-1	Mtb (H37Rv)	0.368243	Broth dilution method	0.0523649	Test	4.8691	0.1703	1.3559	0.5222	0.8723	0.4801	2	1.25	1.8377	1.3554	1.6703	1.4797	59.5214	58.9638	61.7629	59.6061	61.5414	61.0061	2	5	3.5928	4.8372	4.1428	4.7685	0	0	0	0	0	0	0	0	0	0	0	0	0	0
CHEMBL4093904	Cc1ccc(Nc2nc(-c3cc(CO)no3)cs2)cc1	14d	'='	55683.2	0.0278716	-1	Mtb (H37Rv)	0.368243	Broth dilution method	0.0523649	Training	3.9935	0.4093	1.458	0.7175	0.9172	0.7002	2	1.9991	1.662	1.6937	1.5278	1.5514	45.6776	44.5128	44.6621	45.6921	44.4107	45.9717	5	13.411	7.5118	10.33	7.7885	9.1309	0	0	0	0	0	0	0	0	0	0	0	0	0	0
CHEMBL4548998	Clc1ccc2c(NCCCn3c(-c4ccccc4)nc4ccccc43)ccnc2c1	14d	'='	62500	0.0278716	-1	Mtb (H37Rv)	0.368243	Broth dilution method	0.0523649	Training	4.1421	2.9909	2.8709	1.8976	1.6286	1.1095	3	3.069	2.7347	2.5377	2.2702	2.1478	155.798	159.36	149.339	138.641	128.737	121.432	12	16.3844	14.4089	15.3508	14.0813	14.3876	0.665	-0.1085	0.025	-0.0878	-0.0611	-0.0773	8.7129	1.8449	3.7011	2.5467	2.6844	2.4404	35.5757	31.1501
CHEMBL4458564	N#Cc1ccc2c(c1)nc(-c1ccccc1)n2CCCNc1ccnc2cc(Cl)ccc12	14d	'='	62500	0.0278716	-1	Mtb (H37Rv)	0.368243	Broth dilution method	0.0523649	Training	4.1522	2.9782	2.8852	1.8924	1.6428	1.1011	4	4.3394	3.7505	3.7604	3.303	3.3391	190.882	192.363	187.668	175.213	169.539	160.683	28	38.3511	29.9719	35.7246	29.7073	33.8787	0.665	-0.1085	0.025	-0.0878	-0.0611	-0.0773	8.7129	1.8449	3.7011	2.5467	2.6844	2.4404	35.577	31.1514
CHEMBL4457955	CS(=O)(=O)c1ccc2c(c1)nc(-c1ccccc1)n2CCCNc1ccnc2cc(Cl)ccc12	14d	'>'	125000	0.0278716	-1	Mtb (H37Rv)	0.368243	Broth dilution method	0.0523649	Test	7.3391	3.3858	3.4682	2.2975	2.1989	1.5068	4	4.6264	3.682	3.9061	3.1975	3.3906	206.689	200.073	192.265	181.995	173.868	166.765	13	16.678	18.1983	16.0789	17.6205	15.4369	0.665	-0.1085	0.025	-0.0878	-0.0611	-0.0773	8.7129	1.8449	3.7011	2.5467	2.6844	2.4404	35.579	31.1536
CHEMBL4078270	Cc1sc(Nc2cc(Cl)cc(Cl)c2)nc1-c1csc(Nc2cc(Cl)cc(Cl)c2)n1	14d	'>'	127419	0.0278716	-1	Mtb (H37Rv)	0.368243	Broth dilution method	0.0523649	Training	2.4345	0.2076	0.541	0.0886	0.3512	0.0167	1	0.625	1.0673	0.6536	0.9435	0.7598	42.394	43.6573	45.3837	43.4416	45.1859	44.2471	1	2.5	1.611	2.6705	2.0176	2.585	2.6602	-0.434	0.1061	-0.3149	-0.2314	-0.2979	34.8518	7.3794	14.7507	10.1786	11.5331	10.6344	158.26	141.639
CHEMBL4068543	O=C(NC12CC3CC(CC(C3)C1)C2)c1cc(-c2csc(Nc3cc(Cl)cc(Cl)c3)n2)on1	14d	'>'	130764	0.0278716	-1	Mtb (H37Rv)	0.368243	Broth dilution method	0.0523649	Training	7.5751	5.8012	7.2503	5.5783	6.909	5.2879	11	11.8737	11.0649	11.6194	10.9936	11.3741	598.382	624.17	596.307	618.011	589.629	608.717	83	98.3063	84.9924	94.9199	86.0796	92.9327	1.3301	-0.217	0.053	-0.1575	-0.1157	-0.149	17.4259	3.6897	7.3753	5.0893	5.7668	5.318	78.851	70.5203
CHEMBL4074447	Cc1ccc(Nc2nc(-c3cc(C(=O)NC45CC6CC(CC(C6)C4)C5)no3)cs2)cc1	14d	'>'	147272	0.0278716	-1	Mtb (H37Rv)	0.368243	Broth dilution method	0.0523649	Training	10.0097	5.7639	8.0651	6.0132	7.428	5.7454	12	12.4987	11.8353	12.3177	11.7009	12.07	618.508	642.894	616.747	638.135	610.077	629.337	84	100.806	86.9742	97.0721	88.1796	95.0736	0	0	0	0	0	0	0	0	0	0	0	0	0	0
CHEMBL4064638	CCN(CC)C(=O)c1cc(-c2csc(Nc3cc(Cl)cc(Cl)c3)n2)n(C)n1	14d	'>'	150815	0.0278716	-1	Mtb (H37Rv)	0.368243	Broth dilution method	0.0523649	Test	11.1941	6.3836	6.456	4.8299	4.0198	3.2002	6	6.3385	5.5411	5.8764	5.1898	5.5052	189.094	199.118	195.722	198.837	195.051	197.323	27	46.953	31.4117	43.9165	33.4334	42.4703	1.3301	-0.217	0.053	-0.1575	-0.1157	-0.149	17.4259	3.6897	7.3753	5.0893	5.7668	5.3179	78.9413	70.6171
CHEMBL4094799	COc1ccc(-c2cc(-c3csc(Nc4cc(Cl)cc(Cl)c4)n3)on2)cc1	14d	'>'	152997	0.0278716	-1	Mtb (H37Rv)	0.368243	Broth dilution method	0.0523649	Training	3.1969	0.2066	1.7095	0.2818	0.7179	0.3637	1	0.9991	0.7917	0.7063	0.6492	0.6235	11.8757	13.3473	12.8112	12.8093	12.9743	13.0369	1	4.7466	1.6667	2.8656	1.9731	2.239	1.3301	-0.217	0.053	-0.1575	-0.1157	-0.149	17.4259	3.6897	7.3753	5.0893	5.7668	5.318	78.8554	70.525
CHEMBL4064787	CCOC(=O)c1cc(-c2csc(Nc3cc(Cl)cc(Cl)c3)n2)n(C)n1	14d	'>'	161091	0.0278716	-1	Mtb (H37Rv)	0.368243	Broth dilution method	0.0523649	Training	7.2005	2.8929	3.3936	2.0577	1.7114	1.0961	4	4.6921	3.7442	4.1737	3.431	3.8195	104.905	114.21	108.51	113.788	109.427	113.727	22	45.2304	25.6057	40.4612	26.4341	36.9667	1.3301	-0.217	0.053	-0.1575	-0.1157	-0.149	17.4259	3.6897	7.3753	5.0893	5.7668	5.3179	78.9262	70.601
CHEMBL4063582	CCN(CC)C(=O)c1cc(-c2csc(Nc3ccc(C)cc3)n2)n(C)n1	14d	'>'	173212	0.0278716	-1	Mtb (H37Rv)	0.368243	Broth dilution method	0.0523649	Training	13.6286	6.3462	7.2708	5.2647	4.5388	3.6577	7	6.9635	6.3116	6.5748	5.8971	6.2011	209.178	217.791	216.108	218.911	215.426	217.865	28	49.453	33.3935	46.0687	35.5334	44.6113	0	0	0	0	0	0	0	0	0	0	0	0	0	0
CHEMBL4094919	Cn1nc(C(=O)O)cc1-c1csc(Nc2cc(Cl)cc(Cl)c2)n1	14d	'>'	173334	0.0278716	-1	Mtb (H37Rv)	0.368243	Broth dilution method	0.0523649	Test	3.207	-0.0072	1.1004	0.2026	0.5196	0.1657	2	2.8591	1.7853	2.3329	1.6846	2.1335	62.9889	72.8068	64.3239	69.0275	64.7813	67.8405	17	39.5935	18.2242	31.5142	17.772	26.888	1.3301	-0.217	0.053	-0.1575	-0.1157	-0.149	17.4259	3.6897	7.3753	5.0893	5.7668	5.3179	78.9164	70.5905
CHEMBL4087239	O=C(O)c1cc(-c2csc(Nc3cc(Cl)cc(Cl)c3)n2)on1	14d	'>'	179679	0.0278716	-1	Mtb (H37Rv)	0.368243	Broth dilution method	0.0523649	Training	0.01	0.0086	0.0077	0.0113	0.0083	0.0132	1	2.0816	1.0101	1.7061	0.9896	1.4669	33.9359	41.7881	34.3443	39.6877	34.4661	38.3707	16	36.1712	16.1681	29.5702	15.8278	25.2172	1.3301	-0.217	0.053	-0.1575	-0.1157	-0.149	17.4259	3.6897	7.3753	5.0893	5.7668	5.318	78.8221	70.4893
CHEMBL4082683	Cc1ccc(Nc2nc(-c3cc(-c4nccs4)no3)cs2)cc1	14d	'>'	187998	0.0278716	-1	Mtb (H37Rv)	0.368243	Broth dilution method	0.0523649	Training	2.4345	-0.0373	0.8148	0.4348	0.519	0.4575	1	0.625	0.7705	0.6984	0.7073	0.6959	20.2534	18.8643	20.5883	20.2927	20.627	20.8291	1	2.5	1.9818	2.1522	2.1001	2.1409	0	0	0	0	0	0	0	0	0	0	0	0	0	0
CHEMBL4073236	Clc1cc(Cl)cc(Nc2nc(-c3ccncc3)cs2)c1	14d	'>'	198622	0.0278716	-1	Mtb (H37Rv)	0.368243	Broth dilution method	0.0523649	Training	0	0	0	0	0	0	0	0	0	0	0	0	0	0	0	0	0	0	0	0	0	0	0	0	1.3301	-0.217	0.053	-0.1575	-0.1157	-0.149	17.4259	3.6897	7.3753	5.0893	5.7668	5.3179	78.865	70.5353
CHEMBL4065824	Cc1ccc(Nc2nc(-c3cc(C(=O)O)nn3C)cs2)cc1	14d	'>'	203582	0.0278716	-1	Mtb (H37Rv)	0.368243	Broth dilution method	0.0523649	Test	5.6415	-0.0445	1.9152	0.6375	1.0386	0.6232	3	3.4841	2.5558	3.0313	2.3919	2.8294	83.1177	91.521	84.7639	89.1577	85.2273	88.4651	18	42.0935	20.206	33.6665	19.872	29.029	0	0	0	0	0	0	0	0	0	0	0	0	0	0
CHEMBL4086148	CNC(=O)c1cc(-c2csc(Nc3ccc(C)cc3)n2)on1	14d	'>'	203582	0.0278716	-1	Mtb (H37Rv)	0.368243	Broth dilution method	0.0523649	Training	5.6415	0.6753	2.5277	0.7831	1.1873	0.73	3	3.186	2.7954	3.0132	2.6175	2.7887	80.6465	83.3157	84.1781	84.0096	84.8114	83.3397	18	34.7263	19.6885	31.3025	20.4199	28.3404	0	0	0	0	0	0	0	0	0	0	0	0	0	0
CHEMBL4102539	Clc1cc(Cl)cc(Nc2nc(-c3c[nH]nn3)cs2)c1	14d	'>'	205003	0.0278716	-1	Mtb (H37Rv)	0.368243	Broth dilution method	0.0523649	Training	0	0	0	0	0	0	0	0	0	0	0	0	0	0	0	0	0	0	0	0	0	0	0	0	1.3301	-0.217	0.053	-0.1575	-0.1157	-0.149	17.4259	3.6897	7.3753	5.0893	5.7668	5.3179	78.8036	70.4695
CHEMBL4092489	Cc1ccc(Nc2nc(-c3cc(C(=O)O)no3)cs2)cc1	14d	'>'	212392	0.0278716	-1	Mtb (H37Rv)	0.368243	Broth dilution method	0.0523649	Training	2.4446	-0.0288	0.8225	0.4461	0.5273	0.4707	2	2.7066	1.7805	2.4045	1.6969	2.1628	54.1328	60.5852	54.8599	59.894	55.0004	59.0899	17	38.6712	18.15	31.7224	17.9279	27.3581	0	0	0	0	0	0	0	0	0	0	0	0	0	0
CHEMBL4090504	CC(=O)c1nc(Nc2cc(Cl)cc(Cl)c2)sc1C	14d	'>'	212483	0.0278716	-1	Mtb (H37Rv)	0.368243	Broth dilution method	0.0523649	Training	4.9269	0.6937	1.2617	0.4869	0.9967	0.365	3	3.1241	2.9572	3.0493	2.9095	3.0032	109.336	119.207	111.56	121.772	114.429	122.639	18	30.4863	20.7629	25.7776	20.3433	22.8631	1.3301	-0.217	0.053	-0.1575	-0.1157	-0.1489	17.4259	3.6897	7.3753	5.0893	5.7663	5.3167	78.8658	70.5362
CHEMBL4095867	Cc1ccc(Nc2nc(-c3cc(C(N)=O)no3)cs2)cc1	14d	'>'	213092	0.0278716	-1	Mtb (H37Rv)	0.368243	Broth dilution method	0.0523649	Training	2.4446	0.0024	0.8225	0.4673	0.5273	0.486	2	2.6029	1.7805	2.3341	1.6969	2.112	59.3251	66.6928	59.3931	65.1024	59.1109	63.7223	17	33.1863	18.15	27.9993	17.9279	24.6685	0	0	0	0	0	0	0	0	0	0	0	0	0	0
CHEMBL576200	Cc1ccc(Nc2nc(-c3ccncc3)cs2)cc1	14d	'>'	239378	0.0278716	-1	Mtb (H37Rv)	0.368243	Broth dilution method	0.0523649	Training	2.4345	-0.0373	0.8148	0.4348	0.519	0.4575	1	0.625	0.7705	0.6984	0.7073	0.6959	20.2518	18.8626	20.5859	20.2899	20.6238	20.8253	1	2.5	1.9818	2.1522	2.1001	2.1409	0	0	0	0	0	0	0	0	0	0	0	0	0	0
CHEMBL4069433	c1cc(Nc2nc(-c3ccncc3)cs2)ccn1	14d	'>'	251651	0.0278716	-1	Mtb (H37Rv)	0.368243	Broth dilution method	0.0523649	Training	0	0	0	0	0	0	0	0	0	0	0	0	0	0	0	0	0	0	0	0	0	0	0	0	0	0	0	0	0	0	0	0	0	0	0	0	0	0
CHEMBL4069477	CC(=O)c1nc(Nc2ccc(C)cc2)sc1C	14d	'>'	259804	0.0278716	-1	Mtb (H37Rv)	0.368243	Broth dilution method	0.0523649	Training	7.3614	0.6563	2.0765	0.9217	1.5159	0.8227	4	3.7491	3.7276	3.7477	3.6173	3.7	128.583	136.906	130.88	140.582	133.462	141.676	19	32.9863	22.7448	27.9298	22.449	25.0129	0	0	0	0	0	0	0	0	0	0	0	0	0	0
CHEMBL3264894	CCCc1cc(=O)oc2c3c(cc(OCCN4CCOCC4)c12)O[C@@H]([N+](=O)[O-])[C@@H]3O	3d	'='	190.286	0.0802365	1	Mtb (H37Rv_NRF)	0.147804	Spectrophotometric assay (OD580-OD600)	0.279561	Training	14.6172	8.8315	10.8135	8.1059	8.4627	6.8216	14	15.946	14.5514	14.8953	14.1742	14.1747	602.582	617.152	600.342	610.344	601.28	606.043	92	142.75	115.898	132.073	120.491	127.768	0	0	0	0	0	0	0	0	0	0	0	0	0	0
CHEMBL3264901	CCCc1cc(=O)oc2c3c(cc(OCCN4CCOCC4)c12)O[C@H]([N+](=O)[O-])[C@H]3O	3d	'='	190.286	0.0802365	1	Mtb (H37Rv_NRF)	0.147804	Spectrophotometric assay (OD580-OD600)	0.279561	Training	14.6172	8.8315	10.8135	8.1059	8.4627	6.8216	14	15.946	14.5514	14.8953	14.1742	14.1747	602.582	617.152	600.342	610.344	601.28	606.043	92	142.75	115.898	132.073	120.491	127.768	0	0	0	0	0	0	0	0	0	0	0	0	0	0
CHEMBL3264886	Cc1c(F)c(=O)oc2c3c(c4c(c12)OC(C)(C)CC4)O[C@H]([N+](=O)[O-])[C@H]3O	3d	'<'	273.74	0.0802365	1	Mtb (MC2 6220_NRF)	0.121622	Spectrophotometric assay (OD580-OD600)	0.279561	Training	10.1018	2.7514	5.8402	2.4218	4.2138	1.9472	11	13.3533	11.7227	11.7871	11.0901	10.9022	557.419	613.62	558.449	573.349	548.116	559.129	93	145.138	119.849	126.936	118.906	119.455	0.1272	-0.0475	0.03	-0.1079	0.0103	-0.0804	2.502	0.9886	1.4194	1.2688	1.2449	1.2506	21.6702	22.2057
CHEMBL3264869	CC1(C)C=Cc2c(c3c(CN4CCOCC4)cc(=O)oc3c3cc([N+](=O)[O-])oc23)O1	3d	'<'	484.966	0.0802365	1	Mtb (MC2 6220_NRF)	0.121622	Spectrophotometric assay (OD580-OD600)	0.279561	Test	13.2277	4.6588	9.3326	5.3088	7.2748	4.8633	13	14.2463	13.246	13.7141	12.9086	13.0266	666.15	698.604	676.589	699.183	677.845	694.059	97	134.964	110.539	128.216	114.263	123.009	0	0	0	0	0	0	0	0	0	0	0	0	0	0
CHEMBL3264876	CCCc1cc(=O)oc2c1c(OCCN1CCOCC1)cc1oc([N+](=O)[O-])cc12	3d	'='	497.018	0.0802365	1	Mtb (H37Rv_NRF)	0.147804	Spectrophotometric assay (OD580-OD600)	0.279561	Training	14.0053	8.315	10.5591	7.8289	8.285	6.6167	12	13.2045	12.1899	12.6108	11.8966	11.987	483.899	495.393	491.086	500.761	493.668	496.447	74	110.299	87.8934	104.455	92.7113	101.064	0	0	0	0	0	0	0	0	0	0	0	0	0	0
CHEMBL3264890	CCCc1cc(=O)oc2c1c(OCCN1CCCC1)cc1oc([N+](=O)[O-])cc12	3d	'<'	517.598	0.0802365	1	Mtb (MC2 6220_NRF)	0.121622	Spectrophotometric assay (OD580-OD600)	0.279561	Training	12.9356	8.5559	10.2967	7.4029	8.2542	6.1034	12	12.8724	11.9905	12.319	11.6412	11.7126	483.334	495.994	491.237	500.727	494.103	496.346	74	101.642	83.7975	99.0923	87.2781	96.5127	0	0	0	0	0	0	0	0	0	0	0	0	0	0
CHEMBL3264872	CCCc1cc(=O)oc2c3c(c4c(c12)OC(C)(C)C=C4)O[C@H]([N+](=O)[O-])[C@H]3O	3d	'<'	535.676	0.0802365	1	Mtb (MC2 6220_NRF)	0.121622	Spectrophotometric assay (OD580-OD600)	0.279561	Training	10.5274	5.285	7.0379	3.7846	4.5994	2.388	13	14.698	13.3423	13.6009	12.6952	12.6992	675.755	721.814	684.201	711.496	684.597	699.503	104	140.923	120.799	134.032	122.981	129.805	0	0	0	0	0	0	0	0	0	0	0	0	0	0
CHEMBL3264880	Cc1c(F)c(=O)oc2c1c1c(c3oc([N+](=O)[O-])cc32)C=CC(C)(C)O1	3d	'='	579.24	0.0802365	1	Mtb (MC2 6220_NRF)	0.121622	Spectrophotometric assay (OD580-OD600)	0.279561	Test	7.7556	1.2798	4.0805	1.281	2.7745	1.1199	9	10.6951	9.5127	9.7461	9.0839	9.0612	467.095	524.02	485.723	502.714	481.287	489.302	85	122.188	101.662	109.222	101.309	102.863	0.1272	-0.0475	0.03	-0.1079	0.0104	-0.0803	2.502	0.9886	1.4194	1.2688	1.2443	1.2472	21.785	22.3362
CHEMBL3264865	Cc1cc(=O)oc2c1c1c(c3oc([N+](=O)[O-])cc32)C=CC(C)(C)O1	3d	'='	611.079	0.0802365	1	Mtb (H37Rv_NRF)	0.147804	Spectrophotometric assay (OD580-OD600)	0.279561	Training	7.8672	1.3302	4.3215	1.4048	2.9412	1.2324	9	9.9565	8.9333	9.3366	8.5035	8.7013	456.551	507.086	470.87	493.95	464.215	477.93	78	100.473	83.8039	96.37	84.0681	91.5104	0	0	0	0	0	0	0	0	0	0	0	0	0	0
CHEMBL3264888	CCCc1cc(=O)oc2c1c(OC)cc1oc([N+](=O)[O-])cc12	3d	'<'	659.478	0.0802365	1	Mtb (MC2 6220_NRF)	0.121622	Spectrophotometric assay (OD580-OD600)	0.279561	Training	7.8482	3.5766	5.2527	2.3593	2.7467	1.397	7	7.7477	6.8424	7.1787	6.5543	6.7445	306.732	320.746	315.547	328.42	321.492	325.628	51	71.226	56.2064	69.7243	59.9929	67.8017	0	0	0	0	0	0	0	0	0	0	0	0	0	0
CHEMBL3264883	CC1(C)C=Cc2c(c3c(CN4CCSCC4)cc(=O)oc3c3cc([N+](=O)[O-])oc23)O1	3d	'<'	700.166	0.0802365	1	Mtb (MC2 6220_NRF)	0.121622	Spectrophotometric assay (OD580-OD600)	0.279561	Training	13.2277	3.729	8.9142	4.6502	6.7715	4.3476	13	15.584	13.848	14.6616	13.6326	13.8095	774.729	802.778	784.061	804.411	781.205	794.624	97	123.312	105.296	119.963	107.957	115.845	0	0	0	0	0	0	0	0	0	0	0	0	0	0
CHEMBL3264870	CN1CCN(Cc2cc(=O)oc3c2c2c(c4oc([N+](=O)[O-])cc43)C=CC(C)(C)O2)CC1	3d	'='	705.152	0.0802365	1	Mtb (H37Rv_NRF)	0.147804	Spectrophotometric assay (OD580-OD600)	0.279561	Test	16.4246	4.4369	12.2195	6.1018	9.7191	6.1551	14	14.6635	14.1547	14.3772	13.7499	13.7819	720.36	748.616	732.265	752.176	731.04	746.208	98	134.284	109.703	128.396	113.266	123.096	0	0	0	0	0	0	0	0	0	0	0	0	0	0
CHEMBL4473593	COC(=O)C1=C(C)CS[C@@H]2[C@H](NC(=O)CCc3ccc(OC)cc3)C(=O)N12	3d	'='	998.822	0.0802365	1	Mtb (MC2 6220_NRF)	0.121622	Spectrophotometric assay (OD580-OD600)	0.279561	Training	13.1245	1.1726	7.0758	1.4566	4.1895	2.0388	13	16.8094	13.7652	15.8015	13.9673	15.3286	805.423	831.302	799.649	808.564	795.476	800.36	113	166.482	126.261	160.833	133.788	155.772	0	0	0	0	0	0	0	0	0	0	0	0	0	0
CHEMBL3264887	CC1(C)CCc2c3c(c4oc(=O)c5c(c4c2O1)CCC5)[C@H](O)[C@@H]([N+](=O)[O-])O3	3d	'='	1071.35	0.0802365	1	Mtb (MC2 6220_NRF)	0.121622	Spectrophotometric assay (OD580-OD600)	0.279561	Training	10.6959	4.8607	6.5032	3.5475	4.5673	2.6107	13	14.6147	13.2435	13.3925	12.5671	12.5098	713.115	754.446	717.429	732.967	706.679	716.033	104	141.423	121.481	133.954	123.237	129.17	0	0	0	0	0	0	0	0	0	0	0	0	0	0
CHEMBL4445213	C#CCOC(=O)C1=C(C)CS[C@@H]2[C@H](NC(=O)CCc3ccc(Cl)cc3)C(=O)N12	3d	'='	1336.83	0.0802365	1	Mtb (MC2 6220_NRF)	0.121622	Spectrophotometric assay (OD580-OD600)	0.279561	Training	8.5974	0.9554	4.0195	1.004	2.9449	1.19	14	17.9773	15.032	17.2534	15.3967	16.8545	870.954	897.329	860.134	872.332	851.057	860.881	140	190.318	153.795	185.526	160.357	180.922	0.665	-0.1085	0.0236	-0.1001	-0.0774	-0.1092	8.7129	1.8449	3.7145	2.5852	2.7491	2.5395	32.7306	28.1374
CHEMBL3264848	CCCc1cc(=O)oc2c1c1c(c3oc([N+](=O)[O-])cc32)C=CC(C)(C)O1	3d	'='	1688.48	0.0802365	1	Mtb (H37Rv_NRF)	0.147804	Spectrophotometric assay (OD580-OD600)	0.279561	Test	9.9155	4.7685	6.7841	3.5235	4.4332	2.1957	11	11.9565	10.9863	11.3335	10.4244	10.5106	549.129	590.89	566.716	593.549	567.939	580.003	86	108.473	92.8607	106.424	95.1661	102.975	0	0	0	0	0	0	0	0	0	0	0	0	0	0
CHEMBL3264873	CC1(C)CCc2c3c(c4oc(=O)c5c(c4c2O1)CCCC5)[C@H](O)[C@@H]([N+](=O)[O-])O3	3d	'='	2065.1	0.0802365	1	Mtb (MC2 6220_NRF)	0.121622	Spectrophotometric assay (OD580-OD600)	0.279561	Training	11.72	5.8849	7.5273	4.3735	5.1756	3.0588	14	15.6147	14.2435	14.3842	13.5223	13.4249	766.861	807.238	771.421	790.365	765.801	775.196	108	145.423	125.481	138.643	128.413	134.696	0	0	0	0	0	0	0	0	0	0	0	0	0	0
CHEMBL3264903	O=C(OCCOc1cc2c(c3oc(=O)c4c(c13)CCCC4)[C@H](O)[C@@H]([N+](=O)[O-])O2)c1cnccn1	3d	'<'	2130.33	0.0802365	1	Mtb (MC2 6220_NRF)	0.121622	Spectrophotometric assay (OD580-OD600)	0.279561	Training	7.8495	5.1721	4.4748	3.234	2.5887	1.9912	12	14.5709	12.4335	13.2036	11.981	12.3541	656.698	679.08	657.361	663.845	653.662	652.964	106	162.067	124.597	150.343	128.939	143.665	0	0	0	0	0	0	0	0	0	0	0	0	0	0
CHEMBL3264895	CCCc1cc(=O)oc2c3c(cc(OCCOC(=O)c4cnccn4)c12)O[C@H]([N+](=O)[O-])[C@H]3O	3d	'<'	2186.27	0.0802365	1	Mtb (MC2 6220_NRF)	0.121622	Spectrophotometric assay (OD580-OD600)	0.279561	Training	8.3913	5.5273	5.4913	3.525	3.2891	1.9611	11	13.5709	11.3863	12.1948	10.889	11.2793	532.181	555.686	528.672	541.081	526.239	531.574	92	148.067	110.164	135.835	113.233	128.464	0	0	0	0	0	0	0	0	0	0	0	0	0	0
CHEMBL2356535	CCCOC(=O)C1=C(C)CS[C@@H]2[C@H](NC(=O)COc3ccccc3)C(=O)N12	3d	'='	2304.97	0.0802365	1	Mtb (MC2 6220_NRF)	0.121622	Spectrophotometric assay (OD580-OD600)	0.279561	Test	11.2591	3.7257	7.6026	3.288	5.6836	2.7474	13	17.2684	14.1286	16.2074	14.4474	15.6769	794.289	826.898	793.656	806.414	794.946	805.014	116	169.646	131.329	162.242	139.636	159.608	0	0	0	0	0	0	0	0	0	0	0	0	0	0
CHEMBL3264896	O=c1oc2c3c(cc(OCCN4CCOCC4)c2c2c1CCCC2)O[C@H]([N+](=O)[O-])[C@H]3O	3d	'<'	2312.51	0.0802365	1	Mtb (MC2 6220_NRF)	0.121622	Spectrophotometric assay (OD580-OD600)	0.279561	Training	14.0755	8.4763	9.797	7.8149	7.7623	6.8521	15	16.946	15.5987	15.9041	15.2662	15.2494	727.333	740.767	729.294	733.387	729.052	727.843	106	156.75	130.332	146.581	136.195	142.966	0	0	0	0	0	0	0	0	0	0	0	0	0	0
CHEMBL1698493	CCCN[C@@H]1C(=O)N2C(C(=O)OCCC)=C(C)CS[C@H]12	3d	'='	2345.77	0.0802365	1	Mtb (MC2 6220_NRF)	0.121622	Spectrophotometric assay (OD580-OD600)	0.279561	Training	14.7077	7.2894	11.4415	6.1197	8.7906	4.8162	14	17.499	15.0763	16.5969	15.3767	16.187	749.14	776.975	761.66	771.666	775.098	784.904	105	143.278	117.352	141.303	127.506	142.94	0	0	0	0	0	0	0	0	0	0	0	0	0	0
CHEMBL3264893	O=[N+]([O-])C1Cc2ccccc2O1	3d	'='	2422.04	0.0802365	1	Mtb (MC2 6220_NRF)	0.121622	Spectrophotometric assay (OD580-OD600)	0.279561	Training	1.173	0.4981	0.4637	0.2809	0.3674	0.2712	2	2.1035	2.1331	2.0292	2.1291	2.0008	84.7778	80.6423	73.4628	72.6785	72.0764	71.8014	13	20.4026	20.9175	19.6147	21.4286	18.9125	0	0	0	0	0	0	0	0	0	0	0	0	0	0
CHEMBL3264867	CCc1c(F)c(=O)oc2c1c1c(c3oc([N+](=O)[O-])cc32)C=CC(C)(C)O1	3d	'='	2783.11	0.0802365	1	Mtb (H37Rv_NRF)	0.147804	Spectrophotometric assay (OD580-OD600)	0.279561	Test	8.7797	3.6939	4.971	2.2729	2.8479	1.5906	10	11.6951	10.5483	10.6902	10.0154	9.9126	518.688	568.933	543.756	559.804	538.808	543.549	89	126.188	107.038	115.801	107.562	109.634	0.1272	-0.0475	0.0299	-0.0723	-0.0382	-0.0601	2.502	0.9886	1.4108	1.2399	1.3249	1.2367	23.0442	23.7708
CHEMBL3264884	CCCc1cc(=O)oc2c1c1c(c3oc([N+](=O)[O-])cc32)CCC(C)(C)O1	3d	'='	2798.3	0.0802365	1	Mtb (H37Rv_NRF)	0.147804	Spectrophotometric assay (OD580-OD600)	0.279561	Training	11.6498	5.7236	8.2901	4.4028	5.6847	2.7933	11	11.8731	10.8402	11.1056	10.1508	10.153	515.222	552.46	524.474	548.827	520.48	533.111	76	98.9726	83.1087	96.5349	84.989	92.8118	0	0	0	0	0	0	0	0	0	0	0	0	0	0
CHEMBL3264902	CCCc1cc(=O)oc2c3c(cc(OCCO)c12)O[C@H]([N+](=O)[O-])[C@H]3O	3d	'<'	2846.49	0.0802365	1	Mtb (MC2 6220_NRF)	0.121622	Spectrophotometric assay (OD580-OD600)	0.279561	Training	8.3812	5.8757	5.8762	4.0922	3.6933	2.3605	10	12.1553	10.5781	10.9011	10.0499	10.0004	459.412	477.995	457.989	471.467	462.307	468.947	76	117.17	95.6515	108.369	98.0887	103.858	0	0	0	0	0	0	0	0	0	0	0	0	0	0
CHEMBL4445078	C#CCOC(=O)C1=C(C)CS[C@@H]2[C@H](NC(=O)CCc3ccccc3)C(=O)N12	3d	'='	2887.17	0.0802365	1	Mtb (MC2 6220_NRF)	0.121622	Spectrophotometric assay (OD580-OD600)	0.279561	Training	8.5974	0.9554	4.0195	1.0066	2.9552	1.2221	14	17.9773	15.032	17.2599	15.4109	16.8383	866.919	893.166	855.489	867.27	845.628	854.848	140	190.318	153.795	185.565	160.391	180.997	0	0	0	0	0	0	0	0	0	0	0	0	0	0
CHEMBL3264868	CC1(C)C=Cc2c(c3c4c(c(=O)oc3c3cc([N+](=O)[O-])oc23)CCCC4)O1	3d	'='	5444.25	0.0802365	1	Mtb (MC2 6220_NRF)	0.121622	Spectrophotometric assay (OD580-OD600)	0.279561	Test	9.3737	4.4132	5.7677	3.2328	3.7364	2.246	12	12.9565	12.0336	12.3434	11.5166	11.5837	675.697	716.528	697.946	718.749	697.703	703.213	100	122.473	107.294	120.93	110.814	118.07	0	0	0	0	0	0	0	0	0	0	0	0	0	0
CHEMBL3264871	Cc1c(F)c(=O)oc2c1c1c(c3oc([N+](=O)[O-])cc32)CCC(C)(C)O1	3d	'='	5758.71	0.0802365	1	Mtb (MC2 6220_NRF)	0.121622	Spectrophotometric assay (OD580-OD600)	0.279561	Training	9.4899	2.2349	5.5864	2.1604	4.0261	1.7199	9	10.6118	9.3667	9.5182	8.8102	8.7033	433.721	485.978	444.116	458.735	434.582	443.148	75	112.688	91.9098	99.3349	91.1414	92.7284	0.1272	-0.0475	0.03	-0.1079	0.0104	-0.0804	2.502	0.9886	1.4194	1.2688	1.2447	1.2491	21.646	22.1782
CHEMBL4463010	CCCc1noc(C2=C(C)CS[C@@H]3[C@H](NC(=O)Cc4ccc(Cl)cc4)C(=O)N23)n1	3d	'='	6074.89	0.0802365	1	Mtb (MC2 6220_NRF)	0.121622	Spectrophotometric assay (OD580-OD600)	0.279561	Training	10.1793	3.4101	6.5301	2.6883	4.4553	1.8393	12	14.9377	12.8003	13.9417	12.5278	13.2583	796.68	815.221	789.204	785.862	772.97	765.713	100	130.509	111.421	129.422	116.233	127.856	0.665	-0.1085	0.0236	-0.1001	-0.0772	-0.1082	8.7129	1.8449	3.7145	2.5852	2.7466	2.5317	32.92	28.3373
CHEMBL4450808	CC1=C(c2nc(C)no2)N2C(=O)[C@@H](NC(=O)COc3cccc(Cl)c3)[C@H]2SC1	3d	'='	6153.77	0.0802365	1	Mtb (MC2 6220_NRF)	0.121622	Spectrophotometric assay (OD580-OD600)	0.279561	Training	8.6659	0.2056	4.0996	0.6464	3.1966	0.8492	10	12.9787	10.8663	12.1716	10.9793	11.7971	713.501	737.752	708.158	708.354	696.364	691.141	92	126.338	104.645	121.636	108.973	119.607	0.665	-0.1085	0.025	-0.0901	-0.0833	-0.1135	8.7129	1.8449	3.7011	2.5717	2.7692	2.5642	33.8788	29.3505
CHEMBL3264906	CCCc1cc(=O)oc2c1c(OCCN1CCOCC1)cc1oc([N+](=O)[O-])c(COC(C)=O)c12	3d	'='	6322.84	0.0802365	1	Mtb (MC2 6220_NRF)	0.121622	Spectrophotometric assay (OD580-OD600)	0.279561	Test	18.0089	8.4728	11.66	8.5357	8.9572	7.3946	15	16.9941	15.0697	16.3072	14.7237	15.462	585.356	602.225	588.586	607.887	590.387	603.215	95	153.107	112.18	145.194	117.323	138.519	0	0	0	0	0	0	0	0	0	0	0	0	0	0
CHEMBL3264889	CCCc1cc(=O)oc2c1c(OCc1ccc(F)cc1)cc1oc([N+](=O)[O-])cc12	3d	'='	7549.83	0.0802365	1	Mtb (H37Rv_NRF)	0.147804	Spectrophotometric assay (OD580-OD600)	0.279561	Training	6.2103	3.4482	4.2224	2.4369	2.5792	1.4177	7	7.7896	6.9007	7.3338	6.681	6.8916	351.296	360.536	352.576	363.956	354.973	358.983	54	75.8082	59.4603	72.9563	62.8304	70.7833	0.1272	-0.0475	-0.0306	-0.0586	-0.0525	-0.0624	2.502	0.9886	1.4488	1.1883	1.2255	1.1792	13.5537	13.4308
CHEMBL1315615	CCCOC(=O)N[C@@H]1C(=O)N2C(C(=O)OCCC)=C(C)CS[C@H]12	3d	'='	7622.22	0.0802365	1	Mtb (MC2 6220_NRF)	0.121622	Spectrophotometric assay (OD580-OD600)	0.279561	Training	14.8826	7.0442	10.9172	5.4754	7.8667	3.9726	15	19.5179	16.0317	18.5802	16.3043	17.9654	789.718	827.152	795.655	810.731	801.129	814.117	121	180.139	133.172	178.189	143.809	177.969	0	0	0	0	0	0	0	0	0	0	0	0	0	0
CHEMBL4461432	CC1=C(c2nc(C)no2)N2C(=O)[C@@H](NC(=O)COc3ccc(C(F)(F)F)cc3)[C@H]2SC1	3d	'='	11574.9	0.0802365	-1	Mtb (MC2 6220_NRF)	0.121622	Spectrophotometric assay (OD580-OD600)	0.279561	Training	9.289	0.3655	4.383	0.7014	3.2939	0.853	11	16.1946	11.7878	14.3575	11.9151	13.3162	739.055	777.273	733.914	741.107	721.294	719.355	108	186.484	118.417	160.824	122.974	145.824	0.0318	0.1523	0.0257	0.0683	0.0056	0.0195	7.5061	2.9658	6.3922	2.9351	5.0376	3.0946	33.3182	33.1496
CHEMBL3264882	CCCc1cc(=O)oc2c1c1c(c3oc([N+](=O)[O-])cc32)C=CC(c2ccccc2)O1	3d	'='	14873.9	0.0802365	-1	Mtb (MC2 6220_NRF)	0.121622	Spectrophotometric assay (OD580-OD600)	0.279561	Training	5.4283	3.7907	4.0629	2.5438	2.5713	1.4485	9	9.887	8.9544	9.376	8.6611	8.8418	531.361	545.569	535.234	544.852	533.415	535.734	77	99.3904	83.6617	97.5358	86.9378	95.0284	0	0	0	0	0	0	0	0	0	0	0	0	0	0
CHEMBL3264846	CCCc1cc(=O)oc2c3c(c4c(c12)OC(C)(C)C=C4)OC(OC(C)=O)C3=O	3d	'='	15609.6	0.0802365	-1	Mtb (MC2 6220_NRF)	0.121622	Spectrophotometric assay (OD580-OD600)	0.279561	Training	12.5668	5.04	7.5228	3.8759	5.1004	2.551	15	17.6476	15.1184	16.4511	14.5027	15.297	731.696	789.569	744.255	785.538	746.862	771.072	128	187.76	142.551	175.225	145.032	166.235	0	0	0	0	0	0	0	0	0	0	0	0	0	0
CHEMBL3264891	CCCc1cc(=O)oc2c3c(c4cc([N+](=O)[O-])oc4c12)OC(C)CC3=O	3d	'='	16791.7	0.0802365	-1	Mtb (MC2 6220_NRF)	0.121622	Spectrophotometric assay (OD580-OD600)	0.279561	Training	8.6309	5.5877	5.8717	3.6816	3.5987	2.0395	10	11.4694	10.0018	10.5939	9.368	9.6531	482.471	509.227	491.899	512.328	490.087	500.304	80	112.377	88.7355	107.759	90.567	102.228	0	0	0	0	0	0	0	0	0	0	0	0	0	0
CHEMBL4439368	CC1=C(c2nc(C)no2)N2C(=O)[C@@H](NC(=O)COc3ccc(C)cc3)[C@H]2SC1	3d	'='	18528.7	0.0802365	-1	Mtb (MC2 6220_NRF)	0.121622	Spectrophotometric assay (OD580-OD600)	0.279561	Training	11.1004	0.1683	4.9144	1.0816	3.7201	1.3097	11	13.6037	11.6368	12.8711	11.6914	12.4828	730.061	752.515	724.623	724.078	712.335	706.892	93	128.838	106.627	123.799	111.1	121.833	0	0	0	0	0	0	0	0	0	0	0	0	0	0
CHEMBL4453098	CCCc1noc(C2=C(C)CS[C@@H]3[C@H](NC(=O)COc4ccc(C)cc4)C(=O)N23)n1	3d	'='	33394.8	0.0802365	-1	Mtb (MC2 6220_NRF)	0.121622	Spectrophotometric assay (OD580-OD600)	0.279561	Test	13.1487	3.5013	7.5904	3.1473	5.1493	2.3289	13	15.8537	13.6198	14.7196	13.3229	14.008	787.148	810.673	782.266	779.704	767.29	761.226	101	136.338	115.276	133.071	121.009	132.058	0	0	0	0	0	0	0	0	0	0	0	0	0	0
CHEMBL4445112	COc1ccc(OCC(=O)N[C@@H]2C(=O)N3C(c4nc(C)no4)=C(C)CS[C@H]23)cc1	3d	'='	34985.4	0.0802365	-1	Mtb (MC2 6220_NRF)	0.121622	Spectrophotometric assay (OD580-OD600)	0.279561	Training	11.8628	0.4123	5.8091	0.9285	3.9192	1.2387	11	13.9778	11.658	12.8791	11.6331	12.4056	722.248	747.552	717.677	717.475	705.626	700.087	93	131.085	106.312	124.513	110.969	121.884	0	0	0	0	0	0	0	0	0	0	0	0	0	0
CHEMBL3264827	CCCc1cc(=O)oc2cc(OC3CCN(C(=O)Nc4ccc(F)cc4)CC3)c3c(c12)OC(C)(C)C=C3	3d	'>'	47377.5	0.0802365	-1	Mtb (MC2 6220_NRF)	0.121622	Spectrophotometric assay (OD580-OD600)	0.279561	Training	15.7198	8.8693	10.7611	6.7696	7.3294	4.6633	17	18.9265	16.9715	17.9417	16.1558	16.7126	835.876	890.384	851.234	877.257	841.304	849.812	127	174.074	137.82	168.127	140.441	162.049	0.1272	-0.0475	-0.0306	-0.0586	-0.0557	-0.0625	2.502	0.9886	1.4488	1.1883	1.2241	1.1793	13.6189	13.5039
CHEMBL3264874	CCCc1cc(=O)oc2c1c(O)cc1oc([N+](=O)[O-])cc12	3d	'>'	48402.7	0.0802365	-1	Mtb (MC2 6220_NRF)	0.121622	Spectrophotometric assay (OD580-OD600)	0.279561	Training	4.6513	3.37	3.5444	2.171	2.1645	1.1041	6	6.7486	6.0572	6.5065	5.911	6.1056	285.709	296.591	291.671	303.726	295.101	298.635	50	66.4795	54.6039	66.8812	57.8305	65.2369	0	0	0	0	0	0	0	0	0	0	0	0	0	0
CHEMBL3264489	CCCc1cc(=O)oc2cc(OC(C)C)c3c(c12)OC(C)(C)C=C3	3d	'>'	48719.6	0.0802365	-1	Mtb (MC2 6220_NRF)	0.121622	Spectrophotometric assay (OD580-OD600)	0.279561	Test	15.2476	7.6436	10.5159	5.7518	7.1089	3.6316	14	15.1782	13.8757	14.1352	12.9595	12.9398	603.175	656.758	621.123	654.183	621.285	640.155	97	124.384	106.04	120.76	108.129	117.046	0	0	0	0	0	0	0	0	0	0	0	0	0	0
CHEMBL3264480	CCCc1cc(=O)oc2c(C(=O)CC)c(N(C)C)c3c(c12)OC(C)(C)C=C3	3d	'>'	48719.8	0.0802365	-1	Mtb (MC2 6220_NRF)	0.121622	Spectrophotometric assay (OD580-OD600)	0.279561	Training	19.8259	7.29	13.0961	4.6631	7.4787	3.3599	16	17.0104	15.6317	15.6431	14.5826	14.5753	741.285	794.705	769.326	802.874	781.126	794.763	109	147.303	119.034	141.643	122.926	135.581	0	0	0	0	0	0	0	0	0	0	0	0	0	0
CHEMBL3264851	CCCc1cc(=O)oc2cc(N3CCC(O)CC3)c3c(c12)OC(C)(C)C=C3	3d	'>'	48719.8	0.0802365	-1	Mtb (MC2 6220_NRF)	0.121622	Spectrophotometric assay (OD580-OD600)	0.279561	Training	15.5449	8.5915	11.1019	7.0515	7.9269	5.1837	16	17.483	16.1527	16.5841	15.2496	15.3982	744.61	792.02	763.009	792.226	763.127	778.947	111	145.576	123.882	141.535	125.433	136.506	0	0	0	0	0	0	0	0	0	0	0	0	0	0
CHEMBL3264484	CCCc1cc(=O)oc2cc(OC(C)=O)c3c(c12)OC(C)(C)C=C3	3d	'>'	48727	0.0802365	-1	Mtb (MC2 6220_NRF)	0.121622	Spectrophotometric assay (OD580-OD600)	0.279561	Training	12.3601	4.9644	7.4081	3.7242	5.0045	2.418	13	14.7051	12.9609	13.8808	12.3361	12.861	583.418	634.524	598.493	634.884	600.694	621.023	103	141.952	112.264	136.657	113.772	130.002	0	0	0	0	0	0	0	0	0	0	0	0	0	0
CHEMBL3264860	CCCc1cc(=O)oc2cc(NC(=O)c3ccccc3)c3c(c12)OC(C)(C)C=C3	3d	'>'	48786.8	0.0802365	-1	Mtb (MC2 6220_NRF)	0.121622	Spectrophotometric assay (OD580-OD600)	0.279561	Test	9.9255	4.7885	6.7999	3.5564	4.4782	2.2548	12	13.6429	11.9687	12.7641	11.4662	11.8509	613.732	661.936	628.534	660.351	630.62	647.125	102	137.619	107.768	129.325	109.886	122.825	0	0	0	0	0	0	0	0	0	0	0	0	0	0
CHEMBL3264879	CC1(C)C=Cc2c(c3c(-c4ccccc4)cc(=O)oc3c3cc([N+](=O)[O-])oc23)O1	3d	'='	48798	0.0802365	-1	Mtb (MC2 6220_NRF)	0.121622	Spectrophotometric assay (OD580-OD600)	0.279561	Training	5.4327	1.4052	3.3054	1.3892	2.3351	1.1468	8	8.9565	8.0729	8.5432	7.7902	8.0337	499.159	532.524	505.603	526.257	505.434	517.107	77	99.4726	83.025	95.8255	83.3066	91.1058	0	0	0	0	0	0	0	0	0	0	0	0	0	0
CHEMBL3264825	CCCc1cc(=O)oc2cc(OC3CCCCC3)c3c(c12)OC(C)(C)C=C3	3d	'>'	48850.7	0.0802365	-1	Mtb (MC2 6220_NRF)	0.121622	Spectrophotometric assay (OD580-OD600)	0.279561	Training	15.4993	10.0565	11.8599	8.3629	8.9803	6.3959	17	18.1782	17.0064	17.3118	16.1956	16.153	740.323	787.226	758.036	785.977	757.564	770.332	115	142.384	124.683	139.496	127.328	135.978	0	0	0	0	0	0	0	0	0	0	0	0	0	0
CHEMBL3264843	CCCc1cc(=O)oc2cc(NC(C)=O)c3c(c12)OC(C)(C)C=C3	3d	'>'	48872.9	0.0802365	-1	Mtb (MC2 6220_NRF)	0.121622	Spectrophotometric assay (OD580-OD600)	0.279561	Training	12.3601	4.9849	7.5672	3.749	5.161	2.4559	13	14.6429	12.9298	13.8245	12.2972	12.8077	594.991	648.013	611.04	649.066	614.016	635.567	103	138.619	111.847	133.728	112.94	127.368	0	0	0	0	0	0	0	0	0	0	0	0	0	0
CHEMBL3264493	CCCc1cc(=O)oc2cc(C#Cc3ccc(F)cc3)c3c(c12)OC(C)(C)C=C3	3d	'>'	48913.6	0.0802365	-1	Mtb (MC2 6220_NRF)	0.121622	Spectrophotometric assay (OD580-OD600)	0.279561	Test	10.0898	4.9048	6.8633	3.5672	4.4518	2.1666	13	13.9565	13.0694	13.5076	12.7052	12.924	680.649	725.718	707.05	739.307	719.914	738.724	118	140.473	125.243	139.33	129.238	138.637	0.1272	-0.0475	-0.0306	-0.0584	-0.0519	-0.0534	2.502	0.9886	1.4488	1.1854	1.2131	1.1483	13.7818	13.6865
CHEMBL3264875	CCCc1cc(=O)oc2c1c(-c1ccc(F)cc1)cc1oc([N+](=O)[O-])cc12	3d	'='	49002.3	0.0802365	-1	Mtb (MC2 6220_NRF)	0.121622	Spectrophotometric assay (OD580-OD600)	0.279561	Training	4.6513	3.37	3.5452	2.155	2.1461	1.0673	6	6.7486	6.0488	6.4352	5.8088	5.9657	312.457	325.532	321.644	334.421	325.843	329.765	50	66.4795	54.4705	65.8114	56.4864	63.2865	0.1272	-0.0475	-0.0306	-0.0584	-0.0519	-0.0544	2.502	0.9886	1.4488	1.1854	1.2139	1.1508	14.4619	14.4503
CHEMBL3264481	CCCc1cc(=O)oc2c(C(=O)CC)c(N3CCSCC3)c3c(c12)OC(C)(C)C=C3	3d	'>'	49114.8	0.0802365	-1	Mtb (MC2 6220_NRF)	0.121622	Spectrophotometric assay (OD580-OD600)	0.279561	Training	19.668	9.6883	12.6234	7.1853	8.1108	4.9117	18	21.0971	18.5038	19.1718	17.3156	17.3687	960.306	1009.88	985.008	1011.68	984.787	992.349	123	158.021	133.337	152.986	136.66	148.028	0	0	0	0	0	0	0	0	0	0	0	0	0	0
CHEMBL3264492	CCCc1cc(=O)oc2cc(OCC(=O)NCCc3ccccc3)c3c(c12)OC(C)(C)C=C3	3d	'>'	49158.7	0.0802365	-1	Mtb (MC2 6220_NRF)	0.121622	Spectrophotometric assay (OD580-OD600)	0.279561	Training	14.0677	6.5477	8.8093	4.9112	5.9125	3.4411	15	16.767	14.9379	15.7458	14.2695	14.7446	706.452	749.689	710.466	740.263	706.279	722.51	114	157.054	127.677	150.503	130.151	145.12	0	0	0	0	0	0	0	0	0	0	0	0	0	0
CHEMBL3264858	CCCc1cc(=O)oc2cc(N3CCN(C(=O)NCc4ccccc4)CC3)c3c(c12)OC(C)(C)C=C3	3d	'>'	49220.7	0.0802365	-1	Mtb (MC2 6220_NRF)	0.121622	Spectrophotometric assay (OD580-OD600)	0.279561	Test	17.8854	8.5562	11.0923	6.5422	7.2846	4.5794	17	18.6347	16.7129	17.7011	15.9191	16.6023	861.04	904.109	871.222	892.443	862.083	871.574	122	171.826	133.193	165.95	136.463	160.054	0	0	0	0	0	0	0	0	0	0	0	0	0	0
CHEMBL3264482	CCCc1cc(=O)oc2c(C(=O)CC)c(N3CCN(c4ccccn4)CC3)c3c(c12)OC(C)(C)C=C3	3d	'>'	49220.7	0.0802365	-1	Mtb (MC2 6220_NRF)	0.121622	Spectrophotometric assay (OD580-OD600)	0.279561	Training	19.668	10.412	12.3989	7.0308	7.6679	4.5812	18	19.3992	17.6	17.79	16.3827	16.3748	933.948	986.039	953.922	975.653	944.773	952.03	123	165.57	136.723	158.284	139.547	151.504	0	0	0	0	0	0	0	0	0	0	0	0	0	0
CHEMBL3264483	CCCc1cc(=O)oc2c(C(=O)CC)c(N3CCN(c4ccncc4)CC3)c3c(c12)OC(C)(C)C=C3	3d	'>'	49220.7	0.0802365	-1	Mtb (MC2 6220_NRF)	0.121622	Spectrophotometric assay (OD580-OD600)	0.279561	Training	19.668	10.412	12.5566	7.2179	7.9233	4.8291	18	19.3992	17.6	17.772	16.3641	16.3542	935.726	987.933	955.883	977.494	946.499	953.604	123	165.57	136.723	157.822	139.071	150.976	0	0	0	0	0	0	0	0	0	0	0	0	0	0
CHEMBL3264898	CCCc1cc(=O)oc2c3c(cc(OCCN4CCOCC4)c12)O[C@H]([N+](=O)[O-])[C@H]3C(C)C	3d	'>'	49272.1	0.0802365	-1	Mtb (MC2 6220_NRF)	0.121622	Spectrophotometric assay (OD580-OD600)	0.279561	Training	19.9159	11.744	15.2177	10.2273	11.4161	7.9895	17	18.3913	17.3561	17.4852	16.7384	16.5214	744.787	761.087	743.543	757.121	740.543	743.127	103	146.202	124.561	141.763	131.881	139.219	0	0	0	0	0	0	0	0	0	0	0	0	0	0
CHEMBL3264494	CCCc1cc(=O)oc2cc(C#CCO)c3c(c12)OC(C)(C)C=C3	3d	'>'	49324.9	0.0802365	-1	Mtb (MC2 6220_NRF)	0.121622	Spectrophotometric assay (OD580-OD600)	0.279561	Test	11.6488	4.9596	7.1905	3.3538	4.5394	1.9852	14	15.4555	14.3098	14.9041	13.8638	14.0242	656.971	701.311	688.374	718.839	697.964	711.143	122	150.384	134.577	151.727	139.228	148.116	0	0	0	0	0	0	0	0	0	0	0	0	0	0
CHEMBL3264828	CCCc1cc(=O)oc2cc(OCCCO)c3c(c12)OC(C)(C)C=C3	3d	'>'	49359.8	0.0802365	-1	Mtb (MC2 6220_NRF)	0.121622	Spectrophotometric assay (OD580-OD600)	0.279561	Training	14.0576	7.7259	10.236	6.0738	7.1778	4.1365	14	15.6216	14.1851	14.7379	13.4028	13.6164	605.349	648.503	620.92	648.532	623.277	638.409	98	130.712	109.882	127.647	112.43	123.749	0	0	0	0	0	0	0	0	0	0	0	0	0	0
CHEMBL3264830	CCCc1cc(=O)oc2cc(C#Cc3ccc(C)cc3)c3c(c12)OC(C)(C)C=C3	3d	'>'	49417.4	0.0802365	-1	Mtb (MC2 6220_NRF)	0.121622	Spectrophotometric assay (OD580-OD600)	0.279561	Training	12.5243	4.8675	7.6781	4.0009	4.9549	2.5811	14	14.5815	13.8399	14.2042	13.4056	13.5955	702.031	745.816	729.026	761.166	742.19	761.205	119	142.973	127.225	141.477	131.315	140.452	0	0	0	0	0	0	0	0	0	0	0	0	0	0
CHEMBL3264838	CCCc1cc(=O)oc2cc(N3CCN(C(=O)Nc4ccc(F)c(Cl)c4)CC3)c3c(c12)OC(C)(C)C=C3	3d	'>'	49428.7	0.0802365	-1	Mtb (MC2 6220_NRF)	0.121622	Spectrophotometric assay (OD580-OD600)	0.279561	Training	16.3264	8.2549	10.5831	6.1731	6.8372	4.1287	16	17.6766	15.8074	16.6692	14.9958	15.498	823.862	873.03	839.647	862.117	830.992	838.656	118	164.719	128.593	157.831	131.502	151.017	0.7922	-0.156	0.0351	-0.0635	-0.0801	-0.0998	11.215	2.8335	5.0949	4.2178	4.2069	4.0511	54.0593	50.1401
CHEMBL3264899	CCCc1cc(=O)oc2c1c(OCCN1CCOCC1)cc1oc([N+](=O)[O-])c(C(C)C)c12	3d	'>'	49496	0.0802365	-1	Mtb (MC2 6220_NRF)	0.121622	Spectrophotometric assay (OD580-OD600)	0.279561	Test	19.3207	11.0873	13.9628	9.1003	9.9731	7.0231	15	16.1628	14.7759	15.0266	14.1779	14.1863	597.783	625.544	604.99	620.366	602.863	608.118	85	121.799	99.5588	117.751	106.689	115.186	0	0	0	0	0	0	0	0	0	0	0	0	0	0
CHEMBL3264857	CCCc1cc(=O)oc2cc(N3CCN(C(=O)Nc4ccccc4Oc4ccccc4)CC3)c3c(c12)OC(C)(C)C=C3	3d	'>'	49498.8	0.0802365	-1	Mtb (MC2 6220_NRF)	0.121622	Spectrophotometric assay (OD580-OD600)	0.279561	Training	16.3264	8.2549	10.5834	6.176	6.8375	4.1248	16	17.6766	15.8042	16.6541	14.9957	15.4631	827.351	877.032	843.285	865.545	834.695	841.768	118	164.719	128.542	157.748	131.625	150.947	0	0	0	0	0	0	0	0	0	0	0	0	0	0
CHEMBL3264824	CCCc1cc(=O)oc2cc(OCCN3CCCC3)c3c(c12)OC(C)(C)C=C3	3d	'>'	49545	0.0802365	-1	Mtb (MC2 6220_NRF)	0.121622	Spectrophotometric assay (OD580-OD600)	0.279561	Training	18.1998	9.9544	13.5366	8.763	10.5646	7.2332	17	18.0802	16.9311	17.2285	16.2696	16.2971	719.16	759.659	734.857	758.542	735.278	746.644	110	143.635	122.227	139.409	125.524	135.841	0	0	0	0	0	0	0	0	0	0	0	0	0	0
CHEMBL3264841	CCCc1cc(=O)oc2cc(N3CCN(C(=O)Nc4ccc(OC)cc4)CC3)c3c(c12)OC(C)(C)C=C3	3d	'>'	49642.6	0.0802365	-1	Mtb (MC2 6220_NRF)	0.121622	Spectrophotometric assay (OD580-OD600)	0.279561	Training	19.5233	8.4615	12.2926	6.4547	7.5548	4.5021	17	18.6757	16.599	17.3772	15.6499	16.1179	832.436	882.572	848.763	870.878	839.941	847.544	119	169.465	130.26	160.718	133.485	153.357	0	0	0	0	0	0	0	0	0	0	0	0	0	0
CHEMBL3264863	CCCc1cc(=O)oc2c3c(c4c(c12)OC(C)(C)C=C4)OC(O)C3=O	3d	'='	49656.8	0.0802365	-1	Mtb (MC2 6220_NRF)	0.121622	Spectrophotometric assay (OD580-OD600)	0.279561	Test	10.1222	4.941	6.9193	3.6439	4.5405	2.298	13	15.232	13.2043	13.7991	12.5999	12.716	658.72	711.503	676.535	706.872	679.118	692.262	111	156.918	124.307	142.706	126.901	135.344	0	0	0	0	0	0	0	0	0	0	0	0	0	0
CHEMBL3264844	CCCc1cc(=O)oc2cc(NC(=O)Nc3ccc(F)cc3)c3c(c12)OC(C)(C)C=C3	3d	'>'	49708.8	0.0802365	-1	Mtb (MC2 6220_NRF)	0.121622	Spectrophotometric assay (OD580-OD600)	0.279561	Training	10.0904	4.6008	6.8973	3.3905	4.5046	2.1083	12	13.8302	11.9497	12.9502	11.3892	11.9508	604.078	659.093	620.513	655.927	621.381	639.606	102	139.779	108.264	132.445	109.459	124.951	0.1272	-0.0475	-0.0306	-0.0586	-0.0557	-0.0626	2.502	0.9886	1.4488	1.1883	1.2242	1.1797	13.649	13.5377
CHEMBL3264490	CCCc1cc(=O)oc2cc(OC3CCN(C(=O)NCc4ccccc4)CC3)c3c(c12)OC(C)(C)C=C3	3d	'>'	49740.4	0.0802365	-1	Mtb (MC2 6220_NRF)	0.121622	Spectrophotometric assay (OD580-OD600)	0.279561	Training	17.2788	9.1705	11.2703	7.1393	7.7821	5.1222	18	19.8846	17.8771	18.972	17.0778	17.839	876.677	925.548	886.743	911.648	876.312	886.947	131	181.181	142.419	176.225	145.393	171.125	0	0	0	0	0	0	0	0	0	0	0	0	0	0
CHEMBL3264834	CCCc1cc(=O)oc2cc(Nc3ccccc3)c3c(c12)OC(C)(C)C=C3	3d	'>'	49800.8	0.0802365	-1	Mtb (MC2 6220_NRF)	0.121622	Spectrophotometric assay (OD580-OD600)	0.279561	Training	9.9155	4.7685	6.7844	3.532	4.4553	2.2281	11	11.9565	10.9946	11.3717	10.4785	10.6073	544.323	585.476	561.956	590.284	566.001	580.279	86	108.473	92.9816	106.579	95.3939	103.43	0	0	0	0	0	0	0	0	0	0	0	0	0	0
CHEMBL3264854	CCCc1cc(=O)oc2cc(N3CCN(C(=O)Nc4ccc(C(F)(F)F)cc4)CC3)c3c(c12)OC(C)(C)C=C3	3d	'>'	49855.1	0.0802365	-1	Mtb (MC2 6220_NRF)	0.121622	Spectrophotometric assay (OD580-OD600)	0.279561	Test	16.9495	8.4148	10.8665	6.2276	6.9304	4.1199	17	20.8925	16.7288	18.8556	15.9315	17.0241	849.559	912.787	865.46	895.022	856.092	867.255	134	224.865	142.365	197.03	145.476	177.149	0.0318	0.1523	0.0257	0.0683	0.0057	0.0196	7.5061	2.9658	6.3922	2.9351	5.0367	3.0921	33.747	33.6311
CHEMBL3264488	CCCc1cc(=O)oc2cc(OCC3CC3)c3c(c12)OC(C)(C)C=C3	3d	'>'	49938.3	0.0802365	-1	Mtb (MC2 6220_NRF)	0.121622	Spectrophotometric assay (OD580-OD600)	0.279561	Training	13.9691	7.7108	10.4208	6.4223	7.6025	4.8663	15	16.1225	14.9884	15.3174	14.308	14.331	641.403	684.874	657.243	684.249	658.89	671.837	107	133.801	115.754	130.56	118.38	127.014	0	0	0	0	0	0	0	0	0	0	0	0	0	0
CHEMBL3264831	CCCc1cc(=O)oc2cc(C#Cc3ccc(OC)cc3)c3c(c12)OC(C)(C)C=C3	3d	'>'	49941.3	0.0802365	-1	Mtb (MC2 6220_NRF)	0.121622	Spectrophotometric assay (OD580-OD600)	0.279561	Training	13.2867	5.1115	8.5728	3.8492	5.17	2.529	14	14.9555	13.8611	14.213	13.3501	13.535	693.99	740.651	721.711	754.205	735.127	754.21	119	145.219	126.91	142.184	131.161	140.696	0	0	0	0	0	0	0	0	0	0	0	0	0	0
CHEMBL3264821	CCCc1cc(=O)oc2cc(OC)c3c(c12)OC(C)(C)C=C3	3d	'>'	49941.7	0.0802365	-1	Mtb (MC2 6220_NRF)	0.121622	Spectrophotometric assay (OD580-OD600)	0.279561	Training	13.1124	4.9751	8.4927	3.7196	5.0909	2.5097	12	12.9555	11.783	12.0878	11.1801	11.3238	543.144	584.656	559.215	585.95	562.189	575.207	87	113.219	94.6354	110.008	98.202	107.155	0	0	0	0	0	0	0	0	0	0	0	0	0	0
CHEMBL3264839	CCCc1cc(=O)oc2cc(N3CCN(C(=O)NC4CCCCC4)CC3)c3c(c12)OC(C)(C)C=C3	3d	'>'	50039.6	0.0802365	-1	Mtb (MC2 6220_NRF)	0.121622	Spectrophotometric assay (OD580-OD600)	0.279561	Test	21.9102	13.6442	15.6945	11.0107	11.4434	8.4619	22	23.8292	21.8211	22.847	20.9861	21.7266	1011.9	1064.37	1028.67	1055.26	1021.96	1036.74	147	195.852	159.087	191.852	164.043	188.529	0	0	0	0	0	0	0	0	0	0	0	0	0	0
CHEMBL3264823	CCCc1cc(=O)oc2cc(OCCN3CCOCC3)c3c(c12)OC(C)(C)C=C3	3d	'>'	50063.8	0.0802365	-1	Mtb (MC2 6220_NRF)	0.121622	Spectrophotometric assay (OD580-OD600)	0.279561	Training	19.2695	9.7135	13.799	9.189	10.5955	7.7461	17	18.4123	17.1305	17.5203	16.525	16.5714	719.721	759.067	734.721	758.601	734.877	746.784	110	152.292	126.322	144.772	130.958	140.393	0	0	0	0	0	0	0	0	0	0	0	0	0	0
CHEMBL3264864	CCCc1cc(=O)oc2c(C(=O)N3CCOCC3)c(O)c3c(c12)OC(C)(C)C=C3	3d	'>'	50070.1	0.0802365	-1	Mtb (MC2 6220_NRF)	0.121622	Spectrophotometric assay (OD580-OD600)	0.279561	Training	16.1615	8.6266	11.4012	7.0777	7.9579	4.9908	16	17.8496	16.0949	16.9493	15.4627	15.7292	767.396	810.852	788.431	816.698	794.261	805.912	118	166.661	130.49	159.327	136.771	152.558	0	0	0	0	0	0	0	0	0	0	0	0	0	0
CHEMBL3264819	CCCc1cc(=O)oc2c(C(=O)CC)c(N3CCN(Cc4ccc(F)cc4)CC3)c3c(c12)OC(C)(C)C=C3	3d	'='	50132.1	0.0802365	-1	Mtb (MC2 6220_NRF)	0.121622	Spectrophotometric assay (OD580-OD600)	0.279561	Training	21.227	10.3872	14.1115	7.8868	9.2204	5.5495	19	20.2601	18.6991	18.812	17.4348	17.349	979.087	1021.51	1001.62	1022.36	995.043	999.986	127	172.848	141.183	164.534	144.136	157.127	0.1272	-0.0475	-0.0306	-0.0586	-0.0525	-0.0627	2.502	0.9886	1.4488	1.1883	1.2249	1.1796	13.6104	13.4944
CHEMBL3264855	CCCc1cc(=O)oc2cc(N3CCN(C(=O)Nc4ccc(C#N)cc4)CC3)c3c(c12)OC(C)(C)C=C3	3d	'>'	50142.4	0.0802365	-1	Mtb (MC2 6220_NRF)	0.121622	Spectrophotometric assay (OD580-OD600)	0.279561	Test	16.3364	8.2421	10.5976	6.1688	6.8536	4.1288	17	18.947	16.8277	17.9076	16.0579	16.7281	851.669	898.449	869.687	890.428	863.101	869.596	134	186.686	144.211	178.323	147.339	170.945	0	0	0	0	0	0	0	0	0	0	0	0	0	0
CHEMBL3264859	CCCc1cc(=O)oc2cc(N3CCN(C(=O)C(C)CC)CC3)c3c(c12)OC(C)(C)C=C3	3d	'>'	50163	0.0802365	-1	Mtb (MC2 6220_NRF)	0.121622	Spectrophotometric assay (OD580-OD600)	0.279561	Training	22.5011	12.7824	15.3577	10.0293	10.7424	7.5462	20	21.4893	19.9057	20.4043	19.0569	19.3189	921.142	970.84	938.608	958.024	935.533	941.953	133	177.559	147.261	173.853	152.792	170.612	0	0	0	0	0	0	0	0	0	0	0	0	0	0
CHEMBL3264833	CCCc1cc(=O)oc2cc(C#CCOc3ccc(F)cc3)c3c(c12)OC(C)(C)C=C3	3d	'>'	50184	0.0802365	-1	Mtb (MC2 6220_NRF)	0.121622	Spectrophotometric assay (OD580-OD600)	0.279561	Training	11.6488	4.7218	7.1813	3.3977	4.6208	2.0605	14	15.1225	14.0461	14.4453	13.5531	13.7012	694.102	739.112	722.115	749.897	730.528	744.455	122	148.801	131.497	146.517	134.908	144.104	0.1272	-0.0475	-0.0306	-0.0586	-0.0558	-0.0609	2.502	0.9886	1.4488	1.1883	1.2255	1.1864	13.2963	13.1426
CHEMBL3264905	CCCc1cc(=O)oc2c3c(cc(OCCN4CCOCC4)c12)O[C@H]([N+](=O)[O-])[C@H]3C	3d	'>'	50185.2	0.0802365	-1	Mtb (MC2 6220_NRF)	0.121622	Spectrophotometric assay (OD580-OD600)	0.279561	Training	17.0351	10.0565	11.8407	8.797	8.803	7.3461	15	16.3913	15.2332	15.482	14.8509	14.7869	641.308	657.97	638.107	646.954	636.955	642.112	93	136.202	114.849	131.506	121.116	128.436	0	0	0	0	0	0	0	0	0	0	0	0	0	0
CHEMBL3264862	CCCc1cc(=O)oc2c3c(c4c(c12)OC(C)(C)C=C4)OC(C)(OC(C)=O)C3=O	3d	'>'	50199.5	0.0802365	-1	Mtb (MC2 6220_NRF)	0.121622	Spectrophotometric assay (OD580-OD600)	0.279561	Test	14.8528	4.924	8.2133	3.7214	5.6504	2.4125	16	18.7032	16.1218	17.3875	15.4482	16.1619	797.991	873.834	811.604	857.016	813.95	839.628	136	196.925	151.259	183.964	153.709	174.628	0	0	0	0	0	0	0	0	0	0	0	0	0	0
CHEMBL3264840	CCCc1cc(=O)oc2cc(N3CCN(C(=O)Nc4ccc(OC(F)(F)F)cc4)CC3)c3c(c12)OC(C)(C)C=C3	3d	'>'	50217.9	0.0802365	-1	Mtb (MC2 6220_NRF)	0.121622	Spectrophotometric assay (OD580-OD600)	0.279561	Training	19.0232	8.7721	12.691	6.5278	8.1277	4.2982	17	21.142	16.749	19.5247	15.8432	17.5842	839.494	901.572	855.5	886.916	846.27	859.136	134	230.358	143.66	211.231	144.612	189.378	0.1186	0.6121	0.0717	0.4754	0.038	0.2863	7.5061	2.9658	6.8148	2.9065	5.9784	2.846	24.1453	22.9473
CHEMBL3264866	Cc1c(Cc2ccccc2)c(=O)oc2c1c1c(c3oc([N+](=O)[O-])cc32)C=CC(C)(C)O1	3d	'>'	50309	0.0802365	-1	Mtb (MC2 6220_NRF)	0.121622	Spectrophotometric assay (OD580-OD600)	0.279561	Training	8.7358	1.2807	4.1569	1.8426	2.8378	1.5894	10	10.8315	9.9438	10.3467	9.5904	9.8148	637.014	681.496	644.157	659.335	633.234	642.314	89	112.473	95.2162	107.872	96.6059	103.925	0	0	0	0	0	0	0	0	0	0	0	0	0	0
CHEMBL3264486	CCCc1cc(=O)oc2cc(OCCN3CCCCC3)c3c(c12)OC(C)(C)C=C3	3d	'>'	50311.9	0.0802365	-1	Mtb (MC2 6220_NRF)	0.121622	Spectrophotometric assay (OD580-OD600)	0.279561	Training	19.2239	10.9785	14.5608	9.7526	11.5845	8.1105	18	19.0802	17.9311	18.2169	17.2458	17.266	756.293	796.65	772.067	795.707	772.077	783.269	114	147.635	126.227	143.44	129.589	140.107	0	0	0	0	0	0	0	0	0	0	0	0	0	0
CHEMBL3264820	CCCc1cc(=O)oc2c(C(=O)CC)c(N3CCN(c4ccc(OC)cc4)CC3)c3c(c12)OC(C)(C)C=C3	3d	'>'	50325.2	0.0802365	-1	Mtb (MC2 6220_NRF)	0.121622	Spectrophotometric assay (OD580-OD600)	0.279561	Test	22.865	10.6186	14.2661	7.4988	8.6313	5.2021	19	20.3982	18.3917	18.4765	17.0069	16.9607	949.937	1003.76	971.262	993.122	962.415	969.665	124	170.317	138.389	160.676	141.001	153.062	0	0	0	0	0	0	0	0	0	0	0	0	0	0
CHEMBL3264885	CCCC1CC(=O)Oc2c1c1c(c3oc([N+](=O)[O-])cc23)C=CC(C)(C)O1	3d	'>'	50369.4	0.0802365	-1	Mtb (MC2 6220_NRF)	0.121622	Spectrophotometric assay (OD580-OD600)	0.279561	Training	11.2276	5.9872	7.8202	4.9415	5.5745	3.5063	11	11.9148	10.8275	11.1076	10.0468	10.0823	507.699	544.326	510.164	533.055	502.011	513.208	74	96.9726	80.227	93.2565	80.5577	88.6251	0	0	0	0	0	0	0	0	0	0	0	0	0	0
CHEMBL3264856	CCCc1cc(=O)oc2cc(N3CCN(C(=O)Nc4ccc(C(C)C)cc4)CC3)c3c(c12)OC(C)(C)C=C3	3d	'>'	50421.8	0.0802365	-1	Mtb (MC2 6220_NRF)	0.121622	Spectrophotometric assay (OD580-OD600)	0.279561	Training	21.6418	11.0273	14.0953	7.8602	8.9312	5.4272	19	20.635	18.4394	19.1101	17.2782	17.666	902.859	961.63	916.17	941.22	903.585	912.215	129	176.219	139.929	169.29	142.573	162.3	0	0	0	0	0	0	0	0	0	0	0	0	0	0
CHEMBL3264485	CCCc1cc(=O)oc2cc(OC(=O)/C=C/c3ccccc3)c3c(c12)OC(C)(C)C=C3	3d	'>'	50423.8	0.0802365	-1	Mtb (MC2 6220_NRF)	0.121622	Spectrophotometric assay (OD580-OD600)	0.279561	Training	10.2395	4.997	6.9948	3.7302	4.6534	2.4245	14	15.6634	14.0924	14.9365	13.5818	14.0254	706.922	752.887	719.859	750.63	720.284	735.438	120	159.452	130.612	154.493	133.127	148.203	0	0	0	0	0	0	0	0	0	0	0	0	0	0
CHEMBL3264842	CCCCCCCNC(=O)N1CCN(c2cc3oc(=O)cc(CCC)c3c3c2C=CC(C)(C)O3)CC1	3d	'>'	50437.8	0.0802365	-1	Mtb (MC2 6220_NRF)	0.121622	Spectrophotometric assay (OD580-OD600)	0.279561	Test	25.4407	16.3028	18.6764	13.708	14.3667	11.2444	23	24.7597	22.8142	23.8048	21.9999	22.6979	976.161	1025.08	992.762	1015.73	987.147	998.122	143	191.826	154.638	187.929	159.197	184.449	0	0	0	0	0	0	0	0	0	0	0	0	0	0
CHEMBL3264829	CCCc1cc(=O)oc2cc(OCCc3cccs3)c3c(c12)OC(C)(C)C=C3	3d	'>'	50440.1	0.0802365	-1	Mtb (MC2 6220_NRF)	0.121622	Spectrophotometric assay (OD580-OD600)	0.279561	Training	12.4986	6.2091	8.032	4.3785	5.2506	2.8833	13	13.9975	13.0591	13.1636	12.3622	12.359	645.075	684.508	652.831	674.292	648.006	659.524	94	121.801	102.833	117.665	105.236	114.207	0	0	0	0	0	0	0	0	0	0	0	0	0	0
CHEMBL3264892	Cc1cc(=O)oc2cc(NC(=O)c3ccc([N+](=O)[O-])o3)c3c(c12)OC(C)(C)C=C3	3d	'>'	50459.2	0.0802365	-1	Mtb (MC2 6220_NRF)	0.121622	Spectrophotometric assay (OD580-OD600)	0.279561	Training	7.8772	1.3565	4.339	1.4395	2.9911	1.2891	10	11.6429	9.9708	10.738	9.5844	10.0368	517.586	573.775	529.376	555.976	523.768	540.251	94	129.619	100.079	119.296	100.18	112.31	0	0	0	0	0	0	0	0	0	0	0	0	0	0
CHEMBL3264491	CCCc1cc(=O)oc2cc(OCc3ccccc3)c3c(c12)OC(C)(C)C=C3	3d	'>'	50471.5	0.0802365	-1	Mtb (MC2 6220_NRF)	0.121622	Spectrophotometric assay (OD580-OD600)	0.279561	Training	11.4745	4.8467	7.4624	3.7994	4.89	2.5555	12	12.9975	11.8413	12.2486	11.3201	11.474	587.396	624.712	596.807	622.741	597.545	610.995	90	117.801	97.8893	113.323	101.139	110.022	0	0	0	0	0	0	0	0	0	0	0	0	0	0
CHEMBL3264861	CCCc1cc(=O)oc2cc(NC(=O)Nc3cccc4ccccc34)c3c(c12)OC(C)(C)C=C3	3d	'>'	50601.7	0.0802365	-1	Mtb (MC2 6220_NRF)	0.121622	Spectrophotometric assay (OD580-OD600)	0.279561	Test	10.0904	4.6008	6.8976	3.398	4.509	2.1198	12	13.8302	11.9465	12.9329	11.3757	11.9156	610.379	666.979	627.266	662.89	627.865	645.708	102	139.779	108.212	132.311	109.344	124.546	0	0	0	0	0	0	0	0	0	0	0	0	0	0
CHEMBL3264849	CCCc1cc(=O)oc2cc(NCc3ccccc3)c3c(c12)OC(C)(C)C=C3	3d	'>'	50603.2	0.0802365	-1	Mtb (MC2 6220_NRF)	0.121622	Spectrophotometric assay (OD580-OD600)	0.279561	Training	11.4745	4.9483	7.4624	3.835	4.9002	2.575	12	12.9146	11.8413	12.2149	11.306	11.4472	598.379	635.131	607.099	633.282	608.279	622.232	90	115.579	97.8893	112.331	100.647	109.053	0	0	0	0	0	0	0	0	0	0	0	0	0	0
CHEMBL3264826	CCCc1cc(=O)oc2cc(OCC=C(C)C)c3c(c12)OC(C)(C)C=C3	3d	'>'	50782.9	0.0802365	-1	Mtb (MC2 6220_NRF)	0.121622	Spectrophotometric assay (OD580-OD600)	0.279561	Training	16.502	5.1098	10.8015	5.2534	7.9045	4.0399	16	17.1225	16.0106	16.416	15.4112	15.5218	691.388	743.842	712.206	743.958	713.752	731.071	117	143.801	125.121	140.062	127.898	136.405	0	0	0	0	0	0	0	0	0	0	0	0	0	0
CHEMBL3264835	CCCc1cc(=O)oc2cc(NCc3cccc(F)c3)c3c(c12)OC(C)(C)C=C3	3d	'>'	50831.1	0.0802365	-1	Mtb (MC2 6220_NRF)	0.121622	Spectrophotometric assay (OD580-OD600)	0.279561	Training	11.4745	4.9483	7.4601	3.8218	4.8692	2.5414	12	12.9146	11.8368	12.2058	11.3186	11.4558	599.04	635.786	607.59	633.602	608.529	622.345	90	115.579	97.862	112.357	100.92	109.325	0.1272	-0.0475	-0.03	-0.0491	-0.0585	-0.0614	2.502	0.9886	1.4416	1.1811	1.2296	1.1838	14.9118	14.9568
CHEMBL3264850	CCCc1cc(=O)oc2cc(NCc3ccc(F)cc3)c3c(c12)OC(C)(C)C=C3	3d	'>'	50831.1	0.0802365	-1	Mtb (MC2 6220_NRF)	0.121622	Spectrophotometric assay (OD580-OD600)	0.279561	Test	11.4745	4.9483	7.4624	3.8323	4.8889	2.5509	12	12.9146	11.8413	12.2094	11.295	11.4488	598.709	635.458	607.516	633.488	608.293	622.132	90	115.579	97.8893	112.299	100.633	109.205	0.1272	-0.0475	-0.0306	-0.0586	-0.0525	-0.0624	2.502	0.9886	1.4488	1.1883	1.2255	1.1792	13.6395	13.527
CHEMBL3264837	CCCc1cc(=O)oc2cc(N3CCN(C(=O)Nc4ccc(F)cc4)CC3)c3c(c12)OC(C)(C)C=C3	3d	'>'	50858.5	0.0802365	-1	Mtb (MC2 6220_NRF)	0.121622	Spectrophotometric assay (OD580-OD600)	0.279561	Training	16.3264	8.2549	10.5831	6.1729	6.836	4.1251	16	17.6766	15.8074	16.6708	15.0001	15.4929	819.952	868.55	835.314	857.375	826.28	833.744	118	164.719	128.593	157.852	131.514	151.124	0.1272	-0.0475	-0.0306	-0.0586	-0.0557	-0.0625	2.502	0.9886	1.4488	1.1883	1.2241	1.1793	13.6301	13.5165
CHEMBL3264881	CCCc1c(F)c(=O)oc2c1c1c(c3oc([N+](=O)[O-])cc32)C=CC(C)(C)O1	3d	'='	50891.9	0.0802365	-1	Mtb (MC2 6220_NRF)	0.121622	Spectrophotometric assay (OD580-OD600)	0.279561	Training	9.8038	4.7181	6.6429	3.3552	4.1807	1.9562	11	12.6951	11.5649	11.7392	10.9973	10.8664	560.996	608.926	584.014	605.433	585.242	592.192	93	130.188	111.057	120.325	113.026	115.508	0.1272	-0.0475	0.0299	-0.071	-0.0169	-0.0907	2.502	0.9886	1.4108	1.2341	1.3046	1.3121	23.6871	24.5047
CHEMBL3264878	Cc1cc(=O)oc2cc(-c3ccc([N+](=O)[O-])o3)c3c(c12)OC(C)(C)C=C3	3d	'>'	50943.9	0.0802365	-1	Mtb (MC2 6220_NRF)	0.121622	Spectrophotometric assay (OD580-OD600)	0.279561	Training	7.8672	1.3302	4.3131	1.4005	2.9511	1.2178	9	9.9565	8.9364	9.3482	8.5275	8.742	455.86	505.897	470.556	494.456	465.651	480.389	78	100.473	83.8632	96.2551	83.9961	91.4072	0	0	0	0	0	0	0	0	0	0	0	0	0	0
CHEMBL3264495	CCCc1cc(=O)oc2c(C(=O)CC)c(N3CCOCC3)c3c(c12)OC(C)(C)C=C3	3d	'>'	51032.8	0.0802365	-1	Mtb (MC2 6220_NRF)	0.121622	Spectrophotometric assay (OD580-OD600)	0.279561	Test	19.668	10.6181	13.0418	7.844	8.5059	5.3641	18	19.7595	17.9018	18.2243	16.7473	16.7178	849.554	902.708	877.803	910.857	888.459	903.193	123	169.672	138.58	161.239	141.61	153.697	0	0	0	0	0	0	0	0	0	0	0	0	0	0
CHEMBL3264852	CCCc1cc(=O)oc2cc(N(C)C)c3c(c12)OC(C)(C)C=C3	3d	'>'	51053	0.0802365	-1	Mtb (MC2 6220_NRF)	0.121622	Spectrophotometric assay (OD580-OD600)	0.279561	Training	16.3094	4.737	11.2008	3.7079	6.6941	2.7835	13	13.5114	12.7299	12.6998	11.9492	11.936	585.508	627.617	604.712	631.727	609.442	623.424	88	115.317	95.901	112.139	99.4135	108.715	0	0	0	0	0	0	0	0	0	0	0	0	0	0
CHEMBL3264845	CCCc1cc(=O)oc2cc(NC(=O)c3cnccn3)c3c(c12)OC(C)(C)C=C3	3d	'>'	51094.7	0.0802365	-1	Mtb (MC2 6220_NRF)	0.121622	Spectrophotometric assay (OD580-OD600)	0.279561	Training	9.9255	4.7948	6.8009	3.5588	4.4766	2.2538	12	13.6429	11.9853	12.7786	11.4902	11.873	610.845	658.79	625.408	657.097	627.343	643.747	102	137.619	108.622	130.073	111.117	123.961	0	0	0	0	0	0	0	0	0	0	0	0	0	0
CHEMBL3264836	CCCc1cc(=O)oc2cc(N3CCSCC3)c3c(c12)OC(C)(C)C=C3	3d	'>'	51144	0.0802365	-1	Mtb (MC2 6220_NRF)	0.121622	Spectrophotometric assay (OD580-OD600)	0.279561	Training	16.1515	7.1353	10.7276	6.1403	7.2685	4.3814	15	17.5981	15.602	16.2348	14.7187	14.7642	790.13	828.07	804.783	825.078	796.55	803.085	102	126.035	110.223	123.63	113.09	120.858	0	0	0	0	0	0	0	0	0	0	0	0	0	0
CHEMBL3264832	CCCc1cc(=O)oc2cc(C#Cc3ccccn3)c3c(c12)OC(C)(C)C=C3	3d	'>'	51152.3	0.0802365	-1	Mtb (MC2 6220_NRF)	0.121622	Spectrophotometric assay (OD580-OD600)	0.279561	Test	10.0898	4.8863	6.8562	3.5651	4.4537	2.1704	13	13.9565	13.0829	13.5348	12.749	12.9701	677.443	722.215	703.314	735.68	716.631	735.616	118	140.473	125.936	140.412	130.665	140.055	0	0	0	0	0	0	0	0	0	0	0	0	0	0
CHEMBL3264822	CCCc1cc(=O)oc2cc(OC(=O)c3ccccc3)c3c(c12)OC(C)(C)C=C3	3d	'>'	51224.3	0.0802365	-1	Mtb (MC2 6220_NRF)	0.121622	Spectrophotometric assay (OD580-OD600)	0.279561	Training	9.9255	4.768	6.7999	3.5354	4.4677	2.232	12	13.7051	11.9687	12.8106	11.4769	11.8902	602.059	649.699	616.692	647.882	618.308	634.215	102	140.952	107.768	131.737	110.363	124.803	0	0	0	0	0	0	0	0	0	0	0	0	0	0
CHEMBL3264847	CCCc1cc(=O)oc2c(C(=O)O)c(O)c3c(c12)OC(C)(C)C=C3	3d	'>'	51462.1	0.0802365	-1	Mtb (MC2 6220_NRF)	0.121622	Spectrophotometric assay (OD580-OD600)	0.279561	Training	9.9255	4.7701	6.7947	3.5248	4.4407	2.1965	12	14.0381	11.9278	13.084	11.4051	12.0094	591.34	643.181	609.515	643.136	610.472	627.201	102	144.644	107.914	136.243	110.788	127.924	0	0	0	0	0	0	0	0	0	0	0	0	0	0
CHEMBL3264487	CCCc1cc(=O)oc2cc(OC3CCCC3)c3c(c12)OC(C)(C)C=C3	3d	'>'	64889.3	0.0802365	-1	Mtb (MC2 6220_NRF)	0.121622	Spectrophotometric assay (OD580-OD600)	0.279561	Training	14.4752	9.0324	10.8358	7.3481	7.9883	5.4432	16	17.1782	16.0064	16.3118	15.2005	15.1701	700.388	747.219	718.47	746.238	717.888	730.779	111	138.384	120.683	135.44	123.187	131.766	0	0	0	0	0	0	0	0	0	0	0	0	0	0
CHEMBL1727	CC1=C(C(=O)O)N2C(=O)[C@@H](NC(=O)[C@H](N)c3ccccc3)[C@H]2SC1	3d	'='	97841.1	0.0802365	-1	Mtb (MC2 6220_RF)	0.0616554	Spectrophotometric assay (OD580-OD600)	0.279561	Test	5.1455	0.2042	3.0327	0.562	2.3201	0.7492	10	14.6717	11.3152	13.5018	11.7957	13.0067	756.976	791.406	748.65	756.022	739.052	741.015	112	164.341	124.451	152.804	130.215	146.771	0	0	0	0	0	0	0	0	0	0	0	0	0	0
CHEMBL3264904	CCCc1cc(=O)oc2c1c(OCCN1CCOCC1)cc1[nH]c([N+](=O)[O-])cc12	3d	'>'	124558	0.0802365	-1	Mtb (MC2 6220_NRF)	0.121622	Spectrophotometric assay (OD580-OD600)	0.279561	Training	14.0053	8.315	10.5591	7.8289	8.285	6.6183	12	13.2045	12.1899	12.6108	11.8966	11.9843	485.918	497.668	493.504	503.519	496.758	499.961	74	110.299	87.8934	104.455	92.7113	100.955	0	0	0	0	0	0	0	0	0	0	0	0	0	0
CHEMBL4565205	CCCCOc1ccc(CCC(=O)N[C@@H]2C(=O)N3C(c4nc(C)no4)=C(C)CS[C@H]23)cc1	3d	'='	130013	0.0802365	-1	Mtb (MC2 6220_NRF)	0.121622	Spectrophotometric assay (OD580-OD600)	0.279561	Training	15.197	5.8537	9.5235	5.5847	7.5449	4.8839	15	17.8537	15.6329	16.8914	15.3373	16.0694	852.169	874.473	840.026	838.779	821.795	815.939	109	144.338	122.191	142.146	126.348	139.733	0	0	0	0	0	0	0	0	0	0	0	0	0	0
CHEMBL1315615	CCCOC(=O)N[C@@H]1C(=O)N2C(C(=O)OCCC)=C(C)CS[C@H]12	3d	'='	161906	0.0802365	-1	Mtb (MC2 6220_RF)	0.0616554	Spectrophotometric assay (OD580-OD600)	0.279561	Training	14.8826	7.0442	10.9172	5.4754	7.8667	3.9726	15	19.5179	16.0317	18.5802	16.3043	17.9654	789.718	827.152	795.655	810.731	801.129	814.117	121	180.139	133.172	178.189	143.809	177.969	0	0	0	0	0	0	0	0	0	0	0	0	0	0
CHEMBL1727	CC1=C(C(=O)O)N2C(=O)[C@@H](NC(=O)[C@H](N)c3ccccc3)[C@H]2SC1	3d	'='	176598	0.0802365	-1	Mtb (MC2 6220_NRF)	0.121622	Spectrophotometric assay (OD580-OD600)	0.279561	Test	5.1455	0.2042	3.0327	0.562	2.3201	0.7492	10	14.6717	11.3152	13.5018	11.7957	13.0067	756.976	791.406	748.65	756.022	739.052	741.015	112	164.341	124.451	152.804	130.215	146.771	0	0	0	0	0	0	0	0	0	0	0	0	0	0
CHEMBL3264897	CCCc1cc(=O)oc2c3c(cc(OCCN4CCOCC4)c12)OC(C)([N+](=O)[O-])C3O	3d	'='	230176	0.0802365	-1	Mtb (MC2 6220_NRF)	0.121622	Spectrophotometric assay (OD580-OD600)	0.279561	Training	16.9033	8.4139	12.3102	7.4226	9.693	6.2229	15	17.0086	15.549	15.9562	15.1152	15.1798	658.077	686.306	655.254	665.223	654.698	658.36	100	150.974	125.428	140.505	130.651	136.061	0	0	0	0	0	0	0	0	0	0	0	0	0	0
CHEMBL3264900	CCCc1cc(=O)oc2c1c(OCCN1CCOCC1)cc1oc([N+](=O)[O-])c(CO)c12	3d	'='	231251	0.0802365	-1	Mtb (MC2 6220_NRF)	0.121622	Spectrophotometric assay (OD580-OD600)	0.279561	Training	15.5643	8.6311	11.094	8.1366	8.3477	6.93	13	14.5785	12.9926	13.6104	12.6967	12.83	527.139	540.439	534.122	545.434	535.683	540.321	78	121.21	92.7148	112.695	98.7244	108.007	0	0	0	0	0	0	0	0	0	0	0	0	0	0
CHEMBL2356535	CCCOC(=O)C1=C(C)CS[C@@H]2[C@H](NC(=O)COc3ccccc3)C(=O)N12	3d	'>'	256108	0.0802365	-1	Mtb (MC2 6220_RF)	0.0616554	Spectrophotometric assay (OD580-OD600)	0.279561	Training	11.2591	3.7257	7.6026	3.288	5.6836	2.7474	13	17.2684	14.1286	16.2074	14.4474	15.6769	794.289	826.898	793.656	806.414	794.946	805.014	116	169.646	131.329	162.242	139.636	159.608	0	0	0	0	0	0	0	0	0	0	0	0	0	0
CHEMBL4536822	CCCOC[C@H]1C(C)=CS[C@@H]2[C@H](NC(=O)COc3ccccc3)C(=O)N12	3d	'>'	265618	0.0802365	-1	Mtb (MC2 6220_NRF)	0.121622	Spectrophotometric assay (OD580-OD600)	0.279561	Test	12.315	4.8829	9.3177	4.861	8.1589	4.8287	13	16.5952	14.2334	15.9124	14.4692	15.5653	745.066	775.376	741.435	755.002	747.741	757.039	102	142.766	113.518	134.049	118.139	131.207	0	0	0	0	0	0	0	0	0	0	0	0	0	0
CHEMBL4437141	COCC1=C(C)CS[C@@H]2[C@H](NC(=O)COc3ccccc3)C(=O)N12	3d	'>'	287010	0.0802365	-1	Mtb (MC2 6220_NRF)	0.121622	Spectrophotometric assay (OD580-OD600)	0.279561	Training	10.9873	0.6048	7.1037	2.0759	5.0397	2.963	11	14.5188	12.0867	13.8116	12.5152	13.5683	693.653	719.53	696.326	712.075	704.711	712.324	96	136.913	108.544	130.106	115.265	126.791	0	0	0	0	0	0	0	0	0	0	0	0	0	0
CHEMBL4558776	CC1=CS[C@@H]2[C@H](NC(=O)COc3ccccc3)C(=O)N2[C@H]1CO	3d	'>'	299043	0.0802365	-1	Mtb (MC2 6220_NRF)	0.121622	Spectrophotometric assay (OD580-OD600)	0.279561	Training	7.2973	1.3924	4.6547	1.7335	3.8461	1.8858	10	13.7622	11.3239	13.0878	11.6956	12.7445	657.964	687.71	655.802	667.782	657.956	661.093	93	131.019	103.823	122.284	107.951	118.681	0	0	0	0	0	0	0	0	0	0	0	0	0	0
CHEMBL3264877	CCCc1cc(=O)oc2c1c1c(c3occc32)C=CC(C)(C)O1	3d	'>'	322217	0.0802365	-1	Mtb (MC2 6220_NRF)	0.121622	Spectrophotometric assay (OD580-OD600)	0.279561	Training	9.9155	4.7685	6.7841	3.5238	4.438	2.2038	11	11.9565	10.9863	11.3399	10.4414	10.5448	543.484	584.496	559.88	586.071	560.503	572.524	86	108.473	92.8607	106.514	95.3546	103.332	0	0	0	0	0	0	0	0	0	0	0	0	0	0
CHEMBL1698493	CCCN[C@@H]1C(=O)N2C(C(=O)OCCC)=C(C)CS[C@H]12	3d	'>'	335109	0.0802365	-1	Mtb (MC2 6220_RF)	0.0616554	Spectrophotometric assay (OD580-OD600)	0.279561	Test	14.7077	7.2894	11.4415	6.1197	8.7906	4.8162	14	17.499	15.0763	16.5969	15.3767	16.187	749.14	776.975	761.66	771.666	775.098	784.904	105	143.278	117.352	141.303	127.506	142.94	0	0	0	0	0	0	0	0	0	0	0	0	0	0
CHEMBL7438	O=[N+]([O-])c1cc2ccccc2o1	3d	'>'	613008	0.0802365	-1	Mtb (MC2 6220_NRF)	0.121622	Spectrophotometric assay (OD580-OD600)	0.279561	Training	0	0	0	0	0	0	0	0	0	0	0	0	0	0	0	0	0	0	0	0	0	0	0	0	0	0	0	0	0	0	0	0	0	0	0	0	0	0
CHEMBL4560297	CCN(CC)c1ccc([C@H](c2cc3cc(Br)ccc3nc2OC)[C@@](O)(CCN(C)C)c2cc(OC)nc(OC)c2)cn1	4d	'='	4.6977	0.155405	1	Mtb (H37Rv)	0.368243	AlamarBlue/Resazurin/MABA method	0.525338	Training	27.0825	7.549	17.6431	6.3278	11.3133	5.0006	13	13.0091	12.1587	11.4909	11.1501	10.6363	604.297	601.647	573.341	570.279	561.067	558.478	48	81.1024	57.3501	71.2322	61.3241	68.4492	0.8091	-0.1197	0.0465	-0.0776	-0.0639	-0.0799	44.2581	4.1579	14.4967	7.9808	8.766	7.4251	52.3059	44.0019
CHEMBL4529465	COc1cc([C@](O)(CCN(C)C)[C@@H](c2cc3cc(Br)ccc3nc2OC)c2cccc(OC)c2F)cc(OC)n1	4d	'='	4.88194	0.155405	1	Mtb (H37Rv)	0.368243	AlamarBlue/Resazurin/MABA method	0.525338	Training	22.2923	1.9248	14.6939	2.5806	9.1192	2.9293	10	10.0363	9.3744	8.7566	8.7926	8.3634	525.701	517.047	490.848	487.787	484.443	481.811	39	71.2935	46.2398	60.5972	51.4404	58.3411	0.9363	-0.1671	0.0557	-0.1208	-0.128	-0.1491	46.7601	5.1465	15.8935	9.206	10.043	8.6828	78.4242	71.7729
CHEMBL4553146	COc1cc([C@](O)(CCN(C)C)[C@@H](c2cc3cc(Br)ccc3nc2OC)c2cc(OC)nc(OC)c2OC)cc(OC)n1	4d	'='	6.0831	0.155405	1	Mtb (H37Rv)	0.368243	AlamarBlue/Resazurin/MABA method	0.525338	Training	28.6862	2.088	17.815	2.4975	9.9624	3.1781	12	12.0345	10.9445	10.1383	10.1081	9.666	573.646	570.071	542.163	539.983	539.355	537.676	41	80.7866	49.4755	66.5233	56.035	63.7076	0.8091	-0.1197	0.0465	-0.0776	-0.0639	-0.0799	44.2581	4.1579	14.4967	7.9808	8.766	7.425	52.4087	44.1095
CHEMBL4543449	COc1cc([C@](O)(CCN(C)C)[C@H](c2cc(OC(C)C)ncc2OC)c2cc3cc(Br)ccc3nc2OC)cc(OC)n1	4d	'<'	6.10137	0.155405	1	Mtb (H37Rv)	0.368243	AlamarBlue/Resazurin/MABA method	0.525338	Training	27.6245	4.747	18.2734	4.7681	11.7593	4.3319	13	13.258	12.2541	11.502	11.2674	10.6481	604.817	608.765	571.503	574.505	564.28	565.505	50	87.2044	59.296	74.4414	63.6493	71.0132	0.8091	-0.1197	0.0465	-0.0776	-0.0639	-0.0799	44.2581	4.1579	14.4967	7.9808	8.766	7.425	52.39	44.0899
CHEMBL4560236	COc1cc([C@](O)(CCN(C)C)[C@H](c2cc(OC(C)C)cnc2OC)c2cc3cc(Br)ccc3nc2OC)cc(OC)n1	4d	'<'	6.10137	0.155405	1	Mtb (H37Rv)	0.368243	AlamarBlue/Resazurin/MABA method	0.525338	Training	27.6245	4.5498	18.3606	4.5591	11.9146	4.3489	13	13.258	12.2541	11.5168	11.2579	10.6457	603.966	608.049	570.833	573.968	563.68	564.965	50	87.2044	59.296	74.5221	63.5127	70.8496	0.8091	-0.1197	0.0465	-0.0776	-0.0639	-0.0799	44.2581	4.1579	14.4967	7.9808	8.766	7.425	52.3843	44.0839
CHEMBL4524270	COc1cc([C@](O)(CCN(C)C)[C@@H](c2cc3cc(Br)ccc3nc2OC)c2cccc3c2CCCC3)cc(OC)n1	4d	'<'	6.44548	0.155405	1	Mtb (H37Rv)	0.368243	AlamarBlue/Resazurin/MABA method	0.525338	Training	23.192	4.7615	15.5502	4.3986	10.2239	4.1101	13	12.7872	12.1414	11.3309	11.2204	10.7037	698.352	685.604	661.147	655.467	650.721	647.382	54	84.5469	62.7523	75.0058	66.3201	72.7914	0.8091	-0.1197	0.0465	-0.0776	-0.0639	-0.0799	44.2581	4.1579	14.4967	7.9808	8.766	7.425	52.4145	44.1155
CHEMBL4531693	COc1cc([C@](O)(CCN(C)C)[C@@H](c2cc3cc(Br)ccc3nc2OC)c2cccc3ccoc23)cc(OC)n1	4d	'<'	6.595	0.155405	1	Mtb (H37Rv)	0.368243	AlamarBlue/Resazurin/MABA method	0.525338	Test	19.0954	1.7181	12.9853	2.3515	8.5425	2.6406	9	9.0372	8.5832	8.0214	8.0706	7.6577	523.302	512.173	486.082	482.366	477.982	474.367	38	66.5469	44.553	57.1031	48.3746	54.9313	0.8091	-0.1197	0.0465	-0.0776	-0.0639	-0.0799	44.2581	4.1579	14.4967	7.9808	8.766	7.425	52.3862	44.086
CHEMBL4570895	COc1cc([C@](O)(CCN(C)C)[C@H](c2cc(OC(C)C)cnc2OC)c2cc3cc(C#N)ccc3nc2OC)cc(OC)n1	4d	'<'	6.64783	0.155405	1	Mtb (H37Rv)	0.368243	AlamarBlue/Resazurin/MABA method	0.525338	Training	27.6345	4.537	18.3748	4.5537	11.9303	4.3478	14	14.5284	13.2699	12.7404	12.2933	11.8423	635.712	637.603	605.741	606.683	600.375	599.473	66	109.171	74.859	94.9033	79.1068	90.2927	0	0	0	0	0	0	0	0	0	0	0	0	0	0
CHEMBL4525464	CCSc1cc([C@H](c2cc3cc(Br)ccc3nc2OC)[C@@](O)(CCN(C)C)c2cc(OC)nc(OC)c2)cc(N(C)C)n1	4d	'='	14.9105	0.155405	1	Mtb (H37Rv)	0.368243	AlamarBlue/Resazurin/MABA method	0.525338	Training	29.4828	5.4906	19.2183	4.5827	11.485	3.8901	13	13.4271	12.6024	11.481	11.3646	10.6393	658.751	657.039	627.143	621.518	614.911	614.239	45	76.8946	52.42	66.9491	57.264	64.916	0.8091	-0.1197	0.0465	-0.0776	-0.0639	-0.0799	44.2581	4.1579	14.4967	7.9808	8.766	7.4251	52.4476	44.1501
CHEMBL4569529	CCOc1cc([C@H](c2cc3cc(Br)ccc3nc2OC)[C@@](O)(CCN(C)C)c2cc(OC)nc(OC)c2)cc(OC(C)C)n1	4d	'<'	14.9338	0.155405	1	Mtb (H37Rv)	0.368243	AlamarBlue/Resazurin/MABA method	0.525338	Training	28.4211	7.5589	18.8501	6.2564	12.0857	4.625	14	14.425	13.2972	12.4912	12.0349	11.3535	619.336	625.885	587.35	589.478	575.977	578.63	54	91.7866	64.4845	78.7613	67.9668	75.2849	0.8091	-0.1197	0.0465	-0.0776	-0.0639	-0.0799	44.2581	4.1579	14.4967	7.9808	8.766	7.4251	52.3637	44.0624
CHEMBL4534128	CCOc1cc(C(O)(CCN(C)C)C(c2cc3cc(Br)ccc3nc2OC)c2ccnc(OC)c2OC)cc(OC(C)C)n1	4d	'='	14.9338	0.155405	1	Mtb (H37Rv)	0.368243	AlamarBlue/Resazurin/MABA method	0.525338	Test	28.4211	7.809	18.8973	6.2125	12.0827	4.7405	14	14.425	13.2774	12.4791	12.1025	11.4045	630.287	638.139	597.982	601.994	589.113	591.436	54	91.7866	64.5564	79.4643	68.8284	76.0015	0.8091	-0.1197	0.0465	-0.0776	-0.0639	-0.0799	44.2581	4.1579	14.4967	7.9808	8.766	7.425	52.3862	44.0859
CHEMBL4564722	COc1cc([C@](O)(CCN(C)C)[C@H](c2cc(OC)nc(OC3CCC3)c2)c2cc3cc(Br)ccc3nc2OC)cc(OC)n1	4d	'='	14.979	0.155405	1	Mtb (H37Rv)	0.368243	AlamarBlue/Resazurin/MABA method	0.525338	Training	25.8278	4.9144	17.6356	5.1575	11.5379	4.9973	14	14.258	13.4006	12.6819	12.4872	11.9221	642.145	638.987	610.297	606.812	600.817	597.707	60	97.2044	69.851	84.4577	74.097	81.229	0.8091	-0.1197	0.0465	-0.0776	-0.0639	-0.0799	44.2581	4.1579	14.4967	7.9808	8.766	7.4251	52.3599	44.0584
CHEMBL4542973	COc1cc([C@](O)(CCN(C)C)[C@H](c2cc(SC)nc(SC)c2)c2cc3cc(Br)ccc3nc2OC)cc(OC)n1	4d	'<'	15.1591	0.155405	1	Mtb (H37Rv)	0.368243	AlamarBlue/Resazurin/MABA method	0.525338	Training	25.4893	0.1341	16.1184	1.8531	9.3419	2.642	11	13.0419	10.1772	10.1698	9.5591	9.3421	624.808	612.839	588.536	577.393	578.466	576.385	40	67.3018	47.7779	59.6016	51.6914	58.0174	0.8091	-0.1197	0.0465	-0.0776	-0.0639	-0.0799	44.2581	4.1579	14.4967	7.9808	8.766	7.4251	52.4846	44.1888
CHEMBL4537029	COc1cc([C@](O)(CCN(C)C)[C@H](c2cc(OC)c(OC)nc2OC)c2cc3cc(Br)ccc3nc2OC)cc(OC)n1	4d	'<'	15.2077	0.155405	1	Mtb (H37Rv)	0.368243	AlamarBlue/Resazurin/MABA method	0.525338	Training	28.6862	2.088	17.8099	2.4924	9.9867	3.1627	12	12.0345	10.9467	10.1489	10.1051	9.6584	567.822	563.992	536.73	534.938	533.887	531.988	41	80.7866	49.5066	66.7015	55.93	63.6793	0.8091	-0.1197	0.0465	-0.0776	-0.0639	-0.0799	44.2581	4.1579	14.4967	7.9808	8.766	7.425	52.3862	44.0859
CHEMBL4573364	COc1cc([C@](O)(CCN(C)C)[C@H](c2cc(OC)nc(OC(C)C)c2)c2cc3cc(Br)ccc3nc2OC)cc(OC)n1	4d	'<'	15.2534	0.155405	1	Mtb (H37Rv)	0.368243	AlamarBlue/Resazurin/MABA method	0.525338	Test	27.6245	4.5498	18.327	4.4154	11.5585	3.9085	13	13.258	12.2698	11.4933	11.2204	10.6149	596.506	600.197	564.406	565.626	554.236	555.651	50	87.2044	59.2083	73.8268	63.0917	70.4772	0.8091	-0.1197	0.0465	-0.0776	-0.0639	-0.0799	44.2581	4.1579	14.4967	7.9808	8.766	7.4251	52.3562	44.0545
CHEMBL4530411	CCCOc1cc([C@H](c2cc3cc(Br)ccc3nc2OC)[C@@](O)(CCN(C)C)c2cc(OC)nc(OC)c2)cc(OC)n1	4d	'='	15.2534	0.155405	1	Mtb (H37Rv)	0.368243	AlamarBlue/Resazurin/MABA method	0.525338	Training	27.31	5.403	18.7758	5.1146	11.9204	4.4244	13	13.2024	12.3019	11.4804	11.2751	10.6345	589.516	584.755	557.017	552.352	548.923	545.928	48	84.6222	57.2756	71.9896	61.982	69.3965	0.8091	-0.1197	0.0465	-0.0776	-0.0639	-0.0799	44.2581	4.1579	14.4967	7.9808	8.766	7.4251	52.3524	44.0506
CHEMBL4543668	COc1cc([C@](O)(CCN(C)C)[C@H](c2cc(OC)nc(N(C)C)c2)c2cc3cc(Br)ccc3nc2OC)cc(OC)n1	4d	'='	15.6109	0.155405	1	Mtb (H37Rv)	0.368243	AlamarBlue/Resazurin/MABA method	0.525338	Training	28.6862	1.6432	18.7309	2.3982	10.962	3.0925	12	11.5912	11.1291	10.0986	10.1875	9.6177	577.003	569.214	545.414	540.014	538.444	536.343	41	78.1379	49.0856	65.3664	54.3571	62.3948	0.8091	-0.1197	0.0465	-0.0776	-0.0639	-0.0799	44.2581	4.1579	14.4967	7.9808	8.766	7.4251	52.3683	44.0672
CHEMBL4521975	COc1cc([C@H](c2cc3cc(Br)ccc3nc2OC)[C@@](O)(CCN(C)C)c2cc(OC)nc(OC)c2)c(OC)cn1	4d	'<'	15.9352	0.155405	1	Mtb (H37Rv)	0.368243	AlamarBlue/Resazurin/MABA method	0.525338	Training	25.4893	2.1314	16.1644	2.5567	9.5758	2.9815	11	11.0354	10.1615	9.4517	9.4368	8.9976	550.334	544.032	516.958	514.646	513.424	511.316	40	76.04	47.8656	63.3627	53.3323	60.7656	0.8091	-0.1197	0.0465	-0.0776	-0.0639	-0.0799	44.2581	4.1579	14.4967	7.9808	8.766	7.425	52.3749	44.0741
CHEMBL4519972	COc1cc([C@](O)(CCN(C)C)[C@@H](c2cc3cc(Br)ccc3nc2OC)c2cccc(OC)c2OC)cc(OC)n1	4d	'<'	15.9604	0.155405	1	Mtb (H37Rv)	0.368243	AlamarBlue/Resazurin/MABA method	0.525338	Test	25.4893	2.1314	16.4008	2.7466	9.8142	3.391	11	11.0354	10.1573	9.4123	9.4394	8.9963	553.795	548.225	521.277	519.099	517.613	515.256	40	76.04	47.8497	63.2275	53.3122	60.397	0.8091	-0.1197	0.0465	-0.0776	-0.0639	-0.0799	44.2581	4.1579	14.4967	7.9808	8.766	7.425	52.3806	44.08
CHEMBL4551182	CCOc1cc([C@H](c2cc3cc(C#N)ccc3nc2OC)[C@@](O)(CCN(C)C)c2cc(OC)nc(OC)c2)cc(OC(C)C)n1	4d	'='	16.2409	0.155405	1	Mtb (H37Rv)	0.368243	AlamarBlue/Resazurin/MABA method	0.525338	Training	28.4311	7.5461	18.8644	6.251	12.1014	4.6239	15	15.6954	14.313	13.7148	13.0703	12.5501	651.083	655.444	622.252	622.188	612.669	613.129	70	113.753	80.0476	99.1425	83.561	94.7281	0	0	0	0	0	0	0	0	0	0	0	0	0	0
CHEMBL4548735	COc1cc([C@](O)(CCN(C)C)[C@@H](c2cc3cc(Br)ccc3nc2OC)c2ccnc(OC)c2F)cc(OC)n1	4d	'<'	16.247	0.155405	1	Mtb (H37Rv)	0.368243	AlamarBlue/Resazurin/MABA method	0.525338	Training	22.2923	1.9248	14.4587	2.3662	8.8574	2.6874	10	10.0363	9.3744	8.7758	8.8082	8.3844	524.213	515.482	489.182	485.984	482.536	479.796	39	71.2935	46.2398	60.8439	51.7137	58.7373	0.9363	-0.1671	0.0823	-0.0941	-0.0959	-0.1168	46.7601	5.1465	15.8935	9.2202	10.0558	8.6996	77.9102	71.1793
CHEMBL4560398	COc1cc([C@](O)(CCN(C)C)[C@H](c2ccc(OC)c(F)c2)c2cc3cc(Br)ccc3nc2OC)cc(OC)n1	4d	'='	16.2731	0.155405	1	Mtb (H37Rv)	0.368243	AlamarBlue/Resazurin/MABA method	0.525338	Training	22.2923	1.9248	14.7055	2.6042	9.1639	2.9398	10	10.0363	9.3869	8.7035	8.7523	8.3039	519.543	510.703	486.167	482.061	478.472	475.317	39	71.2935	46.1393	59.5005	50.3725	57.2459	0.9363	-0.1671	0.0292	-0.1188	-0.136	-0.146	46.7601	5.1465	15.914	9.2101	10.0492	8.665	72.2497	64.6725
CHEMBL4546662	COc1cc([C@](O)(CCN(C)C)[C@@H](c2cc3cc(Br)ccc3nc2OC)c2cccc3c2CCC3)cc(OC)n1	4d	'='	16.4864	0.155405	1	Mtb (H37Rv)	0.368243	AlamarBlue/Resazurin/MABA method	0.525338	Test	22.1678	3.7373	14.5261	3.5645	9.5869	3.6145	12	11.7872	11.1414	10.4237	10.4049	9.959	655.92	644.642	617.948	612.844	608.994	606.303	50	80.5469	58.7523	71.0225	62.3177	68.8117	0.8091	-0.1197	0.0465	-0.0776	-0.0639	-0.0799	44.2581	4.1579	14.4967	7.9808	8.766	7.425	52.3995	44.0998
CHEMBL4534697	COc1cc([C@](O)(CCN(C)C)[C@H](c2cc(OC)c(OC)nc2OC)c2cc3cc(C#N)ccc3nc2OC)cc(OC)n1	4d	'<'	16.5651	0.155405	1	Mtb (H37Rv)	0.368243	AlamarBlue/Resazurin/MABA method	0.525338	Training	28.6963	2.0752	17.8242	2.487	10.0024	3.1616	13	13.3049	11.9625	11.3724	11.1405	10.855	599.582	593.564	571.652	567.671	570.601	566.525	57	102.753	65.0697	87.0827	71.5241	83.1224	0	0	0	0	0	0	0	0	0	0	0	0	0	0
CHEMBL4550410	COc1cc([C@](O)(CCN(C)C)[C@H](c2cc(OC)nc(OC(C)C)c2)c2cc3cc(C#N)ccc3nc2OC)cc(OC)n1	4d	'='	16.6196	0.155405	1	Mtb (H37Rv)	0.368243	AlamarBlue/Resazurin/MABA method	0.525338	Training	27.6345	4.537	18.3413	4.41	11.5742	3.9074	14	14.5284	13.2856	12.7169	12.2558	11.8115	628.262	629.767	599.318	598.348	590.942	590.169	66	109.171	74.7713	94.208	78.6859	89.9205	0	0	0	0	0	0	0	0	0	0	0	0	0	0
CHEMBL4530550	COc1cc([C@](O)(CCN(C)C)[C@@H](c2cc3cc(Br)ccc3nc2OC)c2cccc(C)c2F)cc(OC)n1	4d	'<'	16.7082	0.155405	1	Mtb (H37Rv)	0.368243	AlamarBlue/Resazurin/MABA method	0.525338	Training	21.5299	1.6808	13.7468	2.6214	8.9466	2.9509	10	9.6622	9.341	8.8246	8.8604	8.4537	536.357	524.771	500.367	497.657	494.581	491.66	39	69.0469	46.6815	60.3988	51.4699	58.2003	0.9363	-0.1671	0.0704	-0.1525	-0.1138	-0.1525	46.7601	5.1465	15.8986	9.1859	9.9815	8.6256	78.0844	71.3804
CHEMBL4517564	CCN(CC)c1ccc([C@H](c2cc3cc(C#N)ccc3nc2OC)[C@@](O)(CCN(C)C)c2cc(OC)nc(OC)c2)cn1	4d	'<'	17.1022	0.155405	1	Mtb (H37Rv)	0.368243	AlamarBlue/Resazurin/MABA method	0.525338	Test	27.0925	7.5362	17.6574	6.3224	11.329	4.9995	14	14.2795	13.1745	12.7145	12.1855	11.8329	636.066	631.242	608.256	603.006	597.763	592.995	64	103.069	72.9131	91.6134	76.9182	87.8925	0	0	0	0	0	0	0	0	0	0	0	0	0	0
CHEMBL4519868	CCSc1cc([C@H](c2cc3cc(Br)ccc3nc2OC)[C@@](O)(CCN(C)C)c2cc(OC)nc(OC)c2)cc(SCC)n1	4d	'<'	29.0812	0.155405	1	Mtb (H37Rv)	0.368243	AlamarBlue/Resazurin/MABA method	0.525338	Training	27.0825	6.8253	16.8577	5.493	10.1827	3.9002	13	14.707	13.1237	12.2085	11.7474	10.979	703.84	709.481	671.367	666.228	654.195	654.818	48	73.5534	54.4467	65.9335	58.5895	65.2352	0.8091	-0.1197	0.0465	-0.0776	-0.0639	-0.0799	44.2581	4.1579	14.4967	7.9808	8.766	7.4251	52.4996	44.2045
CHEMBL4541578	CCOc1cc(C(O)(CCN(C)C)C(c2cc(OC)nc(OC)c2)c2cc3cc(Br)ccc3nc2OC)cc(OC(C)C)n1	4d	'<'	29.8677	0.155405	1	Mtb (H37Rv)	0.368243	AlamarBlue/Resazurin/MABA method	0.525338	Training	28.4211	7.5589	18.8501	6.2567	12.0857	4.6455	14	14.425	13.2972	12.4912	12.0343	11.3516	619.603	626.413	587.767	589.962	576.454	579.123	54	91.7866	64.4845	78.7541	67.9356	75.2892	0.8091	-0.1197	0.0465	-0.0776	-0.0639	-0.0799	44.2581	4.1579	14.4967	7.9808	8.766	7.4251	52.3524	44.0506
CHEMBL4534204	CCOc1cc([C@](O)(CCN(C)C)[C@H](c2ccc(N(CC)CC)nc2)c2cc3cc(Br)ccc3nc2OC)cc(OCC)n1	4d	'<'	30.0003	0.155405	1	Mtb (H37Rv)	0.368243	AlamarBlue/Resazurin/MABA method	0.525338	Training	28.6757	13.3063	19.0601	9.8032	12.5505	6.2995	15	15.343	14.2135	13.4867	12.779	12.1127	649.495	652.573	618.749	617.417	603.919	603.557	56	90.2668	67.9026	81.0962	71.0593	78.0911	0.8091	-0.1197	0.0465	-0.0776	-0.0639	-0.0799	44.2581	4.1579	14.4967	7.9808	8.766	7.4251	52.3134	44.0098
CHEMBL4561836	CCOc1cc([C@](O)(CCN(C)C)[C@@H](c2cc3cc(Br)ccc3nc2OC)c2ccnc(OC)c2OC)cc(OCC)n1	4d	'<'	30.5069	0.155405	1	Mtb (H37Rv)	0.368243	AlamarBlue/Resazurin/MABA method	0.525338	Test	27.0825	7.8888	17.5825	5.9167	10.6988	4.3294	13	13.3693	12.2121	11.4273	11.0898	10.4989	597.383	597.406	564.816	564.191	558.291	558.058	48	85.2044	58.4022	73.3382	63.3965	70.5012	0.8091	-0.1197	0.0465	-0.0776	-0.0639	-0.0799	44.2581	4.1579	14.4967	7.9808	8.766	7.425	52.3825	44.082
CHEMBL4532620	CCOc1cc([C@](O)(CCN(C)C)[C@@H](c2cc3cc(Br)ccc3nc2OC)c2cccc(OC)c2OC)cc(OCC)n1	4d	'<'	30.553	0.155405	1	Mtb (H37Rv)	0.368243	AlamarBlue/Resazurin/MABA method	0.525338	Training	27.0825	7.8888	17.8177	6.222	11.0513	4.6898	13	13.3693	12.2121	11.4081	11.0683	10.4727	599.111	599.288	566.812	566.374	560.611	560.498	48	85.2044	58.4022	73.0915	63.0474	70.0385	0.8091	-0.1197	0.0465	-0.0776	-0.0639	-0.0799	44.2581	4.1579	14.4967	7.9808	8.766	7.425	52.3881	44.0879
CHEMBL4565089	CCOc1cc([C@](O)(CCN(C)C)[C@@H](c2cc3cc(Br)ccc3nc2OC)c2cccc(OC)c2F)cc(OCC)n1	4d	'='	31.125	0.155405	1	Mtb (H37Rv)	0.368243	AlamarBlue/Resazurin/MABA method	0.525338	Training	23.8855	7.6821	16.1109	6.056	10.3563	4.2281	12	12.3703	11.4291	10.7523	10.4215	9.8398	570.926	568.003	536.276	534.941	527.306	526.896	47	80.4578	56.7924	70.4612	61.1756	67.9826	0.9363	-0.1671	0.0557	-0.1208	-0.128	-0.1491	46.7601	5.1465	15.8935	9.206	10.043	8.6827	78.4742	71.8299
CHEMBL4216673	COc1nc2ccc(Br)cc2cc1[C@@H](c1ccnc(OC)c1OC)[C@@](O)(CCN(C)C)c1cccc(OC(F)F)c1	4d	'<'	31.6206	0.155405	1	Mtb (H37Rv)	0.368243	AlamarBlue/Resazurin/MABA method	0.525338	Training	19.6662	2.0234	13.4449	2.3167	8.7263	2.7573	10	11.7013	9.4952	10.0826	8.9311	9.128	537.652	535.971	503.231	505.739	498.568	497.625	47	104.402	53.3209	86.2116	56.6512	73.7881	0.8303	-0.016	0.0531	-0.0074	-0.0691	-0.0541	49.2622	6.267	18.8361	9.9671	12.2895	9.2973	68.0437	59.8918
CHEMBL4578975	COc1cc([C@](O)(CCN(C)C)[C@@H](c2cc3cc(Br)ccc3nc2OC)c2ccnc(OC)c2OC)cc(OC)n1	4d	'<'	31.8705	0.155405	1	Mtb (H37Rv)	0.368243	AlamarBlue/Resazurin/MABA method	0.525338	Test	25.4893	2.1314	16.1655	2.4413	9.4617	3.0306	11	11.0354	10.1573	9.4315	9.4609	9.0226	552.074	546.352	519.29	516.929	515.307	512.831	40	76.04	47.8497	63.4741	53.6614	60.8597	0.8091	-0.1197	0.0465	-0.0776	-0.0639	-0.0799	44.2581	4.1579	14.4967	7.9808	8.766	7.425	52.3749	44.0741
CHEMBL4593713	COc1cnc(OC)c([C@H](c2cc3cc(Br)ccc3nc2OC)[C@@](O)(CCN(C)C)c2cc(OC)nc(OC)c2)c1	4d	'<'	31.8705	0.155405	1	Mtb (H37Rv)	0.368243	AlamarBlue/Resazurin/MABA method	0.525338	Training	25.4893	1.8813	16.3381	2.6695	9.8333	3.2228	11	11.0354	10.1615	9.4564	9.4392	9.0007	549.185	542.917	515.934	513.654	512.457	510.373	40	76.04	47.8656	63.5429	53.4562	60.9072	0.8091	-0.1197	0.0465	-0.0776	-0.0639	-0.0799	44.2581	4.1579	14.4967	7.9808	8.766	7.425	52.3693	44.0682
CHEMBL4569766	CCOc1cc([C@](O)(CCN(C)C)[C@@H](c2cc3cc(Br)ccc3nc2OC)c2cccc(C)c2F)cc(OCC)n1	4d	'<'	31.9198	0.155405	1	Mtb (H37Rv)	0.368243	AlamarBlue/Resazurin/MABA method	0.525338	Training	23.1231	7.4381	15.1637	6.0968	10.1837	4.2497	12	11.9962	11.3958	10.8203	10.4892	9.9301	581.59	575.734	545.803	544.821	537.455	536.755	47	78.2113	57.234	70.2629	61.2051	67.8418	0.9363	-0.1671	0.0704	-0.1525	-0.1138	-0.1525	46.7601	5.1465	15.8986	9.1859	9.9815	8.6256	78.1341	71.4371
CHEMBL4545432	COc1cc([C@](O)(CCN(C)C)[C@@H](c2cc3cc(Br)ccc3nc2OC)c2cccc3c2OCCO3)cc(OC)n1	4d	'='	32.0241	0.155405	1	Mtb (H37Rv)	0.368243	AlamarBlue/Resazurin/MABA method	0.525338	Training	22.2134	3.4695	14.7106	3.5096	9.5	3.4115	11	11.3693	10.4624	9.7512	9.6546	9.1655	576.715	572.901	541.808	537.498	533.905	531.195	46	83.2044	56.4204	69.408	59.7789	66.1326	0.8091	-0.1197	0.0465	-0.0776	-0.0639	-0.0799	44.2581	4.1579	14.4967	7.9808	8.766	7.425	52.3806	44.08
CHEMBL4548550	COc1cc([C@](O)(CCN(C)C)[C@@H](c2cc3cc(Br)ccc3nc2OC)c2cccc3c2OCO3)cc(OC)n1	4d	'<'	32.7595	0.155405	1	Mtb (H37Rv)	0.368243	AlamarBlue/Resazurin/MABA method	0.525338	Test	20.1573	1.8769	13.5873	2.491	8.862	2.8362	10	10.3693	9.4073	8.9124	8.8433	8.4532	546.051	540.604	510.162	506.899	503.436	500.533	42	79.2044	49.1464	65.0136	53.9655	61.4997	0.8091	-0.1197	0.0465	-0.0776	-0.0639	-0.0799	44.2581	4.1579	14.4967	7.9808	8.766	7.425	52.3655	44.0643
CHEMBL4574425	COc1cc([C@](O)(CCN(C)C)[C@H](c2cccnc2OC)c2cc3cc(Br)ccc3nc2OC)cc(OC)n1	4d	'<'	33.4722	0.155405	1	Mtb (H37Rv)	0.368243	AlamarBlue/Resazurin/MABA method	0.525338	Training	22.2923	1.6747	14.6298	2.3101	9.1352	2.8422	10	10.0363	9.3744	8.7651	8.7923	8.3731	528.633	520.526	494.431	492.17	490.217	487.405	39	71.2935	46.2398	60.7277	51.2179	58.3163	0.8091	-0.1197	0.0465	-0.0776	-0.0639	-0.0799	44.2581	4.1579	14.4967	7.9808	8.766	7.425	52.3355	44.0329
CHEMBL4211527	COc1cccc([C@](O)(CCN(C)C)[C@@H](c2cc3cc(Br)ccc3nc2OC)c2ccnc(OC)c2OC)c1	4d	'<'	33.5278	0.155405	1	Mtb (H37Rv)	0.368243	AlamarBlue/Resazurin/MABA method	0.525338	Training	22.2923	2.1749	14.7532	2.5935	9.2443	3.1619	10	10.0363	9.3702	8.7073	8.7998	8.354	532.04	524.038	498.074	495.99	494.014	491.233	39	71.2935	46.2376	60.1902	50.8798	57.4302	0.8091	-0.1197	0.0465	-0.0776	-0.0639	-0.0799	44.2581	4.1579	14.4967	7.9808	8.766	7.425	52.3609	44.0594
CHEMBL4217206	CCN(CC)c1ccc([C@H](c2cc3cc(Br)ccc3nc2OC)[C@@](O)(CCN(C)C)c2cccc(F)c2)cn1	4d	'='	33.5818	0.155405	1	Mtb (H37Rv)	0.368243	AlamarBlue/Resazurin/MABA method	0.525338	Training	20.6886	7.3858	14.5213	6.1999	10.4076	4.7662	11	11.0109	10.5799	10.0645	9.854	9.3529	565.514	558.498	531.829	528.767	518.576	514.758	46	71.6093	54.0713	65.1152	56.729	62.9974	0.9363	-0.1671	0.0166	-0.1265	-0.1138	-0.1367	46.7601	5.1465	15.9383	9.1566	9.9794	8.5994	69.3089	61.3253
CHEMBL4520823	COc1cccc(C(c2cc3cc(Br)ccc3nc2OC)C(O)(CCN(C)C)c2cnc(C)cc2C)c1OC	4d	'='	33.6389	0.155405	1	Mtb (H37Rv)	0.368243	AlamarBlue/Resazurin/MABA method	0.525338	Test	23.9645	2.1654	14.7147	3.4351	9.9656	4.1071	11	10.2872	10.1081	9.402	9.6053	9.1464	580.345	569.387	546.383	545.829	543.616	541.393	40	71.5469	49.2093	62.1739	53.3915	59.5714	0.8091	-0.1197	0.0465	-0.0776	-0.0639	-0.0799	44.2581	4.1579	14.4967	7.9808	8.766	7.425	52.3815	44.081
CHEMBL4217247	COc1nc2ccc(Br)cc2cc1[C@@H](c1ccnc(OC)c1OC)[C@@](O)(CCN(C)C)c1cccc(F)c1	4d	'='	34.2179	0.155405	1	Mtb (H37Rv)	0.368243	AlamarBlue/Resazurin/MABA method	0.525338	Training	19.0954	1.9682	13.0437	2.3134	8.5558	2.7959	9	9.0372	8.5785	8.0051	8.1648	7.7391	513.023	502.886	477.501	475.151	472.553	468.854	38	66.5469	44.5709	57.3572	49.0684	55.4127	0.9363	-0.1671	0.0166	-0.1265	-0.1138	-0.1366	46.7601	5.1465	15.9383	9.1566	9.9794	8.5989	69.4568	61.487
CHEMBL4213428	COc1nc2ccc(Br)cc2cc1[C@@H](c1ccnc(OC)c1OC)[C@@](O)(CCN(C)C)c1cccc(C)c1	4d	'='	34.4519	0.155405	1	Mtb (H37Rv)	0.368243	AlamarBlue/Resazurin/MABA method	0.525338	Training	21.5299	1.9309	13.8557	2.7041	9.0448	3.2422	10	9.6622	9.3445	8.6956	8.8564	8.4168	541.943	530.966	507.055	505	503.327	500.5	39	69.0469	46.5391	59.5407	50.708	56.9256	0.8091	-0.1197	0.0465	-0.0776	-0.0639	-0.0799	44.2581	4.1579	14.4967	7.9808	8.766	7.425	52.359	44.0575
CHEMBL4553350	COc1cnc(OC)c([C@H](c2cc3cc(C#N)ccc3nc2OC)[C@@](O)(CCN(C)C)c2cc(OC)nc(OC)c2)c1	4d	'='	34.8645	0.155405	1	Mtb (H37Rv)	0.368243	AlamarBlue/Resazurin/MABA method	0.525338	Training	25.4993	1.8685	16.3523	2.6641	9.849	3.2217	12	12.3058	11.1773	10.6799	10.4746	10.1973	580.949	572.497	550.863	546.396	549.178	544.918	56	98.0067	63.4286	83.9241	69.0503	80.3503	0	0	0	0	0	0	0	0	0	0	0	0	0	0
CHEMBL4555888	CCOc1cc([C@](O)(CCN(C)C)[C@@H](c2cc3cc(C#N)ccc3nc2OC)c2cccc(C)c2F)cc(OCC)n1	4d	'<'	34.9235	0.155405	1	Mtb (H37Rv)	0.368243	AlamarBlue/Resazurin/MABA method	0.525338	Test	23.1332	7.4253	15.178	6.0914	10.1994	4.2486	13	13.2666	12.4115	12.0439	11.5246	11.1267	613.342	605.309	580.717	577.549	574.161	571.288	63	100.178	72.7971	90.6441	76.7993	87.2849	0.1272	-0.0475	0.0239	-0.0749	-0.0498	-0.0726	2.502	0.9886	1.4019	1.2051	1.2155	1.2006	25.7294	27.324
CHEMBL4519008	COc1cc([C@](O)(CCN(C)C)[C@@H](c2cc3cc(C#N)ccc3nc2OC)c2cccc3c2OCCO3)cc(OC)n1	4d	'='	35.0478	0.155405	1	Mtb (H37Rv)	0.368243	AlamarBlue/Resazurin/MABA method	0.525338	Training	22.2234	3.4568	14.7249	3.5042	9.5157	3.4104	12	12.6398	11.4782	10.9748	10.6899	10.3621	608.466	602.465	576.725	570.231	570.62	565.732	62	105.171	71.9835	89.7892	75.3731	85.5757	0	0	0	0	0	0	0	0	0	0	0	0	0	0
CHEMBL4586271	COc1cc([C@](O)(CCN(C)C)[C@@H](c2cc3cc(C#N)ccc3nc2OC)c2cccc3c2CCC3)cc(OC)n1	4d	'='	36.1873	0.155405	1	Mtb (H37Rv)	0.368243	AlamarBlue/Resazurin/MABA method	0.525338	Training	22.1779	3.7246	14.5404	3.5591	9.6026	3.6134	13	13.0577	12.1572	11.6473	11.4403	11.1555	687.542	674.077	652.72	645.419	645.547	640.665	66	102.513	74.3153	91.4037	77.9118	88.2548	0	0	0	0	0	0	0	0	0	0	0	0	0	0
CHEMBL4526681	CCc1cc(C(O)(CCN(C)C)C(c2cc3cc(Br)ccc3nc2OC)c2cccc(OC)c2F)cc(CC)n1	4d	'='	49.1344	0.155405	1	Mtb (H37Rv)	0.368243	AlamarBlue/Resazurin/MABA method	0.525338	Training	22.8158	6.6707	15.1737	4.6636	9.9936	4.2421	12	11.7882	11.0879	10.3677	10.3311	9.8893	610.858	603.303	573.738	571.699	566.808	566.167	47	73.8003	56.4386	68.5439	60.7224	66.8421	0.9363	-0.1671	0.0557	-0.1208	-0.128	-0.1491	46.7601	5.1465	15.8935	9.206	10.043	8.6828	78.4994	71.8586
CHEMBL4580150	CCOc1cc([C@H](c2cc3cc(C#N)ccc3nc2OC)[C@@](O)(CCN(C)C)c2cc(OC)nc(OC)c2)cc(N(C)C)n1	4d	'='	49.9401	0.155405	1	Mtb (H37Rv)	0.368243	AlamarBlue/Resazurin/MABA method	0.525338	Test	29.4929	5.9428	19.6199	4.8446	11.7975	4.094	14	14.0286	13.1723	12.32	12.0373	11.5527	631.722	624.59	603.435	596.772	597.117	594.094	61	104.687	69.9249	90.68	74.8253	86.6304	0	0	0	0	0	0	0	0	0	0	0	0	0	0
CHEMBL4561342	CCOc1cc([C@](O)(CCN(C)C)[C@@H](c2cc3cc(C#N)ccc3nc2OC)c2cccc3c2OCCO3)cc(OCC)n1	4d	'='	50.1086	0.155405	1	Mtb (H37Rv)	0.368243	AlamarBlue/Resazurin/MABA method	0.525338	Training	23.8166	9.2141	16.1418	6.9796	10.7529	4.7092	14	14.9737	13.5329	12.9705	12.3188	11.8384	653.778	653.522	622.255	617.494	613.605	610.956	70	114.335	82.536	99.6532	85.1083	95.2172	0	0	0	0	0	0	0	0	0	0	0	0	0	0
CHEMBL4591849	COc1cc([C@](O)(CCN(C)C)[C@H](c2cc(OC)nc(N(C)C)c2)c2cc3cc(C#N)ccc3nc2OC)cc(OC)n1	4d	'='	51.1343	0.155405	1	Mtb (H37Rv)	0.368243	AlamarBlue/Resazurin/MABA method	0.525338	Training	28.6963	1.6304	18.7452	2.3928	10.9777	3.0914	13	12.8616	12.1449	11.3221	11.2229	10.8143	608.763	598.792	580.331	572.742	575.155	570.868	57	100.105	64.6486	85.7476	69.9512	81.8381	0	0	0	0	0	0	0	0	0	0	0	0	0	0
CHEMBL4544106	COc1cccc(C(c2cc3cc(Br)ccc3nc2OC)C(O)(CCN(C)C)c2cc(C)nc(C)c2)c1OC	4d	'='	67.2778	0.155405	1	Mtb (H37Rv)	0.368243	AlamarBlue/Resazurin/MABA method	0.525338	Training	23.9645	2.4104	14.7552	3.3562	9.8781	4.0382	11	10.2872	10.1534	9.3786	9.5784	9.1202	573.884	562.311	539.585	537.472	536.566	534.088	40	71.5469	49.1528	62.034	53.1318	59.3388	0.8091	-0.1197	0.0465	-0.0776	-0.0639	-0.0799	44.2581	4.1579	14.4967	7.9808	8.766	7.425	52.3769	44.0761
CHEMBL4170081	COc1cccc(C(c2cc3cc(Br)ccc3nc2OC)C(O)(CCN(C)C)c2cccc(F)c2)c1OC	4d	'='	68.5518	0.155405	1	Mtb (H37Rv)	0.368243	AlamarBlue/Resazurin/MABA method	0.525338	Test	19.0954	1.9682	13.2789	2.6187	8.9083	3.1563	9	9.0372	8.5785	7.9859	8.1433	7.7129	514.723	504.736	479.464	477.296	474.832	471.251	38	66.5469	44.5709	57.1105	48.7193	54.9496	0.9363	-0.1671	0.0166	-0.1265	-0.1138	-0.1366	46.7601	5.1465	15.9383	9.1566	9.9794	8.5989	69.4689	61.5002
CHEMBL4177296	COc1cccc(C(c2cc3cc(Br)ccc3nc2OC)C(O)(CCN(C)C)c2cccc(C)c2)c1F	4d	'='	70.4846	0.155405	1	Mtb (H37Rv)	0.368243	AlamarBlue/Resazurin/MABA method	0.525338	Training	18.333	1.7242	12.3841	2.8434	8.7023	3.1409	9	8.6632	8.5615	8.0206	8.1881	7.7577	515.656	501.77	478.712	475.956	472.562	469.576	38	64.3003	44.9292	56.6638	48.4872	54.4061	0.9363	-0.1671	0.0557	-0.1208	-0.128	-0.1491	46.7601	5.1465	15.8935	9.206	10.043	8.6831	78.3183	71.6522
CHEMBL376488	COc1nc2ccc(Br)cc2cc1[C@@H](c1ccccc1)[C@@](O)(CCN(C)C)c1cccc2ccccc12	4d	'='	72.0046	0.155405	1	Mtb (H37Rv)	0.368243	AlamarBlue/Resazurin/MABA method	0.525338	Training	12.7015	1.5549	9.8651	2.2058	7.6128	2.3753	7	7.0391	7.0049	6.5729	6.7276	6.3026	496.315	482.797	457.453	453.951	447.441	442.6	36	57.0537	41.3498	50.5587	42.8329	48.1418	0.8091	-0.1197	0.0465	-0.0776	-0.0639	-0.0799	44.2581	4.1579	14.4967	7.9808	8.766	7.4251	52.3264	44.0234
CHEMBL4516735	COc1cc([C@](O)(CCN(C)C)[C@H](c2cccnc2OC)c2cc3cc(C#N)ccc3nc2OC)cc(OC)n1	4d	'='	73.5808	0.155405	1	Mtb (H37Rv)	0.368243	AlamarBlue/Resazurin/MABA method	0.525338	Training	22.3024	1.6619	14.644	2.3047	9.1509	2.8411	11	11.3067	10.3901	9.9886	9.8277	9.5697	560.406	550.12	529.365	524.92	526.942	521.959	55	93.2601	61.8029	81.1089	66.8121	77.7594	0	0	0	0	0	0	0	0	0	0	0	0	0	0
CHEMBL4536986	COc1cc([C@](O)(CCN(C)C)[C@H](c2cc(OC(C)C)ncc2OC)c2cc3cc(C#N)ccc3nc2OC)cc(OC)n1	4d	'='	83.0979	0.155405	1	Mtb (H37Rv)	0.368243	AlamarBlue/Resazurin/MABA method	0.525338	Test	27.6345	4.7342	18.2877	4.7627	11.775	4.3308	14	14.5284	13.2699	12.7256	12.3027	11.8447	636.563	638.319	606.413	607.222	600.978	600.016	66	109.171	74.859	94.8226	79.2434	90.4563	0	0	0	0	0	0	0	0	0	0	0	0	0	0
CHEMBL4521403	COc1cc(C(O)(CCN(C)C)C(c2cc3cc(Br)ccc3nc2OC)c2ccnc(OC)c2OC)cnc1OC	4d	'='	95.6114	0.155405	1	Mtb (H37Rv)	0.368243	AlamarBlue/Resazurin/MABA method	0.525338	Training	25.4893	2.1314	16.4137	2.5775	9.699	3.4025	11	11.0354	10.1555	9.4073	9.4845	9.0218	547.147	541.295	514.973	513.03	510.918	508.196	40	76.04	47.8786	63.601	53.7378	60.7303	0.8091	-0.1197	0.0465	-0.0776	-0.0639	-0.0799	44.2581	4.1579	14.4967	7.9808	8.766	7.425	52.3637	44.0623
CHEMBL4209472	COc1nc2ccc(C#N)cc2cc1[C@@H](c1cc(C)c(C)s1)[C@@](O)(CCN(C)C)c1cccc(F)c1	4d	'='	99.2773	0.155405	1	Mtb (H37Rv)	0.368243	AlamarBlue/Resazurin/MABA method	0.525338	Training	17.5806	1.7614	11.095	3.1795	8.5986	3.2656	10	9.5595	10.0697	9.5129	9.7712	9.3329	617.176	598.521	584.812	578.601	581.686	574.079	54	84.0204	59.7596	74.8457	62.0451	71.963	0.1272	-0.0475	-0.03	-0.0489	-0.0499	-0.0568	2.502	0.9886	1.4416	1.1758	1.2135	1.1748	17.2921	17.649
CHEMBL4554862	CCOc1cc([C@](O)(CCN(C)C)[C@@H](c2cc3cc(Br)ccc3nc2OC)c2cccc3c2OCCO3)cc(OCC)n1	4d	'='	107.265	0.155405	1	Mtb (H37Rv)	0.368243	AlamarBlue/Resazurin/MABA method	0.525338	Training	23.8066	9.2269	16.1275	6.985	10.7372	4.7104	13	13.7033	12.5171	11.747	11.2834	10.6419	622.039	623.974	587.351	584.778	576.907	576.443	54	92.3688	66.9729	79.272	69.5141	75.7742	0.8091	-0.1197	0.0465	-0.0776	-0.0639	-0.0799	44.2581	4.1579	14.4967	7.9808	8.766	7.425	52.3881	44.0879
CHEMBL4585644	COc1cc(C(O)(CCn2ccnc2)C(c2cc3cc(Br)ccc3nc2OC)c2ccnc(OC)c2OC)cc(OC)n1	4d	'='	107.605	0.155405	1	Mtb (H37Rv)	0.368243	AlamarBlue/Resazurin/MABA method	0.525338	Test	19.0954	2.4358	9.7819	1.4806	3.6654	1.8286	9	9.4805	7.9956	7.5931	7.2409	7.1733	541.537	537.742	495.305	482.305	468.691	461.714	38	69.1956	45.6081	56.5258	50.1659	53.5996	0.8091	-0.1197	0.0465	-0.0776	-0.0639	-0.0799	44.2581	4.1579	14.4967	7.9808	8.766	7.425	52.3956	44.0957
CHEMBL4206467	COc1nc2ccc(Br)cc2cc1[C@@H](c1cc(C)c(C)s1)[C@@](O)(CCN(C)C)c1cccc(F)c1	4d	'='	107.618	0.155405	1	Mtb (H37Rv)	0.368243	AlamarBlue/Resazurin/MABA method	0.525338	Training	17.5706	1.7741	11.0807	3.1849	8.5829	3.2667	9	8.2891	9.0539	8.2893	8.7358	8.1363	585.405	568.928	549.849	545.852	544.942	539.545	38	62.0537	44.1966	54.4644	46.451	52.5194	0.9363	-0.1671	0.0166	-0.1265	-0.1139	-0.1367	46.7601	5.1465	15.9383	9.1566	9.9796	8.6	69.8276	61.8925
CHEMBL4543900	COc1cc([C@](O)(CCN(C)C)[C@@H](c2cc3cc(C#N)ccc3nc2OC)c2cccc3c2OCO3)cc(OC)n1	4d	'='	107.793	0.155405	1	Mtb (H37Rv)	0.368243	AlamarBlue/Resazurin/MABA method	0.525338	Training	20.1674	1.8641	13.6016	2.4856	8.8777	2.8351	11	11.6398	10.4231	10.1359	9.8787	9.6498	577.819	570.189	545.1	539.658	540.182	535.11	58	101.171	64.7095	85.3948	69.5597	80.9428	0	0	0	0	0	0	0	0	0	0	0	0	0	0
CHEMBL4516692	COc1cc(C(O)(CCN(C)C)C(c2cc3cc(Br)ccc3nc2OC)c2cccc(OC)c2F)cnc1OC	4d	'='	113.912	0.155405	1	Mtb (H37Rv)	0.368243	AlamarBlue/Resazurin/MABA method	0.525338	Training	22.2923	1.9248	14.9421	2.7169	9.3565	3.3012	10	10.0363	9.3725	8.7323	8.8162	8.3626	520.856	512.087	486.622	483.978	480.151	477.278	39	71.2935	46.2688	60.7241	51.5171	58.2119	0.9363	-0.1671	0.0557	-0.1208	-0.128	-0.1491	46.7601	5.1465	15.8935	9.206	10.043	8.683	78.3492	71.6875
CHEMBL4591790	COc1cccc(C(c2cc3cc(Br)ccc3nc2OC)C(O)(CCN(C)C)c2cnc(C)c(C)c2)c1OC	4d	'='	117.736	0.155405	1	Mtb (H37Rv)	0.368243	AlamarBlue/Resazurin/MABA method	0.525338	Test	23.9645	2.1654	14.6815	3.6947	9.9643	4.1854	11	10.2872	10.1197	9.4492	9.5828	9.1394	569.367	557.648	535.97	534.08	532.441	529.994	40	71.5469	49.1473	62.0098	53.228	59.428	0.8091	-0.1197	0.0465	-0.0776	-0.0639	-0.0799	44.2581	4.1579	14.4967	7.9808	8.766	7.425	52.3665	44.0653
CHEMBL4528706	COc1cccc(C(c2cc3cc(Br)ccc3nc2OC)C(O)(CCN(C)C)c2cc(C)cnc2C)c1OC	4d	'='	117.736	0.155405	1	Mtb (H37Rv)	0.368243	AlamarBlue/Resazurin/MABA method	0.525338	Training	23.9645	2.1654	14.8226	3.4225	9.8825	4.0951	11	10.2872	10.1081	9.4067	9.5964	9.1596	584.964	574.221	550.51	549.855	547.965	545.732	40	71.5469	49.1684	62.2774	53.4929	59.6979	0.8091	-0.1197	0.0465	-0.0776	-0.0639	-0.0799	44.2581	4.1579	14.4967	7.9808	8.766	7.425	52.3891	44.0889
CHEMBL4176528	COc1cccc(C(c2cc3cc(Br)ccc3nc2OC)C(O)(CCN(C)C)c2cccc(Cl)c2)c1F	4d	'='	119.064	0.155405	1	Mtb (H37Rv)	0.368243	AlamarBlue/Resazurin/MABA method	0.525338	Training	15.8984	1.7616	11.5721	2.4527	8.2109	2.6868	8	8.0382	7.7956	7.3302	7.5219	7.1225	499.722	487.147	462.318	460.28	456.905	454.173	37	61.8003	42.9611	54.4802	46.3379	52.1888	1.6013	-0.2757	0.0807	-0.1985	-0.2005	-0.2491	55.4731	6.9914	19.5946	11.7678	12.7565	11.1959	116.594	105.689
CHEMBL4550661	COc1cccc(C(c2cc3cc(Br)ccc3nc2OC)C(O)(CCN(C)C)c2cc(C)cnc2C)c1F	4d	'='	120.17	0.155405	1	Mtb (H37Rv)	0.368243	AlamarBlue/Resazurin/MABA method	0.525338	Training	20.7675	1.9588	13.1158	3.2565	9.1876	3.6336	10	9.2882	9.3251	8.7509	8.9496	8.5267	556.64	542.796	519.831	518.272	514.516	511.996	39	66.8003	47.5585	59.6471	51.6204	57.6408	0.9363	-0.1671	0.0557	-0.1208	-0.128	-0.1491	46.7601	5.1465	15.8935	9.206	10.0428	8.6822	78.4806	71.8372
CHEMBL4174915	COc1cccc(C(c2cc3cc(Br)ccc3nc2OC)C(O)(CCN(C)C)c2cccc(OC(F)(F)F)c2)c1OC	4d	'='	138.568	0.155405	1	Mtb (H37Rv)	0.368243	AlamarBlue/Resazurin/MABA method	0.525338	Test	21.7922	2.4855	15.3868	2.9743	10.2168	3.3415	10	12.5026	9.5202	10.8346	8.9643	9.7753	542.434	547.435	508.211	516.269	503.675	506.254	54	132.186	59.6376	110.424	61.5395	92.8036	0.9277	0.4924	0.1182	0.3978	-0.0257	0.2104	51.7642	7.1238	21.3115	10.8858	14.7364	10.2613	78.4464	69.1464
CHEMBL4204414	COc1nc2ccc(Br)cc2cc1[C@@H](c1ccc(N(C)C)nc1)[C@@](O)(CCN(C)C)c1cccc(F)c1	4d	'='	140.969	0.155405	1	Mtb (H37Rv)	0.368243	AlamarBlue/Resazurin/MABA method	0.525338	Training	19.0954	1.5235	13.9446	2.2107	9.5942	2.6755	9	8.594	8.7677	7.9811	8.2477	7.6749	506.068	491.526	470.761	465.817	461.825	457.18	38	63.8982	44.222	56.3892	47.3009	54.0619	0.9363	-0.1671	0.0166	-0.1265	-0.1138	-0.1367	46.7601	5.1465	15.9383	9.1566	9.9794	8.5994	69.2928	61.3077
CHEMBL4176833	COc1cccc(C(c2cc3cc(Br)ccc3nc2OC)C(O)(CCN(C)C)c2cccc(OC(F)(F)F)c2)c1F	4d	'='	141.183	0.155405	1	Mtb (H37Rv)	0.368243	AlamarBlue/Resazurin/MABA method	0.525338	Training	18.5953	2.2788	13.68	2.8083	9.5218	2.8797	9	11.5036	8.7372	10.1789	8.3175	9.1424	514.435	516.358	477.896	485.064	470.63	472.936	53	127.439	58.0277	107.793	59.6679	90.7475	1.0548	0.445	0.1274	0.3547	-0.0897	0.1412	54.2663	8.1124	22.7084	12.1111	16.0135	11.5193	104.397	96.7335
CHEMBL4514254	COc1cnc(OC)c(C(O)(CCN(C)C)C(c2cc3cc(Br)ccc3nc2OC)c2cccc(OC)c2F)c1	4d	'='	146.458	0.155405	1	Mtb (H37Rv)	0.368243	AlamarBlue/Resazurin/MABA method	0.525338	Training	22.2923	1.9248	14.9231	2.7527	9.4179	3.2561	10	10.0363	9.357	8.7647	8.845	8.4175	533.949	526.158	498.287	496.949	493.864	491.6	39	71.2935	46.4112	61.7303	52.4262	59.5421	0.9363	-0.1671	0.0557	-0.1208	-0.128	-0.149	46.7601	5.1465	15.8935	9.206	10.0427	8.6819	78.5178	71.8796
CHEMBL4174595	COc1nc2ccc(Cl)cc2cc1C(c1cccc(F)c1)C(O)(CCN(C)C)c1cccc(OC(F)(F)F)c1	4d	'='	159.861	0.155405	1	Mtb (H37Rv)	0.368243	AlamarBlue/Resazurin/MABA method	0.525338	Test	15.3983	2.0722	11.9833	2.5925	8.9553	2.6049	8	10.5045	7.9613	9.4366	7.616	8.4585	490.848	491.07	454.566	460.642	445.954	447.303	52	122.693	56.2734	103.825	56.4676	87.2401	0.9108	0.4562	0.0668	0.3499	-0.0796	0.158	18.7211	5.7993	11.9575	6.6297	9.8589	6.4261	80.2193	75.2334
CHEMBL4518121	COc1cc([C@](O)(CCN(C)C)[C@@H](c2cc3cc(C#N)ccc3nc2OC)c2cccc(OC)c2F)cc(OC)n1	4d	'='	160.534	0.155405	1	Mtb (H37Rv)	0.368243	AlamarBlue/Resazurin/MABA method	0.525338	Training	22.3024	1.912	14.7082	2.5752	9.1349	2.9281	11	11.3067	10.3901	9.9801	9.828	9.56	557.488	546.659	525.801	520.562	521.201	516.402	55	93.2601	61.8029	80.9784	67.0346	77.7842	0.1272	-0.0475	0.0092	-0.0432	-0.064	-0.0692	2.502	0.9886	1.3968	1.2252	1.2769	1.2577	26.0229	27.6633
CHEMBL4173523	COc1cccc(C(O)(CCN(C)C)C(c2cc3cc(C#N)ccc3nc2OC)c2cccc(OC)c2F)c1	4d	'='	169.936	0.155405	1	Mtb (H37Rv)	0.368243	AlamarBlue/Resazurin/MABA method	0.525338	Training	19.1054	1.9554	13.2958	2.7275	8.9175	3.0595	10	10.3077	9.603	9.2559	9.1669	8.8915	537.577	524.494	504.726	499.768	500.054	494.952	54	88.5135	60.1908	77.6945	64.2532	74.354	0.1272	-0.0475	0.0092	-0.0432	-0.064	-0.0693	2.502	0.9886	1.3968	1.2252	1.277	1.258	25.9435	27.5715
CHEMBL4165158	COc1cccc(C(O)(CCN(C)C)C(c2cc3cc(Br)ccc3nc2OC)c2cccc(OC)c2F)c1	4d	'='	171.38	0.155405	1	Mtb (H37Rv)	0.368243	AlamarBlue/Resazurin/MABA method	0.525338	Training	19.0954	1.9682	13.2816	2.7329	8.9018	3.0606	9	9.0372	8.5872	8.0323	8.1315	7.6949	505.779	494.867	469.762	466.982	463.288	460.353	38	66.5469	44.6277	57.3133	48.659	54.9109	0.9363	-0.1671	0.0557	-0.1208	-0.128	-0.1491	46.7601	5.1465	15.8935	9.206	10.043	8.6831	78.3307	71.6663
CHEMBL4167384	COc1cccc(C(c2cc3cc(Br)ccc3nc2OC)C(O)(CCN(C)C)c2cccc(F)c2)c1F	4d	'='	174.99	0.155405	1	Mtb (H37Rv)	0.368243	AlamarBlue/Resazurin/MABA method	0.525338	Test	15.8984	1.7616	11.5721	2.4527	8.2133	2.6946	8	8.0382	7.7956	7.3302	7.4965	7.0799	486.866	473.837	449.314	446.28	441.981	438.14	37	61.8003	42.9611	54.4802	46.8476	52.8936	1.0634	-0.2146	0.0257	-0.1697	-0.1779	-0.2059	49.2622	6.1352	17.3351	10.3818	11.2564	9.857	95.3033	88.9524
CHEMBL4166668	COc1cccc(C(c2cc3cc(C#N)ccc3nc2OC)C(O)(CCN(C)C)c2cccc(C)c2)c1F	4d	'='	175.23	0.155405	1	Mtb (H37Rv)	0.368243	AlamarBlue/Resazurin/MABA method	0.525338	Training	18.343	1.7114	12.3984	2.838	8.718	3.1398	10	9.9336	9.5773	9.2442	9.2235	8.9543	547.444	531.388	513.664	508.729	509.312	504.158	54	86.267	60.4923	77.045	64.0813	73.8492	0.1272	-0.0475	0.0092	-0.0432	-0.064	-0.0693	2.502	0.9886	1.3968	1.2252	1.277	1.2581	25.933	27.5594
CHEMBL4522192	COc1cc(C(O)(CCN(C)C)C(c2cc3cc(Br)ccc3nc2OC)c2cccc(OC)c2F)c(OC)cn1	4d	'='	179.004	0.155405	1	Mtb (H37Rv)	0.368243	AlamarBlue/Resazurin/MABA method	0.525338	Training	22.2923	2.1749	14.7462	2.6422	9.1701	3.0148	10	10.0363	9.357	8.76	8.8402	8.4124	535.24	527.502	499.497	498.14	494.985	492.696	39	71.2935	46.4112	61.4867	52.2407	59.3016	0.9363	-0.1671	0.0557	-0.1208	-0.128	-0.149	46.7601	5.1465	15.8935	9.206	10.0427	8.6819	78.5366	71.9011
CHEMBL4542436	COc1cccc(C(c2cc3cc(Br)ccc3nc2OC)C(O)(CCN(C)C)c2cc(C)nc(C)c2)c1F	4d	'='	188.838	0.155405	1	Mtb (H37Rv)	0.368243	AlamarBlue/Resazurin/MABA method	0.525338	Training	20.7675	2.2037	13.0484	3.1902	9.1831	3.5765	10	9.2882	9.3704	8.7228	8.9317	8.4873	545.729	531.078	509.087	506.079	503.306	500.544	39	66.8003	47.5429	59.4037	51.2601	57.2825	0.9363	-0.1671	0.0557	-0.1208	-0.128	-0.1491	46.7601	5.1465	15.8935	9.206	10.043	8.6828	78.3994	71.7446
CHEMBL4562174	COc1nc2ccc(Br)cc2cc1C(c1cccc(C)c1)C(O)(CCN(C)C)c1cc(C)nc(C)c1	4d	'='	200.536	0.155405	1	Mtb (H37Rv)	0.368243	AlamarBlue/Resazurin/MABA method	0.525338	Test	20.0051	1.9597	12.1637	3.363	9.1308	3.7354	10	8.9141	9.3603	8.6715	8.922	8.4757	552.307	534.771	516.387	512.612	510.554	507.535	39	64.5537	47.7567	57.6204	49.8179	55.4318	0.8091	-0.1197	0.0465	-0.0776	-0.0639	-0.0799	44.2581	4.1579	14.4967	7.9808	8.766	7.4251	52.3055	44.0015
CHEMBL4514187	COc1ccc(C(O)(CCN(C)C)C(c2cc3cc(Br)ccc3nc2OC)c2cccc(OC)c2F)cn1	4d	'='	205.307	0.155405	1	Mtb (H37Rv)	0.368243	AlamarBlue/Resazurin/MABA method	0.525338	Training	19.0954	1.9682	13.0367	2.5074	8.6347	2.7785	9	9.0372	8.5918	8.0647	8.146	7.7072	498.115	486.531	462.17	459.57	455.474	452.258	38	66.5469	44.6823	57.7845	48.8093	55.3402	0.9363	-0.1671	0.0557	-0.1208	-0.128	-0.1491	46.7601	5.1465	15.8935	9.206	10.0431	8.6833	78.2371	71.5597
CHEMBL4572116	COc1cc([C@](O)(CCN(C)C)[C@@H](c2cc3cc(C#N)ccc3nc2OC)c2cccc(OC)c2OC)cc(OC)n1	4d	'='	209.548	0.155405	1	Mtb (H37Rv)	0.368243	AlamarBlue/Resazurin/MABA method	0.525338	Training	25.4993	2.1186	16.415	2.7412	9.8299	3.3899	12	12.3058	11.1731	10.6359	10.4748	10.1929	585.559	577.804	556.206	551.841	554.337	549.804	56	98.0067	63.4128	83.6087	68.9063	79.8401	0	0	0	0	0	0	0	0	0	0	0	0	0	0
CHEMBL4214674	COc1nc2ccc(Br)cc2cc1[C@@H](c1cc(C)sc1C)[C@@](O)(CCN(C)C)c1cccnc1OC	4d	'='	210.323	0.155405	1	Mtb (H37Rv)	0.368243	AlamarBlue/Resazurin/MABA method	0.525338	Training	20.7675	1.9267	12.5776	2.7042	9.0979	3.2692	10	9.2882	9.9458	8.8074	9.524	8.7458	604.294	593.042	572.667	576.356	572.864	572.624	39	66.8003	46.2455	59.5488	49.9605	57.0768	0.8091	-0.1197	0.0465	-0.0776	-0.0639	-0.0799	44.2581	4.1579	14.4967	7.9808	8.766	7.425	52.4534	44.1562
CHEMBL4211187	COc1cccc([C@](O)(CCN(C)C)[C@@H](c2cc3cc(Br)ccc3nc2OC)c2cc(C)sc2C)n1	4d	'='	210.323	0.155405	1	Mtb (H37Rv)	0.368243	AlamarBlue/Resazurin/MABA method	0.525338	Test	20.7675	2.1967	12.4475	2.8515	9.0557	3.2609	10	9.2882	9.979	8.8044	9.4929	8.6934	591.464	579.057	560.669	562.806	559.308	558.919	39	66.8003	46.8887	59.0161	49.7417	56.407	0.8091	-0.1197	0.0465	-0.0776	-0.0639	-0.0799	44.2581	4.1579	14.4967	7.9808	8.766	7.425	52.4308	44.1326
CHEMBL4215619	COc1nc2ccc(Br)cc2cc1[C@@H](c1cc(C)sc1C)[C@@](O)(CCN(C)C)c1cccc(C#N)c1	4d	'='	212.559	0.155405	1	Mtb (H37Rv)	0.368243	AlamarBlue/Resazurin/MABA method	0.525338	Training	17.5806	1.9574	10.9498	2.7574	8.6	3.0594	10	9.5595	10.1872	9.2824	9.8291	9.1985	622.861	606.625	593.869	593.923	593.488	590.006	54	84.0204	59.9705	75.4455	61.7923	72.0294	0.8091	-0.1197	0.0465	-0.0776	-0.0639	-0.0799	44.2581	4.1579	14.4967	7.9808	8.766	7.425	52.4493	44.1519
CHEMBL4210380	COc1ncccc1C(c1cc2cc(Br)ccc2nc1OC)C(O)(CCN(C)C)c1cccc(F)c1	4d	'='	216.427	0.155405	1	Mtb (H37Rv)	0.368243	AlamarBlue/Resazurin/MABA method	0.525338	Training	15.8984	1.5115	11.5079	2.1822	8.2293	2.6076	8	8.0382	7.7956	7.3386	7.4962	7.0896	489.748	477.253	452.831	450.585	447.653	443.622	37	61.8003	42.9611	54.6107	46.6251	52.8684	0.9363	-0.1671	0.0166	-0.1265	-0.1138	-0.1366	46.7601	5.1465	15.9383	9.1566	9.9794	8.599	69.3723	61.3946
CHEMBL4176422	COc1cccc(C(c2cc3cc(N4CCOCC4)ccc3nc2OC)C(O)(CCN(C)C)c2cccc(OC(F)(F)F)c2)c1F	4d	'='	217.499	0.155405	1	Mtb (H37Rv)	0.368243	AlamarBlue/Resazurin/MABA method	0.525338	Training	24.8313	5.5755	18.0433	6.1424	12.821	5.6347	13	15.8075	12.7509	14.1238	11.9977	12.6257	642.141	644.111	605.775	610.941	594.769	593.792	69	156.652	80.589	133.021	82.1062	113.027	0.2457	0.5647	0.0809	0.4323	-0.0258	0.2211	10.0082	3.9545	8.2117	4.1303	7.2474	4.0943	52.0462	52.6811
CHEMBL4210920	COc1nc2ccc(Br)cc2cc1[C@@H](c1ccnc(OC)c1OC)[C@@](O)(CCN(C)C)c1cccc(C#N)c1	4d	'='	219.777	0.155405	1	Mtb (H37Rv)	0.368243	AlamarBlue/Resazurin/MABA method	0.525338	Test	19.1054	1.9554	13.0579	2.3052	8.5656	2.7884	10	10.3077	9.5943	9.2255	9.1753	8.9044	557.633	545.51	525.42	521.139	522.293	516.355	54	88.5135	60.134	77.7001	64.1811	74.3371	0.8091	-0.1197	0.0465	-0.0776	-0.0639	-0.0799	44.2581	4.1579	14.4967	7.9808	8.766	7.425	52.368	44.0669
CHEMBL4535649	COc1nc2ccc(Br)cc2cc1C(c1cccc(C)c1)C(O)(CCN(C)C)c1cccnc1OC	4d	'='	236.149	0.155405	1	Mtb (H37Rv)	0.368243	AlamarBlue/Resazurin/MABA method	0.525338	Training	18.333	1.4741	12.3294	2.5641	8.6689	3.0558	9	8.6632	8.5598	8.0242	8.193	7.7818	519.307	506.31	483.159	481.026	478.142	474.994	38	64.3003	45.0129	57.1456	48.6835	55.0105	0.8091	-0.1197	0.0465	-0.0776	-0.0639	-0.0799	44.2581	4.1579	14.4967	7.9808	8.766	7.4251	52.3064	44.0025
CHEMBL4210538	COc1ncccc1[C@H](c1cc2cc(Br)ccc2nc1OC)[C@@](O)(CCN(C)C)c1cccc(C)c1	4d	'='	236.149	0.155405	1	Mtb (H37Rv)	0.368243	AlamarBlue/Resazurin/MABA method	0.525338	Training	18.333	1.4741	12.3199	2.5729	8.7183	3.0539	9	8.6632	8.5615	8.0291	8.1878	7.7674	518.563	505.217	482.262	480.301	478.285	475.115	38	64.3003	44.9292	56.7943	48.2647	54.3808	0.8091	-0.1197	0.0465	-0.0776	-0.0639	-0.0799	44.2581	4.1579	14.4967	7.9808	8.766	7.425	52.3195	44.0162
CHEMBL4212501	CCSc1ccc([C@H](c2cc3cc(Br)ccc3nc2OC)[C@@](O)(CCN(C)C)c2cccc(F)c2)cn1	4d	'='	239.496	0.155405	1	Mtb (H37Rv)	0.368243	AlamarBlue/Resazurin/MABA method	0.525338	Training	16.695	4.1085	11.7465	3.726	8.4157	2.9936	9	9.874	9.2891	8.7049	8.607	8.019	542.941	534.73	506.42	501.504	491.305	487.222	41	60.557	46.2487	55.3704	48.7992	54.4994	0.9363	-0.1671	0.0166	-0.1265	-0.1138	-0.1367	46.7601	5.1465	15.9383	9.1566	9.9794	8.5994	69.3485	61.3686
CHEMBL4578699	COc1cccc(C(c2cc3cc(Br)ccc3nc2OC)C(O)(CCN(C)C)c2cc(C)cc(C)n2)c1F	4d	'='	240.339	0.155405	1	Mtb (H37Rv)	0.368243	AlamarBlue/Resazurin/MABA method	0.525338	Test	20.7675	1.9767	13.1578	3.2227	9.2158	3.6182	10	9.2882	9.3579	8.7238	8.9389	8.4976	542.697	527.991	506.274	503.287	500.724	498.023	39	66.8003	47.9938	59.9884	51.9787	57.9255	0.9363	-0.1671	0.0557	-0.1208	-0.128	-0.1495	46.7601	5.1465	15.8935	9.206	10.043	8.6828	78.343	71.6804
CHEMBL4175349	COc1cccc([C@@H](c2cc3cc(SC)ccc3nc2OC)[C@@](O)(CCN(C)C)c2cccc(F)c2)c1F	4d	'='	241.34	0.155405	1	Mtb (H37Rv)	0.368243	AlamarBlue/Resazurin/MABA method	0.525338	Training	19.0954	0.9696	13.2816	2.3715	8.8352	2.8948	9	10.0405	8.5872	8.3971	8.2039	7.8392	524.776	510.923	486.246	478.823	474.926	469.704	38	62.1778	44.6277	55.7569	48.5654	54.507	0.2543	-0.0949	-0.0208	-0.092	-0.1139	-0.126	5.0041	1.9772	2.8384	2.4011	2.4903	2.432	43.0114	44.9663
CHEMBL4171196	COc1cccc(C(c2cc3cc(C#N)ccc3nc2OC)C(O)(CCN(C)C)c2cccc(Cl)c2)c1F	4d	'='	243.432	0.155405	1	Mtb (H37Rv)	0.368243	AlamarBlue/Resazurin/MABA method	0.525338	Training	15.9085	1.7488	11.5863	2.4473	8.2266	2.6857	9	9.3086	8.8114	8.5537	8.5572	8.3191	531.521	516.776	497.286	493.069	493.675	488.774	53	83.767	58.5241	74.8614	61.932	71.6319	0.7922	-0.156	0.0342	-0.1209	-0.1366	-0.1693	11.215	2.8335	5.0979	3.7871	3.9905	3.7708	64.1687	61.5543
CHEMBL4212741	COc1nc2ccc(Br)cc2cc1[C@@H](c1ccc(SC)nc1)[C@@](O)(CCN(C)C)c1cccc(F)c1	4d	'='	245.386	0.155405	1	Mtb (H37Rv)	0.368243	AlamarBlue/Resazurin/MABA method	0.525338	Training	15.8984	0.7629	11.332	1.9359	8.0143	2.3671	8	9.0415	7.8158	7.6845	7.5048	7.1862	507.274	491.049	469.5	462.251	458.655	454.305	37	57.4312	42.9143	52.1834	45.3627	50.957	0.9363	-0.1671	0.0166	-0.1265	-0.1138	-0.1367	46.7601	5.1465	15.9383	9.1566	9.9794	8.5994	69.3404	61.3598
CHEMBL4162945	COc1nc2ccc(C3CC3)cc2cc1C(c1ccccc1)C(O)(CCN(C)C)c1cccc2ccccc12	4d	'='	251.602	0.155405	1	Mtb (H37Rv)	0.368243	AlamarBlue/Resazurin/MABA method	0.525338	Test	15.1961	3.6985	11.7459	3.8213	9.0017	3.5717	10	9.9974	9.8282	9.2613	9.267	8.7172	593.471	581.738	556.338	551.739	543.16	536.524	53	74.5537	58.8358	67.8867	59.7993	64.8312	0	0	0	0	0	0	0	0	0	0	0	0	0	0
CHEMBL4574868	COc1nc2ccc(Br)cc2cc1C(c1cccc(C)c1)C(O)(CCN(C)C)c1cccnc1C	4d	'='	280.636	0.155405	1	Mtb (H37Rv)	0.368243	AlamarBlue/Resazurin/MABA method	0.525338	Training	17.5706	1.7521	11.3079	3.0182	8.6583	3.338	9	8.2891	8.5537	8.0192	8.251	7.8237	531.607	515.559	494.81	492.659	488.976	485.752	38	62.0537	45.8587	55.6072	47.9867	53.5643	0.8091	-0.1197	0.0465	-0.0776	-0.0639	-0.0799	44.2581	4.1579	14.4967	7.9808	8.766	7.4251	52.3027	43.9986
CHEMBL4547982	COc1cccc(C(c2cc3cc(Br)ccc3nc2OC)C(O)(CCN(C)C)c2cncc(C)c2)c1F	4d	'='	281.447	0.155405	1	Mtb (H37Rv)	0.368243	AlamarBlue/Resazurin/MABA method	0.525338	Training	18.333	1.7242	12.3236	2.7701	8.6451	3.0809	9	8.6632	8.5615	8.0362	8.207	7.7832	512.665	498.642	475.568	472.661	469.187	466.076	38	64.3003	44.9292	57.0632	48.9966	55.1194	0.9363	-0.1671	0.0557	-0.1208	-0.128	-0.1491	46.7601	5.1465	15.8935	9.206	10.043	8.6831	78.2808	71.6094
CHEMBL4217529	COc1nc2ccc(C#N)cc2cc1[C@@H](c1ccnc(OC)c1OC)[C@@](O)(CCN(C)C)c1cccc(C)c1	4d	'='	284.825	0.155405	1	Mtb (H37Rv)	0.368243	AlamarBlue/Resazurin/MABA method	0.525338	Training	21.54	1.9181	13.87	2.6987	9.0605	3.241	11	10.9327	10.3602	9.9192	9.8918	9.6134	573.709	560.55	541.982	537.74	540.043	535.04	55	91.0135	62.1022	79.9219	66.3021	76.3687	0	0	0	0	0	0	0	0	0	0	0	0	0	0
CHEMBL4205718	COc1nc2ccc(Br)cc2cc1[C@@H](c1cccnc1N(C)C)[C@@](O)(CCN(C)C)c1cccc(F)c1	4d	'='	317.181	0.155405	1	Mtb (H37Rv)	0.368243	AlamarBlue/Resazurin/MABA method	0.525338	Test	19.0954	2.7739	14.1927	2.795	9.9063	3.1562	9	8.594	8.7425	7.969	8.2891	7.7347	532.825	519.147	496.172	492.871	491.586	487.41	38	63.8982	44.2266	56.9495	48.0353	54.9265	0.9363	-0.1671	0.0166	-0.1265	-0.1138	-0.1366	46.7601	5.1465	15.9383	9.1566	9.9794	8.5989	69.4888	61.5219
CHEMBL4163169	COc1cccc(C(c2cc3cc(Br)ccc3nc2OC)C(O)(CCN(C)C)c2cccc(OC)c2OC)c1OC	4d	'='	319.714	0.155405	1	Mtb (H37Rv)	0.368243	AlamarBlue/Resazurin/MABA method	0.525338	Training	25.4893	2.3815	16.689	2.991	10.1096	3.8936	11	11.0354	10.1358	9.3769	9.4888	9.04	567.09	563.279	534.59	534.338	532.848	530.648	40	76.04	48.0079	63.9713	54.0197	60.8614	0.8091	-0.1197	0.0465	-0.0776	-0.0639	-0.0799	44.2581	4.1579	14.4967	7.9808	8.766	7.425	52.4003	44.1007
CHEMBL4163250	COc1cccc([C@@H](c2cc3cc(N4CCSCC4)ccc3nc2OC)[C@@](O)(CCN(C)C)c2cccc(F)c2)c1F	4d	'='	320.005	0.155405	1	Mtb (H37Rv)	0.368243	AlamarBlue/Resazurin/MABA method	0.525338	Training	22.1345	4.1284	15.517	5.1282	11.1089	4.9893	12	13.6798	12.4112	12.2226	11.7573	11.2254	714.064	696.399	671.274	659.051	647.962	633.28	53	79.3624	60.2794	71.4549	64.2291	69.4062	0.2543	-0.0949	-0.0208	-0.092	-0.1139	-0.126	5.0041	1.9772	2.8384	2.4011	2.4903	2.432	42.9807	44.9309
CHEMBL4165605	COc1cccc(C(c2cc3cc(C#N)ccc3nc2OC)C(O)(CCN(C)C)c2cccc(F)c2)c1OC	4d	'='	320.991	0.155405	1	Mtb (H37Rv)	0.368243	AlamarBlue/Resazurin/MABA method	0.525338	Training	19.1054	1.9554	13.2932	2.6133	8.924	3.1552	10	10.3077	9.5943	9.2095	9.1787	8.9094	546.51	534.344	514.416	510.064	511.578	505.827	54	88.5135	60.134	77.4917	64.3134	74.3926	0.1272	-0.0475	-0.03	-0.0489	-0.0499	-0.0568	2.502	0.9886	1.4416	1.1758	1.2133	1.1739	17.1006	17.4317
CHEMBL4173386	COc1nc2ccc(I)cc2cc1C(c1ccccc1)C(O)(CCN(C)C)c1cccc2ccccc12	4d	'='	331.939	0.155405	1	Mtb (H37Rv)	0.368243	AlamarBlue/Resazurin/MABA method	0.525338	Test	12.7015	1.5549	9.8651	2.2058	7.6128	2.3753	7	7.0391	7.0049	6.5729	6.7276	6.3026	499.651	486.051	460.715	457.422	451.116	446.616	36	57.0537	41.3498	50.5587	42.8329	48.1418	0.5319	-0.097	0.0067	-0.0742	-0.0656	-0.0746	111.639	6.6037	33.3607	16.434	18.5165	15.0569	90.7009	71.5908
CHEMBL4541442	COc1cccc(C(c2cc3cc(Br)ccc3nc2OC)C(O)(CCN(C)C)c2ncccc2C)c1F	4d	'='	334.219	0.155405	1	Mtb (H37Rv)	0.368243	AlamarBlue/Resazurin/MABA method	0.525338	Training	18.333	1.7441	12.3651	2.8019	8.7534	3.206	9	8.6632	8.5513	8.0777	8.2671	7.845	523.06	509.873	485.695	484.326	480.078	477.162	38	64.3003	46.1249	57.8736	50.0257	55.8723	0.9363	-0.1671	0.0557	-0.1208	-0.128	-0.1495	46.7601	5.1465	15.8935	9.206	10.0428	8.6824	78.343	71.6804
CHEMBL4203031	COc1cccc([C@](O)(CCN(C)C)[C@@H](c2cc3cc(Br)ccc3nc2OC)c2ccnc(OC)c2OC)c1OC	4d	'='	335.169	0.155405	1	Mtb (H37Rv)	0.368243	AlamarBlue/Resazurin/MABA method	0.525338	Training	25.4893	2.3815	16.4538	2.6856	9.7572	3.5334	11	11.0354	10.1358	9.3962	9.5103	9.0662	565.355	561.39	532.589	532.152	530.527	528.208	40	76.04	48.0079	64.218	54.3685	61.3228	0.8091	-0.1197	0.0465	-0.0776	-0.0639	-0.0799	44.2581	4.1579	14.4967	7.9808	8.766	7.425	52.3947	44.0948
CHEMBL4589796	CCc1cc(C(O)(CCN(C)C)C(c2cc3cc(C#N)ccc3nc2OC)c2cccc(OC)c2F)cc(CC)n1	4d	'='	341.309	0.155405	1	Mtb (H37Rv)	0.368243	AlamarBlue/Resazurin/MABA method	0.525338	Training	22.8258	6.6579	15.188	4.6582	10.0093	4.241	13	13.0586	12.1036	11.5913	11.3665	11.0859	642.597	632.864	608.636	604.411	603.497	600.678	63	95.767	72.0017	88.9251	76.3166	86.2852	0.1272	-0.0475	0.0092	-0.0432	-0.064	-0.0692	2.502	0.9886	1.3968	1.2252	1.2769	1.2577	26.0867	27.7371
CHEMBL4159476	COc1cccc(C(c2cc3cc(C#N)ccc3nc2OC)C(O)(CCN(C)C)c2cccc(F)c2)c1F	4d	'='	347.772	0.155405	1	Mtb (H37Rv)	0.368243	AlamarBlue/Resazurin/MABA method	0.525338	Test	15.9085	1.7488	11.5863	2.4473	8.229	2.6935	9	9.3086	8.8114	8.5537	8.5319	8.2765	518.675	503.478	484.29	479.08	478.761	472.758	53	83.767	58.5241	74.8614	62.4418	72.3367	0.2543	-0.0949	-0.0208	-0.092	-0.1139	-0.126	5.0041	1.9772	2.8384	2.4011	2.4903	2.432	42.9145	44.8546
CHEMBL4167033	COc1cccc(C(c2cc3cc(C#N)ccc3nc2OC)C(O)(CCN(C)C)c2cccc(OC(F)(F)F)c2)c1OC	4d	'='	352.574	0.155405	1	Mtb (H37Rv)	0.368243	AlamarBlue/Resazurin/MABA method	0.525338	Training	21.8023	2.4727	15.4011	2.9689	10.2325	3.3404	11	13.773	10.536	12.0582	9.9997	10.9719	574.207	577.023	543.149	549.018	540.406	540.811	70	154.153	75.2007	130.805	77.1337	112.247	0.1186	0.6121	0.0717	0.4755	0.0383	0.2903	7.5061	2.9658	6.8148	2.9051	5.9704	2.8363	26.069	25.0693
CHEMBL4172736	COc1cccc(C(c2cc3cc(F)ccc3nc2OC)C(O)(CCN(C)C)c2cccc(OC(F)(F)F)c2)c1F	4d	'='	364.229	0.155405	1	Mtb (H37Rv)	0.368243	AlamarBlue/Resazurin/MABA method	0.525338	Training	18.5953	2.2788	13.68	2.8083	9.5218	2.8797	9	11.5036	8.7372	10.1789	8.3175	9.1424	509.813	511.841	473.379	480.246	465.512	467.326	53	127.439	58.0277	107.793	59.6679	90.7475	0.3729	0.5172	0.0509	0.3839	-0.0726	0.1741	12.5102	4.9431	9.6533	5.2987	8.4405	5.2265	68.1712	69.0053
CHEMBL4176516	CO/N=C/c1ccc2nc(OC)c([C@@H](c3ccccc3)[C@](O)(CCN(C)C)c3cccc4ccccc34)cc2c1	4d	'='	393.502	0.155405	1	Mtb (H37Rv)	0.368243	AlamarBlue/Resazurin/MABA method	0.525338	Training	15.9159	1.7482	11.4138	2.4359	8.1868	2.616	9	9.1073	9.1195	8.589	8.6538	8.17	549.233	532.195	513.833	509.831	504.407	499.257	46	75.567	57.4198	66.318	59.0676	62.4016	0	0	0	0	0	0	0	0	0	0	0	0	0	0
CHEMBL4212789	COc1nc2ccc(Br)cc2cc1[C@@H](c1ccc(C)s1)[C@@](O)(CCN(C)C)c1cccnc1OC	4d	'='	395.307	0.155405	1	Mtb (H37Rv)	0.368243	AlamarBlue/Resazurin/MABA method	0.525338	Test	18.333	1.768	12.1305	2.435	8.6801	2.8817	9	8.6632	9.0858	8.0248	8.6855	7.9145	571.43	558.012	531.997	529.619	528.694	525.197	38	64.3003	43.6786	57.1255	47.4623	54.64	0.8091	-0.1197	0.0465	-0.0776	-0.0639	-0.0799	44.2581	4.1579	14.4967	7.9808	8.766	7.4253	52.5148	44.2205
CHEMBL4160553	COc1nc2ccc(Br)cc2cc1C(c1cccc(F)c1)C(O)(CCN(C)C)c1cccc(OC(F)(F)F)c1	4d	'='	411.563	0.155405	1	Mtb (H37Rv)	0.368243	AlamarBlue/Resazurin/MABA method	0.525338	Training	15.3983	2.0722	11.9833	2.5925	8.9553	2.6049	8	10.5045	7.9613	9.4366	7.616	8.4585	492.494	492.676	456.176	462.361	447.78	449.308	52	122.693	56.2734	103.825	56.4676	87.2401	1.0548	0.445	0.0883	0.3488	-0.078	0.1559	54.2663	8.1124	22.7531	12.0626	15.9493	11.4191	95.6353	86.6884
CHEMBL4205407	COc1ncccc1C(c1cc2cc(Br)ccc2nc1OC)C(O)(CCN(C)C)c1cccc2c1OCO2	4d	'='	413.451	0.155405	1	Mtb (H37Rv)	0.368243	AlamarBlue/Resazurin/MABA method	0.525338	Training	16.9604	1.6703	12.1046	2.2991	8.5119	2.7797	9	9.3703	8.6029	8.2296	8.2436	7.8645	533.723	527.255	496.107	494.643	490.769	487.481	41	74.4578	47.6947	63.2314	52.5449	59.8752	0.8091	-0.1197	0.0465	-0.0776	-0.0639	-0.0799	44.2581	4.1579	14.4967	7.9808	8.766	7.425	52.3477	44.0456
CHEMBL4208143	COc1ccc([C@H](c2cc3cc(Br)ccc3nc2OC)[C@@](O)(CCN(C)C)c2cccnc2OC)s1	4d	'='	419.192	0.155405	1	Mtb (H37Rv)	0.368243	AlamarBlue/Resazurin/MABA method	0.525338	Training	19.0954	1.7671	12.952	2.2878	8.5916	2.7494	9	9.0372	8.7944	8.3288	8.333	8.0788	554.925	544.459	517.777	514.897	513.878	510.004	38	66.5469	44.0115	57.2699	48.0521	54.9403	0.8091	-0.1197	0.0465	-0.0776	-0.0639	-0.0799	44.2581	4.1579	14.4967	7.9808	8.766	7.4253	52.5186	44.2244
CHEMBL4168377	COc1nc2ccc(OC(F)(F)F)cc2cc1C(c1ccccc1)C(O)(CCN(C)C)c1cccc2ccccc12	4d	'='	428.097	0.155405	1	Mtb (H37Rv)	0.368243	AlamarBlue/Resazurin/MABA method	0.525338	Test	15.3983	2.0722	11.973	2.5622	8.921	2.562	8	10.5045	7.9466	9.4243	7.5649	8.3809	513.389	514.335	475.438	481.547	464.851	465.167	52	122.693	56.4164	103.907	55.9286	86.2356	0.1186	0.6121	0.0717	0.4755	0.0384	0.2905	7.5061	2.9658	6.8148	2.9051	5.9682	2.8299	25.6042	24.5556
CHEMBL4177228	COc1cccc(C(c2cc3cc(Cl)ccc3nc2OC)C(O)(CCN(C)C)c2cccc(OC)c2OC)c1OC	4d	'='	430.211	0.155405	1	Mtb (H37Rv)	0.368243	AlamarBlue/Resazurin/MABA method	0.525338	Training	25.4893	2.3815	16.689	2.991	10.1096	3.8936	11	11.0354	10.1358	9.3769	9.4888	9.04	565.345	561.565	532.876	532.51	530.904	528.523	40	76.04	48.0079	63.9713	54.0197	60.8614	0.665	-0.1085	0.025	-0.0766	-0.0656	-0.0778	8.7129	1.8449	3.7011	2.5479	2.6757	2.432	36.9884	32.654
CHEMBL4168557	COc1nc2ccc(Br)cc2cc1C(c1ccccc1)C(O)(CCN(C)C)c1cccc(F)c1	4d	'='	439.392	0.155405	1	Mtb (H37Rv)	0.368243	AlamarBlue/Resazurin/MABA method	0.525338	Training	12.7015	1.5549	9.8766	2.2423	7.6592	2.4359	7	7.0391	7.0241	6.5984	6.7884	6.3883	463.418	448.738	426.577	423.029	418.676	414.375	36	57.0537	41.2476	50.5344	43.3525	48.9631	0.9363	-0.1671	0.0166	-0.1265	-0.1138	-0.1367	46.7601	5.1465	15.9383	9.1566	9.9794	8.5994	69.2518	61.2629
CHEMBL4564401	COc1cccc(C(c2cc3cc(C#N)ccc3nc2OC)C(O)(CCN(C)C)c2cc(C)nc(C)c2)c1OC	4d	'='	443.902	0.155405	1	Mtb (H37Rv)	0.368243	AlamarBlue/Resazurin/MABA method	0.525338	Training	23.9745	2.3976	14.7695	3.3508	9.8938	4.0371	12	11.5577	11.1692	10.6021	10.6138	10.3168	605.628	591.871	574.49	570.187	573.259	568.603	56	93.5135	64.7158	82.4152	68.726	78.7819	0	0	0	0	0	0	0	0	0	0	0	0	0	0
CHEMBL4166216	COc1cccc(C(c2cc3cc(C#N)ccc3nc2OC)C(O)(CCN(C)C)c2cccc(OC(F)(F)F)c2)c1F	4d	'='	445.526	0.155405	1	Mtb (H37Rv)	0.368243	AlamarBlue/Resazurin/MABA method	0.525338	Test	18.6053	2.266	13.6943	2.8029	9.5375	2.8786	10	12.774	9.753	11.4024	9.3529	10.339	546.231	545.979	512.859	517.846	507.396	507.535	69	149.406	73.5908	128.174	75.262	110.191	0.2457	0.5647	0.0809	0.4323	-0.0258	0.2211	10.0082	3.9545	8.2117	4.1303	7.2474	4.0943	51.9991	52.6268
CHEMBL4161628	CCc1ccc2nc(OC)c(C(c3ccccc3)C(O)(CCN(C)C)c3cccc4ccccc34)cc2c1	4d	'='	455.743	0.155405	1	Mtb (H37Rv)	0.368243	AlamarBlue/Resazurin/MABA method	0.525338	Training	16.1602	3.9089	11.5875	3.3607	8.5132	3.1279	9	8.9141	8.6337	8.0711	8.1159	7.6463	543.869	532.447	505.028	501.399	493.506	488.485	41	63.0537	47.5225	56.9001	49.1266	54.4742	0	0	0	0	0	0	0	0	0	0	0	0	0	0
CHEMBL4163413	COc1cccc([C@H](c2cc3cc(N4CCSCC4)ccc3nc2OC)[C@@](O)(CCN(C)C)c2cccc(F)c2)c1OC	4d	'='	462.214	0.155405	1	Mtb (H37Rv)	0.368243	AlamarBlue/Resazurin/MABA method	0.525338	Training	25.3314	4.3351	17.2238	5.2942	11.804	5.451	13	14.6789	13.1942	12.8783	12.4041	11.8583	741.985	727.366	701.498	690.149	680.904	666.496	54	84.109	61.8893	74.0852	66.1008	71.4622	0.1272	-0.0475	-0.03	-0.0489	-0.0499	-0.0568	2.502	0.9886	1.4416	1.1758	1.2133	1.1739	17.1118	17.4444
CHEMBL4549513	COc1ccc(C(O)(CCN(C)C)C(c2cc3cc(Br)ccc3nc2OC)c2cccc(OC)c2OC)cn1	4d	'='	469.389	0.155405	1	Mtb (H37Rv)	0.368243	AlamarBlue/Resazurin/MABA method	0.525338	Training	22.2923	2.1749	14.7435	2.6734	9.3298	3.2403	10	10.0363	9.3748	8.7205	8.7927	8.3401	525.974	517.434	492.334	490.61	488.359	485.411	39	71.2935	46.2922	60.4148	50.6807	57.3955	0.8091	-0.1197	0.0465	-0.0776	-0.0639	-0.0799	44.2581	4.1579	14.4967	7.9808	8.766	7.425	52.3524	44.0506
CHEMBL4568632	COc1cccc(C(c2cc3cc(Br)ccc3nc2OC)C(O)(CCN(C)C)c2cc(C)cc(C)n2)c1OC	4d	'='	470.944	0.155405	1	Mtb (H37Rv)	0.368243	AlamarBlue/Resazurin/MABA method	0.525338	Test	23.9645	2.1833	14.8646	3.3887	9.9108	4.0799	11	10.2872	10.1409	9.3796	9.5857	9.1304	570.794	559.159	536.71	534.614	533.913	531.495	40	71.5469	49.6037	62.6187	53.8502	59.9808	0.8091	-0.1197	0.0465	-0.0776	-0.0639	-0.0799	44.2581	4.1579	14.4967	7.9808	8.766	7.425	52.3684	44.0673
CHEMBL4580466	COc1cccc(C(c2cc3cc(Br)ccc3nc2OC)C(O)(CCN(C)C)c2cccc(C)n2)c1F	4d	'='	510.123	0.155405	1	Mtb (H37Rv)	0.368243	AlamarBlue/Resazurin/MABA method	0.525338	Training	18.333	2.014	12.3519	2.8764	8.6993	3.1782	9	8.6632	8.6057	8.0619	8.2356	7.8041	509.688	495.528	472.854	470.039	466.754	463.709	38	64.3003	46.1074	57.7656	49.8498	55.7128	0.9363	-0.1671	0.0557	-0.1208	-0.128	-0.1495	46.7601	5.1465	15.8935	9.206	10.043	8.6831	78.2433	71.5667
CHEMBL4163293	COc1cccc([C@@H](c2cc3cc(N4CC5(COC5)C4)ccc3nc2OC)[C@@](O)(CCN(C)C)c2cccc(Cl)c2)c1F	4d	'='	511.433	0.155405	1	Mtb (H37Rv)	0.368243	AlamarBlue/Resazurin/MABA method	0.525338	Training	22.2712	3.3255	17.5096	3.9769	13.6268	4.1656	13	13.3421	13.0207	12.4712	12.5622	12.0012	695.952	682.159	658.13	651.581	649.723	640.847	69	107.013	82.2029	98.3527	84.636	93.6877	0.7922	-0.156	0.0342	-0.1209	-0.1366	-0.1693	11.215	2.8335	5.0979	3.7871	3.9905	3.7708	64.222	61.6149
CHEMBL4572143	COc1cccc(C(c2cc3cc(Br)ccc3nc2OC)C(O)(CCN(C)C)c2ncc(C)cc2C)c1F	4d	'='	515.013	0.155405	1	Mtb (H37Rv)	0.368243	AlamarBlue/Resazurin/MABA method	0.525338	Training	20.7675	1.7067	13.286	3.18	9.3274	3.6579	10	9.2882	9.3126	8.7618	8.9662	8.5256	549.764	535.636	513.63	512.215	508.278	505.817	39	66.8003	48.0794	60.1279	52.1241	58.0138	0.9363	-0.1671	0.0557	-0.1208	-0.128	-0.1495	46.7601	5.1465	15.8935	9.206	10.0428	8.6824	78.393	71.7373
CHEMBL4538205	COc1cccc(C(c2cc3cc(Br)ccc3nc2OC)C(O)(CCN(C)C)c2cncc(C)c2)c1OC	4d	'='	516.778	0.155405	1	Mtb (H37Rv)	0.368243	AlamarBlue/Resazurin/MABA method	0.525338	Test	21.5299	1.9309	14.0304	2.9361	9.3401	3.5426	10	9.6622	9.3445	8.692	8.8538	8.4161	540.626	529.656	505.843	503.818	502.196	499.362	39	69.0469	46.5391	59.6935	50.868	57.1752	0.8091	-0.1197	0.0465	-0.0776	-0.0639	-0.0799	44.2581	4.1579	14.4967	7.9808	8.766	7.425	52.359	44.0575
CHEMBL4533980	COc1cccc(C(c2cc3cc(Br)ccc3nc2OC)C(O)(CCN(C)C)c2cccnc2C)c1OC	4d	'='	516.778	0.155405	1	Mtb (H37Rv)	0.368243	AlamarBlue/Resazurin/MABA method	0.525338	Training	21.5299	2.2028	13.8995	3.0114	9.4056	3.6409	10	9.6622	9.3467	8.7263	8.9073	8.4681	553.182	543.1	517.989	517.499	514.968	512.288	39	69.0469	47.2548	60.0183	51.2974	57.4675	0.8091	-0.1197	0.0465	-0.0776	-0.0639	-0.0799	44.2581	4.1579	14.4967	7.9808	8.766	7.425	52.374	44.0732
CHEMBL4583942	COc1nc2ccc(Br)cc2cc1C(c1cccc(F)c1)C(O)(CCN(C)C)c1cncc(C)c1	4d	'='	520.001	0.155405	1	Mtb (H37Rv)	0.368243	AlamarBlue/Resazurin/MABA method	0.525338	Training	15.136	1.5176	10.6269	2.5544	8.0787	2.8065	8	7.6641	7.7855	7.2939	7.5055	7.0996	490.746	474.999	453.859	449.971	446.33	442.437	37	59.5537	43.1749	53.0949	45.7972	51.6132	0.9363	-0.1671	0.0166	-0.1266	-0.1162	-0.1344	46.7601	5.1465	15.9383	9.1575	9.9789	8.5829	69.5803	61.6345
CHEMBL4558224	COc1cccc(C(c2cc3cc(Br)ccc3nc2OC)C(O)(CCN(C)C)c2ccc(C)nc2)c1F	4d	'='	527.714	0.155405	1	Mtb (H37Rv)	0.368243	AlamarBlue/Resazurin/MABA method	0.525338	Training	18.333	1.9692	12.3017	2.8285	8.6131	3.0259	9	8.6632	8.5997	8.0573	8.212	7.7739	506.054	491.596	469.849	466.969	463.198	460.196	38	64.3003	45.3708	57.0981	49.0788	55.083	0.9363	-0.1671	0.0557	-0.1208	-0.128	-0.1491	46.7601	5.1465	15.8935	9.206	10.0431	8.6833	78.2309	71.5526
CHEMBL4590030	COc1cccc(C(c2cc3cc(Br)ccc3nc2OC)C(O)(CCN(C)C)c2cnc(C)c(C)c2)c1F	4d	'='	532.18	0.155405	1	Mtb (H37Rv)	0.368243	AlamarBlue/Resazurin/MABA method	0.525338	Test	20.7675	1.9588	12.9747	3.5287	9.2693	3.7237	10	9.2882	9.3368	8.7934	8.936	8.5065	541.317	526.533	505.578	502.8	499.299	496.573	39	66.8003	47.5374	59.3795	51.3565	57.3723	0.9363	-0.1671	0.0557	-0.1208	-0.128	-0.1491	46.7601	5.1465	15.8935	9.206	10.043	8.683	78.3307	71.6663
CHEMBL4173876	COc1cccc(C(c2cc3cc(C#N)ccc3nc2OC)C(O)(CCN(C)C)c2cccc(OC)c2OC)c1OC	4d	'='	594.749	0.155405	1	Mtb (H37Rv)	0.368243	AlamarBlue/Resazurin/MABA method	0.525338	Training	25.4993	2.3687	16.7033	2.9856	10.1253	3.8925	12	12.3058	11.1516	10.6005	10.5242	10.2366	598.84	592.838	569.509	567.068	569.566	565.188	56	98.0067	63.5709	84.3525	69.6138	80.3044	0	0	0	0	0	0	0	0	0	0	0	0	0	0
CHEMBL4590996	COc1cc(C(O)(CCn2ccnc2)C(c2cc3cc(Br)ccc3nc2OC)c2cccc(OC)c2OC)cc(OC)n1	4d	'='	600.425	0.155405	1	Mtb (H37Rv)	0.368243	AlamarBlue/Resazurin/MABA method	0.525338	Training	19.0954	2.4358	10.0171	1.7859	4.0179	2.1888	9	9.4805	7.9956	7.5739	7.2194	7.147	543.263	539.621	497.287	484.452	470.957	464.074	38	69.1956	45.6081	56.2791	49.8167	53.1371	0.8091	-0.1197	0.0465	-0.0776	-0.0639	-0.0799	44.2581	4.1579	14.4967	7.9808	8.766	7.425	52.4013	44.1017
CHEMBL4209129	COc1ncccc1[C@H](c1cc2cc(C#N)ccc2nc1OC)[C@@](O)(CCN(C)C)c1cccc(C)c1	4d	'='	604.096	0.155405	1	Mtb (H37Rv)	0.368243	AlamarBlue/Resazurin/MABA method	0.525338	Training	18.343	1.4613	12.3342	2.5675	8.734	3.0528	10	9.9336	9.5773	9.2527	9.2232	8.964	550.337	534.816	517.195	513.049	515.002	509.66	54	86.267	60.4923	77.1755	63.8588	73.8239	0	0	0	0	0	0	0	0	0	0	0	0	0	0
CHEMBL4208583	COc1ncccc1[C@H](c1cc2cc(Br)ccc2nc1OC)[C@@](O)(CCN(C)C)c1cccc(C#N)c1	4d	'='	605.542	0.155405	1	Mtb (H37Rv)	0.368243	AlamarBlue/Resazurin/MABA method	0.525338	Test	15.9085	1.4987	11.5222	2.1741	8.2391	2.6001	9	9.3086	8.8114	8.559	8.5067	8.2549	534.198	519.712	500.567	496.395	497.212	490.962	53	83.767	58.5241	74.9536	61.7378	71.793	0.8091	-0.1197	0.0465	-0.0776	-0.0639	-0.0799	44.2581	4.1579	14.4967	7.9808	8.766	7.425	52.3286	44.0257
CHEMBL4532377	COc1cccc(C(c2cc3cc(Br)ccc3nc2OC)C(O)(CCN(C)C)c2cccc(C)n2)c1OC	4d	'='	689.037	0.155405	1	Mtb (H37Rv)	0.368243	AlamarBlue/Resazurin/MABA method	0.525338	Training	21.5299	2.2207	14.0588	3.0424	9.3943	3.64	10	9.6622	9.3886	8.7177	8.8824	8.437	537.609	526.497	503.085	501.15	499.715	496.944	39	69.0469	47.7173	60.3959	51.7211	57.7678	0.8091	-0.1197	0.0465	-0.0776	-0.0639	-0.0799	44.2581	4.1579	14.4967	7.9808	8.766	7.425	52.3533	44.0515
CHEMBL4176564	COc1nc2ccc(C(F)(F)F)cc2cc1C(c1ccccc1)C(O)(CCN(C)C)c1cccc2ccccc12	4d	'='	697.734	0.155405	1	Mtb (H37Rv)	0.368243	AlamarBlue/Resazurin/MABA method	0.525338	Training	13.3247	1.7148	10.1498	2.2737	7.7179	2.3922	8	10.255	7.9218	8.7453	7.6399	7.7925	525.751	528.544	487.865	492.158	476.888	475.341	52	117.2	55.0666	89.6968	56.6487	73.7336	0.0318	0.1523	0.0257	0.0685	0.0091	0.0224	7.5061	2.9658	6.3922	2.9248	5.0105	3.0465	37.2314	37.556
CHEMBL4212251	COc1ncccc1[C@H](c1cc2cc(C#N)ccc2nc1OC)[C@@](O)(CCN(C)C)c1cccc(C#N)c1	4d	'='	748.636	0.155405	1	Mtb (H37Rv)	0.368243	AlamarBlue/Resazurin/MABA method	0.525338	Training	15.9185	1.4859	11.5365	2.1687	8.2548	2.5989	10	10.579	9.8271	9.7826	9.5421	9.4515	565.966	549.307	535.494	529.141	533.929	525.516	69	105.734	74.0871	95.3348	77.332	91.2361	0	0	0	0	0	0	0	0	0	0	0	0	0	0
CHEMBL4164342	C#Cc1ccc2nc(OC)c(C(c3ccccc3)C(O)(CCN(C)C)c3cccc(F)c3)cc2c1	4d	'='	768.295	0.155405	1	Mtb (H37Rv)	0.368243	AlamarBlue/Resazurin/MABA method	0.525338	Test	13.0093	1.8004	10.0939	2.3947	7.8064	2.5362	9	9.0391	9.0221	8.622	8.8128	8.4308	520.275	508.032	489.874	487.945	486.24	482.724	61	82.0537	66.3463	75.561	68.5582	74.138	0.1272	-0.0475	-0.03	-0.0489	-0.0499	-0.0568	2.502	0.9886	1.4416	1.1758	1.2134	1.1743	16.9866	17.3024
CHEMBL4515667	COc1nc2ccc(Br)cc2cc1C(c1cccc2c1OCO2)C(O)(CCN(C)C)c1cccnc1C	4d	'='	797.194	0.155405	1	Mtb (H37Rv)	0.368243	AlamarBlue/Resazurin/MABA method	0.525338	Training	16.198	1.9483	11.086	2.7558	8.4534	3.0861	9	8.9962	8.5967	8.2263	8.3112	7.925	545.421	535.462	506.861	505.286	500.783	497.557	41	72.2113	48.5515	61.8044	51.9505	58.5699	0.8091	-0.1197	0.0465	-0.0776	-0.0639	-0.0799	44.2581	4.1579	14.4967	7.9808	8.766	7.425	52.359	44.0575
CHEMBL4218132	COc1cc([C@H](c2cc3cc(Br)ccc3nc2OC)[C@@](O)(CCN(C)C)c2cccc(F)c2)cnc1OC	4d	'='	804.12	0.155405	1	Mtb (H37Rv)	0.368243	AlamarBlue/Resazurin/MABA method	0.525338	Training	19.0954	1.7181	13.2588	2.4803	8.7852	3.0291	9	9.0372	8.5965	7.9912	8.1157	7.6845	498.318	487.406	464.082	460.298	456.318	452.634	38	66.5469	44.5144	56.7152	48.2823	54.5626	0.9363	-0.1671	0.0166	-0.1265	-0.1138	-0.1367	46.7601	5.1465	15.9383	9.1566	9.9794	8.5993	69.3361	61.355
CHEMBL4538449	COc1cccc(C(c2cc3cc(Br)ccc3nc2OC)C(O)(CCN(C)C)c2ccnc(C)c2)c1F	4d	'='	826.752	0.155405	1	Mtb (H37Rv)	0.368243	AlamarBlue/Resazurin/MABA method	0.525338	Training	18.333	1.9692	12.3059	2.8073	8.6278	3.0634	9	8.6632	8.5906	8.0413	8.2137	7.7837	513.434	499.405	476.321	473.406	469.882	466.751	38	64.3003	45.3026	56.9288	48.942	54.9416	0.9363	-0.1671	0.0557	-0.1208	-0.128	-0.1491	46.7601	5.1465	15.8935	9.206	10.043	8.6831	78.2995	71.6308
CHEMBL4218427	COc1cccc([C@](O)(CCN(C)C)[C@@H](c2cc3cc(Br)ccc3nc2OC)c2cc(C)sc2C)c1OC	4d	'='	833.903	0.155405	1	Mtb (H37Rv)	0.368243	AlamarBlue/Resazurin/MABA method	0.525338	Test	23.9645	2.3835	14.3456	3.1378	9.7911	3.8036	11	10.2872	10.7287	9.4531	10.1632	9.3587	630.976	622.966	601.499	605.494	602.239	602.418	40	71.5469	47.8444	61.9634	51.9906	59.03	0.8091	-0.1197	0.0465	-0.0776	-0.0639	-0.0799	44.2581	4.1579	14.4967	7.9808	8.766	7.425	52.476	44.1798
CHEMBL4171150	COc1nc2ccc(C#N)cc2cc1C(c1cccc(F)c1)C(O)(CCN(C)C)c1cccc(OC(F)(F)F)c1	4d	'='	849.05	0.155405	1	Mtb (H37Rv)	0.368243	AlamarBlue/Resazurin/MABA method	0.525338	Training	15.4084	2.0594	11.9976	2.5872	8.971	2.6038	9	11.7749	8.9771	10.6601	8.6513	9.6551	524.296	522.309	491.135	495.14	484.538	483.902	68	144.659	71.8364	124.206	72.0617	106.683	0.2457	0.5647	0.0417	0.4265	-0.014	0.2358	10.0082	3.9545	8.2564	4.0818	7.1833	3.994	43.3217	42.6754
CHEMBL4203953	COc1nc2ccc(Br)cc2cc1C(c1ccc(C)s1)C(O)(CCN(C)C)c1cccc(F)c1	4d	'='	864.765	0.155405	1	Mtb (H37Rv)	0.368243	AlamarBlue/Resazurin/MABA method	0.525338	Training	15.136	1.8115	10.4884	2.4966	8.1722	2.6793	8	7.6641	8.3115	7.2801	7.9801	7.202	544.937	528.517	504.801	500.679	499.061	494.534	37	59.5537	41.8405	52.6692	44.1749	50.6538	0.9363	-0.1671	0.0166	-0.1265	-0.1139	-0.1367	46.7601	5.1465	15.9383	9.1566	9.9796	8.6001	69.7629	61.8217
CHEMBL4165851	COc1cccc([C@@H](c2cc3cc(N4CC5(COC5)C4)ccc3nc2OC)[C@@](O)(CCN(C)C)c2cccc(F)c2)c1F	4d	'='	864.876	0.155405	1	Mtb (H37Rv)	0.368243	AlamarBlue/Resazurin/MABA method	0.525338	Training	22.2712	3.3255	17.5096	3.9769	13.6293	4.1734	13	13.3421	13.0207	12.4712	12.5368	11.9586	683.071	668.822	645.097	637.549	634.764	624.777	69	107.013	82.2029	98.3527	85.1457	94.3925	0.2543	-0.0949	-0.0208	-0.092	-0.1139	-0.126	5.0041	1.9772	2.8384	2.4011	2.4903	2.432	42.9636	44.9111
CHEMBL4483435	COc1cc(C(O)(CCN(C)C)C(c2cc3cc(Br)ccc3nc2OC)c2ccnc(OC)c2OC)c(OC)nc1OC	4d	'='	866.841	0.155405	1	Mtb (H37Rv)	0.368243	AlamarBlue/Resazurin/MABA method	0.525338	Test	28.6862	2.3381	17.8579	2.4817	9.9291	3.3119	12	12.0345	10.9252	10.1317	10.1768	9.7289	579.49	577.339	548.202	548.179	546.968	545.051	41	80.7866	49.6622	67.7474	57.0898	64.8238	0.8091	-0.1197	0.0465	-0.0776	-0.0639	-0.0799	44.2581	4.1579	14.4967	7.9808	8.766	7.425	52.3975	44.0977
CHEMBL4175355	COc1nc2ccc(NC3CCC3)cc2cc1[C@@H](c1ccccc1)[C@@](O)(CCN(C)C)c1cccc2ccccc12	4d	'='	879.556	0.155405	1	Mtb (H37Rv)	0.368243	AlamarBlue/Resazurin/MABA method	0.525338	Training	16.237	4.8408	12.9492	5.0941	10.2931	4.8014	11	11.1917	10.9631	10.4642	10.4171	9.8339	613.347	605.652	576.263	573.14	562.493	555.793	57	80.1871	63.5658	72.8786	64.4043	69.2496	0	0	0	0	0	0	0	0	0	0	0	0	0	0
CHEMBL4548712	COc1cccc(C(c2cc3cc(Br)ccc3nc2OC)C(O)(CCN(C)C)c2cnc(C)cc2C)c1F	4d	'='	909.856	0.155405	1	Mtb (H37Rv)	0.368243	AlamarBlue/Resazurin/MABA method	0.525338	Training	20.7675	1.9588	13.0078	3.2691	9.2707	3.6455	10	9.2882	9.3251	8.7463	8.9585	8.5136	552.105	538.057	515.789	514.333	510.26	507.752	39	66.8003	47.5994	59.5436	51.5192	57.5145	0.9363	-0.1671	0.0557	-0.1208	-0.128	-0.1491	46.7601	5.1465	15.8935	9.206	10.0428	8.6824	78.4306	71.7802
CHEMBL4563167	COc1cccc(C(O)(CCN(C)C)C(c2cc3cc(Br)ccc3nc2OC)c2cccc3c2OCO3)n1	4d	'='	930.265	0.155405	1	Mtb (H37Rv)	0.368243	AlamarBlue/Resazurin/MABA method	0.525338	Training	16.9604	1.9402	11.9775	2.449	8.4215	2.7916	9	9.3703	8.6361	8.2283	8.2215	7.8297	520.616	512.593	483.583	480.531	476.812	473.548	41	74.4578	48.3489	62.8101	52.4333	59.3492	0.8091	-0.1197	0.0465	-0.0776	-0.0639	-0.0799	44.2581	4.1579	14.4967	7.9808	8.766	7.425	52.3402	44.0378
CHEMBL4172706	C#Cc1ccc2nc(OC)c(C(c3ccccc3)C(O)(CCN(C)C)c3cccc4ccccc34)cc2c1	4d	'='	958.773	0.155405	1	Mtb (H37Rv)	0.368243	AlamarBlue/Resazurin/MABA method	0.525338	Test	13.0093	1.8004	10.0824	2.3582	7.7599	2.4756	9	9.0391	9.0028	8.5965	8.752	8.345	553.183	542.107	520.787	518.916	515.079	511.038	61	82.0537	66.4485	75.5853	68.0385	73.3166	0	0	0	0	0	0	0	0	0	0	0	0	0	0
CHEMBL4206931	COc1nc2ccc(Br)cc2cc1[C@@H](c1cncc(C)c1)[C@@](O)(CCN(C)C)c1cccc(F)c1	4d	'='	984.289	0.155405	1	Mtb (H37Rv)	0.368243	AlamarBlue/Resazurin/MABA method	0.525338	Training	15.136	1.5176	10.6403	2.5308	8.096	2.7808	8	7.6641	7.7855	7.2944	7.5028	7.0895	490.826	474.956	453.927	450.044	446.358	442.17	37	59.5537	43.1749	53.0275	45.7935	51.5587	0.9363	-0.1671	0.0166	-0.1265	-0.1138	-0.1367	46.7601	5.1465	15.9383	9.1566	9.9794	8.5993	69.2919	61.3067
CHEMBL4578091	COc1cccc(C(c2cc3cc(C#N)ccc3nc2OC)C(O)(CCN(C)C)c2cc(C)cc(C)n2)c1OC	4d	'='	998.779	0.155405	1	Mtb (H37Rv)	0.368243	AlamarBlue/Resazurin/MABA method	0.525338	Training	23.9745	2.1705	14.8789	3.3833	9.9265	4.0788	12	11.5577	11.1567	10.6032	10.6211	10.327	602.541	588.722	571.616	567.331	570.606	566.01	56	93.5135	65.1667	82.9999	69.4443	79.4239	0	0	0	0	0	0	0	0	0	0	0	0	0	0
CHEMBL4176110	COc1cccc(C(c2cc3cc(N4CCNCC4)ccc3nc2OC)C(O)(CCN(C)C)c2cccc(OC(F)(F)F)c2)c1F	4d	'='	1026.93	0.155405	1	Mtb (H37Rv)	0.368243	AlamarBlue/Resazurin/MABA method	0.525338	Training	24.8313	5.7786	18.1347	6.2863	12.9091	5.7352	13	15.6416	12.6763	14.0063	11.9257	12.5435	656.75	658.285	619.796	624.072	607.146	605.184	69	152.208	78.5891	129.873	80.1773	110.828	0.2457	0.5647	0.0809	0.4323	-0.0258	0.2211	10.0082	3.9545	8.2117	4.1303	7.2474	4.0943	52.0486	52.6839
CHEMBL4518248	COc1cccc(C(c2cc3cc(Br)ccc3nc2OC)C(O)(CCN(C)C)c2ccc(C)nc2)c1OC	4d	'='	1033.56	0.155405	1	Mtb (H37Rv)	0.368243	AlamarBlue/Resazurin/MABA method	0.525338	Test	21.5299	2.1758	14.0085	2.9945	9.3081	3.4877	10	9.6622	9.3826	8.713	8.8588	8.4068	533.926	522.51	500.036	498.034	496.111	493.383	39	69.0469	46.9806	59.7284	50.9502	57.1384	0.8091	-0.1197	0.0465	-0.0776	-0.0639	-0.0799	44.2581	4.1579	14.4967	7.9808	8.766	7.425	52.3515	44.0496
CHEMBL4170445	COc1cccc(C(c2cc3cc(N4CCOCC4)ccc3nc2OC)C(O)(CCN(C)C)c2cccc(OC(F)(F)F)c2)c1OC	4d	'='	1037.04	0.155405	1	Mtb (H37Rv)	0.368243	AlamarBlue/Resazurin/MABA method	0.525338	Training	28.0282	5.7821	19.7502	6.3084	13.516	6.0964	14	16.8065	13.5339	14.7795	12.6445	13.2586	670.176	675.225	636.13	642.191	627.863	627.17	70	161.399	82.1989	135.651	83.9779	115.084	0.1186	0.6121	0.0717	0.4755	0.0383	0.2903	7.5061	2.9658	6.8148	2.9051	5.9704	2.8363	26.0736	25.0744
CHEMBL4204662	COc1nc2ccc(Br)cc2cc1[C@@H](c1cc(C)sc1C)[C@@](O)(CCN(C)C)c1cncc(C)c1	4d	'='	1045.89	0.155405	1	Mtb (H37Rv)	0.368243	AlamarBlue/Resazurin/MABA method	0.525338	Training	20.0051	1.9328	11.687	3.083	9.0219	3.4534	10	8.9141	9.9374	8.7681	9.529	8.7366	603.903	588.68	572.022	574.133	570.782	570.312	39	64.5537	46.3756	57.6856	48.8291	55.3304	0.8091	-0.1197	0.0465	-0.0776	-0.0639	-0.0799	44.2581	4.1579	14.4967	7.9808	8.766	7.425	52.4346	44.1365
CHEMBL4575859	COc1nc2ccc(C#N)cc2cc1C(c1cccc(C)c1)C(O)(CCN(C)C)c1cccnc1OC	4d	'='	1047.1	0.155405	1	Mtb (H37Rv)	0.368243	AlamarBlue/Resazurin/MABA method	0.525338	Training	18.343	1.4613	12.3437	2.5587	8.6846	3.0547	10	9.9336	9.5756	9.2478	9.2284	8.9784	551.069	535.899	518.076	513.759	514.851	509.53	54	86.267	60.576	77.5268	64.2776	74.4537	0	0	0	0	0	0	0	0	0	0	0	0	0	0
CHEMBL4564358	COc1cccc(C(c2cc3cc(Br)ccc3nc2OC)C(O)(CCN(C)C)c2cc(C)ccn2)c1F	4d	'='	1055.43	0.155405	1	Mtb (H37Rv)	0.368243	AlamarBlue/Resazurin/MABA method	0.525338	Test	18.333	1.7421	12.4183	2.8396	8.6605	3.1046	9	8.6632	8.5781	8.043	8.2217	7.7947	510.413	496.327	473.515	470.612	467.294	464.224	38	64.3003	45.7826	57.5475	49.702	55.6205	0.9363	-0.1671	0.0557	-0.1208	-0.128	-0.1495	46.7601	5.1465	15.8935	9.206	10.043	8.6831	78.2433	71.5667
CHEMBL4173532	COc1cccc(C(c2cc3cc(N4CC5(COC5)C4)ccc3nc2OC)C(O)(CCN(C)C)c2cccc(F)c2)c1OC	4d	'='	1096.86	0.155405	1	Mtb (H37Rv)	0.368243	AlamarBlue/Resazurin/MABA method	0.525338	Training	25.4682	3.5321	19.2164	4.1429	14.3243	4.6352	14	14.3412	13.8037	13.1269	13.1836	12.5916	710.97	699.763	675.294	668.615	667.668	657.949	70	111.76	83.8128	100.983	87.0173	96.4485	0.1272	-0.0475	-0.03	-0.0489	-0.0499	-0.0568	2.502	0.9886	1.4416	1.1758	1.2133	1.1739	17.1089	17.4411
CHEMBL4159802	COc1cccc(C(c2cc3cc(N4CC5(COC5)C4)ccc3nc2OC)C(O)(CCN(C)C)c2cccc(OC(F)(F)F)c2)c1OC	4d	'='	1123.21	0.155405	1	Mtb (H37Rv)	0.368243	AlamarBlue/Resazurin/MABA method	0.525338	Training	28.165	4.0493	21.3244	4.4985	15.6327	4.8203	15	17.8065	14.7454	15.9756	14.0046	14.654	738.692	742.472	704.053	707.6	696.526	692.968	86	177.399	98.8795	154.296	99.8376	134.303	0.1186	0.6121	0.0717	0.4755	0.0383	0.2903	7.5061	2.9658	6.8148	2.9051	5.9704	2.8363	26.0734	25.0742
CHEMBL4522585	COc1cccc(C(c2cc3cc(C#N)ccc3nc2OC)C(O)(CCN(C)C)c2cc(C)nc(C)c2)c1F	4d	'='	1135.01	0.155405	1	Mtb (H37Rv)	0.368243	AlamarBlue/Resazurin/MABA method	0.525338	Training	20.7776	2.1909	13.0627	3.1848	9.1988	3.5754	11	10.5586	10.3862	9.9464	9.967	9.6839	577.495	560.671	544.016	538.827	540.033	535.101	55	88.767	63.1059	79.785	66.8542	76.7256	0.1272	-0.0475	0.0092	-0.0432	-0.064	-0.0692	2.502	0.9886	1.3968	1.2252	1.2769	1.2578	26.0018	27.6389
CHEMBL4515863	COc1nc2ccc(Br)cc2cc1C(c1cccc2c1OCO2)C(O)(CCN(C)C)c1cccnc1OC	4d	'='	1136.99	0.155405	1	Mtb (H37Rv)	0.368243	AlamarBlue/Resazurin/MABA method	0.525338	Test	16.9604	1.6703	12.1076	2.3017	8.4642	2.8044	9	9.3703	8.6029	8.2313	8.2533	7.8835	533.033	526.129	495.103	493.529	489.836	486.705	41	74.4578	47.7057	63.3428	52.6444	60.0122	0.8091	-0.1197	0.0465	-0.0776	-0.0639	-0.0799	44.2581	4.1579	14.4967	7.9808	8.766	7.425	52.3627	44.0614
CHEMBL4166438	COc1nc2ccc(NC3CCCCC3)cc2cc1[C@@H](c1ccccc1)[C@@](O)(CCN(C)C)c1cccc2ccccc12	4d	'='	1167.69	0.155405	1	Mtb (H37Rv)	0.368243	AlamarBlue/Resazurin/MABA method	0.525338	Training	18.2853	6.8891	14.9975	7.1064	12.2355	6.6649	13	13.1917	12.9631	12.4549	12.3859	11.7644	702.214	694.645	663.842	660.322	648.358	640.058	65	88.1871	71.5658	80.981	72.5795	77.5015	0	0	0	0	0	0	0	0	0	0	0	0	0	0
CHEMBL4168554	COc1cccc(C(c2cc3cc(N4CC5(COC5)C4)ccc3nc2OC)C(O)(CCN(C)C)c2cccc(OC(F)(F)F)c2)c1F	4d	'='	1174.34	0.155405	1	Mtb (H37Rv)	0.368243	AlamarBlue/Resazurin/MABA method	0.525338	Training	24.968	3.8427	19.6175	4.3325	14.9377	4.3585	14	16.8075	13.9624	15.3199	13.3578	14.0211	710.65	711.351	673.691	676.345	663.429	659.59	85	172.652	97.2696	151.666	97.966	132.246	0.2457	0.5647	0.0809	0.4323	-0.0258	0.2211	10.0082	3.9545	8.2117	4.1303	7.2474	4.0943	52.0444	52.679
CHEMBL4551927	COc1cccc(C(O)(CCN(C)C)C(c2cccc(C)c2)c2cc3cc(C#N)ccc3nc2OC)n1	4d	'='	1208.19	0.155405	1	Mtb (H37Rv)	0.368243	AlamarBlue/Resazurin/MABA method	0.525338	Training	18.343	1.7313	12.2136	2.706	8.6422	3.042	10	9.9336	9.6088	9.2448	9.1967	8.9248	538.819	522.565	506.686	500.873	501.944	496.502	54	86.267	61.2191	76.9938	64.0643	73.7886	0	0	0	0	0	0	0	0	0	0	0	0	0	0
CHEMBL4160634	COc1nc2ccc(N3CC4(COC4)C3)cc2cc1[C@@H](c1ccccc1)[C@@](O)(CCN(C)C)c1cccc2ccccc12	4d	'='	1237.49	0.155405	1	Mtb (H37Rv)	0.368243	AlamarBlue/Resazurin/MABA method	0.525338	Test	19.0743	3.1188	15.8026	3.73	13.0287	3.8541	12	12.343	12.23	11.7139	11.7679	11.1813	692.535	677.799	653.254	645.243	640.256	629.276	68	102.267	80.5916	94.4311	81.131	89.6407	0	0	0	0	0	0	0	0	0	0	0	0	0	0
CHEMBL4215865	COc1cccc(C(O)(CCN(C)C)C(c2ccco2)c2cc3cc(Br)ccc3nc2OC)c1OC	4d	'='	1278.2	0.155405	1	Mtb (H37Rv)	0.368243	AlamarBlue/Resazurin/MABA method	0.525338	Training	19.0954	2.0172	13.3047	2.6427	8.9074	3.2049	9	9.0372	8.6499	8.0027	8.2099	7.746	495.721	487.774	463.471	461.151	459.412	455.17	38	66.5469	45.9004	58.1278	49.9742	56.0052	0.8091	-0.1197	0.0465	-0.0776	-0.0639	-0.0799	44.2581	4.1579	14.4967	7.9808	8.766	7.4253	52.2003	43.8915
CHEMBL4211705	COc1nc2ccc(Br)cc2cc1C(c1ccco1)C(O)(CCN(C)C)c1cccc2c1OCO2	4d	'='	1279.13	0.155405	1	Mtb (H37Rv)	0.368243	AlamarBlue/Resazurin/MABA method	0.525338	Training	13.7634	1.7627	10.4913	2.3874	7.9885	2.6391	8	8.3712	7.8999	7.5026	7.6119	7.1937	487.808	479.779	452.175	448.765	445.151	440.317	40	69.7113	47.1971	59.8877	50.595	57.1031	0.8091	-0.1197	0.0465	-0.0776	-0.0639	-0.0799	44.2581	4.1579	14.4967	7.9808	8.766	7.4253	52.1928	43.8836
CHEMBL4211334	COc1nc2ccc(Br)cc2cc1C(c1ccco1)C(O)(CCN(C)C)c1cccc(OC(F)(F)F)c1	4d	'='	1311.68	0.155405	1	Mtb (H37Rv)	0.368243	AlamarBlue/Resazurin/MABA method	0.525338	Training	15.3983	2.1211	12.0025	2.6262	9.015	2.6534	8	10.5045	8.0342	9.4605	7.6854	8.4816	471.932	472.873	437.979	443.891	431.108	431.658	52	122.693	57.5301	104.579	57.4857	87.9411	0.9277	0.4924	0.1182	0.3978	-0.0257	0.2104	51.7642	7.1238	21.3115	10.8858	14.7364	10.2616	78.1242	68.8022
CHEMBL4212261	COc1nc2ccc(Br)cc2cc1C(c1ccoc1)C(O)(CCN(C)C)c1cccc(OC(F)(F)F)c1	4d	'='	1311.68	0.155405	1	Mtb (H37Rv)	0.368243	AlamarBlue/Resazurin/MABA method	0.525338	Test	15.3983	2.0722	12.0608	2.5944	9.0645	2.6369	8	10.5045	7.9806	9.4984	7.6594	8.5067	478.01	478.728	441.118	449.217	434.761	436.493	52	122.693	56.229	105.021	56.9172	88.1489	0.9277	0.4924	0.1182	0.3978	-0.0257	0.2104	51.7642	7.1238	21.3115	10.8858	14.7364	10.2615	78.1756	68.8572
CHEMBL4212607	COc1nc2ccc(Br)cc2cc1C(c1ccoc1)C(O)(CCN(C)C)c1cccc(F)n1	4d	'='	1321.93	0.155405	1	Mtb (H37Rv)	0.368243	AlamarBlue/Resazurin/MABA method	0.525338	Training	12.7015	1.5728	9.9879	2.2415	7.7562	2.4679	7	7.0391	7.0548	6.6714	6.865	6.473	445.864	431.526	408.173	405.995	401.719	397.219	36	57.0537	41.9769	52.5615	45.1988	51.3869	0.8486	-0.1321	0.0438	-0.0927	-0.0807	-0.1026	46.7601	5.1465	15.9831	9.1878	10.0129	8.6285	68.285	60.1746
CHEMBL4211109	COc1ccc(C(c2cc3cc(C#N)ccc3nc2OC)C(O)(CCN(C)C)c2cccc(F)c2)s1	4d	'='	1384.44	0.155405	1	Mtb (H37Rv)	0.368243	AlamarBlue/Resazurin/MABA method	0.525338	Training	15.9085	1.7977	11.3242	2.344	8.0993	2.5457	9	9.3086	9.0358	8.8076	8.6629	8.5628	560.305	544.663	525.677	518.851	521.15	514.042	53	83.767	57.7364	73.1948	60.3593	70.3991	0.1272	-0.0475	-0.03	-0.0489	-0.0499	-0.0568	2.502	0.9886	1.4416	1.1758	1.2135	1.1748	17.2618	17.6147
CHEMBL4163947	COc1nc2ccc(N3CCOCC3)cc2cc1C(c1cccc(F)c1)C(O)(CCN(C)C)c1cccc(OC(F)(F)F)c1	4d	'='	1385.15	0.155405	1	Mtb (H37Rv)	0.368243	AlamarBlue/Resazurin/MABA method	0.525338	Training	21.6343	5.3688	16.3466	5.9267	12.2545	5.3599	12	14.8084	11.975	13.3815	11.2962	11.9418	620.166	620.393	584.012	588.189	571.862	570.097	68	151.906	78.8346	129.052	78.9059	109.52	0.2457	0.5647	0.0417	0.4265	-0.014	0.2358	10.0082	3.9545	8.2564	4.0818	7.1833	3.994	43.3437	42.7002
CHEMBL4159307	COc1nc2ccc(Cl)cc2cc1C(c1ccccc1)C(O)(CCN(C)C)c1cccc2ccccc12	4d	'='	1389.24	0.155405	1	Mtb (H37Rv)	0.368243	AlamarBlue/Resazurin/MABA method	0.525338	Test	12.7015	1.5549	9.8651	2.2058	7.6128	2.3753	7	7.0391	7.0049	6.5729	6.7276	6.3026	494.634	481.159	455.81	452.204	445.592	440.58	36	57.0537	41.3498	50.5587	42.8329	48.1418	0.665	-0.1085	0.025	-0.0766	-0.0656	-0.0778	8.7129	1.8449	3.7011	2.5479	2.6757	2.4321	36.9263	32.5878
CHEMBL4215426	COc1nc2ccc(Br)cc2cc1C(c1ccco1)C(O)(CCN(C)C)c1cccc(F)c1	4d	'='	1441.34	0.155405	1	Mtb (H37Rv)	0.368243	AlamarBlue/Resazurin/MABA method	0.525338	Training	12.7015	1.6039	9.8946	2.2706	7.7065	2.4681	7	7.0391	7.0926	6.6118	6.8645	6.4192	444.688	430.754	409.739	405.473	402.77	397.168	36	57.0537	42.4634	51.2656	44.666	50.0878	0.9363	-0.1671	0.0166	-0.1265	-0.1139	-0.1367	46.7601	5.1465	15.9383	9.1566	9.9796	8.6002	69.0408	61.0323
CHEMBL4213605	COc1nc2ccc(Br)cc2cc1C(c1ccoc1)C(O)(CCN(C)C)c1cccc(F)c1	4d	'='	1441.34	0.155405	1	Mtb (H37Rv)	0.368243	AlamarBlue/Resazurin/MABA method	0.525338	Training	12.7015	1.5549	9.9529	2.2388	7.756	2.4517	7	7.0391	7.0389	6.6497	6.8384	6.4442	450.7	436.528	412.827	410.739	406.376	401.952	36	57.0537	41.1623	51.7081	44.0974	50.2949	0.9363	-0.1671	0.0166	-0.1265	-0.1139	-0.1367	46.7601	5.1465	15.9383	9.1566	9.9795	8.5998	69.1091	61.107
CHEMBL4163299	COc1cccc([C@](O)(CCN(C)C)[C@H](c2cc3cc(N4CC5(COC5)C4)ccc3nc2OC)c2cccc(OC)c2F)c1	4d	'='	1445.86	0.155405	1	Mtb (H37Rv)	0.368243	AlamarBlue/Resazurin/MABA method	0.525338	Training	25.4682	3.5321	19.2191	4.257	14.3177	4.5395	14	14.3412	13.8124	13.1733	13.1718	12.5736	701.992	689.86	665.553	658.261	656.082	647.002	70	111.76	83.8696	101.186	86.9571	96.4098	0.1272	-0.0475	0.0092	-0.0432	-0.064	-0.0693	2.502	0.9886	1.3968	1.2252	1.277	1.258	25.9844	27.6188
CHEMBL4172235	COc1nc2ccc(C#N)cc2cc1C(c1ccccc1)C(O)(CCN(C)C)c1cccc(F)c1	4d	'='	1469.46	0.155405	1	Mtb (H37Rv)	0.368243	AlamarBlue/Resazurin/MABA method	0.525338	Test	12.7115	1.5421	9.8908	2.2369	7.6749	2.4348	8	8.3095	8.0399	7.8219	7.8238	7.5849	495.233	478.391	461.543	455.82	455.437	448.974	52	79.0204	56.8106	70.9156	58.9466	68.4064	0.1272	-0.0475	-0.03	-0.0489	-0.0499	-0.0568	2.502	0.9886	1.4416	1.1758	1.2134	1.1743	16.9849	17.3004
CHEMBL4214717	COc1nc2ccc(Br)cc2cc1C(c1ccoc1)C(O)(CCN(C)C)c1cccc2c1OCO2	4d	'='	1668.43	0.155405	1	Mtb (H37Rv)	0.368243	AlamarBlue/Resazurin/MABA method	0.525338	Training	13.7634	1.7137	10.5496	2.3555	8.0378	2.6229	8	8.3712	7.8462	7.5406	7.5859	7.2192	493.979	485.731	455.367	454.134	448.863	445.214	40	69.7113	45.896	60.334	50.0245	57.3184	0.8091	-0.1197	0.0465	-0.0776	-0.0639	-0.0799	44.2581	4.1579	14.4967	7.9808	8.766	7.4252	52.2247	43.917
CHEMBL4164833	COc1cccc(C(c2cc3cc(OC(F)(F)F)ccc3nc2OC)C(O)(CCN(C)C)c2cccc(OC(F)(F)F)c2)c1F	4d	'='	1711.88	0.155405	1	Mtb (H37Rv)	0.368243	AlamarBlue/Resazurin/MABA method	0.525338	Training	21.2921	2.796	15.7879	3.1647	10.83	3.0664	10	14.9689	9.6789	13.0303	9.1548	11.2207	531.522	547.899	495.893	512.662	488.031	495.481	69	193.078	73.0944	161.142	72.7636	128.841	0.3643	1.1768	0.1525	0.9077	0.0126	0.5116	17.5143	6.9203	15.0265	7.0354	13.2156	6.9243	77.5883	77.1653
CHEMBL4593878	COc1cccc(C(c2cc3cc(Br)ccc3nc2OC)C(O)(CCN(C)C)c2ccncc2C)c1F	4d	'='	1759.05	0.155405	1	Mtb (H37Rv)	0.368243	AlamarBlue/Resazurin/MABA method	0.525338	Training	18.333	1.7242	12.3695	2.8179	8.7189	3.1281	9	8.6632	8.5346	8.0563	8.2441	7.8233	526.837	513.785	489.171	487.732	483.24	480.241	38	64.3003	45.2716	57.0154	49.0921	55.0805	0.9363	-0.1671	0.0557	-0.1208	-0.128	-0.1491	46.7601	5.1465	15.8935	9.206	10.0428	8.6824	78.3994	71.7446
CHEMBL4160344	COc1cccc([C@H](c2cc3cc(N(C)S(=O)(=O)N(C)C)ccc3nc2OC)[C@@](O)(CCN(C)C)c2cccc(F)c2)c1OC	4d	'='	1763.48	0.155405	1	Mtb (H37Rv)	0.368243	AlamarBlue/Resazurin/MABA method	0.525338	Test	28.6862	3.7966	19.0962	3.6215	12.4546	4.0206	12	11.3696	12.0713	10.4518	11.7671	10.1416	620.155	619.584	585.719	578.823	578.167	569.399	41	76.8135	47.3637	68.1918	51.246	65.7712	0.1272	-0.0475	-0.03	-0.0489	-0.0499	-0.0568	2.502	0.9886	1.4416	1.1758	1.2133	1.1739	17.1204	17.4541
CHEMBL4162167	COc1cccc([C@@H](c2cc3cc(N4CC5(COC5)C4)ccc3nc2OC)[C@@](O)(CCN(C)C)c2cccc(C)c2)c1F	4d	'='	1878.03	0.155405	1	Mtb (H37Rv)	0.368243	AlamarBlue/Resazurin/MABA method	0.525338	Training	24.7057	3.2881	18.3216	4.3676	14.1182	4.6197	14	13.9671	13.7866	13.1616	13.2284	12.6364	711.863	696.757	674.497	667.227	665.346	656.214	70	109.513	84.1711	100.536	86.7853	95.905	0.1272	-0.0475	0.0092	-0.0432	-0.064	-0.0693	2.502	0.9886	1.3968	1.2252	1.277	1.2581	25.9739	27.6066
CHEMBL4169947	COc1nc2ccc(F)cc2cc1C(c1ccccc1)C(O)(CCN(C)C)c1cccc2ccccc12	4d	'='	1900.49	0.155405	1	Mtb (H37Rv)	0.368243	AlamarBlue/Resazurin/MABA method	0.525338	Training	12.7015	1.5549	9.8651	2.2058	7.6128	2.3753	7	7.0391	7.0049	6.5729	6.7276	6.3026	491.67	478.269	452.913	449.123	442.332	437.018	36	57.0537	41.3498	50.5587	42.8329	48.1418	0.1272	-0.0475	-0.03	-0.0484	-0.0469	-0.047	2.502	0.9886	1.4416	1.1684	1.193	1.1322	16.2385	16.4548
CHEMBL4576428	COc1ccnc(C(O)(CCN(C)C)C(c2cc3cc(Br)ccc3nc2OC)c2cccc(OC)c2F)c1	4d	'='	2053.07	0.155405	1	Mtb (H37Rv)	0.368243	AlamarBlue/Resazurin/MABA method	0.525338	Training	19.0954	1.9861	13.3158	2.7327	8.8924	3.0391	9	9.0372	8.6039	8.0547	8.1589	7.7284	500.685	489.567	464.798	461.885	458.268	455.248	38	66.5469	45.4811	58.1969	49.7947	56.0774	0.9363	-0.1671	0.0557	-0.1208	-0.128	-0.1495	46.7601	5.1465	15.8935	9.206	10.043	8.6831	78.2556	71.5808
CHEMBL4205677	COc1cccc(C(O)(CCN(C)C)C(c2ccoc2)c2cc3cc(Br)ccc3nc2OC)c1OC	4d	'='	2088.32	0.155405	1	Mtb (H37Rv)	0.368243	AlamarBlue/Resazurin/MABA method	0.525338	Test	19.0954	1.9682	13.363	2.6109	8.9566	3.1886	9	9.0372	8.5962	8.0407	8.1839	7.7714	501.922	493.758	466.692	466.558	463.172	460.122	38	66.5469	44.5993	58.5741	49.404	56.2206	0.8091	-0.1197	0.0465	-0.0776	-0.0639	-0.0799	44.2581	4.1579	14.4967	7.9808	8.766	7.4252	52.2322	43.9249
CHEMBL4573647	COc1cccc(C(c2cc3cc(C#N)ccc3nc2OC)C(O)(CCN(C)C)c2cccc(C)n2)c1F	4d	'='	2137.58	0.155405	1	Mtb (H37Rv)	0.368243	AlamarBlue/Resazurin/MABA method	0.525338	Training	18.343	2.0012	12.3662	2.871	8.715	3.1771	10	9.9336	9.6215	9.2855	9.271	9.0007	541.48	525.151	507.808	502.815	503.507	498.295	54	86.267	61.6705	78.1468	65.4439	75.1559	0.1272	-0.0475	0.0092	-0.0432	-0.064	-0.0696	2.502	0.9886	1.3968	1.2252	1.277	1.2581	25.8694	27.4858
CHEMBL4549082	COc1cccc(C(O)(CCN(C)C)C(c2cc3cc(C#N)ccc3nc2OC)c2cccc3c2OCO3)n1	4d	'='	2278.81	0.155405	1	Mtb (H37Rv)	0.368243	AlamarBlue/Resazurin/MABA method	0.525338	Training	16.9704	1.9274	11.9918	2.4436	8.4372	2.7905	10	10.6407	9.6519	9.4519	9.2569	9.0263	552.4	542.198	518.535	513.304	513.568	508.137	57	96.4245	63.9119	83.1913	68.0274	78.7923	0	0	0	0	0	0	0	0	0	0	0	0	0	0
CHEMBL4216876	COc1nc2ccc(C#N)cc2cc1C(c1ccoc1)C(O)(CCN(C)C)c1cccc(F)c1	4d	'='	2350.28	0.155405	1	Mtb (H37Rv)	0.368243	AlamarBlue/Resazurin/MABA method	0.525338	Training	12.7115	1.5421	9.9672	2.2334	7.7718	2.4506	8	8.3095	8.0547	7.8733	7.8738	7.6409	482.506	466.172	447.792	443.516	443.112	436.524	52	79.0204	56.7254	72.0893	59.6915	69.7385	0.1272	-0.0475	-0.03	-0.0489	-0.0499	-0.0568	2.502	0.9886	1.4416	1.1758	1.2135	1.1746	16.9089	17.2143
CHEMBL4205220	COc1nc2ccc(Br)cc2cc1[C@@H](c1cncc(C)c1)[C@@](O)(CCN(C)C)c1cccc(C#N)c1	4d	'='	2419.89	0.155405	1	Mtb (H37Rv)	0.368243	AlamarBlue/Resazurin/MABA method	0.525338	Test	15.1461	1.5048	10.6545	2.5227	8.1058	2.7732	9	8.9345	8.8013	8.5147	8.5133	8.2549	535.158	517.289	501.54	495.738	495.799	489.421	53	81.5204	58.7379	73.3704	60.9064	70.4855	0.8091	-0.1197	0.0465	-0.0776	-0.0639	-0.0799	44.2581	4.1579	14.4967	7.9808	8.766	7.4251	52.2911	43.9864
CHEMBL4536540	COc1nc2ccc(C#N)cc2cc1C(c1cccc(F)c1)C(O)(CCN(C)C)c1cncc(C)c1	4d	'='	2476.37	0.155405	1	Mtb (H37Rv)	0.368243	AlamarBlue/Resazurin/MABA method	0.525338	Training	15.1461	1.5048	10.6411	2.549	8.0944	2.8054	9	8.9345	8.8013	8.5175	8.5409	8.2962	522.543	504.632	488.808	482.744	483.074	477.017	53	81.5204	58.7379	73.4761	61.3913	71.0565	0.1272	-0.0475	-0.03	-0.049	-0.0523	-0.0545	2.502	0.9886	1.4416	1.1767	1.2128	1.1578	17.2851	17.6411
CHEMBL4170862	COc1nc2ccc(NC3CCCC3)cc2cc1C(c1ccccc1)C(O)(CCN(C)C)c1cccc2ccccc12	4d	'='	3037.07	0.155405	1	Mtb (H37Rv)	0.368243	AlamarBlue/Resazurin/MABA method	0.525338	Training	17.2612	5.865	13.9734	6.0916	11.2431	5.7099	12	12.1917	11.9631	11.4549	11.3912	10.783	662.572	655.07	624.798	621.232	609.415	601.462	61	84.1871	67.5658	76.9254	68.452	73.3338	0	0	0	0	0	0	0	0	0	0	0	0	0	0
CHEMBL4524572	COc1cc(C(O)(CCn2cncn2)C(c2cc3cc(Br)ccc3nc2OC)c2ccnc(OC)c2OC)cc(OC)n1	4d	'='	3100.44	0.155405	1	Mtb (H37Rv)	0.368243	AlamarBlue/Resazurin/MABA method	0.525338	Training	19.0954	2.4358	9.5993	1.427	3.4757	1.7433	9	9.4805	8.0214	7.6018	7.2689	7.1866	538.102	534.085	492.042	479.194	465.828	458.951	38	69.1956	46.2718	56.7501	50.9312	53.949	0.8091	-0.1197	0.0465	-0.0776	-0.0639	-0.0799	44.2581	4.1579	14.4967	7.9808	8.766	7.425	52.3928	44.0928
CHEMBL4167910	COc1nc2ccc(CO)cc2cc1C(c1ccccc1)C(O)(CCN(C)C)c1cccc2ccccc12	4d	'='	3158	0.155405	1	Mtb (H37Rv)	0.368243	AlamarBlue/Resazurin/MABA method	0.525338	Test	14.2605	1.871	10.628	2.5486	8.0439	2.6926	8	8.4132	7.842	7.5475	7.5031	7.1014	523.091	510.18	484.185	480.923	473.122	468.137	40	67.9647	45.8558	57.5373	47.7409	53.6124	0	0	0	0	0	0	0	0	0	0	0	0	0	0
CHEMBL4216946	COc1cccc([C@](O)(CCN(C)C)[C@H](c2cncc(C)c2)c2cc3cc(Br)ccc3nc2OC)c1	4d	'='	3451.41	0.155405	1	Mtb (H37Rv)	0.368243	AlamarBlue/Resazurin/MABA method	0.525338	Training	18.333	1.7242	12.3498	2.811	8.7845	3.1469	9	8.6632	8.5772	7.9965	8.1378	7.7044	509.708	495.948	474.349	470.724	467.651	464.373	38	64.3003	44.8415	55.8605	47.6048	53.5757	0.8091	-0.1197	0.0465	-0.0776	-0.0639	-0.0799	44.2581	4.1579	14.4967	7.9808	8.766	7.4251	52.2839	43.9789
CHEMBL4169545	COc1nc2ccc(C)cc2cc1C(c1ccccc1)C(O)(CCN(C)C)c1cccc2ccccc12	4d	'='	3546.32	0.155405	1	Mtb (H37Rv)	0.368243	AlamarBlue/Resazurin/MABA method	0.525338	Training	15.136	1.5176	10.6771	2.5963	8.0857	2.7558	8	7.6641	7.7708	7.2587	7.4172	6.9724	515.798	501.246	477.651	473.656	467.186	462.076	37	59.5537	43.3179	52.7269	44.9278	50.2809	0	0	0	0	0	0	0	0	0	0	0	0	0	0
CHEMBL4168271	COc1cccc(C(c2cc3cc(N4CCCCC4)ccc3nc2OC)C(O)(CCN(C)C)c2cccc(OC(F)(F)F)c2)c1F	4d	'='	3584.17	0.155405	1	Mtb (H37Rv)	0.368243	AlamarBlue/Resazurin/MABA method	0.525338	Training	24.7857	6.8405	18.8049	6.8735	13.5883	6.1287	14	16.4754	13.5515	14.7934	12.6839	13.2485	680.663	684.601	645.704	649.468	631.349	628.807	73	151.995	80.4931	131.451	81.9213	113.118	0.2457	0.5647	0.0809	0.4323	-0.0258	0.2211	10.0082	3.9545	8.2117	4.1303	7.2474	4.0943	52.0484	52.6837
CHEMBL4563112	COc1cc(C(O)(CCn2cncn2)C(c2cc3cc(Br)ccc3nc2OC)c2cccc(OC)c2F)cc(OC)n1	4d	'='	3602.25	0.155405	1	Mtb (H37Rv)	0.368243	AlamarBlue/Resazurin/MABA method	0.525338	Test	15.8984	2.2291	8.1277	1.5663	3.1332	1.6419	8	8.4814	7.2384	6.9268	6.6006	6.5274	511.666	504.708	463.614	450.23	435.264	428.41	37	64.449	44.6619	53.8731	48.7103	51.4297	0.9363	-0.1671	0.0557	-0.1208	-0.128	-0.149	46.7601	5.1465	15.8935	9.206	10.043	8.6822	78.5428	71.9082
CHEMBL4206593	COc1nc2ccc(Br)cc2cc1C(c1ccoc1)C(O)(CCN(C)C)c1ccccn1	4d	'='	3626.03	0.155405	1	Mtb (H37Rv)	0.368243	AlamarBlue/Resazurin/MABA method	0.525338	Training	12.7015	1.5728	9.9877	2.2418	7.7597	2.479	7	7.0391	7.0601	6.6844	6.8636	6.4671	444.083	429.684	406.764	405.053	401.108	397.129	36	57.0537	42.0702	52.625	44.8406	50.8675	0.8091	-0.1197	0.0465	-0.0776	-0.0639	-0.0799	44.2581	4.1579	14.4967	7.9808	8.766	7.4252	52.1703	43.8602
CHEMBL4215064	COc1nc2ccc(Br)cc2cc1C(c1ccco1)C(O)(CCN(C)C)c1cccc(C#N)c1	4d	'='	3766.12	0.155405	1	Mtb (H37Rv)	0.368243	AlamarBlue/Resazurin/MABA method	0.525338	Training	12.7115	1.5911	9.9089	2.2625	7.7163	2.4605	8	8.3095	8.1084	7.8321	7.8751	7.5849	488.559	472.628	456.834	450.678	451.727	444.021	52	79.0204	58.0264	71.6085	59.779	69.0174	0.8091	-0.1197	0.0465	-0.0776	-0.0639	-0.0799	44.2581	4.1579	14.4967	7.9808	8.766	7.4253	52.1737	43.8637
CHEMBL4170779	C=Cc1ccc2nc(OC)c(C(c3ccccc3)C(O)(CCN(C)C)c3cccc4ccccc34)cc2c1	4d	'='	3779.89	0.155405	1	Mtb (H37Rv)	0.368243	AlamarBlue/Resazurin/MABA method	0.525338	Training	13.4772	2.0699	10.4014	2.6081	8.0214	2.7039	9	8.9974	8.8616	8.3624	8.4267	7.9456	557.907	546.677	521.962	518.328	510.85	505.421	49	70.5537	54.7858	63.8136	55.8017	60.9373	0	0	0	0	0	0	0	0	0	0	0	0	0	0
CHEMBL4515550	COc1cc(C(O)(CCn2ccnc2)C(c2cc3cc(Br)ccc3nc2OC)c2cccc(OC)c2F)cc(OC)n1	4d	'='	3796.02	0.155405	1	Mtb (H37Rv)	0.368243	AlamarBlue/Resazurin/MABA method	0.525338	Test	15.8984	2.2291	8.3103	1.6199	3.3229	1.7272	8	8.4814	7.2126	6.9181	6.5726	6.514	515.073	508.334	466.847	453.311	438.096	431.142	37	64.449	43.9982	53.6489	47.945	51.0802	0.9363	-0.1671	0.0557	-0.1208	-0.128	-0.149	46.7601	5.1465	15.8935	9.206	10.043	8.6822	78.5616	71.9296
CHEMBL4167476	COc1nc2ccc(N)cc2cc1C(c1ccccc1)C(O)(CCN(C)C)c1cccc2ccccc12	4d	'='	3864.62	0.155405	1	Mtb (H37Rv)	0.368243	AlamarBlue/Resazurin/MABA method	0.525338	Training	12.7015	1.5549	9.8651	2.2058	7.6128	2.3753	7	7.0391	7.0049	6.5729	6.7276	6.3026	492.824	479.394	454.041	450.323	443.601	438.405	36	57.0537	41.3498	50.5587	42.8329	48.1418	0	0	0	0	0	0	0	0	0	0	0	0	0	0
CHEMBL4526309	COc1ccc(C(O)(CCN(C)C)C(c2cc3cc(C#N)ccc3nc2OC)c2cccc(OC)c2OC)cn1	4d	'='	3869.97	0.155405	1	Mtb (H37Rv)	0.368243	AlamarBlue/Resazurin/MABA method	0.525338	Training	22.3024	2.1621	14.7578	2.668	9.3455	3.2392	11	11.3067	10.3905	9.9441	9.8281	9.5367	557.759	547.039	527.28	523.369	525.094	519.972	55	93.2601	61.8552	80.796	66.2748	76.8386	0	0	0	0	0	0	0	0	0	0	0	0	0	0
CHEMBL4202851	COc1nc2ccc(C#N)cc2cc1[C@@H](c1cc(C)sc1C)[C@@](O)(CCN(C)C)c1cncc(C)c1	4d	'='	3874.81	0.155405	1	Mtb (H37Rv)	0.368243	AlamarBlue/Resazurin/MABA method	0.525338	Training	20.0152	1.92	11.7013	3.0776	9.0377	3.4523	11	10.1845	10.9531	9.9917	10.5644	9.9332	635.589	618.179	606.845	606.733	607.368	604.681	55	86.5204	61.9387	78.0668	64.4232	74.7736	0	0	0	0	0	0	0	0	0	0	0	0	0	0
CHEMBL4205953	COc1nc2ccc(C#N)cc2cc1C(c1ccco1)C(O)(CCN(C)C)c1cccc(F)c1	4d	'='	3895.37	0.155405	1	Mtb (H37Rv)	0.368243	AlamarBlue/Resazurin/MABA method	0.525338	Test	12.7115	1.5911	9.9089	2.2652	7.7222	2.467	8	8.3095	8.1084	7.8353	7.8998	7.6158	476.488	460.395	444.679	438.233	439.479	431.717	52	79.0204	58.0264	71.6469	60.2602	69.5315	0.1272	-0.0475	-0.03	-0.0489	-0.0499	-0.0569	2.502	0.9886	1.4416	1.1758	1.2135	1.1749	16.8726	17.1731
CHEMBL4217473	COc1nc2ccc(Br)cc2cc1C(c1ccco1)C(O)(CCN(C)C)c1ccccn1	4d	'='	3928.2	0.155405	1	Mtb (H37Rv)	0.368243	AlamarBlue/Resazurin/MABA method	0.525338	Training	12.7015	1.6218	9.9294	2.2736	7.7103	2.4954	7	7.0391	7.1137	6.6465	6.8897	6.4423	438.115	423.957	403.696	399.805	397.515	392.353	36	57.0537	43.3713	52.185	45.4115	50.666	0.8091	-0.1197	0.0465	-0.0776	-0.0639	-0.0799	44.2581	4.1579	14.4967	7.9808	8.766	7.4253	52.1384	43.8268
CHEMBL4166608	COc1cccc(C(c2cc3cc(N4CCOCC4)ccc3nc2OC)C(O)(CCN(C)C)c2cccc(OC)c2OC)c1OC	4d	'='	3957.14	0.155405	1	Mtb (H37Rv)	0.368243	AlamarBlue/Resazurin/MABA method	0.525338	Training	31.7253	5.6782	21.0523	6.3251	13.4088	6.6486	15	15.3393	14.1495	13.3218	13.169	12.5233	694.849	691.087	662.532	660.288	657.069	651.603	56	105.253	70.5692	89.1988	76.458	83.1412	0	0	0	0	0	0	0	0	0	0	0	0	0	0
CHEMBL4162672	COc1nc2ccccc2cc1C(c1ccccc1)C(O)(CCN(C)C)c1cccc2ccccc12	4d	'='	3986.4	0.155405	1	Mtb (H37Rv)	0.368243	AlamarBlue/Resazurin/MABA method	0.525338	Training	12.7015	1.5549	9.8651	2.2058	7.613	2.3761	7	7.0391	7.0049	6.5731	6.7288	6.3053	491.242	477.852	452.495	448.703	441.979	436.763	36	57.0537	41.3498	50.5611	42.8444	48.1616	0	0	0	0	0	0	0	0	0	0	0	0	0	0
CHEMBL4515135	COc1nc2ccc(C#N)cc2cc1C(c1cccc2c1OCO2)C(O)(CCN(C)C)c1cccnc1OC	4d	'='	3987.92	0.155405	1	Mtb (H37Rv)	0.368243	AlamarBlue/Resazurin/MABA method	0.525338	Test	16.9704	1.6575	12.1218	2.2963	8.4799	2.8033	10	10.6407	9.6187	9.4549	9.2887	9.0801	564.801	555.714	530.045	526.292	526.588	521.288	57	96.4245	63.2688	83.724	68.2385	79.4553	0	0	0	0	0	0	0	0	0	0	0	0	0	0
CHEMBL4159957	COc1nc2ccc(C(=O)N(C)C)cc2cc1C(c1ccccc1)C(O)(CCN(C)C)c1cccc2ccccc12	4d	'='	4016.8	0.155405	1	Mtb (H37Rv)	0.368243	AlamarBlue/Resazurin/MABA method	0.525338	Training	19.1054	2.7896	14.2922	2.8527	10.1692	2.8445	10	10.1832	9.9997	9.5183	9.547	9.0013	594.189	581.374	561.293	550.892	554.75	538.262	54	92.8734	58.3394	81.7682	60.8913	75.5258	0	0	0	0	0	0	0	0	0	0	0	0	0	0
CHEMBL4546609	COc1cc(C(O)(CCN(C)OC)C(c2cc3cc(Br)ccc3nc2OC)c2cccc(OC)c2F)cc(OC)n1	4d	'='	4028.48	0.155405	1	Mtb (H37Rv)	0.368243	AlamarBlue/Resazurin/MABA method	0.525338	Training	22.2923	2.1472	12.0205	4.2122	6.446	4.4633	10	10.2579	9.4083	9.0564	8.8635	8.6954	521.724	514.622	485.088	481.551	477.596	476.055	39	72.6178	50.907	61.0717	56.8587	59.3068	0.9363	-0.1671	0.0557	-0.1208	-0.128	-0.1491	46.7601	5.1465	15.8935	9.206	10.043	8.6827	78.4366	71.787
CHEMBL4169635	COc1cccc([C@@H](c2cc3cc(S(C)(=O)=O)ccc3nc2OC)[C@@](O)(CCN(C)C)c2cccc(F)c2)c1F	4d	'='	4030.42	0.155405	1	Mtb (H37Rv)	0.368243	AlamarBlue/Resazurin/MABA method	0.525338	Training	19.0954	2.1565	12.1693	2.8528	8.781	3.0965	9	9.5956	8.7429	8.6992	8.4276	8.3297	535.913	512.372	489.903	486.729	483.792	479.502	38	62.0939	46.7504	55.2126	50.4079	53.954	0.2543	-0.0949	-0.0208	-0.092	-0.1139	-0.126	5.0041	1.9772	2.8384	2.4011	2.4903	2.432	43.0483	45.0088
CHEMBL4515590	COc1ccnc(C(O)(CCN(C)C)C(c2cc3cc(C#N)ccc3nc2OC)c2cccc(OC)c2F)c1	4d	'='	4334.72	0.155405	1	Mtb (H37Rv)	0.368243	AlamarBlue/Resazurin/MABA method	0.525338	Test	19.1054	1.9733	13.3301	2.7273	8.9082	3.038	10	10.3077	9.6196	9.2783	9.1943	8.925	532.487	519.199	499.764	494.673	495.035	489.85	54	88.5135	61.0441	78.5781	65.3888	75.5205	0.1272	-0.0475	0.0092	-0.0432	-0.064	-0.0696	2.502	0.9886	1.3968	1.2252	1.277	1.258	25.8799	27.4979
CHEMBL4536200	COc1cccc(C(c2cc3cc(C#N)ccc3nc2OC)C(O)(CCN(C)C)c2cc(C)cc(C)n2)c1F	4d	'='	4350.87	0.155405	1	Mtb (H37Rv)	0.368243	AlamarBlue/Resazurin/MABA method	0.525338	Training	20.7776	1.9639	13.1721	3.2173	9.2315	3.6171	11	10.5586	10.3737	9.9474	9.9743	9.6942	574.466	557.587	541.205	536.037	537.451	532.581	55	88.767	63.5568	80.3696	67.5729	77.3686	0.1272	-0.0475	0.0092	-0.0432	-0.064	-0.0696	2.502	0.9886	1.3968	1.2252	1.2769	1.2578	25.954	27.5837
CHEMBL4521664	COc1cccc(C(c2cc3cc(C#N)ccc3nc2OC)C(O)(CCN(C)C)c2cnc(C)c(C)c2)c1F	4d	'='	4540.04	0.155405	1	Mtb (H37Rv)	0.368243	AlamarBlue/Resazurin/MABA method	0.525338	Training	20.7776	1.946	12.989	3.5233	9.285	3.7226	11	10.5586	10.3526	10.017	9.9714	9.7031	573.095	556.139	540.516	535.557	536.033	531.139	55	88.767	63.1005	79.7607	66.9507	76.8154	0.1272	-0.0475	0.0092	-0.0432	-0.064	-0.0692	2.502	0.9886	1.3968	1.2252	1.277	1.258	25.9435	27.5715
CHEMBL4579247	COc1cccc(C(c2cc3cc(C#N)ccc3nc2OC)C(O)(CCN(C)C)c2ncccc2C)c1F	4d	'='	5829.77	0.155405	1	Mtb (H37Rv)	0.368243	AlamarBlue/Resazurin/MABA method	0.525338	Training	18.343	1.7313	12.3794	2.7965	8.7691	3.2049	10	9.9336	9.567	9.3013	9.3024	9.0415	554.826	539.466	520.625	517.075	516.809	511.726	54	86.267	61.6879	78.2548	65.6198	75.3154	0.1272	-0.0475	0.0092	-0.0432	-0.064	-0.0696	2.502	0.9886	1.3968	1.2252	1.2768	1.2574	25.954	27.5837
CHEMBL4518583	COc1cc(C(O)(CCN2CCOCC2)C(c2cc3cc(Br)ccc3nc2OC)c2ccnc(OC)c2OC)cc(OC)n1	4d	'='	6272.68	0.155405	-1	Mtb (H37Rv)	0.368243	AlamarBlue/Resazurin/MABA method	0.525338	Test	25.3314	5.4596	15.0584	5.6844	8.5746	6.1655	13	13.7844	12.2941	11.9642	11.6245	11.5013	653.646	648.878	618.457	611.074	606.084	601.771	54	98.4087	67.929	82.5575	74.4905	78.9135	0.8091	-0.1197	0.0465	-0.0776	-0.0639	-0.0799	44.2581	4.1579	14.4967	7.9808	8.766	7.425	52.3923	44.0923
CHEMBL4535092	COc1cccc(C(c2cc3cc(C#N)ccc3nc2OC)C(O)(CCN(C)C)c2cncc(C)c2)c1F	4d	'='	6412.75	0.155405	-1	Mtb (H37Rv)	0.368243	AlamarBlue/Resazurin/MABA method	0.525338	Training	18.343	1.7114	12.3379	2.7647	8.6608	3.0798	10	9.9336	9.5773	9.2598	9.2424	8.9798	544.456	528.262	510.522	505.436	505.938	500.66	54	86.267	60.4923	77.4444	64.5907	74.5625	0.1272	-0.0475	0.0092	-0.0432	-0.064	-0.0693	2.502	0.9886	1.3968	1.2252	1.277	1.2581	25.9012	27.5226
CHEMBL4175655	COc1nc2ccc(N(C)S(=O)(=O)c3ccccc3)cc2cc1[C@@H](c1ccccc1)[C@@](O)(CCN(C)C)c1cccc(F)c1	4d	'='	6680.14	0.155405	-1	Mtb (H37Rv)	0.368243	AlamarBlue/Resazurin/MABA method	0.525338	Training	15.8984	2.1644	11.1557	2.5486	8.2892	2.7241	8	7.8166	8.0966	7.3759	7.8013	7.1533	511.147	502.108	473.395	467.042	462.572	456.473	37	60.476	42.5021	53.8603	44.7059	52.0515	0.1272	-0.0475	-0.03	-0.0489	-0.0499	-0.0568	2.502	0.9886	1.4416	1.1758	1.2134	1.1743	17.0067	17.3252
CHEMBL4166400	COc1nc2ccc(CN(C)C)cc2cc1C(c1ccccc1)C(O)(CCN(C)C)c1cccc2ccccc12	4d	'='	6932.47	0.155405	-1	Mtb (H37Rv)	0.368243	AlamarBlue/Resazurin/MABA method	0.525338	Training	20.6544	1.4987	16.8117	2.3576	12.7884	2.9552	10	9.4549	9.9277	8.8686	9.3484	8.4116	577.261	554.658	539.311	529.33	528.056	518.153	42	71.176	48.0653	63.2615	50.3442	58.9581	0	0	0	0	0	0	0	0	0	0	0	0	0	0
CHEMBL4543570	COc1cc(C(O)(CCN2CCOCC2)C(c2cc3cc(Br)ccc3nc2OC)c2cccc(OC)c2OC)cc(OC)n1	4d	'>'	7478.42	0.155405	-1	Mtb (H37Rv)	0.368243	AlamarBlue/Resazurin/MABA method	0.525338	Training	25.3314	5.4596	15.2936	5.9897	8.9271	6.5258	13	13.7844	12.2941	11.945	11.603	11.4751	655.395	650.78	620.472	613.264	608.408	604.207	54	98.4087	67.929	82.3109	74.1413	78.4509	0.8091	-0.1197	0.0465	-0.0776	-0.0639	-0.0799	44.2581	4.1579	14.4967	7.9808	8.766	7.425	52.398	44.0982
CHEMBL4522583	COc1cc(C(O)(CCN2CCOCC2)C(c2cc3cc(Br)ccc3nc2OC)c2cccc(OC)c2F)cc(OC)n1	4d	'>'	7615.57	0.155405	-1	Mtb (H37Rv)	0.368243	AlamarBlue/Resazurin/MABA method	0.525338	Training	22.1345	5.2529	13.5868	5.8237	8.232	6.0642	12	12.7853	11.5111	11.2892	10.9562	10.8421	627.006	619.287	589.745	581.733	575.035	570.625	53	93.6621	66.3191	79.6806	72.2695	76.3947	0.9363	-0.1671	0.0557	-0.1208	-0.128	-0.1491	46.7601	5.1465	15.8935	9.206	10.043	8.6826	78.5398	71.9047
CHEMBL4163654	COc1cccc([C@H](c2cc3cc(N4CC[S+]([O-])CC4)ccc3nc2OC)[C@@](O)(CCN(C)C)c2cccc(F)c2)c1OC	4d	'='	7719.9	0.155405	-1	Mtb (H37Rv)	0.368243	AlamarBlue/Resazurin/MABA method	0.525338	Training	25.3314	5.0725	17.6176	5.8074	12.37	5.9879	13	14.2339	13.4128	13.0101	12.7293	12.2477	757.395	734.106	716.257	702.916	698.809	684.814	54	83.9412	66.8763	76.4085	70.3596	74.284	0.1272	-0.0475	-0.03	-0.0489	-0.0499	-0.0568	2.502	0.9886	1.4416	1.1758	1.2133	1.1739	17.1121	17.4448
CHEMBL4534003	COc1cc(C(O)(CCN(C)OC)C(c2cc3cc(Br)ccc3nc2OC)c2cccc(OC)c2OC)cc(OC)n1	4d	'>'	7781.5	0.155405	-1	Mtb (H37Rv)	0.368243	AlamarBlue/Resazurin/MABA method	0.525338	Training	25.4893	2.3538	13.7274	4.3782	7.141	4.925	11	11.257	10.1913	9.7121	9.5103	9.3284	549.802	545.785	515.475	512.771	510.68	509.365	40	77.3644	52.5169	63.702	58.7305	61.3628	0.8091	-0.1197	0.0465	-0.0776	-0.0639	-0.0799	44.2581	4.1579	14.4967	7.9808	8.766	7.425	52.3825	44.082
CHEMBL4522387	COc1cccc(C(c2cc3cc(C#N)ccc3nc2OC)C(O)(CCN(C)C)c2cccc(C)n2)c1OC	4d	'='	7785.2	0.155405	-1	Mtb (H37Rv)	0.368243	AlamarBlue/Resazurin/MABA method	0.525338	Test	21.54	2.2079	14.073	3.037	9.41	3.6389	11	10.9327	10.4044	9.9412	9.9178	9.6335	569.379	556.087	538.016	533.893	536.433	531.487	55	91.0135	63.2804	80.7771	67.3152	77.2108	0	0	0	0	0	0	0	0	0	0	0	0	0	0
CHEMBL4176897	COc1cccc([C@H](c2cc3cc(N4CCS(=O)(=O)CC4)ccc3nc2OC)[C@@](O)(CCN(C)C)c2cccc(F)c2)c1OC	4d	'>'	7839.82	0.155405	-1	Mtb (H37Rv)	0.368243	AlamarBlue/Resazurin/MABA method	0.525338	Training	25.3314	5.3876	16.5466	5.0372	11.3651	5.2916	13	13.7889	12.9635	12.7855	12.5063	12.4373	778.569	742.024	707.148	689.244	685.046	672.033	54	83.7735	67.9861	74.8551	71.225	72.3055	0.1272	-0.0475	-0.03	-0.0489	-0.0499	-0.0568	2.502	0.9886	1.4416	1.1758	1.2133	1.1739	17.1126	17.4453
CHEMBL4571027	COc1cccc(C(c2cc3cc(C#N)ccc3nc2OC)C(O)(CCN(C)C)c2cncc(C)c2)c1OC	4d	'='	7975.09	0.155405	-1	Mtb (H37Rv)	0.368243	AlamarBlue/Resazurin/MABA method	0.525338	Training	21.54	1.9181	14.0447	2.9307	9.3558	3.5415	11	10.9327	10.3602	9.9155	9.8892	9.6127	572.394	559.243	540.773	536.56	538.914	533.904	55	91.0135	62.1022	80.0747	66.4622	76.6182	0	0	0	0	0	0	0	0	0	0	0	0	0	0
CHEMBL4169607	COc1cccc([C@@H](c2cc3cc(N4CCS(=O)(=O)CC4)ccc3nc2OC)[C@@](O)(CCN(C)C)c2cccc(F)c2)c1F	4d	'>'	7990.54	0.155405	-1	Mtb (H37Rv)	0.368243	AlamarBlue/Resazurin/MABA method	0.525338	Training	22.1345	5.181	14.8398	4.8712	10.6701	4.8298	12	12.7899	12.1806	12.1297	11.8595	11.8044	750.639	711.051	676.926	658.156	652.12	638.848	53	79.0269	66.3762	72.2249	69.3533	70.2495	0.2543	-0.0949	-0.0208	-0.092	-0.1139	-0.126	5.0041	1.9772	2.8384	2.4011	2.4903	2.432	42.9853	44.9362
CHEMBL4161376	COc1cccc([C@@H](c2cc3cc(N4CC[S+]([O-])CC4)ccc3nc2OC)[C@@](O)(CCN(C)C)c2cccc(F)c2)c1F	4d	'>'	8200.22	0.155405	-1	Mtb (H37Rv)	0.368243	AlamarBlue/Resazurin/MABA method	0.525338	Test	22.1345	4.8658	15.9107	5.6414	11.675	5.5262	12	13.2348	12.6299	12.3543	12.0825	11.6148	729.47	703.137	686.032	671.817	665.867	651.597	53	79.1946	65.2664	73.7782	68.488	72.228	0.2543	-0.0949	-0.0208	-0.092	-0.1139	-0.126	5.0041	1.9772	2.8384	2.4011	2.4903	2.432	42.9827	44.9332
CHEMBL4167786	COc1nc2ccc(N(C)S(=O)(=O)N(C)C)cc2cc1[C@@H](c1ccccc1)[C@@](O)(CCN(C)C)c1cccc(F)c1	4d	'='	8609.85	0.155405	-1	Mtb (H37Rv)	0.368243	AlamarBlue/Resazurin/MABA method	0.525338	Training	22.2923	3.3833	15.6939	3.2451	11.2055	3.3002	10	9.3715	10.5169	9.0642	10.4123	8.8171	568.745	563.464	532.713	524.433	521.874	512.393	39	67.3204	44.0403	61.6156	45.8793	59.7847	0.1272	-0.0475	-0.03	-0.0489	-0.0499	-0.0568	2.502	0.9886	1.4416	1.1758	1.2134	1.1743	17.0046	17.3228
CHEMBL4539892	COc1cccc(C(c2cc3cc(C#N)ccc3nc2OC)C(O)(CCN(C)C)c2ccc(C)nc2)c1F	4d	'='	9133.31	0.155405	-1	Mtb (H37Rv)	0.368243	AlamarBlue/Resazurin/MABA method	0.525338	Training	18.343	1.9564	12.3159	2.8231	8.6288	3.0248	10	9.9336	9.6154	9.2808	9.2474	8.9705	537.856	521.23	504.812	499.754	499.958	494.789	54	86.267	60.9338	77.4793	64.673	74.5261	0.1272	-0.0475	0.0092	-0.0432	-0.064	-0.0693	2.502	0.9886	1.3968	1.2252	1.2771	1.2583	25.8589	27.4737
CHEMBL4557475	COc1cccc(C(c2cc3cc(C#N)ccc3nc2OC)C(O)(CCN(C)C)c2ccc(C)nc2)c1OC	4d	'>'	9494.15	0.155405	-1	Mtb (H37Rv)	0.368243	AlamarBlue/Resazurin/MABA method	0.525338	Training	21.54	2.1631	14.0228	2.9891	9.3239	3.4866	11	10.9327	10.3984	9.9366	9.8941	9.6034	565.706	552.111	534.975	530.786	532.837	527.934	55	91.0135	62.5437	80.1096	66.5443	76.5815	0	0	0	0	0	0	0	0	0	0	0	0	0	0
CHEMBL4568403	COc1cccc(C(c2cc3cc(C#N)ccc3nc2OC)C(O)(CCN(C)C)c2ccnc(C)c2)c1F	4d	'>'	9716.28	0.155405	-1	Mtb (H37Rv)	0.368243	AlamarBlue/Resazurin/MABA method	0.525338	Test	18.343	1.9564	12.3201	2.8019	8.6435	3.0623	10	9.9336	9.6064	9.2648	9.2491	8.9803	545.223	529.024	511.274	506.181	506.635	501.336	54	86.267	60.8656	77.31	64.5362	74.3847	0.1272	-0.0475	0.0092	-0.0432	-0.064	-0.0693	2.502	0.9886	1.3968	1.2252	1.277	1.2581	25.9171	27.541
CHEMBL4169823	COc1nc2ccc(/C=N/O)cc2cc1C(c1ccccc1)C(O)(CCN(C)C)c1cccc2ccccc12	4d	'='	11546.2	0.155405	-1	Mtb (H37Rv)	0.368243	AlamarBlue/Resazurin/MABA method	0.525338	Test	12.7189	1.5416	9.8843	2.2051	7.6319	2.3812	8	8.1082	8.366	7.6048	7.9634	7.2845	536.188	517.791	500.201	491.582	489.486	480.567	45	70.8204	55.5266	63.0178	55.8256	59.5119	0	0	0	0	0	0	0	0	0	0	0	0	0	0
CHEMBL4162513	CC#Cc1ccc2nc(OC)c(C(c3ccccc3)C(O)(CCN(C)C)c3cccc4ccccc34)cc2c1	4d	'='	11852.3	0.155405	-1	Mtb (H37Rv)	0.368243	AlamarBlue/Resazurin/MABA method	0.525338	Training	15.3103	1.1127	10.1482	1.8391	7.8329	2.081	10	10.0391	10.0341	9.5404	9.7477	9.2773	586.429	578.351	559.232	555.842	554.197	549.022	69	90.0537	74.1848	83.733	75.9221	81.5891	0	0	0	0	0	0	0	0	0	0	0	0	0	0
CHEMBL4170272	COc1nc2ccc(C(=O)O)cc2cc1C(c1ccccc1)C(O)(CCN(C)C)c1cccc2ccccc12	4d	'>'	12869	0.155405	-1	Mtb (H37Rv)	0.368243	AlamarBlue/Resazurin/MABA method	0.525338	Training	12.7115	1.5565	9.8796	2.2125	7.6278	2.3844	8	9.1207	7.9694	8.2456	7.6667	7.6741	532.989	528.424	495.696	496.766	485.05	482.543	52	93.225	55.9555	78.6971	56.8716	70.5372	0	0	0	0	0	0	0	0	0	0	0	0	0	0
CHEMBL4159990	COc1nc2ccc(CC(C)=O)cc2cc1C(c1ccccc1)C(O)(CCN(C)C)c1cccc2ccccc12	4d	'>'	13141.1	0.155405	-1	Mtb (H37Rv)	0.368243	AlamarBlue/Resazurin/MABA method	0.525338	Test	16.218	2.1962	11.4743	2.8899	9.0546	3.0465	10	10.4132	10.0073	9.7837	9.5844	9.2674	593.741	580.075	547.868	551.652	537.762	537.697	57	90.04	66.5673	80.9282	66.5759	75.5194	0	0	0	0	0	0	0	0	0	0	0	0	0	0
CHEMBL4177019	COc1nc2ccc(CN)cc2cc1C(c1ccccc1)C(O)(CCN(C)C)c1cccc2ccccc12	4d	'>'	23731.4	0.155405	-1	Mtb (H37Rv)	0.368243	AlamarBlue/Resazurin/MABA method	0.525338	Training	14.2605	2.0452	10.628	2.6117	8.0549	2.7175	8	8.2887	7.842	7.5025	7.4953	7.0836	528.285	515.249	488.209	484.957	476.683	471.684	40	64.6737	45.8558	56.3463	47.5332	53.1415	0	0	0	0	0	0	0	0	0	0	0	0	0	0
CHEMBL374478	CO[C@H]1/C=C/O[C@@]2(C)Oc3c(C)c(O)c4c(O)c(c(/C=N/N5CCN(C)CC5)c(O)c4c3C2=O)NC(=O)/C(C)=C\C=C\[C@H](C)[C@H](O)[C@@H](C)[C@@H](O)[C@@H](C)[C@H](OC(C)=O)[C@@H]1C	5d	'='	3.64542	0.123311	1	Mtb (H37Rv)	0.368243	AlamarBlue/Resazurin/MABA method	0.525338	Training	37.1172	12.4982	23.6836	13.6908	20.354	13.4544	33	36.622	34.2571	35.7955	34.1802	35.1244	1659.16	1747.87	1678.18	1703.14	1682.92	1688.83	232	334.974	271.32	315.402	278.472	308.25	0	0	0	0	0	0	0	0	0	0	0	0	0	0
CHEMBL4212348	CNC(=O)c1sc(N2CCOCC2)cc1OCCc1ccccc1	5d	'='	120	0.123311	1	Mtb (H37Rv_ATCC 25618)	0.113176	Spectrophotometric assay (OD580-OD600)	0.279561	Training	12.0261	5.3539	7.1949	4.3636	4.4487	3.35	8	8.906	7.9821	8.1985	7.6001	7.5984	326.168	333.078	330.478	325.65	325.533	319.31	41	74.7682	48.9144	64.9324	47.5219	59.1189	0	0	0	0	0	0	0	0	0	0	0	0	0	0
CHEMBL4068166	CCc1ccc(CCNc2cc(-c3ccccn3)nc3ncnn23)cc1	5d	'='	200	0.123311	1	Mtb (H37Rv)	0.368243	Spectrophotometric assay (OD580-OD600)	0.279561	Test	6.0418	3.8008	2.9421	2.0784	1.683	1.492	4	3.8331	3.386	3.1604	2.9629	2.8992	142.041	141.6	132.302	126.041	120.856	118.334	13	17.1067	16.1689	16.4209	16.0356	16.0557	0	0	0	0	0	0	0	0	0	0	0	0	0	0
CHEMBL4216468	NC(=O)c1sc(N2CCOCC2)cc1OCCc1ccc(OC(F)(F)F)cc1	5d	'='	200	0.123311	1	Mtb (H37Rv_ATCC 25618)	0.113176	Spectrophotometric assay (OD580-OD600)	0.279561	Training	11.526	5.1983	7.5974	4.4055	5.0937	3.2731	8	11.7883	7.9164	10.3664	7.4518	9.0035	318.902	345.886	318.686	330.064	309.865	317.119	56	138.867	62.3366	114.969	58.1578	93.8207	0.1186	0.6121	0.0717	0.4754	0.038	0.2863	7.5061	2.9658	6.8148	2.9065	5.9784	2.8466	24.0523	22.845
CHEMBL2153356	CN(CCc1ccccc1)c1n[n+]([O-])c2cc3c(cc2[n+]1[O-])CCC3	5d	'='	208.086	0.123311	1	Mtb (INH-R)	0.0236486	AlamarBlue/Resazurin/MABA method	0.525338	Training	8.8525	4.1437	4.7824	2.7262	2.8275	2.0807	6	5.3884	5.2236	4.8167	4.6831	4.5191	240.112	234.194	229.087	217.434	211.631	205.852	21	28.7	25.6091	27.7168	26.6057	27.4133	0	0	0	0	0	0	0	0	0	0	0	0	0	0
CHEMBL2153355	CN(Cc1ccccc1)c1n[n+]([O-])c2cc3c(cc2[n+]1[O-])CCC3	5d	'<'	217.142	0.123311	1	Mtb (INH-R)	0.0236486	AlamarBlue/Resazurin/MABA method	0.525338	Training	7.8284	2.8768	4.0896	1.8035	2.367	1.5911	5	4.3884	4.3324	3.9362	3.9116	3.7624	199.754	190.767	192.036	181.1	179.859	174.975	17	24.7	20.5154	23.4034	21.8343	22.9076	0	0	0	0	0	0	0	0	0	0	0	0	0	0
CHEMBL4063073	COc1ccc(CCNc2cc(-c3ccccn3)nc3nccn23)cc1	5d	'='	220	0.123311	1	Mtb (H37Rv)	0.368243	Spectrophotometric assay (OD580-OD600)	0.279561	Test	5.7801	1.6535	2.9273	1.1798	1.4852	1.0491	3	2.9572	2.5444	2.3535	2.1956	2.1428	108.838	108.514	100.923	94.7751	90.8889	88.0905	9	15.8532	11.6356	12.9499	11.6081	12.0438	0	0	0	0	0	0	0	0	0	0	0	0	0	0
CHEMBL2153354	CN(C)c1n[n+]([O-])c2cc3c(cc2[n+]1[O-])CCC3	5d	'<'	284.241	0.123311	1	Mtb (INH-R)	0.0236486	AlamarBlue/Resazurin/MABA method	0.525338	Training	9.4663	3.2382	5.5679	1.8231	2.9304	1.5165	5	4.3049	4.3098	3.7909	3.7994	3.582	151.653	150.725	150.608	145.589	144.008	141.602	14	20.8444	17.0107	20.1615	18.5017	19.7452	0	0	0	0	0	0	0	0	0	0	0	0	0	0
CHEMBL4203090	CC(=O)c1sc(N2CCOCC2)cc1OCCc1ccccc1	5d	'='	420	0.123311	1	Mtb (H37Rv_ATCC 25618)	0.113176	Spectrophotometric assay (OD580-OD600)	0.279561	Training	11.3115	5.128	6.1929	4.3375	4.3788	3.3883	8	8.844	7.8849	8.2062	7.4717	7.6606	324.563	336.896	321.867	326.564	315.459	319.068	41	70.5282	50.5361	60.3837	48.231	55.0986	0	0	0	0	0	0	0	0	0	0	0	0	0	0
CHEMBL4212019	NC(=O)c1sc(N2CCOCC2)cc1OCCc1cccc(F)c1	5d	'='	430	0.123311	1	Mtb (H37Rv_ATCC 25618)	0.113176	Spectrophotometric assay (OD580-OD600)	0.279561	Training	8.8292	4.681	5.4877	4.0417	3.7817	3.0732	7	8.3229	6.9702	7.5092	6.6347	6.9397	299.29	312.966	297.996	299.981	289.266	291.006	40	73.2282	47.2427	61.6564	45.4053	55.895	0.1272	-0.0475	-0.03	-0.0491	-0.0571	-0.0635	2.502	0.9886	1.4416	1.1811	1.2318	1.1892	14.5565	14.5568
CHEMBL64	NNC(=O)c1ccncc1	5d	'='	437.509	0.123311	1	Mtb (H37Rv)	0.368243	AlamarBlue/Resazurin/MABA method	0.525338	Test	0.01	0.02	0.0253	0.0283	0.0297	0.0279	1	1.6864	1.2356	1.5262	1.3049	1.3821	44.7126	47.653	47.2858	48.0317	47.8812	46.1047	16	29.1463	17.0674	24.7031	17.6813	21.6007	0	0	0	0	0	0	0	0	0	0	0	0	0	0
CHEMBL2153337	[O-][n+]1nc(NC2CCCC2)[n+]([O-])c2ccc(Br)cc21	5d	'='	461.297	0.123311	1	Mtb (H37Rv)	0.368243	AlamarBlue/Resazurin/MABA method	0.525338	Training	4.5597	4.3652	4.123	3.8799	3.645	3.3133	5	5.1526	4.955	4.8782	4.6835	4.5135	166.197	171.955	166.804	166.174	160.773	157.24	25	27.1333	26.1775	26.7381	26.6525	26.869	0.8091	-0.1197	0.0465	-0.0896	-0.0908	-0.1241	44.2581	4.1579	14.4967	7.9692	8.7638	7.4399	50.763	42.391
CHEMBL2153336	[O-][n+]1nc(NC2CCC2)[n+]([O-])c2ccc(Br)cc21	5d	'='	482.098	0.123311	1	Mtb (H37Rv)	0.368243	AlamarBlue/Resazurin/MABA method	0.525338	Training	3.5355	3.341	3.0989	2.8803	2.6918	2.4014	4	4.1526	3.955	3.8874	3.7088	3.5629	117.423	122.998	118.752	118.652	114.498	112.363	21	23.1333	22.1775	22.6913	22.5885	22.724	0.8091	-0.1197	0.0465	-0.0896	-0.0908	-0.1241	44.2581	4.1579	14.4967	7.9692	8.7638	7.4399	50.7333	42.3601
CHEMBL2153334	[O-][n+]1nc(N[C@@H]2C[C@H]3CC[C@@H]2C3)[n+]([O-])c2ccc(Cl)cc21	5d	'='	488.998	0.123311	1	Mtb (H37Rv)	0.368243	AlamarBlue/Resazurin/MABA method	0.525338	Training	5.4524	4.8633	5.0977	4.6998	4.7591	4.4249	7	7.1526	7.0046	6.9597	6.8343	6.7105	301.387	309.244	301.113	301.391	295.028	291.207	43	45.1333	43.7641	44.3992	44.0455	44.1919	0.665	-0.1085	0.025	-0.0875	-0.0899	-0.1179	8.7129	1.8449	3.7011	2.5428	2.6746	2.4461	35.652	31.2312
CHEMBL4089350	Cc1ccc(CCNc2cc(-c3ccccn3)nc3ncnn23)cc1	5d	'='	520	0.123311	1	Mtb (H37Rv)	0.368243	Spectrophotometric assay (OD580-OD600)	0.279561	Test	5.0177	1.4095	2.0326	1.3332	1.2402	1.1353	3	2.5831	2.5232	2.3465	2.2597	2.2175	116.195	112.961	107.428	100.978	97.2744	94.6296	9	13.6067	11.9507	12.2426	11.8426	11.846	0	0	0	0	0	0	0	0	0	0	0	0	0	0
CHEMBL2153353	[O-][n+]1nc(N2CCCCC2)[n+]([O-])c2cc3c(cc21)CCC3	5d	'='	523.853	0.123311	1	Mtb (INH-R)	0.0236486	AlamarBlue/Resazurin/MABA method	0.525338	Test	9.2629	7.1267	6.7166	5.7049	5.2271	4.5157	8	7.7218	7.3804	7.0257	6.7096	6.4185	276.875	277.231	275.453	268.115	262.187	255.339	32	38.5556	36.4797	38.5098	37.8324	38.9365	0	0	0	0	0	0	0	0	0	0	0	0	0	0
CHEMBL2153331	[O-][n+]1nc(NC2CCC2)[n+]([O-])c2ccc(Cl)cc21	5d	'='	562.451	0.123311	1	Mtb (H37Rv)	0.368243	AlamarBlue/Resazurin/MABA method	0.525338	Training	3.5355	3.341	3.0989	2.8803	2.6918	2.4014	4	4.1526	3.955	3.8874	3.7088	3.5629	117.189	122.73	118.48	118.337	114.13	111.906	21	23.1333	22.1775	22.6913	22.5885	22.724	0.665	-0.1085	0.025	-0.0875	-0.0899	-0.1179	8.7129	1.8449	3.7011	2.5428	2.6746	2.4461	35.59	31.1653
CHEMBL4215946	COc1ccc(CCOc2cc(N3CCOCC3)sc2C(N)=O)cc1	5d	'='	600	0.123311	1	Mtb (H37Rv_ATCC 25618)	0.113176	Spectrophotometric assay (OD580-OD600)	0.279561	Training	12.0261	4.8877	7.199	4.3324	4.5217	3.4628	8	9.322	7.7664	8.2189	7.2599	7.5413	311.753	326.856	311.802	313.868	303.349	305.382	41	77.9747	48.9366	64.4561	47.0364	57.8193	0	0	0	0	0	0	0	0	0	0	0	0	0	0
CHEMBL4213475	NC(=O)c1sc(N2CCOCC2)cc1OCCc1ccccc1	5d	'='	720	0.123311	1	Mtb (H37Rv_ATCC 25618)	0.113176	Spectrophotometric assay (OD580-OD600)	0.279561	Test	8.8292	4.681	5.4895	4.0537	3.8145	3.118	7	8.3229	6.9747	7.5201	6.6259	6.9276	298.509	312.164	297.345	299.531	288.953	290.929	40	73.2282	47.27	61.6354	45.1031	55.485	0	0	0	0	0	0	0	0	0	0	0	0	0	0
CHEMBL4103873	CCc1ccc(CCNc2cc(-c3ccccc3)nc3ncnn23)cc1	5d	'='	740	0.123311	1	Mtb (H37Rv)	0.368243	Spectrophotometric assay (OD580-OD600)	0.279561	Training	6.0418	3.8008	2.9421	2.0784	1.683	1.4902	4	3.8331	3.386	3.1604	2.9629	2.8992	142.173	141.748	132.44	126.18	121	118.486	13	17.1067	16.1689	16.4209	16.0356	16.0557	0	0	0	0	0	0	0	0	0	0	0	0	0	0
CHEMBL4086896	Clc1ccc(CCNc2cc(-c3ccccn3)nc3ncnn23)cc1	5d	'='	760	0.123311	1	Mtb (H37Rv)	0.368243	Spectrophotometric assay (OD580-OD600)	0.279561	Training	2.5831	1.4468	1.2178	0.8983	0.7426	0.6564	2	1.9581	1.7527	1.6482	1.5513	1.5499	98.1465	96.3823	89.6805	83.9991	80.4219	78.0446	8	11.1067	9.9689	10.0904	9.7387	9.7072	0.665	-0.1085	0.0236	-0.1001	-0.0774	-0.1098	8.7129	1.8449	3.7145	2.5852	2.7495	2.5425	32.7226	28.1289
CHEMBL4090630	COc1ccc(CCNc2cc(-c3ccccn3)nc3ncnn23)cc1	5d	'='	830	0.123311	1	Mtb (H37Rv)	0.368243	Spectrophotometric assay (OD580-OD600)	0.279561	Training	5.7801	1.6535	2.9273	1.1798	1.4604	1.0357	3	2.9572	2.5444	2.3535	2.1991	2.1448	108.316	107.93	100.376	94.228	90.3645	87.5716	9	15.8532	11.6356	12.9499	11.6982	12.0934	0	0	0	0	0	0	0	0	0	0	0	0	0	0
CHEMBL2153338	[O-][n+]1nc(N[C@@H]2C[C@H]3CC[C@@H]2C3)[n+]([O-])c2ccc(Br)cc21	5d	'='	882.688	0.123311	1	Mtb (H37Rv)	0.368243	AlamarBlue/Resazurin/MABA method	0.525338	Test	5.4524	4.8633	5.0977	4.6998	4.7591	4.4249	7	7.1526	7.0046	6.9597	6.8343	6.7105	301.751	309.648	301.518	301.844	295.532	291.802	43	45.1333	43.7641	44.3992	44.0455	44.1919	0.8091	-0.1197	0.0465	-0.0896	-0.0908	-0.1241	44.2581	4.1579	14.4967	7.9692	8.7638	7.4399	50.8074	42.4373
CHEMBL4207137	NC(=O)c1sc(N2CCOCC2)cc1CCCc1ccc(F)cc1	5d	'='	900	0.123311	1	Mtb (H37Rv_ATCC 25618)	0.113176	Spectrophotometric assay (OD580-OD600)	0.279561	Training	9.3185	5.355	5.9273	4.2347	4.0442	3.2203	8	9.0318	7.7824	8.3872	7.5095	7.7926	373.22	381.529	368.312	367.187	355.85	357.205	44	73.8994	50.4818	63.1478	49.9043	57.252	0.1272	-0.0475	-0.0306	-0.0586	-0.0525	-0.0616	2.502	0.9886	1.4488	1.1883	1.2257	1.1818	13.515	13.3875
CHEMBL2153356	CN(CCc1ccccc1)c1n[n+]([O-])c2cc3c(cc2[n+]1[O-])CCC3	5d	'='	921.522	0.123311	1	Mtb (H37Rv)	0.368243	AlamarBlue/Resazurin/MABA method	0.525338	Training	8.8525	4.1437	4.7824	2.7262	2.8275	2.0807	6	5.3884	5.2236	4.8167	4.6831	4.5191	240.112	234.194	229.087	217.434	211.631	205.852	21	28.7	25.6091	27.7168	26.6057	27.4133	0	0	0	0	0	0	0	0	0	0	0	0	0	0
CHEMBL2153355	CN(Cc1ccccc1)c1n[n+]([O-])c2cc3c(cc2[n+]1[O-])CCC3	5d	'='	961.628	0.123311	1	Mtb (H37Rv)	0.368243	AlamarBlue/Resazurin/MABA method	0.525338	Training	7.8284	2.8768	4.0896	1.8035	2.367	1.5911	5	4.3884	4.3324	3.9362	3.9116	3.7624	199.754	190.767	192.036	181.1	179.859	174.975	17	24.7	20.5154	23.4034	21.8343	22.9076	0	0	0	0	0	0	0	0	0	0	0	0	0	0
CHEMBL4079039	FC(F)(F)c1ccc(CCNc2cc(-c3ccccn3)nc3ncnn23)cc1	5d	'='	980	0.123311	1	Mtb (H37Rv)	0.368243	Spectrophotometric assay (OD580-OD600)	0.279561	Test	3.2063	1.6067	1.5012	0.9519	0.8314	0.6367	3	5.1739	2.6741	3.8301	2.477	3.0387	125.452	138.055	117.097	118.318	106.445	107.129	24	71.2525	23.7403	49.2508	23.6783	35.7301	0.0318	0.1523	0.0257	0.0683	0.0056	0.021	7.5061	2.9658	6.3922	2.9351	5.0376	3.095	33.5607	33.4219
CHEMBL2153358	CC1CCCCN1c1n[n+]([O-])c2cc3c(cc2[n+]1[O-])CCC3	5d	'='	1032.09	0.123311	1	Mtb (INH-R)	0.0236486	AlamarBlue/Resazurin/MABA method	0.525338	Training	10.6015	7.7027	7.425	6.2335	5.6354	4.8169	9	8.7913	8.3276	8.0511	7.6398	7.3909	328.368	338.18	328.748	325.136	313.527	307.946	38	44.4111	42.564	44.243	43.7802	44.6826	0	0	0	0	0	0	0	0	0	0	0	0	0	0
CHEMBL2153328	[O-][n+]1nc(N[C@@H]2C[C@H]3CC[C@@H]2C3)[n+]([O-])c2ccc(F)cc21	5d	'='	1067.86	0.123311	1	Mtb (H37Rv)	0.368243	AlamarBlue/Resazurin/MABA method	0.525338	Training	5.4524	4.8633	5.0977	4.6998	4.7591	4.4249	7	7.1526	7.0046	6.9597	6.8343	6.7105	300.744	308.53	300.398	300.592	294.137	290.154	43	45.1333	43.7641	44.3992	44.0455	44.1919	0.1272	-0.0475	-0.03	-0.0531	-0.0575	-0.0643	2.502	0.9886	1.4416	1.1656	1.1925	1.1412	15.3972	15.5041
CHEMBL2153352	[O-][n+]1nc(N2CCCC2)[n+]([O-])c2cc3c(cc21)CCC3	5d	'='	1138.41	0.123311	1	Mtb (INH-R)	0.0236486	AlamarBlue/Resazurin/MABA method	0.525338	Training	8.2387	6.1025	5.6924	4.698	4.2359	3.643	7	6.7218	6.3804	6.0372	5.7502	5.5036	239.635	240.346	238.95	231.622	226.48	220.437	28	34.5556	32.4797	34.4784	33.75	34.7137	0	0	0	0	0	0	0	0	0	0	0	0	0	0
CHEMBL2153352	[O-][n+]1nc(N2CCCC2)[n+]([O-])c2cc3c(cc21)CCC3	5d	'='	1138.41	0.123311	1	Mtb (H37Rv)	0.368243	AlamarBlue/Resazurin/MABA method	0.525338	Test	8.2387	6.1025	5.6924	4.698	4.2359	3.643	7	6.7218	6.3804	6.0372	5.7502	5.5036	239.635	240.346	238.95	231.622	226.48	220.437	28	34.5556	32.4797	34.4784	33.75	34.7137	0	0	0	0	0	0	0	0	0	0	0	0	0	0
CHEMBL2153325	[O-][n+]1nc(NC2CCCC2)[n+]([O-])c2ccc(F)cc21	5d	'='	1173.09	0.123311	1	Mtb (H37Rv)	0.368243	AlamarBlue/Resazurin/MABA method	0.525338	Training	4.5597	4.3652	4.123	3.8799	3.645	3.3133	5	5.1526	4.955	4.8782	4.6835	4.5135	165.429	171.084	165.92	165.159	159.59	155.771	25	27.1333	26.1775	26.7381	26.6525	26.869	0.1272	-0.0475	-0.03	-0.0531	-0.0575	-0.0644	2.502	0.9886	1.4416	1.1656	1.1925	1.1412	15.3728	15.4765
CHEMBL2153344	Cc1cccc2c1[n+]([O-])c(NC1CCCC1)n[n+]2[O-]	5d	'='	1190.93	0.123311	1	Mtb (H37Rv)	0.368243	AlamarBlue/Resazurin/MABA method	0.525338	Training	6.9942	4.3278	4.8818	4.3466	4.1351	3.7607	6	5.7776	5.7029	5.5636	5.3941	5.2198	193.14	198.196	194.159	192.834	187.456	183.7	26	29.6333	28.2442	29.0772	29.0497	29.3716	0	0	0	0	0	0	0	0	0	0	0	0	0	0
CHEMBL2153324	[O-][n+]1nc(NC2CCC2)[n+]([O-])c2ccc(F)cc21	5d	'='	1238.86	0.123311	1	Mtb (H37Rv)	0.368243	AlamarBlue/Resazurin/MABA method	0.525338	Test	3.5355	3.341	3.0989	2.8803	2.6918	2.4014	4	4.1526	3.955	3.8874	3.7088	3.5629	116.777	122.256	117.999	117.781	113.481	111.098	21	23.1333	22.1775	22.6913	22.5885	22.724	0.1272	-0.0475	-0.03	-0.0531	-0.0575	-0.0644	2.502	0.9886	1.4416	1.1656	1.1925	1.1412	15.3565	15.4581
CHEMBL2153343	Cc1cccc2c1[n+]([O-])c(NC1CCC1)n[n+]2[O-]	5d	'='	1258.78	0.123311	1	Mtb (H37Rv)	0.368243	AlamarBlue/Resazurin/MABA method	0.525338	Test	5.97	3.3037	3.8576	3.3469	3.1818	2.8488	5	4.7776	4.7029	4.5728	4.4194	4.2692	144.251	149.113	145.973	145.173	141.037	138.68	22	25.6333	24.2442	25.0304	24.9857	25.2263	0	0	0	0	0	0	0	0	0	0	0	0	0	0
CHEMBL2153323	[O-][n+]1nc(NC2CC2)[n+]([O-])c2ccc(F)cc21	5d	'='	1312.39	0.123311	1	Mtb (H37Rv)	0.368243	AlamarBlue/Resazurin/MABA method	0.525338	Training	2.5114	2.3169	2.1083	1.9575	1.7989	1.6003	3	3.1526	2.955	2.9041	2.7513	2.6363	79.8476	85.6	81.6463	81.4122	78.4754	76.6696	17	19.1333	17.9775	18.4968	18.2914	18.4032	0.1272	-0.0475	-0.03	-0.0531	-0.0575	-0.0644	2.502	0.9886	1.4416	1.1656	1.1925	1.1412	15.3402	15.4397
CHEMBL373611	CCN(CC)c1n[n+]([O-])c2ccccc2[n+]1[O-]	5d	'='	1323.32	0.123311	1	Mtb (H37Rv)	0.368243	AlamarBlue/Resazurin/MABA method	0.525338	Training	7.9871	6.3766	5.1038	4.2781	3.0669	2.4506	4	3.9718	3.5503	3.4621	3.1079	3.015	98.9197	107.148	101.874	101.561	95.1028	94.0444	10	14.5556	12.7798	14.7882	14.4042	15.3105	0	0	0	0	0	0	0	0	0	0	0	0	0	0
CHEMBL2153351	[O-][n+]1nc(N2CCCC2)[n+]([O-])c2ccccc21	5d	'='	1334.83	0.123311	1	Mtb (INH-R)	0.0236486	AlamarBlue/Resazurin/MABA method	0.525338	Training	5.1663	4.0833	4.0845	3.4552	3.1348	2.6317	4	3.9718	3.8087	3.6393	3.4554	3.2657	127.101	129.172	128.562	124.376	120.88	115.94	16	20.5556	18.4214	20.3726	19.7063	20.5291	0	0	0	0	0	0	0	0	0	0	0	0	0	0
CHEMBL2153351	[O-][n+]1nc(N2CCCC2)[n+]([O-])c2ccccc21	5d	'='	1334.83	0.123311	1	Mtb (H37Rv)	0.368243	AlamarBlue/Resazurin/MABA method	0.525338	Test	5.1663	4.0833	4.0845	3.4552	3.1348	2.6317	4	3.9718	3.8087	3.6393	3.4554	3.2657	127.101	129.172	128.562	124.376	120.88	115.94	16	20.5556	18.4214	20.3726	19.7063	20.5291	0	0	0	0	0	0	0	0	0	0	0	0	0	0
CHEMBL4060560	Cc1ccc(CCNc2cc(-c3ccccc3)nc3ncnn23)cc1	5d	'='	1400	0.123311	1	Mtb (H37Rv)	0.368243	Spectrophotometric assay (OD580-OD600)	0.279561	Training	5.0177	1.4095	2.0326	1.3332	1.2402	1.1335	3	2.5831	2.5232	2.3465	2.2597	2.2175	116.326	113.107	107.565	101.115	97.4167	94.7787	9	13.6067	11.9507	12.2426	11.8426	11.846	0	0	0	0	0	0	0	0	0	0	0	0	0	0
CHEMBL4077564	COc1ccc(CC(=O)Nc2cc(-c3ccccc3)nc3ncnn23)cc1	5d	'='	1500	0.123311	1	Mtb (H37Rv)	0.368243	Spectrophotometric assay (OD580-OD600)	0.279561	Training	4.2311	0.2891	2.1269	0.4924	1.0728	0.5981	3	3.5605	2.808	3.0574	2.5757	2.7714	127.838	130.401	119.895	124.259	115.778	117.662	21	38.8929	24.3744	32.4065	23.3298	28.1553	0	0	0	0	0	0	0	0	0	0	0	0	0	0
CHEMBL4104776	FC(F)(F)Oc1ccc(CCNc2cc(-c3ccccn3)nc3ncnn23)cc1	5d	'='	1600	0.123311	1	Mtb (H37Rv)	0.368243	Spectrophotometric assay (OD580-OD600)	0.279561	Test	5.28	1.9641	3.3257	1.2528	2.0325	0.846	3	5.4235	2.6944	4.501	2.391	3.607	115.463	126.962	107.254	110.418	96.8677	99.2955	24	76.7457	25.0356	63.4632	22.8196	48.0947	0.1186	0.6121	0.0717	0.4754	0.038	0.2863	7.5061	2.9658	6.8148	2.9065	5.9784	2.8466	24.0665	22.8606
CHEMBL4207662	COc1cccc(CCOc2cc(N3CCOCC3)sc2C(N)=O)c1	5d	'='	1600	0.123311	1	Mtb (H37Rv_ATCC 25618)	0.113176	Spectrophotometric assay (OD580-OD600)	0.279561	Test	12.0261	4.8877	7.1972	4.3221	4.4796	3.4883	8	9.322	7.7618	8.2124	7.2711	7.5617	313.851	329.153	313.813	315.706	305.338	307.341	41	77.9747	48.9094	64.5047	47.3086	57.9994	0	0	0	0	0	0	0	0	0	0	0	0	0	0
CHEMBL4207440	CCNC(=O)c1sc(N2CCOCC2)cc1OCCc1ccccc1	5d	'='	1700	0.123311	1	Mtb (H37Rv_ATCC 25618)	0.113176	Spectrophotometric assay (OD580-OD600)	0.279561	Training	12.8227	7.9097	8.0657	6.1107	5.1775	4.1558	9	10.1144	8.8708	9.3193	8.3744	8.6296	355.13	366.452	358.311	360.901	352.709	356.031	45	78.7948	54.0166	69.6721	53.0468	64.5827	0	0	0	0	0	0	0	0	0	0	0	0	0	0
CHEMBL4202673	CON(C)C(=O)c1sc(N2CCOCC2)cc1OCCc1ccccc1	5d	'='	1800	0.123311	1	Mtb (H37Rv_ATCC 25618)	0.113176	Spectrophotometric assay (OD580-OD600)	0.279561	Training	15.2231	5.4801	8.6054	5.7645	5.4629	4.3095	9	9.7107	9.0543	9.1187	8.668	8.5418	356.158	359.757	361.512	356.686	360.68	355.409	42	79.6858	55.3283	67.7469	56.047	62.5261	0	0	0	0	0	0	0	0	0	0	0	0	0	0
CHEMBL2153317	CC(C)(C)C1CCC(Nc2n[n+]([O-])c3ccccc3[n+]2[O-])CC1	5d	'='	1959.48	0.123311	1	Mtb (H37Rv)	0.368243	AlamarBlue/Resazurin/MABA method	0.525338	Training	12.4464	6.7758	10.9602	7.5835	10.1708	7.4731	10	10.1526	9.955	9.9158	9.7685	9.6485	408.877	438.387	409.517	420.866	402.029	406.544	53	55.1333	52.2109	52.9538	52.3862	52.5227	0	0	0	0	0	0	0	0	0	0	0	0	0	0
CHEMBL4210746	NC(=O)c1sc(-n2nccn2)cc1OCCc1ccccc1	5d	'='	2000	0.123311	1	Mtb (H37Rv_ATCC 25618)	0.113176	Spectrophotometric assay (OD580-OD600)	0.279561	Test	2.5932	1.3844	1.2882	0.9162	0.7408	0.6769	3	4.019	2.947	3.3314	2.8173	3.0947	153.008	165.595	148.217	151.673	141.539	145.341	24	44.0151	24.5968	36.9487	22.7358	33.1783	0	0	0	0	0	0	0	0	0	0	0	0	0	0
CHEMBL2153341	COc1ccc2c(c1)[n+]([O-])nc(N[C@@H]1C[C@H]3CC[C@@H]1C3)[n+]2[O-]	5d	'='	2050.74	0.123311	1	Mtb (H37Rv)	0.368243	AlamarBlue/Resazurin/MABA method	0.525338	Training	8.6493	5.0699	6.8072	4.9797	5.461	4.8078	8	8.1516	7.7963	7.6632	7.4777	7.3273	313.572	323.072	314.446	314.713	308.538	304.686	44	49.8799	45.4307	47.256	46.0379	46.4566	0	0	0	0	0	0	0	0	0	0	0	0	0	0
CHEMBL2153332	[O-][n+]1nc(NC2CCCCC2)[n+]([O-])c2ccc(Cl)cc21	5d	'='	2103.55	0.123311	1	Mtb (H37Rv)	0.368243	AlamarBlue/Resazurin/MABA method	0.525338	Training	5.5838	5.3893	5.1472	4.8948	4.6362	4.2654	6	6.1526	5.955	5.8782	5.6781	5.4951	205.308	210.96	205.264	204.584	198.919	194.837	29	31.1333	30.1775	30.7937	30.7799	31.049	0.665	-0.1085	0.025	-0.0875	-0.0899	-0.1179	8.7129	1.8449	3.7011	2.5428	2.6746	2.4461	35.6272	31.2048
CHEMBL2153353	[O-][n+]1nc(N2CCCCC2)[n+]([O-])c2cc3c(cc21)CCC3	5d	'='	2165.26	0.123311	1	Mtb (H37Rv)	0.368243	AlamarBlue/Resazurin/MABA method	0.525338	Training	9.2629	7.1267	6.7166	5.7049	5.2271	4.5157	8	7.7218	7.3804	7.0257	6.7096	6.4185	276.875	277.231	275.453	268.115	262.187	255.339	32	38.5556	36.4797	38.5098	37.8324	38.9365	0	0	0	0	0	0	0	0	0	0	0	0	0	0
CHEMBL2153335	CCNc1n[n+]([O-])c2cc(Br)ccc2[n+]1[O-]	5d	'='	2174.68	0.123311	1	Mtb (H37Rv)	0.368243	AlamarBlue/Resazurin/MABA method	0.525338	Training	3.9935	3.2415	2.4154	1.8445	1.1575	0.7713	2	2.0831	1.7605	1.672	1.4616	1.3921	38.1946	42.9704	39.0494	39.2544	36.6138	36.9439	5	7.1067	6.1766	6.9895	7.1126	7.4647	0.8091	-0.1197	0.0465	-0.091	-0.0928	-0.1147	44.2581	4.1579	14.4967	7.9692	8.7638	7.4403	50.6446	42.2676
CHEMBL2153326	[O-][n+]1nc(NC2CCCCC2)[n+]([O-])c2ccc(F)cc21	5d	'='	2227.89	0.123311	1	Mtb (H37Rv)	0.368243	AlamarBlue/Resazurin/MABA method	0.525338	Training	5.5838	5.3893	5.1472	4.8948	4.6362	4.2654	6	6.1526	5.955	5.8782	5.6781	5.4951	204.776	210.362	204.658	203.89	198.109	193.829	29	31.1333	30.1775	30.7937	30.7799	31.049	0.1272	-0.0475	-0.03	-0.0531	-0.0575	-0.0644	2.502	0.9886	1.4416	1.1656	1.1925	1.1412	15.3809	15.4857
CHEMBL2153346	[O-][n+]1nc(NC2CCC2)[n+]([O-])c2cc3c(cc21)CCC3	5d	'='	2276.82	0.123311	1	Mtb (H37Rv)	0.368243	AlamarBlue/Resazurin/MABA method	0.525338	Training	6.6079	5.3603	4.7068	4.1231	3.7933	3.4138	7	6.9026	6.5266	6.2854	6.0041	5.8028	228.649	232.743	227.558	224.093	218.003	214.38	33	37.1333	36.2358	36.7971	36.6351	36.922	0	0	0	0	0	0	0	0	0	0	0	0	0	0
CHEMBL2153320	[O-][n+]1nc(N[C@@H]2C[C@H]3CC[C@@H]2C3)[n+]([O-])c2ccccc21	5d	'='	2276.82	0.123311	1	Mtb (H37Rv)	0.368243	AlamarBlue/Resazurin/MABA method	0.525338	Training	5.4524	4.8633	5.0977	4.6998	4.7592	4.4251	7	7.1526	7.0046	6.9597	6.8343	6.7109	300.651	308.427	300.295	300.476	294.012	290.023	43	45.1333	43.7641	44.3992	44.0463	44.1965	0	0	0	0	0	0	0	0	0	0	0	0	0	0
CHEMBL4097597	CCCCCCCCn1cc(CN2CCC3(CC2)OCCO3)c2ccc(OC)cc21	5d	'='	2300	0.123311	1	Mtb (H37Rv_ATCC 27294)	0.150338	Broth dilution method	0.0523649	Training	23.179	13.16	17.2032	12.858	14.6366	12.1884	17	17.6489	16.8752	16.9452	16.2646	16.3216	580.08	583.456	576.422	575.683	566.719	565.394	74	107.501	87.1398	102.532	88.0152	99.6727	0	0	0	0	0	0	0	0	0	0	0	0	0	0
CHEMBL2153340	COc1ccc2c(c1)[n+]([O-])nc(NC1CCC1)[n+]2[O-]	5d	'='	2363.98	0.123311	1	Mtb (H37Rv)	0.368243	AlamarBlue/Resazurin/MABA method	0.525338	Training	6.7325	3.5477	4.8084	3.1602	3.3936	2.7842	5	5.1516	4.7466	4.591	4.3522	4.1796	129.485	136.668	131.918	131.759	127.732	125.468	22	27.8799	23.8442	25.5481	24.5809	24.9887	0	0	0	0	0	0	0	0	0	0	0	0	0	0
CHEMBL4066122	c1ccc(CCNc2cc(-c3ccccn3)nc3ncnn23)cc1	5d	'='	2400	0.123311	1	Mtb (H37Rv)	0.368243	Spectrophotometric assay (OD580-OD600)	0.279561	Training	2.5831	1.4468	1.2178	0.901	0.7533	0.6911	2	1.9581	1.7527	1.6546	1.5651	1.5309	95.0869	93.2611	85.9468	79.93	76.0076	73.1479	8	11.1067	9.9689	10.1293	9.7649	9.7571	0	0	0	0	0	0	0	0	0	0	0	0	0	0
CHEMBL2153330	[O-][n+]1nc(NC2CC2)[n+]([O-])c2ccc(Cl)cc21	5d	'='	2453.89	0.123311	1	Mtb (H37Rv)	0.368243	AlamarBlue/Resazurin/MABA method	0.525338	Training	2.5114	2.3169	2.1083	1.9575	1.7989	1.6003	3	3.1526	2.955	2.9041	2.7513	2.6363	80.1905	86.0053	82.0554	81.884	79.0249	77.3461	17	19.1333	17.9775	18.4968	18.2914	18.4032	0.665	-0.1085	0.025	-0.0875	-0.0899	-0.1179	8.7129	1.8449	3.7011	2.5428	2.6746	2.4461	35.5652	31.1389
CHEMBL4090972	COc1ccc(CCNc2cc(-c3ccccn3)nc3ccnn23)cc1	5d	'='	2500	0.123311	1	Mtb (H37Rv)	0.368243	Spectrophotometric assay (OD580-OD600)	0.279561	Test	5.7801	1.6535	2.9273	1.1425	1.4439	0.9906	3	2.9572	2.5444	2.3535	2.1991	2.1427	108.577	108.222	100.649	94.5013	90.6513	87.8763	9	15.8532	11.6356	12.9499	11.6982	12.0398	0	0	0	0	0	0	0	0	0	0	0	0	0	0
CHEMBL2153354	CN(C)c1n[n+]([O-])c2cc3c(cc2[n+]1[O-])CCC3	5d	'='	2517.56	0.123311	1	Mtb (H37Rv)	0.368243	AlamarBlue/Resazurin/MABA method	0.525338	Training	9.4663	3.2382	5.5679	1.8231	2.9304	1.5165	5	4.3049	4.3098	3.7909	3.7994	3.582	151.653	150.725	150.608	145.589	144.008	141.602	14	20.8444	17.0107	20.1615	18.5017	19.7452	0	0	0	0	0	0	0	0	0	0	0	0	0	0
CHEMBL4096117	FC(F)(F)c1ccc(CCNc2cc(-c3ccccc3)nc3ncnn23)cc1	5d	'='	2700	0.123311	1	Mtb (H37Rv)	0.368243	Spectrophotometric assay (OD580-OD600)	0.279561	Training	3.2063	1.6067	1.5012	0.9519	0.8314	0.6349	3	5.1739	2.6741	3.8301	2.477	3.0387	125.584	138.203	117.234	118.456	106.587	107.279	24	71.2525	23.7403	49.2508	23.6783	35.7301	0.0318	0.1523	0.0257	0.0683	0.0056	0.021	7.5061	2.9658	6.3922	2.9351	5.0376	3.095	33.5617	33.423
CHEMBL2153322	CCNc1n[n+]([O-])c2cc(F)ccc2[n+]1[O-]	5d	'='	2765.51	0.123311	1	Mtb (H37Rv)	0.368243	AlamarBlue/Resazurin/MABA method	0.525338	Training	3.9935	3.2415	2.4154	1.8445	1.1575	0.7713	2	2.0831	1.7605	1.672	1.4616	1.3921	37.8536	42.5373	38.6075	38.6873	35.8944	36.0041	5	7.1067	6.1766	6.9895	7.1126	7.4647	0.1272	-0.0475	-0.03	-0.0537	-0.0583	-0.0606	2.502	0.9886	1.4416	1.1656	1.1925	1.1413	15.3077	15.403
CHEMBL4214856	NC(=O)c1cc(N2CCOCC2)ccc1OCCc1cccc(F)c1	5d	'='	2800	0.123311	1	Mtb (H37Rv_ATCC 25618)	0.113176	Spectrophotometric assay (OD580-OD600)	0.279561	Test	8.8292	4.6747	5.6583	4.2176	4.0868	3.4181	7	8.3229	6.7369	7.2334	6.2263	6.4323	261.358	270.425	253.933	252.996	241.495	240.248	40	73.2282	48.0232	61.4059	47.5679	54.0713	0.1272	-0.0475	-0.03	-0.0491	-0.0571	-0.0635	2.502	0.9886	1.4416	1.1811	1.2318	1.1894	14.4901	14.4821
CHEMBL2153342	CCNc1n[n+]([O-])c2cccc(C)c2[n+]1[O-]	5d	'='	2815.24	0.123311	1	Mtb (INH-R)	0.0236486	AlamarBlue/Resazurin/MABA method	0.525338	Training	6.4281	3.2041	3.1809	2.2413	1.589	1.1287	3	2.7081	2.5084	2.3574	2.1725	2.1001	64.6936	68.7265	65.8889	65.3575	62.7069	62.8176	6	9.6067	8.2432	9.3299	9.5161	9.9868	0	0	0	0	0	0	0	0	0	0	0	0	0	0
CHEMBL2153342	CCNc1n[n+]([O-])c2cccc(C)c2[n+]1[O-]	5d	'='	2815.24	0.123311	1	Mtb (H37Rv)	0.368243	AlamarBlue/Resazurin/MABA method	0.525338	Training	6.4281	3.2041	3.1809	2.2413	1.589	1.1287	3	2.7081	2.5084	2.3574	2.1725	2.1001	64.6936	68.7265	65.8889	65.3575	62.7069	62.8176	6	9.6067	8.2432	9.3299	9.5161	9.9868	0	0	0	0	0	0	0	0	0	0	0	0	0	0
CHEMBL4072899	COc1ccc(CCNc2cc(C3CCC3)nc3ncnn23)cc1	5d	'='	2900	0.123311	1	Mtb (H37Rv)	0.368243	Spectrophotometric assay (OD580-OD600)	0.279561	Training	9.2989	4.8755	5.9016	3.7774	3.737	2.9857	7	6.9155	6.3811	6.0246	5.7004	5.4978	245.376	245.307	237.621	230.093	223.352	218.522	30	37.3532	33.9716	35.4142	34.5876	35.0868	0	0	0	0	0	0	0	0	0	0	0	0	0	0
CHEMBL4094972	COc1ccc(CCNc2cc(-c3ccccc3F)nc3ncnn23)cc1	5d	'='	3000	0.123311	1	Mtb (H37Rv)	0.368243	Spectrophotometric assay (OD580-OD600)	0.279561	Test	5.7801	1.6535	2.9273	1.1798	1.4604	1.0338	3	2.9572	2.5444	2.3535	2.1989	2.1444	108.543	108.184	100.614	94.465	90.6009	87.8045	9	15.8532	11.6356	12.9499	11.6971	12.0904	0.1272	-0.0475	-0.0034	-0.0415	-0.0425	-0.0493	2.502	0.9886	1.4164	1.1597	1.1974	1.1538	19.7333	20.4298
CHEMBL4077465	CCCCCCCCn1cc(CNC23CC4CC(CC(C4)C2)C3)c2c(F)cccc21	5d	'='	3000	0.123311	1	Mtb (H37Rv_ATCC 27294)	0.150338	Broth dilution method	0.0523649	Training	19.2625	14.6793	17.2051	14.2935	15.9896	13.5868	19	19.1313	18.8268	18.7602	18.4168	18.2702	822.46	837.912	818.221	830.483	807.555	817.605	100	107.544	103.44	106.31	103.719	105.077	0.1272	-0.0475	-0.0035	-0.0321	-0.0468	-0.0495	2.502	0.9886	1.4131	1.1505	1.1982	1.1644	20.9502	21.8223
CHEMBL518923	COc1ccc(CCNc2cc(-c3ccccc3)nc3ncnn23)cc1	5d	'='	3100	0.123311	1	Mtb (H37Rv)	0.368243	Spectrophotometric assay (OD580-OD600)	0.279561	Training	5.7801	1.6535	2.9273	1.1798	1.4604	1.0339	3	2.9572	2.5444	2.3535	2.1991	2.1448	108.446	108.076	100.513	94.3642	90.5059	87.7197	9	15.8532	11.6356	12.9499	11.6982	12.0934	0	0	0	0	0	0	0	0	0	0	0	0	0	0
CHEMBL4084519	CCCCCCCCn1cc(CN2CCC(C)CC2)c2ccc(OC)cc21	5d	'='	3300	0.123311	1	Mtb (H37Rv_ATCC 27294)	0.150338	Broth dilution method	0.0523649	Training	22.9415	13.958	19.1302	14.2561	16.2329	13.6214	16	15.8177	15.571	15.1795	14.826	14.4846	509.674	507.749	508.772	504.026	499.298	495.183	60	73.8577	64.0363	70.1823	64.6048	67.9136	0	0	0	0	0	0	0	0	0	0	0	0	0	0
CHEMBL4216768	O=C(NCC(F)(F)F)c1sc(N2CCOCC2)cc1OCCc1ccccc1	5d	'='	3400	0.123311	1	Mtb (H37Rv_ATCC 25618)	0.113176	Spectrophotometric assay (OD580-OD600)	0.279561	Test	11.0113	4.4005	6.3862	3.61	4.4621	2.7857	9	12.3303	9.4845	11.0764	9.2885	10.1364	369.576	387.133	364.233	371.366	359.63	364.169	60	137.941	74.6502	117.506	75.2958	104.855	0.0318	0.1523	-0.0565	0.1038	-0.0617	0.0798	7.5061	2.9658	6.6182	3.1517	6.1676	3.1433	26.5196	25.5678
CHEMBL4211500	NC(=O)c1sc(N2CCOCC2)cc1OCCc1ccccc1F	5d	'='	3400	0.123311	1	Mtb (H37Rv_ATCC 25618)	0.113176	Spectrophotometric assay (OD580-OD600)	0.279561	Training	8.8292	4.681	5.4633	3.9724	3.726	3.0244	7	8.3229	6.96	7.5768	6.6752	6.9873	300.075	313.772	298.341	300.56	289.545	291.581	40	73.2282	47.4187	62.6391	46.102	56.5946	0.1272	-0.0475	-0.0034	-0.063	-0.0633	-0.0739	2.502	0.9886	1.4245	1.2037	1.2517	1.2209	16.8579	17.1565
CHEMBL4205859	NC(=O)c1sc(N2CCOCC2)cc1CCCc1ccccc1	5d	'='	3500	0.123311	1	Mtb (H37Rv_ATCC 25618)	0.113176	Spectrophotometric assay (OD580-OD600)	0.279561	Training	9.3185	5.355	5.9273	4.2373	4.0548	3.2465	8	9.0318	7.7824	8.3936	7.5237	7.7968	372.742	381.035	367.743	366.822	355.733	357.308	44	73.8994	50.4818	63.1867	49.9336	57.0919	0	0	0	0	0	0	0	0	0	0	0	0	0	0
CHEMBL4214331	O=C(NO)c1sc(N2CCOCC2)cc1OCCc1ccccc1	5d	'='	3500	0.123311	1	Mtb (H37Rv_ATCC 25618)	0.113176	Spectrophotometric assay (OD580-OD600)	0.279561	Training	8.8292	4.6682	5.4997	4.0518	3.8258	3.1161	7	8.0313	7.2817	7.4237	6.9967	6.8914	304.67	308.978	306.535	303.157	300.666	296.165	40	71.6882	52.3431	61.7412	51.2665	56.1625	0	0	0	0	0	0	0	0	0	0	0	0	0	0
CHEMBL2153307	CC(=O)Nc1cc(/C=C\c2ccc([N+](=O)[O-])o2)ns1	5d	'='	3509.02	0.123311	1	Mtb (H37Rv)	0.368243	AlamarBlue/Resazurin/MABA method	0.525338	Test	2.7585	0.4781	1.0086	0.3334	0.8599	0.2612	4	4.6031	3.9867	4.7032	4.0714	4.6382	180.726	191.354	180.186	192.259	181.42	191.222	35	49.1463	40.3005	47.6054	39.547	45.6159	0	0	0	0	0	0	0	0	0	0	0	0	0	0
CHEMBL4218631	CNC(=O)c1sc(N2CC3CC2CO3)cc1OCCc1ccccc1	5d	'='	3800	0.123311	1	Mtb (H37Rv_ATCC 25618)	0.113176	Spectrophotometric assay (OD580-OD600)	0.279561	Training	10.8584	4.7511	6.5283	4.0721	4.2492	3.4151	9	10.0311	9.1032	9.3592	8.8111	8.8303	415.715	427.979	420.545	418.556	414.383	408.763	55	89.2059	63.9985	79.9589	62.2786	73.8237	0	0	0	0	0	0	0	0	0	0	0	0	0	0
CHEMBL2153347	[O-][n+]1nc(N[C@@H]2C[C@H]3CC[C@@H]2C3)[n+]([O-])c2cc3c(cc21)CCC3	5d	'='	3841.6	0.123311	1	Mtb (H37Rv)	0.368243	AlamarBlue/Resazurin/MABA method	0.525338	Training	8.5248	6.8825	6.7056	5.9426	5.8606	5.4374	10	9.9026	9.5763	9.3576	9.1295	8.9503	413.318	419.757	410.727	407.72	399.518	394.349	55	59.1333	57.8224	58.505	58.092	58.3891	0	0	0	0	0	0	0	0	0	0	0	0	0	0
CHEMBL4068818	FC(F)(F)Oc1ccc(CCNc2cc(-c3ccccc3)nc3ncnn23)cc1	5d	'='	3900	0.123311	1	Mtb (H37Rv)	0.368243	Spectrophotometric assay (OD580-OD600)	0.279561	Training	5.28	1.9641	3.3257	1.2528	2.0325	0.8442	3	5.4235	2.6944	4.501	2.391	3.607	115.593	127.108	107.391	110.555	97.0092	99.4438	24	76.7457	25.0356	63.4632	22.8196	48.0947	0.1186	0.6121	0.0717	0.4754	0.038	0.2863	7.5061	2.9658	6.8148	2.9065	5.9784	2.8466	24.0669	22.8611
CHEMBL4083181	COc1ccc(CCNc2cc(-c3ccccn3)nc3nc(C)nn23)cc1	5d	'='	3900	0.123311	1	Mtb (H37Rv)	0.368243	Spectrophotometric assay (OD580-OD600)	0.279561	Test	8.2146	1.7512	3.5972	1.2616	1.9486	1.1185	4	3.5822	3.3863	3.0031	2.9893	2.8032	130.015	128.392	122.864	116.958	113.368	110.975	10	18.3532	14.4911	15.6038	14.6037	14.797	0	0	0	0	0	0	0	0	0	0	0	0	0	0
CHEMBL2153358	CC1CCCCN1c1n[n+]([O-])c2cc3c(cc2[n+]1[O-])CCC3	5d	'='	3995.21	0.123311	1	Mtb (H37Rv)	0.368243	AlamarBlue/Resazurin/MABA method	0.525338	Training	10.6015	7.7027	7.425	6.2335	5.6354	4.8169	9	8.7913	8.3276	8.0511	7.6398	7.3909	328.368	338.18	328.748	325.136	313.527	307.946	38	44.4111	42.564	44.243	43.7802	44.6826	0	0	0	0	0	0	0	0	0	0	0	0	0	0
CHEMBL2448157	C[C@@H](Nc1n[n+]([O-])c2ccccc2[n+]1[O-])C1CCCCC1	5d	'='	4161.61	0.123311	1	Mtb (H37Rv)	0.368243	AlamarBlue/Resazurin/MABA method	0.525338	Training	8.4647	7.0872	7.1701	6.7214	6.5151	6.0904	8	8.1526	7.9232	7.8804	7.6928	7.5428	295.423	307.522	296.612	296.937	289.785	285.25	39	41.1333	39.8326	40.5151	40.3973	40.6278	0	0	0	0	0	0	0	0	0	0	0	0	0	0
CHEMBL2153333	COCC(C)Nc1n[n+]([O-])c2cc(Cl)ccc2[n+]1[O-]	5d	'='	4214.96	0.123311	1	Mtb (H37Rv)	0.368243	AlamarBlue/Resazurin/MABA method	0.525338	Training	7.6536	2.5716	6.2012	2.2095	5.0962	1.7308	4	4.3177	4.0379	3.9865	3.8093	3.6142	101.458	109.994	102.199	103.769	98.6089	98.8277	15	25.2087	19.4103	23.3802	20.8256	22.2383	0.665	-0.1085	0.025	-0.0887	-0.0918	-0.1093	8.7129	1.8449	3.7011	2.5428	2.6746	2.4461	35.5931	31.1685
CHEMBL2153319	CC(C)CCC(C)Nc1n[n+]([O-])c2ccccc2[n+]1[O-]	5d	'='	4342.48	0.123311	1	Mtb (H37Rv)	0.368243	AlamarBlue/Resazurin/MABA method	0.525338	Test	10.2613	6.502	8.8349	6.3319	7.8196	5.8109	7	7.1526	6.8827	6.8288	6.6015	6.419	204.753	222.336	204.486	211.048	197.246	198.446	29	31.1333	29.364	29.939	29.4416	29.8475	0	0	0	0	0	0	0	0	0	0	0	0	0	0
CHEMBL4103612	COc1ccc(CCNc2cc(-c3ccc(F)cc3)nc3ncnn23)cc1	5d	'='	4400	0.123311	1	Mtb (H37Rv)	0.368243	Spectrophotometric assay (OD580-OD600)	0.279561	Training	5.7801	1.6535	2.9273	1.1798	1.4604	1.0339	3	2.9572	2.5444	2.3535	2.1991	2.1447	108.47	108.103	100.538	94.3894	90.532	87.7453	9	15.8532	11.6356	12.9499	11.6982	12.0932	0.1272	-0.0475	-0.0306	-0.0584	-0.0519	-0.0556	2.502	0.9886	1.4488	1.1854	1.2146	1.1533	14.0934	14.0363
CHEMBL2153346	[O-][n+]1nc(NC2CCC2)[n+]([O-])c2cc3c(cc21)CCC3	5d	'='	4406.74	0.123311	1	Mtb (INH-R)	0.0236486	AlamarBlue/Resazurin/MABA method	0.525338	Test	6.6079	5.3603	4.7068	4.1231	3.7933	3.4138	7	6.9026	6.5266	6.2854	6.0041	5.8028	228.649	232.743	227.558	224.093	218.003	214.38	33	37.1333	36.2358	36.7971	36.6351	36.922	0	0	0	0	0	0	0	0	0	0	0	0	0	0
CHEMBL2153348	CCNc1n[n+]([O-])c2cc(C)c(OC)cc2[n+]1[O-]	5d	'='	4795.01	0.123311	1	Mtb (INH-R)	0.0236486	AlamarBlue/Resazurin/MABA method	0.525338	Training	9.625	3.4108	4.882	2.3973	2.4654	1.5812	4	3.7072	3.2996	3.0876	2.8481	2.7407	76.5804	82.4335	79.5097	79.5237	77.3167	77.4689	7	14.3532	9.9123	12.4668	11.5074	12.3135	0	0	0	0	0	0	0	0	0	0	0	0	0	0
CHEMBL4097056	Fc1ccc(CCNc2cc(-c3ccccn3)nc3ncnn23)cc1	5d	'='	4800	0.123311	1	Mtb (H37Rv)	0.368243	Spectrophotometric assay (OD580-OD600)	0.279561	Test	2.5831	1.4468	1.2178	0.8983	0.7426	0.6638	2	1.9581	1.7527	1.6482	1.5513	1.5281	95.4705	93.6523	86.4138	80.1993	76.0528	73.0216	8	11.1067	9.9689	10.0904	9.7387	9.9264	0.1272	-0.0475	-0.0306	-0.0586	-0.0525	-0.0617	2.502	0.9886	1.4488	1.1883	1.2257	1.1819	13.4936	13.3635
CHEMBL2153345	CCNc1n[n+]([O-])c2cc3c(cc2[n+]1[O-])CCC3	5d	'='	4872.7	0.123311	1	Mtb (INH-R)	0.0236486	AlamarBlue/Resazurin/MABA method	0.525338	Training	7.066	5.2607	4.0234	3.0894	2.2517	1.7608	5	4.8331	4.3322	4.0699	3.7569	3.6323	149.042	152.313	147.404	144.194	139.561	138.35	17	21.1067	20.2349	21.0953	21.1602	21.6683	0	0	0	0	0	0	0	0	0	0	0	0	0	0
CHEMBL2153345	CCNc1n[n+]([O-])c2cc3c(cc2[n+]1[O-])CCC3	5d	'='	4872.7	0.123311	1	Mtb (H37Rv)	0.368243	AlamarBlue/Resazurin/MABA method	0.525338	Training	7.066	5.2607	4.0234	3.0894	2.2517	1.7608	5	4.8331	4.3322	4.0699	3.7569	3.6323	149.042	152.313	147.404	144.194	139.561	138.35	17	21.1067	20.2349	21.0953	21.1602	21.6683	0	0	0	0	0	0	0	0	0	0	0	0	0	0
CHEMBL2153329	CCNc1n[n+]([O-])c2cc(Cl)ccc2[n+]1[O-]	5d	'='	4986.49	0.123311	1	Mtb (H37Rv)	0.368243	AlamarBlue/Resazurin/MABA method	0.525338	Training	3.9935	3.2415	2.4154	1.8445	1.1575	0.7713	2	2.0831	1.7605	1.672	1.4616	1.3921	38.0713	42.8138	38.8895	39.0492	36.3534	36.6037	5	7.1067	6.1766	6.9895	7.1126	7.4647	0.665	-0.1085	0.025	-0.0887	-0.0918	-0.1093	8.7129	1.8449	3.7011	2.5428	2.6746	2.4463	35.5156	31.0862
CHEMBL4067651	CCCCCCCCn1cc(CN2CCCCCC2)c2c(F)cccc21	5d	'='	5000	0.123311	1	Mtb (H37Rv_ATCC 27294)	0.150338	Broth dilution method	0.0523649	Test	18.912	14.307	16.9698	13.7729	15.3484	12.7143	15	14.8186	14.7355	14.3915	14.1521	13.723	491.904	483.989	488.297	480.073	478.245	469.943	57	67.1111	60.9997	66.0266	61.5454	64.8168	0.1272	-0.0475	-0.0035	-0.0322	-0.0465	-0.0486	2.502	0.9886	1.4131	1.1501	1.1969	1.1641	20.9122	21.7787
CHEMBL2153312	CC(C)(C)Nc1n[n+]([O-])c2ccccc2[n+]1[O-]	5d	'='	5122.51	0.123311	1	Mtb (H37Rv)	0.368243	AlamarBlue/Resazurin/MABA method	0.525338	Training	7.3848	1.7216	5.9749	1.154	4.7991	0.7773	4	4.1873	3.8444	3.7647	3.5107	3.2941	115.312	143.589	116.368	132.11	108.134	116.154	19	21.16	19.5754	19.7859	18.9161	19.0628	0	0	0	0	0	0	0	0	0	0	0	0	0	0
CHEMBL2153313	[O-][n+]1nc(NC2CCC2)[n+]([O-])c2ccccc21	5d	'='	5167.07	0.123311	1	Mtb (H37Rv)	0.368243	AlamarBlue/Resazurin/MABA method	0.525338	Training	3.5355	3.341	3.0989	2.8803	2.6918	2.4015	4	4.1526	3.955	3.8874	3.7089	3.5633	116.718	122.188	117.93	117.7	113.39	110.998	21	23.1333	22.1775	22.6913	22.5892	22.7283	0	0	0	0	0	0	0	0	0	0	0	0	0	0
CHEMBL4215701	NC(=O)c1sc(-c2ccncc2)cc1OCCc1ccccc1	5d	'='	5300	0.123311	1	Mtb (H37Rv_ATCC 25618)	0.113176	Spectrophotometric assay (OD580-OD600)	0.279561	Training	2.5932	1.3844	1.2882	0.917	0.7643	0.6885	3	4.019	2.947	3.3281	2.7975	3.0669	154.514	167.361	150.009	153.324	142.756	146.146	24	44.0151	24.5968	36.909	22.5685	32.7824	0	0	0	0	0	0	0	0	0	0	0	0	0	0
CHEMBL4076688	COc1ccc(CCNc2cc(C3CCCC3)nc3ncnn23)cc1	5d	'='	5500	0.123311	-1	Mtb (H37Rv)	0.368243	Spectrophotometric assay (OD580-OD600)	0.279561	Training	10.323	5.8996	6.9257	4.7621	4.6414	3.7945	8	7.9155	7.3811	7.0134	6.6542	6.4003	298.253	297.768	288.97	280.93	272.934	266.334	34	41.3532	37.9716	39.5253	38.748	39.3074	0	0	0	0	0	0	0	0	0	0	0	0	0	0
CHEMBL4203209	NC(=O)c1cc(N2CCOCC2)ccc1OCCc1ccccc1	5d	'='	5700	0.123311	-1	Mtb (H37Rv_ATCC 25618)	0.113176	Spectrophotometric assay (OD580-OD600)	0.279561	Training	8.8292	4.6747	5.6601	4.2296	4.1196	3.4635	7	8.3229	6.7414	7.2443	6.2175	6.4198	260.605	269.656	253.313	252.574	241.194	240.154	40	73.2282	48.0505	61.3849	47.2657	53.6605	0	0	0	0	0	0	0	0	0	0	0	0	0	0
CHEMBL4099782	COc1ccc(CCNc2cc(C3CC3)nc3ncnn23)cc1	5d	'='	5800	0.123311	-1	Mtb (H37Rv)	0.368243	Spectrophotometric assay (OD580-OD600)	0.279561	Training	8.2747	3.8513	4.9122	2.8827	2.9276	2.3061	6	5.9155	5.3811	5.0658	4.7955	4.6542	204.641	205.724	197.859	190.709	185.421	181.627	26	33.3532	29.7716	31.2375	30.3233	30.87	0	0	0	0	0	0	0	0	0	0	0	0	0	0
CHEMBL214041	CCNc1n[n+]([O-])c2ccccc2[n+]1[O-]	5d	'='	5819.31	0.123311	-1	Mtb (INH-R)	0.0236486	AlamarBlue/Resazurin/MABA method	0.525338	Training	3.9935	3.2415	2.4154	1.8445	1.1575	0.7715	2	2.0831	1.7605	1.672	1.4617	1.3924	37.8222	42.4974	38.5668	38.6351	35.8304	35.9283	5	7.1067	6.1766	6.9895	7.113	7.4672	0	0	0	0	0	0	0	0	0	0	0	0	0	0
CHEMBL214041	CCNc1n[n+]([O-])c2ccccc2[n+]1[O-]	5d	'='	5819.31	0.123311	-1	Mtb (H37Rv)	0.368243	AlamarBlue/Resazurin/MABA method	0.525338	Test	3.9935	3.2415	2.4154	1.8445	1.1575	0.7715	2	2.0831	1.7605	1.672	1.4617	1.3924	37.8222	42.4974	38.5668	38.6351	35.8304	35.9283	5	7.1067	6.1766	6.9895	7.113	7.4672	0	0	0	0	0	0	0	0	0	0	0	0	0	0
CHEMBL4103530	CCCCCCCCn1cc(CN2CCC(C)CC2)c2c(F)cccc21	5d	'='	6000	0.123311	-1	Mtb (H37Rv_ATCC 27294)	0.150338	Broth dilution method	0.0523649	Training	19.7446	13.7514	17.4208	13.9667	15.5029	13.2532	15	14.8186	14.7772	14.471	14.1983	13.8739	495.297	491.467	492.705	487.434	482.142	477.235	59	69.1111	62.353	67.3684	62.8652	65.8789	0.1272	-0.0475	-0.0035	-0.0322	-0.0465	-0.0486	2.502	0.9886	1.4131	1.1501	1.1969	1.1639	20.8742	21.7352
CHEMBL4076671	CCCCCCCCn1cc(CN2CCC3(CC2)OCCO3)c2ccc(F)cc21	5d	'='	6000	0.123311	-1	Mtb (H37Rv_ATCC 27294)	0.150338	Broth dilution method	0.0523649	Training	19.9821	12.9533	15.4937	12.578	13.9348	11.8441	16	16.6498	16.0835	16.2417	15.6215	15.7078	564.941	566.427	559.703	558.561	548.978	547.009	73	102.755	85.4731	99.6768	86.0275	97.4432	0.1272	-0.0475	-0.03	-0.0533	-0.0458	-0.0521	2.502	0.9886	1.4416	1.168	1.2003	1.1429	16.2202	16.434
CHEMBL4207544	NC(=O)c1nc(N2CCOCC2)ccc1OCCc1ccccc1	5d	'='	6900	0.123311	-1	Mtb (H37Rv_ATCC 25618)	0.113176	Spectrophotometric assay (OD580-OD600)	0.279561	Training	8.8292	4.6817	5.4995	4.0397	3.8561	3.1544	7	8.3229	6.7582	7.2714	6.2616	6.4667	257.005	265.612	249.341	248.399	237.039	235.855	40	73.2282	48.9125	62.3125	48.8735	55.1896	0	0	0	0	0	0	0	0	0	0	0	0	0	0
CHEMBL4060599	c1ccc(CCNc2cc(-c3ccccc3)nc3ncnn23)cc1	5d	'='	7700	0.123311	-1	Mtb (H37Rv)	0.368243	Spectrophotometric assay (OD580-OD600)	0.279561	Test	2.5831	1.4468	1.2178	0.901	0.7533	0.6892	2	1.9581	1.7527	1.6546	1.5651	1.5309	95.2161	93.4054	86.0816	80.0642	76.1469	73.2939	8	11.1067	9.9689	10.1293	9.7649	9.7571	0	0	0	0	0	0	0	0	0	0	0	0	0	0
CHEMBL2153321	[O-][n+]1nc(N[C@H]2[C@@H]3C[C@H]4C[C@@H](C3)C[C@@H]2C4)[n+]([O-])c2ccccc21	5d	'='	8003.33	0.123311	-1	Mtb (H37Rv)	0.368243	AlamarBlue/Resazurin/MABA method	0.525338	Training	7.3692	6.3855	7.1418	6.1648	6.8807	5.8984	10	10.1526	10.0234	9.9642	9.881	9.7315	525.644	535.438	523.847	525.47	516.082	512.57	65	67.1333	65.8684	66.5261	66.1608	66.357	0	0	0	0	0	0	0	0	0	0	0	0	0	0
CHEMBL4214217	NC(=O)c1sc(N2CCCCC2)cc1OCCc1ccccc1	5d	'='	8900	0.123311	-1	Mtb (H37Rv_ATCC 25618)	0.113176	Spectrophotometric assay (OD580-OD600)	0.279561	Training	8.7836	5.9461	6.2511	4.7994	4.5885	3.6226	8	8.9908	7.7753	8.1945	7.3202	7.6112	339.018	355.367	340.246	341.502	329.474	329.988	44	68.5706	47.1741	60.1086	44.8798	55.3882	0	0	0	0	0	0	0	0	0	0	0	0	0	0
CHEMBL2153349	COc1cc2c(cc1C)[n+]([O-])nc(NC1CCC1)[n+]2[O-]	5d	'='	9048.14	0.123311	-1	Mtb (H37Rv)	0.368243	AlamarBlue/Resazurin/MABA method	0.525338	Training	9.167	3.5103	5.5655	3.4309	3.9946	3.2427	6	5.7766	5.494	5.303	5.0953	4.9114	155.913	162.587	159.363	159.108	155.421	153.129	23	30.3799	25.9133	28.1686	26.9825	27.5689	0	0	0	0	0	0	0	0	0	0	0	0	0	0
CHEMBL2153314	[O-][n+]1nc(NC2CCCCCC2)[n+]([O-])c2ccccc21	5d	'='	9113.44	0.123311	-1	Mtb (H37Rv)	0.368243	AlamarBlue/Resazurin/MABA method	0.525338	Test	6.6079	6.4135	6.1713	5.9189	5.6532	5.2645	7	7.1526	6.955	6.8782	6.6754	6.4857	250.084	255.704	249.348	248.289	241.858	237.062	33	35.1333	34.1775	34.7937	34.7944	35.0996	0	0	0	0	0	0	0	0	0	0	0	0	0	0
CHEMBL425426	[O-][n+]1nc(NC2CCCCC2)[n+]([O-])c2ccccc21	5d	'='	9604.3	0.123311	-1	Mtb (H37Rv)	0.368243	AlamarBlue/Resazurin/MABA method	0.525338	Training	5.5838	5.3893	5.1472	4.8948	4.6362	4.2656	6	6.1526	5.955	5.8782	5.6782	5.4955	204.7	210.276	204.57	203.79	197.995	193.702	29	31.1333	30.1775	30.7937	30.7807	31.0533	0	0	0	0	0	0	0	0	0	0	0	0	0	0
CHEMBL2153348	CCNc1n[n+]([O-])c2cc(C)c(OC)cc2[n+]1[O-]	5d	'='	9989.61	0.123311	-1	Mtb (H37Rv)	0.368243	AlamarBlue/Resazurin/MABA method	0.525338	Training	9.625	3.4108	4.882	2.3973	2.4654	1.5812	4	3.7072	3.2996	3.0876	2.8481	2.7407	76.5804	82.4335	79.5097	79.5237	77.3167	77.4689	7	14.3532	9.9123	12.4668	11.5074	12.3135	0	0	0	0	0	0	0	0	0	0	0	0	0	0
CHEMBL4095198	COc1ccc(CC(=O)Nc2cc(-c3ccccc3)nc3ncnn23)cc1OC	5d	'='	10000	0.123311	-1	Mtb (H37Rv)	0.368243	Spectrophotometric assay (OD580-OD600)	0.279561	Training	7.4281	0.4958	3.8321	0.6805	1.6267	1.0121	4	4.5595	3.5887	3.7275	3.2461	3.4292	145.697	150.534	139.299	143.742	135.426	137.43	22	43.6395	25.9881	35.3861	25.8872	30.8578	0	0	0	0	0	0	0	0	0	0	0	0	0	0
CHEMBL215795	[O-][n+]1nc(N2CCOCC2)[n+]([O-])c2ccccc21	5d	'='	10070.9	0.123311	-1	Mtb (H37Rv)	0.368243	AlamarBlue/Resazurin/MABA method	0.525338	Test	6.236	3.8424	4.3936	3.6225	3.4643	2.883	4	4.3039	4.0082	3.9603	3.7326	3.5558	125.981	125.839	125.442	122.763	120.594	116.556	16	29.2131	22.5173	25.992	23.9581	24.4436	0	0	0	0	0	0	0	0	0	0	0	0	0	0
CHEMBL2151062	[O-][n+]1nc(NC2CCCC2)[n+]([O-])c2ccccc21	5d	'='	10151.5	0.123311	-1	Mtb (H37Rv)	0.368243	AlamarBlue/Resazurin/MABA method	0.525338	Training	4.5597	4.3652	4.123	3.8799	3.645	3.3135	5	5.1526	4.955	4.8782	4.6835	4.5139	165.358	171.004	165.838	165.065	159.484	155.653	25	27.1333	26.1775	26.7381	26.6532	26.8734	0	0	0	0	0	0	0	0	0	0	0	0	0	0
CHEMBL2153339	CCNc1n[n+]([O-])c2cc(OC)ccc2[n+]1[O-]	5d	'='	10582.9	0.123311	-1	Mtb (H37Rv)	0.368243	AlamarBlue/Resazurin/MABA method	0.525338	Training	7.1905	3.4481	4.1249	2.1244	1.8612	1.1573	3	3.0822	2.5522	2.3755	2.105	2.0088	50.4543	56.8334	52.409	52.5368	50.0105	50.2178	6	11.8532	7.8432	9.8463	9.1049	9.7296	0	0	0	0	0	0	0	0	0	0	0	0	0	0
CHEMBL4074220	CCCCCCCCn1cc(CN2CCC3(CC2)OCCO3)c2c(F)cccc21	5d	'='	10600	0.123311	-1	Mtb (H37Rv_ATCC 27294)	0.150338	Broth dilution method	0.0523649	Training	19.9821	12.9533	15.4938	12.5685	13.9071	11.8213	16	16.6498	16.0814	16.2367	15.6368	15.7109	565.697	567.167	560.344	559.073	549.528	547.422	73	102.755	85.4564	99.7185	86.2745	97.6275	0.1272	-0.0475	-0.0035	-0.0322	-0.0465	-0.0486	2.502	0.9886	1.4131	1.1501	1.1969	1.1634	20.9216	21.7895
CHEMBL2153312	CC(C)(C)Nc1n[n+]([O-])c2ccccc2[n+]1[O-]	5d	'='	10671.9	0.123311	-1	Mtb (INH-R)	0.0236486	AlamarBlue/Resazurin/MABA method	0.525338	Training	7.3848	1.7216	5.9749	1.154	4.7991	0.7773	4	4.1873	3.8444	3.7647	3.5107	3.2941	115.312	143.589	116.368	132.11	108.134	116.154	19	21.16	19.5754	19.7859	18.9161	19.0628	0	0	0	0	0	0	0	0	0	0	0	0	0	0
CHEMBL214298	[O-][n+]1nc(NC2CC2)[n+]([O-])c2ccccc21	5d	'='	11456.3	0.123311	-1	Mtb (H37Rv)	0.368243	AlamarBlue/Resazurin/MABA method	0.525338	Training	2.5114	2.3169	2.1083	1.9575	1.7989	1.6004	3	3.1526	2.955	2.9041	2.7513	2.6367	79.7981	85.5414	81.5872	81.344	78.3987	76.5871	17	19.1333	17.9775	18.4968	18.2921	18.4075	0	0	0	0	0	0	0	0	0	0	0	0	0	0
CHEMBL2153359	CS(=O)(=O)N1CCN(c2n[n+]([O-])c3cc4c(cc3[n+]2[O-])CCC4)CC1	5d	'='	13682.9	0.123311	-1	Mtb (H37Rv)	0.368243	AlamarBlue/Resazurin/MABA method	0.525338	Training	12.5054	6.5961	6.4163	5.0815	4.6079	4.0318	8	8.251	7.7166	7.7787	7.4142	7.4672	387.073	375.222	365.682	349.099	335.642	325.653	29	39.4047	36.5471	39.3277	36.55	39.1517	0	0	0	0	0	0	0	0	0	0	0	0	0	0
CHEMBL4214980	N#Cc1ccc(CCOc2cc(N3CCOCC3)sc2C(N)=O)cc1	5d	'='	14000	0.123311	-1	Mtb (H37Rv_ATCC 25618)	0.113176	Spectrophotometric assay (OD580-OD600)	0.279561	Training	8.8392	4.6682	5.504	4.0458	3.81	3.0804	8	9.5933	7.995	8.7475	7.6613	8.1302	331.074	342.816	332.863	333.57	326.486	327.112	56	95.1948	62.8876	82.0505	60.863	75.2258	0	0	0	0	0	0	0	0	0	0	0	0	0	0
CHEMBL4290716	Nc1nc2c(ncn2[C@@H]2CN(C(=O)CCP(=O)(O)O)C[C@H]2OC[C@@H](O)P(=O)(O)O)c(=O)[nH]1	5d	'='	14000	0.123311	-1	Mtb (H37Rv)	0.368243	AlamarBlue/Resazurin/MABA method	0.525338	Test	8.5301	4.4668	5.0894	3.7055	4.1349	3.3002	11	14.8487	12.2626	14.2472	12.308	13.8577	543.085	567.5	516.684	526.806	495.738	501.72	95	150.041	115.16	136.015	116.417	129.094	0	0	0	0	0	0	0	0	0	0	0	0	0	0
CHEMBL2153357	O=S1(=O)CCN(c2n[n+]([O-])c3cc4c(cc3[n+]2[O-])CCC4)CC1	5d	'='	14864.6	0.123311	-1	Mtb (H37Rv)	0.368243	AlamarBlue/Resazurin/MABA method	0.525338	Training	9.3084	5.9844	4.824	3.7543	3.3976	3.0375	7	7.5017	6.9512	7.2059	6.685	7.0039	373.772	345.697	334.926	315.304	311.497	300.935	28	31.2266	37.4295	32.4372	37.6828	32.8189	0	0	0	0	0	0	0	0	0	0	0	0	0	0
CHEMBL4202530	NC(=O)c1sc(N2CCOCC2=O)cc1OCCc1ccccc1	5d	'='	15000	0.123311	-1	Mtb (H37Rv_ATCC 25618)	0.113176	Spectrophotometric assay (OD580-OD600)	0.279561	Training	7.2802	3.5123	4.1109	2.6096	2.6252	1.9541	7	8.9262	7.1096	7.9697	6.9072	7.4371	321.709	340.361	320.145	328.452	313.24	321.168	52	95.9256	61.4082	81.3493	61.2716	73.787	0	0	0	0	0	0	0	0	0	0	0	0	0	0
CHEMBL2153350	COc1cc2c(cc1C)[n+]([O-])nc(N[C@@H]1C[C@H]3CC[C@@H]1C3)[n+]2[O-]	5d	'='	15804.8	0.123311	-1	Mtb (H37Rv)	0.368243	AlamarBlue/Resazurin/MABA method	0.525338	Training	11.0839	5.0326	7.5643	5.2504	6.062	5.2662	9	8.7766	8.5436	8.3753	8.2208	8.0589	340.327	349.34	342.253	342.442	336.624	332.757	45	52.3799	47.4998	49.8765	48.4395	49.0361	0	0	0	0	0	0	0	0	0	0	0	0	0	0
CHEMBL4087047	c1ccc(-c2cc(NCCC3CCCCC3)n3ncnc3n2)cc1	5d	'='	17000	0.123311	-1	Mtb (H37Rv)	0.368243	Spectrophotometric assay (OD580-OD600)	0.279561	Training	8.1502	7.2482	7.3498	7.0025	6.8509	6.5974	8	8.0831	7.9305	7.8816	7.7364	7.6363	274.891	278.841	274.904	273.87	269.735	267.486	37	39.1067	38.0391	38.5435	38.067	38.1098	0	0	0	0	0	0	0	0	0	0	0	0	0	0
CHEMBL2153327	COCC(C)Nc1n[n+]([O-])c2cc(F)ccc2[n+]1[O-]	5d	'='	18639.3	0.123311	-1	Mtb (H37Rv)	0.368243	AlamarBlue/Resazurin/MABA method	0.525338	Training	7.6536	2.5716	6.2012	2.2095	5.0962	1.7308	4	4.3177	4.0379	3.9865	3.8093	3.6142	101.077	109.534	101.753	103.235	97.9648	97.9896	15	25.2087	19.4103	23.3802	20.8256	22.2383	0.1272	-0.0475	-0.03	-0.0537	-0.0583	-0.0606	2.502	0.9886	1.4416	1.1656	1.1925	1.1412	15.3585	15.4604
CHEMBL4089499	Nc1cc(-c2ccccc2)nc2ncnn12	5d	'>'	20000	0.123311	-1	Mtb (H37Rv)	0.368243	Spectrophotometric assay (OD580-OD600)	0.279561	Training	0	0	0	0	0	0	0	0	0	0	0	0	0	0	0	0	0	0	0	0	0	0	0	0	0	0	0	0	0	0	0	0	0	0	0	0	0	0
CHEMBL4079618	Fc1ccc(CCNc2cc(-c3ccccc3)nc3ncnn23)cc1	5d	'>'	20000	0.123311	-1	Mtb (H37Rv)	0.368243	Spectrophotometric assay (OD580-OD600)	0.279561	Training	2.5831	1.4468	1.2178	0.8983	0.7426	0.662	2	1.9581	1.7527	1.6482	1.5513	1.5281	95.5999	93.7969	86.5489	80.3337	76.1921	73.1673	8	11.1067	9.9689	10.0904	9.7387	9.9264	0.1272	-0.0475	-0.0306	-0.0586	-0.0525	-0.0617	2.502	0.9886	1.4488	1.1883	1.2257	1.1819	13.4943	13.3644
CHEMBL4078161	c1ccc(CCCNc2cc(-c3ccccc3)nc3ncnn23)cc1	5d	'>'	20000	0.123311	-1	Mtb (H37Rv)	0.368243	Spectrophotometric assay (OD580-OD600)	0.279561	Test	3.6073	2.471	2.2712	1.6309	1.398	1.1248	3	2.9581	2.718	2.54	2.3583	2.2571	128.707	127.862	120.726	112.867	106.21	101.034	12	15.1067	13.9778	14.4721	13.7816	13.8814	0	0	0	0	0	0	0	0	0	0	0	0	0	0
CHEMBL4075273	c1ccc(-c2cc(NC3CC3)n3ncnc3n2)cc1	5d	'>'	20000	0.123311	-1	Mtb (H37Rv)	0.368243	Spectrophotometric assay (OD580-OD600)	0.279561	Training	2.5114	2.2617	2.0548	1.8985	1.7013	1.5047	3	3.1526	2.9582	2.914	2.7419	2.6272	85.3072	92.062	88.3561	89.0717	86.1414	84.7247	17	19.1333	18.016	18.3979	17.7414	17.6502	0	0	0	0	0	0	0	0	0	0	0	0	0	0
CHEMBL4088790	c1ccc(-c2cc(NCCc3ccncc3)n3ncnc3n2)cc1	5d	'>'	20000	0.123311	-1	Mtb (H37Rv)	0.368243	Spectrophotometric assay (OD580-OD600)	0.279561	Training	2.5831	1.4468	1.2178	0.9082	0.7468	0.6709	2	1.9581	1.7527	1.6546	1.5704	1.5403	94.6988	92.8778	85.4523	79.3256	75.3311	72.4151	8	11.1067	9.9689	10.1293	9.9016	9.9979	0	0	0	0	0	0	0	0	0	0	0	0	0	0
CHEMBL4067155	COc1ccc(CCN(C)c2cc(-c3ccccc3)nc3ncnn23)cc1	5d	'>'	20000	0.123311	-1	Mtb (H37Rv)	0.368243	Spectrophotometric assay (OD580-OD600)	0.279561	Training	8.977	1.4331	4.8928	1.4983	2.4882	1.421	4	3.6374	3.4491	3.1143	2.9871	2.8611	149.16	146.784	142.827	134.751	130.179	125.058	10	19.4466	13.2504	16.1615	13.8986	14.9141	0	0	0	0	0	0	0	0	0	0	0	0	0	0
CHEMBL4088545	CNc1cc(-c2ccccc2)nc2ncnn12	5d	'>'	20000	0.123311	-1	Mtb (H37Rv)	0.368243	Spectrophotometric assay (OD580-OD600)	0.279561	Test	3.1969	0.4248	1.4716	0.2904	0.4671	0.2907	1	0.8746	0.7917	0.6772	0.6489	0.625	17.6204	19.6367	19.2839	19.0276	18.9423	18.5394	1	3.08	1.6667	2.4976	2.0997	2.3184	0	0	0	0	0	0	0	0	0	0	0	0	0	0
CHEMBL4096829	COc1ccc(CCNc2cc(C3CCCCC3)nc3ncnn23)cc1	5d	'>'	20000	0.123311	-1	Mtb (H37Rv)	0.368243	Spectrophotometric assay (OD580-OD600)	0.279561	Training	11.3472	6.9238	7.9498	5.7766	5.6181	4.7001	9	8.9155	8.3811	8.0134	7.6396	7.3537	339.79	338.846	329.35	321.339	313.358	306.266	38	45.3532	41.9716	43.5809	42.8712	43.4891	0	0	0	0	0	0	0	0	0	0	0	0	0	0
CHEMBL4082566	c1ccc(-c2cc(NCCc3cccnc3)n3ncnc3n2)cc1	5d	'>'	20000	0.123311	-1	Mtb (H37Rv)	0.368243	Spectrophotometric assay (OD580-OD600)	0.279561	Training	2.5831	1.4468	1.1822	0.8302	0.6807	0.6158	2	1.9581	1.7527	1.6628	1.5765	1.5456	94.183	92.3518	84.963	78.9161	74.9673	72.0928	8	11.1067	9.9689	10.3388	10.0588	10.1355	0	0	0	0	0	0	0	0	0	0	0	0	0	0
CHEMBL4090870	COc1ccc(CCNc2cc(-c3ccccc3OC)nc3ncnn23)cc1	5d	'>'	20000	0.123311	-1	Mtb (H37Rv)	0.368243	Spectrophotometric assay (OD580-OD600)	0.279561	Training	8.977	1.8601	4.6356	1.3701	2.0879	1.3321	4	3.9562	3.3328	3.0456	2.8363	2.7578	123.285	125.259	117.201	111.15	107.438	104.615	10	20.5998	13.2894	15.8695	13.7371	14.3793	0	0	0	0	0	0	0	0	0	0	0	0	0	0
CHEMBL4105283	CCc1cc(NCCc2ccc(OC)cc2)n2ncnc2n1	5d	'>'	20000	0.123311	-1	Mtb (H37Rv)	0.368243	Spectrophotometric assay (OD580-OD600)	0.279561	Test	9.2388	4.1133	4.8317	2.4337	2.4355	1.8546	5	4.8322	4.1928	3.8835	3.6496	3.5798	155.649	156.928	147.21	141.171	136.44	133.97	14	21.8532	18.4016	20.0372	19.1505	19.6678	0	0	0	0	0	0	0	0	0	0	0	0	0	0
CHEMBL4067293	CCNc1cc(-c2ccccc2)nc2ncnn12	5d	'>'	20000	0.123311	-1	Mtb (H37Rv)	0.368243	Spectrophotometric assay (OD580-OD600)	0.279561	Training	3.9935	3.1201	2.3581	1.896	1.2154	0.8892	2	2.0831	1.7637	1.6727	1.431	1.3576	41.337	46.9706	43.289	44.1182	41.2269	41.3615	5	7.1067	6.2022	6.7646	6.4572	6.7115	0	0	0	0	0	0	0	0	0	0	0	0	0	0
CHEMBL4069873	COc1ccc(CCNc2cc(-c3ccc(C)cc3)nc3ncnn23)cc1	5d	'>'	20000	0.123311	-1	Mtb (H37Rv)	0.368243	Spectrophotometric assay (OD580-OD600)	0.279561	Training	8.2146	1.6161	3.7421	1.6135	1.9627	1.462	4	3.5822	3.3148	3.05	2.9005	2.8254	128.982	127.251	121.487	115.034	111.419	108.636	10	18.3532	13.6174	15.0967	13.7786	14.1879	0	0	0	0	0	0	0	0	0	0	0	0	0	0
CHEMBL4064381	COc1ccc(Nc2cc(-c3ccccc3)nc3ncnn23)cc1	5d	'>'	20000	0.123311	-1	Mtb (H37Rv)	0.368243	Spectrophotometric assay (OD580-OD600)	0.279561	Training	3.1969	0.2066	1.7095	0.2818	0.7187	0.3768	1	0.9991	0.7917	0.7063	0.6503	0.6261	11.8357	13.2949	12.7564	12.7308	12.9075	12.9871	1	4.7466	1.6667	2.8656	1.9766	2.2474	0	0	0	0	0	0	0	0	0	0	0	0	0	0
CHEMBL4094608	COc1ccc(C2CCN(c3cc(-c4ccccn4)nc4ncnn34)C2)cc1	5d	'>'	20000	0.123311	-1	Mtb (H37Rv)	0.368243	Spectrophotometric assay (OD580-OD600)	0.279561	Test	7.7854	2.7076	4.6993	2.2356	2.7389	1.9097	5	4.9292	4.5401	4.2822	4.054	3.9097	248.405	248.886	239.944	229.801	219.846	210.994	22	30.8021	25.4523	27.9	25.5288	26.3064	0	0	0	0	0	0	0	0	0	0	0	0	0	0
CHEMBL4076577	COc1ccc(CCNc2cc(-c3cccnc3)nc3ncnn23)cc1	5d	'>'	20000	0.123311	-1	Mtb (H37Rv)	0.368243	Spectrophotometric assay (OD580-OD600)	0.279561	Training	5.7801	1.6535	2.9273	1.1798	1.4604	1.0339	3	2.9572	2.5444	2.3535	2.1991	2.1448	108.381	108.003	100.445	94.2961	90.4352	87.6456	9	15.8532	11.6356	12.9499	11.6982	12.0934	0	0	0	0	0	0	0	0	0	0	0	0	0	0
CHEMBL4101180	COc1ccc(CCNc2cc(-c3ccccn3)nc3nc(-c4ccccc4)nn23)cc1	5d	'>'	20000	0.123311	-1	Mtb (H37Rv)	0.368243	Spectrophotometric assay (OD580-OD600)	0.279561	Training	5.7801	1.6535	2.9273	1.1792	1.4606	1.0338	3	2.9572	2.5444	2.3525	2.1956	2.1378	110.433	110.299	102.594	96.3906	92.4899	89.7433	9	15.8532	11.6356	12.9411	11.6681	12.0615	0	0	0	0	0	0	0	0	0	0	0	0	0	0
CHEMBL4084921	COc1ccc(CCNc2cc(-c3ccccc3Cl)nc3ncnn23)cc1	5d	'>'	20000	0.123311	-1	Mtb (H37Rv)	0.368243	Spectrophotometric assay (OD580-OD600)	0.279561	Training	5.7801	1.6535	2.9273	1.1798	1.4604	1.0338	3	2.9572	2.5444	2.3535	2.1989	2.1444	109.212	108.933	101.314	95.1642	91.3265	88.5641	9	15.8532	11.6356	12.9499	11.6971	12.0904	0.665	-0.1085	0.0857	-0.0637	-0.0608	-0.0878	8.7129	1.8449	3.6541	2.5011	2.6289	2.4227	42.1099	38.1462
CHEMBL4105172	CCc1ccc(-c2cc(NCCc3ccc(OC)cc3)n3ncnc3n2)cc1	5d	'>'	20000	0.123311	-1	Mtb (H37Rv)	0.368243	Spectrophotometric assay (OD580-OD600)	0.279561	Test	9.2388	4.0075	4.6516	2.3595	2.4065	1.839	5	4.8322	4.1777	3.8649	3.6049	3.5086	154.658	155.795	146.16	139.987	134.906	132.162	14	21.8532	17.8356	19.2755	17.9611	18.3465	0	0	0	0	0	0	0	0	0	0	0	0	0	0
CHEMBL4077641	c1ccc(-c2cc(NC3CCC3)n3ncnc3n2)cc1	5d	'>'	20000	0.123311	-1	Mtb (H37Rv)	0.368243	Spectrophotometric assay (OD580-OD600)	0.279561	Training	3.5355	3.2859	3.0454	2.8212	2.5886	2.2993	4	4.1526	3.9582	3.8973	3.6994	3.554	123.33	129.79	125.85	126.778	122.6	120.882	21	23.1333	22.216	22.5923	22.0212	21.9157	0	0	0	0	0	0	0	0	0	0	0	0	0	0
CHEMBL4082430	COc1ccc(C2CN(c3cc(-c4ccccn4)nc4ncnn34)CCO2)cc1	5d	'>'	20000	0.123311	-1	Mtb (H37Rv)	0.368243	Spectrophotometric assay (OD580-OD600)	0.279561	Training	8.337	2.5923	4.7389	2.4585	2.7627	2.0632	5	5.317	4.7247	4.5458	4.2194	4.0602	229.924	230.247	223.042	216.743	207.99	200.53	22	40.0419	28.6867	32.7032	28.4889	29.1315	0	0	0	0	0	0	0	0	0	0	0	0	0	0
CHEMBL4081672	COc1ccc(CCNc2cc(-c3ccc(Cl)cc3)nc3ncnn23)cc1	5d	'>'	20000	0.123311	-1	Mtb (H37Rv)	0.368243	Spectrophotometric assay (OD580-OD600)	0.279561	Training	5.7801	1.6535	2.9273	1.1798	1.4604	1.0339	3	2.9572	2.5444	2.3535	2.1991	2.1447	108.637	108.29	100.713	94.5638	90.7131	87.935	9	15.8532	11.6356	12.9499	11.6982	12.0932	0.665	-0.1085	0.0236	-0.0995	-0.076	-0.096	8.7129	1.8449	3.7145	2.5797	2.7287	2.4892	33.653	29.1116
CHEMBL4101234	CCCCNc1cc(-c2ccccc2)nc2ncnn12	5d	'>'	20000	0.123311	-1	Mtb (H37Rv)	0.368243	Spectrophotometric assay (OD580-OD600)	0.279561	Test	6.0418	4.854	5.1291	4.4614	4.0321	3.5116	4	4.0831	3.9096	3.7943	3.5528	3.3748	96.0366	100.059	97.5136	97.4556	94.6617	93.5632	13	15.1067	14.0444	14.6597	14.3283	14.6034	0	0	0	0	0	0	0	0	0	0	0	0	0	0
CHEMBL4076314	c1ccc(-c2cc(NCCc3ccccn3)n3ncnc3n2)cc1	5d	'>'	20000	0.123311	-1	Mtb (H37Rv)	0.368243	Spectrophotometric assay (OD580-OD600)	0.279561	Training	2.5831	1.5422	1.2302	0.8723	0.7147	0.6309	2	1.9581	1.7749	1.68	1.5921	1.5583	93.1562	91.3048	84.0343	78.1021	74.2494	71.4544	8	11.1067	10.5378	10.7802	10.4595	10.462	0	0	0	0	0	0	0	0	0	0	0	0	0	0
CHEMBL4105284	COc1ccc(CCNc2cc(-c3ccc(C(F)(F)F)cc3)nc3ncnn23)cc1	5d	'>'	20000	0.123311	-1	Mtb (H37Rv)	0.368243	Spectrophotometric assay (OD580-OD600)	0.279561	Training	6.4032	1.8133	3.2107	1.2351	1.5606	1.0386	4	6.173	3.4658	4.5364	3.1257	3.6629	137.839	152.282	130.601	131.902	120.127	120.783	25	75.9991	25.407	52.1054	25.5948	37.9518	0.0318	0.1523	0.0257	0.0683	0.0058	0.0213	7.5061	2.9658	6.3922	2.9351	5.0312	3.0779	34.3759	34.3379
CHEMBL4063959	COc1ccc(CCNc2cc(Cc3ccccc3)nc3ncnn23)cc1	5d	'>'	20000	0.123311	-1	Mtb (H37Rv)	0.368243	Spectrophotometric assay (OD580-OD600)	0.279561	Training	6.8042	1.7302	3.394	1.4318	1.8041	1.3302	4	3.7072	3.4615	3.2109	3.1111	3.0554	171.133	157.781	155.151	146.065	143.531	140.527	13	21.8532	17.4083	18.9489	17.8891	18.3407	0	0	0	0	0	0	0	0	0	0	0	0	0	0
CHEMBL4090831	c1ccc(-c2cc(NCCc3ccncc3)n3ncnc3n2)nc1	5d	'>'	20000	0.123311	-1	Mtb (H37Rv)	0.368243	Spectrophotometric assay (OD580-OD600)	0.279561	Test	2.5831	1.4468	1.2178	0.9082	0.7468	0.6727	2	1.9581	1.7527	1.6546	1.5704	1.5403	94.5699	92.7338	85.3179	79.1918	75.1924	72.2697	8	11.1067	9.9689	10.1293	9.9016	9.9979	0	0	0	0	0	0	0	0	0	0	0	0	0	0
CHEMBL4082450	CCCNc1cc(-c2ccccc2)nc2ncnn12	5d	'>'	20000	0.123311	-1	Mtb (H37Rv)	0.368243	Spectrophotometric assay (OD580-OD600)	0.279561	Training	5.0177	3.8299	4.1702	2.8679	2.9647	1.8306	3	3.0831	2.8749	2.6832	2.5019	2.2567	68.0703	72.5314	69.7879	69.1873	67.7494	65.6211	9	11.1067	10.0533	10.7365	10.3855	10.7234	0	0	0	0	0	0	0	0	0	0	0	0	0	0
CHEMBL4100443	COc1ccc(C2CCCN(c3cc(-c4ccccn4)nc4ncnn34)C2)cc1	5d	'>'	20000	0.123311	-1	Mtb (H37Rv)	0.368243	Spectrophotometric assay (OD580-OD600)	0.279561	Training	8.8096	3.7318	5.699	3.0563	3.5235	2.4689	6	5.9292	5.5192	5.2097	4.922	4.7107	292.601	293.238	284.532	274.59	262.826	252.111	26	34.8021	29.609	32.0718	29.8036	30.4939	0	0	0	0	0	0	0	0	0	0	0	0	0	0
CHEMBL4069837	c1ccc(-c2cc(NCCc3cccnc3)n3ncnc3n2)nc1	5d	'>'	20000	0.123311	-1	Mtb (H37Rv)	0.368243	Spectrophotometric assay (OD580-OD600)	0.279561	Training	2.5831	1.4468	1.1822	0.8302	0.6807	0.6176	2	1.9581	1.7527	1.6628	1.5765	1.5456	94.0545	92.2082	84.829	78.7826	74.8289	71.9477	8	11.1067	9.9689	10.3388	10.0588	10.1355	0	0	0	0	0	0	0	0	0	0	0	0	0	0
CHEMBL4061336	c1ccc(-c2ccn3ncnc3n2)cc1	5d	'>'	20000	0.123311	-1	Mtb (H37Rv)	0.368243	Spectrophotometric assay (OD580-OD600)	0.279561	Test	0	0	0	0	0	0	0	0	0	0	0	0	0	0	0	0	0	0	0	0	0	0	0	0	0	0	0	0	0	0	0	0	0	0	0	0	0	0
CHEMBL4091373	COc1ccc(CNc2cc(-c3ccccc3)nc3ncnn23)cc1	5d	'>'	20000	0.123311	-1	Mtb (H37Rv)	0.368243	Spectrophotometric assay (OD580-OD600)	0.279561	Training	4.7559	0.3865	2.3172	0.589	1.0993	0.6908	2	1.9572	1.6417	1.553	1.4559	1.4436	67.9954	65.2677	61.3544	59.2106	57.6686	56.9739	5	11.8532	6.6	8.6674	7.1754	7.8233	0	0	0	0	0	0	0	0	0	0	0	0	0	0
CHEMBL4087492	c1ccc(CCNc2cc(-c3ccccn3)nc3ncnn23)nc1	5d	'>'	20000	0.123311	-1	Mtb (H37Rv)	0.368243	Spectrophotometric assay (OD580-OD600)	0.279561	Training	2.5831	1.5422	1.2302	0.8723	0.7147	0.6327	2	1.9581	1.7749	1.68	1.5921	1.5583	93.0283	91.162	83.901	77.9693	74.1115	71.3099	8	11.1067	10.5378	10.7802	10.4595	10.462	0	0	0	0	0	0	0	0	0	0	0	0	0	0
CHEMBL4082624	COCCNc1cc(-c2ccccc2)nc2ncnn12	5d	'>'	20000	0.123311	-1	Mtb (H37Rv)	0.368243	Spectrophotometric assay (OD580-OD600)	0.279561	Training	6.3149	2.0596	4.9198	2.4553	3.792	2.0337	3	3.2482	3.0481	3.0166	2.8072	2.6762	66.7691	68.4003	67.0694	67.0091	66.4117	65.7351	9	19.182	12.7362	17.0454	13.2331	15.3841	0	0	0	0	0	0	0	0	0	0	0	0	0	0
CHEMBL4081792	COc1ccc(CCNc2cc(C)nc3ncnn23)cc1	5d	'>'	20000	0.123311	-1	Mtb (H37Rv)	0.368243	Spectrophotometric assay (OD580-OD600)	0.279561	Test	8.2146	1.888	3.8413	1.6015	1.9884	1.4465	4	3.5822	3.3341	3.0569	2.941	2.8779	128.054	126.17	120.388	114.115	110.703	108.208	10	18.3532	13.9537	15.4292	14.3066	14.7015	0	0	0	0	0	0	0	0	0	0	0	0	0	0
CHEMBL4062238	COc1ccc(CCNc2cc(-c3ccncc3)nc3ncnn23)cc1	5d	'>'	20000	0.123311	-1	Mtb (H37Rv)	0.368243	Spectrophotometric assay (OD580-OD600)	0.279561	Training	5.7801	1.6535	2.9273	1.1798	1.4604	1.0339	3	2.9572	2.5444	2.3535	2.1991	2.1448	108.413	108.039	100.479	94.3302	90.4705	87.6826	9	15.8532	11.6356	12.9499	11.6982	12.0934	0	0	0	0	0	0	0	0	0	0	0	0	0	0
CHEMBL4096146	COc1ccc(CCNc2cc(-c3ccc(OC)cc3)nc3ncnn23)cc1	5d	'>'	20000	0.123311	-1	Mtb (H37Rv)	0.368243	Spectrophotometric assay (OD580-OD600)	0.279561	Training	8.977	1.8601	4.6368	1.4616	2.1783	1.3974	4	3.9562	3.336	3.0598	2.8481	2.7679	120.495	121.631	113.53	107.424	103.762	101.073	10	20.5998	13.3022	15.8156	13.6711	14.3311	0	0	0	0	0	0	0	0	0	0	0	0	0	0
CHEMBL4207972	COC(=O)c1sc(N2CCOCC2)cc1OCCc1ccccc1	5d	'>'	20000	0.123311	-1	Mtb (H37Rv_ATCC 25618)	0.113176	Spectrophotometric assay (OD580-OD600)	0.279561	Training	12.0261	4.6043	7.1949	4.0668	4.4487	3.1712	8	9.0926	7.9821	8.3105	7.6001	7.6769	314.627	321.83	318.74	314.974	314.077	308.868	41	79.7679	48.9144	69.0433	47.5219	62.2161	0	0	0	0	0	0	0	0	0	0	0	0	0	0
CHEMBL4209815	CCOC(=O)NC(=O)c1sc(N2CCOCC2)cc1OCCc1ccccc1	5d	'>'	20000	0.123311	-1	Mtb (H37Rv_ATCC 25618)	0.113176	Spectrophotometric assay (OD580-OD600)	0.279561	Test	12.9976	7.4879	7.6111	5.573	4.769	3.652	10	12.1333	9.9261	11.3775	9.4745	10.7307	392.585	412.775	392.322	404.652	387.52	401.094	61	115.656	70.5573	106.85	69.7238	101.718	0	0	0	0	0	0	0	0	0	0	0	0	0	0
CHEMBL4218071	NC(=O)c1sc(N2CCOCC2)cc1OCC(O)c1ccccc1	5d	'>'	20000	0.123311	-1	Mtb (H37Rv_ATCC 25618)	0.113176	Spectrophotometric assay (OD580-OD600)	0.279561	Training	8.2681	4.2943	5.2549	3.8905	3.7258	3.0202	7	8.961	7.2172	7.8436	6.8345	7.1281	313.05	333.637	311.309	316.333	302.46	304.807	45	85.2761	53.5141	68.5216	50.3424	60.5691	0	0	0	0	0	0	0	0	0	0	0	0	0	0
CHEMBL4215149	NC(=O)c1sc(N2CCOCC2)cc1OCc1ccccc1	5d	'>'	20000	0.123311	-1	Mtb (H37Rv_ATCC 25618)	0.113176	Spectrophotometric assay (OD580-OD600)	0.279561	Training	7.805	3.4141	4.8831	3.4512	3.463	2.7876	6	7.3229	6.0443	6.7071	5.8486	6.1783	260.581	272.528	260.639	266.419	257.432	261.152	36	69.2282	41.4937	57.0174	40.3585	50.9214	0	0	0	0	0	0	0	0	0	0	0	0	0	0
CHEMBL4211260	NC(=O)c1sc(-n2cnc3ccccc32)cc1OCCc1ccccc1	5d	'>'	20000	0.123311	-1	Mtb (H37Rv_ATCC 25618)	0.113176	Spectrophotometric assay (OD580-OD600)	0.279561	Training	2.5932	1.3844	1.2882	0.9163	0.7415	0.6854	3	4.019	2.947	3.3312	2.8124	3.0849	155.743	168.801	151.472	155.102	145.212	148.903	24	44.0151	24.5968	36.9443	22.6985	33.0234	0	0	0	0	0	0	0	0	0	0	0	0	0	0
CHEMBL4203319	NC(=O)c1sc(N2CCOCC2)cc1OCCc1ccncc1	5d	'>'	20000	0.123311	-1	Mtb (H37Rv_ATCC 25618)	0.113176	Spectrophotometric assay (OD580-OD600)	0.279561	Test	8.8292	4.681	5.4895	4.0609	3.808	3.0999	7	8.3229	6.9747	7.5201	6.6312	6.9369	297.983	311.624	296.701	298.775	288.12	290.033	40	73.2282	47.27	61.6354	45.2398	55.7227	0	0	0	0	0	0	0	0	0	0	0	0	0	0
CHEMBL4215565	NC(=O)c1sc(N2CCOCC2)cc1OC1CCc2ccccc21	5d	'>'	20000	0.123311	-1	Mtb (H37Rv_ATCC 25618)	0.113176	Spectrophotometric assay (OD580-OD600)	0.279561	Training	8.7574	4.9554	5.4306	4.1783	3.9502	3.2965	8	9.3369	7.8869	8.4794	7.5311	7.8686	378.699	395.504	373.534	377.208	363.163	366.872	49	83.3104	56.3485	71.3645	54.5113	64.8744	0	0	0	0	0	0	0	0	0	0	0	0	0	0
CHEMBL4202792	COc1ccccc1CCOc1cc(N2CCOCC2)sc1C(N)=O	5d	'>'	20000	0.123311	-1	Mtb (H37Rv_ATCC 25618)	0.113176	Spectrophotometric assay (OD580-OD600)	0.279561	Training	12.0261	4.8877	7.1709	4.1977	4.5268	3.5067	8	9.322	7.7452	8.2388	7.3245	7.6157	318.118	333.839	317.944	320.245	309.926	311.842	41	77.9747	49.0469	65.2681	47.8358	58.6016	0	0	0	0	0	0	0	0	0	0	0	0	0	0
CHEMBL4206888	CC1COCCN1c1cc(OCCc2ccccc2)c(C(N)=O)s1	5d	'>'	20000	0.123311	-1	Mtb (H37Rv_ATCC 25618)	0.113176	Spectrophotometric assay (OD580-OD600)	0.279561	Training	10.1678	5.2497	6.3996	4.4579	4.6926	3.5154	8	9.3924	7.933	8.4916	7.6159	7.8542	350.045	373.837	351.33	357.195	341.619	346.119	46	79.0837	53.8008	67.6013	51.5645	61.3659	0	0	0	0	0	0	0	0	0	0	0	0	0	0
CHEMBL4210731	NC(O)C1SC(N2CCOCC2)CC1OCC(F)(F)C1CCCCC1	5d	'>'	20000	0.123311	-1	Mtb (H37Rv_ATCC 25618)	0.113176	Spectrophotometric assay (OD580-OD600)	0.279561	Test	15.6105	9.9896	11.6063	10.0431	10.3665	9.6439	17	21.7813	19.2554	20.9551	19.8669	20.7621	821.754	851.485	820.208	838.772	830.696	841.174	105	164.983	128.544	150.919	135.847	148.578	0.1112	0.0059	-0.1262	-0.1124	-0.1885	-0.1697	5.0041	1.9772	3.7543	2.3701	3.4519	2.4999	33.7151	35.1641
CHEMBL4202943	CC1(COc2cc(N3CCOCC3)sc2C(N)=O)COC1	5d	'>'	20000	0.123311	-1	Mtb (H37Rv_ATCC 25618)	0.113176	Spectrophotometric assay (OD580-OD600)	0.279561	Training	13.4943	5.3845	11.0284	5.0053	9.389	4.1648	10	11.78	10.4536	11.0545	10.1623	10.3611	378.522	402.055	383.251	390.989	381.193	384.563	61	101.886	72.6496	90.451	70.7645	83.4292	0	0	0	0	0	0	0	0	0	0	0	0	0	0
CHEMBL4211800	O=C(NC1CCC1)c1sc(N2CCOCC2)cc1OCCc1ccccc1	5d	'>'	20000	0.123311	-1	Mtb (H37Rv_ATCC 25618)	0.113176	Spectrophotometric assay (OD580-OD600)	0.279561	Training	12.3647	8.0093	8.6407	6.9818	6.5214	5.5614	11	12.1839	10.9819	11.4076	10.5423	10.7314	445.283	458.676	446.281	449.609	438.91	443.446	61	94.8215	69.9304	84.8556	68.8968	79.9432	0	0	0	0	0	0	0	0	0	0	0	0	0	0
CHEMBL4214721	NC(=O)c1sccc1OCCc1ccccc1	5d	'>'	20000	0.123311	-1	Mtb (H37Rv_ATCC 25618)	0.113176	Spectrophotometric assay (OD580-OD600)	0.279561	Training	2.5932	1.3844	1.2876	0.9216	0.7989	0.7193	3	4.019	2.9709	3.351	2.8921	3.149	144.311	155.408	138.496	141.917	132.129	136.059	24	44.0151	24.6148	37.0674	22.735	33.4303	0	0	0	0	0	0	0	0	0	0	0	0	0	0
CHEMBL4215282	c1ccc(CCOc2csc(N3CCOCC3)c2)cc1	5d	'>'	20000	0.123311	-1	Mtb (H37Rv_ATCC 25618)	0.113176	Spectrophotometric assay (OD580-OD600)	0.279561	Test	8.8192	4.6419	5.4877	4.1109	3.8777	3.2628	6	6.345	5.8118	5.9115	5.477	5.4903	225.785	224.965	221.114	215.482	211.68	207.412	24	42.5419	33.4131	35.5966	32.065	32.1513	0	0	0	0	0	0	0	0	0	0	0	0	0	0
CHEMBL4214611	NC(=O)c1sc(N2CCOCC2)cc1OCC1CCCO1	5d	'>'	20000	0.123311	-1	Mtb (H37Rv_ATCC 25618)	0.113176	Spectrophotometric assay (OD580-OD600)	0.279561	Training	11.8754	7.1416	8.6355	6.961	6.9422	5.9453	10	11.8356	10.3739	11.0966	10.0814	10.3581	359.896	379.414	365.736	374.076	364.287	367.998	57	98.4679	68.8691	86.3059	67.647	79.0811	0	0	0	0	0	0	0	0	0	0	0	0	0	0
CHEMBL4206373	COCCN(C)c1cc(OCCc2ccccc2)c(C(N)=O)s1	5d	'>'	20000	0.123311	-1	Mtb (H37Rv_ATCC 25618)	0.113176	Spectrophotometric assay (OD580-OD600)	0.279561	Training	12.1051	3.2236	8.1321	3.6943	5.5288	3.3172	7	7.9475	6.9056	7.3828	6.5064	6.86	263.797	277.317	264.579	265.979	257.863	260.135	34	66.7904	39.0009	56.0388	37.9426	50.0256	0	0	0	0	0	0	0	0	0	0	0	0	0	0
CHEMBL4204275	NC(=O)c1sc(CN2CCOCC2)cc1OCCc1ccccc1	5d	'>'	20000	0.123311	-1	Mtb (H37Rv_ATCC 25618)	0.113176	Spectrophotometric assay (OD580-OD600)	0.279561	Training	10.3882	4.7739	7.1048	5.0215	5.5797	4.6392	8	9.1838	8.2876	8.3219	8.08	7.9262	346.991	348.268	340.627	337.759	332.935	332.756	44	80.5059	50.7481	69.292	50.3129	62.9907	0	0	0	0	0	0	0	0	0	0	0	0	0	0
CHEMBL4210220	NC(=O)c1sc(N2CCOCC2)cc1OCCN1CCOCC1	5d	'>'	20000	0.123311	-1	Mtb (H37Rv_ATCC 25618)	0.113176	Spectrophotometric assay (OD580-OD600)	0.279561	Test	15.6001	8.2808	11.2197	8.8462	9.1394	7.9205	11	12.7377	11.3335	11.9828	11.0864	11.3261	394.5	408.723	400.647	404.889	397.967	399.745	56	103.719	69.9268	88.5617	70.0703	81.3424	0	0	0	0	0	0	0	0	0	0	0	0	0	0
CHEMBL4206362	NC(=O)c1sc(N2CCOCC2)cc1OC1CCCc2ccccc21	5d	'>'	20000	0.123311	-1	Mtb (H37Rv_ATCC 25618)	0.113176	Spectrophotometric assay (OD580-OD600)	0.279561	Training	9.7816	5.9795	6.3747	4.8983	4.5079	3.7341	9	10.3369	8.8619	9.3565	8.3333	8.604	419.308	436.42	416.574	418.454	402.335	403.815	53	87.3104	60.5152	75.5753	58.8321	69.006	0	0	0	0	0	0	0	0	0	0	0	0	0	0
CHEMBL4203888	NC(=O)c1ccc(N2CCOCC2)cc1OCCc1ccccc1	5d	'>'	20000	0.123311	-1	Mtb (H37Rv_ATCC 25618)	0.113176	Spectrophotometric assay (OD580-OD600)	0.279561	Training	8.8292	4.6747	5.6603	4.23	4.1267	3.4693	7	8.3229	6.746	7.2498	6.2127	6.4247	259.591	268.341	252.467	251.378	239.952	238.668	40	73.2282	48.1051	61.3547	47.1584	53.7147	0	0	0	0	0	0	0	0	0	0	0	0	0	0
CHEMBL2153315	CCCC(C)Nc1n[n+]([O-])c2ccccc2[n+]1[O-]	5d	'='	20137.7	0.123311	-1	Mtb (H37Rv)	0.368243	AlamarBlue/Resazurin/MABA method	0.525338	Training	7.3804	5.5273	5.953	4.7012	4.9078	3.5664	5	5.1526	4.8827	4.8031	4.5185	4.3319	133.779	145.422	135.858	138.718	129.571	129.376	19	21.1333	20.214	20.8155	20.885	21.2802	0	0	0	0	0	0	0	0	0	0	0	0	0	0
CHEMBL241215	CCc1n[n+]([O-])c2ccccc2[n+]1[O-]	5d	'='	26152	0.123311	-1	Mtb (H37Rv)	0.368243	AlamarBlue/Resazurin/MABA method	0.525338	Test	3.4587	2.4066	1.7379	1.0487	0.7882	0.6472	2	1.875	1.658	1.6054	1.5121	1.4823	47.8352	49.5464	46.815	46.9276	45.1268	44.9966	5	6	7.2764	8.343	8.5583	8.6651	0	0	0	0	0	0	0	0	0	0	0	0	0	0
CHEMBL50882	Nc1n[n+]([O-])c2ccccc2[n+]1[O-]	5d	'='	28066.2	0.123311	-1	Mtb (H37Rv)	0.368243	AlamarBlue/Resazurin/MABA method	0.525338	Training	0	0	0	0	0	0	0	0	0	0	0	0	0	0	0	0	0	0	0	0	0	0	0	0	0	0	0	0	0	0	0	0	0	0	0	0	0	0
CHEMBL2153310	COCCNC(=O)c1ccc2c(c1)[n+]([O-])c(C(C)=O)c(C)[n+]2[O-]	5d	'='	31316.5	0.123311	-1	Mtb (H37Rv)	0.368243	AlamarBlue/Resazurin/MABA method	0.525338	Training	11.2519	2.9233	6.9376	3.6454	5.3521	3.3281	7	8.0587	6.7359	7.5943	6.5862	6.9769	216.932	230.507	217.487	228.747	218.501	224.743	43	78.8146	48.6263	70.0982	51.1401	62.6381	0	0	0	0	0	0	0	0	0	0	0	0	0	0
CHEMBL2153316	COCC(C)Nc1n[n+]([O-])c2ccccc2[n+]1[O-]	5d	'='	39958.4	0.123311	-1	Mtb (H37Rv)	0.368243	AlamarBlue/Resazurin/MABA method	0.525338	Training	7.6536	2.5716	6.2012	2.2095	5.0962	1.7309	4	4.3177	4.0379	3.9865	3.8093	3.6146	101.022	109.467	101.688	103.157	97.8747	97.8847	15	25.2087	19.4103	23.3802	20.8264	22.2424	0	0	0	0	0	0	0	0	0	0	0	0	0	0
CHEMBL2153311	Cc1c(N2CCCC2)[n+]([O-])c2ccccc2[n+]1[O-]	5d	'>'	40769.7	0.123311	-1	Mtb (H37Rv)	0.368243	AlamarBlue/Resazurin/MABA method	0.525338	Test	7.6008	3.7452	4.9173	3.4915	3.5933	2.9401	5	4.5968	4.5664	4.3672	4.2048	4.0012	162.791	165.098	166.182	161.913	159.166	154.355	17	23.0556	20.7596	22.9713	22.0249	22.6758	0	0	0	0	0	0	0	0	0	0	0	0	0	0
CHEMBL2153308	CSc1c(C)[n+]([O-])c2ccccc2[n+]1[O-]	5d	'='	44990.3	0.123311	-1	Mtb (H37Rv)	0.368243	AlamarBlue/Resazurin/MABA method	0.525338	Training	5.6315	-0.5844	2.4444	0.3809	1.2159	0.7917	2	2.6273	1.5505	1.9376	1.5908	1.6397	71.0175	70.4209	71.7543	67.1291	67.1167	65.2353	2	2.8775	4.0287	4.3375	4.8225	4.8456	0	0	0	0	0	0	0	0	0	0	0	0	0	0
CHEMBL47405	O=C(Cn1ccnc1[N+](=O)[O-])NCCO	5d	'>'	46689.7	0.123311	-1	Mtb (H37Rv)	0.368243	AlamarBlue/Resazurin/MABA method	0.525338	Training	4.687	2.593	2.8282	2.3357	2.1512	1.9474	4	5.2545	4.2803	4.8814	4.3416	4.6249	132.899	135.544	124.503	129.872	125.192	128.185	28	51.4417	35.545	46.9543	38.583	45.0854	0	0	0	0	0	0	0	0	0	0	0	0	0	0
CHEMBL2153306	COC(=O)/C=C/n1ccnc1[N+](=O)[O-]	5d	'='	50722.8	0.123311	-1	Mtb (H37Rv)	0.368243	AlamarBlue/Resazurin/MABA method	0.525338	Training	4.0121	0.5428	2.2701	0.6197	1.4199	0.6695	4	4.8031	4.2157	4.835	4.3241	4.8073	140.81	145.021	141.186	142.99	142.835	142.406	35	57.3594	40.7725	58.3759	43.6507	57.8604	0	0	0	0	0	0	0	0	0	0	0	0	0	0
CHEMBL137	Cc1ncc([N+](=O)[O-])n1CCO	5d	'>'	58424.9	0.123311	-1	Mtb (H37Rv)	0.368243	AlamarBlue/Resazurin/MABA method	0.525338	Test	5.5525	2.2568	2.6103	2.0924	1.7802	1.4955	3	3.11	2.9257	2.7686	2.6522	2.4465	78.2841	77.6952	76.1777	73.5411	71.0679	68.3044	9	18.6887	15.3889	16.1366	15.3841	14.6548	0	0	0	0	0	0	0	0	0	0	0	0	0	0
CHEMBL2153309	COCCNC(=O)c1ccc2c(c1)[n+]([O-])c(O)c(C#N)[n+]2[O-]	5d	'>'	65733.3	0.123311	-1	Mtb (H37Rv)	0.368243	AlamarBlue/Resazurin/MABA method	0.525338	Training	6.335	2.1953	5.0995	2.5431	4.0054	2.2027	5	6.205	5.1182	5.9248	5.0812	5.5439	154.165	156.971	158.115	159.974	161.481	162.309	41	70.295	43.7531	64.7355	47.3579	60.2795	0	0	0	0	0	0	0	0	0	0	0	0	0	0
CHEMBL572	O=C1CN(/N=C/c2ccc([N+](=O)[O-])o2)C(=O)N1	5d	'='	67181.7	0.123311	-1	Mtb (H37Rv)	0.368243	AlamarBlue/Resazurin/MABA method	0.525338	Test	1.7614	0.2273	0.5465	0.1111	0.3792	0.1012	4	5.5179	4.2078	5.2587	4.2556	5.0841	168.054	177.558	164.134	172.284	161.941	168.492	45	80.3259	51.724	73.8871	53.3344	70.342	0	0	0	0	0	0	0	0	0	0	0	0	0	0
CHEMBL1103	O=C1OCCN1/N=C/c1ccc([N+](=O)[O-])o1	5d	'='	137680	0.123311	-1	Mtb (H37Rv)	0.368243	AlamarBlue/Resazurin/MABA method	0.525338	Training	3.3103	1.7365	1.2918	0.8125	0.5857	0.4746	4	5.0598	4.0916	4.7711	4.0846	4.5927	135.483	141.207	135.911	136.186	133.686	133.454	33	62.8416	39.3025	58.41	41.6863	55.7673	0	0	0	0	0	0	0	0	0	0	0	0	0	0
CHEMBL4289182	CC(C)(C)c1ccc(CN2CCC3(CC2)OCCc2sccc23)cc1	6d	'='	20	0.105574	1	Mtb (H37Rv_ATCC 25618)	0.113176	AlamarBlue/Resazurin/MABA method	0.525338	Training	16.83	6.5356	11.6062	5.519	8.4791	4.9904	12	12.1233	11.7489	11.3385	11.0008	10.7269	605.643	628.712	597.143	601.818	574.981	570.604	63	81.6553	69.4377	75.6689	66.8584	70.2708	0	0	0	0	0	0	0	0	0	0	0	0	0	0
CHEMBL4280372	c1cc2c(s1)CCOC21CCN(Cc2ccc3c(c2)CCCC3)CC1	6d	'='	20	0.105574	1	Mtb (H37Rv_ATCC 25618)	0.113176	AlamarBlue/Resazurin/MABA method	0.525338	Training	13.4862	7.4188	8.6767	5.9916	6.4269	4.9853	12	11.8733	11.667	11.2553	10.8946	10.7168	620.799	615.186	612.671	602.393	589.39	578.895	60	80.6553	69.546	75.9969	68.1451	71.3713	0	0	0	0	0	0	0	0	0	0	0	0	0	0
CHEMBL4284716	c1ccc(Oc2ccc(CN3CCC4(CC3)OCCc3sccc34)cc2)cc1	6d	'='	50	0.105574	1	Mtb (H37Rv_ATCC 25618)	0.113176	AlamarBlue/Resazurin/MABA method	0.525338	Training	9.3896	4.3754	6.0451	3.9278	4.6974	3.4691	8	8.1233	8.0953	7.933	7.7393	7.671	474.769	472.111	469.618	463.962	453.758	445.124	44	62.6553	51.4877	57.8221	50.0855	53.406	0	0	0	0	0	0	0	0	0	0	0	0	0	0
CHEMBL3125266	CCc1cc(C(=O)N[C@@H]2C[C@@H](C(=O)NCC(=O)OC)N(C(=O)c3coc4ccccc34)C2)n(CC)n1	6d	'='	50	0.105574	1	Mtb (H37Rv_ATCC 25618)	0.113176	AlamarBlue/Resazurin/MABA method	0.525338	Training	15.7576	8.2309	8.5634	5.2605	5.0608	4.2046	14	16.8475	13.756	15.3218	13.3557	14.5663	679.879	705.722	660.797	666.853	640.257	641.881	105	176.423	118.277	164.524	124.237	156.659	0	0	0	0	0	0	0	0	0	0	0	0	0	0
CHEMBL4288117	FC(F)(F)Oc1ccc(Oc2ccc(N3CCC4(CC3)OCCc3sccc34)cc2)cc1	6d	'='	60	0.105574	1	Mtb (H37Rv_ATCC 25618)	0.113176	AlamarBlue/Resazurin/MABA method	0.525338	Test	10.5274	4.9175	6.598	3.7725	4.6853	3.0434	8	10.7278	7.938	9.7462	7.4954	8.7216	451.939	473.292	444.683	449.678	424.697	424.169	56	121.016	62.0944	104.154	58.1579	84.9153	0.1186	0.6121	0.0717	0.4754	0.038	0.2863	7.5061	2.9658	6.8148	2.9065	5.9784	2.8459	24.0661	22.8602
CHEMBL4278859	Cc1ccc(CN2CCC3(CC2)OCCc2sccc23)cc1C	6d	'='	80	0.105574	1	Mtb (H37Rv_ATCC 25618)	0.113176	AlamarBlue/Resazurin/MABA method	0.525338	Training	14.2587	4.3007	7.4338	4.9176	5.7303	4.4702	10	9.3733	9.6029	9.3656	9.1806	9.107	522.562	517.655	517.57	511.34	501.37	492.837	46	67.6553	55.6635	62.217	54.4262	57.7185	0	0	0	0	0	0	0	0	0	0	0	0	0	0
CHEMBL4277971	FC(F)(F)Oc1ccc(Oc2ccc(CN3CCC4(CCCCC4)CC3)cc2)cc1	6d	'='	100	0.105574	1	Mtb (H37Rv_ATCC 25618)	0.113176	AlamarBlue/Resazurin/MABA method	0.525338	Training	14.6796	8.2252	12.5682	8.7652	10.826	8.661	12	14.2981	11.9244	13.7233	11.6446	12.7956	500.337	509.168	502.026	509.401	497.344	499.999	72	129.472	73.4032	115.764	72.48	99.3806	0.1186	0.6121	0.0717	0.4754	0.038	0.2863	7.5061	2.9658	6.8148	2.9065	5.9784	2.8459	24.0615	22.8551
CHEMBL4277475	OCc1ccc(Oc2ccc(N3CCC4(CC3)OCCc3sccc34)cc2)cc1	6d	'='	120	0.105574	1	Mtb (H37Rv_ATCC 25618)	0.113176	AlamarBlue/Resazurin/MABA method	0.525338	Training	9.3896	4.7163	5.2553	3.7904	3.8584	3.2395	8	8.6365	7.838	7.8795	7.4458	7.459	459.472	467.804	451.04	447.159	430.679	425.061	44	66.2884	51.561	57.7409	49.9932	52.2165	0	0	0	0	0	0	0	0	0	0	0	0	0	0
CHEMBL4281311	FS(F)(F)(F)(F)c1ccc(CN2CCC3(CC2)OCCc2sccc23)cc1	6d	'='	140	0.105574	1	Mtb (H37Rv_ATCC 25618)	0.113176	AlamarBlue/Resazurin/MABA method	0.525338	Test	9.3896	4.3754	6.0451	3.926	4.694	3.4626	8	8.1233	8.0953	7.9295	7.7317	7.6692	477.667	474.974	473.155	467.548	457.646	449.043	44	62.6553	51.4877	57.8013	50.0366	53.2124	0.1976	0	0.1404	-0.0688	0.066	-0.0895	12.5102	12.3172	11.3314	10.0412	10.2274	8.792	167.313	136.214
CHEMBL4280886	Brc1ccc(Nc2ccc(CN3CCC4(CC3)OCCc3sccc34)cc2)cc1	6d	'='	200	0.105574	1	Mtb (H37Rv_ATCC 25618)	0.113176	AlamarBlue/Resazurin/MABA method	0.525338	Training	9.3896	4.3754	6.0451	3.9278	4.6974	3.4711	8	8.1233	8.0953	7.933	7.7393	7.6693	475.707	473.038	470.762	465.189	455.166	446.673	44	62.6553	51.4877	57.8221	50.0855	53.361	0.8091	-0.1197	0.0449	-0.1035	-0.0848	-0.114	44.2581	4.1579	14.5269	8.0647	9.0024	7.7588	47.6537	39.1597
CHEMBL4276967	Cc1ccc(CN2CCC3(CC2)OCCc2sccc23)cc1	6d	'='	200	0.105574	1	Mtb (H37Rv_ATCC 25618)	0.113176	AlamarBlue/Resazurin/MABA method	0.525338	Training	11.8241	4.3381	6.8599	4.3631	5.1954	3.948	9	8.7483	8.8658	8.6323	8.4514	8.3784	492.535	488.478	487.067	480.88	470.684	462.178	45	65.1553	53.4695	59.9804	52.2157	55.4861	0	0	0	0	0	0	0	0	0	0	0	0	0	0
CHEMBL3125101	CCc1cc(C(=O)N[C@@H]2C[C@@H](C(=O)NCc3ccc4c(c3)B(O)OC4)N(C(=O)c3coc4ccccc34)C2)n(CC)n1	6d	'='	200	0.105574	1	Mtb (H37Rv_ATCC 25618)	0.113176	AlamarBlue/Resazurin/MABA method	0.525338	Test	14.1096	8.2403	7.5721	5.0034	4.5578	3.8444	13	15.0159	12.3121	13.4941	11.778	12.6601	693.518	710.013	671.481	670.609	643.529	641.351	92	149.525	102.374	136.982	106.534	128.406	0	0	0	0	0	0	0	0	0	0	0	0	0	0
CHEMBL4293735	CC(C)(C)c1ccc(CN2CCC3(CCCCO3)CC2)cc1	6d	'='	210	0.105574	1	Mtb (H37Rv_ATCC 25618)	0.113176	AlamarBlue/Resazurin/MABA method	0.525338	Test	18.8783	8.7221	14.5909	8.6851	11.8301	8.6316	14	14.2483	13.8299	13.6489	13.2657	13.1328	546.315	570.269	542.377	552.505	531.468	535.202	71	88.6553	78.2523	86.0537	78.1404	83.6776	0	0	0	0	0	0	0	0	0	0	0	0	0	0
CHEMBL4291014	c1cc2c(s1)CCOC21CCN(Cc2ccc3c(c2)CCCO3)CC1	6d	'='	230	0.105574	1	Mtb (H37Rv_ATCC 25618)	0.113176	AlamarBlue/Resazurin/MABA method	0.525338	Training	12.9969	6.7448	8.345	5.4266	6.1119	4.5535	11	11.1644	10.8176	10.4927	10.1109	9.9662	572.537	570.433	565.069	556.183	543.832	533.898	56	79.984	66.4343	74.045	64.9581	68.6219	0	0	0	0	0	0	0	0	0	0	0	0	0	0
CHEMBL2098175	c1cc2c(s1)CCOC21CCN(Cc2ccc3c(c2)OCCO3)CC1	6d	'='	300	0.105574	1	Mtb (H37Rv_ATCC 25618)	0.113176	AlamarBlue/Resazurin/MABA method	0.525338	Training	12.5076	6.1268	7.7689	5.1043	5.6524	4.2523	10	10.4554	9.9728	9.6571	9.3031	9.1496	524.33	526.698	519.268	511.611	499.776	490.225	52	79.3128	63.3498	70.0053	61.242	64.2209	0	0	0	0	0	0	0	0	0	0	0	0	0	0
CHEMBL2098183	COc1ccc2nc(C)cc(OCC(=O)NCc3ccccc3)c2c1	6d	'='	300	0.105574	1	Mtb (H37Rv)	0.368243	AlamarBlue/Resazurin/MABA method	0.525338	Training	8.7595	0.9535	3.8104	1.3935	2.0838	1.4803	5	5.4346	4.5803	4.8559	4.2349	4.5215	170.524	173.215	162.333	166.256	157.469	160.858	26	51.8283	33.3117	43.7634	33.0872	39.5347	0	0	0	0	0	0	0	0	0	0	0	0	0	0
CHEMBL2097971	COc1ccc2nc(C)cc(OCC(=O)Nc3ccccc3OC)c2c1	6d	'='	300	0.105574	1	Mtb (H37Rv)	0.368243	AlamarBlue/Resazurin/MABA method	0.525338	Test	10.3975	0.8588	4.8254	1.1104	2.2834	1.2859	5	5.4756	4.4288	4.4782	3.9577	4.0667	146.467	157.14	143.536	148.164	139.864	142.327	23	49.4682	30.1431	38.8229	29.8489	33.6912	0	0	0	0	0	0	0	0	0	0	0	0	0	0
CHEMBL4204685	COc1ccc2nc(C)cc(OCC(=O)Nc3cccc(C)c3)c2c1	6d	'='	300	0.105574	1	Mtb (H37Rv)	0.368243	AlamarBlue/Resazurin/MABA method	0.525338	Training	9.6351	0.6148	3.9292	1.2874	2.1226	1.3829	5	5.1015	4.4094	4.4914	4.0154	4.142	152.564	159.696	148.172	152.748	144.426	147.149	23	47.2216	30.5087	38.1645	29.682	33.4469	0	0	0	0	0	0	0	0	0	0	0	0	0	0
CHEMBL2098332	Cc1cc(OCC(=O)Nc2ccccc2)c2cc(Br)ccc2n1	6d	'='	300	0.105574	1	Mtb (H37Rv)	0.368243	AlamarBlue/Resazurin/MABA method	0.525338	Training	4.0036	0.4186	1.4004	0.5837	0.9177	0.5949	3	3.4774	2.8518	3.0967	2.6645	2.8337	118.981	125.642	113.412	118.494	109.883	112.864	21	39.9751	26.8739	33.1393	25.5601	29.0973	0.8091	-0.1197	0.0465	-0.0774	-0.0614	-0.0795	44.2581	4.1579	14.4967	7.972	8.751	7.4163	51.8387	43.5136
CHEMBL2098096	Cc1cc(OCC(=O)NCc2ccccc2)c2cc(Br)ccc2n1	6d	'='	300	0.105574	1	Mtb (H37Rv)	0.368243	AlamarBlue/Resazurin/MABA method	0.525338	Test	5.5626	0.7199	2.0936	1.1058	1.3943	1.1382	4	4.4355	3.7886	4.1523	3.5914	3.9069	159.639	160.794	150.333	154.492	145.544	149.249	25	47.0817	31.645	40.9067	31.0953	37.2858	0.8091	-0.1197	0.0465	-0.0774	-0.0614	-0.0795	44.2581	4.1579	14.4967	7.972	8.751	7.4165	51.8077	43.4813
CHEMBL4293113	Clc1ccc2c(CN3CCC4(CC3)OCCc3sccc34)c[nH]c2c1	6d	'='	310	0.105574	1	Mtb (H37Rv_ATCC 25618)	0.113176	AlamarBlue/Resazurin/MABA method	0.525338	Test	9.3896	4.3754	6.1695	3.7773	4.8632	3.2422	8	8.1233	8.087	7.9239	7.7192	7.6358	487.073	484.267	480.99	476.019	464.455	455.736	44	62.6553	51.421	58.2982	49.9051	53.9165	0.665	-0.1085	0.025	-0.0882	-0.0691	-0.0871	8.7129	1.8449	3.7011	2.5516	2.7003	2.4583	35.3379	30.8974
CHEMBL4292051	FC(F)(F)Oc1ccc(Oc2ccc(CN3CCC4(CCCCO4)CC3)cc2)cc1	6d	'='	310	0.105574	1	Mtb (H37Rv_ATCC 25618)	0.113176	AlamarBlue/Resazurin/MABA method	0.525338	Training	14.1347	7.0791	11.1377	7.4487	9.3399	7.2833	11	13.7137	11.118	13.0971	10.848	12.1701	434.183	445.731	434.171	443.139	429.186	433.954	68	135.294	75.3689	121.586	74.4741	105.09	0.1186	0.6121	0.0717	0.4754	0.038	0.2863	7.5061	2.9658	6.8148	2.9065	5.9784	2.8459	24.0614	22.855
CHEMBL4466836	O=C(C1CCN(c2cc(N3CCOCC3)ncn2)CC1)N1CCC(Oc2ccc(Cl)cc2F)CC1	6d	'='	500	0.105574	1	Mtb (H37Rv_ATCC 25618)	0.113176	AlamarBlue/Resazurin/MABA method	0.525338	Training	17.4881	11.7891	12.6731	10.0577	9.852	8.2352	15	16.0585	14.9643	15.1461	14.2226	14.206	674.793	680.972	664.592	647.427	634.508	616.115	82	122.21	98.4978	116.433	101.455	112.597	0.7922	-0.156	0.0077	-0.135	-0.1069	-0.1393	11.215	2.8335	5.1184	3.7815	4.1226	3.9064	51.979	47.9913
CHEMBL3125276	CCc1cc(C(=O)N[C@@H]2C[C@@H](C(=O)NCC(=O)OC)N(C(=O)c3coc4ccccc34)C2)n(C)n1	6d	'='	500	0.105574	1	Mtb (H37Rv_ATCC 25618)	0.113176	AlamarBlue/Resazurin/MABA method	0.525338	Training	14.961	5.2998	7.6508	4.0065	4.6916	3.6957	13	15.6391	12.8314	14.4364	12.6172	13.8412	647.629	669.464	628.022	634.055	608.708	611.049	101	172.567	113.536	159.704	119.258	151.594	0	0	0	0	0	0	0	0	0	0	0	0	0	0
CHEMBL3125263	CCCc1cc(C(=O)N[C@@H]2C[C@@H](C(=O)NCC(=O)OC)N(C(=O)c3coc4ccccc34)C2)n(C)n1	6d	'='	500	0.105574	1	Mtb (H37Rv_ATCC 25618)	0.113176	AlamarBlue/Resazurin/MABA method	0.525338	Training	15.9852	6.3239	9.2566	5.2314	5.8651	4.1983	14	16.6391	13.9592	15.4081	13.559	14.5731	676.807	696.667	658.149	662.408	636.865	637.79	105	176.567	117.343	163.762	123.412	156.05	0	0	0	0	0	0	0	0	0	0	0	0	0	0
CHEMBL3125270	CCc1cc(C(=O)N[C@@H]2C[C@@H](C(N)=O)N(C(=O)c3coc4ccccc34)C2)n(CC)n1	6d	'='	500	0.105574	1	Mtb (H37Rv_ATCC 25618)	0.113176	AlamarBlue/Resazurin/MABA method	0.525338	Training	10.9916	7.8736	6.2996	4.3675	3.7622	3.1426	11	13.3083	10.621	11.8444	10.2042	11.1138	563.838	590.032	548.323	552.608	526.891	528.129	84	134.63	92.8581	124.385	96.4797	117.472	0	0	0	0	0	0	0	0	0	0	0	0	0	0
CHEMBL3125102	CCc1cc(C(=O)N[C@@H]2C[C@@H](C(=O)NCc3nc(C)no3)N(C(=O)c3coc4ccccc34)C2)n(CC)n1	6d	'='	500	0.105574	1	Mtb (H37Rv_ATCC 25618)	0.113176	AlamarBlue/Resazurin/MABA method	0.525338	Training	14.9852	8.3246	7.6582	4.6636	4.9329	3.531	13	14.5999	12.4284	13.2031	11.9551	12.5018	668.536	685.413	645.495	644.777	620.447	617.14	89	142.697	102.297	132.906	106.296	125.986	0	0	0	0	0	0	0	0	0	0	0	0	0	0
CHEMBL3125103	CCc1cc(C(=O)N[C@@H]2C[C@@H](C(=O)NCCc3ccccn3)N(C(=O)c3coc4ccccc34)C2)n(CC)n1	6d	'='	500	0.105574	1	Mtb (H37Rv_ATCC 25618)	0.113176	AlamarBlue/Resazurin/MABA method	0.525338	Test	13.5748	9.5244	7.6413	5.3606	4.65	3.9523	13	14.9749	12.4364	13.4527	11.8728	12.6754	693.139	713.13	670.8	668.601	641.849	638.625	92	144.197	103.407	135.148	107.241	128.243	0	0	0	0	0	0	0	0	0	0	0	0	0	0
CHEMBL3125261	CCc1cc(C(=O)N[C@@H]2C[C@@H](C(=O)NCc3nc4ccccc4o3)N(C(=O)c3coc4ccccc34)C2)n(C)n1	6d	'='	500	0.105574	1	Mtb (H37Rv_ATCC 25618)	0.113176	AlamarBlue/Resazurin/MABA method	0.525338	Test	11.7541	5.2958	5.8763	3.3676	3.7401	2.8954	11	12.7664	10.6394	11.5817	10.3017	10.9918	628.073	642.75	606.551	604.885	581.424	578.067	84	136.341	94.541	124.839	97.7693	117.287	0	0	0	0	0	0	0	0	0	0	0	0	0	0
CHEMBL4437156	O=C(C1CCN(c2cc(N3CCOCC3)ncn2)CC1)N1CCC(Cc2ccccc2)CC1	6d	'='	600	0.105574	1	Mtb (H37Rv_ATCC 25618)	0.113176	AlamarBlue/Resazurin/MABA method	0.525338	Training	18.4955	12.2734	13.6669	10.7636	10.6512	8.9551	16	16.7118	15.8381	15.9318	15.085	15.0144	738.565	735.96	724.399	703.084	690.774	669.655	86	122.299	100.444	117.755	103.849	114.219	0	0	0	0	0	0	0	0	0	0	0	0	0	0
CHEMBL4549347	O=C(C1CCN(c2cc(N3CCOCC3)ncn2)CC1)N1CCC(Cc2ccc(F)cc2)CC1	6d	'='	600	0.105574	1	Mtb (H37Rv_ATCC 25618)	0.113176	AlamarBlue/Resazurin/MABA method	0.525338	Training	18.4955	12.2734	13.6669	10.7611	10.6412	8.9291	16	16.7118	15.8381	15.9253	15.0703	15.0078	739.181	736.586	725.123	703.602	691.044	669.683	86	122.299	100.444	117.713	103.803	114.355	0.1272	-0.0475	-0.0306	-0.0586	-0.0525	-0.0614	2.502	0.9886	1.4488	1.1883	1.2249	1.1796	13.5773	13.4573
CHEMBL4285860	CC(C)(C)c1ccc(CN2CCC3(CCCOC3)CC2)cc1	6d	'='	630	0.105574	1	Mtb (H37Rv_ATCC 25618)	0.113176	AlamarBlue/Resazurin/MABA method	0.525338	Training	19.4687	8.3173	15.9143	8.6149	13.1028	8.8114	14	14.1648	13.8441	13.6253	13.376	13.1273	562.681	582.257	558.503	565.863	548	548.993	71	87.4909	77.1975	84.7624	78.781	81.8697	0	0	0	0	0	0	0	0	0	0	0	0	0	0
CHEMBL4292603	CC(c1ccc(C(F)(F)F)cc1)N1CCC2(CC1)OCCc1sccc12	6d	'='	630	0.105574	1	Mtb (H37Rv_ATCC 25618)	0.113176	AlamarBlue/Resazurin/MABA method	0.525338	Training	11.3514	5.9652	6.2779	5.0298	4.8567	4.1443	10	12.492	9.8287	11.0667	9.4509	10.0459	561.846	588.805	555.986	561.194	536.299	531.709	66	128.157	71.6547	102.38	69.9121	84.7646	0.0318	0.1523	0.0257	0.0683	0.0057	0.0211	7.5061	2.9658	6.3922	2.9351	5.0351	3.0895	34.0568	33.9793
CHEMBL4287187	Cc1cccc(CN2CCC3(CC2)OCCc2sccc23)c1	6d	'='	630	0.105574	1	Mtb (H37Rv_ATCC 25618)	0.113176	AlamarBlue/Resazurin/MABA method	0.525338	Training	11.8241	4.3381	6.8548	4.2984	5.2394	3.9254	9	8.7483	8.8567	8.6233	8.4637	8.3838	495.871	491.93	490.006	483.856	473.832	465.048	45	65.1553	53.4286	60.0758	52.2123	55.5657	0	0	0	0	0	0	0	0	0	0	0	0	0	0
CHEMBL4289729	Cn1cc(CN2CCC3(CC2)OCCc2sccc23)c2ccccc21	6d	'='	630	0.105574	1	Mtb (H37Rv_ATCC 25618)	0.113176	AlamarBlue/Resazurin/MABA method	0.525338	Training	12.5866	4.3597	7.6084	3.7991	5.7297	3.4083	9	8.9008	8.8257	8.5619	8.4034	8.2714	514.04	512.399	508.042	502.858	491.673	482.079	45	66.0775	53.1457	61.0251	51.853	56.469	0	0	0	0	0	0	0	0	0	0	0	0	0	0
CHEMBL4281428	FC(F)(F)Oc1ccc(Oc2ccc(CN3CCC4(CC3)OCCCO4)cc2)cc1	6d	'='	650	0.105574	1	Mtb (H37Rv_ATCC 25618)	0.113176	AlamarBlue/Resazurin/MABA method	0.525338	Training	13.5647	5.6928	9.6124	5.71	7.7145	5.4678	10	13.1293	10.2009	12.471	9.9146	11.5445	373.85	387.958	372.765	383.223	367.479	374.184	64	141.116	74.4488	127.408	72.9034	110.8	0.1186	0.6121	0.0717	0.4754	0.038	0.2863	7.5061	2.9658	6.8148	2.9065	5.9784	2.8459	24.0613	22.8549
CHEMBL3125256	CCc1cc(C(=O)N[C@@H]2C[C@@H](C(=O)Nc3ccn(Cc4c(F)cccc4F)n3)N(C(=O)c3coc4ccccc34)C2)n(C)n1	6d	'='	700	0.105574	1	Mtb (H37Rv_ATCC 25618)	0.113176	AlamarBlue/Resazurin/MABA method	0.525338	Test	11.7541	4.9048	5.972	3.2	3.706	2.7641	11	12.6692	10.5015	11.6257	10.2572	11.0235	648.192	659.166	619.757	619.7	592.704	591.111	84	136.512	93.7038	125.366	97.749	117.52	0.2543	-0.0949	-0.0068	-0.1237	-0.0888	-0.1182	5.0041	1.9772	2.8403	2.3635	2.512	2.4299	35.7427	36.6145
CHEMBL3125235	CCc1cc(C(=O)N[C@@H]2C[C@@H](C(=O)NCc3ccccn3)N(C(=O)c3coc4ccccc34)C2)n(CC)n1	6d	'='	700	0.105574	1	Mtb (H37Rv_ATCC 25618)	0.113176	AlamarBlue/Resazurin/MABA method	0.525338	Training	12.5506	8.2797	6.9137	4.7367	4.1829	3.5296	12	13.9749	11.492	12.5443	10.992	11.8022	659.763	678.44	637.854	637.709	610.985	608.808	88	140.197	98.0382	129.79	101.582	122.375	0	0	0	0	0	0	0	0	0	0	0	0	0	0
CHEMBL4280841	c1ccc2c(c1)CCOC21CCN(Cc2ccc3c(c2)OCCO3)CC1	6d	'='	940	0.105574	1	Mtb (H37Rv_ATCC 25618)	0.113176	AlamarBlue/Resazurin/MABA method	0.525338	Training	12.5076	6.0315	7.8495	5.0858	5.6263	4.2109	10	10.4554	9.6833	9.3602	8.8451	8.6042	489.479	490.454	478.808	466.594	452.192	438.329	52	79.3128	63.8248	70.5806	62.0215	65.1476	0	0	0	0	0	0	0	0	0	0	0	0	0	0
CHEMBL4285298	c1ccc2c(CN3CCC4(CC3)OCCc3sccc34)c[nH]c2c1	6d	'='	940	0.105574	1	Mtb (H37Rv_ATCC 25618)	0.113176	AlamarBlue/Resazurin/MABA method	0.525338	Training	9.3896	4.3754	6.1695	3.7776	4.864	3.2461	8	8.1233	8.087	7.9246	7.7215	7.6411	484.971	482.19	478.61	473.37	461.635	452.586	44	62.6553	51.421	58.3027	49.9205	53.9354	0	0	0	0	0	0	0	0	0	0	0	0	0	0
CHEMBL4585608	O=C(C1CCN(c2cc(N3CCOCC3)ncn2)CC1)N1CCC(Oc2ccc(F)cc2F)CC1	6d	'='	1000	0.105574	1	Mtb (H37Rv_ATCC 25618)	0.113176	AlamarBlue/Resazurin/MABA method	0.525338	Test	17.4881	11.7891	12.6731	10.0577	9.852	8.2352	15	16.0585	14.9643	15.1461	14.2226	14.206	672.465	678.385	662.003	644.583	631.273	612.337	82	122.21	98.4978	116.433	101.455	112.597	0.2543	-0.0949	-0.0473	-0.0997	-0.0928	-0.1085	5.0041	1.9772	2.8589	2.3957	2.536	2.484	30.4899	30.6746
CHEMBL3125248	CCc1cc(C(=O)N[C@@H]2C[C@@H](C(=O)N[C@H](CO)Cc3ccccc3)N(C(=O)c3coc4ccccc34)C2)n(C)n1	6d	'='	1000	0.105574	1	Mtb (H37Rv_ATCC 25618)	0.113176	AlamarBlue/Resazurin/MABA method	0.525338	Training	13.2413	6.6761	7.5547	4.5557	5.0402	3.862	13	15.335	12.8056	13.9779	12.458	13.1824	737.579	756.596	713.13	714.827	685.27	683.347	97	155.279	110.896	142.661	115.445	134.125	0	0	0	0	0	0	0	0	0	0	0	0	0	0
CHEMBL3125265	COC(=O)CNC(=O)[C@@H]1C[C@@H](NC(=O)c2cc(C3CC3)nn2C)CN1C(=O)c1coc2ccccc12	6d	'='	1000	0.105574	1	Mtb (H37Rv_ATCC 25618)	0.113176	AlamarBlue/Resazurin/MABA method	0.525338	Training	13.997	5.0378	7.8088	4.5824	5.1723	4.1177	14	16.7224	14.0193	15.6367	13.7631	14.915	696.585	718.467	679.137	684.074	657.899	658.887	113	184.067	125.022	170.992	130.735	162.943	0	0	0	0	0	0	0	0	0	0	0	0	0	0
CHEMBL3125247	CCc1cc(C(=O)N[C@@H]2C[C@@H](C(=O)NCCc3ccc(F)cc3)N(C(=O)c3coc4ccccc34)C2)n(C)n1	6d	'='	1000	0.105574	1	Mtb (H37Rv_ATCC 25618)	0.113176	AlamarBlue/Resazurin/MABA method	0.525338	Training	12.7782	6.4979	6.7163	4.1327	4.3082	3.4751	12	13.7664	11.4896	12.5355	11.0929	11.9178	663.801	679.877	641.09	638.648	612.921	610.2	88	140.341	98.0974	129.638	101.527	122.583	0.1272	-0.0475	-0.0306	-0.0586	-0.0525	-0.0617	2.502	0.9886	1.4488	1.1883	1.2257	1.1821	13.464	13.3303
CHEMBL3125267	CCCn1nc(CC)cc1C(=O)N[C@@H]1C[C@@H](C(=O)NCC(=O)OC)N(C(=O)c2coc3ccccc23)C1	6d	'='	1000	0.105574	1	Mtb (H37Rv_ATCC 25618)	0.113176	AlamarBlue/Resazurin/MABA method	0.525338	Test	16.7818	8.9407	10.4549	6.2732	6.601	4.8185	15	17.8475	14.8713	16.3246	14.3359	15.3907	711.489	735.397	693.189	697.812	671.898	672.178	109	180.423	122.2	168.655	128.498	161.158	0	0	0	0	0	0	0	0	0	0	0	0	0	0
CHEMBL3125249	CCc1cc(C(=O)N[C@@H]2C[C@@H](C(=O)NCCc3ccccn3)N(C(=O)c3coc4ccccc34)C2)n(C)n1	6d	'='	1000	0.105574	1	Mtb (H37Rv_ATCC 25618)	0.113176	AlamarBlue/Resazurin/MABA method	0.525338	Training	12.7782	6.5932	6.7286	4.1067	4.2809	3.4433	12	13.7664	11.5118	12.5674	11.1343	11.9503	660.88	676.862	638.013	635.791	610.287	607.782	88	140.341	98.6663	130.328	102.262	123.178	0	0	0	0	0	0	0	0	0	0	0	0	0	0
CHEMBL3125259	CCc1cc(C(=O)N[C@@H]2C[C@@H](C(=O)NCc3ncco3)N(C(=O)c3coc4ccccc34)C2)n(C)n1	6d	'='	1000	0.105574	1	Mtb (H37Rv_ATCC 25618)	0.113176	AlamarBlue/Resazurin/MABA method	0.525338	Training	11.7541	5.2958	5.8746	3.4869	3.815	3.0506	11	12.7664	10.6601	11.6162	10.3754	11.0679	617.527	632.036	594.778	593.907	570.491	568.053	84	136.341	94.7318	124.822	98.3279	117.662	0	0	0	0	0	0	0	0	0	0	0	0	0	0
CHEMBL3125104	CCc1cc(C(=O)N[C@@H]2C[C@@H](C(=O)NCCO)N(C(=O)c3coc4ccccc34)C2)n(CC)n1	6d	'='	1000	0.105574	1	Mtb (H37Rv_ATCC 25618)	0.113176	AlamarBlue/Resazurin/MABA method	0.525338	Training	14.1096	10.073	8.4731	6.1994	5.4263	4.6235	13	15.5989	12.786	13.9641	12.4116	13.1807	640.46	664.526	625.041	629.144	608.898	610.246	92	149.108	104.878	138.164	111.468	132.069	0	0	0	0	0	0	0	0	0	0	0	0	0	0
CHEMBL4277555	FC(F)(F)Oc1ccc(Oc2ccc(CN3CCC4(CCCO4)CC3)cc2)cc1	6d	'='	1300	0.105574	1	Mtb (H37Rv_ATCC 25618)	0.113176	AlamarBlue/Resazurin/MABA method	0.525338	Test	13.1106	6.055	10.0936	6.4248	8.4322	6.3317	10	12.7137	10.118	12.1027	9.8587	11.1648	391.764	402.764	390.875	399.023	384.579	388.447	64	131.294	71.3689	117.347	70.1314	100.27	0.1186	0.6121	0.0717	0.4754	0.038	0.2863	7.5061	2.9658	6.8148	2.9065	5.9784	2.8459	24.0613	22.855
CHEMBL4471618	O=C(C1CCN(c2ncnc(N3CCOCC3)c2F)CC1)N1CCC(Cc2ccccc2)CC1	6d	'='	1300	0.105574	1	Mtb (H37Rv_ATCC 25618)	0.113176	AlamarBlue/Resazurin/MABA method	0.525338	Training	18.4955	12.2734	13.5949	10.6922	10.3119	8.653	16	16.7118	15.8271	15.8946	15.1233	15.0306	741.678	739.308	727.298	705.007	692.249	670.25	86	122.299	100.356	117.859	105.048	115.498	0.1272	-0.0475	0.0276	-0.0179	-0.0523	-0.0659	2.502	0.9886	1.3925	1.2363	1.3181	1.3445	23.7393	25.0272
CHEMBL4447197	O=C(C1CCN(c2cc(N3CCOCC3)ncn2)CC1)N1CCC(Oc2ccc(Cl)cc2)CC1	6d	'='	1500	0.105574	1	Mtb (H37Rv_ATCC 25618)	0.113176	AlamarBlue/Resazurin/MABA method	0.525338	Training	17.4881	11.7891	12.6736	10.0656	9.8835	8.2936	15	16.0585	14.9675	15.1641	14.2202	14.2083	673.445	679.474	663.272	646.611	633.882	616.123	82	122.21	98.5363	116.513	101.047	112.155	0.665	-0.1085	0.0236	-0.1001	-0.0848	-0.1081	8.7129	1.8449	3.7145	2.5852	2.748	2.5534	32.5669	27.9647
CHEMBL3125262	CCc1cc(C(=O)N[C@@H]2C[C@@H](C(=O)NCc3ccc(C)o3)N(C(=O)c3coc4ccccc34)C2)n(C)n1	6d	'='	1500	0.105574	1	Mtb (H37Rv_ATCC 25618)	0.113176	AlamarBlue/Resazurin/MABA method	0.525338	Training	14.1886	5.5561	6.9442	3.6917	4.7139	3.3731	12	13.3914	11.4461	12.2396	11.1164	11.7296	640.171	653.132	617.559	615.656	593.705	590.724	85	138.841	95.9792	127.233	99.4134	119.9	0	0	0	0	0	0	0	0	0	0	0	0	0	0
CHEMBL1698493	CCCN[C@@H]1C(=O)N2C(C(=O)OCCC)=C(C)CS[C@H]12	6d	'='	1507.99	0.105574	1	Mtb (MC2 6220_NRF)	0.121622	Spectrophotometric assay (OD580-OD600)	0.279561	Test	14.7077	7.2894	11.4415	6.1197	8.7906	4.8162	14	17.499	15.0763	16.5969	15.3767	16.187	749.14	776.975	761.66	771.666	775.098	784.904	105	143.278	117.352	141.303	127.506	142.94	0	0	0	0	0	0	0	0	0	0	0	0	0	0
CHEMBL1315615	CCCOC(=O)N[C@@H]1C(=O)N2C(C(=O)OCCC)=C(C)CS[C@H]12	6d	'='	1518.6	0.105574	1	Mtb (MC2 6220_NRF)	0.121622	Spectrophotometric assay (OD580-OD600)	0.279561	Training	14.8826	7.0442	10.9172	5.4754	7.8667	3.9726	15	19.5179	16.0317	18.5802	16.3043	17.9654	789.718	827.152	795.655	810.731	801.129	814.117	121	180.139	133.172	178.189	143.809	177.969	0	0	0	0	0	0	0	0	0	0	0	0	0	0
CHEMBL2356535	CCCOC(=O)C1=C(C)CS[C@@H]2[C@H](NC(=O)COc3ccccc3)C(=O)N12	6d	'='	1639.09	0.105574	1	Mtb (MC2 6220_NRF)	0.121622	Spectrophotometric assay (OD580-OD600)	0.279561	Training	11.2591	3.7257	7.6026	3.288	5.6836	2.7474	13	17.2684	14.1286	16.2074	14.4474	15.6769	794.289	826.898	793.656	806.414	794.946	805.014	116	169.646	131.329	162.242	139.636	159.608	0	0	0	0	0	0	0	0	0	0	0	0	0	0
CHEMBL4592419	O=C(C1CCN(c2cc(N3CCOCC3)ncn2)CC1)N1CCC(Oc2ccc(F)cc2)CC1	6d	'='	1700	0.105574	1	Mtb (H37Rv_ATCC 25618)	0.113176	AlamarBlue/Resazurin/MABA method	0.525338	Training	17.4881	11.7891	12.6736	10.0656	9.8835	8.2936	15	16.0585	14.9675	15.1641	14.2202	14.2083	671.125	676.895	660.683	643.746	630.647	612.351	82	122.21	98.5363	116.513	101.047	112.155	0.1272	-0.0475	-0.0306	-0.0586	-0.0558	-0.0609	2.502	0.9886	1.4488	1.1883	1.2249	1.1877	13.3937	13.2516
CHEMBL4535461	O=C(C1CCN(c2cc(N3CCOCC3)ncn2)CC1)N1CCC(Oc2ccccc2)CC1	6d	'='	2000	0.105574	1	Mtb (H37Rv_ATCC 25618)	0.113176	AlamarBlue/Resazurin/MABA method	0.525338	Test	17.4881	11.7891	12.6736	10.0659	9.8845	8.2975	15	16.0585	14.9675	15.1651	14.224	14.2177	670.791	676.524	660.31	643.379	630.349	612.198	82	122.21	98.5363	116.522	101.08	112.206	0	0	0	0	0	0	0	0	0	0	0	0	0	0
CHEMBL3125258	CCc1cc(C(=O)N[C@@H]2C[C@@H](C(=O)NCc3nccs3)N(C(=O)c3coc4ccccc34)C2)n(C)n1	6d	'='	2000	0.105574	1	Mtb (H37Rv_ATCC 25618)	0.113176	AlamarBlue/Resazurin/MABA method	0.525338	Training	11.7541	5.2958	5.7668	3.4869	3.712	3.0299	11	12.7664	10.8671	11.6162	10.5917	11.111	649.897	664.922	626.664	626.361	602.999	600.872	84	136.341	92.9287	124.822	96.2696	117.254	0	0	0	0	0	0	0	0	0	0	0	0	0	0
CHEMBL3125242	CCc1cc(C(=O)N[C@@H]2C[C@@H](C(=O)NCc3ccc(F)c(F)c3)N(C(=O)c3coc4ccccc34)C2)n(C)n1	6d	'='	2000	0.105574	1	Mtb (H37Rv_ATCC 25618)	0.113176	AlamarBlue/Resazurin/MABA method	0.525338	Training	11.7541	5.2309	6.048	3.476	3.8195	2.9998	11	12.7664	10.5407	11.6303	10.2312	11.0611	631.152	645.878	608.706	608.184	582.372	580.528	84	136.341	92.7012	124.586	96.2363	117.145	0.2543	-0.0949	-0.0358	-0.0628	-0.0756	-0.0868	5.0041	1.9772	2.852	2.5857	2.5672	2.5282	29.3957	29.4332
CHEMBL3125246	CCc1cc(C(=O)N[C@@H]2C[C@@H](C(=O)NCC3OB(O)c4ccccc43)N(C(=O)c3coc4ccccc34)C2)n(C)n1	6d	'='	2000	0.105574	1	Mtb (H37Rv_ATCC 25618)	0.113176	AlamarBlue/Resazurin/MABA method	0.525338	Training	12.2171	5.993	6.3276	3.8476	4.0693	3.2716	12	14.0714	11.608	12.8026	11.2949	12.1187	684.76	701.526	658.476	658.233	630.001	628.04	93	149.752	103.741	137.269	107.72	128.67	0	0	0	0	0	0	0	0	0	0	0	0	0	0
CHEMBL3125260	CCc1cc(C(=O)N[C@@H]2C[C@@H](C(=O)NCc3nc(C)no3)N(C(=O)c3coc4ccccc34)C2)n(C)n1	6d	'='	2000	0.105574	1	Mtb (H37Rv_ATCC 25618)	0.113176	AlamarBlue/Resazurin/MABA method	0.525338	Test	14.1886	5.3935	6.7455	3.4097	4.5637	3.0221	12	13.3914	11.5038	12.3177	11.2167	11.7767	636.281	649.15	612.713	611.974	588.894	586.308	85	138.841	97.5563	128.086	101.317	120.921	0	0	0	0	0	0	0	0	0	0	0	0	0	0
CHEMBL4289258	CN1CCCC2(CCN(Cc3ccc(Oc4ccc(OC(F)(F)F)cc4)cc3)CC2)C1	6d	'='	2500	0.105574	1	Mtb (H37Rv_ATCC 25618)	0.113176	AlamarBlue/Resazurin/MABA method	0.525338	Training	17.9221	6.4525	15.2285	7.6304	13.1517	8.0076	12	14.0474	12.0013	13.6104	11.7874	12.7878	518.751	523.123	520.903	525.731	516.56	518.405	69	133.45	73.0308	119.751	73.3176	103.064	0.1186	0.6121	0.0717	0.4754	0.038	0.2863	7.5061	2.9658	6.8148	2.9065	5.9784	2.8459	24.0616	22.8552
CHEMBL4282464	CC(C)(C)c1ccc(CN2CCC3(CC2)OCCCO3)cc1	6d	'='	2500	0.105574	1	Mtb (H37Rv_ATCC 25618)	0.113176	AlamarBlue/Resazurin/MABA method	0.525338	Training	18.3082	7.3357	13.0655	6.9464	10.2046	6.8161	13	13.6639	12.9128	13.0227	12.3323	12.5073	485.944	512.452	480.921	492.527	469.694	475.351	67	94.4772	77.3322	91.8756	76.5697	89.3872	0	0	0	0	0	0	0	0	0	0	0	0	0	0
CHEMBL4466091	O=C(C1CCN(c2cc(N3CCCCC3)ncn2)CC1)N1CCC(Cc2ccccc2)CC1	6d	'='	2500	0.105574	1	Mtb (H37Rv_ATCC 25618)	0.113176	AlamarBlue/Resazurin/MABA method	0.525338	Training	18.4499	13.5384	14.382	11.5877	11.3626	9.5485	17	17.3797	16.6387	16.6014	15.7713	15.6429	776.653	775.845	763.671	740.868	726.567	703.748	90	117.642	100.348	116.185	103.665	114.437	0	0	0	0	0	0	0	0	0	0	0	0	0	0
CHEMBL2098125	c1ccc2oc(CN3CCC4(CC3)OCCc3sccc34)cc2c1	6d	'='	2700	0.105574	1	Mtb (H37Rv_ATCC 25618)	0.113176	AlamarBlue/Resazurin/MABA method	0.525338	Test	9.3896	4.493	6.068	3.8628	4.7721	3.3038	8	8.1233	8.144	7.8778	7.7932	7.613	471.51	468.89	466.37	459.368	450.636	440.372	44	62.6553	52.1782	58.0817	50.8061	53.9573	0	0	0	0	0	0	0	0	0	0	0	0	0	0
CHEMBL3832889	COc1ccc(-n2c(C)cc(CN3CCC4(CC3)OCCc3sccc34)c2C)cc1	6d	'='	3000	0.105574	1	Mtb (H37Rv_ATCC 25618)	0.113176	AlamarBlue/Resazurin/MABA method	0.525338	Training	17.4556	4.9973	9.1528	4.9037	6.6502	4.6856	11	10.3724	10.4193	9.9784	9.8917	9.6947	561.482	559.594	561.162	554.915	546.216	537.013	47	72.4018	57.7994	65.8395	56.857	60.8719	0	0	0	0	0	0	0	0	0	0	0	0	0	0
CHEMBL4284290	Cc1cc(CN2CCC3(CC2)OCCc2sccc23)c(C)n1-c1ccc(F)cc1	6d	'='	3000	0.105574	1	Mtb (H37Rv_ATCC 25618)	0.113176	AlamarBlue/Resazurin/MABA method	0.525338	Training	14.2587	4.7907	7.4433	4.6218	5.9321	4.3101	10	9.3733	9.6277	9.2721	9.2423	9.0707	548.989	545.562	547.607	541.261	532.266	522.863	46	67.6553	56.1327	62.9739	54.8831	58.6317	0.1272	-0.0475	-0.0306	-0.0585	-0.0553	-0.0591	2.502	0.9886	1.4488	1.1868	1.2186	1.1649	14.1546	14.105
CHEMBL4294925	Cc1cc(CN2CCC3(CC2)OCCc2sccc23)c(C)n1-c1ccccc1	6d	'='	3000	0.105574	1	Mtb (H37Rv_ATCC 25618)	0.113176	AlamarBlue/Resazurin/MABA method	0.525338	Training	14.2587	4.7907	7.4433	4.6218	5.9326	4.3114	10	9.3733	9.6277	9.2721	9.2432	9.0734	548.82	545.382	547.41	541.05	532.066	522.715	46	67.6553	56.1327	62.9739	54.8864	58.6428	0	0	0	0	0	0	0	0	0	0	0	0	0	0
CHEMBL4576342	O=C(C1CCN(c2cncc(N3CCOCC3)n2)CC1)N1CCC(Cc2ccccc2)CC1	6d	'='	3000	0.105574	1	Mtb (H37Rv_ATCC 25618)	0.113176	AlamarBlue/Resazurin/MABA method	0.525338	Test	18.4955	12.2734	13.6669	10.6942	10.5237	8.8059	16	16.7118	15.8381	15.9304	15.097	15.0236	737.517	734.832	723.209	701.913	689.653	668.585	86	122.299	100.444	117.719	104.156	114.454	0	0	0	0	0	0	0	0	0	0	0	0	0	0
CHEMBL4483051	O=C(C1CCN(c2cc(N3CCOCC3)[nH]c(=O)n2)CC1)N1CCC(Cc2ccccc2)CC1	6d	'='	3000	0.105574	1	Mtb (H37Rv_ATCC 25618)	0.113176	AlamarBlue/Resazurin/MABA method	0.525338	Training	18.8965	12.0334	13.8486	10.8884	10.6706	9.0624	20	22.0361	20.3027	21.756	20.1375	21.3869	1047.58	1061.08	1046.54	1049.45	1040.41	1040.3	143	204.55	161.321	203.1	169.759	204.632	0	0	0	0	0	0	0	0	0	0	0	0	0	0
CHEMBL4527837	O=C(C1CCN(c2cc(N3CCOCC3)ncn2)CC1)N1CCC(CC2CCCC2)CC1	6d	'='	3000	0.105574	1	Mtb (H37Rv_ATCC 25618)	0.113176	AlamarBlue/Resazurin/MABA method	0.525338	Training	23.0384	17.0507	18.536	15.7163	15.8879	14.221	21	21.8368	20.9524	21.1784	20.3957	20.4467	875.779	879.644	869.094	856.64	848.34	835.927	111	146.299	124.797	142.21	128.637	139.519	0	0	0	0	0	0	0	0	0	0	0	0	0	0
CHEMBL3125279	CCc1cc(C(=O)N[C@@H]2C[C@@H](C(N)=O)N(C(=O)c3coc4ccccc34)C2)n(C)n1	6d	'='	3000	0.105574	1	Mtb (H37Rv_ATCC 25618)	0.113176	AlamarBlue/Resazurin/MABA method	0.525338	Training	10.1951	4.9424	5.387	3.1135	3.3931	2.6336	10	12.0999	9.6964	10.9591	9.4657	10.3886	531.684	553.878	515.656	519.919	495.46	497.41	80	130.774	88.1172	119.565	91.5008	112.407	0	0	0	0	0	0	0	0	0	0	0	0	0	0
CHEMBL4517077	O=C(C1CCN(c2cc(N3CCOCC3)ncn2)CC1)N1CCC(Cc2cccnc2)CC1	6d	'='	3300	0.105574	1	Mtb (H37Rv_ATCC 25618)	0.113176	AlamarBlue/Resazurin/MABA method	0.525338	Test	18.4955	12.2734	13.6345	10.7076	10.5854	8.8726	16	16.7118	15.8381	15.9394	15.0954	15.0313	736.904	734.271	722.583	701.197	688.773	667.562	86	122.299	100.444	117.949	104.155	114.693	0	0	0	0	0	0	0	0	0	0	0	0	0	0
CHEMBL4518184	Nc1nc(N2CCOCC2)cc(N2CCC(C(=O)N3CCC(Cc4ccccc4)CC3)CC2)n1	6d	'='	3500	0.105574	1	Mtb (H37Rv_ATCC 25618)	0.113176	AlamarBlue/Resazurin/MABA method	0.525338	Training	18.4955	12.2734	13.5939	10.7478	10.4399	8.8015	16	16.7118	15.8381	15.9234	15.0646	14.9994	744.328	742.16	730.944	709.753	697.671	676.635	86	122.299	100.444	117.682	103.837	114.252	0	0	0	0	0	0	0	0	0	0	0	0	0	0
CHEMBL4439492	CC(C)C1CCN(C(=O)C2CCN(c3cc(N4CCOCC4)ncn3)CC2)CC1	6d	'='	4000	0.105574	1	Mtb (H37Rv_ATCC 25618)	0.113176	AlamarBlue/Resazurin/MABA method	0.525338	Training	22.7868	14.8019	17.5582	13.9505	14.7895	12.3788	18	18.8368	17.9524	18.1749	17.3806	17.3773	738.174	748.779	733.564	723.218	714.107	701.888	93	128.299	106.159	123.511	109.887	120.867	0	0	0	0	0	0	0	0	0	0	0	0	0	0
CHEMBL4445390	O=C(C1CCN(c2cc(N3CCOCC3)ncn2)CC1)N1CCC(Cc2ccccc2)C1	6d	'='	4000	0.105574	1	Mtb (H37Rv_ATCC 25618)	0.113176	AlamarBlue/Resazurin/MABA method	0.525338	Training	17.4713	11.1415	12.8507	9.6757	9.9458	8.0492	15	15.7118	14.852	14.9241	14.1556	14.0617	697.05	694.074	681.978	660.485	650.596	629.268	82	118.299	96.2884	113.624	99.4894	109.775	0	0	0	0	0	0	0	0	0	0	0	0	0	0
CHEMBL2097992	O=C(C1CCN(c2nnc(-n3cccc3)s2)CC1)N1CCC(Cc2ccccc2)CC1	6d	'='	4000	0.105574	1	Mtb (H37Rv_ATCC 25618)	0.113176	AlamarBlue/Resazurin/MABA method	0.525338	Test	12.2595	8.9767	9.2017	7.3263	7.1308	6.0243	12	12.4078	11.8384	12.2389	11.4795	11.8178	637.449	637.131	627.971	609.523	600.721	582.779	70	93.0863	77.9948	92.0669	80.8426	91.0278	0	0	0	0	0	0	0	0	0	0	0	0	0	0
CHEMBL3109799	COc1ncnc(Cn2cc(C(=O)NCCF)c3ncccc32)c1C	6d	'='	4000	0.105574	1	Mtb (H37Rv_ATCC 25618)	0.113176	AlamarBlue/Resazurin/MABA method	0.525338	Training	10.3185	1.461	4.7448	1.9552	2.8096	1.8718	6	6.9408	5.6756	6.2009	5.5294	5.6796	215.838	213.555	206.933	208.341	206.533	207.365	30	63.0065	37.9304	53.9743	41.7135	48.7313	0.2301	-0.4492	-0.1096	-0.3491	-0.1222	-0.2275	2.502	1.1863	1.8442	1.1642	1.4877	1.073	6.8604	7.619
CHEMBL3125286	CCc1cc(C(=O)N[C@@H]2C[C@@H](C(=O)NCCNC(C)=O)N(C(=O)c3coc4ccccc34)C2)n(C)n1	6d	'='	4000	0.105574	1	Mtb (H37Rv_ATCC 25618)	0.113176	AlamarBlue/Resazurin/MABA method	0.525338	Training	15.7576	7.3434	8.0863	5.2033	5.6065	4.5152	14	16.6609	13.632	15.5052	13.3731	14.9341	679.516	706.798	659.938	669.583	638.54	646.385	105	171.594	117.22	160.855	121.925	154.259	0	0	0	0	0	0	0	0	0	0	0	0	0	0
CHEMBL3125237	CCc1cc(C(=O)N[C@@H]2C[C@@H](C(=O)NCC3CCCO3)N(C(=O)c3coc4ccccc34)C2)n(C)n1	6d	'='	4000	0.105574	1	Mtb (H37Rv_ATCC 25618)	0.113176	AlamarBlue/Resazurin/MABA method	0.525338	Training	15.8244	8.9584	9.8429	7.068	7.514	6.4706	15	17.2792	14.8638	16.0926	14.6259	15.4787	722.905	744.693	705.797	709.548	686.822	687.916	105	165.581	119.126	154.042	124.439	146.978	0	0	0	0	0	0	0	0	0	0	0	0	0	0
CHEMBL3125257	CCc1cc(C(=O)N[C@@H]2C[C@@H](C(=O)NCc3ccn(CC)n3)N(C(=O)c3coc4ccccc34)C2)n(C)n1	6d	'='	4000	0.105574	1	Mtb (H37Rv_ATCC 25618)	0.113176	AlamarBlue/Resazurin/MABA method	0.525338	Test	15.7476	8.2769	8.09	5.0851	5.1072	4.1635	13	14.7523	12.331	13.2395	11.7718	12.5125	669.363	686.745	645.276	645.45	619.432	618.486	89	143.619	100.51	132.501	103.951	124.987	0	0	0	0	0	0	0	0	0	0	0	0	0	0
CHEMBL3125253	CCc1cc(C(=O)N[C@@H]2C[C@@H](C(=O)Nc3cnn(CC)n3)N(C(=O)c3coc4ccccc34)C2)n(C)n1	6d	'='	4000	0.105574	1	Mtb (H37Rv_ATCC 25618)	0.113176	AlamarBlue/Resazurin/MABA method	0.525338	Training	14.1886	7.8451	7.2948	4.4091	4.1647	3.1479	12	13.7942	11.3929	12.2677	10.8003	11.4996	627.024	649.445	607.083	607.709	579.216	578.006	85	136.512	95.6403	125.148	98.9916	118.052	0	0	0	0	0	0	0	0	0	0	0	0	0	0
CHEMBL3125283	CCc1cc(C(=O)N[C@@H]2C[C@@H](C(=O)NCCOC)N(C(=O)c3coc4ccccc34)C2)n(C)n1	6d	'='	4000	0.105574	1	Mtb (H37Rv_ATCC 25618)	0.113176	AlamarBlue/Resazurin/MABA method	0.525338	Training	16.51	7.1107	10.436	5.7305	7.5105	5.1222	13	15.0565	12.785	13.9566	12.5368	13.3938	626.607	645.151	611.156	614.882	595.563	599.079	89	148.417	100.865	137.024	107.246	130.536	0	0	0	0	0	0	0	0	0	0	0	0	0	0
CHEMBL3125285	CCOC(=O)CCNC(=O)[C@@H]1C[C@@H](NC(=O)c2cc(CC)nn2C)CN1C(=O)c1coc2ccccc12	6d	'='	4000	0.105574	1	Mtb (H37Rv_ATCC 25618)	0.113176	AlamarBlue/Resazurin/MABA method	0.525338	Training	16.7818	9.4911	8.9751	6.1784	5.9382	5.0382	15	17.8061	14.7358	16.6426	14.413	16.0831	701.349	726.477	681.642	690.942	661.467	669.566	109	181.149	123.908	172.502	129.29	166.905	0	0	0	0	0	0	0	0	0	0	0	0	0	0
CHEMBL3125245	CCc1cc(C(=O)N[C@@H]2C[C@@H](C(=O)Nc3ccc4c(c3)B(O)OC4)N(C(=O)c3coc4ccccc34)C2)n(C)n1	6d	'='	4000	0.105574	1	Mtb (H37Rv_ATCC 25618)	0.113176	AlamarBlue/Resazurin/MABA method	0.525338	Test	11.7541	5.0079	5.9761	3.352	3.7182	2.8874	11	12.8494	10.4622	11.5969	10.1201	10.8783	619.717	637.888	600.572	600.768	573.689	570.91	84	138.563	92.8038	124.478	95.8875	115.237	0	0	0	0	0	0	0	0	0	0	0	0	0	0
CHEMBL3125244	CCc1cc(C(=O)N[C@@H]2C[C@@H](C(=O)Nc3ccccn3)N(C(=O)c3coc4ccccc34)C2)n(C)n1	6d	'='	4000	0.105574	1	Mtb (H37Rv_ATCC 25618)	0.113176	AlamarBlue/Resazurin/MABA method	0.525338	Training	10.1951	4.9296	5.3602	3.0639	3.3208	2.5454	10	11.8083	9.6154	10.6237	9.3029	10.0157	586.914	606.835	567.848	568.172	541.588	538.961	80	129.234	87.8718	117.19	90.6588	109.383	0	0	0	0	0	0	0	0	0	0	0	0	0	0
CHEMBL3125238	CCc1cc(C(=O)N[C@@H]2C[C@@H](C(=O)NC3CCCC3)N(C(=O)c3coc4ccccc34)C2)n(C)n1	6d	'='	4000	0.105574	1	Mtb (H37Rv_ATCC 25618)	0.113176	AlamarBlue/Resazurin/MABA method	0.525338	Training	14.7547	9.2948	9.5423	7.0591	7.1341	6.1909	15	16.9609	14.6395	15.787	14.3048	15.172	743.208	767.795	728.019	734.273	707.551	712.327	105	156.368	114.476	146.44	119.073	140.873	0	0	0	0	0	0	0	0	0	0	0	0	0	0
CHEMBL3125239	CCc1cc(C(=O)N[C@@H]2C[C@@H](C(=O)NCc3ccccc3)N(C(=O)c3coc4ccccc34)C2)n(C)n1	6d	'='	4000	0.105574	1	Mtb (H37Rv_ATCC 25618)	0.113176	AlamarBlue/Resazurin/MABA method	0.525338	Training	11.7541	5.2309	6.0502	3.4911	3.8618	3.0588	11	12.7664	10.5452	11.6443	10.2321	11.0589	629.843	644.548	607.438	607.256	581.783	580.325	84	136.341	92.7285	124.596	96.0048	116.803	0	0	0	0	0	0	0	0	0	0	0	0	0	0
CHEMBL3125252	CCc1cc(C(=O)N[C@@H]2C[C@@H](C(=O)Nc3ccn(C)n3)N(C(=O)c3coc4ccccc34)C2)n(C)n1	6d	'='	4000	0.105574	1	Mtb (H37Rv_ATCC 25618)	0.113176	AlamarBlue/Resazurin/MABA method	0.525338	Test	13.392	4.9139	6.698	3.2221	4.0847	2.7756	11	12.5858	10.4221	11.3184	10.0306	10.7373	604.052	623.785	584.596	585.792	558.873	558.083	81	132.657	90.0213	120.234	93.2334	112.779	0	0	0	0	0	0	0	0	0	0	0	0	0	0
CHEMBL3125281	CCc1cc(C(=O)N[C@@H]2C[C@@H](C(=O)NCC(F)(F)F)N(C(=O)c3coc4ccccc34)C2)n(C)n1	6d	'='	4000	0.105574	1	Mtb (H37Rv_ATCC 25618)	0.113176	AlamarBlue/Resazurin/MABA method	0.525338	Training	12.3772	4.6619	6.2685	2.7431	4.0775	2.4096	12	16.1073	12.156	14.4777	12.0746	13.6897	612.376	640.344	592.164	601.852	574.065	580.183	100	195.487	115.298	174.939	121.752	162.754	0.0318	0.1523	-0.0565	0.1035	-0.0626	0.076	7.5061	2.9658	6.6182	3.1633	6.1861	3.1959	25.321	24.243
CHEMBL3125255	CCc1cc(C(=O)N[C@@H]2C[C@@H](C(=O)Nc3ccn(Cc4ccc(F)cc4)n3)N(C(=O)c3coc4ccccc34)C2)n(C)n1	6d	'='	4000	0.105574	1	Mtb (H37Rv_ATCC 25618)	0.113176	AlamarBlue/Resazurin/MABA method	0.525338	Training	11.7541	4.9048	6.0317	3.3113	3.8067	2.8548	11	12.6692	10.5241	11.4923	10.183	10.9232	646.078	657.233	618.908	617.603	591.067	589.09	84	136.512	93.3991	123.647	96.5662	116.191	0.1272	-0.0475	-0.0306	-0.0586	-0.0525	-0.0621	2.502	0.9886	1.4488	1.1883	1.2247	1.1768	13.6248	13.5105
CHEMBL4282858	CC(C)(C)c1ccc(CN2CCC3(CC2)OCCCCO3)cc1	6d	'='	5000	0.105574	1	Mtb (H37Rv_ATCC 25618)	0.113176	AlamarBlue/Resazurin/MABA method	0.525338	Training	19.3323	8.3599	14.0617	8.0235	11.0664	7.7465	14	14.6639	13.9128	14.006	13.3195	13.4515	529.152	556.716	524.359	536.585	512.775	519.216	71	98.4772	81.3322	95.9921	81.3487	93.4707	0	0	0	0	0	0	0	0	0	0	0	0	0	0
CHEMBL4290339	CC(C)(C)c1ccc(CN2CCC3(CCOCC3)CC2)cc1	6d	'='	5000	0.105574	1	Mtb (H37Rv_ATCC 25618)	0.113176	AlamarBlue/Resazurin/MABA method	0.525338	Training	19.4687	8.4911	15.5887	9.2421	12.7357	9.4189	14	14.1648	13.8581	13.7129	13.3932	13.2379	570.203	588.741	566.065	574.877	555.465	557.783	71	87.4909	76.2271	84.9281	77.5201	82.6457	0	0	0	0	0	0	0	0	0	0	0	0	0	0
CHEMBL4581876	CCC1CCN(C(=O)C2CCN(c3cc(N4CCOCC4)ncn3)CC2)CC1	6d	'='	8000	0.105574	-1	Mtb (H37Rv_ATCC 25618)	0.113176	AlamarBlue/Resazurin/MABA method	0.525338	Training	20.93	14.6565	15.9283	13.3198	13.1795	11.5755	17	17.8368	16.9524	17.171	16.3592	16.3824	686.241	690.679	681.931	669.347	663.198	650.308	87	122.299	100.797	118.236	104.901	115.973	0	0	0	0	0	0	0	0	0	0	0	0	0	0
CHEMBL3125251	CCc1cc(C(=O)N[C@@H]2C[C@@H](C(=O)Nc3nc(C)co3)N(C(=O)c3coc4ccccc34)C2)n(C)n1	6d	'='	8000	0.105574	-1	Mtb (H37Rv_ATCC 25618)	0.113176	AlamarBlue/Resazurin/MABA method	0.525338	Training	12.6296	5.1373	6.3714	3.0987	4.0257	2.5553	11	12.4333	10.4181	11.3884	10.1075	10.8204	599.375	617.116	579.587	581.455	554.284	553.76	81	131.734	90.1607	121.35	93.4865	114.169	0	0	0	0	0	0	0	0	0	0	0	0	0	0
CHEMBL3125243	CCc1cc(C(=O)N[C@@H]2C[C@@H](C(=O)NCc3cnc(C)cn3)N(C(=O)c3coc4ccccc34)C2)n(C)n1	6d	'='	8000	0.105574	-1	Mtb (H37Rv_ATCC 25618)	0.113176	AlamarBlue/Resazurin/MABA method	0.525338	Training	14.1886	5.5831	6.7409	3.8708	4.2492	3.4324	12	13.3914	11.3669	12.3896	10.9893	11.8077	646.366	659.497	624.105	623.443	598.18	596.861	85	138.841	95.6525	127.666	99.2788	120.057	0	0	0	0	0	0	0	0	0	0	0	0	0	0
CHEMBL4591937	O=C(C1CCN(c2cc(N3CCOCC3)ncn2)CC1)N1CCC(Cc2ccccn2)CC1	6d	'='	8800	0.105574	-1	Mtb (H37Rv_ATCC 25618)	0.113176	AlamarBlue/Resazurin/MABA method	0.525338	Test	18.4955	12.3687	13.6514	10.7764	10.6162	8.9158	16	16.7118	15.8583	15.954	15.1168	15.0493	735.251	732.591	720.949	699.628	687.278	666.152	86	122.299	100.962	118.421	104.739	115.242	0	0	0	0	0	0	0	0	0	0	0	0	0	0
CHEMBL4463221	O=C(C1CCN(c2cc(N3CCOCC3)ncn2)CC1)N1CCC(Nc2ccccc2)CC1	6d	'='	10000	0.105574	-1	Mtb (H37Rv_ATCC 25618)	0.113176	AlamarBlue/Resazurin/MABA method	0.525338	Training	17.4881	11.8352	12.73	10.1182	9.929	8.3418	15	15.9893	14.9106	15.1052	14.178	14.1686	686.627	692.78	675.785	658.244	644.529	625.725	82	119.433	97.0126	114.409	99.7999	110.529	0	0	0	0	0	0	0	0	0	0	0	0	0	0
CHEMBL4460041	O=C(C1CCN(c2cc(N3CCOCC3)ncn2)CC1)N1CCC(O)(Cc2ccccc2)CC1	6d	'='	10000	0.105574	-1	Mtb (H37Rv_ATCC 25618)	0.113176	AlamarBlue/Resazurin/MABA method	0.525338	Training	18.1303	11.2953	12.9721	10.0175	10.1736	8.4914	16	17.2943	16.2511	16.4861	15.5089	15.538	769.086	776.498	754.518	741.162	723.394	706.623	93	138.484	110.982	130.597	112.807	125.012	0	0	0	0	0	0	0	0	0	0	0	0	0	0
CHEMBL4468723	O=C(C1CCN(c2cc(N3CCOCC3)ncn2)CC1)N1CCc2ccccc2C1	6d	'='	10000	0.105574	-1	Mtb (H37Rv_ATCC 25618)	0.113176	AlamarBlue/Resazurin/MABA method	0.525338	Training	16.0008	9.3016	10.5796	7.8906	7.9389	6.4995	13	13.5868	12.7048	12.8364	12.034	12.0052	611.817	602.958	593.908	573.685	564.423	546.736	69	106.299	83.6908	100.302	85.9699	95.1153	0	0	0	0	0	0	0	0	0	0	0	0	0	0
CHEMBL4291483	COc1ccc2c(c1)CCOC21CCN(Cc2ccc3c(c2)OCCO3)CC1	6d	'>'	10000	0.105574	-1	Mtb (H37Rv_ATCC 25618)	0.113176	AlamarBlue/Resazurin/MABA method	0.525338	Test	15.7046	6.2382	9.5572	5.3533	6.2878	4.5478	11	11.4545	10.4704	10.046	9.4723	9.2169	508.059	510.984	499.322	487.34	473.373	459.962	53	84.0594	65.4642	73.3758	64.1172	67.7392	0	0	0	0	0	0	0	0	0	0	0	0	0	0
CHEMBL4287645	O=S(=O)(c1ccc2c(c1)OCCO2)N1CCC2(CC1)OCCc1sccc12	6d	'>'	10000	0.105574	-1	Mtb (H37Rv_ATCC 25618)	0.113176	AlamarBlue/Resazurin/MABA method	0.525338	Training	10.9486	6.6974	6.4105	4.6899	4.4069	3.5144	9	9.5945	9.2841	8.8693	8.8013	8.4153	547.392	567.549	538.796	528.468	507.023	496.055	48	72.035	56.7134	64.6848	53.1797	59.2058	0	0	0	0	0	0	0	0	0	0	0	0	0	0
CHEMBL4279742	O=C(Nc1ccc2c(c1)OCCO2)N1CCC2(CC1)OCCc1sccc12	6d	'>'	10000	0.105574	-1	Mtb (H37Rv_ATCC 25618)	0.113176	AlamarBlue/Resazurin/MABA method	0.525338	Training	11.1235	6.5475	6.0804	4.6501	4.1424	3.5927	10	11.371	9.9874	10.4582	9.4519	9.8934	532.528	553.427	529.586	529.625	513.705	507.989	64	103.17	73.9017	92.335	71.7953	85.1587	0	0	0	0	0	0	0	0	0	0	0	0	0	0
CHEMBL4546066	C=C/C(C)=C/[C@@]1(C)SC(=O)C(CC)=C1O	6d	'='	11144.8	0.105574	-1	Mtb (H37Rv)	0.368243	AlamarBlue/Resazurin/MABA method	0.525338	Training	9.3999	3.3175	4.416	2.17	3.1072	1.9691	12	14.584	13.366	14.3792	13.557	14.3037	779.339	839.669	805.569	828.481	808.283	824.709	109	122.681	115.817	121.867	116.975	121.673	0	0	0	0	0	0	0	0	0	0	0	0	0	0
CHEMBL4286310	Cc1cc(CN2CCC3(CC2)OCCc2sccc23)c(C)n1-c1cccnc1	6d	'='	14000	0.105574	-1	Mtb (H37Rv_ATCC 25618)	0.113176	AlamarBlue/Resazurin/MABA method	0.525338	Test	14.2587	4.7907	7.4433	4.6218	5.9186	4.2895	10	9.3733	9.6277	9.2721	9.2432	9.0754	548.365	544.896	546.877	540.482	531.449	522.05	46	67.6553	56.1327	62.9739	54.8864	58.6682	0	0	0	0	0	0	0	0	0	0	0	0	0	0
CHEMBL4278399	Cc1cc(CN2CCC3(CC2)OCCc2sccc23)c(C)n1-c1ccccn1	6d	'='	14000	0.105574	-1	Mtb (H37Rv_ATCC 25618)	0.113176	AlamarBlue/Resazurin/MABA method	0.525338	Training	14.2587	4.7907	7.4433	4.5408	5.8687	4.1925	10	9.3733	9.6277	9.2721	9.2488	9.0786	547.91	544.411	546.345	539.915	530.87	521.447	46	67.6553	56.1327	62.9739	54.9587	58.7273	0	0	0	0	0	0	0	0	0	0	0	0	0	0
CHEMBL399043	C=C/C(C)=C/[C@@]1(C)SC(=O)C(C)=C1O	6d	'='	14740.8	0.105574	-1	Mtb (H37Rv)	0.368243	AlamarBlue/Resazurin/MABA method	0.525338	Training	8.3758	0.9034	3.554	1.1633	3.1541	1.2383	11	13.584	12.3605	13.3603	12.5913	13.2772	720.391	785.453	739.805	756.207	740.027	751.259	105	118.681	109.83	115.06	110.459	114.768	0	0	0	0	0	0	0	0	0	0	0	0	0	0
CHEMBL4468225	CC1CCN(C(=O)C2CCN(c3cc(N4CCCCC4)ncn3)CC2)CC1	6d	'='	15600	0.105574	-1	Mtb (H37Rv_ATCC 25618)	0.113176	AlamarBlue/Resazurin/MABA method	0.525338	Training	19.8603	14.3795	15.8934	12.984	12.9685	11.1353	17	17.5047	16.753	16.836	16.0186	16.0421	683.858	691.777	679.574	667.434	656.696	644.967	87	113.642	96.3673	112.367	100.364	111.865	0	0	0	0	0	0	0	0	0	0	0	0	0	0
CHEMBL4572265	CC1CCN(C(=O)C2CCN(c3cc(N4CCOCC4)ncn3)CC2)CC1	6d	'='	15600	0.105574	-1	Mtb (H37Rv_ATCC 25618)	0.113176	AlamarBlue/Resazurin/MABA method	0.525338	Test	19.9059	13.1144	15.1783	12.1599	12.2571	10.5419	16	16.8368	15.9524	16.1664	15.3324	15.4136	645.772	651.894	640.304	629.653	620.905	610.876	83	118.299	96.4632	113.936	100.548	111.648	0	0	0	0	0	0	0	0	0	0	0	0	0	0
CHEMBL3125282	CCCNC(=O)[C@@H]1C[C@@H](NC(=O)c2cc(CC)nn2C)CN1C(=O)c1coc2ccccc12	6d	'='	15600	0.105574	-1	Mtb (H37Rv_ATCC 25618)	0.113176	AlamarBlue/Resazurin/MABA method	0.525338	Training	15.2127	8.881	9.6851	6.2145	6.7635	5.0065	13	14.8914	12.6118	13.6519	12.2863	13.0309	627.129	648.228	612.642	616.353	597.162	598.626	89	140.341	98.1818	130.912	103.487	125.895	0	0	0	0	0	0	0	0	0	0	0	0	0	0
CHEMBL4593133	Cc1ccc(OC2CCN(C(=O)C3CCN(c4cc(N5CCOCC5)ncn4)CC3)CC2)nc1	6d	'='	16000	0.105574	-1	Mtb (H37Rv_ATCC 25618)	0.113176	AlamarBlue/Resazurin/MABA method	0.525338	Training	19.9226	11.7518	13.3774	10.3159	10.1555	8.4508	16	16.6835	15.7379	15.8801	14.9506	14.9409	689.351	693.531	678.709	661.344	648.535	630.49	83	124.71	100.518	119.084	103.679	115.086	0	0	0	0	0	0	0	0	0	0	0	0	0	0
CHEMBL4539948	O=C(C1CCN(c2nccc(N3CCCCC3)n2)CC1)N1CCC(Cc2ccccc2)CC1	6d	'='	16000	0.105574	-1	Mtb (H37Rv_ATCC 25618)	0.113176	AlamarBlue/Resazurin/MABA method	0.525338	Training	18.4499	14.0842	14.494	11.9104	11.5452	9.8362	17	17.3797	16.6387	16.618	15.789	15.6643	774.798	773.828	761.572	738.876	724.625	701.926	90	117.642	100.348	116.611	104.119	115.007	0	0	0	0	0	0	0	0	0	0	0	0	0	0
CHEMBL3125241	CCc1cc(C(=O)N[C@@H]2C[C@@H](C(=O)NCc3ccc(C(F)(F)F)cc3)N(C(=O)c3coc4ccccc34)C2)n(C)n1	6d	'='	16000	0.105574	-1	Mtb (H37Rv_ATCC 25618)	0.113176	AlamarBlue/Resazurin/MABA method	0.525338	Test	12.3772	5.3908	6.3336	3.5417	3.9379	3.0073	12	15.9823	11.4667	13.8208	11.1472	12.5706	660.553	689.721	639.02	645.965	612.623	614.622	100	196.487	106.5	163.723	109.929	142.743	0.0318	0.1523	0.0257	0.0683	0.0056	0.021	7.5061	2.9658	6.3922	2.9351	5.0376	3.0946	33.6364	33.5069
CHEMBL3125250	CCc1cc(C(=O)N[C@@H]2C[C@@H](C(=O)Nc3cc(C)on3)N(C(=O)c3coc4ccccc34)C2)n(C)n1	6d	'='	16000	0.105574	-1	Mtb (H37Rv_ATCC 25618)	0.113176	AlamarBlue/Resazurin/MABA method	0.525338	Training	12.6296	5.1373	6.2255	3.2182	3.9709	2.7072	11	12.4333	10.4642	11.2874	10.136	10.7428	601.23	619.19	582.641	581.87	556.696	554.197	81	131.734	90.4256	120.19	93.8327	113.064	0	0	0	0	0	0	0	0	0	0	0	0	0	0
CHEMBL4467758	O=C(C1CCN(c2cc(N3CCOCC3)ncn2)CC1)N1CCN(c2ccc(F)cc2)CC1	6d	'='	20000	0.105574	-1	Mtb (H37Rv_ATCC 25618)	0.113176	AlamarBlue/Resazurin/MABA method	0.525338	Training	18.0947	11.1747	12.4968	9.5299	9.4028	7.8046	14	14.8086	13.8084	13.9202	13.085	13.0056	642.012	641.282	629.409	607.837	597.873	577.372	73	112.855	89.3486	106.449	92.4254	101.777	0.1272	-0.0475	-0.0306	-0.0585	-0.0555	-0.0596	2.502	0.9886	1.4488	1.1868	1.2216	1.1764	13.7908	13.6967
CHEMBL1564372	CC1CCN(C(=O)C2CCN(c3nnc(-n4cccc4)s3)CC2)CC1	6d	'='	20800	0.105574	-1	Mtb (H37Rv_ATCC 25618)	0.113176	AlamarBlue/Resazurin/MABA method	0.525338	Training	13.6699	9.8177	10.7131	8.7226	8.7368	7.6111	12	12.5328	11.9527	12.4734	11.7268	12.2169	544.524	552.918	543.715	535.946	530.702	523.905	67	89.0863	74.0138	88.2485	77.5414	88.456	0	0	0	0	0	0	0	0	0	0	0	0	0	0
CHEMBL4438738	CC1CCN(C(=O)C2CCN(c3cc(N4CCCC4)ncn3)CC2)CC1	6d	'='	23400	0.105574	-1	Mtb (H37Rv_ATCC 25618)	0.113176	AlamarBlue/Resazurin/MABA method	0.525338	Test	18.8362	13.3553	14.8692	11.9772	11.9722	10.2581	16	16.5047	15.753	15.8475	15.0589	15.1262	646.636	654.876	643.034	630.931	620.949	609.993	83	109.642	92.3673	108.335	96.2938	107.695	0	0	0	0	0	0	0	0	0	0	0	0	0	0
CHEMBL3125240	CCc1cc(C(=O)N[C@@H]2C[C@@H](C(=O)NCc3ccc(OC(F)(F)F)cc3)N(C(=O)c3coc4ccccc34)C2)n(C)n1	6d	'='	23400	0.105574	-1	Mtb (H37Rv_ATCC 25618)	0.113176	AlamarBlue/Resazurin/MABA method	0.525338	Training	14.4509	5.7481	8.1581	3.8428	5.1402	3.2169	12	16.2318	11.4869	14.4917	11.0609	13.1389	650.499	678.549	629.086	637.981	602.939	606.704	100	201.98	107.795	177.935	109.071	155.113	0.1186	0.6121	0.0717	0.4754	0.038	0.2863	7.5061	2.9658	6.8148	2.9065	5.9784	2.8465	24.0985	22.8959
[truncated: 596 more rows]
[truncated: 88 more columns]

## Sheet: S3
ta	avg[LASSq0(HYD)C]ta	avg[LASSq1(HYD)C]ta	avg[LASSq2(HYD)C]ta	avg[LASSq3(HYD)C]ta	avg[LASSq4(HYD)C]ta	avg[LASSq5(HYD)C]ta	avg[LASSq0(AW)C]ta	avg[LASSq1(AW)C]ta	avg[LASSq2(AW)C]ta	avg[LASSq3(AW)C]ta	avg[LASSq4(AW)C]ta	avg[LASSq5(AW)C]ta	avg[LASSq0(POL)C]ta	avg[LASSq1(POL)C]ta	avg[LASSq2(POL)C]ta	avg[LASSq3(POL)C]ta	avg[LASSq4(POL)C]ta	avg[LASSq5(POL)C]ta	avg[LASSq0(KU)C]ta	avg[LASSq1(KU)C]ta	avg[LASSq2(KU)C]ta	avg[LASSq3(KU)C]ta	avg[LASSq4(KU)C]ta	avg[LASSq5(KU)C]ta	avg[LASSq0(HYD)G]ta	avg[LASSq1(HYD)G]ta	avg[LASSq2(HYD)G]ta	avg[LASSq3(HYD)G]ta	avg[LASSq4(HYD)G]ta	avg[LASSq5(HYD)G]ta	avg[LASSq0(AW)G]ta	avg[LASSq1(AW)G]ta	avg[LASSq2(AW)G]ta	avg[LASSq3(AW)G]ta	avg[LASSq4(AW)G]ta	avg[LASSq5(AW)G]ta	avg[LASSq0(POL)G]ta	avg[LASSq1(POL)G]ta	avg[LASSq2(POL)G]ta	avg[LASSq3(POL)G]ta	avg[LASSq4(POL)G]ta	avg[LASSq5(POL)G]ta	avg[LASSq0(KU)G]ta	avg[LASSq1(KU)G]ta	avg[LASSq2(KU)G]ta	avg[LASSq3(KU)G]ta	avg[LASSq4(KU)G]ta	avg[LASSq5(KU)G]ta	avg[LASSq0(HYD)M]ta
[truncated: 25 more rows]
[truncated: 77 more columns]
