# Supplementary material for: Computational Drug Repurposing for Antituberculosis Therapy: Discovery of Multi-Strain Inhibitors
Source: Antibiotics (Basel). 2021 Aug 19;10(8):1005. doi: 10.3390/antibiotics10081005 (PMC8388932; doi:10.3390/antibiotics10081005)
Supplement: Supplementary file 1 [file antibiotics-10-01005-s001.zip › Supplementary Material 2.xlsx]

## Sheet: S1
Computational Drug Repurposing for Antituberculosis Therapy: Discovery of Multi-Strain Inhibitors
Valeria V. Kleandrova1, Marcus T. Scotti2, and Alejandro Speck-Planche2*
1Laboratory of Fundamental and Applied Research of Quality and Technology of Food Production, Moscow State University of Food Production, Volokolamskoe shosse 11, 125080, Moscow, Russian Federation 2Postgraduate Program in Natural and Synthetic Bioactive Products, Federal University of Paraíba, 58051-900, João Pessoa, Brazil
*Correspondence: Alejandro Speck-Planche (alejspivanovich@gmail.com)

## Sheet: S2
Molecule ChEMBL ID	Smiles	ta	Relation	MIC90 (nM)	p(ta)	ATBi(cj)	bs	p(bs)	ap	p(ap)	Series	D[LASSq3(HYD)G]ta	D[LASSq0(POL)G]ta	D[LASSq0(HYD)Y]ta	D[LASSq1(PSA)Y]ta	D[LASSq0(HYD)M]bs	D[LASSq0(AW)P]bs	D[LASSq2(HYD)Y]bs	D[LASSq2(HYD)G]ap	D[LASSq5(AW)G]ap	D[LASSq3(KU)G]ap	D[LASSq2(HYD)M]ap	D[LASSq2(AW)P]ap
CHEMBL4570895	COc1cc([C@](O)(CCN(C)C)[C@H](c2cc(OC(C)C)cnc2OC)c2cc3cc(C#N)ccc3nc2OC)cc(OC)n1	10d	'<'	6.64783	0.163	1	Mtb (H37Rv_NRF)	0.148	LORA method	0.143	Training	0.2897	-0.6613	-0.1521	0.259	0.4479	-0.0744	-0.0212	-0.4427	-0.659	-0.1367	0.4139	-0.183
CHEMBL4553146	COc1cc([C@](O)(CCN(C)C)[C@@H](c2cc3cc(Br)ccc3nc2OC)c2cc(OC)nc(OC)c2OC)cc(OC)n1	10d	'='	9.12464	0.163	1	Mtb (H37Rv_NRF)	0.148	LORA method	0.143	Training	-0.0459	0.1318	0.0425	0.259	0.5341	-0.0744	-0.0529	0.1782	0.1932	-0.1276	0.398	0.0092
CHEMBL4225899	COc1cc2ccc(Br)cc2cc1[C@@H](c1ccnc(OC)c1OC)[C@@](O)(CCN(C)C)c1cccc2occc12	10d	'='	11.5601	0.163	1	Mtb (H37Rv_NRF)	0.148	LORA method	0.143	Training	-0.0459	0.1345	0.0387	-0.1177	-0.008	0.1765	-0.0331	0.1782	0.1918	-0.1276	-0.0195	0.1594
CHEMBL4543449	COc1cc([C@](O)(CCN(C)C)[C@H](c2cc(OC(C)C)ncc2OC)c2cc3cc(Br)ccc3nc2OC)cc(OC)n1	10d	'='	12.2027	0.163	1	Mtb (H37Rv_NRF)	0.148	LORA method	0.143	Test	-0.0459	0.1315	0.0368	0.259	0.4479	-0.0744	-0.064	0.1782	0.1932	-0.1276	0.4068	-0.0231
CHEMBL4560297	CCN(CC)c1ccc([C@H](c2cc3cc(Br)ccc3nc2OC)[C@@](O)(CCN(C)C)c2cc(OC)nc(OC)c2)cn1	10d	'='	12.5272	0.163	1	Mtb (H37Rv_NRF)	0.148	LORA method	0.143	Training	-0.0459	0.1302	0.031	0.259	0.2672	-0.0744	-0.0606	0.1782	0.1933	-0.1276	0.1847	-0.0496
CHEMBL4227420	COc1cc2ccc(Br)cc2cc1[C@@H](c1cccc2c1OCCO2)[C@@](O)(CCN(C)C)c1cccc2c1CCC2	10d	'='	13.2765	0.163	1	Mtb (H37Rv_NRF)	0.148	LORA method	0.143	Training	-0.0459	0.1345	0.0287	-0.3061	-0.3693	0.1138	-0.0045	0.1782	0.1918	-0.1276	-0.3011	0.0937
CHEMBL4525464	CCSc1cc([C@H](c2cc3cc(Br)ccc3nc2OC)[C@@](O)(CCN(C)C)c2cc(OC)nc(OC)c2)cc(N(C)C)n1	10d	'='	14.9105	0.163	1	Mtb (H37Rv_NRF)	0.148	LORA method	0.143	Training	-0.0459	0.1323	0.1767	0.259	0.491	-0.0744	-0.0712	0.1782	0.1933	-0.1276	0.4348	-0.0112
CHEMBL4569529	CCOc1cc([C@H](c2cc3cc(Br)ccc3nc2OC)[C@@](O)(CCN(C)C)c2cc(OC)nc(OC)c2)cc(OC(C)C)n1	10d	'<'	14.9338	0.163	1	Mtb (H37Rv_NRF)	0.148	LORA method	0.143	Test	-0.0459	0.1311	0.0368	0.259	0.4048	-0.0744	-0.0347	0.1782	0.1933	-0.1276	0.3704	-0.0372
CHEMBL4542973	COc1cc([C@](O)(CCN(C)C)[C@H](c2cc(SC)nc(SC)c2)c2cc3cc(Br)ccc3nc2OC)cc(OC)n1	10d	'<'	15.1591	0.163	1	Mtb (H37Rv_NRF)	0.148	LORA method	0.143	Training	-0.0459	0.1329	0.1976	0.259	0.3534	-0.0744	0.0425	0.1782	0.1933	-0.1276	0.2467	0.0187
CHEMBL4537029	COc1cc([C@](O)(CCN(C)C)[C@H](c2cc(OC)c(OC)nc2OC)c2cc3cc(Br)ccc3nc2OC)cc(OC)n1	10d	'<'	15.2077	0.163	1	Mtb (H37Rv_NRF)	0.148	LORA method	0.143	Training	-0.0459	0.1314	0.0425	0.259	0.5341	-0.0744	-0.0465	0.1782	0.1932	-0.1276	0.398	0.0096
CHEMBL4573364	COc1cc([C@](O)(CCN(C)C)[C@H](c2cc(OC)nc(OC(C)C)c2)c2cc3cc(Br)ccc3nc2OC)cc(OC)n1	10d	'<'	15.2534	0.163	1	Mtb (H37Rv_NRF)	0.148	LORA method	0.143	Training	-0.0459	0.131	0.0368	0.259	0.4479	-0.0744	-0.0134	0.1782	0.1933	-0.1276	0.414	-0.0307
CHEMBL4530411	CCCOc1cc([C@H](c2cc3cc(Br)ccc3nc2OC)[C@@](O)(CCN(C)C)c2cc(OC)nc(OC)c2)cc(OC)n1	10d	'='	15.2534	0.163	1	Mtb (H37Rv_NRF)	0.148	LORA method	0.143	Test	-0.0459	0.1309	0.0368	0.259	0.3103	-0.0744	-0.0411	0.1782	0.1933	-0.1276	0.2889	-0.029
CHEMBL4226881	CCCOc1cc([C@H](c2cc3cc(Br)ccc3cc2OC)[C@@](O)(CCN(C)C)c2cccc3ccoc23)cc(OC)n1	10d	'='	15.7833	0.163	1	Mtb (H37Rv_NRF)	0.148	LORA method	0.143	Training	-0.0459	0.134	0.0333	-0.1177	-0.0511	0.1765	-0.0241	0.1782	0.1919	-0.1276	0.0176	0.1429
CHEMBL4225113	COc1cc([C@H](c2cc3cc(Br)ccc3cc2OC)[C@@](O)(CCN(C)C)c2cccc3occc23)cc(OC(C)C)n1	10d	'='	15.7833	0.163	1	Mtb (H37Rv_NRF)	0.148	LORA method	0.143	Training	-0.0459	0.1342	0.0333	-0.1177	0.0865	0.1765	-0.0439	0.1782	0.1919	-0.1276	0.1145	0.1408
CHEMBL4519972	COc1cc([C@](O)(CCN(C)C)[C@@H](c2cc3cc(Br)ccc3nc2OC)c2cccc(OC)c2OC)cc(OC)n1	10d	'<'	15.9604	0.163	1	Mtb (H37Rv_NRF)	0.148	LORA method	0.143	Training	-0.0459	0.1313	0.0379	0.0706	0.3534	-0.0117	-0.0401	0.1782	0.1932	-0.1276	0.2727	0.0378
CHEMBL4524270	COc1cc([C@](O)(CCN(C)C)[C@@H](c2cc3cc(Br)ccc3nc2OC)c2cccc3c2CCCC3)cc(OC)n1	10d	'='	16.1137	0.163	1	Mtb (H37Rv_NRF)	0.148	LORA method	0.143	Test	-0.0459	0.1318	0.0266	0.0706	-0.008	-0.0117	-0.0569	0.1782	0.1932	-0.1276	-0.0298	0.0059
CHEMBL4225961	CCOc1cc([C@H](c2cc3cc(Br)ccc3cc2OC)[C@@](O)(CCN(C)C)c2cccc3occc23)cc(OC)n1	10d	'='	16.1405	0.163	1	Mtb (H37Rv_NRF)	0.148	LORA method	0.143	Training	-0.0459	0.1341	0.0333	-0.1177	-0.0511	0.1765	-0.0058	0.1782	0.1919	-0.1276	-0.04	0.1445
CHEMBL4551182	CCOc1cc([C@H](c2cc3cc(C#N)ccc3nc2OC)[C@@](O)(CCN(C)C)c2cc(OC)nc(OC)c2)cc(OC(C)C)n1	10d	'='	16.2409	0.163	1	Mtb (H37Rv_NRF)	0.148	LORA method	0.143	Training	0.2897	-0.6613	-0.1521	0.259	0.4048	-0.0744	-0.0464	-0.4427	-0.659	-0.1367	0.3704	-0.1957
CHEMBL4560398	COc1cc([C@](O)(CCN(C)C)[C@H](c2ccc(OC)c(F)c2)c2cc3cc(Br)ccc3nc2OC)cc(OC)n1	10d	'='	16.2731	0.163	1	Mtb (H37Rv_NRF)	0.148	LORA method	0.143	Training	-0.2241	0.432	0.0626	0.0706	0.1727	-0.0117	-0.053	-0.0528	0.3356	0.4495	0.1215	0.0369
CHEMBL4531693	COc1cc([C@](O)(CCN(C)C)[C@@H](c2cc3cc(Br)ccc3nc2OC)c2cccc3ccoc23)cc(OC)n1	10d	'='	16.4875	0.163	1	Mtb (H37Rv_NRF)	0.148	LORA method	0.143	Test	-0.0459	0.1314	0.0322	0.0706	-0.008	0.1138	-0.0481	0.1782	0.1932	-0.1276	-0.0298	0.1025
CHEMBL4534697	COc1cc([C@](O)(CCN(C)C)[C@H](c2cc(OC)c(OC)nc2OC)c2cc3cc(C#N)ccc3nc2OC)cc(OC)n1	10d	'<'	16.5651	0.163	1	Mtb (H37Rv_NRF)	0.148	LORA method	0.143	Training	0.2897	-0.6613	-0.1464	0.259	0.5341	-0.0744	-0.0582	-0.4427	-0.659	-0.1367	0.398	-0.1489
CHEMBL4550410	COc1cc([C@](O)(CCN(C)C)[C@H](c2cc(OC)nc(OC(C)C)c2)c2cc3cc(C#N)ccc3nc2OC)cc(OC)n1	10d	'='	16.6196	0.163	1	Mtb (H37Rv_NRF)	0.148	LORA method	0.143	Training	0.2897	-0.6613	-0.1521	0.259	0.4479	-0.0744	-0.0251	-0.4427	-0.659	-0.1367	0.414	-0.1891
CHEMBL4530550	COc1cc([C@](O)(CCN(C)C)[C@@H](c2cc3cc(Br)ccc3nc2OC)c2cccc(C)c2F)cc(OC)n1	10d	'<'	16.7082	0.163	1	Mtb (H37Rv_NRF)	0.148	LORA method	0.143	Training	-0.3698	0.5203	0.0569	0.0706	0.1296	-0.0117	-0.0481	0.4974	0.3311	0.3798	0.0376	0.0235
CHEMBL4560236	COc1cc([C@](O)(CCN(C)C)[C@H](c2cc(OC(C)C)cnc2OC)c2cc3cc(Br)ccc3nc2OC)cc(OC)n1	10d	'='	24.4055	0.163	1	Mtb (H37Rv_NRF)	0.148	LORA method	0.143	Test	-0.0459	0.1314	0.0368	0.259	0.4479	-0.0744	-0.0095	0.1782	0.1932	-0.1276	0.4139	-0.0245
CHEMBL4519868	CCSc1cc([C@H](c2cc3cc(Br)ccc3nc2OC)[C@@](O)(CCN(C)C)c2cc(OC)nc(OC)c2)cc(SCC)n1	10d	'<'	29.0812	0.163	1	Mtb (H37Rv_NRF)	0.148	LORA method	0.143	Training	-0.0459	0.1331	0.1976	0.259	0.2672	-0.0744	-0.2024	0.1782	0.1933	-0.1276	0.1314	0.0012
CHEMBL4541578	CCOc1cc(C(O)(CCN(C)C)C(c2cc(OC)nc(OC)c2)c2cc3cc(Br)ccc3nc2OC)cc(OC(C)C)n1	10d	'<'	29.8677	0.163	1	Mtb (H37Rv_NRF)	0.148	LORA method	0.143	Training	-0.0459	0.1309	0.0368	0.259	0.4048	-0.0744	-0.0347	0.1782	0.1933	-0.1276	0.3704	-0.0372
CHEMBL4534204	CCOc1cc([C@](O)(CCN(C)C)[C@H](c2ccc(N(CC)CC)nc2)c2cc3cc(Br)ccc3nc2OC)cc(OCC)n1	10d	'<'	30.0003	0.163	1	Mtb (H37Rv_NRF)	0.148	LORA method	0.143	Training	-0.0459	0.1303	0.031	0.259	0.1811	-0.0744	-0.0375	0.1782	0.1933	-0.1276	0.1294	-0.0626
CHEMBL4561836	CCOc1cc([C@](O)(CCN(C)C)[C@@H](c2cc3cc(Br)ccc3nc2OC)c2ccnc(OC)c2OC)cc(OCC)n1	10d	'<'	30.5069	0.163	1	Mtb (H37Rv_NRF)	0.148	LORA method	0.143	Test	-0.0459	0.1314	0.0423	0.259	0.2672	-0.0744	-0.0301	0.1782	0.1932	-0.1276	0.1965	-0.025
CHEMBL4532620	CCOc1cc([C@](O)(CCN(C)C)[C@@H](c2cc3cc(Br)ccc3nc2OC)c2cccc(OC)c2OC)cc(OCC)n1	10d	'<'	30.553	0.163	1	Mtb (H37Rv_NRF)	0.148	LORA method	0.143	Training	-0.0459	0.1314	0.0379	0.0706	0.2672	-0.0117	-0.017	0.1782	0.1932	-0.1276	0.2174	0.0248
CHEMBL4227141	COc1cc([C@H](c2cc3cc(Br)ccc3cc2OC)[C@@](O)(CCN(C)C)c2cccc3ccoc23)cc(OC(C)C)n1	10d	'<'	31.5667	0.163	1	Mtb (H37Rv_NRF)	0.148	LORA method	0.143	Training	-0.0459	0.134	0.0333	-0.1177	0.0865	0.1765	-0.047	0.1782	0.1919	-0.1276	0.1145	0.1413
CHEMBL4216673	COc1nc2ccc(Br)cc2cc1[C@@H](c1ccnc(OC)c1OC)[C@@](O)(CCN(C)C)c1cccc(OC(F)F)c1	10d	'<'	31.6206	0.163	1	Mtb (H37Rv_NRF)	0.148	LORA method	0.143	Training	0.2577	0.3684	0.0427	0.0706	-0.008	-0.0117	-0.0461	0.2664	0.4081	0.622	-0.0246	0.0051
CHEMBL4593713	COc1cnc(OC)c([C@H](c2cc3cc(Br)ccc3nc2OC)[C@@](O)(CCN(C)C)c2cc(OC)nc(OC)c2)c1	10d	'<'	31.8705	0.163	1	Mtb (H37Rv_NRF)	0.148	LORA method	0.143	Test	-0.0459	0.1312	0.0368	0.259	0.3534	-0.0744	-0.0487	0.1782	0.1932	-0.1276	0.2677	-0.0123
CHEMBL4569766	CCOc1cc([C@](O)(CCN(C)C)[C@@H](c2cc3cc(Br)ccc3nc2OC)c2cccc(C)c2F)cc(OCC)n1	10d	'<'	31.9198	0.163	1	Mtb (H37Rv_NRF)	0.148	LORA method	0.143	Training	-0.3698	0.521	0.0569	0.0706	0.0435	-0.0117	-0.025	0.4974	0.3311	0.3798	-0.0177	0.0105
CHEMBL4545432	COc1cc([C@](O)(CCN(C)C)[C@@H](c2cc3cc(Br)ccc3nc2OC)c2cccc3c2OCCO3)cc(OC)n1	10d	'='	32.0241	0.163	1	Mtb (H37Rv_NRF)	0.148	LORA method	0.143	Training	-0.0459	0.1313	0.0379	0.0706	-0.008	-0.0117	-0.0127	0.1782	0.1932	-0.1276	-0.0298	0.0183
CHEMBL4227403	CCOc1cc([C@H](c2cc3cc(Br)ccc3cc2OC)[C@@](O)(CCN(C)C)c2cccc3ccoc23)cc(OC)n1	10d	'<'	32.281	0.163	1	Mtb (H37Rv_NRF)	0.148	LORA method	0.143	Training	-0.0459	0.1339	0.0333	-0.1177	-0.0511	0.1765	-0.0088	0.1782	0.1919	-0.1276	-0.04	0.145
CHEMBL4529465	COc1cc([C@](O)(CCN(C)C)[C@@H](c2cc3cc(Br)ccc3nc2OC)c2cccc(OC)c2F)cc(OC)n1	10d	'<'	32.5463	0.163	1	Mtb (H37Rv_NRF)	0.148	LORA method	0.143	Test	-0.2327	0.5254	0.0626	0.0706	0.1727	-0.0117	-0.0432	0.3011	0.3376	0.4472	0.1215	0.0379
CHEMBL4546662	COc1cc([C@](O)(CCN(C)C)[C@@H](c2cc3cc(Br)ccc3nc2OC)c2cccc3c2CCC3)cc(OC)n1	10d	'='	32.9728	0.163	1	Mtb (H37Rv_NRF)	0.148	LORA method	0.143	Training	-0.0459	0.1316	0.0266	0.0706	-0.008	-0.0117	-0.0569	0.1782	0.1932	-0.1276	-0.0298	0.0059
CHEMBL4228273	COc1cc2ccc(Br)cc2cc1[C@@H](c1ccnc(OC)c1OC)[C@@](O)(CCN(C)C)c1cccc2c1CCC2	10d	'<'	33.0267	0.163	1	Mtb (H37Rv_NRF)	0.148	LORA method	0.143	Training	-0.0459	0.1344	0.0331	-0.1177	-0.008	0.051	-0.045	0.1782	0.1918	-0.1276	-0.0195	0.0633
CHEMBL4226743	COc1cc2ccc(Br)cc2cc1[C@@H](c1ccnc(OC)c1OC)[C@@](O)(CCN(C)C)c1ccc2occc2c1	10d	'='	33.0289	0.163	1	Mtb (H37Rv_NRF)	0.148	LORA method	0.143	Training	-0.0459	0.134	0.0387	-0.1177	-0.008	0.1765	-0.0331	0.1782	0.1918	-0.1276	-0.0195	0.1583
CHEMBL4574425	COc1cc([C@](O)(CCN(C)C)[C@H](c2cccnc2OC)c2cc3cc(Br)ccc3nc2OC)cc(OC)n1	10d	'<'	33.4722	0.163	1	Mtb (H37Rv_NRF)	0.148	LORA method	0.143	Test	-0.0459	0.1307	0.0312	0.259	0.1727	-0.0744	-0.0657	0.1782	0.1932	-0.1276	0.1164	-0.0399
CHEMBL4211527	COc1cccc([C@](O)(CCN(C)C)[C@@H](c2cc3cc(Br)ccc3nc2OC)c2ccnc(OC)c2OC)c1	10d	'<'	33.5278	0.163	1	Mtb (H37Rv_NRF)	0.148	LORA method	0.143	Training	-0.0459	0.131	0.0377	0.0706	0.1727	-0.0117	-0.043	0.1782	0.1932	-0.1276	0.1267	0.0173
CHEMBL4217206	CCN(CC)c1ccc([C@H](c2cc3cc(Br)ccc3nc2OC)[C@@](O)(CCN(C)C)c2cccc(F)c2)cn1	10d	'='	33.5818	0.163	1	Mtb (H37Rv_NRF)	0.148	LORA method	0.143	Training	-0.2574	0.3875	0.0511	0.0706	-0.0941	-0.0117	-0.0735	-0.221	0.328	0.3866	-0.0918	-0.0193
CHEMBL4517564	CCN(CC)c1ccc([C@H](c2cc3cc(C#N)ccc3nc2OC)[C@@](O)(CCN(C)C)c2cc(OC)nc(OC)c2)cn1	10d	'<'	34.2044	0.163	1	Mtb (H37Rv_NRF)	0.148	LORA method	0.143	Training	0.2897	-0.6613	-0.158	0.259	0.2672	-0.0744	-0.0723	-0.4427	-0.659	-0.1367	0.1847	-0.208
CHEMBL4555888	CCOc1cc([C@](O)(CCN(C)C)[C@@H](c2cc3cc(C#N)ccc3nc2OC)c2cccc(C)c2F)cc(OCC)n1	10d	'<'	34.9235	0.163	1	Mtb (H37Rv_NRF)	0.148	LORA method	0.143	Test	-0.0342	-0.272	-0.132	0.0706	0.0435	-0.0117	-0.0368	-0.1235	-0.5212	0.3707	-0.0177	-0.148
CHEMBL4519008	COc1cc([C@](O)(CCN(C)C)[C@@H](c2cc3cc(C#N)ccc3nc2OC)c2cccc3c2OCCO3)cc(OC)n1	10d	'='	35.0478	0.163	1	Mtb (H37Rv_NRF)	0.148	LORA method	0.143	Training	0.2897	-0.6613	-0.151	0.0706	-0.008	-0.0117	-0.0244	-0.4427	-0.659	-0.1367	-0.0298	-0.1402
CHEMBL4586271	COc1cc([C@](O)(CCN(C)C)[C@@H](c2cc3cc(C#N)ccc3nc2OC)c2cccc3c2CCC3)cc(OC)n1	10d	'='	36.1873	0.163	1	Mtb (H37Rv_NRF)	0.148	LORA method	0.143	Training	0.2897	-0.6613	-0.1624	0.0706	-0.008	-0.0117	-0.0687	-0.4427	-0.659	-0.1367	-0.0298	-0.1526
CHEMBL4557833	CCOc1cc([C@H](c2cc3cc(Br)ccc3nc2OC)[C@@](O)(CCN(C)C)c2cc(OC)nc(OC)c2)cc(N(C)C)n1	10d	'='	45.8288	0.163	1	Mtb (H37Rv_NRF)	0.148	LORA method	0.143	Training	-0.0459	0.1313	0.099	0.259	0.491	-0.0744	0.0284	0.1782	0.1933	-0.1276	0.4691	-0.0285
CHEMBL4543668	COc1cc([C@](O)(CCN(C)C)[C@H](c2cc(OC)nc(N(C)C)c2)c2cc3cc(Br)ccc3nc2OC)cc(OC)n1	10d	'='	46.8326	0.163	1	Mtb (H37Rv_NRF)	0.148	LORA method	0.143	Test	-0.0459	0.1311	0.0312	0.259	0.5341	-0.0744	-0.0576	0.1782	0.1933	-0.1276	0.478	-0.022
CHEMBL4227669	CCOc1cc([C@H](c2cc3cc(Br)ccc3cc2OC)[C@@](O)(CCN(C)C)c2cccc3ccoc23)cc(OCC)n1	10d	'='	47.35	0.163	1	Mtb (H37Rv_NRF)	0.148	LORA method	0.143	Training	-0.0459	0.134	0.0333	-0.1177	-0.0941	0.1765	-0.015	0.1782	0.1919	-0.1276	-0.0799	0.1385
CHEMBL4561342	CCOc1cc([C@](O)(CCN(C)C)[C@@H](c2cc3cc(C#N)ccc3nc2OC)c2cccc3c2OCCO3)cc(OCC)n1	10d	'='	50.1086	0.163	1	Mtb (H37Rv_NRF)	0.148	LORA method	0.143	Training	0.2897	-0.6613	-0.151	0.0706	-0.0941	-0.0117	-0.0014	-0.4427	-0.659	-0.1367	-0.0851	-0.1532
CHEMBL4225190	CCOc1cc([C@H](c2cc3cc(C#N)ccc3cc2OC)[C@@](O)(CCN(C)C)c2cccc3ccoc23)cc(OCC)n1	10d	'='	51.7509	0.163	1	Mtb (H37Rv_NRF)	0.148	LORA method	0.143	Training	0.2897	-0.6613	-0.1556	-0.1177	-0.0941	0.1765	-0.0268	-0.4427	-0.659	-0.1367	-0.0799	-0.02
CHEMBL4228442	COc1cc2ccc(Br)cc2cc1[C@@H](c1cccc(C)c1)[C@@](O)(CCN(C)C)c1cccc2c1CCCC2	10d	'='	52.3935	0.163	1	Mtb (H37Rv_NRF)	0.148	LORA method	0.143	Test	-0.0459	0.1336	0.0174	-0.3061	-0.2317	0.1138	-0.0487	0.1782	0.1919	-0.1276	-0.2292	0.0699
CHEMBL4521975	COc1cc([C@H](c2cc3cc(Br)ccc3nc2OC)[C@@](O)(CCN(C)C)c2cc(OC)nc(OC)c2)c(OC)cn1	10d	'='	63.741	0.163	1	Mtb (H37Rv_NRF)	0.148	LORA method	0.143	Training	-0.0459	0.1312	0.0423	0.259	0.3534	-0.0744	-0.0482	0.1782	0.1932	-0.1276	0.2518	-0.0129
CHEMBL4514254	COc1cnc(OC)c(C(O)(CCN(C)C)C(c2cc3cc(Br)ccc3nc2OC)c2cccc(OC)c2F)c1	10d	'='	65.0925	0.163	1	Mtb (H37Rv_NRF)	0.148	LORA method	0.143	Training	-0.2327	0.5268	0.0626	0.0706	0.1727	-0.0117	-0.0368	0.3011	0.3375	0.4472	0.1425	0.0463
CHEMBL4213428	COc1nc2ccc(Br)cc2cc1[C@@H](c1ccnc(OC)c1OC)[C@@](O)(CCN(C)C)c1cccc(C)c1	10d	'='	68.9037	0.163	1	Mtb (H37Rv_NRF)	0.148	LORA method	0.143	Training	-0.0459	0.131	0.032	0.0706	0.1296	-0.0117	-0.055	0.1782	0.1932	-0.1276	0.0473	0.0029
CHEMBL4553350	COc1cnc(OC)c([C@H](c2cc3cc(C#N)ccc3nc2OC)[C@@](O)(CCN(C)C)c2cc(OC)nc(OC)c2)c1	10d	'='	69.7289	0.163	1	Mtb (H37Rv_NRF)	0.148	LORA method	0.143	Test	0.2897	-0.6613	-0.1521	0.259	0.3534	-0.0744	-0.0604	-0.4427	-0.659	-0.1367	0.2677	-0.1708
CHEMBL4227218	COc1cc2ccc(Br)cc2cc1[C@@H](c1ccccc1)[C@@](O)(CCN(C)C)c1cccc2ccsc12	10d	'='	71.3572	0.163	1	Mtb (H37Rv_NRF)	0.148	LORA method	0.143	Training	-0.0459	0.134	0.1007	-0.3061	-0.3693	0.2393	-0.0361	0.1782	0.1919	-0.1276	-0.3011	0.1926
CHEMBL4548735	COc1cc([C@](O)(CCN(C)C)[C@@H](c2cc3cc(Br)ccc3nc2OC)c2ccnc(OC)c2F)cc(OC)n1	10d	'<'	81.2348	0.163	1	Mtb (H37Rv_NRF)	0.148	LORA method	0.143	Training	-0.1172	0.5177	0.067	0.259	0.1727	-0.0744	-0.0428	0.6563	0.3395	0.4686	0.1007	-0.0121
CHEMBL4580150	CCOc1cc([C@H](c2cc3cc(C#N)ccc3nc2OC)[C@@](O)(CCN(C)C)c2cc(OC)nc(OC)c2)cc(N(C)C)n1	10d	'='	83.2335	0.163	1	Mtb (H37Rv_NRF)	0.148	LORA method	0.143	Training	0.2897	-0.6613	-0.0899	0.259	0.491	-0.0744	0.0167	-0.4427	-0.659	-0.1367	0.4691	-0.187
CHEMBL4227728	CCCOc1cc([C@H](c2cc3cc(C#N)ccc3cc2OC)[C@@](O)(CCN(C)C)c2cccc3ccoc23)cc(OCC)n1	10d	'='	84.2148	0.163	1	Mtb (H37Rv_NRF)	0.148	LORA method	0.143	Test	0.2897	-0.6613	-0.1556	-0.1177	-0.0941	0.1765	-0.042	-0.4427	-0.659	-0.1367	-0.0223	-0.0221
CHEMBL4226367	COc1cc2ccc(Br)cc2cc1[C@@H](c1cccc(F)c1)[C@@](O)(CCN(C)C)c1cccc2c1CCCC2	10d	'='	86.7227	0.163	1	Mtb (H37Rv_NRF)	0.148	LORA method	0.143	Training	-0.2578	0.3977	0.0477	-0.3061	-0.3693	0.1138	-0.0599	-0.221	0.3247	0.3869	-0.3011	0.0852
CHEMBL4548550	COc1cc([C@](O)(CCN(C)C)[C@@H](c2cc3cc(Br)ccc3nc2OC)c2cccc3c2OCO3)cc(OC)n1	10d	'='	98.2785	0.163	1	Mtb (H37Rv_NRF)	0.148	LORA method	0.143	Training	-0.0459	0.1311	0.0379	0.0706	-0.008	-0.0117	-0.0395	0.1782	0.1932	-0.1276	-0.0298	0.0183
CHEMBL4228600	COc1cnc(OC)c([C@H](c2cc3cc(Br)ccc3cc2OC)[C@@](O)(CCN(C)C)c2cccc3ccoc23)c1	10d	'='	99.0868	0.163	1	Mtb (H37Rv_NRF)	0.148	LORA method	0.143	Training	-0.0459	0.1342	0.0333	-0.1177	-0.008	0.1765	-0.0316	0.1782	0.1918	-0.1276	-0.0036	0.1596
CHEMBL4226688	COc1cc2ccc(Br)cc2cc1[C@@H](c1ccnc(OC)c1OC)[C@@](O)(CCN(C)C)c1cc2ccccc2o1	10d	'='	99.0868	0.163	1	Mtb (H37Rv_NRF)	0.148	LORA method	0.143	Test	-0.0459	0.1336	0.0387	-0.1177	-0.008	0.1765	-0.0271	0.1782	0.1918	-0.1276	-0.0195	0.1549
CHEMBL4228122	COc1cc2ccc(Br)cc2cc1[C@@H](c1ccccc1)[C@@](O)(CCN(C)C)c1cccc2c1CCN2C	10d	'='	107.229	0.163	1	Mtb (H37Rv_NRF)	0.148	LORA method	0.143	Training	-0.0459	0.1331	0.0174	-0.3061	-0.1887	0.1138	-0.0498	0.1782	0.1919	-0.1276	-0.1472	0.0633
CHEMBL4578975	COc1cc([C@](O)(CCN(C)C)[C@@H](c2cc3cc(Br)ccc3nc2OC)c2ccnc(OC)c2OC)cc(OC)n1	10d	'='	111.547	0.163	1	Mtb (H37Rv_NRF)	0.148	LORA method	0.143	Training	-0.0459	0.1312	0.0423	0.259	0.3534	-0.0744	-0.0531	0.1782	0.1932	-0.1276	0.2518	-0.012
CHEMBL4229076	COc1cc2ccc(C#N)cc2cc1[C@@H](c1cccc(C)c1)[C@@](O)(CCN(C)C)c1cccc2c1CCCC2	10d	'='	115.674	0.163	1	Mtb (H37Rv_NRF)	0.148	LORA method	0.143	Training	0.2897	-0.6613	-0.1716	-0.3061	-0.2317	0.1138	-0.0605	-0.4427	-0.659	-0.1367	-0.2292	-0.0886
CHEMBL4227748	COc1cc2ccc(Br)cc2cc1[C@@H](c1cccc(OC)c1OC)[C@@](O)(CCN(C)C)c1cccc2c1CCC2	10d	'='	115.781	0.163	1	Mtb (H37Rv_NRF)	0.148	LORA method	0.143	Test	-0.0459	0.1345	0.0287	-0.3061	-0.008	0.1138	-0.0319	0.1782	0.1918	-0.1276	0.0013	0.1132
CHEMBL4544106	COc1cccc(C(c2cc3cc(Br)ccc3nc2OC)C(O)(CCN(C)C)c2cc(C)nc(C)c2)c1OC	10d	'='	117.736	0.163	1	Mtb (H37Rv_NRF)	0.148	LORA method	0.143	Training	-0.0459	0.1313	0.032	0.0706	0.2672	-0.0117	-0.0745	0.1782	0.1932	-0.1276	0.127	0.011
CHEMBL4217247	COc1nc2ccc(Br)cc2cc1[C@@H](c1ccnc(OC)c1OC)[C@@](O)(CCN(C)C)c1cccc(F)c1	10d	'='	119.763	0.163	1	Mtb (H37Rv_NRF)	0.148	LORA method	0.143	Training	-0.2574	0.3897	0.0624	0.0706	-0.008	-0.0117	-0.0661	-0.221	0.328	0.3866	-0.0246	0.0182
CHEMBL4228555	CCOc1cc([C@H](c2cc3cc(C#N)ccc3cc2OC)[C@@](O)(CCN(C)C)c2cccc3ccoc23)cc(OC)n1	10d	'='	123.747	0.163	1	Mtb (H37Rv_NRF)	0.148	LORA method	0.143	Training	0.2897	-0.6613	-0.1556	-0.1177	-0.0511	0.1765	-0.0205	-0.4427	-0.659	-0.1367	-0.04	-0.0135
CHEMBL4565089	CCOc1cc([C@](O)(CCN(C)C)[C@@H](c2cc3cc(Br)ccc3nc2OC)c2cccc(OC)c2F)cc(OCC)n1	10d	'='	124.5	0.163	1	Mtb (H37Rv_NRF)	0.148	LORA method	0.143	Test	-0.2327	0.5262	0.0626	0.0706	0.0865	-0.0117	-0.0202	0.3011	0.3376	0.4472	0.0662	0.0249
CHEMBL4543900	COc1cc([C@](O)(CCN(C)C)[C@@H](c2cc3cc(C#N)ccc3nc2OC)c2cccc3c2OCO3)cc(OC)n1	10d	'='	125.759	0.163	1	Mtb (H37Rv_NRF)	0.148	LORA method	0.143	Training	0.2897	-0.6613	-0.151	0.0706	-0.008	-0.0117	-0.0512	-0.4427	-0.659	-0.1367	-0.0298	-0.1402
CHEMBL4227161	COc1cc2ccc(C#N)cc2cc1[C@@H](c1cccc(OC)c1OC)[C@@](O)(CCN(C)C)c1cccc2c1CCC2	10d	'='	127.111	0.163	1	Mtb (H37Rv_NRF)	0.148	LORA method	0.143	Training	0.2897	-0.6613	-0.1602	-0.3061	-0.008	0.1138	-0.0437	-0.4427	-0.659	-0.1367	0.0013	-0.0453
CHEMBL4228953	COc1cc2ccc(Br)cc2cc1[C@@H](c1ccccc1)[C@@](O)(CCN(C)C)c1cccc2c1OCC2	10d	'='	128.085	0.163	1	Mtb (H37Rv_NRF)	0.148	LORA method	0.143	Training	-0.0459	0.1328	0.023	-0.3061	-0.3693	0.1138	-0.0352	0.1782	0.1919	-0.1276	-0.3011	0.0638
CHEMBL4224771	COc1cc2ccc(Br)cc2cc1[C@@H](c1ccccc1)[C@@](O)(CCN(C)C)c1cccc2ccoc12	10d	'='	128.561	0.163	1	Mtb (H37Rv_NRF)	0.148	LORA method	0.143	Test	-0.0459	0.1329	0.023	-0.3061	-0.3693	0.2393	-0.0399	0.1782	0.1919	-0.1276	-0.3011	0.1543
CHEMBL4228254	COc1cc2ccc(Br)cc2cc1[C@@H](c1ccnc(OC)c1OC)[C@@](O)(CCN(C)C)c1cccc2c1OCC2	10d	'='	131.676	0.163	1	Mtb (H37Rv_NRF)	0.148	LORA method	0.143	Training	-0.0459	0.1343	0.0387	-0.1177	-0.008	0.051	-0.0315	0.1782	0.1918	-0.1276	-0.0195	0.0694
CHEMBL4228012	COc1cc2ccc(Br)cc2cc1[C@@H](c1cccc(OC)c1F)[C@@](O)(CCN(C)C)c1cccc2c1CCC2	10d	'='	135.01	0.163	1	Mtb (H37Rv_NRF)	0.148	LORA method	0.143	Training	-0.2327	0.5321	0.0534	-0.3061	-0.1887	0.1138	-0.035	0.3011	0.3361	0.4472	-0.1498	0.1132
CHEMBL4514187	COc1ccc(C(O)(CCN(C)C)C(c2cc3cc(Br)ccc3nc2OC)c2cccc(OC)c2F)cn1	10d	'='	136.871	0.163	1	Mtb (H37Rv_NRF)	0.148	LORA method	0.143	Training	-0.2327	0.5226	0.0624	0.0706	-0.008	-0.0117	-0.0413	0.3011	0.3377	0.4472	-0.0247	0.0172
CHEMBL4227994	COc1cc([C@H](c2cc3cc(C#N)ccc3cc2OC)[C@@](O)(CCN(C)C)c2cccc3ccoc23)cc(OC(C)C)n1	10d	'='	138.002	0.163	1	Mtb (H37Rv_NRF)	0.148	LORA method	0.143	Test	0.2897	-0.6613	-0.1556	-0.1177	0.0865	0.1765	-0.0587	-0.4427	-0.659	-0.1367	0.1145	-0.0172
CHEMBL4225434	COc1cc2ccc(Br)cc2cc1[C@@H](c1cccc(C)c1)[C@@](O)(CCN(C)C)c1cccc2c1OCO2	10d	'='	142.222	0.163	1	Mtb (H37Rv_NRF)	0.148	LORA method	0.143	Training	-0.0459	0.1332	0.0287	-0.3061	-0.2317	0.1138	-0.0313	0.1782	0.1919	-0.1276	-0.2292	0.0823
CHEMBL376488	COc1nc2ccc(Br)cc2cc1[C@@H](c1ccccc1)[C@@](O)(CCN(C)C)c1cccc2ccccc12	10d	'='	144.009	0.163	1	Mtb (H37Rv_NRF)	0.148	LORA method	0.143	Training	-0.0459	0.1305	0.0163	-0.1177	-0.3693	0.302	-0.0588	0.1782	0.1933	-0.1276	-0.3062	0.1903
CHEMBL4227597	COc1cc2ccc(Br)cc2cc1[C@@H](c1ccccc1)[C@@](O)(CCN(C)C)c1cccc2c1CCC2	10d	'='	146.916	0.163	1	Mtb (H37Rv_NRF)	0.148	LORA method	0.143	Training	-0.0459	0.133	0.0174	-0.3061	-0.3693	0.1138	-0.0487	0.1782	0.1919	-0.1276	-0.3011	0.0577
CHEMBL4583942	COc1nc2ccc(Br)cc2cc1C(c1cccc(F)c1)C(O)(CCN(C)C)c1cncc(C)c1	10d	'='	148.572	0.163	1	Mtb (H37Rv_NRF)	0.148	LORA method	0.143	Test	-0.2578	0.3916	0.051	0.0706	-0.2317	-0.0117	-0.0772	-0.221	0.3261	0.3869	-0.2407	-0.0183
CHEMBL4536986	COc1cc([C@](O)(CCN(C)C)[C@H](c2cc(OC(C)C)ncc2OC)c2cc3cc(C#N)ccc3nc2OC)cc(OC)n1	10d	'='	149.576	0.163	1	Mtb (H37Rv_NRF)	0.148	LORA method	0.143	Training	0.2897	-0.6613	-0.1521	0.259	0.4479	-0.0744	-0.0758	-0.4427	-0.659	-0.1367	0.4068	-0.1816
CHEMBL4591849	COc1cc([C@](O)(CCN(C)C)[C@H](c2cc(OC)nc(N(C)C)c2)c2cc3cc(C#N)ccc3nc2OC)cc(OC)n1	10d	'='	153.403	0.163	1	Mtb (H37Rv_NRF)	0.148	LORA method	0.143	Training	0.2897	-0.6613	-0.1577	0.259	0.5341	-0.0744	-0.0694	-0.4427	-0.659	-0.1367	0.478	-0.1804
CHEMBL4229114	COc1cc2ccc(C#N)cc2cc1[C@@H](c1cccc(F)c1)[C@@](O)(CCN(C)C)c1cccc2ccoc12	10d	'='	157.298	0.163	1	Mtb (H37Rv_NRF)	0.148	LORA method	0.143	Training	0.0778	-0.3978	-0.1355	-0.3061	-0.3693	0.2393	-0.0628	-0.8433	-0.5261	0.3778	-0.3011	0.0233
CHEMBL4518121	COc1cc([C@](O)(CCN(C)C)[C@@H](c2cc3cc(C#N)ccc3nc2OC)c2cccc(OC)c2F)cc(OC)n1	10d	'='	160.534	0.163	1	Mtb (H37Rv_NRF)	0.148	LORA method	0.143	Test	0.1029	-0.2675	-0.1263	0.0706	0.1727	-0.0117	-0.055	-0.3198	-0.5146	0.4381	0.1215	-0.1206
CHEMBL4228536	COc1cc2ccc(C#N)cc2cc1[C@@H](c1ccccc1)[C@@](O)(CCN(C)C)c1cccc2ccoc12	10d	'='	163.066	0.163	1	Mtb (H37Rv_NRF)	0.148	LORA method	0.143	Training	0.2897	-0.6613	-0.1659	-0.3061	-0.3693	0.2393	-0.0516	-0.4427	-0.659	-0.1367	-0.3011	-0.0042
CHEMBL4516692	COc1cc(C(O)(CCN(C)C)C(c2cc3cc(Br)ccc3nc2OC)c2cccc(OC)c2F)cnc1OC	10d	'='	179.004	0.163	1	Mtb (H37Rv_NRF)	0.148	LORA method	0.143	Training	-0.2327	0.5243	0.0626	0.0706	0.1727	-0.0117	-0.0434	0.3011	0.3376	0.4472	0.1424	0.0458
CHEMBL4564722	COc1cc([C@](O)(CCN(C)C)[C@H](c2cc(OC)nc(OC3CCC3)c2)c2cc3cc(Br)ccc3nc2OC)cc(OC)n1	10d	'='	179.748	0.163	1	Mtb (H37Rv_NRF)	0.148	LORA method	0.143	Training	-0.0459	0.131	0.0368	0.259	0.1727	-0.0744	-0.036	0.1782	0.1933	-0.1276	0.1164	-0.0328
CHEMBL4226905	COc1cc2ccc(C#N)cc2cc1[C@@H](c1ccccc1)[C@@](O)(CCN(C)C)c1cccc2c1CCC2	10d	'='	183.43	0.163	1	Mtb (H37Rv_NRF)	0.148	LORA method	0.143	Test	0.2897	-0.6613	-0.1716	-0.3061	-0.3693	0.1138	-0.0605	-0.4427	-0.659	-0.1367	-0.3011	-0.1008
CHEMBL4528706	COc1cccc(C(c2cc3cc(Br)ccc3nc2OC)C(O)(CCN(C)C)c2cc(C)cnc2C)c1OC	10d	'='	185.014	0.163	1	Mtb (H37Rv_NRF)	0.148	LORA method	0.143	Training	-0.0459	0.1315	0.032	0.0706	0.2672	-0.0117	-0.0635	0.1782	0.1932	-0.1276	0.1333	0.0183
CHEMBL4578699	COc1cccc(C(c2cc3cc(Br)ccc3nc2OC)C(O)(CCN(C)C)c2cc(C)cc(C)n2)c1F	10d	'='	188.838	0.163	1	Mtb (H37Rv_NRF)	0.148	LORA method	0.143	Training	-0.2327	0.5242	0.0567	0.0706	0.0865	-0.0117	-0.0601	0.3011	0.3376	0.4472	-0.0176	0.0157
CHEMBL4522192	COc1cc(C(O)(CCN(C)C)C(c2cc3cc(Br)ccc3nc2OC)c2cccc(OC)c2F)c(OC)cn1	10d	'='	195.278	0.163	1	Mtb (H37Rv_NRF)	0.148	LORA method	0.143	Training	-0.2327	0.5271	0.0681	0.0706	0.1727	-0.0117	-0.0364	0.3011	0.3375	0.4472	0.1266	0.0457
CHEMBL4225217	COc1cc2ccc(Br)cc2cc1[C@@H](c1ccccc1)[C@@](O)(CCN(C)C)c1ccc2c(c1)N(C)CC2	10d	'='	196.587	0.163	1	Mtb (H37Rv_NRF)	0.148	LORA method	0.143	Test	-0.0459	0.1326	0.0174	-0.3061	-0.1887	0.1138	-0.0498	0.1782	0.1919	-0.1276	-0.1472	0.0613
CHEMBL4206467	COc1nc2ccc(Br)cc2cc1[C@@H](c1cc(C)c(C)s1)[C@@](O)(CCN(C)C)c1cccc(F)c1	10d	'='	197.299	0.163	1	Mtb (H37Rv_NRF)	0.148	LORA method	0.143	Training	-0.2574	0.3953	0.13	-0.1177	-0.0941	-0.0744	-0.1332	-0.221	0.3281	0.3866	-0.1963	-0.0284
CHEMBL4227613	COc1cc2ccc(Br)cc2cc1[C@@H](c1ccnc(OC)c1OC)[C@@](O)(CCN(C)C)c1nccc2occc12	10d	'='	197.85	0.163	1	Mtb (H37Rv_NRF)	0.148	LORA method	0.143	Training	-0.0459	0.1343	0.0431	0.0706	-0.008	0.1138	-0.039	0.1782	0.1918	-0.1276	-0.0195	0.1152
CHEMBL4554862	CCOc1cc([C@](O)(CCN(C)C)[C@@H](c2cc3cc(Br)ccc3nc2OC)c2cccc3c2OCCO3)cc(OCC)n1	10d	'='	199.206	0.163	1	Mtb (H37Rv_NRF)	0.148	LORA method	0.143	Training	-0.0459	0.1314	0.0379	0.0706	-0.0941	-0.0117	0.0104	0.1782	0.1932	-0.1276	-0.0851	0.0053
CHEMBL64	NNC(=O)c1ccncc1	10d	'='	200	0.163	1	Mtb (H37Rv)	0.368	Spectrophotometric assay (OD580-OD600)	0.28	Test	0.2897	-0.6613	-0.1091	1.4791	-1.1709	-1.2246	-0.2082	-0.1009	-0.0952	-0.1478	-0.2943	-0.3115
CHEMBL4215619	COc1nc2ccc(Br)cc2cc1[C@@H](c1cc(C)sc1C)[C@@](O)(CCN(C)C)c1cccc(C#N)c1	10d	'='	212.559	0.163	1	Mtb (H37Rv_NRF)	0.148	LORA method	0.143	Training	-0.0459	0.1324	0.104	-0.1177	-0.0941	-0.0744	-0.1656	0.1782	0.1932	-0.1276	-0.2125	-0.0571
CHEMBL4228130	COc1cc2ccc(Br)cc2cc1[C@@H](c1ccnc(OC)c1OC)[C@@](O)(CCN(C)C)c1cccc2ccoc12	10d	'='	214.688	0.163	1	Mtb (H37Rv_NRF)	0.148	LORA method	0.143	Training	-0.0459	0.1343	0.0387	-0.1177	-0.008	0.1765	-0.0361	0.1782	0.1918	-0.1276	-0.0195	0.1599
CHEMBL4227540	COc1cc2ccc(C#N)cc2cc1[C@@H](c1cccc(F)c1)[C@@](O)(CCN(C)C)c1cc2ccccc2o1	10d	'='	216.284	0.163	1	Mtb (H37Rv_NRF)	0.148	LORA method	0.143	Training	0.0778	-0.3996	-0.1355	-0.3061	-0.3693	0.2393	-0.0538	-0.8433	-0.5261	0.3778	-0.3011	0.0183
CHEMBL4532377	COc1cccc(C(c2cc3cc(Br)ccc3nc2OC)C(O)(CCN(C)C)c2cccc(C)n2)c1OC	10d	'='	223.937	0.163	1	Mtb (H37Rv_NRF)	0.148	LORA method	0.143	Test	-0.0459	0.1309	0.032	0.0706	0.1296	-0.0117	-0.0571	0.1782	0.1932	-0.1276	0.0622	0.0026
CHEMBL4591790	COc1cccc(C(c2cc3cc(Br)ccc3nc2OC)C(O)(CCN(C)C)c2cnc(C)c(C)c2)c1OC	10d	'='	235.472	0.163	1	Mtb (H37Rv_NRF)	0.148	LORA method	0.143	Training	-0.0459	0.1311	0.032	0.0706	0.2672	-0.0117	-0.0635	0.1782	0.1932	-0.1276	0.1194	0.0177
CHEMBL4226639	COc1cc2ccc(C#N)cc2cc1[C@@H](c1ccccc1)[C@@](O)(CCN(C)C)c1cccc2ccsc12	10d	'='	236.841	0.163	1	Mtb (H37Rv_NRF)	0.148	LORA method	0.143	Training	0.2897	-0.6613	-0.0882	-0.3061	-0.3693	0.2393	-0.0478	-0.4427	-0.659	-0.1367	-0.3011	0.0341
CHEMBL4228707	COc1cc2ccc(Br)cc2cc1[C@@H](c1ccccc1)[C@@](O)(CCN(C)C)c1ccc2ccoc2c1	10d	'='	238.756	0.163	1	Mtb (H37Rv_NRF)	0.148	LORA method	0.143	Training	-0.0459	0.1325	0.023	-0.3061	-0.3693	0.2393	-0.037	0.1782	0.1919	-0.1276	-0.3011	0.1528
CHEMBL4572116	COc1cc([C@](O)(CCN(C)C)[C@@H](c2cc3cc(C#N)ccc3nc2OC)c2cccc(OC)c2OC)cc(OC)n1	10d	'='	244.473	0.163	1	Mtb (H37Rv_NRF)	0.148	LORA method	0.143	Test	0.2897	-0.6613	-0.151	0.0706	0.3534	-0.0117	-0.0519	-0.4427	-0.659	-0.1367	0.2727	-0.1206
CHEMBL4228383	COc1cc2ccc(Br)cc2cc1[C@@H](c1ccccc1)[C@@](O)(CCN(C)C)c1ccc2ccn(C)c2c1	10d	'='	251.108	0.163	1	Mtb (H37Rv_NRF)	0.148	LORA method	0.143	Training	-0.0459	0.1327	0.0174	-0.3061	-0.1887	0.2393	-0.0495	0.1782	0.1919	-0.1276	-0.1716	0.1578
CHEMBL4535649	COc1nc2ccc(Br)cc2cc1C(c1cccc(C)c1)C(O)(CCN(C)C)c1cccnc1OC	10d	'='	254.314	0.163	1	Mtb (H37Rv_NRF)	0.148	LORA method	0.143	Training	-0.0459	0.1302	0.0209	0.0706	-0.0511	-0.0117	-0.0675	0.1782	0.1933	-0.1276	-0.0882	-0.0246
CHEMBL4212501	CCSc1ccc([C@H](c2cc3cc(Br)ccc3nc2OC)[C@@](O)(CCN(C)C)c2cccc(F)c2)cn1	10d	'='	256.603	0.163	1	Mtb (H37Rv_NRF)	0.148	LORA method	0.143	Training	-0.2574	0.3881	0.1343	0.0706	-0.2317	-0.0117	-0.1367	-0.221	0.328	0.3866	-0.2256	0.0001
CHEMBL4228285	COc1cc2ccc(C#N)cc2cc1[C@@H](c1cccc(C)c1)[C@@](O)(CCN(C)C)c1cccc2ccoc12	10d	'='	257.614	0.163	1	Mtb (H37Rv_NRF)	0.148	LORA method	0.143	Test	0.2897	-0.6613	-0.1659	-0.3061	-0.2317	0.2393	-0.0516	-0.4427	-0.659	-0.1367	-0.2292	0.008
CHEMBL4228396	COc1cc2ccc(Br)cc2cc1[C@@H](c1cccc(C)c1)[C@@](O)(CCN(C)C)c1cccc2c1OCCO2	10d	'='	260.177	0.163	1	Mtb (H37Rv_NRF)	0.148	LORA method	0.143	Training	-0.0459	0.1333	0.0287	-0.3061	-0.2317	0.1138	-0.0045	0.1782	0.1919	-0.1276	-0.2292	0.0823
CHEMBL4211187	COc1cccc([C@](O)(CCN(C)C)[C@@H](c2cc3cc(Br)ccc3nc2OC)c2cc(C)sc2C)n1	10d	'='	262.904	0.163	1	Mtb (H37Rv_NRF)	0.148	LORA method	0.143	Training	-0.0459	0.1321	0.1096	0.0706	0.0865	-0.1372	-0.1656	0.1782	0.1932	-0.1276	-0.0822	-0.084
CHEMBL4204414	COc1nc2ccc(Br)cc2cc1[C@@H](c1ccc(N(C)C)nc1)[C@@](O)(CCN(C)C)c1cccc(F)c1	10d	'='	264.317	0.163	1	Mtb (H37Rv_NRF)	0.148	LORA method	0.143	Training	-0.2574	0.3873	0.0511	0.0706	-0.008	-0.0117	-0.0687	-0.221	0.328	0.3866	0.0554	-0.0126
CHEMBL4217529	COc1nc2ccc(C#N)cc2cc1[C@@H](c1ccnc(OC)c1OC)[C@@](O)(CCN(C)C)c1cccc(C)c1	10d	'='	265.836	0.163	1	Mtb (H37Rv_NRF)	0.148	LORA method	0.143	Test	0.2897	-0.6613	-0.157	0.0706	0.1296	-0.0117	-0.0667	-0.4427	-0.659	-0.1367	0.0473	-0.1556
CHEMBL4225791	COc1cc2ccc(Br)cc2cc1[C@@H](c1ccccc1)[C@@](O)(CCN(C)C)c1cc2ccccc2n1C	10d	'='	269.044	0.163	1	Mtb (H37Rv_NRF)	0.148	LORA method	0.143	Training	-0.0459	0.1329	0.0174	-0.3061	-0.1887	0.2393	-0.0441	0.1782	0.1919	-0.1276	-0.193	0.1566
CHEMBL4226220	COc1cc([C@H](c2cc3cc(C#N)ccc3cc2OC)[C@@](O)(CCN(C)C)c2cccc3occc23)cc(OC(C)C)n1	10d	'='	276.005	0.163	1	Mtb (H37Rv_NRF)	0.148	LORA method	0.143	Training	0.2897	-0.6613	-0.1556	-0.1177	0.0865	0.1765	-0.0557	-0.4427	-0.659	-0.1367	0.1145	-0.0177
CHEMBL4226478	COc1cc2ccc(Br)cc2cc1[C@@H](c1ccccc1)[C@@](O)(CCN(C)C)c1ccc2occc2c1	10d	'='	293.853	0.163	1	Mtb (H37Rv_NRF)	0.148	LORA method	0.143	Training	-0.0459	0.1325	0.023	-0.3061	-0.3693	0.2393	-0.0369	0.1782	0.1919	-0.1276	-0.3011	0.1527
CHEMBL4209129	COc1ncccc1[C@H](c1cc2cc(C#N)ccc2nc1OC)[C@@](O)(CCN(C)C)c1cccc(C)c1	10d	'='	302.048	0.163	1	Mtb (H37Rv_NRF)	0.148	LORA method	0.143	Test	0.2897	-0.6613	-0.168	0.0706	-0.0511	-0.0117	-0.0793	-0.4427	-0.659	-0.1367	-0.0882	-0.1835
CHEMBL4228918	COc1cc2ccc(C#N)cc2cc1[C@@H](c1cccc(C)c1)[C@@](O)(CCN(C)C)c1cccc2c1OCO2	10d	'='	314.577	0.163	1	Mtb (H37Rv_NRF)	0.148	LORA method	0.143	Training	0.2897	-0.6613	-0.1602	-0.3061	-0.2317	0.1138	-0.0431	-0.4427	-0.659	-0.1367	-0.2292	-0.0762
CHEMBL4526681	CCc1cc(C(O)(CCN(C)C)C(c2cc3cc(Br)ccc3nc2OC)c2cccc(OC)c2F)cc(CC)n1	10d	'='	343.941	0.163	1	Mtb (H37Rv_NRF)	0.148	LORA method	0.143	Training	-0.2327	0.5266	0.0567	0.0706	0.0865	-0.0117	-0.0655	0.3011	0.3376	0.4472	0.0789	0.0282
CHEMBL4214674	COc1nc2ccc(Br)cc2cc1[C@@H](c1cc(C)sc1C)[C@@](O)(CCN(C)C)c1cccnc1OC	10d	'='	350.539	0.163	1	Mtb (H37Rv_NRF)	0.148	LORA method	0.143	Training	-0.0459	0.1324	0.1042	0.0706	0.0865	-0.1372	-0.1799	0.1782	0.1932	-0.1276	-0.0664	-0.0814
CHEMBL4547982	COc1cccc(C(c2cc3cc(Br)ccc3nc2OC)C(O)(CCN(C)C)c2cncc(C)c2)c1F	10d	'='	351.809	0.163	1	Mtb (H37Rv_NRF)	0.148	LORA method	0.143	Test	-0.2327	0.5233	0.0567	0.0706	-0.0511	-0.0117	-0.0523	0.3011	0.3377	0.4472	-0.0894	0.0097
CHEMBL4205718	COc1nc2ccc(Br)cc2cc1[C@@H](c1cccnc1N(C)C)[C@@](O)(CCN(C)C)c1cccc(F)c1	10d	'='	352.423	0.163	1	Mtb (H37Rv_NRF)	0.148	LORA method	0.143	Training	-0.2574	0.3902	0.1135	0.0706	-0.008	-0.0117	-0.0361	-0.221	0.328	0.3866	0.0776	-0.0109
CHEMBL4210920	COc1nc2ccc(Br)cc2cc1[C@@H](c1ccnc(OC)c1OC)[C@@](O)(CCN(C)C)c1cccc(C#N)c1	10d	'='	355.024	0.163	1	Mtb (H37Rv_NRF)	0.148	LORA method	0.143	Training	-0.0459	0.1311	0.0363	0.0706	-0.008	-0.0117	-0.0495	0.1782	0.1932	-0.1276	-0.0246	-0.0069
CHEMBL4225636	COc1cc2ccc(C#N)cc2cc1[C@@H](c1ccccc1)[C@@](O)(CCN(C)C)c1ccc2occc2c1	10d	'='	366.898	0.163	1	Mtb (H37Rv_NRF)	0.148	LORA method	0.143	Training	0.2897	-0.6613	-0.1659	-0.3061	-0.3693	0.2393	-0.0486	-0.4427	-0.659	-0.1367	-0.3011	-0.0058
CHEMBL4550661	COc1cccc(C(c2cc3cc(Br)ccc3nc2OC)C(O)(CCN(C)C)c2cc(C)cnc2C)c1F	10d	'='	394.843	0.163	1	Mtb (H37Rv_NRF)	0.148	LORA method	0.143	Test	-0.2327	0.5263	0.0567	0.0706	0.0865	-0.0117	-0.0666	0.3011	0.3375	0.4472	-0.0179	0.0183
CHEMBL4227294	COc1cc2ccc(C#N)cc2cc1[C@@H](c1ccccc1)[C@@](O)(CCN(C)C)c1cccc2c1ccn2C	10d	'='	397.101	0.163	1	Mtb (H37Rv_NRF)	0.148	LORA method	0.143	Training	0.2897	-0.6613	-0.1715	-0.3061	-0.1887	0.2393	-0.0612	-0.4427	-0.659	-0.1367	-0.1716	0.0002
CHEMBL4209472	COc1nc2ccc(C#N)cc2cc1[C@@H](c1cc(C)c(C)s1)[C@@](O)(CCN(C)C)c1cccc(F)c1	10d	'='	397.109	0.163	1	Mtb (H37Rv_NRF)	0.148	LORA method	0.143	Training	0.0782	-0.3996	-0.0589	-0.1177	-0.0941	-0.0744	-0.145	-0.8433	-0.5241	0.3775	-0.1963	-0.1869
CHEMBL4520823	COc1cccc(C(c2cc3cc(Br)ccc3nc2OC)C(O)(CCN(C)C)c2cnc(C)cc2C)c1OC	10d	'='	403.667	0.163	1	Mtb (H37Rv_NRF)	0.148	LORA method	0.143	Training	-0.0459	0.1313	0.032	0.0706	0.2672	-0.0117	-0.0657	0.1782	0.1932	-0.1276	0.1233	0.018
CHEMBL4228449	COc1cc2ccc(Br)cc2cc1[C@@H](c1ccccc1)[C@@](O)(CCN(C)C)c1nccc2occc12	10d	'='	421.647	0.163	1	Mtb (H37Rv_NRF)	0.148	LORA method	0.143	Test	-0.0459	0.1328	0.0274	-0.1177	-0.3693	0.1765	-0.0428	0.1782	0.1919	-0.1276	-0.3011	0.1096
CHEMBL4229215	COc1cc2ccc(Br)cc2cc1[C@@H](c1ccccc1)[C@@](O)(CCN(C)C)c1cccc2c1ccn2C	10d	'='	448.406	0.163	1	Mtb (H37Rv_NRF)	0.148	LORA method	0.143	Training	-0.0459	0.1332	0.0174	-0.3061	-0.1887	0.2393	-0.0495	0.1782	0.1919	-0.1276	-0.1716	0.1587
CHEMBL4225381	COc1cc2ccc(C#N)cc2cc1[C@@H](c1ccccc1)[C@@](O)(CCN(C)C)c1cc2ccccc2o1	10d	'='	448.43	0.163	1	Mtb (H37Rv_NRF)	0.148	LORA method	0.143	Training	0.2897	-0.6613	-0.1659	-0.3061	-0.3693	0.2393	-0.0427	-0.4427	-0.659	-0.1367	-0.3011	-0.0092
CHEMBL4218427	COc1cccc([C@](O)(CCN(C)C)[C@@H](c2cc3cc(Br)ccc3nc2OC)c2cc(C)sc2C)c1OC	10d	'='	450.308	0.163	1	Mtb (H37Rv_NRF)	0.148	LORA method	0.143	Training	-0.0459	0.1328	0.111	-0.1177	0.2672	-0.0744	-0.1543	0.1782	0.1932	-0.1276	0.0899	-0.0037
CHEMBL4210538	COc1ncccc1[C@H](c1cc2cc(Br)ccc2nc1OC)[C@@](O)(CCN(C)C)c1cccc(C)c1	10d	'='	454.133	0.163	1	Mtb (H37Rv_NRF)	0.148	LORA method	0.143	Test	-0.0459	0.1304	0.0209	0.0706	-0.0511	-0.0117	-0.0675	0.1782	0.1932	-0.1276	-0.0882	-0.025
CHEMBL4516735	COc1cc([C@](O)(CCN(C)C)[C@H](c2cccnc2OC)c2cc3cc(C#N)ccc3nc2OC)cc(OC)n1	10d	'='	459.88	0.163	1	Mtb (H37Rv_NRF)	0.148	LORA method	0.143	Training	0.2897	-0.6613	-0.1578	0.259	0.1727	-0.0744	-0.0774	-0.4427	-0.659	-0.1367	0.1164	-0.1984
CHEMBL4574868	COc1nc2ccc(Br)cc2cc1C(c1cccc(C)c1)C(O)(CCN(C)C)c1cccnc1C	10d	'='	467.727	0.163	1	Mtb (H37Rv_NRF)	0.148	LORA method	0.143	Training	-0.0459	0.1302	0.0207	0.0706	-0.0941	-0.0117	-0.083	0.1782	0.1933	-0.1276	-0.179	-0.0381
CHEMBL4558224	COc1cccc(C(c2cc3cc(Br)ccc3nc2OC)C(O)(CCN(C)C)c2ccc(C)nc2)c1F	10d	'='	492.533	0.163	1	Mtb (H37Rv_NRF)	0.148	LORA method	0.143	Training	-0.2327	0.5225	0.0567	0.0706	-0.0511	-0.0117	-0.0619	0.3011	0.3377	0.4472	-0.0897	0.0037
CHEMBL4548712	COc1cccc(C(c2cc3cc(Br)ccc3nc2OC)C(O)(CCN(C)C)c2cnc(C)cc2C)c1F	10d	'='	497.846	0.163	1	Mtb (H37Rv_NRF)	0.148	LORA method	0.143	Test	-0.2327	0.5255	0.0567	0.0706	0.0865	-0.0117	-0.0688	0.3011	0.3376	0.4472	-0.0278	0.018
CHEMBL4590030	COc1cccc(C(c2cc3cc(Br)ccc3nc2OC)C(O)(CCN(C)C)c2cnc(C)c(C)c2)c1F	10d	'='	497.846	0.163	1	Mtb (H37Rv_NRF)	0.148	LORA method	0.143	Training	-0.2327	0.524	0.0567	0.0706	0.0865	-0.0117	-0.0666	0.3011	0.3376	0.4472	-0.0318	0.0177
CHEMBL4589796	CCc1cc(C(O)(CCN(C)C)C(c2cc3cc(C#N)ccc3nc2OC)c2cccc(OC)c2F)cc(CC)n1	10d	'='	502.982	0.163	1	Mtb (H37Rv_NRF)	0.148	LORA method	0.143	Training	0.1029	-0.2665	-0.1322	0.0706	0.0865	-0.0117	-0.0773	-0.3198	-0.5146	0.4381	0.0789	-0.1303
CHEMBL4568632	COc1cccc(C(c2cc3cc(Br)ccc3nc2OC)C(O)(CCN(C)C)c2cc(C)cc(C)n2)c1OC	10d	'='	504.583	0.163	1	Mtb (H37Rv_NRF)	0.148	LORA method	0.143	Training	-0.0459	0.1312	0.032	0.0706	0.2672	-0.0117	-0.0569	0.1782	0.1932	-0.1276	0.1336	0.0156
CHEMBL4542436	COc1cccc(C(c2cc3cc(Br)ccc3nc2OC)C(O)(CCN(C)C)c2cc(C)nc(C)c2)c1F	10d	'='	515.013	0.163	1	Mtb (H37Rv_NRF)	0.148	LORA method	0.143	Test	-0.2327	0.5251	0.0567	0.0706	0.0865	-0.0117	-0.0776	0.3011	0.3376	0.4472	-0.0242	0.011
CHEMBL4204662	COc1nc2ccc(Br)cc2cc1[C@@H](c1cc(C)sc1C)[C@@](O)(CCN(C)C)c1cncc(C)c1	10d	'='	540.979	0.163	1	Mtb (H37Rv_NRF)	0.148	LORA method	0.143	Training	-0.0459	0.1322	0.104	0.0706	0.0435	-0.1372	-0.1784	0.1782	0.1932	-0.1276	-0.147	-0.0904
CHEMBL4227670	COc1cc2ccc(C#N)cc2cc1[C@@H](c1ccnc(OC)c1OC)[C@@](O)(CCN(C)C)c1cccc2ccoc12	10d	'='	543.833	0.163	1	Mtb (H37Rv_NRF)	0.148	LORA method	0.143	Training	0.2897	-0.6613	-0.1502	-0.1177	-0.008	0.1765	-0.0479	-0.4427	-0.659	-0.1367	-0.0195	0.0014
CHEMBL4551927	COc1cccc(C(O)(CCN(C)C)C(c2cccc(C)c2)c2cc3cc(C#N)ccc3nc2OC)n1	10d	'='	583.959	0.163	1	Mtb (H37Rv_NRF)	0.148	LORA method	0.143	Training	0.2897	-0.6613	-0.1626	0.0706	-0.0511	-0.0117	-0.065	-0.4427	-0.659	-0.1367	-0.104	-0.1857
CHEMBL4212741	COc1nc2ccc(Br)cc2cc1[C@@H](c1ccc(SC)nc1)[C@@](O)(CCN(C)C)c1cccc(F)c1	10d	'='	648.52	0.163	1	Mtb (H37Rv_NRF)	0.148	LORA method	0.143	Test	-0.2574	0.388	0.1343	0.0706	-0.1887	-0.0117	-0.0136	-0.221	0.328	0.3866	-0.1759	0.0089
CHEMBL4541442	COc1cccc(C(c2cc3cc(Br)ccc3nc2OC)C(O)(CCN(C)C)c2ncccc2C)c1F	10d	'='	703.618	0.163	1	Mtb (H37Rv_NRF)	0.148	LORA method	0.143	Training	-0.2327	0.5242	0.0567	0.0706	-0.0511	-0.0117	-0.051	0.3011	0.3376	0.4472	-0.0871	0.0095
CHEMBL4585644	COc1cc(C(O)(CCn2ccnc2)C(c2cc3cc(Br)ccc3nc2OC)c2ccnc(OC)c2OC)cc(OC)n1	10d	'='	707.116	0.163	1	Mtb (H37Rv_NRF)	0.148	LORA method	0.143	Training	-0.0459	0.1316	0.109	0.259	-0.008	0.1138	0.031	0.1782	0.1932	-0.1276	-0.231	0.15
CHEMBL4228695	COc1cc2ccc(C#N)cc2cc1[C@@H](c1ccccc1)[C@@](O)(CCN(C)C)c1ccc2c(c1)N(C)CC2	10d	'='	711.941	0.163	1	Mtb (H37Rv_NRF)	0.148	LORA method	0.143	Training	0.2897	-0.6613	-0.1715	-0.3061	-0.1887	0.1138	-0.0616	-0.4427	-0.659	-0.1367	-0.1472	-0.0972
CHEMBL4521403	COc1cc(C(O)(CCN(C)C)C(c2cc3cc(Br)ccc3nc2OC)c2ccnc(OC)c2OC)cnc1OC	10d	'='	717.086	0.163	1	Mtb (H37Rv_NRF)	0.148	LORA method	0.143	Test	-0.0459	0.1311	0.0423	0.259	0.3534	-0.0744	-0.0533	0.1782	0.1932	-0.1276	0.2727	-0.0041
CHEMBL4572143	COc1cccc(C(c2cc3cc(Br)ccc3nc2OC)C(O)(CCN(C)C)c2ncc(C)cc2C)c1F	10d	'='	789.686	0.163	1	Mtb (H37Rv_NRF)	0.148	LORA method	0.143	Training	-0.2327	0.525	0.0567	0.0706	0.0865	-0.0117	-0.0483	0.3011	0.3376	0.4472	-0.0056	0.0225
CHEMBL4518248	COc1cccc(C(c2cc3cc(Br)ccc3nc2OC)C(O)(CCN(C)C)c2ccc(C)nc2)c1OC	10d	'='	878.523	0.163	1	Mtb (H37Rv_NRF)	0.148	LORA method	0.143	Training	-0.0459	0.1309	0.032	0.0706	0.1296	-0.0117	-0.0588	0.1782	0.1932	-0.1276	0.0614	0.0036
CHEMBL4562174	COc1nc2ccc(Br)cc2cc1C(c1cccc(C)c1)C(O)(CCN(C)C)c1cc(C)nc(C)c1	10d	'='	893.297	0.163	1	Mtb (H37Rv_NRF)	0.148	LORA method	0.143	Training	-0.0459	0.1302	0.0207	0.0706	0.0435	-0.0117	-0.0913	0.1782	0.1933	-0.1276	-0.1036	-0.0324
CHEMBL4549513	COc1ccc(C(O)(CCN(C)C)C(c2cc3cc(Br)ccc3nc2OC)c2cccc(OC)c2OC)cn1	10d	'='	905.25	0.163	1	Mtb (H37Rv_NRF)	0.148	LORA method	0.143	Test	-0.0459	0.1309	0.0377	0.0706	0.1727	-0.0117	-0.0382	0.1782	0.1932	-0.1276	0.1265	0.0171
CHEMBL4218132	COc1cc([C@H](c2cc3cc(Br)ccc3nc2OC)[C@@](O)(CCN(C)C)c2cccc(F)c2)cnc1OC	10d	'='	923.882	0.163	1	Mtb (H37Rv_NRF)	0.148	LORA method	0.143	Training	-0.2574	0.3879	0.0569	0.0706	-0.008	-0.0117	-0.0681	-0.221	0.328	0.3866	-0.0089	0.0176
CHEMBL4208143	COc1ccc([C@H](c2cc3cc(Br)ccc3nc2OC)[C@@](O)(CCN(C)C)c2cccnc2OC)s1	10d	'='	925.716	0.163	1	Mtb (H37Rv_NRF)	0.148	LORA method	0.143	Training	-0.0459	0.1334	0.1099	0.0706	-0.008	-0.1372	-0.0888	0.1782	0.1933	-0.1276	-0.0301	-0.0779
CHEMBL4212789	COc1nc2ccc(Br)cc2cc1[C@@H](c1ccc(C)s1)[C@@](O)(CCN(C)C)c1cccnc1OC	10d	'='	934.361	0.163	1	Mtb (H37Rv_NRF)	0.148	LORA method	0.143	Training	-0.0459	0.1334	0.1042	0.0706	-0.0511	-0.1372	-0.152	0.1782	0.1933	-0.1276	-0.1029	-0.0905
CHEMBL4229127	COc1cc2ccc(Br)cc2cc1[C@@H](c1cccnc1OC)[C@@](O)(CCN(C)C)c1cccc2ccoc12	10d	'='	955.691	0.163	1	Mtb (H37Rv_NRF)	0.148	LORA method	0.143	Test	-0.0459	0.1337	0.0277	-0.1177	-0.1887	0.1765	-0.0487	0.1782	0.1918	-0.1276	-0.155	0.132
CHEMBL4538205	COc1cccc(C(c2cc3cc(Br)ccc3nc2OC)C(O)(CCN(C)C)c2cncc(C)c2)c1OC	10d	'='	981.878	0.163	1	Mtb (H37Rv_NRF)	0.148	LORA method	0.143	Training	-0.0459	0.131	0.032	0.0706	0.1296	-0.0117	-0.0492	0.1782	0.1932	-0.1276	0.0617	0.0097
CHEMBL4515667	COc1nc2ccc(Br)cc2cc1C(c1cccc2c1OCO2)C(O)(CCN(C)C)c1cccnc1C	10d	'='	992.063	0.163	1	Mtb (H37Rv_NRF)	0.148	LORA method	0.143	Training	-0.0459	0.131	0.032	0.0706	-0.2317	-0.0117	-0.0656	0.1782	0.1932	-0.1276	-0.2509	-0.0143
CHEMBL4563167	COc1cccc(C(O)(CCN(C)C)C(c2cc3cc(Br)ccc3nc2OC)c2cccc3c2OCO3)n1	10d	'='	999.173	0.163	1	Mtb (H37Rv_NRF)	0.148	LORA method	0.143	Training	-0.0459	0.1307	0.0377	0.0706	-0.1887	-0.0117	-0.0358	0.1782	0.1932	-0.1276	-0.1759	-0.0034
CHEMBL4533980	COc1cccc(C(c2cc3cc(Br)ccc3nc2OC)C(O)(CCN(C)C)c2cccnc2C)c1OC	10d	'='	1016.33	0.163	1	Mtb (H37Rv_NRF)	0.148	LORA method	0.143	Test	-0.0459	0.1312	0.032	0.0706	0.1296	-0.0117	-0.0662	0.1782	0.1932	-0.1276	0.0515	0.0052
CHEMBL4538449	COc1cccc(C(c2cc3cc(Br)ccc3nc2OC)C(O)(CCN(C)C)c2ccnc(C)c2)c1F	10d	'='	1020.25	0.163	1	Mtb (H37Rv_NRF)	0.148	LORA method	0.143	Training	-0.2327	0.5235	0.0567	0.0706	-0.0511	-0.0117	-0.064	0.3011	0.3377	0.4472	-0.09	0.0032
CHEMBL4228025	COc1cc2ccc(C#N)cc2cc1[C@@H](c1cccnc1OC)[C@@](O)(CCN(C)C)c1cccc2ccoc12	10d	'='	1035.24	0.163	1	Mtb (H37Rv_NRF)	0.148	LORA method	0.143	Training	0.2897	-0.6613	-0.1613	-0.1177	-0.1887	0.1765	-0.0604	-0.4427	-0.659	-0.1367	-0.155	-0.0265
CHEMBL4576428	COc1ccnc(C(O)(CCN(C)C)C(c2cc3cc(Br)ccc3nc2OC)c2cccc(OC)c2F)c1	10d	'='	1043.64	0.163	1	Mtb (H37Rv_NRF)	0.148	LORA method	0.143	Training	-0.2327	0.5229	0.0624	0.0706	-0.008	-0.0117	-0.0343	0.3011	0.3377	0.4472	-0.0036	0.0223
CHEMBL4225886	COc1cc2ccc(C#N)cc2cc1[C@@H](c1ccnc(OC)c1OC)[C@@](O)(CCN(C)C)c1cccc2c1OCC2	10d	'='	1047.57	0.163	1	Mtb (H37Rv_NRF)	0.148	LORA method	0.143	Test	0.2897	-0.6613	-0.1502	-0.1177	-0.008	0.051	-0.0432	-0.4427	-0.659	-0.1367	-0.0195	-0.0891
CHEMBL4564401	COc1cccc(C(c2cc3cc(C#N)ccc3nc2OC)C(O)(CCN(C)C)c2cc(C)nc(C)c2)c1OC	10d	'='	1128.25	0.163	1	Mtb (H37Rv_NRF)	0.148	LORA method	0.143	Training	0.2897	-0.6613	-0.157	0.0706	0.2672	-0.0117	-0.0862	-0.4427	-0.659	-0.1367	0.127	-0.1475
CHEMBL4578091	COc1cccc(C(c2cc3cc(C#N)ccc3nc2OC)C(O)(CCN(C)C)c2cc(C)cc(C)n2)c1OC	10d	'='	1146.75	0.163	1	Mtb (H37Rv_NRF)	0.148	LORA method	0.143	Training	0.2897	-0.6613	-0.157	0.0706	0.2672	-0.0117	-0.0687	-0.4427	-0.659	-0.1367	0.1336	-0.1429
CHEMBL4208583	COc1ncccc1[C@H](c1cc2cc(Br)ccc2nc1OC)[C@@](O)(CCN(C)C)c1cccc(C#N)c1	10d	'='	1335.76	0.163	-1	Mtb (H37Rv_NRF)	0.148	LORA method	0.143	Training	-0.0459	0.1305	0.0252	0.0706	-0.1887	-0.0117	-0.062	0.1782	0.1932	-0.1276	-0.1601	-0.0349
CHEMBL4575859	COc1nc2ccc(C#N)cc2cc1C(c1cccc(C)c1)C(O)(CCN(C)C)c1cccnc1OC	10d	'='	1530.38	0.163	-1	Mtb (H37Rv_NRF)	0.148	LORA method	0.143	Test	0.2897	-0.6613	-0.168	0.0706	-0.0511	-0.0117	-0.0793	-0.4427	-0.659	-0.1367	-0.0882	-0.1831
CHEMBL4227333	COc1cc2ccc(C#N)cc2cc1[C@@H](c1ccccc1)[C@@](O)(CCN(C)C)c1cccc2c1OCC2	10d	'='	1563.07	0.163	-1	Mtb (H37Rv_NRF)	0.148	LORA method	0.143	Training	0.2897	-0.6613	-0.1659	-0.3061	-0.3693	0.1138	-0.047	-0.4427	-0.659	-0.1367	-0.3011	-0.0947
CHEMBL4212251	COc1ncccc1[C@H](c1cc2cc(C#N)ccc2nc1OC)[C@@](O)(CCN(C)C)c1cccc(C#N)c1	10d	'='	1615.48	0.163	-1	Mtb (H37Rv_NRF)	0.148	LORA method	0.143	Training	0.2897	-0.6613	-0.1637	0.0706	-0.1887	-0.0117	-0.0738	-0.4427	-0.659	-0.1367	-0.1601	-0.1933
CHEMBL4522585	COc1cccc(C(c2cc3cc(C#N)ccc3nc2OC)C(O)(CCN(C)C)c2cc(C)nc(C)c2)c1F	10d	'='	1721.43	0.163	-1	Mtb (H37Rv_NRF)	0.148	LORA method	0.143	Training	0.1029	-0.2678	-0.1322	0.0706	0.0865	-0.0117	-0.0893	-0.3198	-0.5146	0.4381	-0.0242	-0.1475
CHEMBL4206931	COc1nc2ccc(Br)cc2cc1[C@@H](c1cncc(C)c1)[C@@](O)(CCN(C)C)c1cccc(F)c1	10d	'='	1801.43	0.163	-1	Mtb (H37Rv_NRF)	0.148	LORA method	0.143	Test	-0.2574	0.3872	0.051	0.0706	-0.2317	-0.0117	-0.0772	-0.221	0.328	0.3866	-0.2407	-0.0185
CHEMBL4227762	COc1cc2ccc(Br)cc2cc1[C@@H](c1cnc(OC)c(OC)c1)[C@@](O)(CCN(C)C)c1cccc2ccoc12	10d	'='	1816.59	0.163	-1	Mtb (H37Rv_NRF)	0.148	LORA method	0.143	Training	-0.0459	0.1335	0.0333	-0.1177	-0.008	0.1765	-0.0382	0.1782	0.1919	-0.1276	-0.0037	0.1593
CHEMBL4515863	COc1nc2ccc(Br)cc2cc1C(c1cccc2c1OCO2)C(O)(CCN(C)C)c1cccnc1OC	10d	'='	1894.98	0.163	-1	Mtb (H37Rv_NRF)	0.148	LORA method	0.143	Training	-0.0459	0.1311	0.0322	0.0706	-0.1887	-0.0117	-0.0501	0.1782	0.1932	-0.1276	-0.1601	-0.0009
CHEMBL374478	CO[C@H]1/C=C/O[C@@]2(C)Oc3c(C)c(O)c4c(O)c(c(/C=N/N5CCN(C)CC5)c(O)c4c3C2=O)NC(=O)/C(C)=C\C=C\[C@H](C)[C@H](O)[C@@H](C)[C@@H](O)[C@@H](C)[C@H](OC(C)=O)[C@@H]1C	10d	'='	1930	0.163	-1	Mtb (H37Rv_NRF)	0.148	LORA method	0.143	Training	0.2897	-0.6613	-0.0666	-0.2153	0.5508	-0.6391	0.0684	-0.4427	-0.659	-0.1367	0.1529	-0.6656
CHEMBL4593878	COc1cccc(C(c2cc3cc(Br)ccc3nc2OC)C(O)(CCN(C)C)c2ccncc2C)c1F	10d	'='	1934.95	0.163	-1	Mtb (H37Rv_NRF)	0.148	LORA method	0.143	Test	-0.2327	0.5251	0.0567	0.0706	-0.0511	-0.0117	-0.0547	0.3011	0.3376	0.4472	-0.0833	0.0103
CHEMBL4536540	COc1nc2ccc(C#N)cc2cc1C(c1cccc(F)c1)C(O)(CCN(C)C)c1cncc(C)c1	10d	'='	2022.37	0.163	-1	Mtb (H37Rv_NRF)	0.148	LORA method	0.143	Training	0.0778	-0.3997	-0.1379	0.0706	-0.2317	-0.0117	-0.0889	-0.8433	-0.5261	0.3778	-0.2407	-0.1768
CHEMBL4483435	COc1cc(C(O)(CCN(C)C)C(c2cc3cc(Br)ccc3nc2OC)c2ccnc(OC)c2OC)c(OC)nc1OC	10d	'='	2129.08	0.163	-1	Mtb (H37Rv_NRF)	0.148	LORA method	0.143	Training	-0.0459	0.1316	0.0479	0.259	0.5341	-0.0744	-0.0442	0.1782	0.1932	-0.1276	0.4032	0.0183
CHEMBL4202851	COc1nc2ccc(C#N)cc2cc1[C@@H](c1cc(C)sc1C)[C@@](O)(CCN(C)C)c1cncc(C)c1	10d	'='	2197.06	0.163	-1	Mtb (H37Rv_NRF)	0.148	LORA method	0.143	Training	0.2897	-0.6613	-0.085	0.0706	0.0435	-0.1372	-0.1901	-0.4427	-0.659	-0.1367	-0.147	-0.2489
CHEMBL4227697	COc1cc2ccc(Br)cc2cc1[C@@H](c1ccnc(OC)c1OC)[C@@](O)(CCN(C)C)c1ccnc2c1OCO2	10d	'='	2948.35	0.163	-1	Mtb (H37Rv_NRF)	0.148	LORA method	0.143	Training	-0.0459	0.1341	0.0488	0.0706	-0.008	-0.0117	-0.0391	0.1782	0.1918	-0.1276	-0.0195	0.027
CHEMBL4229171	COc1cc2ccc(Br)cc2cc1[C@@H](c1ccnc(OC)c1OC)[C@@](O)(CCN(C)C)c1ccnc2ccoc12	10d	'='	3132.63	0.163	-1	Mtb (H37Rv_NRF)	0.148	LORA method	0.143	Training	-0.0459	0.1343	0.0431	0.0706	-0.008	0.1138	-0.0406	0.1782	0.1918	-0.1276	-0.0195	0.1162
CHEMBL4515550	COc1cc(C(O)(CCn2ccnc2)C(c2cc3cc(Br)ccc3nc2OC)c2cccc(OC)c2F)cc(OC)n1	10d	'='	3450.93	0.163	-1	Mtb (H37Rv_NRF)	0.148	LORA method	0.143	Training	-0.2327	0.5275	0.1294	0.0706	-0.1887	0.1765	0.0409	0.3011	0.3375	0.4472	-0.3613	0.1999
CHEMBL4573647	COc1cccc(C(c2cc3cc(C#N)ccc3nc2OC)C(O)(CCN(C)C)c2cccc(C)n2)c1F	10d	'='	3497.86	0.163	-1	Mtb (H37Rv_NRF)	0.148	LORA method	0.143	Training	0.1029	-0.2698	-0.1322	0.0706	-0.0511	-0.0117	-0.072	-0.3198	-0.5146	0.4381	-0.089	-0.1558
CHEMBL4580466	COc1cccc(C(c2cc3cc(Br)ccc3nc2OC)C(O)(CCN(C)C)c2cccc(C)n2)c1F	10d	'='	3518.09	0.163	-1	Mtb (H37Rv_NRF)	0.148	LORA method	0.143	Test	-0.2327	0.5227	0.0567	0.0706	-0.0511	-0.0117	-0.0603	0.3011	0.3377	0.4472	-0.089	0.0026
CHEMBL4522387	COc1cccc(C(c2cc3cc(C#N)ccc3nc2OC)C(O)(CCN(C)C)c2cccc(C)n2)c1OC	10d	'='	3607.78	0.163	-1	Mtb (H37Rv_NRF)	0.148	LORA method	0.143	Training	0.2897	-0.6613	-0.157	0.0706	0.1296	-0.0117	-0.0689	-0.4427	-0.659	-0.1367	0.0622	-0.1559
CHEMBL4524572	COc1cc(C(O)(CCn2cncn2)C(c2cc3cc(Br)ccc3nc2OC)c2ccnc(OC)c2OC)cc(OC)n1	10d	'='	3637.65	0.163	-1	Mtb (H37Rv_NRF)	0.148	LORA method	0.143	Training	-0.0459	0.1315	0.1715	0.4031	-0.008	0.051	0.0998	0.1782	0.1932	-0.1276	-0.231	0.0958
CHEMBL4590996	COc1cc(C(O)(CCn2ccnc2)C(c2cc3cc(Br)ccc3nc2OC)c2cccc(OC)c2OC)cc(OC)n1	10d	'='	3648.74	0.163	-1	Mtb (H37Rv_NRF)	0.148	LORA method	0.143	Training	-0.0459	0.1316	0.1047	0.0706	-0.008	0.1765	0.0441	0.1782	0.1932	-0.1276	-0.2102	0.1999
CHEMBL4564358	COc1cccc(C(c2cc3cc(Br)ccc3nc2OC)C(O)(CCN(C)C)c2cc(C)ccn2)c1F	10d	'='	3694	0.163	-1	Mtb (H37Rv_NRF)	0.148	LORA method	0.143	Test	-0.2327	0.5227	0.0567	0.0706	-0.0511	-0.0117	-0.0462	0.3011	0.3377	0.4472	-0.0831	0.0079
CHEMBL227875	O=[N+]([O-])c1cn2c(n1)OC[C@@H](OCc1ccc(OC(F)(F)F)cc1)C2	10d	'='	3780	0.163	-1	Mtb (H37Rv_NRF)	0.148	LORA method	0.143	Training	2.3456	-0.298	0.9215	0.2511	-0.9114	-0.7019	1.1976	0.5147	-0.3323	1.2262	-0.9352	-0.7793
CHEMBL4534003	COc1cc(C(O)(CCN(C)OC)C(c2cc3cc(Br)ccc3nc2OC)c2cccc(OC)c2OC)cc(OC)n1	10d	'='	3844.06	0.163	-1	Mtb (H37Rv_NRF)	0.148	LORA method	0.143	Training	-0.0459	0.1314	0.0436	0.1554	0.3534	-0.0117	0.0073	0.1782	0.1932	-0.1276	0.0848	0.0378
CHEMBL4526309	COc1ccc(C(O)(CCN(C)C)C(c2cc3cc(C#N)ccc3nc2OC)c2cccc(OC)c2OC)cn1	10d	'='	3869.97	0.163	-1	Mtb (H37Rv_NRF)	0.148	LORA method	0.143	Training	0.2897	-0.6613	-0.1513	0.0706	0.1727	-0.0117	-0.0499	-0.4427	-0.659	-0.1367	0.1265	-0.1414
CHEMBL4216946	COc1cccc([C@](O)(CCN(C)C)[C@H](c2cncc(C)c2)c2cc3cc(Br)ccc3nc2OC)c1	10d	'='	3996.37	0.163	-1	Mtb (H37Rv_NRF)	0.148	LORA method	0.143	Test	-0.0459	0.1299	0.0263	0.0706	-0.0511	-0.0117	-0.0541	0.1782	0.1933	-0.1276	-0.0893	-0.0194
CHEMBL4225136	COc1cc2ccc(Br)cc2cc1[C@@H](c1ccnc(OC)c1OC)[C@@](O)(CCN(C)C)c1ccnc2c1OCCO2	10d	'>'	4003.01	0.163	-1	Mtb (H37Rv_NRF)	0.148	LORA method	0.143	Training	-0.0459	0.1342	0.0488	0.0706	-0.008	-0.0117	-0.0123	0.1782	0.1918	-0.1276	-0.0195	0.027
CHEMBL4515590	COc1ccnc(C(O)(CCN(C)C)C(c2cc3cc(C#N)ccc3nc2OC)c2cccc(OC)c2F)c1	10d	'='	4146.25	0.163	-1	Mtb (H37Rv_NRF)	0.148	LORA method	0.143	Training	0.1029	-0.2697	-0.1266	0.0706	-0.008	-0.0117	-0.046	-0.3198	-0.5146	0.4381	-0.0036	-0.1362
CHEMBL4224938	COc1cc2ccc(C#N)cc2cc1[C@@H](c1ccccc1)[C@@](O)(CCN(C)C)c1ccc2ccoc2c1	10d	'='	4484.3	0.163	-1	Mtb (H37Rv_NRF)	0.148	LORA method	0.143	Training	0.2897	-0.6613	-0.1659	-0.3061	-0.3693	0.2393	-0.0487	-0.4427	-0.659	-0.1367	-0.3011	-0.0056
CHEMBL4535092	COc1cccc(C(c2cc3cc(C#N)ccc3nc2OC)C(O)(CCN(C)C)c2cncc(C)c2)c1F	10d	'='	4858.14	0.163	-1	Mtb (H37Rv_NRF)	0.148	LORA method	0.143	Test	0.1029	-0.2694	-0.1322	0.0706	-0.0511	-0.0117	-0.0641	-0.3198	-0.5146	0.4381	-0.0894	-0.1488
CHEMBL4536200	COc1cccc(C(c2cc3cc(C#N)ccc3nc2OC)C(O)(CCN(C)C)c2cc(C)cc(C)n2)c1F	10d	'='	5296.71	0.163	-1	Mtb (H37Rv_NRF)	0.148	LORA method	0.143	Training	0.1029	-0.2686	-0.1322	0.0706	0.0865	-0.0117	-0.0718	-0.3198	-0.5146	0.4381	-0.0176	-0.1428
CHEMBL4228309	COc1cc2ccc(Br)cc2cc1[C@@H](c1ccnc(OC)c1OC)[C@@](O)(CCN(C)C)c1nccc2ccoc12	10d	'='	5440.88	0.163	-1	Mtb (H37Rv_NRF)	0.148	LORA method	0.143	Training	-0.0459	0.1342	0.0431	0.0706	-0.008	0.1138	-0.0414	0.1782	0.1918	-0.1276	-0.0195	0.1156
CHEMBL4205220	COc1nc2ccc(Br)cc2cc1[C@@H](c1cncc(C)c1)[C@@](O)(CCN(C)C)c1cccc(C#N)c1	10d	'='	6196.38	0.163	-1	Mtb (H37Rv_NRF)	0.148	LORA method	0.143	Training	-0.0459	0.13	0.025	0.0706	-0.2317	-0.0117	-0.0605	0.1782	0.1933	-0.1276	-0.2407	-0.0436
CHEMBL4521664	COc1cccc(C(c2cc3cc(C#N)ccc3nc2OC)C(O)(CCN(C)C)c2cnc(C)c(C)c2)c1F	10d	'='	6242.55	0.163	-1	Mtb (H37Rv_NRF)	0.148	LORA method	0.143	Test	0.1029	-0.2687	-0.1322	0.0706	0.0865	-0.0117	-0.0784	-0.3198	-0.5146	0.4381	-0.0318	-0.1408
CHEMBL4579247	COc1cccc(C(c2cc3cc(C#N)ccc3nc2OC)C(O)(CCN(C)C)c2ncccc2C)c1F	10d	'='	6801.4	0.163	-1	Mtb (H37Rv_NRF)	0.148	LORA method	0.143	Training	0.1029	-0.2686	-0.1322	0.0706	-0.0511	-0.0117	-0.0628	-0.3198	-0.5147	0.4381	-0.0871	-0.149
CHEMBL1916867	CSC(=S)N/N=C/c1ccccc1O	10d	'='	7000	0.163	-1	Mtb (H37Rv)	0.368	Spectrophotometric assay (OD580-OD600)	0.28	Training	0.2897	-0.6613	0.1214	0.1153	-0.8857	-1.1256	0.0637	-0.1009	-0.0952	-0.1478	-0.1252	-0.2271
CHEMBL4571027	COc1cccc(C(c2cc3cc(C#N)ccc3nc2OC)C(O)(CCN(C)C)c2cncc(C)c2)c1OC	10d	'='	7215.56	0.163	-1	Mtb (H37Rv_NRF)	0.148	LORA method	0.143	Training	0.2897	-0.6613	-0.157	0.0706	0.1296	-0.0117	-0.061	-0.4427	-0.659	-0.1367	0.0617	-0.1488
CHEMBL4568403	COc1cccc(C(c2cc3cc(C#N)ccc3nc2OC)C(O)(CCN(C)C)c2ccnc(C)c2)c1F	10d	'='	7384.38	0.163	-1	Mtb (H37Rv_NRF)	0.148	LORA method	0.143	Test	0.1029	-0.2691	-0.1322	0.0706	-0.0511	-0.0117	-0.0758	-0.3198	-0.5146	0.4381	-0.09	-0.1552
CHEMBL4518583	COc1cc(C(O)(CCN2CCOCC2)C(c2cc3cc(Br)ccc3nc2OC)c2ccnc(OC)c2OC)cc(OC)n1	10d	'='	7467.48	0.163	-1	Mtb (H37Rv_NRF)	0.148	LORA method	0.143	Training	-0.0459	0.1315	0.0479	0.259	-0.008	-0.0744	-0.0189	0.1782	0.1932	-0.1276	-0.231	-0.012
CHEMBL4543570	COc1cc(C(O)(CCN2CCOCC2)C(c2cc3cc(Br)ccc3nc2OC)c2cccc(OC)c2OC)cc(OC)n1	10d	'>'	7478.42	0.163	-1	Mtb (H37Rv_NRF)	0.148	LORA method	0.143	Training	-0.0459	0.1316	0.0436	0.0706	-0.008	-0.0117	-0.0059	0.1782	0.1932	-0.1276	-0.2102	0.0378
CHEMBL4522583	COc1cc(C(O)(CCN2CCOCC2)C(c2cc3cc(Br)ccc3nc2OC)c2cccc(OC)c2F)cc(OC)n1	10d	'>'	7615.57	0.163	-1	Mtb (H37Rv_NRF)	0.148	LORA method	0.143	Training	-0.2327	0.5272	0.0683	0.0706	-0.1887	-0.0117	-0.009	0.3011	0.3376	0.4472	-0.3613	0.0379
CHEMBL4563112	COc1cc(C(O)(CCn2cncn2)C(c2cc3cc(Br)ccc3nc2OC)c2cccc(OC)c2F)cc(OC)n1	10d	'>'	7830.98	0.163	-1	Mtb (H37Rv_NRF)	0.148	LORA method	0.143	Test	-0.2327	0.5272	0.1918	0.2147	-0.1887	0.1138	0.1097	0.3011	0.3375	0.4472	-0.3613	0.1457
CHEMBL4228915	COc1cc2ccc(C#N)cc2cc1[C@@H](c1ccnc(OC)c1OC)[C@@](O)(CCN(C)C)c1ccnc2c1OCCO2	10d	'='	7885.74	0.163	-1	Mtb (H37Rv_NRF)	0.148	LORA method	0.143	Training	0.2897	-0.6613	-0.1402	0.0706	-0.008	-0.0117	-0.024	-0.4427	-0.659	-0.1367	-0.0195	-0.1315
CHEMBL4546609	COc1cc(C(O)(CCN(C)OC)C(c2cc3cc(Br)ccc3nc2OC)c2cccc(OC)c2F)cc(OC)n1	10d	'>'	7930.09	0.163	-1	Mtb (H37Rv_NRF)	0.148	LORA method	0.143	Training	-0.2327	0.5256	0.0683	0.1554	0.1727	-0.0117	0.0042	0.3011	0.3376	0.4472	-0.0664	0.0379
CHEMBL1916865	C/C(=N\NC(=O)NO)c1ccccc1O	10d	'>'	8000	0.163	-1	Mtb (H37Rv)	0.368	Spectrophotometric assay (OD580-OD600)	0.28	Training	0.2897	-0.6613	-0.0522	1.3568	-0.9537	-1.1256	-0.144	-0.1009	-0.0952	-0.1478	-0.2292	-0.2231
CHEMBL1916844	CC(=O)N1N=C(c2ccccc2O)C[C@H]1c1ccc(O)cc1	10d	'>'	8000	0.163	-1	Mtb (H37Rv)	0.368	Spectrophotometric assay (OD580-OD600)	0.28	Test	0.2897	-0.6613	-0.145	-0.2153	-0.9537	-0.5314	-0.1335	-0.1009	-0.0952	-0.1478	-0.1999	0.2344
CHEMBL1916856	O=C(c1ccncc1)N1N=C(c2ccccc2O)C[C@H]1c1ccc(O)cc1	10d	'>'	8000	0.163	-1	Mtb (H37Rv)	0.368	Spectrophotometric assay (OD580-OD600)	0.28	Training	0.2897	-0.6613	-0.1407	-0.0269	-1.1709	-0.0362	-0.2437	-0.1009	-0.0952	-0.1478	-0.2943	0.6102
CHEMBL4557475	COc1cccc(C(c2cc3cc(C#N)ccc3nc2OC)C(O)(CCN(C)C)c2ccc(C)nc2)c1OC	10d	'>'	9494.15	0.163	-1	Mtb (H37Rv_NRF)	0.148	LORA method	0.143	Training	0.2897	-0.6613	-0.157	0.0706	0.1296	-0.0117	-0.0705	-0.4427	-0.659	-0.1367	0.0614	-0.1549
CHEMBL4539892	COc1cccc(C(c2cc3cc(C#N)ccc3nc2OC)C(O)(CCN(C)C)c2ccc(C)nc2)c1F	10d	'>'	9716.28	0.163	-1	Mtb (H37Rv_NRF)	0.148	LORA method	0.143	Training	0.1029	-0.27	-0.1322	0.0706	-0.0511	-0.0117	-0.0736	-0.3198	-0.5145	0.4381	-0.0897	-0.1548
CHEMBL1916869	CSC(=S)N/N=C(\C)c1ccccc1O	10d	'='	10000	0.163	-1	Mtb (H37Rv)	0.368	Spectrophotometric assay (OD580-OD600)	0.28	Test	0.2897	-0.6613	0.1214	0.1153	-0.6685	-1.1256	0.026	-0.1009	-0.0952	-0.1478	-0.0601	-0.2231
CHEMBL1916850	Cc1ccccc1[C@@H]1CC(c2ccccc2O)=NN1C(N)=S	10d	'='	16000	0.163	-1	Mtb (H37Rv)	0.368	Spectrophotometric assay (OD580-OD600)	0.28	Training	0.2897	-0.6613	0.1005	-0.2153	-0.9537	-0.5314	-0.2217	-0.1009	-0.0952	-0.1478	-0.2079	0.2245
CHEMBL1916855	O=C(c1ccncc1)N1N=C(c2ccccc2O)C[C@H]1c1ccccc1O	10d	'='	16000	0.163	-1	Mtb (H37Rv)	0.368	Spectrophotometric assay (OD580-OD600)	0.28	Training	0.2897	-0.6613	-0.1407	-0.0269	-1.1709	-0.0362	-0.2442	-0.1009	-0.0952	-0.1478	-0.2943	0.6122
CHEMBL1916863	O=C(NO)N/N=C/c1ccccc1O	10d	'>'	16000	0.163	-1	Mtb (H37Rv)	0.368	Spectrophotometric assay (OD580-OD600)	0.28	Training	0.2897	-0.6613	-0.0522	1.3568	-1.1709	-1.1256	-0.1063	-0.1009	-0.0952	-0.1478	-0.2943	-0.2271
CHEMBL1169978	O=C(NO)N1CCN(C(=S)N/N=C/c2ccccc2O)CC1	10d	'>'	31000	0.163	-1	Mtb (H37Rv)	0.368	Spectrophotometric assay (OD580-OD600)	0.28	Test	0.2897	-0.6613	0.2559	1.3568	-1.1709	-1.1256	0.2431	-0.1009	-0.0952	-0.1478	-0.2943	-0.2271
CHEMBL1916843	CC(=O)N1N=C(c2ccccc2O)C[C@H]1c1ccccc1O	10d	'>'	32000	0.163	-1	Mtb (H37Rv)	0.368	Spectrophotometric assay (OD580-OD600)	0.28	Training	0.2897	-0.6613	-0.145	-0.2153	-0.9537	-0.5314	-0.1341	-0.1009	-0.0952	-0.1478	-0.1999	0.2364
CHEMBL1916868	CSC(=S)N/N=C/c1ccc(O)cc1	10d	'='	59000	0.163	-1	Mtb (H37Rv)	0.368	Spectrophotometric assay (OD580-OD600)	0.28	Training	0.2897	-0.6613	0.1214	0.1153	-0.8857	-1.1256	0.0643	-0.1009	-0.0952	-0.1478	-0.1252	-0.2291
CHEMBL1916860	O=S(=O)(c1ccccc1)N1N=C(c2ccccc2O)C[C@H]1c1ccc(O)cc1	10d	'>'	63000	0.163	-1	Mtb (H37Rv)	0.368	Spectrophotometric assay (OD580-OD600)	0.28	Training	0.2897	-0.6613	-0.1106	1.1282	-1.1709	0.0628	-0.1441	-0.1009	-0.0952	-0.1478	-0.2943	0.6985
CHEMBL1916859	O=S(=O)(c1ccccc1)N1N=C(c2ccccc2O)C[C@H]1c1ccccc1O	10d	'>'	63000	0.163	-1	Mtb (H37Rv)	0.368	Spectrophotometric assay (OD580-OD600)	0.28	Test	0.2897	-0.6613	-0.1106	1.1282	-1.1709	0.0628	-0.1446	-0.1009	-0.0952	-0.1478	-0.2943	0.7005
CHEMBL1916858	O=C(c1ccccc1)N1N=C(c2ccccc2O)C[C@H]1c1ccc(O)cc1	10d	'>'	63000	0.163	-1	Mtb (H37Rv)	0.368	Spectrophotometric assay (OD580-OD600)	0.28	Training	0.2897	-0.6613	-0.145	-0.2153	-1.1709	0.0628	-0.2242	-0.1009	-0.0952	-0.1478	-0.2943	0.6729
CHEMBL1916846	NC(=O)N1N=C(c2ccccc2O)C[C@H]1c1ccc(O)cc1	10d	'>'	63000	0.163	-1	Mtb (H37Rv)	0.368	Spectrophotometric assay (OD580-OD600)	0.28	Training	0.2897	-0.6613	-0.0826	-0.2153	-1.1709	-0.5314	-0.1217	-0.1009	-0.0952	-0.1478	-0.2943	0.2344
CHEMBL1916861	Cc1ccc(S(=O)(=O)N2N=C(c3ccccc3O)C[C@H]2c2ccccc2O)cc1	10d	'>'	63000	0.163	-1	Mtb (H37Rv)	0.368	Spectrophotometric assay (OD580-OD600)	0.28	Training	0.2897	-0.6613	-0.1106	1.1282	-0.9537	0.0628	-0.1446	-0.1009	-0.0952	-0.1478	-0.1934	0.7169
CHEMBL1916847	O=C(NO)N1N=C(c2ccccc2O)C[C@H]1c1ccccc1O	10d	'>'	63000	0.163	-1	Mtb (H37Rv)	0.368	Spectrophotometric assay (OD580-OD600)	0.28	Test	0.2897	-0.6613	-0.0522	1.0262	-1.1709	-0.5314	-0.0973	-0.1009	-0.0952	-0.1478	-0.2943	0.2364
CHEMBL1916862	Cc1ccc(S(=O)(=O)N2N=C(c3ccccc3O)C[C@H]2c2ccc(O)cc2)cc1	10d	'>'	63000	0.163	-1	Mtb (H37Rv)	0.368	Spectrophotometric assay (OD580-OD600)	0.28	Training	0.2897	-0.6613	-0.1106	1.1282	-0.9537	0.0628	-0.1441	-0.1009	-0.0952	-0.1478	-0.1934	0.7149
CHEMBL1916851	N=C(N)N1N=C(c2ccccc2O)C[C@H]1c1ccccc1O	10d	'='	66000	0.163	-1	Mtb (H37Rv)	0.368	Spectrophotometric assay (OD580-OD600)	0.28	Training	0.2897	-0.6613	-0.0783	-0.2153	-1.1709	-0.5314	-0.1739	-0.1009	-0.0952	-0.1478	-0.2943	0.2364
CHEMBL1916841	Oc1ccccc1C1=NN[C@H](c2ccccc2O)C1	10d	'='	66000	0.163	-1	Mtb (H37Rv)	0.368	Spectrophotometric assay (OD580-OD600)	0.28	Training	0.2897	-0.6613	-0.1836	0.1153	-1.1709	-0.5314	-0.2631	-0.1009	-0.0952	-0.1478	-0.2943	0.2415
CHEMBL170	C=C[C@H]1CN2CC[C@H]1C[C@H]2[C@H](O)c1ccnc2ccc(OC)cc12	10d	'='	122000	0.163	-1	Mtb (H37Rv_NRF)	0.148	LORA method	0.143	Test	0.2897	-0.6613	-0.1716	-0.1177	-0.6957	-0.7019	-0.0871	-0.4427	-0.659	-0.1367	-0.7337	-0.7792
CHEMBL2088679	CCN(CC)C(c1ccnc2ccc(OC)cc12)c1nnnn1C(C)(C)C	10d	'='	123200	0.163	-1	Mtb (H37Rv_NRF)	0.148	LORA method	0.143	Training	0.2897	-0.6613	0.0075	1.1565	-0.0427	-0.6391	0.1653	-0.4427	-0.659	-0.1367	-0.0483	-0.7304
CHEMBL1916849	NC(=S)N1N=C(c2ccccc2O)C[C@H]1c1ccccc1O	10d	'='	125000	0.163	-1	Mtb (H37Rv)	0.368	Spectrophotometric assay (OD580-OD600)	0.28	Training	0.2897	-0.6613	0.1005	-0.2153	-1.1709	-0.5314	-0.2209	-0.1009	-0.0952	-0.1478	-0.2943	0.2364
CHEMBL1916852	N=C(N)N1N=C(c2ccccc2O)C[C@H]1c1ccc(O)cc1	10d	'='	125000	0.163	-1	Mtb (H37Rv)	0.368	Spectrophotometric assay (OD580-OD600)	0.28	Training	0.2897	-0.6613	-0.0783	-0.2153	-1.1709	-0.5314	-0.1734	-0.1009	-0.0952	-0.1478	-0.2943	0.2344
CHEMBL1916853	N=C(NO)N1N=C(c2ccccc2O)C[C@H]1c1ccccc1O	10d	'='	125000	0.163	-1	Mtb (H37Rv)	0.368	Spectrophotometric assay (OD580-OD600)	0.28	Test	0.2897	-0.6613	-0.048	1.0262	-1.1709	-0.5314	-0.1442	-0.1009	-0.0952	-0.1478	-0.2943	0.2364
CHEMBL1916842	Oc1ccc([C@@H]2CC(c3ccccc3O)=NN2)cc1	10d	'='	125000	0.163	-1	Mtb (H37Rv)	0.368	Spectrophotometric assay (OD580-OD600)	0.28	Training	0.2897	-0.6613	-0.1836	0.1153	-1.1709	-0.5314	-0.2625	-0.1009	-0.0952	-0.1478	-0.2943	0.2394
CHEMBL1916848	O=C(NO)N1N=C(c2ccccc2O)C[C@H]1c1ccc(O)cc1	10d	'='	125000	0.163	-1	Mtb (H37Rv)	0.368	Spectrophotometric assay (OD580-OD600)	0.28	Training	0.2897	-0.6613	-0.0522	1.0262	-1.1709	-0.5314	-0.0968	-0.1009	-0.0952	-0.1478	-0.2943	0.2344
CHEMBL1916854	N=C(NO)N1N=C(c2ccccc2O)C[C@H]1c1ccc(O)cc1	10d	'='	125000	0.163	-1	Mtb (H37Rv)	0.368	Spectrophotometric assay (OD580-OD600)	0.28	Training	0.2897	-0.6613	-0.048	1.0262	-1.1709	-0.5314	-0.1437	-0.1009	-0.0952	-0.1478	-0.2943	0.2344
CHEMBL2088680	COc1ccc2nccc(C(c3nnnn3C(C)(C)C)N3CCCC3)c2c1	10d	'>'	128000	0.163	-1	Mtb (H37Rv_NRF)	0.148	LORA method	0.143	Test	0.2897	-0.6613	0.0075	1.1565	-0.3179	-0.6391	0.1683	-0.4427	-0.659	-0.1367	-0.2627	-0.7304
CHEMBL2088683	COc1ccc2nccc(C(c3nnnn3C(C)(C)C)N3CCOCC3)c2c1	10d	'>'	128000	0.163	-1	Mtb (H37Rv_NRF)	0.148	LORA method	0.143	Training	0.2897	-0.6613	0.0132	1.1565	-0.3179	-0.6391	0.2044	-0.4427	-0.659	-0.1367	-0.2627	-0.7304
CHEMBL2088681	COc1ccc2nccc(C(c3nnnn3C(C)(C)C)N3CCCCC3)c2c1	10d	'>'	128000	0.163	-1	Mtb (H37Rv_NRF)	0.148	LORA method	0.143	Training	0.2897	-0.6613	0.0075	1.1565	-0.3179	-0.6391	0.1683	-0.4427	-0.659	-0.1367	-0.2627	-0.7304
CHEMBL2088684	COc1ccc2nccc(C(c3nnn[nH]3)N3CCOCC3)c2c1	10d	'>'	128000	0.163	-1	Mtb (H37Rv_NRF)	0.148	LORA method	0.143	Training	0.2897	-0.6613	0.0132	1.5892	-0.7307	-0.6391	0.0676	-0.4427	-0.659	-0.1367	-0.7838	-0.7328
CHEMBL2088678	COc1ccc2nccc(C(c3nnnn3C(C)(C)C)N(C)C)c2c1	10d	'>'	128000	0.163	-1	Mtb (H37Rv_NRF)	0.148	LORA method	0.143	Test	0.2897	-0.6613	0.0075	1.1565	0.0435	-0.6391	0.1703	-0.4427	-0.659	-0.1367	0.1604	-0.727
CHEMBL64	NNC(=O)c1ccncc1	10d	'>'	128000	0.163	-1	Mtb (H37Rv_NRF)	0.148	LORA method	0.143	Training	0.2897	-0.6613	-0.1091	1.4791	-0.9114	-0.9528	-0.0662	-0.4427	-0.659	-0.1367	-0.9352	-1.0144
CHEMBL2088682	COc1ccc2nccc(C(c3nnnn3C(C)(C)C)N3CCN(C)CC3)c2c1	10d	'>'	128000	0.163	-1	Mtb (H37Rv_NRF)	0.148	LORA method	0.143	Training	0.2897	-0.6613	0.0076	1.1565	-0.1372	-0.6391	0.1658	-0.4427	-0.659	-0.1367	-0.0629	-0.7304
CHEMBL1916864	O=C(NO)N/N=C/c1ccc(O)cc1	10d	'='	146000	0.163	-1	Mtb (H37Rv)	0.368	Spectrophotometric assay (OD580-OD600)	0.28	Training	0.2897	-0.6613	-0.0522	1.3568	-1.1709	-1.1256	-0.1057	-0.1009	-0.0952	-0.1478	-0.2943	-0.2291
CHEMBL1916845	NC(=O)N1N=C(c2ccccc2O)C[C@H]1c1ccccc1O	10d	'='	208000	0.163	-1	Mtb (H37Rv)	0.368	Spectrophotometric assay (OD580-OD600)	0.28	Test	0.2897	-0.6613	-0.0826	-0.2153	-1.1709	-0.5314	-0.1223	-0.1009	-0.0952	-0.1478	-0.2943	0.2364
CHEMBL1160845	N=C(NO)N/N=C/c1ccc(O)cc1	10d	'='	222000	0.163	-1	Mtb (H37Rv)	0.368	Spectrophotometric assay (OD580-OD600)	0.28	Training	0.2897	-0.6613	-0.048	1.3568	-1.1709	-1.1256	-0.1567	-0.1009	-0.0952	-0.1478	-0.2943	-0.2291
CHEMBL1160853	N/C(=N\O)N/N=C/c1ccccc1O	10d	'='	222000	0.163	-1	Mtb (H37Rv)	0.368	Spectrophotometric assay (OD580-OD600)	0.28	Training	0.2897	-0.6613	-0.0783	1.2491	-1.1709	-1.1256	-0.1854	-0.1009	-0.0952	-0.1478	-0.2943	-0.2271
CHEMBL1916866	C/C(=N\NC(=O)NO)c1ccc(O)cc1	10d	'>'	500000	0.163	-1	Mtb (H37Rv)	0.368	Spectrophotometric assay (OD580-OD600)	0.28	Training	0.2897	-0.6613	-0.0522	1.3568	-0.9537	-1.1256	-0.1434	-0.1009	-0.0952	-0.1478	-0.2292	-0.2253
CHEMBL1916857	O=C(c1ccccc1)N1N=C(c2ccccc2O)C[C@H]1c1ccccc1O	10d	'>'	500000	0.163	-1	Mtb (H37Rv)	0.368	Spectrophotometric assay (OD580-OD600)	0.28	Test	0.2897	-0.6613	-0.145	-0.2153	-1.1709	0.0628	-0.2247	-0.1009	-0.0952	-0.1478	-0.2943	0.6749
CHEMBL374478	CO[C@H]1/C=C/O[C@@]2(C)Oc3c(C)c(O)c4c(O)c(c(/C=N/N5CCN(C)CC5)c(O)c4c3C2=O)NC(=O)/C(C)=C\C=C\[C@H](C)[C@H](O)[C@@H](C)[C@@H](O)[C@@H](C)[C@H](OC(C)=O)[C@@H]1C	14d	'='	18	0.028	1	Mtb (H37Rv)	0.368	Broth dilution method	0.052	Training	0	0	-0.0109	-0.2523	1.137	-0.7295	0.0044	0.002	-0.0058	-0.0227	0.4703	0.0669
CHEMBL4101634	Cc1ccc(Nc2nc(-c3cc(C(=O)Nc4ccccn4)no3)cs2)cc1	14d	'='	160	0.028	1	Mtb (H37Rv)	0.368	Broth dilution method	0.052	Training	0	0	0.0229	-0.0134	-0.9537	-0.0362	-0.1818	0.002	-0.0058	-0.0227	-0.1451	0.2633
CHEMBL64	NNC(=O)c1ccncc1	14d	'='	220	0.028	1	Mtb (H37Rv)	0.368	Broth dilution method	0.052	Training	0	0	-0.0285	0.4484	-1.1709	-1.2246	-0.2082	0.002	-0.0058	-0.0227	-0.1888	-0.1443
CHEMBL4083634	Cc1ccc(Nc2nc(-c3cc(C(=O)Nc4ccccc4)no3)cs2)cc1	14d	'='	330	0.028	1	Mtb (H37Rv)	0.368	Broth dilution method	0.052	Training	0	0	0.0211	-0.0913	-0.9537	0.0628	-0.1432	0.002	-0.0058	-0.0227	-0.1451	0.2921
CHEMBL4091273	CCOC(=O)c1cc(-c2csc(Nc3ccc(C)cc3)n2)on1	14d	'='	1500	0.028	1	Mtb (H37Rv)	0.368	Broth dilution method	0.052	Training	0	0	-0.0046	-0.0913	-0.7365	-0.5314	-0.2361	0.002	-0.0058	-0.0227	-0.0807	0.1049
CHEMBL4064651	Cc1ccc(Nc2nc(-c3nc(Nc4ccc(C)cc4)sc3C)cs2)cc1	14d	'='	10189.8	0.028	-1	Mtb (H37Rv)	0.368	Broth dilution method	0.052	Training	0	0	0.0531	-0.2898	-0.5193	0.0628	-0.2758	0.002	-0.0058	-0.0227	-0.0724	0.2998
CHEMBL4102663	CCOC(=O)c1cc(-c2csc(Nc3cc(Cl)cc(Cl)c3)n2)on1	14d	'='	10410.2	0.028	-1	Mtb (H37Rv)	0.368	Broth dilution method	0.052	Training	-0.2816	0.4933	0.1268	-0.0913	-0.9537	-0.5314	-0.2061	0.4307	0.3639	0.017	-0.1244	0.1744
CHEMBL4067349	COc1ccc(-c2cc(-c3csc(Nc4ccc(C)cc4)n3)on2)cc1	14d	'='	11005.9	0.028	-1	Mtb (H37Rv)	0.368	Broth dilution method	0.052	Test	0	0	-0.0024	-0.0913	-0.6685	0.0628	-0.2053	0.002	-0.0058	-0.0227	-0.0534	0.3012
CHEMBL2023858	COc1ccc(-c2csc(Nc3ccc(C)cc3)n2)cc1	14d	'='	12820.5	0.028	-1	Mtb (H37Rv)	0.368	Broth dilution method	0.052	Training	0	0	-0.0066	-0.2898	-0.6685	-0.2343	-0.2212	0.002	-0.0058	-0.0227	-0.0534	0.1943
CHEMBL4536176	FC(F)(F)c1ccc2c(c1)nc(-c1ccccc1)n2CCCNc1ccnc2cc(Cl)ccc12	14d	'='	15600	0.028	-1	Mtb (H37Rv)	0.368	Broth dilution method	0.052	Training	-0.0345	0.4516	0.0372	-0.2119	-1.1709	0.4589	-0.1039	0.4129	0.3762	0.7699	-0.1888	0.4505
CHEMBL4073207	Cc1sc(N)nc1-c1csc(Nc2cc(Cl)cc(Cl)c2)n1	14d	'='	22390.8	0.028	-1	Mtb (H37Rv)	0.368	Broth dilution method	0.052	Training	-0.2816	0.4943	0.1845	-0.2898	-0.9537	-0.5314	-0.3113	0.4307	0.3639	0.017	-0.1598	0.1739
CHEMBL4444771	Cc1ccc2c(c1)nc(-c1ccccc1)n2CCCNc1ccnc2cc(Cl)ccc12	14d	'='	31200	0.028	-1	Mtb (H37Rv)	0.368	Broth dilution method	0.052	Test	-0.157	0.2226	0.034	-0.2119	-0.9537	0.4589	-0.1189	0.2042	0.1639	-0.0034	-0.1452	0.4383
CHEMBL4073223	Cc1ccc(Nc2nc(-c3cc(C(=O)N4CCCCC4)no3)cs2)cc1	14d	'='	43424	0.028	-1	Mtb (H37Rv)	0.368	Broth dilution method	0.052	Training	0	0	0.0211	-0.0913	-0.9537	-0.5314	-0.0437	0.002	-0.0058	-0.0227	-0.1451	0.1033
CHEMBL4091415	CCN(CC)C(=O)c1cc(-c2csc(Nc3ccc(C)cc3)n2)on1	14d	'='	44887.1	0.028	-1	Mtb (H37Rv)	0.368	Broth dilution method	0.052	Training	0	0	0.0211	-0.0913	-0.5193	-0.5314	0.1348	0.002	-0.0058	-0.0227	0.0122	0.1033
CHEMBL4084741	CCOC(=O)c1cc(-c2csc(Nc3ccc(C)cc3)n2)n(C)n1	14d	'='	46726.2	0.028	-1	Mtb (H37Rv)	0.368	Broth dilution method	0.052	Training	0	0	-0.007	-0.2302	-0.4513	-0.5314	-0.2861	0.002	-0.0058	-0.0227	-0.0221	0.104
CHEMBL4060804	Cc1ccc(Nc2nc(-c3nc(N)sc3C)cs2)cc1	14d	'='	52904.8	0.028	-1	Mtb (H37Rv)	0.368	Broth dilution method	0.052	Test	0	0	0.0531	-0.2898	-0.7365	-0.5314	-0.3413	0.002	-0.0058	-0.0227	-0.1161	0.1044
CHEMBL4093904	Cc1ccc(Nc2nc(-c3cc(CO)no3)cs2)cc1	14d	'='	55683.2	0.028	-1	Mtb (H37Rv)	0.368	Broth dilution method	0.052	Training	0	0	0.0078	-0.0913	-0.9537	-0.5314	-0.202	0.002	-0.0058	-0.0227	-0.1451	0.1093
CHEMBL4548998	Clc1ccc2c(NCCCn3c(-c4ccccc4)nc4ccccc43)ccnc2c1	14d	'='	62500	0.028	-1	Mtb (H37Rv)	0.368	Broth dilution method	0.052	Training	-0.157	0.2226	0.034	-0.2119	-1.1709	0.4589	-0.1191	0.2042	0.1639	-0.0034	-0.1888	0.4309
CHEMBL4458564	N#Cc1ccc2c(c1)nc(-c1ccccc1)n2CCCNc1ccnc2cc(Cl)ccc12	14d	'='	62500	0.028	-1	Mtb (H37Rv)	0.368	Broth dilution method	0.052	Training	-0.157	0.2226	0.0358	-0.2119	-1.1709	0.4589	-0.1103	0.2042	0.1639	-0.0034	-0.1888	0.4323
CHEMBL4457955	CS(=O)(=O)c1ccc2c(c1)nc(-c1ccccc1)n2CCCNc1ccnc2cc(Cl)ccc12	14d	'>'	125000	0.028	-1	Mtb (H37Rv)	0.368	Broth dilution method	0.052	Test	-0.157	0.2226	0.0483	0.3245	-0.8857	0.4589	-0.0224	0.2042	0.1639	-0.0034	-0.1567	0.4491
CHEMBL4078270	Cc1sc(Nc2cc(Cl)cc(Cl)c2)nc1-c1csc(Nc2cc(Cl)cc(Cl)c2)n1	14d	'>'	127419	0.028	-1	Mtb (H37Rv)	0.368	Broth dilution method	0.052	Training	-0.5631	0.9903	0.3159	-0.2898	-0.9537	0.0628	-0.2158	0.8602	0.7335	0.0567	-0.1598	0.4388
CHEMBL4068543	O=C(NC12CC3CC(CC(C3)C1)C2)c1cc(-c2csc(Nc3cc(Cl)cc(Cl)c3)n2)on1	14d	'>'	130764	0.028	-1	Mtb (H37Rv)	0.368	Broth dilution method	0.052	Training	-0.2816	0.4934	0.1525	-0.0913	-1.1709	-0.5314	-0.0248	0.4307	0.3639	0.017	-0.1888	0.173
CHEMBL4074447	Cc1ccc(Nc2nc(-c3cc(C(=O)NC45CC6CC(CC(C6)C4)C5)no3)cs2)cc1	14d	'>'	147272	0.028	-1	Mtb (H37Rv)	0.368	Broth dilution method	0.052	Training	0	0	0.0211	-0.0913	-0.9537	-0.5314	-0.0548	0.002	-0.0058	-0.0227	-0.1451	0.1035
CHEMBL4064638	CCN(CC)C(=O)c1cc(-c2csc(Nc3cc(Cl)cc(Cl)c3)n2)n(C)n1	14d	'>'	150815	0.028	-1	Mtb (H37Rv)	0.368	Broth dilution method	0.052	Test	-0.2816	0.494	0.1502	-0.2302	-0.4513	-0.5314	0.1148	0.4307	0.3639	0.017	0.0271	0.172
CHEMBL4094799	COc1ccc(-c2cc(-c3csc(Nc4cc(Cl)cc(Cl)c4)n3)on2)cc1	14d	'>'	152997	0.028	-1	Mtb (H37Rv)	0.368	Broth dilution method	0.052	Training	-0.2816	0.4934	0.1289	-0.0913	-0.8857	0.0628	-0.1753	0.4307	0.3639	0.017	-0.0971	0.3707
CHEMBL4064787	CCOC(=O)c1cc(-c2csc(Nc3cc(Cl)cc(Cl)c3)n2)n(C)n1	14d	'>'	161091	0.028	-1	Mtb (H37Rv)	0.368	Broth dilution method	0.052	Training	-0.2816	0.4939	0.1244	-0.2302	-0.6685	-0.5314	-0.2561	0.4307	0.3639	0.017	-0.0658	0.1735
CHEMBL4063582	CCN(CC)C(=O)c1cc(-c2csc(Nc3ccc(C)cc3)n2)n(C)n1	14d	'>'	173212	0.028	-1	Mtb (H37Rv)	0.368	Broth dilution method	0.052	Training	0	0	0.0188	-0.2302	-0.2341	-0.5314	0.0848	0.002	-0.0058	-0.0227	0.0708	0.1025
CHEMBL4094919	Cn1nc(C(=O)O)cc1-c1csc(Nc2cc(Cl)cc(Cl)c2)n1	14d	'>'	173334	0.028	-1	Mtb (H37Rv)	0.368	Broth dilution method	0.052	Test	-0.2816	0.4938	0.1243	-0.2302	-0.8857	-0.5314	-0.2452	0.4307	0.3639	0.017	-0.1302	0.1754
CHEMBL4087239	O=C(O)c1cc(-c2csc(Nc3cc(Cl)cc(Cl)c3)n2)on1	14d	'>'	179679	0.028	-1	Mtb (H37Rv)	0.368	Broth dilution method	0.052	Training	-0.2816	0.4932	0.1267	-0.0913	-1.1709	-0.5314	-0.1953	0.4307	0.3639	0.017	-0.1888	0.1762
CHEMBL4082683	Cc1ccc(Nc2nc(-c3cc(-c4nccs4)no3)cs2)cc1	14d	'>'	187998	0.028	-1	Mtb (H37Rv)	0.368	Broth dilution method	0.052	Training	0	0	0.0315	-0.0913	-0.9537	-0.2343	-0.2381	0.002	-0.0058	-0.0227	-0.1451	0.2146
CHEMBL4073236	Clc1cc(Cl)cc(Nc2nc(-c3ccncc3)cs2)c1	14d	'>'	198622	0.028	-1	Mtb (H37Rv)	0.368	Broth dilution method	0.052	Training	-0.2816	0.4935	0.1243	-0.2119	-1.1709	-0.3333	-0.2297	0.4307	0.3639	0.017	-0.1888	0.2207
CHEMBL4065824	Cc1ccc(Nc2nc(-c3cc(C(=O)O)nn3C)cs2)cc1	14d	'>'	203582	0.028	-1	Mtb (H37Rv)	0.368	Broth dilution method	0.052	Test	0	0	-0.0071	-0.2302	-0.6685	-0.5314	-0.2752	0.002	-0.0058	-0.0227	-0.0865	0.1059
CHEMBL4086148	CNC(=O)c1cc(-c2csc(Nc3ccc(C)cc3)n2)on1	14d	'>'	203582	0.028	-1	Mtb (H37Rv)	0.368	Broth dilution method	0.052	Training	0	0	0.0211	-0.0913	-0.6685	-0.5314	-0.1499	0.002	-0.0058	-0.0227	-0.0565	0.1048
CHEMBL4102539	Clc1cc(Cl)cc(Nc2nc(-c3c[nH]nn3)cs2)c1	14d	'>'	205003	0.028	-1	Mtb (H37Rv)	0.368	Broth dilution method	0.052	Training	-0.2816	0.4931	0.1658	0.2602	-1.1709	-0.6304	-0.1133	0.4307	0.3639	0.017	-0.1888	0.1337
CHEMBL4092489	Cc1ccc(Nc2nc(-c3cc(C(=O)O)no3)cs2)cc1	14d	'>'	212392	0.028	-1	Mtb (H37Rv)	0.368	Broth dilution method	0.052	Training	0	0	-0.0047	-0.0913	-0.9537	-0.5314	-0.2253	0.002	-0.0058	-0.0227	-0.1451	0.1067
CHEMBL4090504	CC(=O)c1nc(Nc2cc(Cl)cc(Cl)c2)sc1C	14d	'>'	212483	0.028	-1	Mtb (H37Rv)	0.368	Broth dilution method	0.052	Training	-0.2816	0.4935	0.1225	-0.2898	-0.7365	-0.8285	-0.2998	0.4307	0.3638	0.017	-0.1236	0.0735
CHEMBL4095867	Cc1ccc(Nc2nc(-c3cc(C(N)=O)no3)cs2)cc1	14d	'>'	213092	0.028	-1	Mtb (H37Rv)	0.368	Broth dilution method	0.052	Training	0	0	0.0211	-0.0913	-0.9537	-0.5314	-0.1704	0.002	-0.0058	-0.0227	-0.1451	0.1059
CHEMBL576200	Cc1ccc(Nc2nc(-c3ccncc3)cs2)cc1	14d	'>'	239378	0.028	-1	Mtb (H37Rv)	0.368	Broth dilution method	0.052	Training	0	0	-0.0071	-0.2119	-0.9537	-0.3333	-0.2597	0.002	-0.0058	-0.0227	-0.1451	0.1512
CHEMBL4069433	c1cc(Nc2nc(-c3ccncc3)cs2)ccn1	14d	'>'	251651	0.028	-1	Mtb (H37Rv)	0.368	Broth dilution method	0.052	Training	0	0	-0.0053	-0.134	-1.1709	-0.4324	-0.2792	0.002	-0.0058	-0.0227	-0.1888	0.117
CHEMBL4069477	CC(=O)c1nc(Nc2ccc(C)cc2)sc1C	14d	'>'	259804	0.028	-1	Mtb (H37Rv)	0.368	Broth dilution method	0.052	Training	0	0	-0.0089	-0.2898	-0.5193	-0.8285	-0.3298	0.002	-0.0058	-0.0227	-0.0799	0.004
CHEMBL3264894	CCCc1cc(=O)oc2c3c(cc(OCCN4CCOCC4)c12)O[C@@H]([N+](=O)[O-])[C@@H]3O	3d	'='	190.286	0.08	1	Mtb (H37Rv_NRF)	0.148	Spectrophotometric assay (OD580-OD600)	0.28	Training	0.0659	-0.0639	0.1517	0.059	-0.7738	-0.8901	1.1651	-0.1009	-0.0952	-0.1478	-0.0783	-0.1814
CHEMBL3264901	CCCc1cc(=O)oc2c3c(cc(OCCN4CCOCC4)c12)O[C@H]([N+](=O)[O-])[C@H]3O	3d	'='	190.286	0.08	1	Mtb (H37Rv_NRF)	0.148	Spectrophotometric assay (OD580-OD600)	0.28	Training	0.0659	-0.0639	0.1517	0.059	-0.7738	-0.8901	1.1651	-0.1009	-0.0952	-0.1478	-0.0783	-0.1814
CHEMBL3264886	Cc1c(F)c(=O)oc2c3c(c4c(c12)OC(C)(C)CC4)O[C@H]([N+](=O)[O-])[C@H]3O	3d	'<'	273.74	0.08	1	Mtb (MC2 6220_NRF)	0.122	Spectrophotometric assay (OD580-OD600)	0.28	Training	-0.2615	0.1662	0.1689	0.059	0.0972	-0.0358	0.7873	0.4597	0.1057	0.6134	0.1878	-0.1733
CHEMBL3264869	CC1(C)C=Cc2c(c3c(CN4CCOCC4)cc(=O)oc3c3cc([N+](=O)[O-])oc23)O1	3d	'<'	484.966	0.08	1	Mtb (MC2 6220_NRF)	0.122	Spectrophotometric assay (OD580-OD600)	0.28	Test	0.0659	-0.0639	0.1303	0.059	-0.0277	0.078	0.8029	-0.1009	-0.0952	-0.1478	0.0453	-0.0373
CHEMBL3264876	CCCc1cc(=O)oc2c1c(OCCN1CCOCC1)cc1oc([N+](=O)[O-])cc12	3d	'='	497.018	0.08	1	Mtb (H37Rv_NRF)	0.148	Spectrophotometric assay (OD580-OD600)	0.28	Training	0.0659	-0.0639	0.1303	0.059	-0.7738	-0.7646	1.165	-0.1009	-0.0952	-0.1478	-0.0783	-0.0341
CHEMBL3264890	CCCc1cc(=O)oc2c1c(OCCN1CCCC1)cc1oc([N+](=O)[O-])cc12	3d	'<'	517.598	0.08	1	Mtb (MC2 6220_NRF)	0.122	Spectrophotometric assay (OD580-OD600)	0.28	Training	0.0659	-0.0639	0.1263	0.059	-0.1525	0.078	0.7544	-0.1009	-0.0952	-0.1478	-0.0783	-0.0341
CHEMBL3264872	CCCc1cc(=O)oc2c3c(c4c(c12)OC(C)(C)C=C4)O[C@H]([N+](=O)[O-])[C@H]3O	3d	'<'	535.676	0.08	1	Mtb (MC2 6220_NRF)	0.122	Spectrophotometric assay (OD580-OD600)	0.28	Training	0.0659	-0.0639	0.1476	0.059	0.0972	-0.0358	0.772	-0.1009	-0.0952	-0.1478	0.2614	-0.1834
CHEMBL3264880	Cc1c(F)c(=O)oc2c1c1c(c3oc([N+](=O)[O-])cc32)C=CC(C)(C)O1	3d	'='	579.24	0.08	1	Mtb (MC2 6220_NRF)	0.122	Spectrophotometric assay (OD580-OD600)	0.28	Test	-0.2615	0.1674	0.1476	0.059	0.0972	0.078	0.782	0.4597	0.1051	0.6134	0.1331	-0.035
CHEMBL3264865	Cc1cc(=O)oc2c1c1c(c3oc([N+](=O)[O-])cc32)C=CC(C)(C)O1	3d	'='	611.079	0.08	1	Mtb (H37Rv_NRF)	0.148	Spectrophotometric assay (OD580-OD600)	0.28	Training	0.0659	-0.0639	0.1263	0.059	-0.4986	-0.7646	1.1483	-0.1009	-0.0952	-0.1478	0.1451	-0.0326
CHEMBL3264888	CCCc1cc(=O)oc2c1c(OC)cc1oc([N+](=O)[O-])cc12	3d	'<'	659.478	0.08	1	Mtb (MC2 6220_NRF)	0.122	Spectrophotometric assay (OD580-OD600)	0.28	Training	0.0659	-0.0639	0.1263	0.059	0.0114	0.078	0.7465	-0.1009	-0.0952	-0.1478	0.1334	-0.0204
CHEMBL3264883	CC1(C)C=Cc2c(c3c(CN4CCSCC4)cc(=O)oc3c3cc([N+](=O)[O-])oc23)O1	3d	'<'	700.166	0.08	1	Mtb (MC2 6220_NRF)	0.122	Spectrophotometric assay (OD580-OD600)	0.28	Training	0.0659	-0.0639	0.1848	0.059	-0.0277	0.078	0.7167	-0.1009	-0.0952	-0.1478	0.0453	-0.0373
CHEMBL3264870	CN1CCN(Cc2cc(=O)oc3c2c2c(c4oc([N+](=O)[O-])cc43)C=CC(C)(C)O2)CC1	3d	'='	705.152	0.08	1	Mtb (H37Rv_NRF)	0.148	Spectrophotometric assay (OD580-OD600)	0.28	Test	0.0659	-0.0639	0.1264	0.059	-0.4555	-0.7646	1.1437	-0.1009	-0.0952	-0.1478	0.3249	-0.0373
CHEMBL4473593	COC(=O)C1=C(C)CS[C@@H]2[C@H](NC(=O)CCc3ccc(OC)cc3)C(=O)N12	3d	'='	998.822	0.08	1	Mtb (MC2 6220_NRF)	0.122	Spectrophotometric assay (OD580-OD600)	0.28	Training	0.0659	-0.0639	-0.4518	-0.3319	0.1753	-0.0358	-0.2574	-0.1009	-0.0952	-0.1478	0.261	-0.2171
CHEMBL3264887	CC1(C)CCc2c3c(c4oc(=O)c5c(c4c2O1)CCC5)[C@H](O)[C@@H]([N+](=O)[O-])O3	3d	'='	1071.35	0.08	1	Mtb (MC2 6220_NRF)	0.122	Spectrophotometric assay (OD580-OD600)	0.28	Training	0.0659	-0.0639	0.1476	0.059	-0.0277	-0.0358	0.7771	-0.1009	-0.0952	-0.1478	0.1001	-0.1773
CHEMBL4445213	C#CCOC(=O)C1=C(C)CS[C@@H]2[C@H](NC(=O)CCc3ccc(Cl)cc3)C(=O)N12	3d	'='	1336.83	0.08	1	Mtb (MC2 6220_NRF)	0.122	Spectrophotometric assay (OD580-OD600)	0.28	Training	-0.2378	0.2836	-0.3443	-0.3319	-0.1412	-0.0358	-0.26	0.3401	0.3127	-0.1034	-0.1623	-0.1649
CHEMBL3264848	CCCc1cc(=O)oc2c1c1c(c3oc([N+](=O)[O-])cc32)C=CC(C)(C)O1	3d	'='	1688.48	0.08	1	Mtb (H37Rv_NRF)	0.148	Spectrophotometric assay (OD580-OD600)	0.28	Test	0.0659	-0.0639	0.1263	0.059	-0.4986	-0.7646	1.1483	-0.1009	-0.0952	-0.1478	0.2614	-0.0364
CHEMBL3264873	CC1(C)CCc2c3c(c4oc(=O)c5c(c4c2O1)CCCC5)[C@H](O)[C@@H]([N+](=O)[O-])O3	3d	'='	2065.1	0.08	1	Mtb (MC2 6220_NRF)	0.122	Spectrophotometric assay (OD580-OD600)	0.28	Training	0.0659	-0.0639	0.1476	0.059	-0.0277	-0.0358	0.7771	-0.1009	-0.0952	-0.1478	0.1001	-0.1773
CHEMBL3264903	O=C(OCCOc1cc2c(c3oc(=O)c4c(c13)CCCC4)[C@H](O)[C@@H]([N+](=O)[O-])O2)c1cnccn1	3d	'<'	2130.33	0.08	1	Mtb (MC2 6220_NRF)	0.122	Spectrophotometric assay (OD580-OD600)	0.28	Training	0.0659	-0.0639	0.154	0.3233	-0.2773	0.1918	0.7418	-0.1009	-0.0952	-0.1478	-0.2943	0.1346
CHEMBL3264895	CCCc1cc(=O)oc2c3c(cc(OCCOC(=O)c4cnccn4)c12)O[C@H]([N+](=O)[O-])[C@H]3O	3d	'<'	2186.27	0.08	1	Mtb (MC2 6220_NRF)	0.122	Spectrophotometric assay (OD580-OD600)	0.28	Training	0.0659	-0.0639	0.154	0.3233	-0.1525	0.1918	0.7421	-0.1009	-0.0952	-0.1478	-0.0783	0.1371
CHEMBL2356535	CCCOC(=O)C1=C(C)CS[C@@H]2[C@H](NC(=O)COc3ccccc3)C(=O)N12	3d	'='	2304.97	0.08	1	Mtb (MC2 6220_NRF)	0.122	Spectrophotometric assay (OD580-OD600)	0.28	Test	0.0659	-0.0639	-0.4518	-0.3319	-0.0277	-0.0358	-0.254	-0.1009	-0.0952	-0.1478	0.0858	-0.2445
CHEMBL3264896	O=c1oc2c3c(cc(OCCN4CCOCC4)c2c2c1CCCC2)O[C@H]([N+](=O)[O-])[C@H]3O	3d	'<'	2312.51	0.08	1	Mtb (MC2 6220_NRF)	0.122	Spectrophotometric assay (OD580-OD600)	0.28	Training	0.0659	-0.0639	0.1517	0.059	-0.2773	-0.0358	0.787	-0.1009	-0.0952	-0.1478	-0.2943	-0.1839
CHEMBL1698493	CCCN[C@@H]1C(=O)N2C(C(=O)OCCC)=C(C)CS[C@H]12	3d	'='	2345.77	0.08	1	Mtb (MC2 6220_NRF)	0.122	Spectrophotometric assay (OD580-OD600)	0.28	Training	0.0659	-0.0639	-0.4829	-0.3319	0.0972	-0.3773	-0.2882	-0.1009	-0.0952	-0.1478	0.3272	-0.6924
CHEMBL3264893	O=[N+]([O-])C1Cc2ccccc2O1	3d	'='	2422.04	0.08	1	Mtb (MC2 6220_NRF)	0.122	Spectrophotometric assay (OD580-OD600)	0.28	Training	0.0659	-0.0639	0.1221	0.059	-0.2773	-0.0358	0.74	-0.1009	-0.0952	-0.1478	-0.2943	-0.2405
CHEMBL3264867	CCc1c(F)c(=O)oc2c1c1c(c3oc([N+](=O)[O-])cc32)C=CC(C)(C)O1	3d	'='	2783.11	0.08	1	Mtb (H37Rv_NRF)	0.148	Spectrophotometric assay (OD580-OD600)	0.28	Test	-0.1535	0.1808	0.1476	0.059	-0.4986	-0.7646	1.1593	0.4579	0.1034	0.6418	0.1941	-0.0374
CHEMBL3264884	CCCc1cc(=O)oc2c1c1c(c3oc([N+](=O)[O-])cc32)CCC(C)(C)O1	3d	'='	2798.3	0.08	1	Mtb (H37Rv_NRF)	0.148	Spectrophotometric assay (OD580-OD600)	0.28	Training	0.0659	-0.0639	0.1263	0.059	-0.4986	-0.7646	1.1542	-0.1009	-0.0952	-0.1478	0.3161	-0.0278
CHEMBL3264902	CCCc1cc(=O)oc2c3c(cc(OCCO)c12)O[C@H]([N+](=O)[O-])[C@H]3O	3d	'<'	2846.49	0.08	1	Mtb (MC2 6220_NRF)	0.122	Spectrophotometric assay (OD580-OD600)	0.28	Training	0.0659	-0.0639	0.169	0.059	-0.1525	-0.0358	0.8395	-0.1009	-0.0952	-0.1478	-0.0783	-0.1814
CHEMBL4445078	C#CCOC(=O)C1=C(C)CS[C@@H]2[C@H](NC(=O)CCc3ccccc3)C(=O)N12	3d	'='	2887.17	0.08	1	Mtb (MC2 6220_NRF)	0.122	Spectrophotometric assay (OD580-OD600)	0.28	Training	0.0659	-0.0639	-0.4558	-0.3319	-0.1412	-0.0358	-0.268	-0.1009	-0.0952	-0.1478	-0.1623	-0.2537
CHEMBL3264868	CC1(C)C=Cc2c(c3c4c(c(=O)oc3c3cc([N+](=O)[O-])oc23)CCCC4)O1	3d	'='	5444.25	0.08	1	Mtb (MC2 6220_NRF)	0.122	Spectrophotometric assay (OD580-OD600)	0.28	Test	0.0659	-0.0639	0.1263	0.059	-0.0277	0.078	0.7718	-0.1009	-0.0952	-0.1478	0.0453	-0.0389
CHEMBL3264871	Cc1c(F)c(=O)oc2c1c1c(c3oc([N+](=O)[O-])cc32)CCC(C)(C)O1	3d	'='	5758.71	0.08	1	Mtb (MC2 6220_NRF)	0.122	Spectrophotometric assay (OD580-OD600)	0.28	Training	-0.2615	0.1659	0.1476	0.059	0.0972	0.078	0.7873	0.4597	0.1054	0.6134	0.1878	-0.0264
CHEMBL4463010	CCCc1noc(C2=C(C)CS[C@@H]3[C@H](NC(=O)Cc4ccc(Cl)cc4)C(=O)N23)n1	3d	'='	6074.89	0.08	1	Mtb (MC2 6220_NRF)	0.122	Spectrophotometric assay (OD580-OD600)	0.28	Training	-0.2378	0.2856	-0.2975	0.0049	-0.0277	0.078	-0.2217	0.3401	0.3114	-0.1034	0.0605	-0.0068
CHEMBL4450808	CC1=C(c2nc(C)no2)N2C(=O)[C@@H](NC(=O)COc3cccc(Cl)c3)[C@H]2SC1	3d	'='	6153.77	0.08	1	Mtb (MC2 6220_NRF)	0.122	Spectrophotometric assay (OD580-OD600)	0.28	Training	-0.2075	0.2958	-0.2936	0.0049	-0.0277	0.078	-0.1898	0.3663	0.3167	-0.1025	-0.0728	-0.0008
CHEMBL3264906	CCCc1cc(=O)oc2c1c(OCCN1CCOCC1)cc1oc([N+](=O)[O-])c(COC(C)=O)c12	3d	'='	6322.84	0.08	1	Mtb (MC2 6220_NRF)	0.122	Spectrophotometric assay (OD580-OD600)	0.28	Test	0.0659	-0.0639	0.1306	0.059	-0.0277	0.078	0.7412	-0.1009	-0.0952	-0.1478	-0.0025	-0.015
CHEMBL3264889	CCCc1cc(=O)oc2c1c(OCc1ccc(F)cc1)cc1oc([N+](=O)[O-])cc12	3d	'='	7549.83	0.08	1	Mtb (H37Rv_NRF)	0.148	Spectrophotometric assay (OD580-OD600)	0.28	Training	-0.1119	0.08	0.1476	0.059	-0.7738	-0.3882	1.1075	-0.6727	0.0942	0.5637	-0.0783	0.4425
CHEMBL1315615	CCCOC(=O)N[C@@H]1C(=O)N2C(C(=O)OCCC)=C(C)CS[C@H]12	3d	'='	7622.22	0.08	1	Mtb (MC2 6220_NRF)	0.122	Spectrophotometric assay (OD580-OD600)	0.28	Training	0.0659	-0.0639	-0.4556	-0.3319	0.0972	-0.3773	-0.3049	-0.1009	-0.0952	-0.1478	0.3272	-0.6924
CHEMBL4461432	CC1=C(c2nc(C)no2)N2C(=O)[C@@H](NC(=O)COc3ccc(C(F)(F)F)cc3)[C@H]2SC1	3d	'='	11574.9	0.08	-1	Mtb (MC2 6220_NRF)	0.122	Spectrophotometric assay (OD580-OD600)	0.28	Training	0.2731	0.2899	-0.3997	0.0049	-0.0277	0.078	-0.1895	0.3794	0.4019	1.6442	-0.0728	-0.0448
CHEMBL3264882	CCCc1cc(=O)oc2c1c1c(c3oc([N+](=O)[O-])cc32)C=CC(c2ccccc2)O1	3d	'='	14873.9	0.08	-1	Mtb (MC2 6220_NRF)	0.122	Spectrophotometric assay (OD580-OD600)	0.28	Training	0.0659	-0.0639	0.1263	0.059	-0.1525	0.4195	0.7421	-0.1009	-0.0952	-0.1478	-0.0783	0.4019
CHEMBL3264846	CCCc1cc(=O)oc2c3c(c4c(c12)OC(C)(C)C=C4)OC(OC(C)=O)C3=O	3d	'='	15609.6	0.08	-1	Mtb (MC2 6220_NRF)	0.122	Spectrophotometric assay (OD580-OD600)	0.28	Training	0.0659	-0.0639	-0.5938	-0.3319	0.222	-0.0358	-0.3435	-0.1009	-0.0952	-0.1478	0.3373	-0.1909
CHEMBL3264891	CCCc1cc(=O)oc2c3c(c4cc([N+](=O)[O-])oc4c12)OC(C)CC3=O	3d	'='	16791.7	0.08	-1	Mtb (MC2 6220_NRF)	0.122	Spectrophotometric assay (OD580-OD600)	0.28	Training	0.0659	-0.0639	0.1264	0.059	-0.0277	0.078	0.7686	-0.1009	-0.0952	-0.1478	0.076	-0.0221
CHEMBL4439368	CC1=C(c2nc(C)no2)N2C(=O)[C@@H](NC(=O)COc3ccc(C)cc3)[C@H]2SC1	3d	'='	18528.7	0.08	-1	Mtb (MC2 6220_NRF)	0.122	Spectrophotometric assay (OD580-OD600)	0.28	Training	0.0659	-0.0639	-0.405	0.0049	0.0972	0.078	-0.1982	-0.1009	-0.0952	-0.1478	0.0282	-0.0731
CHEMBL4453098	CCCc1noc(C2=C(C)CS[C@@H]3[C@H](NC(=O)COc4ccc(C)cc4)C(=O)N23)n1	3d	'='	33394.8	0.08	-1	Mtb (MC2 6220_NRF)	0.122	Spectrophotometric assay (OD580-OD600)	0.28	Test	0.0659	-0.0639	-0.405	0.0049	0.0972	0.078	-0.2086	-0.1009	-0.0952	-0.1478	0.1615	-0.064
CHEMBL4445112	COc1ccc(OCC(=O)N[C@@H]2C(=O)N3C(c4nc(C)no4)=C(C)CS[C@H]23)cc1	3d	'='	34985.4	0.08	-1	Mtb (MC2 6220_NRF)	0.122	Spectrophotometric assay (OD580-OD600)	0.28	Training	0.0659	-0.0639	-0.4011	0.0049	0.1362	0.078	-0.1872	-0.1009	-0.0952	-0.1478	0.139	-0.0529
CHEMBL3264827	CCCc1cc(=O)oc2cc(OC3CCN(C(=O)Nc4ccc(F)cc4)CC3)c3c(c12)OC(C)(C)C=C3	3d	'>'	47377.5	0.08	-1	Mtb (MC2 6220_NRF)	0.122	Spectrophotometric assay (OD580-OD600)	0.28	Training	-0.1119	0.0807	-0.4851	-0.3319	0.0972	0.3056	-0.1795	-0.6727	0.0942	0.5637	0.2614	0.2687
CHEMBL3264874	CCCc1cc(=O)oc2c1c(O)cc1oc([N+](=O)[O-])cc12	3d	'>'	48402.7	0.08	-1	Mtb (MC2 6220_NRF)	0.122	Spectrophotometric assay (OD580-OD600)	0.28	Training	0.0659	-0.0639	0.1224	0.059	-0.1525	0.078	0.7395	-0.1009	-0.0952	-0.1478	-0.0783	-0.0288
CHEMBL3264489	CCCc1cc(=O)oc2cc(OC(C)C)c3c(c12)OC(C)(C)C=C3	3d	'>'	48719.6	0.08	-1	Mtb (MC2 6220_NRF)	0.122	Spectrophotometric assay (OD580-OD600)	0.28	Test	0.0659	-0.0639	-0.5941	-0.3319	0.3468	-0.0358	-0.3056	-0.1009	-0.0952	-0.1478	0.6778	-0.2024
CHEMBL3264480	CCCc1cc(=O)oc2c(C(=O)CC)c(N(C)C)c3c(c12)OC(C)(C)C=C3	3d	'>'	48719.8	0.08	-1	Mtb (MC2 6220_NRF)	0.122	Spectrophotometric assay (OD580-OD600)	0.28	Training	0.0659	-0.0639	-0.598	-0.3319	0.5498	-0.0358	-0.3467	-0.1009	-0.0952	-0.1478	0.9733	-0.1704
CHEMBL3264851	CCCc1cc(=O)oc2cc(N3CCC(O)CC3)c3c(c12)OC(C)(C)C=C3	3d	'>'	48719.8	0.08	-1	Mtb (MC2 6220_NRF)	0.122	Spectrophotometric assay (OD580-OD600)	0.28	Training	0.0659	-0.0639	-0.5767	-0.3319	0.0972	-0.0358	-0.2724	-0.1009	-0.0952	-0.1478	0.2614	-0.2051
CHEMBL3264484	CCCc1cc(=O)oc2cc(OC(C)=O)c3c(c12)OC(C)(C)C=C3	3d	'>'	48727	0.08	-1	Mtb (MC2 6220_NRF)	0.122	Spectrophotometric assay (OD580-OD600)	0.28	Training	0.0659	-0.0639	-0.5978	-0.3319	0.222	-0.0358	-0.349	-0.1009	-0.0952	-0.1478	0.3373	-0.2087
CHEMBL3264860	CCCc1cc(=O)oc2cc(NC(=O)c3ccccc3)c3c(c12)OC(C)(C)C=C3	3d	'>'	48786.8	0.08	-1	Mtb (MC2 6220_NRF)	0.122	Spectrophotometric assay (OD580-OD600)	0.28	Test	0.0659	-0.0639	-0.5542	-0.3319	0.0972	0.3056	-0.316	-0.1009	-0.0952	-0.1478	0.2614	0.2267
CHEMBL3264879	CC1(C)C=Cc2c(c3c(-c4ccccc4)cc(=O)oc3c3cc([N+](=O)[O-])oc23)O1	3d	'='	48798	0.08	-1	Mtb (MC2 6220_NRF)	0.122	Spectrophotometric assay (OD580-OD600)	0.28	Training	0.0659	-0.0639	0.1263	0.059	-0.0277	0.4195	0.772	-0.1009	-0.0952	-0.1478	0.0453	0.3853
CHEMBL3264825	CCCc1cc(=O)oc2cc(OC3CCCCC3)c3c(c12)OC(C)(C)C=C3	3d	'>'	48850.7	0.08	-1	Mtb (MC2 6220_NRF)	0.122	Spectrophotometric assay (OD580-OD600)	0.28	Training	0.0659	-0.0639	-0.5941	-0.3319	0.0972	-0.0358	-0.3261	-0.1009	-0.0952	-0.1478	0.2614	-0.2053
CHEMBL3264843	CCCc1cc(=O)oc2cc(NC(C)=O)c3c(c12)OC(C)(C)C=C3	3d	'>'	48872.9	0.08	-1	Mtb (MC2 6220_NRF)	0.122	Spectrophotometric assay (OD580-OD600)	0.28	Training	0.0659	-0.0639	-0.5542	-0.3319	0.222	-0.0358	-0.2603	-0.1009	-0.0952	-0.1478	0.357	-0.2123
CHEMBL3264493	CCCc1cc(=O)oc2cc(C#Cc3ccc(F)cc3)c3c(c12)OC(C)(C)C=C3	3d	'>'	48913.6	0.08	-1	Mtb (MC2 6220_NRF)	0.122	Spectrophotometric assay (OD580-OD600)	0.28	Test	-0.1113	0.0825	-0.5768	-0.3319	0.0972	0.3056	-0.3601	-0.6727	0.0892	0.5623	0.2614	0.2373
CHEMBL3264875	CCCc1cc(=O)oc2c1c(-c1ccc(F)cc1)cc1oc([N+](=O)[O-])cc12	3d	'='	49002.3	0.08	-1	Mtb (MC2 6220_NRF)	0.122	Spectrophotometric assay (OD580-OD600)	0.28	Training	-0.1113	0.0897	0.1437	0.059	-0.1525	0.4195	0.7288	-0.6727	0.0896	0.5623	-0.0783	0.4078
CHEMBL3264481	CCCc1cc(=O)oc2c(C(=O)CC)c(N3CCSCC3)c3c(c12)OC(C)(C)C=C3	3d	'>'	49114.8	0.08	-1	Mtb (MC2 6220_NRF)	0.122	Spectrophotometric assay (OD580-OD600)	0.28	Training	0.0659	-0.0639	-0.5395	-0.3319	0.222	-0.0358	-0.4018	-0.1009	-0.0952	-0.1478	0.4262	-0.1851
CHEMBL3264492	CCCc1cc(=O)oc2cc(OCC(=O)NCCc3ccccc3)c3c(c12)OC(C)(C)C=C3	3d	'>'	49158.7	0.08	-1	Mtb (MC2 6220_NRF)	0.122	Spectrophotometric assay (OD580-OD600)	0.28	Training	0.0659	-0.0639	-0.5502	-0.3319	0.0972	0.3056	-0.2431	-0.1009	-0.0952	-0.1478	0.2614	0.2397
CHEMBL3264858	CCCc1cc(=O)oc2cc(N3CCN(C(=O)NCc4ccccc4)CC3)c3c(c12)OC(C)(C)C=C3	3d	'>'	49220.7	0.08	-1	Mtb (MC2 6220_NRF)	0.122	Spectrophotometric assay (OD580-OD600)	0.28	Test	0.0659	-0.0639	-0.5103	-0.3319	0.0972	0.3056	-0.1904	-0.1009	-0.0952	-0.1478	0.2614	0.235
CHEMBL3264482	CCCc1cc(=O)oc2c(C(=O)CC)c(N3CCN(c4ccccn4)CC3)c3c(c12)OC(C)(C)C=C3	3d	'>'	49220.7	0.08	-1	Mtb (MC2 6220_NRF)	0.122	Spectrophotometric assay (OD580-OD600)	0.28	Training	0.0659	-0.0639	-0.5949	-0.1998	0.222	0.2487	-0.3515	-0.1009	-0.0952	-0.1478	0.4262	0.1929
CHEMBL3264483	CCCc1cc(=O)oc2c(C(=O)CC)c(N3CCN(c4ccncc4)CC3)c3c(c12)OC(C)(C)C=C3	3d	'>'	49220.7	0.08	-1	Mtb (MC2 6220_NRF)	0.122	Spectrophotometric assay (OD580-OD600)	0.28	Training	0.0659	-0.0639	-0.5949	-0.1998	0.222	0.2487	-0.362	-0.1009	-0.0952	-0.1478	0.4262	0.1962
CHEMBL3264898	CCCc1cc(=O)oc2c3c(cc(OCCN4CCOCC4)c12)O[C@H]([N+](=O)[O-])[C@H]3C(C)C	3d	'>'	49272.1	0.08	-1	Mtb (MC2 6220_NRF)	0.122	Spectrophotometric assay (OD580-OD600)	0.28	Training	0.0659	-0.0639	0.1303	0.059	0.0972	-0.0358	0.7583	-0.1009	-0.0952	-0.1478	0.38	-0.1936
CHEMBL3264494	CCCc1cc(=O)oc2cc(C#CCO)c3c(c12)OC(C)(C)C=C3	3d	'>'	49324.9	0.08	-1	Mtb (MC2 6220_NRF)	0.122	Spectrophotometric assay (OD580-OD600)	0.28	Test	0.0659	-0.0639	-0.5768	-0.3319	0.0972	-0.0358	-0.3385	-0.1009	-0.0952	-0.1478	0.2614	-0.2237
CHEMBL3264828	CCCc1cc(=O)oc2cc(OCCCO)c3c(c12)OC(C)(C)C=C3	3d	'>'	49359.8	0.08	-1	Mtb (MC2 6220_NRF)	0.122	Spectrophotometric assay (OD580-OD600)	0.28	Training	0.0659	-0.0639	-0.5728	-0.3319	0.0972	-0.0358	-0.2655	-0.1009	-0.0952	-0.1478	0.2614	-0.199
CHEMBL3264830	CCCc1cc(=O)oc2cc(C#Cc3ccc(C)cc3)c3c(c12)OC(C)(C)C=C3	3d	'>'	49417.4	0.08	-1	Mtb (MC2 6220_NRF)	0.122	Spectrophotometric assay (OD580-OD600)	0.28	Training	0.0659	-0.0639	-0.5981	-0.3319	0.222	0.3056	-0.3498	-0.1009	-0.0952	-0.1478	0.3624	0.2157
CHEMBL3264838	CCCc1cc(=O)oc2cc(N3CCN(C(=O)Nc4ccc(F)c(Cl)c4)CC3)c3c(c12)OC(C)(C)C=C3	3d	'>'	49428.7	0.08	-1	Mtb (MC2 6220_NRF)	0.122	Spectrophotometric assay (OD580-OD600)	0.28	Training	-0.1268	0.5101	-0.3776	-0.3319	0.0972	0.3056	-0.1702	0.555	0.5555	0.6021	0.2614	0.3573
CHEMBL3264899	CCCc1cc(=O)oc2c1c(OCCN1CCOCC1)cc1oc([N+](=O)[O-])c(C(C)C)c12	3d	'>'	49496	0.08	-1	Mtb (MC2 6220_NRF)	0.122	Spectrophotometric assay (OD580-OD600)	0.28	Test	0.0659	-0.0639	0.1303	0.059	0.0972	0.078	0.7401	-0.1009	-0.0952	-0.1478	0.321	-0.0017
CHEMBL3264857	CCCc1cc(=O)oc2cc(N3CCN(C(=O)Nc4ccccc4Oc4ccccc4)CC3)c3c(c12)OC(C)(C)C=C3	3d	'>'	49498.8	0.08	-1	Mtb (MC2 6220_NRF)	0.122	Spectrophotometric assay (OD580-OD600)	0.28	Training	0.0659	-0.0639	-0.5063	-0.3319	0.0972	0.6471	-0.1735	-0.1009	-0.0952	-0.1478	0.2614	0.6828
CHEMBL3264824	CCCc1cc(=O)oc2cc(OCCN3CCCC3)c3c(c12)OC(C)(C)C=C3	3d	'>'	49545	0.08	-1	Mtb (MC2 6220_NRF)	0.122	Spectrophotometric assay (OD580-OD600)	0.28	Training	0.0659	-0.0639	-0.5941	-0.3319	0.0972	-0.0358	-0.3345	-0.1009	-0.0952	-0.1478	0.2614	-0.199
CHEMBL3264841	CCCc1cc(=O)oc2cc(N3CCN(C(=O)Nc4ccc(OC)cc4)CC3)c3c(c12)OC(C)(C)C=C3	3d	'>'	49642.6	0.08	-1	Mtb (MC2 6220_NRF)	0.122	Spectrophotometric assay (OD580-OD600)	0.28	Training	0.0659	-0.0639	-0.5063	-0.3319	0.2611	0.3056	-0.1708	-0.1009	-0.0952	-0.1478	0.4732	0.2676
CHEMBL3264863	CCCc1cc(=O)oc2c3c(c4c(c12)OC(C)(C)C=C4)OC(O)C3=O	3d	'='	49656.8	0.08	-1	Mtb (MC2 6220_NRF)	0.122	Spectrophotometric assay (OD580-OD600)	0.28	Test	0.0659	-0.0639	-0.5727	-0.3319	0.0972	-0.0358	-0.3147	-0.1009	-0.0952	-0.1478	0.2614	-0.1896
CHEMBL3264844	CCCc1cc(=O)oc2cc(NC(=O)Nc3ccc(F)cc3)c3c(c12)OC(C)(C)C=C3	3d	'>'	49708.8	0.08	-1	Mtb (MC2 6220_NRF)	0.122	Spectrophotometric assay (OD580-OD600)	0.28	Training	-0.1119	0.081	-0.4891	-0.3319	0.0972	0.3056	-0.2604	-0.6727	0.0943	0.5637	0.2614	0.2616
CHEMBL3264490	CCCc1cc(=O)oc2cc(OC3CCN(C(=O)NCc4ccccc4)CC3)c3c(c12)OC(C)(C)C=C3	3d	'>'	49740.4	0.08	-1	Mtb (MC2 6220_NRF)	0.122	Spectrophotometric assay (OD580-OD600)	0.28	Training	0.0659	-0.0639	-0.5064	-0.3319	0.0972	0.3056	-0.1779	-0.1009	-0.0952	-0.1478	0.2614	0.2348
CHEMBL3264834	CCCc1cc(=O)oc2cc(Nc3ccccc3)c3c(c12)OC(C)(C)C=C3	3d	'>'	49800.8	0.08	-1	Mtb (MC2 6220_NRF)	0.122	Spectrophotometric assay (OD580-OD600)	0.28	Training	0.0659	-0.0639	-0.5813	-0.3319	0.0972	0.3056	-0.323	-0.1009	-0.0952	-0.1478	0.2614	0.2204
CHEMBL3264854	CCCc1cc(=O)oc2cc(N3CCN(C(=O)Nc4ccc(C(F)(F)F)cc4)CC3)c3c(c12)OC(C)(C)C=C3	3d	'>'	49855.1	0.08	-1	Mtb (MC2 6220_NRF)	0.122	Spectrophotometric assay (OD580-OD600)	0.28	Test	0.2731	0.2944	-0.505	-0.3319	0.0972	0.3056	-0.1731	0.3794	0.4015	1.6442	0.2614	0.2757
CHEMBL3264488	CCCc1cc(=O)oc2cc(OCC3CC3)c3c(c12)OC(C)(C)C=C3	3d	'>'	49938.3	0.08	-1	Mtb (MC2 6220_NRF)	0.122	Spectrophotometric assay (OD580-OD600)	0.28	Training	0.0659	-0.0639	-0.5941	-0.3319	0.0972	-0.0358	-0.3376	-0.1009	-0.0952	-0.1478	0.2614	-0.2007
CHEMBL3264831	CCCc1cc(=O)oc2cc(C#Cc3ccc(OC)cc3)c3c(c12)OC(C)(C)C=C3	3d	'>'	49941.3	0.08	-1	Mtb (MC2 6220_NRF)	0.122	Spectrophotometric assay (OD580-OD600)	0.28	Training	0.0659	-0.0639	-0.5941	-0.3319	0.2611	0.3056	-0.3389	-0.1009	-0.0952	-0.1478	0.4732	0.2359
CHEMBL3264821	CCCc1cc(=O)oc2cc(OC)c3c(c12)OC(C)(C)C=C3	3d	'>'	49941.7	0.08	-1	Mtb (MC2 6220_NRF)	0.122	Spectrophotometric assay (OD580-OD600)	0.28	Training	0.0659	-0.0639	-0.5941	-0.3319	0.2611	-0.0358	-0.3424	-0.1009	-0.0952	-0.1478	0.4731	-0.1853
CHEMBL3264839	CCCc1cc(=O)oc2cc(N3CCN(C(=O)NC4CCCCC4)CC3)c3c(c12)OC(C)(C)C=C3	3d	'>'	50039.6	0.08	-1	Mtb (MC2 6220_NRF)	0.122	Spectrophotometric assay (OD580-OD600)	0.28	Test	0.0659	-0.0639	-0.5103	-0.3319	0.0972	-0.0358	-0.1363	-0.1009	-0.0952	-0.1478	0.2614	-0.2051
CHEMBL3264823	CCCc1cc(=O)oc2cc(OCCN3CCOCC3)c3c(c12)OC(C)(C)C=C3	3d	'>'	50063.8	0.08	-1	Mtb (MC2 6220_NRF)	0.122	Spectrophotometric assay (OD580-OD600)	0.28	Training	0.0659	-0.0639	-0.5901	-0.3319	0.0972	-0.0358	-0.3018	-0.1009	-0.0952	-0.1478	0.2614	-0.199
CHEMBL3264864	CCCc1cc(=O)oc2c(C(=O)N3CCOCC3)c(O)c3c(c12)OC(C)(C)C=C3	3d	'>'	50070.1	0.08	-1	Mtb (MC2 6220_NRF)	0.122	Spectrophotometric assay (OD580-OD600)	0.28	Training	0.0659	-0.0639	-0.5502	-0.3319	0.0972	-0.0358	-0.201	-0.1009	-0.0952	-0.1478	0.2614	-0.1769
CHEMBL3264819	CCCc1cc(=O)oc2c(C(=O)CC)c(N3CCN(Cc4ccc(F)cc4)CC3)c3c(c12)OC(C)(C)C=C3	3d	'='	50132.1	0.08	-1	Mtb (MC2 6220_NRF)	0.122	Spectrophotometric assay (OD580-OD600)	0.28	Training	-0.1119	0.0806	-0.5766	-0.3319	0.222	0.3056	-0.3608	-0.6727	0.0943	0.5637	0.4262	0.2904
CHEMBL3264855	CCCc1cc(=O)oc2cc(N3CCN(C(=O)Nc4ccc(C#N)cc4)CC3)c3c(c12)OC(C)(C)C=C3	3d	'>'	50142.4	0.08	-1	Mtb (MC2 6220_NRF)	0.122	Spectrophotometric assay (OD580-OD600)	0.28	Test	0.0659	-0.0639	-0.5073	-0.3319	0.0972	0.3056	-0.1767	-0.1009	-0.0952	-0.1478	0.2614	0.2335
CHEMBL3264859	CCCc1cc(=O)oc2cc(N3CCN(C(=O)C(C)CC)CC3)c3c(c12)OC(C)(C)C=C3	3d	'>'	50163	0.08	-1	Mtb (MC2 6220_NRF)	0.122	Spectrophotometric assay (OD580-OD600)	0.28	Training	0.0659	-0.0639	-0.5542	-0.3319	0.3468	-0.0358	-0.2301	-0.1009	-0.0952	-0.1478	0.6156	-0.2051
CHEMBL3264833	CCCc1cc(=O)oc2cc(C#CCOc3ccc(F)cc3)c3c(c12)OC(C)(C)C=C3	3d	'>'	50184	0.08	-1	Mtb (MC2 6220_NRF)	0.122	Spectrophotometric assay (OD580-OD600)	0.28	Training	-0.1119	0.0773	-0.5728	-0.3319	0.0972	0.3056	-0.3524	-0.6727	0.0954	0.5637	0.2614	0.2622
CHEMBL3264905	CCCc1cc(=O)oc2c3c(cc(OCCN4CCOCC4)c12)O[C@H]([N+](=O)[O-])[C@H]3C	3d	'>'	50185.2	0.08	-1	Mtb (MC2 6220_NRF)	0.122	Spectrophotometric assay (OD580-OD600)	0.28	Training	0.0659	-0.0639	0.1303	0.059	-0.0277	-0.0358	0.7628	-0.1009	-0.0952	-0.1478	0.0374	-0.1862
CHEMBL3264862	CCCc1cc(=O)oc2c3c(c4c(c12)OC(C)(C)C=C4)OC(C)(OC(C)=O)C3=O	3d	'>'	50199.5	0.08	-1	Mtb (MC2 6220_NRF)	0.122	Spectrophotometric assay (OD580-OD600)	0.28	Test	0.0659	-0.0639	-0.5938	-0.3319	0.3468	-0.0358	-0.3326	-0.1009	-0.0952	-0.1478	0.4249	-0.1952
CHEMBL3264840	CCCc1cc(=O)oc2cc(N3CCN(C(=O)Nc4ccc(OC(F)(F)F)cc4)CC3)c3c(c12)OC(C)(C)C=C3	3d	'>'	50217.9	0.08	-1	Mtb (MC2 6220_NRF)	0.122	Spectrophotometric assay (OD580-OD600)	0.28	Training	1.5083	0.1925	-0.4865	-0.3319	0.0972	0.3056	-0.1556	1.239	0.3619	1.7596	0.2614	0.2462
CHEMBL3264866	Cc1c(Cc2ccccc2)c(=O)oc2c1c1c(c3oc([N+](=O)[O-])cc32)C=CC(C)(C)O1	3d	'>'	50309	0.08	-1	Mtb (MC2 6220_NRF)	0.122	Spectrophotometric assay (OD580-OD600)	0.28	Training	0.0659	-0.0639	0.1263	0.059	0.0972	0.4195	0.7718	-0.1009	-0.0952	-0.1478	0.1172	0.3954
CHEMBL3264486	CCCc1cc(=O)oc2cc(OCCN3CCCCC3)c3c(c12)OC(C)(C)C=C3	3d	'>'	50311.9	0.08	-1	Mtb (MC2 6220_NRF)	0.122	Spectrophotometric assay (OD580-OD600)	0.28	Training	0.0659	-0.0639	-0.5941	-0.3319	0.0972	-0.0358	-0.3345	-0.1009	-0.0952	-0.1478	0.2614	-0.199
CHEMBL3264820	CCCc1cc(=O)oc2c(C(=O)CC)c(N3CCN(c4ccc(OC)cc4)CC3)c3c(c12)OC(C)(C)C=C3	3d	'>'	50325.2	0.08	-1	Mtb (MC2 6220_NRF)	0.122	Spectrophotometric assay (OD580-OD600)	0.28	Test	0.0659	-0.0639	-0.594	-0.3319	0.3859	0.3056	-0.3399	-0.1009	-0.0952	-0.1478	0.638	0.2956
CHEMBL3264885	CCCC1CC(=O)Oc2c1c1c(c3oc([N+](=O)[O-])cc23)C=CC(C)(C)O1	3d	'>'	50369.4	0.08	-1	Mtb (MC2 6220_NRF)	0.122	Spectrophotometric assay (OD580-OD600)	0.28	Training	0.0659	-0.0639	0.1263	0.059	0.0972	0.078	0.7724	-0.1009	-0.0952	-0.1478	0.2647	-0.0296
CHEMBL3264856	CCCc1cc(=O)oc2cc(N3CCN(C(=O)Nc4ccc(C(C)C)cc4)CC3)c3c(c12)OC(C)(C)C=C3	3d	'>'	50421.8	0.08	-1	Mtb (MC2 6220_NRF)	0.122	Spectrophotometric assay (OD580-OD600)	0.28	Training	0.0659	-0.0639	-0.5103	-0.3319	0.3468	0.3056	-0.1817	-0.1009	-0.0952	-0.1478	0.6606	0.2572
CHEMBL3264485	CCCc1cc(=O)oc2cc(OC(=O)/C=C/c3ccccc3)c3c(c12)OC(C)(C)C=C3	3d	'>'	50423.8	0.08	-1	Mtb (MC2 6220_NRF)	0.122	Spectrophotometric assay (OD580-OD600)	0.28	Training	0.0659	-0.0639	-0.5978	-0.3319	0.0972	0.3056	-0.3502	-0.1009	-0.0952	-0.1478	0.2614	0.2206
CHEMBL3264842	CCCCCCCNC(=O)N1CCN(c2cc3oc(=O)cc(CCC)c3c3c2C=CC(C)(C)O3)CC1	3d	'>'	50437.8	0.08	-1	Mtb (MC2 6220_NRF)	0.122	Spectrophotometric assay (OD580-OD600)	0.28	Test	0.0659	-0.0639	-0.5103	-0.3319	0.222	-0.0358	-0.1532	-0.1009	-0.0952	-0.1478	0.4856	-0.2051
CHEMBL3264829	CCCc1cc(=O)oc2cc(OCCc3cccs3)c3c(c12)OC(C)(C)C=C3	3d	'>'	50440.1	0.08	-1	Mtb (MC2 6220_NRF)	0.122	Spectrophotometric assay (OD580-OD600)	0.28	Training	0.0659	-0.0639	-0.5356	-0.3319	0.0972	0.1918	-0.3706	-0.1009	-0.0952	-0.1478	0.2614	0.1611
CHEMBL3264892	Cc1cc(=O)oc2cc(NC(=O)c3ccc([N+](=O)[O-])o3)c3c(c12)OC(C)(C)C=C3	3d	'>'	50459.2	0.08	-1	Mtb (MC2 6220_NRF)	0.122	Spectrophotometric assay (OD580-OD600)	0.28	Training	0.0659	-0.0639	0.1702	0.059	0.0972	0.1918	0.8161	-0.1009	-0.0952	-0.1478	0.1451	0.1232
CHEMBL3264491	CCCc1cc(=O)oc2cc(OCc3ccccc3)c3c(c12)OC(C)(C)C=C3	3d	'>'	50471.5	0.08	-1	Mtb (MC2 6220_NRF)	0.122	Spectrophotometric assay (OD580-OD600)	0.28	Training	0.0659	-0.0639	-0.5941	-0.3319	0.0972	0.3056	-0.3436	-0.1009	-0.0952	-0.1478	0.2614	0.2397
CHEMBL3264861	CCCc1cc(=O)oc2cc(NC(=O)Nc3cccc4ccccc34)c3c(c12)OC(C)(C)C=C3	3d	'>'	50601.7	0.08	-1	Mtb (MC2 6220_NRF)	0.122	Spectrophotometric assay (OD580-OD600)	0.28	Test	0.0659	-0.0639	-0.5104	-0.3319	0.0972	0.5333	-0.2585	-0.1009	-0.0952	-0.1478	0.2614	0.5103
CHEMBL3264849	CCCc1cc(=O)oc2cc(NCc3ccccc3)c3c(c12)OC(C)(C)C=C3	3d	'>'	50603.2	0.08	-1	Mtb (MC2 6220_NRF)	0.122	Spectrophotometric assay (OD580-OD600)	0.28	Training	0.0659	-0.0639	-0.5813	-0.3319	0.0972	0.3056	-0.3313	-0.1009	-0.0952	-0.1478	0.2614	0.2338
CHEMBL3264826	CCCc1cc(=O)oc2cc(OCC=C(C)C)c3c(c12)OC(C)(C)C=C3	3d	'>'	50782.9	0.08	-1	Mtb (MC2 6220_NRF)	0.122	Spectrophotometric assay (OD580-OD600)	0.28	Training	0.0659	-0.0639	-0.5941	-0.3319	0.3468	-0.0358	-0.3406	-0.1009	-0.0952	-0.1478	0.6167	-0.2007
CHEMBL3264835	CCCc1cc(=O)oc2cc(NCc3cccc(F)c3)c3c(c12)OC(C)(C)C=C3	3d	'>'	50831.1	0.08	-1	Mtb (MC2 6220_NRF)	0.122	Spectrophotometric assay (OD580-OD600)	0.28	Training	-0.0831	0.0944	-0.56	-0.3319	0.0972	0.3056	-0.3414	-0.6615	0.0949	0.5749	0.2614	0.2723
CHEMBL3264850	CCCc1cc(=O)oc2cc(NCc3ccc(F)cc3)c3c(c12)OC(C)(C)C=C3	3d	'>'	50831.1	0.08	-1	Mtb (MC2 6220_NRF)	0.122	Spectrophotometric assay (OD580-OD600)	0.28	Test	-0.1119	0.0809	-0.56	-0.3319	0.0972	0.3056	-0.3416	-0.6727	0.0942	0.5637	0.2614	0.2718
CHEMBL3264837	CCCc1cc(=O)oc2cc(N3CCN(C(=O)Nc4ccc(F)cc4)CC3)c3c(c12)OC(C)(C)C=C3	3d	'>'	50858.5	0.08	-1	Mtb (MC2 6220_NRF)	0.122	Spectrophotometric assay (OD580-OD600)	0.28	Training	-0.1119	0.0808	-0.489	-0.3319	0.0972	0.3056	-0.192	-0.6727	0.0942	0.5637	0.2614	0.2689
CHEMBL3264881	CCCc1c(F)c(=O)oc2c1c1c(c3oc([N+](=O)[O-])cc32)C=CC(C)(C)O1	3d	'='	50891.9	0.08	-1	Mtb (MC2 6220_NRF)	0.122	Spectrophotometric assay (OD580-OD600)	0.28	Training	-0.1495	0.1876	0.1476	0.059	0.0972	0.078	0.782	0.4579	0.1155	0.6399	0.2614	-0.0386
CHEMBL3264878	Cc1cc(=O)oc2cc(-c3ccc([N+](=O)[O-])o3)c3c(c12)OC(C)(C)C=C3	3d	'>'	50943.9	0.08	-1	Mtb (MC2 6220_NRF)	0.122	Spectrophotometric assay (OD580-OD600)	0.28	Training	0.0659	-0.0639	0.1263	0.059	0.0972	0.1918	0.7766	-0.1009	-0.0952	-0.1478	0.1451	0.1072
CHEMBL3264495	CCCc1cc(=O)oc2c(C(=O)CC)c(N3CCOCC3)c3c(c12)OC(C)(C)C=C3	3d	'>'	51032.8	0.08	-1	Mtb (MC2 6220_NRF)	0.122	Spectrophotometric assay (OD580-OD600)	0.28	Test	0.0659	-0.0639	-0.594	-0.3319	0.222	-0.0358	-0.3157	-0.1009	-0.0952	-0.1478	0.4262	-0.1851
CHEMBL3264852	CCCc1cc(=O)oc2cc(N(C)C)c3c(c12)OC(C)(C)C=C3	3d	'>'	51053	0.08	-1	Mtb (MC2 6220_NRF)	0.122	Spectrophotometric assay (OD580-OD600)	0.28	Training	0.0659	-0.0639	-0.5981	-0.3319	0.425	-0.0358	-0.3501	-0.1009	-0.0952	-0.1478	0.8087	-0.1904
CHEMBL3264845	CCCc1cc(=O)oc2cc(NC(=O)c3cnccn3)c3c(c12)OC(C)(C)C=C3	3d	'>'	51094.7	0.08	-1	Mtb (MC2 6220_NRF)	0.122	Spectrophotometric assay (OD580-OD600)	0.28	Training	0.0659	-0.0639	-0.5481	-0.0676	0.0972	0.1918	-0.3258	-0.1009	-0.0952	-0.1478	0.2614	0.1016
CHEMBL3264836	CCCc1cc(=O)oc2cc(N3CCSCC3)c3c(c12)OC(C)(C)C=C3	3d	'>'	51144	0.08	-1	Mtb (MC2 6220_NRF)	0.122	Spectrophotometric assay (OD580-OD600)	0.28	Training	0.0659	-0.0639	-0.5396	-0.3319	0.0972	-0.0358	-0.4052	-0.1009	-0.0952	-0.1478	0.2614	-0.2051
CHEMBL3264832	CCCc1cc(=O)oc2cc(C#Cc3ccccn3)c3c(c12)OC(C)(C)C=C3	3d	'>'	51152.3	0.08	-1	Mtb (MC2 6220_NRF)	0.122	Spectrophotometric assay (OD580-OD600)	0.28	Test	0.0659	-0.0639	-0.595	-0.1998	0.0972	0.2487	-0.3535	-0.1009	-0.0952	-0.1478	0.2614	0.1371
CHEMBL3264822	CCCc1cc(=O)oc2cc(OC(=O)c3ccccc3)c3c(c12)OC(C)(C)C=C3	3d	'>'	51224.3	0.08	-1	Mtb (MC2 6220_NRF)	0.122	Spectrophotometric assay (OD580-OD600)	0.28	Training	0.0659	-0.0639	-0.5978	-0.3319	0.0972	0.3056	-0.3504	-0.1009	-0.0952	-0.1478	0.2614	0.2314
CHEMBL3264847	CCCc1cc(=O)oc2c(C(=O)O)c(O)c3c(c12)OC(C)(C)C=C3	3d	'>'	51462.1	0.08	-1	Mtb (MC2 6220_NRF)	0.122	Spectrophotometric assay (OD580-OD600)	0.28	Training	0.0659	-0.0639	-0.5979	-0.3319	0.0972	-0.0358	-0.3491	-0.1009	-0.0952	-0.1478	0.2614	-0.1677
CHEMBL3264487	CCCc1cc(=O)oc2cc(OC3CCCC3)c3c(c12)OC(C)(C)C=C3	3d	'>'	64889.3	0.08	-1	Mtb (MC2 6220_NRF)	0.122	Spectrophotometric assay (OD580-OD600)	0.28	Training	0.0659	-0.0639	-0.5941	-0.3319	0.0972	-0.0358	-0.3261	-0.1009	-0.0952	-0.1478	0.2614	-0.2053
CHEMBL1727	CC1=C(C(=O)O)N2C(=O)[C@@H](NC(=O)[C@H](N)c3ccccc3)[C@H]2SC1	3d	'='	97841.1	0.08	-1	Mtb (MC2 6220_RF)	0.062	Spectrophotometric assay (OD580-OD600)	0.28	Test	0.0659	-0.0639	-0.4066	-0.3319	-0.0493	-0.0973	-0.7214	-0.1009	-0.0952	-0.1478	-0.1556	-0.2496
CHEMBL3264904	CCCc1cc(=O)oc2c1c(OCCN1CCOCC1)cc1[nH]c([N+](=O)[O-])cc12	3d	'>'	124558	0.08	-1	Mtb (MC2 6220_NRF)	0.122	Spectrophotometric assay (OD580-OD600)	0.28	Training	0.0659	-0.0639	0.1432	0.059	-0.1525	0.078	0.82	-0.1009	-0.0952	-0.1478	-0.0783	-0.0402
CHEMBL4565205	CCCCOc1ccc(CCC(=O)N[C@@H]2C(=O)N3C(c4nc(C)no4)=C(C)CS[C@H]23)cc1	3d	'='	130013	0.08	-1	Mtb (MC2 6220_NRF)	0.122	Spectrophotometric assay (OD580-OD600)	0.28	Training	0.0659	-0.0639	-0.405	0.0049	0.0972	0.078	-0.1948	-0.1009	-0.0952	-0.1478	0.1514	-0.0758
CHEMBL1315615	CCCOC(=O)N[C@@H]1C(=O)N2C(C(=O)OCCC)=C(C)CS[C@H]12	3d	'='	161906	0.08	-1	Mtb (MC2 6220_RF)	0.062	Spectrophotometric assay (OD580-OD600)	0.28	Training	0.0659	-0.0639	-0.4556	-0.3319	0.1285	-0.3404	-0.7639	-0.1009	-0.0952	-0.1478	0.3272	-0.6924
CHEMBL1727	CC1=C(C(=O)O)N2C(=O)[C@@H](NC(=O)[C@H](N)c3ccccc3)[C@H]2SC1	3d	'='	176598	0.08	-1	Mtb (MC2 6220_NRF)	0.122	Spectrophotometric assay (OD580-OD600)	0.28	Test	0.0659	-0.0639	-0.4066	-0.3319	-0.1525	-0.0358	-0.2452	-0.1009	-0.0952	-0.1478	-0.1556	-0.2496
CHEMBL3264897	CCCc1cc(=O)oc2c3c(cc(OCCN4CCOCC4)c12)OC(C)([N+](=O)[O-])C3O	3d	'='	230176	0.08	-1	Mtb (MC2 6220_NRF)	0.122	Spectrophotometric assay (OD580-OD600)	0.28	Training	0.0659	-0.0639	0.1517	0.059	-0.0277	-0.0358	0.9218	-0.1009	-0.0952	-0.1478	0.0769	-0.1862
CHEMBL3264900	CCCc1cc(=O)oc2c1c(OCCN1CCOCC1)cc1oc([N+](=O)[O-])c(CO)c12	3d	'='	231251	0.08	-1	Mtb (MC2 6220_NRF)	0.122	Spectrophotometric assay (OD580-OD600)	0.28	Training	0.0659	-0.0639	0.1517	0.059	-0.1525	0.078	0.7601	-0.1009	-0.0952	-0.1478	-0.0783	0.0044
CHEMBL2356535	CCCOC(=O)C1=C(C)CS[C@@H]2[C@H](NC(=O)COc3ccccc3)C(=O)N12	3d	'>'	256108	0.08	-1	Mtb (MC2 6220_RF)	0.062	Spectrophotometric assay (OD580-OD600)	0.28	Training	0.0659	-0.0639	-0.4518	-0.3319	0.0396	-0.0973	-0.7276	-0.1009	-0.0952	-0.1478	0.0858	-0.2445
CHEMBL4536822	CCCOC[C@H]1C(C)=CS[C@@H]2[C@H](NC(=O)COc3ccccc3)C(=O)N12	3d	'>'	265618	0.08	-1	Mtb (MC2 6220_NRF)	0.122	Spectrophotometric assay (OD580-OD600)	0.28	Test	0.0659	-0.0639	-0.4481	-0.3319	-0.0277	-0.0358	-0.1932	-0.1009	-0.0952	-0.1478	0.1007	-0.2445
CHEMBL4437141	COCC1=C(C)CS[C@@H]2[C@H](NC(=O)COc3ccccc3)C(=O)N12	3d	'>'	287010	0.08	-1	Mtb (MC2 6220_NRF)	0.122	Spectrophotometric assay (OD580-OD600)	0.28	Training	0.0659	-0.0639	-0.4481	-0.3319	0.0114	-0.0358	-0.2177	-0.1009	-0.0952	-0.1478	0.1351	-0.2445
CHEMBL4558776	CC1=CS[C@@H]2[C@H](NC(=O)COc3ccccc3)C(=O)N2[C@H]1CO	3d	'>'	299043	0.08	-1	Mtb (MC2 6220_NRF)	0.122	Spectrophotometric assay (OD580-OD600)	0.28	Training	0.0659	-0.0639	-0.4308	-0.3319	-0.1525	-0.0358	-0.1671	-0.1009	-0.0952	-0.1478	-0.1407	-0.2445
CHEMBL3264877	CCCc1cc(=O)oc2c1c1c(c3occc32)C=CC(C)(C)O1	3d	'>'	322217	0.08	-1	Mtb (MC2 6220_NRF)	0.122	Spectrophotometric assay (OD580-OD600)	0.28	Training	0.0659	-0.0639	-0.5941	-0.3319	0.0972	0.078	-0.3412	-0.1009	-0.0952	-0.1478	0.2614	-0.0551
CHEMBL1698493	CCCN[C@@H]1C(=O)N2C(C(=O)OCCC)=C(C)CS[C@H]12	3d	'>'	335109	0.08	-1	Mtb (MC2 6220_RF)	0.062	Spectrophotometric assay (OD580-OD600)	0.28	Test	0.0659	-0.0639	-0.4829	-0.3319	0.1285	-0.3404	-0.752	-0.1009	-0.0952	-0.1478	0.3272	-0.6924
CHEMBL7438	O=[N+]([O-])c1cc2ccccc2o1	3d	'>'	613008	0.08	-1	Mtb (MC2 6220_NRF)	0.122	Spectrophotometric assay (OD580-OD600)	0.28	Training	0.0659	-0.0639	0.1221	0.059	-0.2773	0.078	0.739	-0.1009	-0.0952	-0.1478	-0.2943	-0.0799
CHEMBL4560297	CCN(CC)c1ccc([C@H](c2cc3cc(Br)ccc3nc2OC)[C@@](O)(CCN(C)C)c2cc(OC)nc(OC)c2)cn1	4d	'='	4.6977	0.155	1	Mtb (H37Rv)	0.368	AlamarBlue/Resazurin/MABA method	0.525	Training	-0.223	0.1185	0.0493	0.2093	0.6895	0.1618	-0.1993	0.7532	0.9903	-0.5042	1.1321	0.6067
CHEMBL4529465	COc1cc([C@](O)(CCN(C)C)[C@@H](c2cc3cc(Br)ccc3nc2OC)c2cccc(OC)c2F)cc(OC)n1	4d	'='	4.88194	0.155	1	Mtb (H37Rv)	0.368	AlamarBlue/Resazurin/MABA method	0.525	Training	-0.4054	0.5044	0.0802	0.0254	0.5403	0.2609	-0.1718	0.9889	1.2672	0.5985	1.0109	0.7745
CHEMBL4553146	COc1cc([C@](O)(CCN(C)C)[C@@H](c2cc3cc(Br)ccc3nc2OC)c2cc(OC)nc(OC)c2OC)cc(OC)n1	4d	'='	6.0831	0.155	1	Mtb (H37Rv)	0.368	AlamarBlue/Resazurin/MABA method	0.525	Training	-0.223	0.12	0.0606	0.2093	1.1108	0.1618	-0.1871	0.7532	0.9902	-0.5042	1.5413	0.7194
CHEMBL4543449	COc1cc([C@](O)(CCN(C)C)[C@H](c2cc(OC(C)C)ncc2OC)c2cc3cc(Br)ccc3nc2OC)cc(OC)n1	4d	'<'	6.10137	0.155	1	Mtb (H37Rv)	0.368	AlamarBlue/Resazurin/MABA method	0.525	Training	-0.223	0.1197	0.055	0.2093	0.9747	0.1618	-0.2046	0.7532	0.9902	-0.5042	1.5582	0.6574
CHEMBL4560236	COc1cc([C@](O)(CCN(C)C)[C@H](c2cc(OC(C)C)cnc2OC)c2cc3cc(Br)ccc3nc2OC)cc(OC)n1	4d	'<'	6.10137	0.155	1	Mtb (H37Rv)	0.368	AlamarBlue/Resazurin/MABA method	0.525	Training	-0.223	0.1196	0.055	0.2093	0.9747	0.1618	-0.1186	0.7532	0.9902	-0.5042	1.5719	0.6547
CHEMBL4524270	COc1cc([C@](O)(CCN(C)C)[C@@H](c2cc3cc(Br)ccc3nc2OC)c2cccc3c2CCCC3)cc(OC)n1	4d	'<'	6.44548	0.155	1	Mtb (H37Rv)	0.368	AlamarBlue/Resazurin/MABA method	0.525	Training	-0.223	0.1201	0.045	0.0254	0.2551	0.2609	-0.1935	0.7532	0.9902	-0.5042	0.7207	0.7131
CHEMBL4531693	COc1cc([C@](O)(CCN(C)C)[C@@H](c2cc3cc(Br)ccc3nc2OC)c2cccc3ccoc23)cc(OC)n1	4d	'<'	6.595	0.155	1	Mtb (H37Rv)	0.368	AlamarBlue/Resazurin/MABA method	0.525	Test	-0.223	0.1197	0.0505	0.0254	0.2551	0.4589	-0.1795	0.7532	0.9902	-0.5042	0.7207	0.8984
CHEMBL4570895	COc1cc([C@](O)(CCN(C)C)[C@H](c2cc(OC(C)C)cnc2OC)c2cc3cc(C#N)ccc3nc2OC)cc(OC)n1	4d	'<'	6.64783	0.155	1	Mtb (H37Rv)	0.368	AlamarBlue/Resazurin/MABA method	0.525	Training	0.1047	-0.6543	-0.1295	0.2093	0.9747	0.1618	-0.1372	-0.438	-0.6447	-0.5217	1.5719	0.3507
CHEMBL4525464	CCSc1cc([C@H](c2cc3cc(Br)ccc3nc2OC)[C@@](O)(CCN(C)C)c2cc(OC)nc(OC)c2)cc(N(C)C)n1	4d	'='	14.9105	0.155	1	Mtb (H37Rv)	0.368	AlamarBlue/Resazurin/MABA method	0.525	Training	-0.223	0.1206	0.1916	0.2093	1.0427	0.1618	-0.2161	0.7532	0.9903	-0.5042	1.6119	0.6804
CHEMBL4569529	CCOc1cc([C@H](c2cc3cc(Br)ccc3nc2OC)[C@@](O)(CCN(C)C)c2cc(OC)nc(OC)c2)cc(OC(C)C)n1	4d	'<'	14.9338	0.155	1	Mtb (H37Rv)	0.368	AlamarBlue/Resazurin/MABA method	0.525	Training	-0.223	0.1193	0.055	0.2093	0.9067	0.1618	-0.1584	0.7532	0.9903	-0.5042	1.4884	0.6305
CHEMBL4534128	CCOc1cc(C(O)(CCN(C)C)C(c2cc3cc(Br)ccc3nc2OC)c2ccnc(OC)c2OC)cc(OC(C)C)n1	4d	'='	14.9338	0.155	1	Mtb (H37Rv)	0.368	AlamarBlue/Resazurin/MABA method	0.525	Test	-0.223	0.1197	0.0603	0.2093	0.9067	0.1618	-0.1554	0.7532	0.9902	-0.5042	1.4982	0.6466
CHEMBL4564722	COc1cc([C@](O)(CCN(C)C)[C@H](c2cc(OC)nc(OC3CCC3)c2)c2cc3cc(Br)ccc3nc2OC)cc(OC)n1	4d	'='	14.979	0.155	1	Mtb (H37Rv)	0.368	AlamarBlue/Resazurin/MABA method	0.525	Training	-0.223	0.1193	0.055	0.2093	0.5403	0.1618	-0.1605	0.7532	0.9903	-0.5042	1.0011	0.6389
CHEMBL4542973	COc1cc([C@](O)(CCN(C)C)[C@H](c2cc(SC)nc(SC)c2)c2cc3cc(Br)ccc3nc2OC)cc(OC)n1	4d	'<'	15.1591	0.155	1	Mtb (H37Rv)	0.368	AlamarBlue/Resazurin/MABA method	0.525	Training	-0.223	0.1211	0.212	0.2093	0.8255	0.1618	-0.0365	0.7532	0.9903	-0.5042	1.2511	0.7377
CHEMBL4537029	COc1cc([C@](O)(CCN(C)C)[C@H](c2cc(OC)c(OC)nc2OC)c2cc3cc(Br)ccc3nc2OC)cc(OC)n1	4d	'<'	15.2077	0.155	1	Mtb (H37Rv)	0.368	AlamarBlue/Resazurin/MABA method	0.525	Training	-0.223	0.1197	0.0606	0.2093	1.1108	0.1618	-0.177	0.7532	0.9902	-0.5042	1.5414	0.7201
CHEMBL4573364	COc1cc([C@](O)(CCN(C)C)[C@H](c2cc(OC)nc(OC(C)C)c2)c2cc3cc(Br)ccc3nc2OC)cc(OC)n1	4d	'<'	15.2534	0.155	1	Mtb (H37Rv)	0.368	AlamarBlue/Resazurin/MABA method	0.525	Test	-0.223	0.1192	0.055	0.2093	0.9747	0.1618	-0.1247	0.7532	0.9903	-0.5042	1.5719	0.643
CHEMBL4530411	CCCOc1cc([C@H](c2cc3cc(Br)ccc3nc2OC)[C@@](O)(CCN(C)C)c2cc(OC)nc(OC)c2)cc(OC)n1	4d	'='	15.2534	0.155	1	Mtb (H37Rv)	0.368	AlamarBlue/Resazurin/MABA method	0.525	Training	-0.223	0.1192	0.055	0.2093	0.7575	0.1618	-0.1684	0.7532	0.9903	-0.5042	1.332	0.6461
CHEMBL4543668	COc1cc([C@](O)(CCN(C)C)[C@H](c2cc(OC)nc(N(C)C)c2)c2cc3cc(Br)ccc3nc2OC)cc(OC)n1	4d	'='	15.6109	0.155	1	Mtb (H37Rv)	0.368	AlamarBlue/Resazurin/MABA method	0.525	Training	-0.223	0.1194	0.0495	0.2093	1.1108	0.1618	-0.1946	0.7532	0.9903	-0.5042	1.6949	0.6596
CHEMBL4521975	COc1cc([C@H](c2cc3cc(Br)ccc3nc2OC)[C@@](O)(CCN(C)C)c2cc(OC)nc(OC)c2)c(OC)cn1	4d	'<'	15.9352	0.155	1	Mtb (H37Rv)	0.368	AlamarBlue/Resazurin/MABA method	0.525	Training	-0.223	0.1195	0.0603	0.2093	0.8255	0.1618	-0.1797	0.7532	0.9902	-0.5042	1.2609	0.6771
CHEMBL4519972	COc1cc([C@](O)(CCN(C)C)[C@@H](c2cc3cc(Br)ccc3nc2OC)c2cccc(OC)c2OC)cc(OC)n1	4d	'<'	15.9604	0.155	1	Mtb (H37Rv)	0.368	AlamarBlue/Resazurin/MABA method	0.525	Test	-0.223	0.1196	0.0561	0.0254	0.8255	0.2609	-0.1669	0.7532	0.9902	-0.5042	1.3009	0.7744
CHEMBL4551182	CCOc1cc([C@H](c2cc3cc(C#N)ccc3nc2OC)[C@@](O)(CCN(C)C)c2cc(OC)nc(OC)c2)cc(OC(C)C)n1	4d	'='	16.2409	0.155	1	Mtb (H37Rv)	0.368	AlamarBlue/Resazurin/MABA method	0.525	Training	0.1047	-0.6543	-0.1295	0.2093	0.9067	0.1618	-0.1769	-0.438	-0.6447	-0.5217	1.4884	0.3264
CHEMBL4548735	COc1cc([C@](O)(CCN(C)C)[C@@H](c2cc3cc(Br)ccc3nc2OC)c2ccnc(OC)c2F)cc(OC)n1	4d	'<'	16.247	0.155	1	Mtb (H37Rv)	0.368	AlamarBlue/Resazurin/MABA method	0.525	Training	-0.2927	0.4968	0.0844	0.2093	0.5403	0.1618	-0.1712	1.6703	1.2709	0.6396	0.9709	0.6786
CHEMBL4560398	COc1cc([C@](O)(CCN(C)C)[C@H](c2ccc(OC)c(F)c2)c2cc3cc(Br)ccc3nc2OC)cc(OC)n1	4d	'='	16.2731	0.155	1	Mtb (H37Rv)	0.368	AlamarBlue/Resazurin/MABA method	0.525	Training	-0.397	0.4132	0.0802	0.0254	0.5403	0.2609	-0.1873	0.31	1.2633	0.603	1.0109	0.7725
CHEMBL4546662	COc1cc([C@](O)(CCN(C)C)[C@@H](c2cc3cc(Br)ccc3nc2OC)c2cccc3c2CCC3)cc(OC)n1	4d	'='	16.4864	0.155	1	Mtb (H37Rv)	0.368	AlamarBlue/Resazurin/MABA method	0.525	Test	-0.223	0.1199	0.045	0.0254	0.2551	0.2609	-0.1935	0.7532	0.9902	-0.5042	0.7207	0.7131
CHEMBL4534697	COc1cc([C@](O)(CCN(C)C)[C@H](c2cc(OC)c(OC)nc2OC)c2cc3cc(C#N)ccc3nc2OC)cc(OC)n1	4d	'<'	16.5651	0.155	1	Mtb (H37Rv)	0.368	AlamarBlue/Resazurin/MABA method	0.525	Training	0.1047	-0.6543	-0.1239	0.2093	1.1108	0.1618	-0.1955	-0.438	-0.6447	-0.5217	1.5414	0.4161
CHEMBL4550410	COc1cc([C@](O)(CCN(C)C)[C@H](c2cc(OC)nc(OC(C)C)c2)c2cc3cc(C#N)ccc3nc2OC)cc(OC)n1	4d	'='	16.6196	0.155	1	Mtb (H37Rv)	0.368	AlamarBlue/Resazurin/MABA method	0.525	Training	0.1047	-0.6543	-0.1295	0.2093	0.9747	0.1618	-0.1433	-0.438	-0.6447	-0.5217	1.5719	0.3389
CHEMBL4530550	COc1cc([C@](O)(CCN(C)C)[C@@H](c2cc3cc(Br)ccc3nc2OC)c2cccc(C)c2F)cc(OC)n1	4d	'<'	16.7082	0.155	1	Mtb (H37Rv)	0.368	AlamarBlue/Resazurin/MABA method	0.525	Training	-0.5393	0.4994	0.0746	0.0254	0.4723	0.2609	-0.1795	1.3655	1.2546	0.4692	0.85	0.7468
CHEMBL4517564	CCN(CC)c1ccc([C@H](c2cc3cc(C#N)ccc3nc2OC)[C@@](O)(CCN(C)C)c2cc(OC)nc(OC)c2)cn1	4d	'<'	17.1022	0.155	1	Mtb (H37Rv)	0.368	AlamarBlue/Resazurin/MABA method	0.525	Test	0.1047	-0.6543	-0.1352	0.2093	0.6895	0.1618	-0.2178	-0.438	-0.6447	-0.5217	1.1321	0.3027
CHEMBL4519868	CCSc1cc([C@H](c2cc3cc(Br)ccc3nc2OC)[C@@](O)(CCN(C)C)c2cc(OC)nc(OC)c2)cc(SCC)n1	4d	'<'	29.0812	0.155	1	Mtb (H37Rv)	0.368	AlamarBlue/Resazurin/MABA method	0.525	Training	-0.223	0.1213	0.212	0.2093	0.6895	0.1618	-0.423	0.7532	0.9903	-0.5042	1.0299	0.704
CHEMBL4541578	CCOc1cc(C(O)(CCN(C)C)C(c2cc(OC)nc(OC)c2)c2cc3cc(Br)ccc3nc2OC)cc(OC(C)C)n1	4d	'<'	29.8677	0.155	1	Mtb (H37Rv)	0.368	AlamarBlue/Resazurin/MABA method	0.525	Training	-0.223	0.1192	0.055	0.2093	0.9067	0.1618	-0.1584	0.7532	0.9903	-0.5042	1.4884	0.6305
CHEMBL4534204	CCOc1cc([C@](O)(CCN(C)C)[C@H](c2ccc(N(CC)CC)nc2)c2cc3cc(Br)ccc3nc2OC)cc(OCC)n1	4d	'<'	30.0003	0.155	1	Mtb (H37Rv)	0.368	AlamarBlue/Resazurin/MABA method	0.525	Training	-0.223	0.1186	0.0493	0.2093	0.5535	0.1618	-0.1629	0.7532	0.9903	-0.5042	1.026	0.5817
CHEMBL4561836	CCOc1cc([C@](O)(CCN(C)C)[C@@H](c2cc3cc(Br)ccc3nc2OC)c2ccnc(OC)c2OC)cc(OCC)n1	4d	'<'	30.5069	0.155	1	Mtb (H37Rv)	0.368	AlamarBlue/Resazurin/MABA method	0.525	Test	-0.223	0.1196	0.0603	0.2093	0.6895	0.1618	-0.1512	0.7532	0.9902	-0.5042	1.1548	0.6538
CHEMBL4532620	CCOc1cc([C@](O)(CCN(C)C)[C@@H](c2cc3cc(Br)ccc3nc2OC)c2cccc(OC)c2OC)cc(OCC)n1	4d	'<'	30.553	0.155	1	Mtb (H37Rv)	0.368	AlamarBlue/Resazurin/MABA method	0.525	Training	-0.223	0.1197	0.0561	0.0254	0.6895	0.2609	-0.1305	0.7532	0.9902	-0.5042	1.1948	0.7494
CHEMBL4565089	CCOc1cc([C@](O)(CCN(C)C)[C@@H](c2cc3cc(Br)ccc3nc2OC)c2cccc(OC)c2F)cc(OCC)n1	4d	'='	31.125	0.155	1	Mtb (H37Rv)	0.368	AlamarBlue/Resazurin/MABA method	0.525	Training	-0.4054	0.5051	0.0802	0.0254	0.4043	0.2609	-0.1355	0.9889	1.2672	0.5985	0.9048	0.7495
CHEMBL4216673	COc1nc2ccc(Br)cc2cc1[C@@H](c1ccnc(OC)c1OC)[C@@](O)(CCN(C)C)c1cccc(OC(F)F)c1	4d	'<'	31.6206	0.155	1	Mtb (H37Rv)	0.368	AlamarBlue/Resazurin/MABA method	0.525	Training	0.0734	0.351	0.0608	0.0254	0.2551	0.2609	-0.1763	0.9223	1.4025	0.9338	0.7305	0.7116
CHEMBL4578975	COc1cc([C@](O)(CCN(C)C)[C@@H](c2cc3cc(Br)ccc3nc2OC)c2ccnc(OC)c2OC)cc(OC)n1	4d	'<'	31.8705	0.155	1	Mtb (H37Rv)	0.368	AlamarBlue/Resazurin/MABA method	0.525	Test	-0.223	0.1195	0.0603	0.2093	0.8255	0.1618	-0.1875	0.7532	0.9902	-0.5042	1.2609	0.6787
CHEMBL4593713	COc1cnc(OC)c([C@H](c2cc3cc(Br)ccc3nc2OC)[C@@](O)(CCN(C)C)c2cc(OC)nc(OC)c2)c1	4d	'<'	31.8705	0.155	1	Mtb (H37Rv)	0.368	AlamarBlue/Resazurin/MABA method	0.525	Training	-0.223	0.1194	0.055	0.2093	0.8255	0.1618	-0.1804	0.7532	0.9902	-0.5042	1.2914	0.6781
CHEMBL4569766	CCOc1cc([C@](O)(CCN(C)C)[C@@H](c2cc3cc(Br)ccc3nc2OC)c2cccc(C)c2F)cc(OCC)n1	4d	'<'	31.9198	0.155	1	Mtb (H37Rv)	0.368	AlamarBlue/Resazurin/MABA method	0.525	Training	-0.5393	0.5001	0.0746	0.0254	0.3363	0.2609	-0.1431	1.3655	1.2546	0.4692	0.7439	0.7218
CHEMBL4545432	COc1cc([C@](O)(CCN(C)C)[C@@H](c2cc3cc(Br)ccc3nc2OC)c2cccc3c2OCCO3)cc(OC)n1	4d	'='	32.0241	0.155	1	Mtb (H37Rv)	0.368	AlamarBlue/Resazurin/MABA method	0.525	Training	-0.223	0.1196	0.0561	0.0254	0.2551	0.2609	-0.1236	0.7532	0.9902	-0.5042	0.7207	0.7369
CHEMBL4548550	COc1cc([C@](O)(CCN(C)C)[C@@H](c2cc3cc(Br)ccc3nc2OC)c2cccc3c2OCO3)cc(OC)n1	4d	'<'	32.7595	0.155	1	Mtb (H37Rv)	0.368	AlamarBlue/Resazurin/MABA method	0.525	Test	-0.223	0.1194	0.0561	0.0254	0.2551	0.2609	-0.1659	0.7532	0.9902	-0.5042	0.7207	0.7369
CHEMBL4574425	COc1cc([C@](O)(CCN(C)C)[C@H](c2cccnc2OC)c2cc3cc(Br)ccc3nc2OC)cc(OC)n1	4d	'<'	33.4722	0.155	1	Mtb (H37Rv)	0.368	AlamarBlue/Resazurin/MABA method	0.525	Training	-0.223	0.1189	0.0495	0.2093	0.5403	0.1618	-0.2073	0.7532	0.9902	-0.5042	1.001	0.6252
CHEMBL4211527	COc1cccc([C@](O)(CCN(C)C)[C@@H](c2cc3cc(Br)ccc3nc2OC)c2ccnc(OC)c2OC)c1	4d	'<'	33.5278	0.155	1	Mtb (H37Rv)	0.368	AlamarBlue/Resazurin/MABA method	0.525	Training	-0.223	0.1193	0.0558	0.0254	0.5403	0.2609	-0.1715	0.7532	0.9902	-0.5042	1.0209	0.735
CHEMBL4217206	CCN(CC)c1ccc([C@H](c2cc3cc(Br)ccc3nc2OC)[C@@](O)(CCN(C)C)c2cccc(F)c2)cn1	4d	'='	33.5818	0.155	1	Mtb (H37Rv)	0.368	AlamarBlue/Resazurin/MABA method	0.525	Training	-0.4295	0.3697	0.0689	0.0254	0.1191	0.2609	-0.2197	-0.0128	1.2488	0.4823	0.6017	0.6647
CHEMBL4520823	COc1cccc(C(c2cc3cc(Br)ccc3nc2OC)C(O)(CCN(C)C)c2cnc(C)cc2C)c1OC	4d	'='	33.6389	0.155	1	Mtb (H37Rv)	0.368	AlamarBlue/Resazurin/MABA method	0.525	Test	-0.223	0.1196	0.0503	0.0254	0.6895	0.2609	-0.2073	0.7532	0.9902	-0.5042	1.0144	0.7363
CHEMBL4217247	COc1nc2ccc(Br)cc2cc1[C@@H](c1ccnc(OC)c1OC)[C@@](O)(CCN(C)C)c1cccc(F)c1	4d	'='	34.2179	0.155	1	Mtb (H37Rv)	0.368	AlamarBlue/Resazurin/MABA method	0.525	Training	-0.4295	0.3719	0.0799	0.0254	0.2551	0.2609	-0.208	-0.0128	1.2487	0.4823	0.7305	0.7367
CHEMBL4213428	COc1nc2ccc(Br)cc2cc1[C@@H](c1ccnc(OC)c1OC)[C@@](O)(CCN(C)C)c1cccc(C)c1	4d	'='	34.4519	0.155	1	Mtb (H37Rv)	0.368	AlamarBlue/Resazurin/MABA method	0.525	Training	-0.223	0.1193	0.0503	0.0254	0.4723	0.2609	-0.1904	0.7532	0.9902	-0.5042	0.8685	0.7074
CHEMBL4553350	COc1cnc(OC)c([C@H](c2cc3cc(C#N)ccc3nc2OC)[C@@](O)(CCN(C)C)c2cc(OC)nc(OC)c2)c1	4d	'='	34.8645	0.155	1	Mtb (H37Rv)	0.368	AlamarBlue/Resazurin/MABA method	0.525	Training	0.1047	-0.6543	-0.1295	0.2093	0.8255	0.1618	-0.199	-0.438	-0.6447	-0.5217	1.2914	0.3741
CHEMBL4555888	CCOc1cc([C@](O)(CCN(C)C)[C@@H](c2cc3cc(C#N)ccc3nc2OC)c2cccc(C)c2F)cc(OCC)n1	4d	'<'	34.9235	0.155	1	Mtb (H37Rv)	0.368	AlamarBlue/Resazurin/MABA method	0.525	Test	-0.2116	-0.2742	-0.1098	0.0254	0.3363	0.2609	-0.1617	0.1743	-0.3803	0.4518	0.7439	0.4178
CHEMBL4519008	COc1cc([C@](O)(CCN(C)C)[C@@H](c2cc3cc(C#N)ccc3nc2OC)c2cccc3c2OCCO3)cc(OC)n1	4d	'='	35.0478	0.155	1	Mtb (H37Rv)	0.368	AlamarBlue/Resazurin/MABA method	0.525	Training	0.1047	-0.6543	-0.1284	0.0254	0.2551	0.2609	-0.1422	-0.438	-0.6447	-0.5217	0.7207	0.4329
CHEMBL4586271	COc1cc([C@](O)(CCN(C)C)[C@@H](c2cc3cc(C#N)ccc3nc2OC)c2cccc3c2CCC3)cc(OC)n1	4d	'='	36.1873	0.155	1	Mtb (H37Rv)	0.368	AlamarBlue/Resazurin/MABA method	0.525	Training	0.1047	-0.6543	-0.1395	0.0254	0.2551	0.2609	-0.212	-0.438	-0.6447	-0.5217	0.7207	0.409
CHEMBL4526681	CCc1cc(C(O)(CCN(C)C)C(c2cc3cc(Br)ccc3nc2OC)c2cccc(OC)c2F)cc(CC)n1	4d	'='	49.1344	0.155	1	Mtb (H37Rv)	0.368	AlamarBlue/Resazurin/MABA method	0.525	Training	-0.4054	0.5055	0.0744	0.0254	0.4043	0.2609	-0.207	0.9889	1.2672	0.5985	0.9291	0.7558
CHEMBL4580150	CCOc1cc([C@H](c2cc3cc(C#N)ccc3nc2OC)[C@@](O)(CCN(C)C)c2cc(OC)nc(OC)c2)cc(N(C)C)n1	4d	'='	49.9401	0.155	1	Mtb (H37Rv)	0.368	AlamarBlue/Resazurin/MABA method	0.525	Test	0.1047	-0.6543	-0.0687	0.2093	1.0427	0.1618	-0.0773	-0.438	-0.6447	-0.5217	1.6777	0.3431
CHEMBL4561342	CCOc1cc([C@](O)(CCN(C)C)[C@@H](c2cc3cc(C#N)ccc3nc2OC)c2cccc3c2OCCO3)cc(OCC)n1	4d	'='	50.1086	0.155	1	Mtb (H37Rv)	0.368	AlamarBlue/Resazurin/MABA method	0.525	Training	0.1047	-0.6543	-0.1284	0.0254	0.1191	0.2609	-0.1058	-0.438	-0.6447	-0.5217	0.6146	0.4079
CHEMBL4591849	COc1cc([C@](O)(CCN(C)C)[C@H](c2cc(OC)nc(N(C)C)c2)c2cc3cc(C#N)ccc3nc2OC)cc(OC)n1	4d	'='	51.1343	0.155	1	Mtb (H37Rv)	0.368	AlamarBlue/Resazurin/MABA method	0.525	Training	0.1047	-0.6543	-0.135	0.2093	1.1108	0.1618	-0.2132	-0.438	-0.6447	-0.5217	1.6949	0.3556
CHEMBL4544106	COc1cccc(C(c2cc3cc(Br)ccc3nc2OC)C(O)(CCN(C)C)c2cc(C)nc(C)c2)c1OC	4d	'='	67.2778	0.155	1	Mtb (H37Rv)	0.368	AlamarBlue/Resazurin/MABA method	0.525	Training	-0.223	0.1195	0.0503	0.0254	0.6895	0.2609	-0.2212	0.7532	0.9902	-0.5042	1.0214	0.7228
CHEMBL4170081	COc1cccc(C(c2cc3cc(Br)ccc3nc2OC)C(O)(CCN(C)C)c2cccc(F)c2)c1OC	4d	'='	68.5518	0.155	1	Mtb (H37Rv)	0.368	AlamarBlue/Resazurin/MABA method	0.525	Test	-0.4295	0.3721	0.0757	-0.1585	0.2551	0.3599	-0.1874	-0.0128	1.2487	0.4823	0.7705	0.8324
CHEMBL4177296	COc1cccc(C(c2cc3cc(Br)ccc3nc2OC)C(O)(CCN(C)C)c2cccc(C)c2)c1F	4d	'='	70.4846	0.155	1	Mtb (H37Rv)	0.368	AlamarBlue/Resazurin/MABA method	0.525	Training	-0.4054	0.5028	0.0702	-0.1585	0.1871	0.3599	-0.1748	0.9889	1.2673	0.5985	0.6184	0.8031
CHEMBL376488	COc1nc2ccc(Br)cc2cc1[C@@H](c1ccccc1)[C@@](O)(CCN(C)C)c1cccc2ccccc12	4d	'='	72.0046	0.155	1	Mtb (H37Rv)	0.368	AlamarBlue/Resazurin/MABA method	0.525	Training	-0.223	0.1188	0.035	-0.1585	-0.3153	0.756	-0.1964	0.7532	0.9903	-0.5042	0.1903	1.0668
CHEMBL4516735	COc1cc([C@](O)(CCN(C)C)[C@H](c2cccnc2OC)c2cc3cc(C#N)ccc3nc2OC)cc(OC)n1	4d	'='	73.5808	0.155	1	Mtb (H37Rv)	0.368	AlamarBlue/Resazurin/MABA method	0.525	Training	0.1047	-0.6543	-0.135	0.2093	0.5403	0.1618	-0.2259	-0.438	-0.6447	-0.5217	1.001	0.3211
CHEMBL4536986	COc1cc([C@](O)(CCN(C)C)[C@H](c2cc(OC(C)C)ncc2OC)c2cc3cc(C#N)ccc3nc2OC)cc(OC)n1	4d	'='	83.0979	0.155	1	Mtb (H37Rv)	0.368	AlamarBlue/Resazurin/MABA method	0.525	Test	0.1047	-0.6543	-0.1295	0.2093	0.9747	0.1618	-0.2232	-0.438	-0.6447	-0.5217	1.5582	0.3534
CHEMBL4521403	COc1cc(C(O)(CCN(C)C)C(c2cc3cc(Br)ccc3nc2OC)c2ccnc(OC)c2OC)cnc1OC	4d	'='	95.6114	0.155	1	Mtb (H37Rv)	0.368	AlamarBlue/Resazurin/MABA method	0.525	Training	-0.223	0.1193	0.0603	0.2093	0.8255	0.1618	-0.1877	0.7532	0.9902	-0.5042	1.301	0.6939
CHEMBL4209472	COc1nc2ccc(C#N)cc2cc1[C@@H](c1cc(C)c(C)s1)[C@@](O)(CCN(C)C)c1cccc(F)c1	4d	'='	99.2773	0.155	1	Mtb (H37Rv)	0.368	AlamarBlue/Resazurin/MABA method	0.525	Training	-0.1018	-0.3989	-0.0385	-0.1585	0.1191	0.1618	-0.3325	-1.2065	-0.386	0.4649	0.4011	0.3432
CHEMBL4554862	CCOc1cc([C@](O)(CCN(C)C)[C@@H](c2cc3cc(Br)ccc3nc2OC)c2cccc3c2OCCO3)cc(OCC)n1	4d	'='	107.265	0.155	1	Mtb (H37Rv)	0.368	AlamarBlue/Resazurin/MABA method	0.525	Training	-0.223	0.1197	0.0561	0.0254	0.1191	0.2609	-0.0872	0.7532	0.9902	-0.5042	0.6146	0.7119
CHEMBL4585644	COc1cc(C(O)(CCn2ccnc2)C(c2cc3cc(Br)ccc3nc2OC)c2ccnc(OC)c2OC)cc(OC)n1	4d	'='	107.605	0.155	1	Mtb (H37Rv)	0.368	AlamarBlue/Resazurin/MABA method	0.525	Test	-0.223	0.1198	0.1255	0.2093	0.2551	0.4589	-0.0547	0.7532	0.9902	-0.5042	0.3346	0.9895
CHEMBL4206467	COc1nc2ccc(Br)cc2cc1[C@@H](c1cc(C)c(C)s1)[C@@](O)(CCN(C)C)c1cccc(F)c1	4d	'='	107.618	0.155	1	Mtb (H37Rv)	0.368	AlamarBlue/Resazurin/MABA method	0.525	Training	-0.4295	0.3774	0.146	-0.1585	0.1191	0.1618	-0.314	-0.0128	1.249	0.4823	0.4011	0.6472
CHEMBL4543900	COc1cc([C@](O)(CCN(C)C)[C@@H](c2cc3cc(C#N)ccc3nc2OC)c2cccc3c2OCO3)cc(OC)n1	4d	'='	107.793	0.155	1	Mtb (H37Rv)	0.368	AlamarBlue/Resazurin/MABA method	0.525	Training	0.1047	-0.6543	-0.1284	0.0254	0.2551	0.2609	-0.1845	-0.438	-0.6447	-0.5217	0.7207	0.4329
CHEMBL4516692	COc1cc(C(O)(CCN(C)C)C(c2cc3cc(Br)ccc3nc2OC)c2cccc(OC)c2F)cnc1OC	4d	'='	113.912	0.155	1	Mtb (H37Rv)	0.368	AlamarBlue/Resazurin/MABA method	0.525	Training	-0.4054	0.5033	0.0802	0.0254	0.5403	0.2609	-0.1721	0.9889	1.2672	0.5985	1.051	0.7897
CHEMBL4591790	COc1cccc(C(c2cc3cc(Br)ccc3nc2OC)C(O)(CCN(C)C)c2cnc(C)c(C)c2)c1OC	4d	'='	117.736	0.155	1	Mtb (H37Rv)	0.368	AlamarBlue/Resazurin/MABA method	0.525	Test	-0.223	0.1194	0.0503	0.0254	0.6895	0.2609	-0.2039	0.7532	0.9902	-0.5042	1.0068	0.7357
CHEMBL4528706	COc1cccc(C(c2cc3cc(Br)ccc3nc2OC)C(O)(CCN(C)C)c2cc(C)cnc2C)c1OC	4d	'='	117.736	0.155	1	Mtb (H37Rv)	0.368	AlamarBlue/Resazurin/MABA method	0.525	Training	-0.223	0.1197	0.0503	0.0254	0.6895	0.2609	-0.2039	0.7532	0.9902	-0.5042	1.0336	0.7369
CHEMBL4176528	COc1cccc(C(c2cc3cc(Br)ccc3nc2OC)C(O)(CCN(C)C)c2cccc(Cl)c2)c1F	4d	'='	119.064	0.155	1	Mtb (H37Rv)	0.368	AlamarBlue/Resazurin/MABA method	0.525	Training	-0.7335	1.0683	0.2253	-0.1585	-0.0301	0.3599	-0.1601	1.6293	1.8206	0.6603	0.4805	0.9016
CHEMBL4550661	COc1cccc(C(c2cc3cc(Br)ccc3nc2OC)C(O)(CCN(C)C)c2cc(C)cnc2C)c1F	4d	'='	120.17	0.155	1	Mtb (H37Rv)	0.368	AlamarBlue/Resazurin/MABA method	0.525	Training	-0.4054	0.5052	0.0744	0.0254	0.4043	0.2609	-0.2088	0.9889	1.2671	0.5985	0.7435	0.737
CHEMBL4174915	COc1cccc(C(c2cc3cc(Br)ccc3nc2OC)C(O)(CCN(C)C)c2cccc(OC(F)(F)F)c2)c1OC	4d	'='	138.568	0.155	1	Mtb (H37Rv)	0.368	AlamarBlue/Resazurin/MABA method	0.525	Test	1.7844	0.5047	0.0792	-0.1585	0.2551	0.3599	-0.1246	2.59	1.6148	2.1092	0.7705	0.8013
CHEMBL4204414	COc1nc2ccc(Br)cc2cc1[C@@H](c1ccc(N(C)C)nc1)[C@@](O)(CCN(C)C)c1cccc(F)c1	4d	'='	140.969	0.155	1	Mtb (H37Rv)	0.368	AlamarBlue/Resazurin/MABA method	0.525	Training	-0.4295	0.3695	0.0689	0.0254	0.2551	0.2609	-0.2121	-0.0128	1.2488	0.4823	0.8841	0.6776
CHEMBL4176833	COc1cccc(C(c2cc3cc(Br)ccc3nc2OC)C(O)(CCN(C)C)c2cccc(OC(F)(F)F)c2)c1F	4d	'='	141.183	0.155	1	Mtb (H37Rv)	0.368	AlamarBlue/Resazurin/MABA method	0.525	Training	1.6024	0.8881	0.1034	-0.1585	-0.0301	0.3599	-0.1295	2.8257	1.8918	3.212	0.4805	0.8014
CHEMBL4514254	COc1cnc(OC)c(C(O)(CCN(C)C)C(c2cc3cc(Br)ccc3nc2OC)c2cccc(OC)c2F)c1	4d	'='	146.458	0.155	1	Mtb (H37Rv)	0.368	AlamarBlue/Resazurin/MABA method	0.525	Training	-0.4054	0.5058	0.0802	0.0254	0.5403	0.2609	-0.1617	0.9889	1.267	0.5985	1.0512	0.7906
CHEMBL4174595	COc1nc2ccc(Cl)cc2cc1C(c1cccc(F)c1)C(O)(CCN(C)C)c1cccc(OC(F)(F)F)c1	4d	'='	159.861	0.155	1	Mtb (H37Rv)	0.368	AlamarBlue/Resazurin/MABA method	0.525	Test	1.5821	0.5309	0.0642	-0.1585	-0.3153	0.3599	-0.1813	1.2732	0.7703	3.1401	0.1903	0.5609
CHEMBL4518121	COc1cc([C@](O)(CCN(C)C)[C@@H](c2cc3cc(C#N)ccc3nc2OC)c2cccc(OC)c2F)cc(OC)n1	4d	'='	160.534	0.155	1	Mtb (H37Rv)	0.368	AlamarBlue/Resazurin/MABA method	0.525	Training	-0.0777	-0.2699	-0.1043	0.0254	0.5403	0.2609	-0.1904	-0.2023	-0.3678	0.5811	1.0109	0.4704
CHEMBL4173523	COc1cccc(C(O)(CCN(C)C)C(c2cc3cc(C#N)ccc3nc2OC)c2cccc(OC)c2F)c1	4d	'='	169.936	0.155	1	Mtb (H37Rv)	0.368	AlamarBlue/Resazurin/MABA method	0.525	Training	-0.0777	-0.271	-0.1088	-0.1585	0.2551	0.3599	-0.1745	-0.2023	-0.3677	0.5811	0.7709	0.5267
CHEMBL4165158	COc1cccc(C(O)(CCN(C)C)C(c2cc3cc(Br)ccc3nc2OC)c2cccc(OC)c2F)c1	4d	'='	171.38	0.155	1	Mtb (H37Rv)	0.368	AlamarBlue/Resazurin/MABA method	0.525	Training	-0.4054	0.503	0.0757	-0.1585	0.2551	0.3599	-0.1559	0.9889	1.2673	0.5985	0.7709	0.8307
CHEMBL4167384	COc1cccc(C(c2cc3cc(Br)ccc3nc2OC)C(O)(CCN(C)C)c2cccc(F)c2)c1F	4d	'='	174.99	0.155	1	Mtb (H37Rv)	0.368	AlamarBlue/Resazurin/MABA method	0.525	Test	-0.6119	0.7538	0.0998	-0.1585	-0.0301	0.3599	-0.1923	0.2204	1.5258	1.5851	0.4805	0.8325
CHEMBL4166668	COc1cccc(C(c2cc3cc(C#N)ccc3nc2OC)C(O)(CCN(C)C)c2cccc(C)c2)c1F	4d	'='	175.23	0.155	1	Mtb (H37Rv)	0.368	AlamarBlue/Resazurin/MABA method	0.525	Training	-0.0777	-0.2712	-0.1143	-0.1585	0.1871	0.3599	-0.1933	-0.2023	-0.3677	0.5811	0.6184	0.4991
CHEMBL4522192	COc1cc(C(O)(CCN(C)C)C(c2cc3cc(Br)ccc3nc2OC)c2cccc(OC)c2F)c(OC)cn1	4d	'='	179.004	0.155	1	Mtb (H37Rv)	0.368	AlamarBlue/Resazurin/MABA method	0.525	Training	-0.4054	0.506	0.0855	0.0254	0.5403	0.2609	-0.1611	0.9889	1.267	0.5985	1.0207	0.7894
CHEMBL4542436	COc1cccc(C(c2cc3cc(Br)ccc3nc2OC)C(O)(CCN(C)C)c2cc(C)nc(C)c2)c1F	4d	'='	188.838	0.155	1	Mtb (H37Rv)	0.368	AlamarBlue/Resazurin/MABA method	0.525	Training	-0.4054	0.504	0.0744	0.0254	0.4043	0.2609	-0.2261	0.9889	1.2672	0.5985	0.7314	0.7229
CHEMBL4562174	COc1nc2ccc(Br)cc2cc1C(c1cccc(C)c1)C(O)(CCN(C)C)c1cc(C)nc(C)c1	4d	'='	200.536	0.155	1	Mtb (H37Rv)	0.368	AlamarBlue/Resazurin/MABA method	0.525	Test	-0.223	0.1185	0.0392	0.0254	0.3363	0.2609	-0.2477	0.7532	0.9903	-0.5042	0.5791	0.6397
CHEMBL4514187	COc1ccc(C(O)(CCN(C)C)C(c2cc3cc(Br)ccc3nc2OC)c2cccc(OC)c2F)cn1	4d	'='	205.307	0.155	1	Mtb (H37Rv)	0.368	AlamarBlue/Resazurin/MABA method	0.525	Training	-0.4054	0.5016	0.0799	0.0254	0.2551	0.2609	-0.1688	0.9889	1.2673	0.5985	0.7305	0.7347
CHEMBL4572116	COc1cc([C@](O)(CCN(C)C)[C@@H](c2cc3cc(C#N)ccc3nc2OC)c2cccc(OC)c2OC)cc(OC)n1	4d	'='	209.548	0.155	1	Mtb (H37Rv)	0.368	AlamarBlue/Resazurin/MABA method	0.525	Training	0.1047	-0.6543	-0.1284	0.0254	0.8255	0.2609	-0.1855	-0.438	-0.6447	-0.5217	1.3009	0.4703
CHEMBL4214674	COc1nc2ccc(Br)cc2cc1[C@@H](c1cc(C)sc1C)[C@@](O)(CCN(C)C)c1cccnc1OC	4d	'='	210.323	0.155	1	Mtb (H37Rv)	0.368	AlamarBlue/Resazurin/MABA method	0.525	Training	-0.223	0.1207	0.1208	0.0254	0.4043	0.0628	-0.3875	0.7532	0.9902	-0.5042	0.6504	0.5456
CHEMBL4211187	COc1cccc([C@](O)(CCN(C)C)[C@@H](c2cc3cc(Br)ccc3nc2OC)c2cc(C)sc2C)n1	4d	'='	210.323	0.155	1	Mtb (H37Rv)	0.368	AlamarBlue/Resazurin/MABA method	0.525	Test	-0.223	0.1203	0.1261	0.0254	0.4043	0.0628	-0.365	0.7532	0.9902	-0.5042	0.6201	0.5407
CHEMBL4215619	COc1nc2ccc(Br)cc2cc1[C@@H](c1cc(C)sc1C)[C@@](O)(CCN(C)C)c1cccc(C#N)c1	4d	'='	212.559	0.155	1	Mtb (H37Rv)	0.368	AlamarBlue/Resazurin/MABA method	0.525	Training	-0.223	0.1206	0.1206	-0.1585	0.1191	0.1618	-0.365	0.7532	0.9902	-0.5042	0.3701	0.5921
CHEMBL4210380	COc1ncccc1C(c1cc2cc(Br)ccc2nc1OC)C(O)(CCN(C)C)c1cccc(F)c1	4d	'='	216.427	0.155	1	Mtb (H37Rv)	0.368	AlamarBlue/Resazurin/MABA method	0.525	Training	-0.4295	0.3706	0.0691	0.0254	-0.0301	0.2609	-0.2278	-0.0128	1.2488	0.4823	0.4706	0.6832
CHEMBL4176422	COc1cccc(C(c2cc3cc(N4CCOCC4)ccc3nc2OC)C(O)(CCN(C)C)c2cccc(OC(F)(F)F)c2)c1F	4d	'='	217.499	0.155	1	Mtb (H37Rv)	0.368	AlamarBlue/Resazurin/MABA method	0.525	Training	1.9301	0.1146	-0.0798	-0.1585	-0.0301	0.3599	-0.1035	1.6345	0.2568	3.1945	0.4805	0.5159
CHEMBL4210920	COc1nc2ccc(Br)cc2cc1[C@@H](c1ccnc(OC)c1OC)[C@@](O)(CCN(C)C)c1cccc(C#N)c1	4d	'='	219.777	0.155	1	Mtb (H37Rv)	0.368	AlamarBlue/Resazurin/MABA method	0.525	Test	-0.223	0.1194	0.0545	0.0254	0.2551	0.2609	-0.1817	0.7532	0.9902	-0.5042	0.7305	0.6885
CHEMBL4535649	COc1nc2ccc(Br)cc2cc1C(c1cccc(C)c1)C(O)(CCN(C)C)c1cccnc1OC	4d	'='	236.149	0.155	1	Mtb (H37Rv)	0.368	AlamarBlue/Resazurin/MABA method	0.525	Training	-0.223	0.1185	0.0394	0.0254	0.1871	0.2609	-0.2102	0.7532	0.9903	-0.5042	0.6086	0.6545
CHEMBL4210538	COc1ncccc1[C@H](c1cc2cc(Br)ccc2nc1OC)[C@@](O)(CCN(C)C)c1cccc(C)c1	4d	'='	236.149	0.155	1	Mtb (H37Rv)	0.368	AlamarBlue/Resazurin/MABA method	0.525	Training	-0.223	0.1187	0.0394	0.0254	0.1871	0.2609	-0.2102	0.7532	0.9902	-0.5042	0.6086	0.6538
CHEMBL4212501	CCSc1ccc([C@H](c2cc3cc(Br)ccc3nc2OC)[C@@](O)(CCN(C)C)c2cccc(F)c2)cn1	4d	'='	239.496	0.155	1	Mtb (H37Rv)	0.368	AlamarBlue/Resazurin/MABA method	0.525	Training	-0.4295	0.3703	0.1502	0.0254	-0.0981	0.2609	-0.3194	-0.0128	1.2488	0.4823	0.3449	0.702
CHEMBL4578699	COc1cccc(C(c2cc3cc(Br)ccc3nc2OC)C(O)(CCN(C)C)c2cc(C)cc(C)n2)c1F	4d	'='	240.339	0.155	1	Mtb (H37Rv)	0.368	AlamarBlue/Resazurin/MABA method	0.525	Test	-0.4054	0.5032	0.0744	0.0254	0.4043	0.2609	-0.1985	0.9889	1.2672	0.5985	0.744	0.7318
CHEMBL4175349	COc1cccc([C@@H](c2cc3cc(SC)ccc3nc2OC)[C@@](O)(CCN(C)C)c2cccc(F)c2)c1F	4d	'='	241.34	0.155	1	Mtb (H37Rv)	0.368	AlamarBlue/Resazurin/MABA method	0.525	Training	-0.2838	-0.0188	-0.0076	-0.1585	0.2551	0.3599	-0.1888	-0.9709	-0.1092	1.5677	0.7709	0.6321
CHEMBL4171196	COc1cccc(C(c2cc3cc(C#N)ccc3nc2OC)C(O)(CCN(C)C)c2cccc(Cl)c2)c1F	4d	'='	243.432	0.155	1	Mtb (H37Rv)	0.368	AlamarBlue/Resazurin/MABA method	0.525	Training	-0.4058	0.2938	0.0408	-0.1585	-0.0301	0.3599	-0.1786	0.4381	0.1856	0.6429	0.4805	0.5975
CHEMBL4212741	COc1nc2ccc(Br)cc2cc1[C@@H](c1ccc(SC)nc1)[C@@](O)(CCN(C)C)c1cccc(F)c1	4d	'='	245.386	0.155	1	Mtb (H37Rv)	0.368	AlamarBlue/Resazurin/MABA method	0.525	Training	-0.4295	0.3702	0.1502	0.0254	-0.0301	0.2609	-0.1251	-0.0128	1.2488	0.4823	0.4403	0.7188
CHEMBL4162945	COc1nc2ccc(C3CC3)cc2cc1C(c1ccccc1)C(O)(CCN(C)C)c1cccc2ccccc12	4d	'='	251.602	0.155	1	Mtb (H37Rv)	0.368	AlamarBlue/Resazurin/MABA method	0.525	Test	0.1047	-0.6543	-0.1538	-0.1585	-0.3153	0.756	-0.2236	-0.438	-0.6447	-0.5217	0.1903	0.7761
CHEMBL4574868	COc1nc2ccc(Br)cc2cc1C(c1cccc(C)c1)C(O)(CCN(C)C)c1cccnc1C	4d	'='	280.636	0.155	1	Mtb (H37Rv)	0.368	AlamarBlue/Resazurin/MABA method	0.525	Training	-0.223	0.1184	0.0392	0.0254	0.1191	0.2609	-0.2347	0.7532	0.9903	-0.5042	0.4344	0.6287
CHEMBL4547982	COc1cccc(C(c2cc3cc(Br)ccc3nc2OC)C(O)(CCN(C)C)c2cncc(C)c2)c1F	4d	'='	281.447	0.155	1	Mtb (H37Rv)	0.368	AlamarBlue/Resazurin/MABA method	0.525	Training	-0.4054	0.5023	0.0744	0.0254	0.1871	0.2609	-0.1862	0.9889	1.2673	0.5985	0.6062	0.7204
CHEMBL4217529	COc1nc2ccc(C#N)cc2cc1[C@@H](c1ccnc(OC)c1OC)[C@@](O)(CCN(C)C)c1cccc(C)c1	4d	'='	284.825	0.155	1	Mtb (H37Rv)	0.368	AlamarBlue/Resazurin/MABA method	0.525	Training	0.1047	-0.6543	-0.1342	0.0254	0.4723	0.2609	-0.209	-0.438	-0.6447	-0.5217	0.8685	0.4033
CHEMBL4205718	COc1nc2ccc(Br)cc2cc1[C@@H](c1cccnc1N(C)C)[C@@](O)(CCN(C)C)c1cccc(F)c1	4d	'='	317.181	0.155	1	Mtb (H37Rv)	0.368	AlamarBlue/Resazurin/MABA method	0.525	Test	-0.4295	0.3724	0.1298	0.0254	0.2551	0.2609	-0.1606	-0.0128	1.2487	0.4823	0.9267	0.6808
CHEMBL4163169	COc1cccc(C(c2cc3cc(Br)ccc3nc2OC)C(O)(CCN(C)C)c2cccc(OC)c2OC)c1OC	4d	'='	319.714	0.155	1	Mtb (H37Rv)	0.368	AlamarBlue/Resazurin/MABA method	0.525	Training	-0.223	0.1199	0.0571	-0.1585	0.8255	0.3599	-0.1432	0.7532	0.9902	-0.5042	1.3507	0.8866
CHEMBL4163250	COc1cccc([C@@H](c2cc3cc(N4CCSCC4)ccc3nc2OC)[C@@](O)(CCN(C)C)c2cccc(F)c2)c1F	4d	'='	320.005	0.155	1	Mtb (H37Rv)	0.368	AlamarBlue/Resazurin/MABA method	0.525	Training	-0.2838	-0.0193	-0.0075	-0.1585	-0.0301	0.3599	-0.3162	-0.9709	-0.1092	1.5677	0.4805	0.5469
CHEMBL4165605	COc1cccc(C(c2cc3cc(C#N)ccc3nc2OC)C(O)(CCN(C)C)c2cccc(F)c2)c1OC	4d	'='	320.991	0.155	1	Mtb (H37Rv)	0.368	AlamarBlue/Resazurin/MABA method	0.525	Training	-0.1018	-0.4017	-0.1088	-0.1585	0.2551	0.3599	-0.2059	-1.2065	-0.3862	0.4649	0.7705	0.5283
CHEMBL4173386	COc1nc2ccc(I)cc2cc1C(c1ccccc1)C(O)(CCN(C)C)c1cccc2ccccc12	4d	'='	331.939	0.155	1	Mtb (H37Rv)	0.368	AlamarBlue/Resazurin/MABA method	0.525	Test	-0.2086	0.6858	-0.0297	-0.1585	-0.3153	0.756	-0.2197	-0.2664	2.6708	-0.5127	0.1903	1.2642
CHEMBL4541442	COc1cccc(C(c2cc3cc(Br)ccc3nc2OC)C(O)(CCN(C)C)c2ncccc2C)c1F	4d	'='	334.219	0.155	1	Mtb (H37Rv)	0.368	AlamarBlue/Resazurin/MABA method	0.525	Training	-0.4054	0.5032	0.0744	0.0254	0.1871	0.2609	-0.1842	0.9889	1.2671	0.5985	0.6107	0.7199
CHEMBL4203031	COc1cccc([C@](O)(CCN(C)C)[C@@H](c2cc3cc(Br)ccc3nc2OC)c2ccnc(OC)c2OC)c1OC	4d	'='	335.169	0.155	1	Mtb (H37Rv)	0.368	AlamarBlue/Resazurin/MABA method	0.525	Training	-0.223	0.1198	0.0614	0.0254	0.8255	0.2609	-0.1638	0.7532	0.9902	-0.5042	1.3107	0.791
CHEMBL4589796	CCc1cc(C(O)(CCN(C)C)C(c2cc3cc(C#N)ccc3nc2OC)c2cccc(OC)c2F)cc(CC)n1	4d	'='	341.309	0.155	1	Mtb (H37Rv)	0.368	AlamarBlue/Resazurin/MABA method	0.525	Training	-0.0777	-0.2689	-0.1101	0.0254	0.4043	0.2609	-0.2256	-0.2023	-0.3678	0.5811	0.9291	0.4518
CHEMBL4159476	COc1cccc(C(c2cc3cc(C#N)ccc3nc2OC)C(O)(CCN(C)C)c2cccc(F)c2)c1F	4d	'='	347.772	0.155	1	Mtb (H37Rv)	0.368	AlamarBlue/Resazurin/MABA method	0.525	Test	-0.2838	-0.0203	-0.0847	-0.1585	-0.0301	0.3599	-0.2109	-0.9709	-0.1092	1.5677	0.4805	0.5284
CHEMBL4167033	COc1cccc(C(c2cc3cc(C#N)ccc3nc2OC)C(O)(CCN(C)C)c2cccc(OC(F)(F)F)c2)c1OC	4d	'='	352.574	0.155	1	Mtb (H37Rv)	0.368	AlamarBlue/Resazurin/MABA method	0.525	Training	2.1125	-0.2692	-0.1052	-0.1585	0.2551	0.3599	-0.1431	1.3988	-0.0202	2.0917	0.7705	0.4973
CHEMBL4172736	COc1cccc(C(c2cc3cc(F)ccc3nc2OC)C(O)(CCN(C)C)c2cccc(OC(F)(F)F)c2)c1F	4d	'='	364.229	0.155	1	Mtb (H37Rv)	0.368	AlamarBlue/Resazurin/MABA method	0.525	Training	1.7257	0.3529	-0.0557	-0.1585	-0.0301	0.3599	-0.1743	0.8659	0.5061	4.1757	0.4805	0.5456
CHEMBL4176516	CO/N=C/c1ccc2nc(OC)c([C@@H](c3ccccc3)[C@](O)(CCN(C)C)c3cccc4ccccc34)cc2c1	4d	'='	393.502	0.155	1	Mtb (H37Rv)	0.368	AlamarBlue/Resazurin/MABA method	0.525	Training	0.1047	-0.6543	-0.144	0.1572	-0.0301	0.756	-0.2494	-0.438	-0.6447	-0.5217	0.449	0.7684
CHEMBL4212789	COc1nc2ccc(Br)cc2cc1[C@@H](c1ccc(C)s1)[C@@](O)(CCN(C)C)c1cccnc1OC	4d	'='	395.307	0.155	1	Mtb (H37Rv)	0.368	AlamarBlue/Resazurin/MABA method	0.525	Test	-0.223	0.1216	0.1208	0.0254	0.1871	0.0628	-0.3436	0.7532	0.9903	-0.5042	0.5805	0.5282
CHEMBL4160553	COc1nc2ccc(Br)cc2cc1C(c1cccc(F)c1)C(O)(CCN(C)C)c1cccc(OC(F)(F)F)c1	4d	'='	411.563	0.155	1	Mtb (H37Rv)	0.368	AlamarBlue/Resazurin/MABA method	0.525	Training	1.5775	0.7587	0.0978	-0.1585	-0.3153	0.3599	-0.1687	1.824	1.8697	3.0962	0.1903	0.7476
CHEMBL4205407	COc1ncccc1C(c1cc2cc(Br)ccc2nc1OC)C(O)(CCN(C)C)c1cccc2c1OCO2	4d	'='	413.451	0.155	1	Mtb (H37Rv)	0.368	AlamarBlue/Resazurin/MABA method	0.525	Training	-0.223	0.1191	0.0505	0.0254	-0.0301	0.2609	-0.1827	0.7532	0.9902	-0.5042	0.4706	0.6999
CHEMBL4208143	COc1ccc([C@H](c2cc3cc(Br)ccc3nc2OC)[C@@](O)(CCN(C)C)c2cccnc2OC)s1	4d	'='	419.192	0.155	1	Mtb (H37Rv)	0.368	AlamarBlue/Resazurin/MABA method	0.525	Training	-0.223	0.1216	0.1264	0.0254	0.2551	0.0628	-0.2438	0.7532	0.9903	-0.5042	0.72	0.5523
CHEMBL4168377	COc1nc2ccc(OC(F)(F)F)cc2cc1C(c1ccccc1)C(O)(CCN(C)C)c1cccc2ccccc12	4d	'='	428.097	0.155	1	Mtb (H37Rv)	0.368	AlamarBlue/Resazurin/MABA method	0.525	Test	2.1125	-0.276	-0.1206	-0.1585	-0.3153	0.756	-0.1783	1.3988	-0.0216	2.0917	0.1903	0.78
CHEMBL4177228	COc1cccc(C(c2cc3cc(Cl)ccc3nc2OC)C(O)(CCN(C)C)c2cccc(OC)c2OC)c1OC	4d	'='	430.211	0.155	1	Mtb (H37Rv)	0.368	AlamarBlue/Resazurin/MABA method	0.525	Training	-0.2188	-0.1078	0.0235	-0.1585	0.8255	0.3599	-0.1558	0.2024	-0.1092	-0.4604	1.3507	0.6999
CHEMBL4168557	COc1nc2ccc(Br)cc2cc1C(c1ccccc1)C(O)(CCN(C)C)c1cccc(F)c1	4d	'='	439.392	0.155	1	Mtb (H37Rv)	0.368	AlamarBlue/Resazurin/MABA method	0.525	Training	-0.4295	0.3689	0.0646	-0.1585	-0.3153	0.3599	-0.214	-0.0128	1.2488	0.4823	0.1903	0.726
CHEMBL4564401	COc1cccc(C(c2cc3cc(C#N)ccc3nc2OC)C(O)(CCN(C)C)c2cc(C)nc(C)c2)c1OC	4d	'='	443.902	0.155	1	Mtb (H37Rv)	0.368	AlamarBlue/Resazurin/MABA method	0.525	Training	0.1047	-0.6543	-0.1342	0.0254	0.6895	0.2609	-0.2397	-0.438	-0.6447	-0.5217	1.0214	0.4187
CHEMBL4166216	COc1cccc(C(c2cc3cc(C#N)ccc3nc2OC)C(O)(CCN(C)C)c2cccc(OC(F)(F)F)c2)c1F	4d	'='	445.526	0.155	1	Mtb (H37Rv)	0.368	AlamarBlue/Resazurin/MABA method	0.525	Test	1.9301	0.1139	-0.0811	-0.1585	-0.0301	0.3599	-0.1481	1.6345	0.2568	3.1945	0.4805	0.4974
CHEMBL4161628	CCc1ccc2nc(OC)c(C(c3ccccc3)C(O)(CCN(C)C)c3cccc4ccccc34)cc2c1	4d	'='	455.743	0.155	1	Mtb (H37Rv)	0.368	AlamarBlue/Resazurin/MABA method	0.525	Training	0.1047	-0.6543	-0.1538	-0.1585	-0.0981	0.756	-0.2236	-0.438	-0.6447	-0.5217	0.3941	0.7951
CHEMBL4163413	COc1cccc([C@H](c2cc3cc(N4CCSCC4)ccc3nc2OC)[C@@](O)(CCN(C)C)c2cccc(F)c2)c1OC	4d	'='	462.214	0.155	1	Mtb (H37Rv)	0.368	AlamarBlue/Resazurin/MABA method	0.525	Training	-0.1018	-0.4015	-0.0316	-0.1585	0.2551	0.3599	-0.3113	-1.2065	-0.3862	0.4649	0.7705	0.5469
CHEMBL4549513	COc1ccc(C(O)(CCN(C)C)C(c2cc3cc(Br)ccc3nc2OC)c2cccc(OC)c2OC)cn1	4d	'='	469.389	0.155	1	Mtb (H37Rv)	0.368	AlamarBlue/Resazurin/MABA method	0.525	Training	-0.223	0.1192	0.0558	0.0254	0.5403	0.2609	-0.1639	0.7532	0.9902	-0.5042	1.0205	0.7346
CHEMBL4568632	COc1cccc(C(c2cc3cc(Br)ccc3nc2OC)C(O)(CCN(C)C)c2cc(C)cc(C)n2)c1OC	4d	'='	470.944	0.155	1	Mtb (H37Rv)	0.368	AlamarBlue/Resazurin/MABA method	0.525	Test	-0.223	0.1194	0.0503	0.0254	0.6895	0.2609	-0.1935	0.7532	0.9902	-0.5042	1.034	0.7317
CHEMBL4580466	COc1cccc(C(c2cc3cc(Br)ccc3nc2OC)C(O)(CCN(C)C)c2cccc(C)n2)c1F	4d	'='	510.123	0.155	1	Mtb (H37Rv)	0.368	AlamarBlue/Resazurin/MABA method	0.525	Training	-0.4054	0.5017	0.0744	0.0254	0.1871	0.2609	-0.1988	0.9889	1.2673	0.5985	0.607	0.7068
CHEMBL4163293	COc1cccc([C@@H](c2cc3cc(N4CC5(COC5)C4)ccc3nc2OC)[C@@](O)(CCN(C)C)c2cccc(Cl)c2)c1F	4d	'='	511.433	0.155	1	Mtb (H37Rv)	0.368	AlamarBlue/Resazurin/MABA method	0.525	Training	-0.4058	0.2945	0.0421	-0.1585	-0.0301	0.3599	-0.1694	0.4381	0.1856	0.6429	0.4805	0.6105
CHEMBL4572143	COc1cccc(C(c2cc3cc(Br)ccc3nc2OC)C(O)(CCN(C)C)c2ncc(C)cc2C)c1F	4d	'='	515.013	0.155	1	Mtb (H37Rv)	0.368	AlamarBlue/Resazurin/MABA method	0.525	Training	-0.4054	0.5039	0.0744	0.0254	0.4043	0.2609	-0.1799	0.9889	1.2671	0.5985	0.7671	0.745
CHEMBL4538205	COc1cccc(C(c2cc3cc(Br)ccc3nc2OC)C(O)(CCN(C)C)c2cncc(C)c2)c1OC	4d	'='	516.778	0.155	1	Mtb (H37Rv)	0.368	AlamarBlue/Resazurin/MABA method	0.525	Test	-0.223	0.1193	0.0503	0.0254	0.4723	0.2609	-0.1813	0.7532	0.9902	-0.5042	0.8962	0.7203
CHEMBL4533980	COc1cccc(C(c2cc3cc(Br)ccc3nc2OC)C(O)(CCN(C)C)c2cccnc2C)c1OC	4d	'='	516.778	0.155	1	Mtb (H37Rv)	0.368	AlamarBlue/Resazurin/MABA method	0.525	Training	-0.223	0.1195	0.0503	0.0254	0.4723	0.2609	-0.2082	0.7532	0.9902	-0.5042	0.8766	0.7118
CHEMBL4583942	COc1nc2ccc(Br)cc2cc1C(c1cccc(F)c1)C(O)(CCN(C)C)c1cncc(C)c1	4d	'='	520.001	0.155	1	Mtb (H37Rv)	0.368	AlamarBlue/Resazurin/MABA method	0.525	Training	-0.4299	0.3737	0.0689	0.0254	-0.0981	0.2609	-0.2254	-0.0128	1.2452	0.4828	0.316	0.6666
CHEMBL4558224	COc1cccc(C(c2cc3cc(Br)ccc3nc2OC)C(O)(CCN(C)C)c2ccc(C)nc2)c1F	4d	'='	527.714	0.155	1	Mtb (H37Rv)	0.368	AlamarBlue/Resazurin/MABA method	0.525	Training	-0.4054	0.5015	0.0744	0.0254	0.1871	0.2609	-0.2013	0.9889	1.2673	0.5985	0.6056	0.7088
CHEMBL4590030	COc1cccc(C(c2cc3cc(Br)ccc3nc2OC)C(O)(CCN(C)C)c2cnc(C)c(C)c2)c1F	4d	'='	532.18	0.155	1	Mtb (H37Rv)	0.368	AlamarBlue/Resazurin/MABA method	0.525	Test	-0.4054	0.503	0.0744	0.0254	0.4043	0.2609	-0.2088	0.9889	1.2672	0.5985	0.7168	0.7358
CHEMBL4173876	COc1cccc(C(c2cc3cc(C#N)ccc3nc2OC)C(O)(CCN(C)C)c2cccc(OC)c2OC)c1OC	4d	'='	594.749	0.155	1	Mtb (H37Rv)	0.368	AlamarBlue/Resazurin/MABA method	0.525	Training	0.1047	-0.6543	-0.1274	-0.1585	0.8255	0.3599	-0.1618	-0.438	-0.6447	-0.5217	1.3507	0.5826
CHEMBL4590996	COc1cc(C(O)(CCn2ccnc2)C(c2cc3cc(Br)ccc3nc2OC)c2cccc(OC)c2OC)cc(OC)n1	4d	'='	600.425	0.155	1	Mtb (H37Rv)	0.368	AlamarBlue/Resazurin/MABA method	0.525	Training	-0.223	0.1199	0.1213	0.0254	0.2551	0.558	-0.034	0.7532	0.9902	-0.5042	0.3746	1.0852
CHEMBL4209129	COc1ncccc1[C@H](c1cc2cc(C#N)ccc2nc1OC)[C@@](O)(CCN(C)C)c1cccc(C)c1	4d	'='	604.096	0.155	1	Mtb (H37Rv)	0.368	AlamarBlue/Resazurin/MABA method	0.525	Training	0.1047	-0.6543	-0.145	0.0254	0.1871	0.2609	-0.2288	-0.438	-0.6447	-0.5217	0.6086	0.3498
CHEMBL4208583	COc1ncccc1[C@H](c1cc2cc(Br)ccc2nc1OC)[C@@](O)(CCN(C)C)c1cccc(C#N)c1	4d	'='	605.542	0.155	1	Mtb (H37Rv)	0.368	AlamarBlue/Resazurin/MABA method	0.525	Test	-0.223	0.1188	0.0437	0.0254	-0.0301	0.2609	-0.2015	0.7532	0.9902	-0.5042	0.4706	0.6349
CHEMBL4532377	COc1cccc(C(c2cc3cc(Br)ccc3nc2OC)C(O)(CCN(C)C)c2cccc(C)n2)c1OC	4d	'='	689.037	0.155	1	Mtb (H37Rv)	0.368	AlamarBlue/Resazurin/MABA method	0.525	Training	-0.223	0.1192	0.0503	0.0254	0.4723	0.2609	-0.1938	0.7532	0.9902	-0.5042	0.897	0.7067
CHEMBL4176564	COc1nc2ccc(C(F)(F)F)cc2cc1C(c1ccccc1)C(O)(CCN(C)C)c1cccc2ccccc12	4d	'='	697.734	0.155	1	Mtb (H37Rv)	0.368	AlamarBlue/Resazurin/MABA method	0.525	Training	0.3939	-0.1042	-0.1464	-0.1585	-0.3153	0.756	-0.2086	0.2204	0.0261	1.9277	0.1903	0.8206
CHEMBL4212251	COc1ncccc1[C@H](c1cc2cc(C#N)ccc2nc1OC)[C@@](O)(CCN(C)C)c1cccc(C#N)c1	4d	'='	748.636	0.155	1	Mtb (H37Rv)	0.368	AlamarBlue/Resazurin/MABA method	0.525	Training	0.1047	-0.6543	-0.1408	0.0254	-0.0301	0.2609	-0.2201	-0.438	-0.6447	-0.5217	0.4706	0.3309
CHEMBL4164342	C#Cc1ccc2nc(OC)c(C(c3ccccc3)C(O)(CCN(C)C)c3cccc(F)c3)cc2c1	4d	'='	768.295	0.155	1	Mtb (H37Rv)	0.368	AlamarBlue/Resazurin/MABA method	0.525	Test	-0.1018	-0.4034	-0.1241	-0.1585	-0.2956	0.3599	-0.2412	-1.2065	-0.3861	0.4649	0.2191	0.4181
CHEMBL4515667	COc1nc2ccc(Br)cc2cc1C(c1cccc2c1OCO2)C(O)(CCN(C)C)c1cccnc1C	4d	'='	797.194	0.155	1	Mtb (H37Rv)	0.368	AlamarBlue/Resazurin/MABA method	0.525	Training	-0.223	0.1193	0.0503	0.0254	-0.0981	0.2609	-0.2072	0.7532	0.9902	-0.5042	0.2965	0.6743
CHEMBL4218132	COc1cc([C@H](c2cc3cc(Br)ccc3nc2OC)[C@@](O)(CCN(C)C)c2cccc(F)c2)cnc1OC	4d	'='	804.12	0.155	1	Mtb (H37Rv)	0.368	AlamarBlue/Resazurin/MABA method	0.525	Training	-0.4295	0.3701	0.0746	0.0254	0.2551	0.2609	-0.2112	-0.0128	1.2488	0.4823	0.7608	0.7356
CHEMBL4538449	COc1cccc(C(c2cc3cc(Br)ccc3nc2OC)C(O)(CCN(C)C)c2ccnc(C)c2)c1F	4d	'='	826.752	0.155	1	Mtb (H37Rv)	0.368	AlamarBlue/Resazurin/MABA method	0.525	Training	-0.4054	0.5025	0.0744	0.0254	0.1871	0.2609	-0.2047	0.9889	1.2673	0.5985	0.6051	0.708
CHEMBL4218427	COc1cccc([C@](O)(CCN(C)C)[C@@H](c2cc3cc(Br)ccc3nc2OC)c2cc(C)sc2C)c1OC	4d	'='	833.903	0.155	1	Mtb (H37Rv)	0.368	AlamarBlue/Resazurin/MABA method	0.525	Test	-0.223	0.121	0.1274	-0.1585	0.6895	0.1618	-0.3471	0.7532	0.9902	-0.5042	0.9503	0.6946
CHEMBL4171150	COc1nc2ccc(C#N)cc2cc1C(c1cccc(F)c1)C(O)(CCN(C)C)c1cccc(OC(F)(F)F)c1	4d	'='	849.05	0.155	1	Mtb (H37Rv)	0.368	AlamarBlue/Resazurin/MABA method	0.525	Training	1.9056	-0.0143	-0.0867	-0.1585	-0.3153	0.3599	-0.1872	0.6302	0.2348	3.0788	0.1903	0.4435
CHEMBL4203953	COc1nc2ccc(Br)cc2cc1C(c1ccc(C)s1)C(O)(CCN(C)C)c1cccc(F)c1	4d	'='	864.765	0.155	1	Mtb (H37Rv)	0.368	AlamarBlue/Resazurin/MABA method	0.525	Training	-0.4295	0.3764	0.146	-0.1585	-0.0981	0.1618	-0.3474	-0.0128	1.249	0.4823	0.3002	0.623
CHEMBL4165851	COc1cccc([C@@H](c2cc3cc(N4CC5(COC5)C4)ccc3nc2OC)[C@@](O)(CCN(C)C)c2cccc(F)c2)c1F	4d	'='	864.876	0.155	1	Mtb (H37Rv)	0.368	AlamarBlue/Resazurin/MABA method	0.525	Training	-0.2838	-0.0196	-0.0833	-0.1585	-0.0301	0.3599	-0.2016	-0.9709	-0.1092	1.5677	0.4805	0.5414
CHEMBL4483435	COc1cc(C(O)(CCN(C)C)C(c2cc3cc(Br)ccc3nc2OC)c2ccnc(OC)c2OC)c(OC)nc1OC	4d	'='	866.841	0.155	1	Mtb (H37Rv)	0.368	AlamarBlue/Resazurin/MABA method	0.525	Test	-0.223	0.1198	0.0659	0.2093	1.1108	0.1618	-0.1734	0.7532	0.9902	-0.5042	1.5512	0.7369
CHEMBL4175355	COc1nc2ccc(NC3CCC3)cc2cc1[C@@H](c1ccccc1)[C@@](O)(CCN(C)C)c1cccc2ccccc12	4d	'='	879.556	0.155	1	Mtb (H37Rv)	0.368	AlamarBlue/Resazurin/MABA method	0.525	Training	0.1047	-0.6543	-0.1304	-0.1585	-0.3153	0.756	-0.1205	-0.438	-0.6447	-0.5217	0.1903	0.7762
CHEMBL4548712	COc1cccc(C(c2cc3cc(Br)ccc3nc2OC)C(O)(CCN(C)C)c2cnc(C)cc2C)c1F	4d	'='	909.856	0.155	1	Mtb (H37Rv)	0.368	AlamarBlue/Resazurin/MABA method	0.525	Training	-0.4054	0.5045	0.0744	0.0254	0.4043	0.2609	-0.2122	0.9889	1.2671	0.5985	0.7244	0.7364
CHEMBL4563167	COc1cccc(C(O)(CCN(C)C)C(c2cc3cc(Br)ccc3nc2OC)c2cccc3c2OCO3)n1	4d	'='	930.265	0.155	1	Mtb (H37Rv)	0.368	AlamarBlue/Resazurin/MABA method	0.525	Training	-0.223	0.119	0.0558	0.0254	-0.0301	0.2609	-0.1602	0.7532	0.9902	-0.5042	0.4403	0.6952
CHEMBL4172706	C#Cc1ccc2nc(OC)c(C(c3ccccc3)C(O)(CCN(C)C)c3cccc4ccccc34)cc2c1	4d	'='	958.773	0.155	1	Mtb (H37Rv)	0.368	AlamarBlue/Resazurin/MABA method	0.525	Test	0.1047	-0.6543	-0.1538	-0.1585	-0.2956	0.756	-0.2236	-0.438	-0.6447	-0.5217	0.2191	0.759
CHEMBL4206931	COc1nc2ccc(Br)cc2cc1[C@@H](c1cncc(C)c1)[C@@](O)(CCN(C)C)c1cccc(F)c1	4d	'='	984.289	0.155	1	Mtb (H37Rv)	0.368	AlamarBlue/Resazurin/MABA method	0.525	Training	-0.4295	0.3695	0.0689	0.0254	-0.0981	0.2609	-0.2254	-0.0128	1.2488	0.4823	0.316	0.6664
CHEMBL4578091	COc1cccc(C(c2cc3cc(C#N)ccc3nc2OC)C(O)(CCN(C)C)c2cc(C)cc(C)n2)c1OC	4d	'='	998.779	0.155	1	Mtb (H37Rv)	0.368	AlamarBlue/Resazurin/MABA method	0.525	Training	0.1047	-0.6543	-0.1342	0.0254	0.6895	0.2609	-0.2121	-0.438	-0.6447	-0.5217	1.034	0.4277
CHEMBL4176110	COc1cccc(C(c2cc3cc(N4CCNCC4)ccc3nc2OC)C(O)(CCN(C)C)c2cccc(OC(F)(F)F)c2)c1F	4d	'='	1026.93	0.155	1	Mtb (H37Rv)	0.368	AlamarBlue/Resazurin/MABA method	0.525	Training	1.9301	0.1147	-0.0619	-0.1585	-0.0301	0.3599	-0.0275	1.6345	0.2568	3.1945	0.4805	0.5159
CHEMBL4518248	COc1cccc(C(c2cc3cc(Br)ccc3nc2OC)C(O)(CCN(C)C)c2ccc(C)nc2)c1OC	4d	'='	1033.56	0.155	1	Mtb (H37Rv)	0.368	AlamarBlue/Resazurin/MABA method	0.525	Test	-0.223	0.1192	0.0503	0.0254	0.4723	0.2609	-0.1964	0.7532	0.9902	-0.5042	0.8956	0.7087
CHEMBL4170445	COc1cccc(C(c2cc3cc(N4CCOCC4)ccc3nc2OC)C(O)(CCN(C)C)c2cccc(OC(F)(F)F)c2)c1OC	4d	'='	1037.04	0.155	1	Mtb (H37Rv)	0.368	AlamarBlue/Resazurin/MABA method	0.525	Training	2.1125	-0.2691	-0.1039	-0.1585	0.2551	0.3599	-0.0985	1.3988	-0.0202	2.0917	0.7705	0.5158
CHEMBL4204662	COc1nc2ccc(Br)cc2cc1[C@@H](c1cc(C)sc1C)[C@@](O)(CCN(C)C)c1cncc(C)c1	4d	'='	1045.89	0.155	1	Mtb (H37Rv)	0.368	AlamarBlue/Resazurin/MABA method	0.525	Training	-0.223	0.1204	0.1206	0.0254	0.3363	0.0628	-0.3852	0.7532	0.9902	-0.5042	0.4958	0.5284
CHEMBL4575859	COc1nc2ccc(C#N)cc2cc1C(c1cccc(C)c1)C(O)(CCN(C)C)c1cccnc1OC	4d	'='	1047.1	0.155	1	Mtb (H37Rv)	0.368	AlamarBlue/Resazurin/MABA method	0.525	Training	0.1047	-0.6543	-0.145	0.0254	0.1871	0.2609	-0.2288	-0.438	-0.6447	-0.5217	0.6086	0.3504
CHEMBL4564358	COc1cccc(C(c2cc3cc(Br)ccc3nc2OC)C(O)(CCN(C)C)c2cc(C)ccn2)c1F	4d	'='	1055.43	0.155	1	Mtb (H37Rv)	0.368	AlamarBlue/Resazurin/MABA method	0.525	Test	-0.4054	0.5017	0.0744	0.0254	0.1871	0.2609	-0.1766	0.9889	1.2673	0.5985	0.6184	0.7169
CHEMBL4173532	COc1cccc(C(c2cc3cc(N4CC5(COC5)C4)ccc3nc2OC)C(O)(CCN(C)C)c2cccc(F)c2)c1OC	4d	'='	1096.86	0.155	1	Mtb (H37Rv)	0.368	AlamarBlue/Resazurin/MABA method	0.525	Training	-0.1018	-0.4016	-0.1075	-0.1585	0.2551	0.3599	-0.1967	-1.2065	-0.3862	0.4649	0.7705	0.5413
CHEMBL4159802	COc1cccc(C(c2cc3cc(N4CC5(COC5)C4)ccc3nc2OC)C(O)(CCN(C)C)c2cccc(OC(F)(F)F)c2)c1OC	4d	'='	1123.21	0.155	1	Mtb (H37Rv)	0.368	AlamarBlue/Resazurin/MABA method	0.525	Training	2.1125	-0.2691	-0.1039	-0.1585	0.2551	0.3599	-0.1339	1.3988	-0.0202	2.0917	0.7705	0.5102
CHEMBL4522585	COc1cccc(C(c2cc3cc(C#N)ccc3nc2OC)C(O)(CCN(C)C)c2cc(C)nc(C)c2)c1F	4d	'='	1135.01	0.155	1	Mtb (H37Rv)	0.368	AlamarBlue/Resazurin/MABA method	0.525	Training	-0.0777	-0.2702	-0.1101	0.0254	0.4043	0.2609	-0.2447	-0.2023	-0.3677	0.5811	0.7314	0.4188
CHEMBL4515863	COc1nc2ccc(Br)cc2cc1C(c1cccc2c1OCO2)C(O)(CCN(C)C)c1cccnc1OC	4d	'='	1136.99	0.155	1	Mtb (H37Rv)	0.368	AlamarBlue/Resazurin/MABA method	0.525	Test	-0.223	0.1193	0.0505	0.0254	-0.0301	0.2609	-0.1827	0.7532	0.9902	-0.5042	0.4706	0.7001
CHEMBL4166438	COc1nc2ccc(NC3CCCCC3)cc2cc1[C@@H](c1ccccc1)[C@@](O)(CCN(C)C)c1cccc2ccccc12	4d	'='	1167.69	0.155	1	Mtb (H37Rv)	0.368	AlamarBlue/Resazurin/MABA method	0.525	Training	0.1047	-0.6543	-0.1304	-0.1585	-0.3153	0.756	-0.1205	-0.438	-0.6447	-0.5217	0.1903	0.7762
CHEMBL4168554	COc1cccc(C(c2cc3cc(N4CC5(COC5)C4)ccc3nc2OC)C(O)(CCN(C)C)c2cccc(OC(F)(F)F)c2)c1F	4d	'='	1174.34	0.155	1	Mtb (H37Rv)	0.368	AlamarBlue/Resazurin/MABA method	0.525	Training	1.9301	0.1146	-0.0798	-0.1585	-0.0301	0.3599	-0.1388	1.6345	0.2568	3.1945	0.4805	0.5103
CHEMBL4551927	COc1cccc(C(O)(CCN(C)C)C(c2cccc(C)c2)c2cc3cc(C#N)ccc3nc2OC)n1	4d	'='	1208.19	0.155	1	Mtb (H37Rv)	0.368	AlamarBlue/Resazurin/MABA method	0.525	Training	0.1047	-0.6543	-0.1397	0.0254	0.1871	0.2609	-0.2063	-0.438	-0.6447	-0.5217	0.5782	0.3455
CHEMBL4160634	COc1nc2ccc(N3CC4(COC4)C3)cc2cc1[C@@H](c1ccccc1)[C@@](O)(CCN(C)C)c1cccc2ccccc12	4d	'='	1237.49	0.155	1	Mtb (H37Rv)	0.368	AlamarBlue/Resazurin/MABA method	0.525	Test	0.1047	-0.6543	-0.1482	-0.1585	-0.3153	0.756	-0.2057	-0.438	-0.6447	-0.5217	0.1903	0.7757
CHEMBL4215865	COc1cccc(C(O)(CCN(C)C)C(c2ccco2)c2cc3cc(Br)ccc3nc2OC)c1OC	4d	'='	1278.2	0.155	1	Mtb (H37Rv)	0.368	AlamarBlue/Resazurin/MABA method	0.525	Training	-0.223	0.1169	0.0516	-0.1585	0.2551	0.1618	-0.1415	0.7532	0.9903	-0.5042	0.7705	0.6085
CHEMBL4211705	COc1nc2ccc(Br)cc2cc1C(c1ccco1)C(O)(CCN(C)C)c1cccc2c1OCO2	4d	'='	1279.13	0.155	1	Mtb (H37Rv)	0.368	AlamarBlue/Resazurin/MABA method	0.525	Training	-0.223	0.1168	0.0516	-0.1585	-0.3153	0.1618	-0.1406	0.7532	0.9903	-0.5042	0.1903	0.5711
CHEMBL4211334	COc1nc2ccc(Br)cc2cc1C(c1ccco1)C(O)(CCN(C)C)c1cccc(OC(F)(F)F)c1	4d	'='	1311.68	0.155	1	Mtb (H37Rv)	0.368	AlamarBlue/Resazurin/MABA method	0.525	Training	1.7844	0.4999	0.0737	-0.1585	-0.3153	0.1618	-0.1229	2.59	1.6148	2.1092	0.1903	0.5233
CHEMBL4212261	COc1nc2ccc(Br)cc2cc1C(c1ccoc1)C(O)(CCN(C)C)c1cccc(OC(F)(F)F)c1	4d	'='	1311.68	0.155	1	Mtb (H37Rv)	0.368	AlamarBlue/Resazurin/MABA method	0.525	Test	1.7844	0.5007	0.0737	-0.1585	-0.3153	0.1618	-0.1378	2.59	1.6148	2.1092	0.1903	0.5293
CHEMBL4212607	COc1nc2ccc(Br)cc2cc1C(c1ccoc1)C(O)(CCN(C)C)c1cccc(F)n1	4d	'='	1321.93	0.155	1	Mtb (H37Rv)	0.368	AlamarBlue/Resazurin/MABA method	0.525	Training	-0.2868	0.3546	0.054	0.0254	-0.3153	0.0628	-0.183	0.684	1.2552	0.5724	0.1903	0.4544
CHEMBL4211109	COc1ccc(C(c2cc3cc(C#N)ccc3nc2OC)C(O)(CCN(C)C)c2cccc(F)c2)s1	4d	'='	1384.44	0.155	1	Mtb (H37Rv)	0.368	AlamarBlue/Resazurin/MABA method	0.525	Training	-0.1018	-0.3993	-0.033	-0.1585	-0.0301	0.1618	-0.266	-1.2065	-0.386	0.4649	0.4397	0.3431
CHEMBL4163947	COc1nc2ccc(N3CCOCC3)cc2cc1C(c1cccc(F)c1)C(O)(CCN(C)C)c1cccc(OC(F)(F)F)c1	4d	'='	1385.15	0.155	1	Mtb (H37Rv)	0.368	AlamarBlue/Resazurin/MABA method	0.525	Training	1.9056	-0.0139	-0.0853	-0.1585	-0.3153	0.3599	-0.1427	0.6302	0.2348	3.0788	0.1903	0.462
CHEMBL4159307	COc1nc2ccc(Cl)cc2cc1C(c1ccccc1)C(O)(CCN(C)C)c1cccc2ccccc12	4d	'='	1389.24	0.155	1	Mtb (H37Rv)	0.368	AlamarBlue/Resazurin/MABA method	0.525	Test	-0.2188	-0.1088	0.0014	-0.1585	-0.3153	0.756	-0.209	0.2024	-0.1092	-0.4604	0.1903	0.8802
CHEMBL4215426	COc1nc2ccc(Br)cc2cc1C(c1ccco1)C(O)(CCN(C)C)c1cccc(F)c1	4d	'='	1441.34	0.155	1	Mtb (H37Rv)	0.368	AlamarBlue/Resazurin/MABA method	0.525	Training	-0.4295	0.3657	0.0702	-0.1585	-0.3153	0.1618	-0.1857	-0.0128	1.249	0.4823	0.1903	0.5543
CHEMBL4213605	COc1nc2ccc(Br)cc2cc1C(c1ccoc1)C(O)(CCN(C)C)c1cccc(F)c1	4d	'='	1441.34	0.155	1	Mtb (H37Rv)	0.368	AlamarBlue/Resazurin/MABA method	0.525	Training	-0.4295	0.3668	0.0702	-0.1585	-0.3153	0.1618	-0.2007	-0.0128	1.2489	0.4823	0.1903	0.5604
CHEMBL4163299	COc1cccc([C@](O)(CCN(C)C)[C@H](c2cc3cc(N4CC5(COC5)C4)ccc3nc2OC)c2cccc(OC)c2F)c1	4d	'='	1445.86	0.155	1	Mtb (H37Rv)	0.368	AlamarBlue/Resazurin/MABA method	0.525	Training	-0.0777	-0.2704	-0.1075	-0.1585	0.2551	0.3599	-0.1652	-0.2023	-0.3677	0.5811	0.7709	0.5396
CHEMBL4172235	COc1nc2ccc(C#N)cc2cc1C(c1ccccc1)C(O)(CCN(C)C)c1cccc(F)c1	4d	'='	1469.46	0.155	1	Mtb (H37Rv)	0.368	AlamarBlue/Resazurin/MABA method	0.525	Test	-0.1018	-0.4034	-0.1199	-0.1585	-0.3153	0.3599	-0.2325	-1.2065	-0.3861	0.4649	0.1903	0.4219
CHEMBL4214717	COc1nc2ccc(Br)cc2cc1C(c1ccoc1)C(O)(CCN(C)C)c1cccc2c1OCO2	4d	'='	1668.43	0.155	1	Mtb (H37Rv)	0.368	AlamarBlue/Resazurin/MABA method	0.525	Training	-0.223	0.1173	0.0516	-0.1585	-0.3153	0.1618	-0.1556	0.7532	0.9903	-0.5042	0.1903	0.5772
CHEMBL4164833	COc1cccc(C(c2cc3cc(OC(F)(F)F)ccc3nc2OC)C(O)(CCN(C)C)c2cccc(OC(F)(F)F)c2)c1F	4d	'='	1711.88	0.155	1	Mtb (H37Rv)	0.368	AlamarBlue/Resazurin/MABA method	0.525	Training	3.9375	0.492	-0.0522	-0.1585	-0.0301	0.3599	-0.1115	3.4687	0.88	5.808	0.4805	0.5146
CHEMBL4593878	COc1cccc(C(c2cc3cc(Br)ccc3nc2OC)C(O)(CCN(C)C)c2ccncc2C)c1F	4d	'='	1759.05	0.155	1	Mtb (H37Rv)	0.368	AlamarBlue/Resazurin/MABA method	0.525	Training	-0.4054	0.504	0.0744	0.0254	0.1871	0.2609	-0.1899	0.9889	1.2671	0.5985	0.6179	0.7215
CHEMBL4160344	COc1cccc([C@H](c2cc3cc(N(C)S(=O)(=O)N(C)C)ccc3nc2OC)[C@@](O)(CCN(C)C)c2cccc(F)c2)c1OC	4d	'='	1763.48	0.155	1	Mtb (H37Rv)	0.368	AlamarBlue/Resazurin/MABA method	0.525	Test	-0.1018	-0.4014	0.0426	1.1983	1.1108	0.3599	0.2605	-1.2065	-0.3862	0.4649	1.7587	0.5534
CHEMBL4162167	COc1cccc([C@@H](c2cc3cc(N4CC5(COC5)C4)ccc3nc2OC)[C@@](O)(CCN(C)C)c2cccc(C)c2)c1F	4d	'='	1878.03	0.155	1	Mtb (H37Rv)	0.368	AlamarBlue/Resazurin/MABA method	0.525	Training	-0.0777	-0.2706	-0.113	-0.1585	0.1871	0.3599	-0.1841	-0.2023	-0.3677	0.5811	0.6184	0.512
CHEMBL4169947	COc1nc2ccc(F)cc2cc1C(c1ccccc1)C(O)(CCN(C)C)c1cccc2ccccc12	4d	'='	1900.49	0.155	1	Mtb (H37Rv)	0.368	AlamarBlue/Resazurin/MABA method	0.525	Training	-0.0997	-0.4144	-0.1241	-0.1585	-0.3153	0.756	-0.2412	-1.2065	-0.3954	0.4594	0.1903	0.8111
CHEMBL4576428	COc1ccnc(C(O)(CCN(C)C)C(c2cc3cc(Br)ccc3nc2OC)c2cccc(OC)c2F)c1	4d	'='	2053.07	0.155	1	Mtb (H37Rv)	0.368	AlamarBlue/Resazurin/MABA method	0.525	Training	-0.4054	0.5019	0.0799	0.0254	0.2551	0.2609	-0.1577	0.9889	1.2673	0.5985	0.7709	0.7445
CHEMBL4205677	COc1cccc(C(O)(CCN(C)C)C(c2ccoc2)c2cc3cc(Br)ccc3nc2OC)c1OC	4d	'='	2088.32	0.155	1	Mtb (H37Rv)	0.368	AlamarBlue/Resazurin/MABA method	0.525	Test	-0.223	0.1174	0.0516	-0.1585	0.2551	0.1618	-0.1565	0.7532	0.9903	-0.5042	0.7705	0.6146
CHEMBL4573647	COc1cccc(C(c2cc3cc(C#N)ccc3nc2OC)C(O)(CCN(C)C)c2cccc(C)n2)c1F	4d	'='	2137.58	0.155	1	Mtb (H37Rv)	0.368	AlamarBlue/Resazurin/MABA method	0.525	Training	-0.0777	-0.2721	-0.1101	0.0254	0.1871	0.2609	-0.2173	-0.2023	-0.3677	0.5811	0.607	0.4028
CHEMBL4549082	COc1cccc(C(O)(CCN(C)C)C(c2cc3cc(C#N)ccc3nc2OC)c2cccc3c2OCO3)n1	4d	'='	2278.81	0.155	1	Mtb (H37Rv)	0.368	AlamarBlue/Resazurin/MABA method	0.525	Training	0.1047	-0.6543	-0.1287	0.0254	-0.0301	0.2609	-0.1788	-0.438	-0.6447	-0.5217	0.4403	0.3912
CHEMBL4216876	COc1nc2ccc(C#N)cc2cc1C(c1ccoc1)C(O)(CCN(C)C)c1cccc(F)c1	4d	'='	2350.28	0.155	1	Mtb (H37Rv)	0.368	AlamarBlue/Resazurin/MABA method	0.525	Training	-0.1018	-0.4045	-0.1143	-0.1585	-0.3153	0.1618	-0.2192	-1.2065	-0.3861	0.4649	0.1903	0.2564
CHEMBL4205220	COc1nc2ccc(Br)cc2cc1[C@@H](c1cncc(C)c1)[C@@](O)(CCN(C)C)c1cccc(C#N)c1	4d	'='	2419.89	0.155	1	Mtb (H37Rv)	0.368	AlamarBlue/Resazurin/MABA method	0.525	Test	-0.223	0.1183	0.0435	0.0254	-0.0981	0.2609	-0.1992	0.7532	0.9903	-0.5042	0.316	0.6181
CHEMBL4536540	COc1nc2ccc(C#N)cc2cc1C(c1cccc(F)c1)C(O)(CCN(C)C)c1cncc(C)c1	4d	'='	2476.37	0.155	1	Mtb (H37Rv)	0.368	AlamarBlue/Resazurin/MABA method	0.525	Training	-0.1022	-0.399	-0.1156	0.0254	-0.0981	0.2609	-0.244	-1.2065	-0.3898	0.4654	0.316	0.3625
CHEMBL4170862	COc1nc2ccc(NC3CCCC3)cc2cc1C(c1ccccc1)C(O)(CCN(C)C)c1cccc2ccccc12	4d	'='	3037.07	0.155	1	Mtb (H37Rv)	0.368	AlamarBlue/Resazurin/MABA method	0.525	Training	0.1047	-0.6543	-0.1304	-0.1585	-0.3153	0.756	-0.1205	-0.438	-0.6447	-0.5217	0.1903	0.7762
CHEMBL4524572	COc1cc(C(O)(CCn2cncn2)C(c2cc3cc(Br)ccc3nc2OC)c2ccnc(OC)c2OC)cc(OC)n1	4d	'='	3100.44	0.155	1	Mtb (H37Rv)	0.368	AlamarBlue/Resazurin/MABA method	0.525	Training	-0.223	0.1198	0.1865	0.35	0.2551	0.3599	0.0539	0.7532	0.9902	-0.5042	0.3346	0.8856
CHEMBL4167910	COc1nc2ccc(CO)cc2cc1C(c1ccccc1)C(O)(CCN(C)C)c1cccc2ccccc12	4d	'='	3158	0.155	1	Mtb (H37Rv)	0.368	AlamarBlue/Resazurin/MABA method	0.525	Test	0.1047	-0.6543	-0.1241	-0.1585	-0.3153	0.756	-0.1887	-0.438	-0.6447	-0.5217	0.1903	0.8046
CHEMBL4216946	COc1cccc([C@](O)(CCN(C)C)[C@H](c2cncc(C)c2)c2cc3cc(Br)ccc3nc2OC)c1	4d	'='	3451.41	0.155	1	Mtb (H37Rv)	0.368	AlamarBlue/Resazurin/MABA method	0.525	Training	-0.223	0.1182	0.0447	0.0254	0.1871	0.2609	-0.189	0.7532	0.9903	-0.5042	0.6064	0.6646
CHEMBL4169545	COc1nc2ccc(C)cc2cc1C(c1ccccc1)C(O)(CCN(C)C)c1cccc2ccccc12	4d	'='	3546.32	0.155	1	Mtb (H37Rv)	0.368	AlamarBlue/Resazurin/MABA method	0.525	Training	0.1047	-0.6543	-0.1538	-0.1585	-0.0981	0.756	-0.2236	-0.438	-0.6447	-0.5217	0.3282	0.7817
CHEMBL4168271	COc1cccc(C(c2cc3cc(N4CCCCC4)ccc3nc2OC)C(O)(CCN(C)C)c2cccc(OC(F)(F)F)c2)c1F	4d	'='	3584.17	0.155	1	Mtb (H37Rv)	0.368	AlamarBlue/Resazurin/MABA method	0.525	Training	1.9301	0.1147	-0.0853	-0.1585	-0.0301	0.3599	-0.1605	1.6345	0.2568	3.1945	0.4805	0.5159
CHEMBL4563112	COc1cc(C(O)(CCn2cncn2)C(c2cc3cc(Br)ccc3nc2OC)c2cccc(OC)c2F)cc(OC)n1	4d	'='	3602.25	0.155	1	Mtb (H37Rv)	0.368	AlamarBlue/Resazurin/MABA method	0.525	Test	-0.4054	0.5061	0.2063	0.1661	-0.0301	0.4589	0.0695	0.9889	1.2671	0.5985	0.0846	0.9814
CHEMBL4206593	COc1nc2ccc(Br)cc2cc1C(c1ccoc1)C(O)(CCN(C)C)c1ccccn1	4d	'='	3626.03	0.155	1	Mtb (H37Rv)	0.368	AlamarBlue/Resazurin/MABA method	0.525	Training	-0.223	0.1165	0.0447	0.0254	-0.3153	0.0628	-0.1852	0.7532	0.9903	-0.5042	0.1903	0.4207
CHEMBL4215064	COc1nc2ccc(Br)cc2cc1C(c1ccco1)C(O)(CCN(C)C)c1cccc(C#N)c1	4d	'='	3766.12	0.155	1	Mtb (H37Rv)	0.368	AlamarBlue/Resazurin/MABA method	0.525	Training	-0.223	0.1165	0.0447	-0.1585	-0.3153	0.1618	-0.1595	0.7532	0.9903	-0.5042	0.1903	0.5061
CHEMBL4170779	C=Cc1ccc2nc(OC)c(C(c3ccccc3)C(O)(CCN(C)C)c3cccc4ccccc34)cc2c1	4d	'='	3779.89	0.155	1	Mtb (H37Rv)	0.368	AlamarBlue/Resazurin/MABA method	0.525	Training	0.1047	-0.6543	-0.1538	-0.1585	-0.2601	0.756	-0.2236	-0.438	-0.6447	-0.5217	0.2591	0.7728
CHEMBL4515550	COc1cc(C(O)(CCn2ccnc2)C(c2cc3cc(Br)ccc3nc2OC)c2cccc(OC)c2F)cc(OC)n1	4d	'='	3796.02	0.155	1	Mtb (H37Rv)	0.368	AlamarBlue/Resazurin/MABA method	0.525	Test	-0.4054	0.5064	0.1454	0.0254	-0.0301	0.558	-0.039	0.9889	1.2671	0.5985	0.0846	1.0853
CHEMBL4167476	COc1nc2ccc(N)cc2cc1C(c1ccccc1)C(O)(CCN(C)C)c1cccc2ccccc12	4d	'='	3864.62	0.155	1	Mtb (H37Rv)	0.368	AlamarBlue/Resazurin/MABA method	0.525	Training	0.1047	-0.6543	-0.0851	-0.1585	-0.3153	0.756	-0.1254	-0.438	-0.6447	-0.5217	0.1903	0.7901
CHEMBL4526309	COc1ccc(C(O)(CCN(C)C)C(c2cc3cc(C#N)ccc3nc2OC)c2cccc(OC)c2OC)cn1	4d	'='	3869.97	0.155	1	Mtb (H37Rv)	0.368	AlamarBlue/Resazurin/MABA method	0.525	Training	0.1047	-0.6543	-0.1287	0.0254	0.5403	0.2609	-0.1824	-0.438	-0.6447	-0.5217	1.0205	0.4306
CHEMBL4202851	COc1nc2ccc(C#N)cc2cc1[C@@H](c1cc(C)sc1C)[C@@](O)(CCN(C)C)c1cncc(C)c1	4d	'='	3874.81	0.155	1	Mtb (H37Rv)	0.368	AlamarBlue/Resazurin/MABA method	0.525	Training	0.1047	-0.6543	-0.0639	0.0254	0.3363	0.0628	-0.4038	-0.438	-0.6447	-0.5217	0.4958	0.2243
CHEMBL4205953	COc1nc2ccc(C#N)cc2cc1C(c1ccco1)C(O)(CCN(C)C)c1cccc(F)c1	4d	'='	3895.37	0.155	1	Mtb (H37Rv)	0.368	AlamarBlue/Resazurin/MABA method	0.525	Test	-0.1018	-0.4051	-0.1143	-0.1585	-0.3153	0.1618	-0.2042	-1.2065	-0.386	0.4649	0.1903	0.2503
CHEMBL4217473	COc1nc2ccc(Br)cc2cc1C(c1ccco1)C(O)(CCN(C)C)c1ccccn1	4d	'='	3928.2	0.155	1	Mtb (H37Rv)	0.368	AlamarBlue/Resazurin/MABA method	0.525	Training	-0.223	0.116	0.0447	0.0254	-0.3153	0.0628	-0.1703	0.7532	0.9903	-0.5042	0.1903	0.4146
CHEMBL4166608	COc1cccc(C(c2cc3cc(N4CCOCC4)ccc3nc2OC)C(O)(CCN(C)C)c2cccc(OC)c2OC)c1OC	4d	'='	3957.14	0.155	1	Mtb (H37Rv)	0.368	AlamarBlue/Resazurin/MABA method	0.525	Training	0.1047	-0.6543	-0.126	-0.1585	0.8255	0.3599	-0.1172	-0.438	-0.6447	-0.5217	1.3507	0.6011
CHEMBL4162672	COc1nc2ccccc2cc1C(c1ccccc1)C(O)(CCN(C)C)c1cccc2ccccc12	4d	'='	3986.4	0.155	1	Mtb (H37Rv)	0.368	AlamarBlue/Resazurin/MABA method	0.525	Training	0.1047	-0.6543	-0.1538	-0.1585	-0.3153	0.756	-0.2236	-0.438	-0.6447	-0.5217	0.1903	0.7588
CHEMBL4515135	COc1nc2ccc(C#N)cc2cc1C(c1cccc2c1OCO2)C(O)(CCN(C)C)c1cccnc1OC	4d	'='	3987.92	0.155	1	Mtb (H37Rv)	0.368	AlamarBlue/Resazurin/MABA method	0.525	Test	0.1047	-0.6543	-0.134	0.0254	-0.0301	0.2609	-0.2012	-0.438	-0.6447	-0.5217	0.4706	0.3961
CHEMBL4159957	COc1nc2ccc(C(=O)N(C)C)cc2cc1C(c1ccccc1)C(O)(CCN(C)C)c1cccc2ccccc12	4d	'='	4016.8	0.155	1	Mtb (H37Rv)	0.368	AlamarBlue/Resazurin/MABA method	0.525	Training	0.1047	-0.6543	-0.0927	-0.1585	0.2551	0.756	-0.1443	-0.438	-0.6447	-0.5217	0.9273	0.7775
CHEMBL4546609	COc1cc(C(O)(CCN(C)OC)C(c2cc3cc(Br)ccc3nc2OC)c2cccc(OC)c2F)cc(OC)n1	4d	'='	4028.48	0.155	1	Mtb (H37Rv)	0.368	AlamarBlue/Resazurin/MABA method	0.525	Training	-0.4054	0.5046	0.0857	0.1081	0.5403	0.2609	-0.0971	0.9889	1.2672	0.5985	0.6505	0.7745
CHEMBL4169635	COc1cccc([C@@H](c2cc3cc(S(C)(=O)=O)ccc3nc2OC)[C@@](O)(CCN(C)C)c2cccc(F)c2)c1F	4d	'='	4030.42	0.155	1	Mtb (H37Rv)	0.368	AlamarBlue/Resazurin/MABA method	0.525	Training	-0.2838	-0.0183	-0.0552	1.1081	0.2551	0.3599	-0.123	-0.9709	-0.1092	1.5677	0.582	0.5815
CHEMBL4515590	COc1ccnc(C(O)(CCN(C)C)C(c2cc3cc(C#N)ccc3nc2OC)c2cccc(OC)c2F)c1	4d	'='	4334.72	0.155	1	Mtb (H37Rv)	0.368	AlamarBlue/Resazurin/MABA method	0.525	Test	-0.0777	-0.272	-0.1045	0.0254	0.2551	0.2609	-0.1763	-0.2023	-0.3677	0.5811	0.7709	0.4405
CHEMBL4536200	COc1cccc(C(c2cc3cc(C#N)ccc3nc2OC)C(O)(CCN(C)C)c2cc(C)cc(C)n2)c1F	4d	'='	4350.87	0.155	1	Mtb (H37Rv)	0.368	AlamarBlue/Resazurin/MABA method	0.525	Training	-0.0777	-0.2709	-0.1101	0.0254	0.4043	0.2609	-0.217	-0.2023	-0.3677	0.5811	0.744	0.4278
CHEMBL4521664	COc1cccc(C(c2cc3cc(C#N)ccc3nc2OC)C(O)(CCN(C)C)c2cnc(C)c(C)c2)c1F	4d	'='	4540.04	0.155	1	Mtb (H37Rv)	0.368	AlamarBlue/Resazurin/MABA method	0.525	Training	-0.0777	-0.271	-0.1101	0.0254	0.4043	0.2609	-0.2274	-0.2023	-0.3677	0.5811	0.7168	0.4317
CHEMBL4579247	COc1cccc(C(c2cc3cc(C#N)ccc3nc2OC)C(O)(CCN(C)C)c2ncccc2C)c1F	4d	'='	5829.77	0.155	1	Mtb (H37Rv)	0.368	AlamarBlue/Resazurin/MABA method	0.525	Training	-0.0777	-0.2709	-0.1101	0.0254	0.1871	0.2609	-0.2028	-0.2023	-0.3678	0.5811	0.6107	0.4159
CHEMBL4518583	COc1cc(C(O)(CCN2CCOCC2)C(c2cc3cc(Br)ccc3nc2OC)c2ccnc(OC)c2OC)cc(OC)n1	4d	'='	6272.68	0.155	-1	Mtb (H37Rv)	0.368	AlamarBlue/Resazurin/MABA method	0.525	Test	-0.223	0.1198	0.0659	0.2093	0.2551	0.1618	-0.1335	0.7532	0.9902	-0.5042	0.3346	0.6787
CHEMBL4535092	COc1cccc(C(c2cc3cc(C#N)ccc3nc2OC)C(O)(CCN(C)C)c2cncc(C)c2)c1F	4d	'='	6412.75	0.155	-1	Mtb (H37Rv)	0.368	AlamarBlue/Resazurin/MABA method	0.525	Training	-0.0777	-0.2717	-0.1101	0.0254	0.1871	0.2609	-0.2048	-0.2023	-0.3677	0.5811	0.6062	0.4164
CHEMBL4175655	COc1nc2ccc(N(C)S(=O)(=O)c3ccccc3)cc2cc1[C@@H](c1ccccc1)[C@@](O)(CCN(C)C)c1cccc(F)c1	4d	'='	6680.14	0.155	-1	Mtb (H37Rv)	0.368	AlamarBlue/Resazurin/MABA method	0.525	Training	-0.1018	-0.4031	-0.0294	1.1532	-0.0301	0.9541	-0.0045	-1.2065	-0.3861	0.4649	0.4076	1.0838
CHEMBL4166400	COc1nc2ccc(CN(C)C)cc2cc1C(c1ccccc1)C(O)(CCN(C)C)c1cccc2ccccc12	4d	'='	6932.47	0.155	-1	Mtb (H37Rv)	0.368	AlamarBlue/Resazurin/MABA method	0.525	Training	0.1047	-0.6543	-0.1537	-0.1585	0.2551	0.756	-0.2235	-0.438	-0.6447	-0.5217	1.095	0.7772
CHEMBL4543570	COc1cc(C(O)(CCN2CCOCC2)C(c2cc3cc(Br)ccc3nc2OC)c2cccc(OC)c2OC)cc(OC)n1	4d	'>'	7478.42	0.155	-1	Mtb (H37Rv)	0.368	AlamarBlue/Resazurin/MABA method	0.525	Training	-0.223	0.1198	0.0616	0.0254	0.2551	0.2609	-0.113	0.7532	0.9902	-0.5042	0.3746	0.7744
CHEMBL4522583	COc1cc(C(O)(CCN2CCOCC2)C(c2cc3cc(Br)ccc3nc2OC)c2cccc(OC)c2F)cc(OC)n1	4d	'>'	7615.57	0.155	-1	Mtb (H37Rv)	0.368	AlamarBlue/Resazurin/MABA method	0.525	Training	-0.4054	0.5061	0.0857	0.0254	-0.0301	0.2609	-0.1179	0.9889	1.2672	0.5985	0.0846	0.7745
CHEMBL4163654	COc1cccc([C@H](c2cc3cc(N4CC[S+]([O-])CC4)ccc3nc2OC)[C@@](O)(CCN(C)C)c2cccc(F)c2)c1OC	4d	'='	7719.9	0.155	-1	Mtb (H37Rv)	0.368	AlamarBlue/Resazurin/MABA method	0.525	Training	-0.1018	-0.4015	0.0341	-0.1585	0.2551	0.3599	0.2144	-1.2065	-0.3862	0.4649	0.7705	0.5469
CHEMBL4534003	COc1cc(C(O)(CCN(C)OC)C(c2cc3cc(Br)ccc3nc2OC)c2cccc(OC)c2OC)cc(OC)n1	4d	'>'	7781.5	0.155	-1	Mtb (H37Rv)	0.368	AlamarBlue/Resazurin/MABA method	0.525	Training	-0.223	0.1196	0.0616	0.1081	0.8255	0.2609	-0.0922	0.7532	0.9902	-0.5042	0.9405	0.7744
CHEMBL4522387	COc1cccc(C(c2cc3cc(C#N)ccc3nc2OC)C(O)(CCN(C)C)c2cccc(C)n2)c1OC	4d	'='	7785.2	0.155	-1	Mtb (H37Rv)	0.368	AlamarBlue/Resazurin/MABA method	0.525	Test	0.1047	-0.6543	-0.1342	0.0254	0.4723	0.2609	-0.2124	-0.438	-0.6447	-0.5217	0.897	0.4027
CHEMBL4176897	COc1cccc([C@H](c2cc3cc(N4CCS(=O)(=O)CC4)ccc3nc2OC)[C@@](O)(CCN(C)C)c2cccc(F)c2)c1OC	4d	'>'	7839.82	0.155	-1	Mtb (H37Rv)	0.368	AlamarBlue/Resazurin/MABA method	0.525	Training	-0.1018	-0.4015	-0.0793	1.1081	0.2551	0.3599	-0.0548	-1.2065	-0.3862	0.4649	0.7705	0.5469
CHEMBL4571027	COc1cccc(C(c2cc3cc(C#N)ccc3nc2OC)C(O)(CCN(C)C)c2cncc(C)c2)c1OC	4d	'='	7975.09	0.155	-1	Mtb (H37Rv)	0.368	AlamarBlue/Resazurin/MABA method	0.525	Training	0.1047	-0.6543	-0.1342	0.0254	0.4723	0.2609	-0.1999	-0.438	-0.6447	-0.5217	0.8962	0.4163
CHEMBL4169607	COc1cccc([C@@H](c2cc3cc(N4CCS(=O)(=O)CC4)ccc3nc2OC)[C@@](O)(CCN(C)C)c2cccc(F)c2)c1F	4d	'>'	7990.54	0.155	-1	Mtb (H37Rv)	0.368	AlamarBlue/Resazurin/MABA method	0.525	Training	-0.2838	-0.0192	-0.0552	1.1081	-0.0301	0.3599	-0.0597	-0.9709	-0.1092	1.5677	0.4805	0.5469
CHEMBL4161376	COc1cccc([C@@H](c2cc3cc(N4CC[S+]([O-])CC4)ccc3nc2OC)[C@@](O)(CCN(C)C)c2cccc(F)c2)c1F	4d	'>'	8200.22	0.155	-1	Mtb (H37Rv)	0.368	AlamarBlue/Resazurin/MABA method	0.525	Test	-0.2838	-0.0193	0.0582	-0.1585	-0.0301	0.3599	0.2094	-0.9709	-0.1092	1.5677	0.4805	0.5469
CHEMBL4167786	COc1nc2ccc(N(C)S(=O)(=O)N(C)C)cc2cc1[C@@H](c1ccccc1)[C@@](O)(CCN(C)C)c1cccc(F)c1	4d	'='	8609.85	0.155	-1	Mtb (H37Rv)	0.368	AlamarBlue/Resazurin/MABA method	0.525	Training	-0.1018	-0.4031	0.0315	1.1983	0.5403	0.3599	0.2339	-1.2065	-0.3861	0.4649	1.1785	0.4469
CHEMBL4539892	COc1cccc(C(c2cc3cc(C#N)ccc3nc2OC)C(O)(CCN(C)C)c2ccc(C)nc2)c1F	4d	'='	9133.31	0.155	-1	Mtb (H37Rv)	0.368	AlamarBlue/Resazurin/MABA method	0.525	Training	-0.0777	-0.2723	-0.1101	0.0254	0.1871	0.2609	-0.2199	-0.2023	-0.3676	0.5811	0.6056	0.4047
CHEMBL4557475	COc1cccc(C(c2cc3cc(C#N)ccc3nc2OC)C(O)(CCN(C)C)c2ccc(C)nc2)c1OC	4d	'>'	9494.15	0.155	-1	Mtb (H37Rv)	0.368	AlamarBlue/Resazurin/MABA method	0.525	Training	0.1047	-0.6543	-0.1342	0.0254	0.4723	0.2609	-0.215	-0.438	-0.6447	-0.5217	0.8956	0.4046
CHEMBL4568403	COc1cccc(C(c2cc3cc(C#N)ccc3nc2OC)C(O)(CCN(C)C)c2ccnc(C)c2)c1F	4d	'>'	9716.28	0.155	-1	Mtb (H37Rv)	0.368	AlamarBlue/Resazurin/MABA method	0.525	Test	-0.0777	-0.2714	-0.1101	0.0254	0.1871	0.2609	-0.2232	-0.2023	-0.3677	0.5811	0.6051	0.4039
CHEMBL4169823	COc1nc2ccc(/C=N/O)cc2cc1C(c1ccccc1)C(O)(CCN(C)C)c1cccc2ccccc12	4d	'='	11546.2	0.155	-1	Mtb (H37Rv)	0.368	AlamarBlue/Resazurin/MABA method	0.525	Test	0.1047	-0.6543	-0.1495	0.9485	-0.3153	0.756	-0.2149	-0.438	-0.6447	-0.5217	0.1903	0.7704
CHEMBL4162513	CC#Cc1ccc2nc(OC)c(C(c3ccccc3)C(O)(CCN(C)C)c3cccc4ccccc34)cc2c1	4d	'='	11852.3	0.155	-1	Mtb (H37Rv)	0.368	AlamarBlue/Resazurin/MABA method	0.525	Training	0.1047	-0.6543	-0.1538	-0.1585	-0.0981	0.756	-0.2236	-0.438	-0.6447	-0.5217	0.257	0.756
CHEMBL4170272	COc1nc2ccc(C(=O)O)cc2cc1C(c1ccccc1)C(O)(CCN(C)C)c1cccc2ccccc12	4d	'>'	12869	0.155	-1	Mtb (H37Rv)	0.368	AlamarBlue/Resazurin/MABA method	0.525	Training	0.1047	-0.6543	-0.1536	-0.1585	-0.3153	0.756	-0.2235	-0.438	-0.6447	-0.5217	0.1903	0.7879
CHEMBL4159990	COc1nc2ccc(CC(C)=O)cc2cc1C(c1ccccc1)C(O)(CCN(C)C)c1cccc2ccccc12	4d	'>'	13141.1	0.155	-1	Mtb (H37Rv)	0.368	AlamarBlue/Resazurin/MABA method	0.525	Test	0.1047	-0.6543	-0.1536	-0.1585	-0.0981	0.756	-0.212	-0.438	-0.6447	-0.5217	0.3463	0.7667
CHEMBL4177019	COc1nc2ccc(CN)cc2cc1C(c1ccccc1)C(O)(CCN(C)C)c1cccc2ccccc12	4d	'>'	23731.4	0.155	-1	Mtb (H37Rv)	0.368	AlamarBlue/Resazurin/MABA method	0.525	Training	0.1047	-0.6543	-0.0851	-0.1585	-0.3153	0.756	-0.1409	-0.438	-0.6447	-0.5217	0.1903	0.7999
CHEMBL374478	CO[C@H]1/C=C/O[C@@]2(C)Oc3c(C)c(O)c4c(O)c(c(/C=N/N5CCN(C)CC5)c(O)c4c3C2=O)NC(=O)/C(C)=C\C=C\[C@H](C)[C@H](O)[C@@H](C)[C@@H](O)[C@@H](C)[C@H](OC(C)=O)[C@@H]1C	5d	'='	3.64542	0.123	1	Mtb (H37Rv)	0.368	AlamarBlue/Resazurin/MABA method	0.525	Training	0.0221	-0.1215	-0.6806	-0.5474	1.137	-0.7295	0.0044	-0.438	-0.6447	-0.5217	1.0711	-0.5752
CHEMBL4212348	CNC(=O)c1sc(N2CCOCC2)cc1OCCc1ccccc1	5d	'='	120	0.123	1	Mtb (H37Rv_ATCC 25618)	0.113	Spectrophotometric assay (OD580-OD600)	0.28	Training	0.0221	-0.1215	-0.6702	-0.6263	-0.0183	-0.0795	-0.056	-0.1009	-0.0952	-0.1478	-0.0896	0.1439
CHEMBL4068166	CCc1ccc(CCNc2cc(-c3ccccn3)nc3ncnn23)cc1	5d	'='	200	0.123	1	Mtb (H37Rv)	0.368	Spectrophotometric assay (OD580-OD600)	0.28	Test	0.0221	-0.1215	-0.6157	-0.1866	-0.9537	-0.1353	0.0815	-0.1009	-0.0952	-0.1478	-0.1456	0.5281
CHEMBL4216468	NC(=O)c1sc(N2CCOCC2)cc1OCCc1ccc(OC(F)(F)F)cc1	5d	'='	200	0.123	1	Mtb (H37Rv_ATCC 25618)	0.113	Spectrophotometric assay (OD580-OD600)	0.28	Training	1.8103	0.1951	-0.6407	-0.6263	-0.1764	-0.0795	-0.0424	1.239	0.362	1.7596	-0.2943	0.162
CHEMBL2153356	CN(CCc1ccccc1)c1n[n+]([O-])c2cc3c(cc2[n+]1[O-])CCC3	5d	'='	208.086	0.123	1	Mtb (INH-R)	0.024	AlamarBlue/Resazurin/MABA method	0.525	Training	0.0221	-0.1215	0.1985	0.3077	0.0112	0.0797	-0.2084	-0.438	-0.6447	-0.5217	-0.7599	-0.3462
CHEMBL2153355	CN(Cc1ccccc1)c1n[n+]([O-])c2cc3c(cc2[n+]1[O-])CCC3	5d	'<'	217.142	0.123	1	Mtb (INH-R)	0.024	AlamarBlue/Resazurin/MABA method	0.525	Training	0.0221	-0.1215	0.1985	0.3077	0.0112	0.0797	-0.2206	-0.438	-0.6447	-0.5217	-0.7707	-0.3534
CHEMBL4063073	COc1ccc(CCNc2cc(-c3ccccn3)nc3nccn23)cc1	5d	'='	220	0.123	1	Mtb (H37Rv)	0.368	Spectrophotometric assay (OD580-OD600)	0.28	Test	0.0221	-0.1215	-0.665	-0.2987	-0.8857	-0.0362	-0.0718	-0.1009	-0.0952	-0.1478	-0.0825	0.6065
CHEMBL2153354	CN(C)c1n[n+]([O-])c2cc3c(cc2[n+]1[O-])CCC3	5d	'<'	284.241	0.123	1	Mtb (INH-R)	0.024	AlamarBlue/Resazurin/MABA method	0.525	Training	0.0221	-0.1215	0.1985	0.3077	0.0835	-0.0709	-0.2172	-0.438	-0.6447	-0.5217	-0.3437	-0.9412
CHEMBL4203090	CC(=O)c1sc(N2CCOCC2)cc1OCCc1ccccc1	5d	'='	420	0.123	1	Mtb (H37Rv_ATCC 25618)	0.113	Spectrophotometric assay (OD580-OD600)	0.28	Training	0.0221	-0.1215	-0.7246	-0.6263	-0.056	-0.0795	-0.0962	-0.1009	-0.0952	-0.1478	-0.2106	0.1448
CHEMBL4212019	NC(=O)c1sc(N2CCOCC2)cc1OCCc1cccc(F)c1	5d	'='	430	0.123	1	Mtb (H37Rv_ATCC 25618)	0.113	Spectrophotometric assay (OD580-OD600)	0.28	Training	-0.1626	0.0701	-0.6438	-0.6263	-0.1764	-0.0795	-0.0774	-0.6615	0.0958	0.5749	-0.2943	0.1852
CHEMBL64	NNC(=O)c1ccncc1	5d	'='	437.509	0.123	1	Mtb (H37Rv)	0.368	AlamarBlue/Resazurin/MABA method	0.525	Test	0.0221	-0.1215	-0.7175	0.9263	-1.1709	-1.2246	-0.2082	-0.438	-0.6447	-0.5217	-1.0163	-1.2444
CHEMBL2153337	[O-][n+]1nc(NC2CCCC2)[n+]([O-])c2ccc(Br)cc21	5d	'='	461.297	0.123	1	Mtb (H37Rv)	0.368	AlamarBlue/Resazurin/MABA method	0.525	Training	-0.3149	0.5466	0.796	0.3077	-1.1709	-1.0266	0.7053	0.7532	0.9935	-0.5043	-1.0163	-0.6995
CHEMBL2153336	[O-][n+]1nc(NC2CCC2)[n+]([O-])c2ccc(Br)cc21	5d	'='	482.098	0.123	1	Mtb (H37Rv)	0.368	AlamarBlue/Resazurin/MABA method	0.525	Training	-0.3149	0.5462	0.796	0.3077	-1.1709	-1.0266	0.7053	0.7532	0.9935	-0.5043	-1.0163	-0.6995
CHEMBL2153334	[O-][n+]1nc(N[C@@H]2C[C@H]3CC[C@@H]2C3)[n+]([O-])c2ccc(Cl)cc21	5d	'='	488.998	0.123	1	Mtb (H37Rv)	0.368	AlamarBlue/Resazurin/MABA method	0.525	Training	-0.307	0.3477	0.7661	0.3077	-1.1709	-1.0266	0.6643	0.2024	-0.1061	-0.4605	-1.0163	-0.8874
CHEMBL4089350	Cc1ccc(CCNc2cc(-c3ccccn3)nc3ncnn23)cc1	5d	'='	520	0.123	1	Mtb (H37Rv)	0.368	Spectrophotometric assay (OD580-OD600)	0.28	Test	0.0221	-0.1215	-0.6157	-0.1866	-0.9537	-0.1353	0.0815	-0.1009	-0.0952	-0.1478	-0.1934	0.5183
CHEMBL2153353	[O-][n+]1nc(N2CCCCC2)[n+]([O-])c2cc3c(cc21)CCC3	5d	'='	523.853	0.123	1	Mtb (INH-R)	0.024	AlamarBlue/Resazurin/MABA method	0.525	Test	0.0221	-0.1215	0.6279	0.3077	-0.061	-0.0709	-0.0923	-0.438	-0.6447	-0.5217	-1.0163	-0.9566
CHEMBL2153331	[O-][n+]1nc(NC2CCC2)[n+]([O-])c2ccc(Cl)cc21	5d	'='	562.451	0.123	1	Mtb (H37Rv)	0.368	AlamarBlue/Resazurin/MABA method	0.525	Training	-0.307	0.3469	0.7661	0.3077	-1.1709	-1.0266	0.6927	0.2024	-0.1061	-0.4605	-1.0163	-0.8862
CHEMBL4215946	COc1ccc(CCOc2cc(N3CCOCC3)sc2C(N)=O)cc1	5d	'='	600	0.123	1	Mtb (H37Rv_ATCC 25618)	0.113	Spectrophotometric assay (OD580-OD600)	0.28	Training	0.0221	-0.1215	-0.6653	-0.6263	-0.0183	-0.0795	-0.0571	-0.1009	-0.0952	-0.1478	-0.0825	0.1834
CHEMBL4213475	NC(=O)c1sc(N2CCOCC2)cc1OCCc1ccccc1	5d	'='	720	0.123	1	Mtb (H37Rv_ATCC 25618)	0.113	Spectrophotometric assay (OD580-OD600)	0.28	Test	0.0221	-0.1215	-0.6702	-0.6263	-0.1764	-0.0795	-0.0676	-0.1009	-0.0952	-0.1478	-0.2943	0.1467
CHEMBL4103873	CCc1ccc(CCNc2cc(-c3ccccc3)nc3ncnn23)cc1	5d	'='	740	0.123	1	Mtb (H37Rv)	0.368	Spectrophotometric assay (OD580-OD600)	0.28	Training	0.0221	-0.1215	-0.6195	-0.3504	-0.9537	-0.0362	0.0853	-0.1009	-0.0952	-0.1478	-0.1456	0.5896
CHEMBL4086896	Clc1ccc(CCNc2cc(-c3ccccn3)nc3ncnn23)cc1	5d	'='	760	0.123	1	Mtb (H37Rv)	0.368	Spectrophotometric assay (OD580-OD600)	0.28	Training	-0.3544	0.3092	-0.4775	-0.1866	-1.1709	-0.1353	0.0953	0.3401	0.3132	-0.1034	-0.2943	0.5907
CHEMBL4090630	COc1ccc(CCNc2cc(-c3ccccn3)nc3ncnn23)cc1	5d	'='	830	0.123	1	Mtb (H37Rv)	0.368	Spectrophotometric assay (OD580-OD600)	0.28	Training	0.0221	-0.1215	-0.6107	-0.1866	-0.8857	-0.1353	0.1005	-0.1009	-0.0952	-0.1478	-0.0825	0.5385
CHEMBL2153338	[O-][n+]1nc(N[C@@H]2C[C@H]3CC[C@@H]2C3)[n+]([O-])c2ccc(Br)cc21	5d	'='	882.688	0.123	1	Mtb (H37Rv)	0.368	AlamarBlue/Resazurin/MABA method	0.525	Test	-0.3149	0.5472	0.796	0.3077	-1.1709	-1.0266	0.6769	0.7532	0.9935	-0.5043	-1.0163	-0.7007
CHEMBL4207137	NC(=O)c1sc(N2CCOCC2)cc1CCCc1ccc(F)cc1	5d	'='	900	0.123	1	Mtb (H37Rv_ATCC 25618)	0.113	Spectrophotometric assay (OD580-OD600)	0.28	Training	-0.1983	0.0564	-0.6487	-0.6263	-0.1764	-0.0795	-0.0838	-0.6727	0.0946	0.5637	-0.2943	0.1761
CHEMBL2153356	CN(CCc1ccccc1)c1n[n+]([O-])c2cc3c(cc2[n+]1[O-])CCC3	5d	'='	921.522	0.123	1	Mtb (H37Rv)	0.368	AlamarBlue/Resazurin/MABA method	0.525	Training	0.0221	-0.1215	0.1985	0.3077	-0.8857	-0.4324	0.2357	-0.438	-0.6447	-0.5217	-0.7599	-0.3462
CHEMBL2153355	CN(Cc1ccccc1)c1n[n+]([O-])c2cc3c(cc2[n+]1[O-])CCC3	5d	'='	961.628	0.123	1	Mtb (H37Rv)	0.368	AlamarBlue/Resazurin/MABA method	0.525	Training	0.0221	-0.1215	0.1985	0.3077	-0.8857	-0.4324	0.1875	-0.438	-0.6447	-0.5217	-0.7707	-0.3534
CHEMBL4079039	FC(F)(F)c1ccc(CCNc2cc(-c3ccccn3)nc3ncnn23)cc1	5d	'='	980	0.123	1	Mtb (H37Rv)	0.368	Spectrophotometric assay (OD580-OD600)	0.28	Test	0.279	0.3202	-0.6091	-0.1866	-1.1709	-0.1353	0.0966	0.3794	0.4019	1.6442	-0.2943	0.5466
CHEMBL2153358	CC1CCCCN1c1n[n+]([O-])c2cc3c(cc2[n+]1[O-])CCC3	5d	'='	1032.09	0.123	1	Mtb (INH-R)	0.024	AlamarBlue/Resazurin/MABA method	0.525	Training	0.0221	-0.1215	0.1985	0.3077	-0.006	-0.0709	-0.1722	-0.438	-0.6447	-0.5217	-0.7768	-0.959
CHEMBL2153328	[O-][n+]1nc(N[C@@H]2C[C@H]3CC[C@@H]2C3)[n+]([O-])c2ccc(F)cc21	5d	'='	1067.86	0.123	1	Mtb (H37Rv)	0.368	AlamarBlue/Resazurin/MABA method	0.525	Training	-0.1776	0.0812	0.6543	0.3077	-1.1709	-1.0266	0.6321	-1.2065	-0.3934	0.4574	-1.0163	-0.9565
CHEMBL2153352	[O-][n+]1nc(N2CCCC2)[n+]([O-])c2cc3c(cc21)CCC3	5d	'='	1138.41	0.123	1	Mtb (INH-R)	0.024	AlamarBlue/Resazurin/MABA method	0.525	Training	0.0221	-0.1215	0.6279	0.3077	-0.061	-0.0709	-0.0923	-0.438	-0.6447	-0.5217	-1.0163	-0.9566
CHEMBL2153352	[O-][n+]1nc(N2CCCC2)[n+]([O-])c2cc3c(cc21)CCC3	5d	'='	1138.41	0.123	1	Mtb (H37Rv)	0.368	AlamarBlue/Resazurin/MABA method	0.525	Test	0.0221	-0.1215	0.6279	0.3077	-1.1709	-1.0266	0.6938	-0.438	-0.6447	-0.5217	-1.0163	-0.9566
CHEMBL2153325	[O-][n+]1nc(NC2CCCC2)[n+]([O-])c2ccc(F)cc21	5d	'='	1173.09	0.123	1	Mtb (H37Rv)	0.368	AlamarBlue/Resazurin/MABA method	0.525	Training	-0.1776	0.0808	0.6543	0.3077	-1.1709	-1.0266	0.6605	-1.2065	-0.3934	0.4574	-1.0163	-0.9553
CHEMBL2153344	Cc1cccc2c1[n+]([O-])c(NC1CCCC1)n[n+]2[O-]	5d	'='	1190.93	0.123	1	Mtb (H37Rv)	0.368	AlamarBlue/Resazurin/MABA method	0.525	Training	0.0221	-0.1215	0.6279	0.3077	-0.9537	-1.0266	0.6465	-0.438	-0.6447	-0.5217	-0.8874	-0.982
CHEMBL2153324	[O-][n+]1nc(NC2CCC2)[n+]([O-])c2ccc(F)cc21	5d	'='	1238.86	0.123	1	Mtb (H37Rv)	0.368	AlamarBlue/Resazurin/MABA method	0.525	Test	-0.1776	0.0806	0.6543	0.3077	-1.1709	-1.0266	0.6605	-1.2065	-0.3934	0.4574	-1.0163	-0.9553
CHEMBL2153343	Cc1cccc2c1[n+]([O-])c(NC1CCC1)n[n+]2[O-]	5d	'='	1258.78	0.123	1	Mtb (H37Rv)	0.368	AlamarBlue/Resazurin/MABA method	0.525	Test	0.0221	-0.1215	0.6279	0.3077	-0.9537	-1.0266	0.6465	-0.438	-0.6447	-0.5217	-0.8874	-0.982
CHEMBL2153323	[O-][n+]1nc(NC2CC2)[n+]([O-])c2ccc(F)cc21	5d	'='	1312.39	0.123	1	Mtb (H37Rv)	0.368	AlamarBlue/Resazurin/MABA method	0.525	Training	-0.1776	0.0804	0.6543	0.3077	-1.1709	-1.0266	0.6605	-1.2065	-0.3934	0.4574	-1.0163	-0.9553
CHEMBL373611	CCN(CC)c1n[n+]([O-])c2ccccc2[n+]1[O-]	5d	'='	1323.32	0.123	1	Mtb (H37Rv)	0.368	AlamarBlue/Resazurin/MABA method	0.525	Training	0.0221	-0.1215	0.1985	0.3077	-0.7365	-1.0266	0.4739	-0.438	-0.6447	-0.5217	-0.5181	-0.9943
CHEMBL2153351	[O-][n+]1nc(N2CCCC2)[n+]([O-])c2ccccc21	5d	'='	1334.83	0.123	1	Mtb (INH-R)	0.024	AlamarBlue/Resazurin/MABA method	0.525	Training	0.0221	-0.1215	0.6279	0.3077	-0.061	-0.0709	-0.0915	-0.438	-0.6447	-0.5217	-1.0163	-0.9992
CHEMBL2153351	[O-][n+]1nc(N2CCCC2)[n+]([O-])c2ccccc21	5d	'='	1334.83	0.123	1	Mtb (H37Rv)	0.368	AlamarBlue/Resazurin/MABA method	0.525	Test	0.0221	-0.1215	0.6279	0.3077	-1.1709	-1.0266	0.6969	-0.438	-0.6447	-0.5217	-1.0163	-0.9992
CHEMBL4060560	Cc1ccc(CCNc2cc(-c3ccccc3)nc3ncnn23)cc1	5d	'='	1400	0.123	1	Mtb (H37Rv)	0.368	Spectrophotometric assay (OD580-OD600)	0.28	Training	0.0221	-0.1215	-0.6195	-0.3504	-0.9537	-0.0362	0.0853	-0.1009	-0.0952	-0.1478	-0.1934	0.5798
CHEMBL4077564	COc1ccc(CC(=O)Nc2cc(-c3ccccc3)nc3ncnn23)cc1	5d	'='	1500	0.123	1	Mtb (H37Rv)	0.368	Spectrophotometric assay (OD580-OD600)	0.28	Training	0.0221	-0.1215	-0.5809	-0.3504	-0.8857	-0.0362	0.1468	-0.1009	-0.0952	-0.1478	-0.0825	0.5832
CHEMBL4104776	FC(F)(F)Oc1ccc(CCNc2cc(-c3ccccn3)nc3ncnn23)cc1	5d	'='	1600	0.123	1	Mtb (H37Rv)	0.368	Spectrophotometric assay (OD580-OD600)	0.28	Test	1.8103	0.1953	-0.5861	-0.1866	-1.1709	-0.1353	0.1269	1.239	0.362	1.7596	-0.2943	0.5172
CHEMBL4207662	COc1cccc(CCOc2cc(N3CCOCC3)sc2C(N)=O)c1	5d	'='	1600	0.123	1	Mtb (H37Rv_ATCC 25618)	0.113	Spectrophotometric assay (OD580-OD600)	0.28	Test	0.0221	-0.1215	-0.6653	-0.6263	-0.0183	-0.0795	-0.0572	-0.1009	-0.0952	-0.1478	-0.0825	0.1839
CHEMBL4207440	CCNC(=O)c1sc(N2CCOCC2)cc1OCCc1ccccc1	5d	'='	1700	0.123	1	Mtb (H37Rv_ATCC 25618)	0.113	Spectrophotometric assay (OD580-OD600)	0.28	Training	0.0221	-0.1215	-0.6702	-0.6263	-0.056	-0.0795	0.0238	-0.1009	-0.0952	-0.1478	-0.1105	0.1425
CHEMBL4202673	CON(C)C(=O)c1sc(N2CCOCC2)cc1OCCc1ccccc1	5d	'='	1800	0.123	1	Mtb (H37Rv_ATCC 25618)	0.113	Spectrophotometric assay (OD580-OD600)	0.28	Training	0.0221	-0.1215	-0.6653	-0.5526	0.1398	-0.0795	0.0713	-0.1009	-0.0952	-0.1478	0.0869	0.1408
CHEMBL2153317	CC(C)(C)C1CCC(Nc2n[n+]([O-])c3ccccc3[n+]2[O-])CC1	5d	'='	1959.48	0.123	1	Mtb (H37Rv)	0.368	AlamarBlue/Resazurin/MABA method	0.525	Training	0.0221	-0.1215	0.1985	0.3077	-0.5193	-1.0266	0.2718	-0.438	-0.6447	-0.5217	0.0138	-1.0079
CHEMBL4210746	NC(=O)c1sc(-n2nccn2)cc1OCCc1ccccc1	5d	'='	2000	0.123	1	Mtb (H37Rv_ATCC 25618)	0.113	Spectrophotometric assay (OD580-OD600)	0.28	Test	0.0221	-0.1215	-0.6676	-0.3757	-0.1764	0.0303	-0.0904	-0.1009	-0.0952	-0.1478	-0.2943	0.292
CHEMBL2153341	COc1ccc2c(c1)[n+]([O-])nc(N[C@@H]1C[C@H]3CC[C@@H]1C3)[n+]2[O-]	5d	'='	2050.74	0.123	1	Mtb (H37Rv)	0.368	AlamarBlue/Resazurin/MABA method	0.525	Training	0.0221	-0.1215	0.6328	0.3077	-0.8857	-1.0266	0.6684	-0.438	-0.6447	-0.5217	-0.7259	-0.9582
CHEMBL2153332	[O-][n+]1nc(NC2CCCCC2)[n+]([O-])c2ccc(Cl)cc21	5d	'='	2103.55	0.123	1	Mtb (H37Rv)	0.368	AlamarBlue/Resazurin/MABA method	0.525	Training	-0.307	0.3474	0.7661	0.3077	-1.1709	-1.0266	0.6927	0.2024	-0.1061	-0.4605	-1.0163	-0.8862
CHEMBL2153353	[O-][n+]1nc(N2CCCCC2)[n+]([O-])c2cc3c(cc21)CCC3	5d	'='	2165.26	0.123	1	Mtb (H37Rv)	0.368	AlamarBlue/Resazurin/MABA method	0.525	Training	0.0221	-0.1215	0.6279	0.3077	-1.1709	-1.0266	0.6938	-0.438	-0.6447	-0.5217	-1.0163	-0.9566
CHEMBL2153335	CCNc1n[n+]([O-])c2cc(Br)ccc2[n+]1[O-]	5d	'='	2174.68	0.123	1	Mtb (H37Rv)	0.368	AlamarBlue/Resazurin/MABA method	0.525	Training	-0.3202	0.5451	0.3666	0.3077	-0.9537	-1.0266	0.3579	0.7532	0.9936	-0.5043	-0.7644	-0.69
CHEMBL2153326	[O-][n+]1nc(NC2CCCCC2)[n+]([O-])c2ccc(F)cc21	5d	'='	2227.89	0.123	1	Mtb (H37Rv)	0.368	AlamarBlue/Resazurin/MABA method	0.525	Training	-0.1776	0.081	0.6543	0.3077	-1.1709	-1.0266	0.6605	-1.2065	-0.3934	0.4574	-1.0163	-0.9553
CHEMBL2153346	[O-][n+]1nc(NC2CCC2)[n+]([O-])c2cc3c(cc21)CCC3	5d	'='	2276.82	0.123	1	Mtb (H37Rv)	0.368	AlamarBlue/Resazurin/MABA method	0.525	Training	0.0221	-0.1215	0.6279	0.3077	-1.1709	-1.0266	0.6765	-0.438	-0.6447	-0.5217	-1.0163	-0.9653
CHEMBL2153320	[O-][n+]1nc(N[C@@H]2C[C@H]3CC[C@@H]2C3)[n+]([O-])c2ccccc21	5d	'='	2276.82	0.123	1	Mtb (H37Rv)	0.368	AlamarBlue/Resazurin/MABA method	0.525	Training	0.0221	-0.1215	0.6279	0.3077	-1.1709	-1.0266	0.6511	-0.438	-0.6447	-0.5217	-1.0163	-1.0091
CHEMBL4097597	CCCCCCCCn1cc(CN2CCC3(CC2)OCCO3)c2ccc(OC)cc21	5d	'='	2300	0.123	1	Mtb (H37Rv_ATCC 27294)	0.15	Broth dilution method	0.052	Training	0.0221	-0.1215	-0.7922	-0.6263	0.0804	-0.2367	-0.6695	0.002	-0.0058	-0.0227	-0.0001	-0.033
CHEMBL2153340	COc1ccc2c(c1)[n+]([O-])nc(NC1CCC1)[n+]2[O-]	5d	'='	2363.98	0.123	1	Mtb (H37Rv)	0.368	AlamarBlue/Resazurin/MABA method	0.525	Training	0.0221	-0.1215	0.6328	0.3077	-0.8857	-1.0266	0.6969	-0.438	-0.6447	-0.5217	-0.7259	-0.9571
CHEMBL4066122	c1ccc(CCNc2cc(-c3ccccn3)nc3ncnn23)cc1	5d	'='	2400	0.123	1	Mtb (H37Rv)	0.368	Spectrophotometric assay (OD580-OD600)	0.28	Training	0.0221	-0.1215	-0.6157	-0.1866	-1.1709	-0.1353	0.0815	-0.1009	-0.0952	-0.1478	-0.2943	0.5019
CHEMBL2153330	[O-][n+]1nc(NC2CC2)[n+]([O-])c2ccc(Cl)cc21	5d	'='	2453.89	0.123	1	Mtb (H37Rv)	0.368	AlamarBlue/Resazurin/MABA method	0.525	Training	-0.307	0.3466	0.7661	0.3077	-1.1709	-1.0266	0.6927	0.2024	-0.1061	-0.4605	-1.0163	-0.8862
CHEMBL4090972	COc1ccc(CCNc2cc(-c3ccccn3)nc3ccnn23)cc1	5d	'='	2500	0.123	1	Mtb (H37Rv)	0.368	Spectrophotometric assay (OD580-OD600)	0.28	Test	0.0221	-0.1215	-0.7699	-0.1866	-0.8857	-0.0362	-0.2465	-0.1009	-0.0952	-0.1478	-0.0825	0.618
CHEMBL2153354	CN(C)c1n[n+]([O-])c2cc3c(cc2[n+]1[O-])CCC3	5d	'='	2517.56	0.123	1	Mtb (H37Rv)	0.368	AlamarBlue/Resazurin/MABA method	0.525	Training	0.0221	-0.1215	0.1985	0.3077	-0.6005	-1.0266	0.2009	-0.438	-0.6447	-0.5217	-0.3437	-0.9412
CHEMBL4096117	FC(F)(F)c1ccc(CCNc2cc(-c3ccccc3)nc3ncnn23)cc1	5d	'='	2700	0.123	1	Mtb (H37Rv)	0.368	Spectrophotometric assay (OD580-OD600)	0.28	Training	0.279	0.3202	-0.6129	-0.3504	-1.1709	-0.0362	0.1005	0.3794	0.4019	1.6442	-0.2943	0.6081
CHEMBL2153322	CCNc1n[n+]([O-])c2cc(F)ccc2[n+]1[O-]	5d	'='	2765.51	0.123	1	Mtb (H37Rv)	0.368	AlamarBlue/Resazurin/MABA method	0.525	Training	-0.1799	0.08	0.2249	0.3077	-0.9537	-1.0266	0.3131	-1.2065	-0.3934	0.4574	-0.7644	-0.9458
CHEMBL4214856	NC(=O)c1cc(N2CCOCC2)ccc1OCCc1cccc(F)c1	5d	'='	2800	0.123	1	Mtb (H37Rv_ATCC 25618)	0.113	Spectrophotometric assay (OD580-OD600)	0.28	Test	-0.1626	0.0692	-0.7163	-0.6263	-0.1764	0.0303	-0.0884	-0.6615	0.0958	0.5749	-0.2943	0.2768
CHEMBL2153342	CCNc1n[n+]([O-])c2cccc(C)c2[n+]1[O-]	5d	'='	2815.24	0.123	1	Mtb (INH-R)	0.024	AlamarBlue/Resazurin/MABA method	0.525	Training	0.0221	-0.1215	0.1985	0.3077	0.049	-0.0709	-0.1869	-0.438	-0.6447	-0.5217	-0.6343	-0.9724
CHEMBL2153342	CCNc1n[n+]([O-])c2cccc(C)c2[n+]1[O-]	5d	'='	2815.24	0.123	1	Mtb (H37Rv)	0.368	AlamarBlue/Resazurin/MABA method	0.525	Training	0.0221	-0.1215	0.1985	0.3077	-0.7365	-1.0266	0.3203	-0.438	-0.6447	-0.5217	-0.6343	-0.9724
CHEMBL4072899	COc1ccc(CCNc2cc(C3CCC3)nc3ncnn23)cc1	5d	'='	2900	0.123	1	Mtb (H37Rv)	0.368	Spectrophotometric assay (OD580-OD600)	0.28	Training	0.0221	-0.1215	-0.6145	-0.3504	-0.8857	-0.6304	0.1273	-0.1009	-0.0952	-0.1478	-0.0825	0.1818
CHEMBL4094972	COc1ccc(CCNc2cc(-c3ccccc3F)nc3ncnn23)cc1	5d	'='	3000	0.123	1	Mtb (H37Rv)	0.368	Spectrophotometric assay (OD580-OD600)	0.28	Test	-0.134	0.1382	-0.5881	-0.3504	-0.8857	-0.0362	0.1024	-0.1644	0.0901	0.5782	-0.0825	0.6387
CHEMBL4077465	CCCCCCCCn1cc(CNC23CC4CC(CC(C4)C2)C3)c2c(F)cccc21	5d	'='	3000	0.123	1	Mtb (H37Rv_ATCC 27294)	0.15	Broth dilution method	0.052	Training	-0.0986	0.1543	-0.7597	-0.6263	-0.1019	-0.2367	-0.6914	-0.0263	0.0752	0.2953	-0.0917	-0.0311
CHEMBL518923	COc1ccc(CCNc2cc(-c3ccccc3)nc3ncnn23)cc1	5d	'='	3100	0.123	1	Mtb (H37Rv)	0.368	Spectrophotometric assay (OD580-OD600)	0.28	Training	0.0221	-0.1215	-0.6145	-0.3504	-0.8857	-0.0362	0.1044	-0.1009	-0.0952	-0.1478	-0.0825	0.6
CHEMBL4084519	CCCCCCCCn1cc(CN2CCC(C)CC2)c2ccc(OC)cc21	5d	'='	3300	0.123	1	Mtb (H37Rv_ATCC 27294)	0.15	Broth dilution method	0.052	Training	0.0221	-0.1215	-0.802	-0.6263	0.2192	-0.2367	-0.7475	0.002	-0.0058	-0.0227	0.0886	-0.033
CHEMBL4216768	O=C(NCC(F)(F)F)c1sc(N2CCOCC2)cc1OCCc1ccccc1	5d	'='	3400	0.123	1	Mtb (H37Rv_ATCC 25618)	0.113	Spectrophotometric assay (OD580-OD600)	0.28	Test	0.4126	0.2276	-0.6636	-0.6263	-0.1764	-0.0795	-0.1049	-1.1568	0.4097	1.8635	-0.2943	0.1425
CHEMBL4211500	NC(=O)c1sc(N2CCOCC2)cc1OCCc1ccccc1F	5d	'='	3400	0.123	1	Mtb (H37Rv_ATCC 25618)	0.113	Spectrophotometric assay (OD580-OD600)	0.28	Training	-0.2148	0.1004	-0.6438	-0.6263	-0.1764	-0.0795	-0.0687	-0.1644	0.1009	0.57	-0.2943	0.1862
CHEMBL4205859	NC(=O)c1sc(N2CCOCC2)cc1CCCc1ccccc1	5d	'='	3500	0.123	1	Mtb (H37Rv_ATCC 25618)	0.113	Spectrophotometric assay (OD580-OD600)	0.28	Training	0.0221	-0.1215	-0.6752	-0.6263	-0.1764	-0.0795	-0.0739	-0.1009	-0.0952	-0.1478	-0.2943	0.1381
CHEMBL4214331	O=C(NO)c1sc(N2CCOCC2)cc1OCCc1ccccc1	5d	'='	3500	0.123	1	Mtb (H37Rv_ATCC 25618)	0.113	Spectrophotometric assay (OD580-OD600)	0.28	Training	0.0221	-0.1215	-0.6438	0.4534	-0.1764	-0.0795	-0.0319	-0.1009	-0.0952	-0.1478	-0.2943	0.1439
CHEMBL2153307	CC(=O)Nc1cc(/C=C\c2ccc([N+](=O)[O-])o2)ns1	5d	'='	3509.02	0.123	1	Mtb (H37Rv)	0.368	AlamarBlue/Resazurin/MABA method	0.525	Test	0.0221	-0.1215	0.2217	0.7555	-0.9537	-1.0266	1.7792	-0.438	-0.6447	-0.5217	-0.8852	-0.9262
CHEMBL4218631	CNC(=O)c1sc(N2CC3CC2CO3)cc1OCCc1ccccc1	5d	'='	3800	0.123	1	Mtb (H37Rv_ATCC 25618)	0.113	Spectrophotometric assay (OD580-OD600)	0.28	Training	0.0221	-0.1215	-0.6702	-0.6263	-0.0183	-0.0795	-0.0582	-0.1009	-0.0952	-0.1478	-0.0896	0.1395
CHEMBL2153347	[O-][n+]1nc(N[C@@H]2C[C@H]3CC[C@@H]2C3)[n+]([O-])c2cc3c(cc21)CCC3	5d	'='	3841.6	0.123	1	Mtb (H37Rv)	0.368	AlamarBlue/Resazurin/MABA method	0.525	Training	0.0221	-0.1215	0.6279	0.3077	-1.1709	-1.0266	0.6481	-0.438	-0.6447	-0.5217	-1.0163	-0.9665
CHEMBL4068818	FC(F)(F)Oc1ccc(CCNc2cc(-c3ccccc3)nc3ncnn23)cc1	5d	'='	3900	0.123	1	Mtb (H37Rv)	0.368	Spectrophotometric assay (OD580-OD600)	0.28	Training	1.8103	0.1953	-0.5899	-0.3504	-1.1709	-0.0362	0.1308	1.239	0.362	1.7596	-0.2943	0.5786
CHEMBL4083181	COc1ccc(CCNc2cc(-c3ccccn3)nc3nc(C)nn23)cc1	5d	'='	3900	0.123	1	Mtb (H37Rv)	0.368	Spectrophotometric assay (OD580-OD600)	0.28	Test	0.0221	-0.1215	-0.6107	-0.1866	-0.6685	-0.1353	0.1243	-0.1009	-0.0952	-0.1478	0.0005	0.5375
CHEMBL2153358	CC1CCCCN1c1n[n+]([O-])c2cc3c(cc2[n+]1[O-])CCC3	5d	'='	3995.21	0.123	1	Mtb (H37Rv)	0.368	AlamarBlue/Resazurin/MABA method	0.525	Training	0.0221	-0.1215	0.1985	0.3077	-0.9537	-1.0266	0.3784	-0.438	-0.6447	-0.5217	-0.7768	-0.959
CHEMBL2448157	C[C@@H](Nc1n[n+]([O-])c2ccccc2[n+]1[O-])C1CCCCC1	5d	'='	4161.61	0.123	1	Mtb (H37Rv)	0.368	AlamarBlue/Resazurin/MABA method	0.525	Training	0.0221	-0.1215	0.1985	0.3077	-0.9537	-1.0266	0.3077	-0.438	-0.6447	-0.5217	-0.804	-1.0079
CHEMBL2153333	COCC(C)Nc1n[n+]([O-])c2cc(Cl)ccc2[n+]1[O-]	5d	'='	4214.96	0.123	1	Mtb (H37Rv)	0.368	AlamarBlue/Resazurin/MABA method	0.525	Training	-0.3115	0.347	0.3416	0.3077	-0.6685	-1.0266	0.3821	0.2024	-0.1061	-0.4605	-0.3537	-0.8846
CHEMBL2153319	CC(C)CCC(C)Nc1n[n+]([O-])c2ccccc2[n+]1[O-]	5d	'='	4342.48	0.123	1	Mtb (H37Rv)	0.368	AlamarBlue/Resazurin/MABA method	0.525	Test	0.0221	-0.1215	0.1985	0.3077	-0.5193	-1.0266	0.3311	-0.438	-0.6447	-0.5217	-0.0802	-1.0063
CHEMBL4103612	COc1ccc(CCNc2cc(-c3ccc(F)cc3)nc3ncnn23)cc1	5d	'='	4400	0.123	1	Mtb (H37Rv)	0.368	Spectrophotometric assay (OD580-OD600)	0.28	Training	-0.1975	0.064	-0.5881	-0.3504	-0.8857	-0.0362	0.0865	-0.6727	0.09	0.5623	-0.0825	0.638
CHEMBL2153346	[O-][n+]1nc(NC2CCC2)[n+]([O-])c2cc3c(cc21)CCC3	5d	'='	4406.74	0.123	1	Mtb (INH-R)	0.024	AlamarBlue/Resazurin/MABA method	0.525	Test	0.0221	-0.1215	0.6279	0.3077	-0.061	-0.0709	-0.0967	-0.438	-0.6447	-0.5217	-1.0163	-0.9653
CHEMBL2153348	CCNc1n[n+]([O-])c2cc(C)c(OC)cc2[n+]1[O-]	5d	'='	4795.01	0.123	1	Mtb (INH-R)	0.024	AlamarBlue/Resazurin/MABA method	0.525	Training	0.0221	-0.1215	0.2034	0.3077	0.1213	-0.0709	-0.1812	-0.438	-0.6447	-0.5217	-0.3454	-0.9217
CHEMBL4097056	Fc1ccc(CCNc2cc(-c3ccccn3)nc3ncnn23)cc1	5d	'='	4800	0.123	1	Mtb (H37Rv)	0.368	Spectrophotometric assay (OD580-OD600)	0.28	Test	-0.1983	0.0561	-0.5893	-0.1866	-1.1709	-0.1353	0.0636	-0.6727	0.0946	0.5637	-0.2943	0.5399
CHEMBL2153345	CCNc1n[n+]([O-])c2cc3c(cc2[n+]1[O-])CCC3	5d	'='	4872.7	0.123	1	Mtb (INH-R)	0.024	AlamarBlue/Resazurin/MABA method	0.525	Training	0.0221	-0.1215	0.1985	0.3077	-0.006	-0.0709	-0.1845	-0.438	-0.6447	-0.5217	-0.7644	-0.9558
CHEMBL2153345	CCNc1n[n+]([O-])c2cc3c(cc2[n+]1[O-])CCC3	5d	'='	4872.7	0.123	1	Mtb (H37Rv)	0.368	AlamarBlue/Resazurin/MABA method	0.525	Training	0.0221	-0.1215	0.1985	0.3077	-0.9537	-1.0266	0.3301	-0.438	-0.6447	-0.5217	-0.7644	-0.9558
CHEMBL2153329	CCNc1n[n+]([O-])c2cc(Cl)ccc2[n+]1[O-]	5d	'='	4986.49	0.123	1	Mtb (H37Rv)	0.368	AlamarBlue/Resazurin/MABA method	0.525	Training	-0.3115	0.346	0.3367	0.3077	-0.9537	-1.0266	0.3453	0.2024	-0.106	-0.4605	-0.7644	-0.8767
CHEMBL4067651	CCCCCCCCn1cc(CN2CCCCCC2)c2c(F)cccc21	5d	'='	5000	0.123	1	Mtb (H37Rv_ATCC 27294)	0.15	Broth dilution method	0.052	Test	-0.099	0.1538	-0.7806	-0.6263	-0.1019	-0.2367	-0.7611	-0.0263	0.0751	0.2952	-0.0917	-0.0322
CHEMBL2153312	CC(C)(C)Nc1n[n+]([O-])c2ccccc2[n+]1[O-]	5d	'='	5122.51	0.123	1	Mtb (H37Rv)	0.368	AlamarBlue/Resazurin/MABA method	0.525	Training	0.0221	-0.1215	0.1985	0.3077	-0.5193	-1.0266	0.4244	-0.438	-0.6447	-0.5217	-0.0096	-1.0073
CHEMBL2153313	[O-][n+]1nc(NC2CCC2)[n+]([O-])c2ccccc21	5d	'='	5167.07	0.123	1	Mtb (H37Rv)	0.368	AlamarBlue/Resazurin/MABA method	0.525	Training	0.0221	-0.1215	0.6279	0.3077	-1.1709	-1.0266	0.6796	-0.438	-0.6447	-0.5217	-1.0163	-1.0079
CHEMBL4215701	NC(=O)c1sc(-c2ccncc2)cc1OCCc1ccccc1	5d	'='	5300	0.123	1	Mtb (H37Rv_ATCC 25618)	0.113	Spectrophotometric assay (OD580-OD600)	0.28	Training	0.0221	-0.1215	-0.6714	-0.4625	-0.1764	0.195	-0.108	-0.1009	-0.0952	-0.1478	-0.2943	0.5123
CHEMBL4076688	COc1ccc(CCNc2cc(C3CCCC3)nc3ncnn23)cc1	5d	'='	5500	0.123	-1	Mtb (H37Rv)	0.368	Spectrophotometric assay (OD580-OD600)	0.28	Training	0.0221	-0.1215	-0.6145	-0.3504	-0.8857	-0.6304	0.1273	-0.1009	-0.0952	-0.1478	-0.0825	0.1818
CHEMBL4203209	NC(=O)c1cc(N2CCOCC2)ccc1OCCc1ccccc1	5d	'='	5700	0.123	-1	Mtb (H37Rv_ATCC 25618)	0.113	Spectrophotometric assay (OD580-OD600)	0.28	Training	0.0221	-0.1215	-0.7427	-0.6263	-0.1764	0.0303	-0.0787	-0.1009	-0.0952	-0.1478	-0.2943	0.2383
CHEMBL4099782	COc1ccc(CCNc2cc(C3CC3)nc3ncnn23)cc1	5d	'='	5800	0.123	-1	Mtb (H37Rv)	0.368	Spectrophotometric assay (OD580-OD600)	0.28	Training	0.0221	-0.1215	-0.6145	-0.3504	-0.8857	-0.6304	0.1273	-0.1009	-0.0952	-0.1478	-0.0825	0.1818
CHEMBL214041	CCNc1n[n+]([O-])c2ccccc2[n+]1[O-]	5d	'='	5819.31	0.123	-1	Mtb (INH-R)	0.024	AlamarBlue/Resazurin/MABA method	0.525	Training	0.0221	-0.1215	0.1985	0.3077	-0.006	-0.0709	-0.1839	-0.438	-0.6447	-0.5217	-0.7644	-0.9984
CHEMBL214041	CCNc1n[n+]([O-])c2ccccc2[n+]1[O-]	5d	'='	5819.31	0.123	-1	Mtb (H37Rv)	0.368	AlamarBlue/Resazurin/MABA method	0.525	Test	0.0221	-0.1215	0.1985	0.3077	-0.9537	-1.0266	0.3322	-0.438	-0.6447	-0.5217	-0.7644	-0.9984
CHEMBL4103530	CCCCCCCCn1cc(CN2CCC(C)CC2)c2c(F)cccc21	5d	'='	6000	0.123	-1	Mtb (H37Rv_ATCC 27294)	0.15	Broth dilution method	0.052	Training	-0.099	0.1533	-0.7806	-0.6263	0.0369	-0.2367	-0.7608	-0.0263	0.0751	0.2952	-0.0031	-0.0322
CHEMBL4076671	CCCCCCCCn1cc(CN2CCC3(CC2)OCCO3)c2ccc(F)cc21	5d	'='	6000	0.123	-1	Mtb (H37Rv_ATCC 27294)	0.15	Broth dilution method	0.052	Training	-0.1784	0.092	-0.7707	-0.6263	-0.1019	-0.2367	-0.6928	-0.2406	0.0737	0.287	-0.0917	-0.0325
CHEMBL4207544	NC(=O)c1nc(N2CCOCC2)ccc1OCCc1ccccc1	5d	'='	6900	0.123	-1	Mtb (H37Rv_ATCC 25618)	0.113	Spectrophotometric assay (OD580-OD600)	0.28	Training	0.0221	-0.1215	-0.7389	-0.4625	-0.1764	-0.0246	-0.07	-0.1009	-0.0952	-0.1478	-0.2943	0.1727
CHEMBL4060599	c1ccc(CCNc2cc(-c3ccccc3)nc3ncnn23)cc1	5d	'='	7700	0.123	-1	Mtb (H37Rv)	0.368	Spectrophotometric assay (OD580-OD600)	0.28	Test	0.0221	-0.1215	-0.6195	-0.3504	-1.1709	-0.0362	0.0853	-0.1009	-0.0952	-0.1478	-0.2943	0.5634
CHEMBL2153321	[O-][n+]1nc(N[C@H]2[C@@H]3C[C@H]4C[C@@H](C3)C[C@@H]2C4)[n+]([O-])c2ccccc21	5d	'='	8003.33	0.123	-1	Mtb (H37Rv)	0.368	AlamarBlue/Resazurin/MABA method	0.525	Training	0.0221	-0.1215	0.6279	0.3077	-1.1709	-1.0266	0.6328	-0.438	-0.6447	-0.5217	-1.0163	-1.01
CHEMBL4214217	NC(=O)c1sc(N2CCCCC2)cc1OCCc1ccccc1	5d	'='	8900	0.123	-1	Mtb (H37Rv_ATCC 25618)	0.113	Spectrophotometric assay (OD580-OD600)	0.28	Training	0.0221	-0.1215	-0.6752	-0.6263	-0.1764	-0.0795	-0.0992	-0.1009	-0.0952	-0.1478	-0.2943	0.1467
CHEMBL2153349	COc1cc2c(cc1C)[n+]([O-])nc(NC1CCC1)[n+]2[O-]	5d	'='	9048.14	0.123	-1	Mtb (H37Rv)	0.368	AlamarBlue/Resazurin/MABA method	0.525	Training	0.0221	-0.1215	0.6328	0.3077	-0.6685	-1.0266	0.6895	-0.438	-0.6447	-0.5217	-0.5973	-0.9312
CHEMBL2153314	[O-][n+]1nc(NC2CCCCCC2)[n+]([O-])c2ccccc21	5d	'='	9113.44	0.123	-1	Mtb (H37Rv)	0.368	AlamarBlue/Resazurin/MABA method	0.525	Test	0.0221	-0.1215	0.6279	0.3077	-1.1709	-1.0266	0.6796	-0.438	-0.6447	-0.5217	-1.0163	-1.0079
CHEMBL425426	[O-][n+]1nc(NC2CCCCC2)[n+]([O-])c2ccccc21	5d	'='	9604.3	0.123	-1	Mtb (H37Rv)	0.368	AlamarBlue/Resazurin/MABA method	0.525	Training	0.0221	-0.1215	0.6279	0.3077	-1.1709	-1.0266	0.6796	-0.438	-0.6447	-0.5217	-1.0163	-1.0079
CHEMBL2153348	CCNc1n[n+]([O-])c2cc(C)c(OC)cc2[n+]1[O-]	5d	'='	9989.61	0.123	-1	Mtb (H37Rv)	0.368	AlamarBlue/Resazurin/MABA method	0.525	Training	0.0221	-0.1215	0.2034	0.3077	-0.4513	-1.0266	0.3431	-0.438	-0.6447	-0.5217	-0.3454	-0.9217
CHEMBL4095198	COc1ccc(CC(=O)Nc2cc(-c3ccccc3)nc3ncnn23)cc1OC	5d	'='	10000	0.123	-1	Mtb (H37Rv)	0.368	Spectrophotometric assay (OD580-OD600)	0.28	Training	0.0221	-0.1215	-0.576	-0.3504	-0.6005	-0.0362	0.1601	-0.1009	-0.0952	-0.1478	0.129	0.6222
CHEMBL215795	[O-][n+]1nc(N2CCOCC2)[n+]([O-])c2ccccc21	5d	'='	10070.9	0.123	-1	Mtb (H37Rv)	0.368	AlamarBlue/Resazurin/MABA method	0.525	Test	0.0221	-0.1215	0.6328	0.3077	-1.1709	-1.0266	0.7812	-0.438	-0.6447	-0.5217	-1.0163	-0.9992
CHEMBL2151062	[O-][n+]1nc(NC2CCCC2)[n+]([O-])c2ccccc21	5d	'='	10151.5	0.123	-1	Mtb (H37Rv)	0.368	AlamarBlue/Resazurin/MABA method	0.525	Training	0.0221	-0.1215	0.6279	0.3077	-1.1709	-1.0266	0.6796	-0.438	-0.6447	-0.5217	-1.0163	-1.0079
CHEMBL2153339	CCNc1n[n+]([O-])c2cc(OC)ccc2[n+]1[O-]	5d	'='	10582.9	0.123	-1	Mtb (H37Rv)	0.368	AlamarBlue/Resazurin/MABA method	0.525	Training	0.0221	-0.1215	0.2034	0.3077	-0.6685	-1.0266	0.3495	-0.438	-0.6447	-0.5217	-0.474	-0.9476
CHEMBL4074220	CCCCCCCCn1cc(CN2CCC3(CC2)OCCO3)c2c(F)cccc21	5d	'='	10600	0.123	-1	Mtb (H37Rv_ATCC 27294)	0.15	Broth dilution method	0.052	Training	-0.099	0.1539	-0.7707	-0.6263	-0.1019	-0.2367	-0.6829	-0.0263	0.0751	0.2952	-0.0917	-0.0322
CHEMBL2153312	CC(C)(C)Nc1n[n+]([O-])c2ccccc2[n+]1[O-]	5d	'='	10671.9	0.123	-1	Mtb (INH-R)	0.024	AlamarBlue/Resazurin/MABA method	0.525	Training	0.0221	-0.1215	0.1985	0.3077	0.1041	-0.0709	-0.1606	-0.438	-0.6447	-0.5217	-0.0096	-1.0073
CHEMBL214298	[O-][n+]1nc(NC2CC2)[n+]([O-])c2ccccc21	5d	'='	11456.3	0.123	-1	Mtb (H37Rv)	0.368	AlamarBlue/Resazurin/MABA method	0.525	Training	0.0221	-0.1215	0.6279	0.3077	-1.1709	-1.0266	0.6796	-0.438	-0.6447	-0.5217	-1.0163	-1.0079
CHEMBL2153359	CS(=O)(=O)N1CCN(c2n[n+]([O-])c3cc4c(cc3[n+]2[O-])CCC4)CC1	5d	'='	13682.9	0.123	-1	Mtb (H37Rv)	0.368	AlamarBlue/Resazurin/MABA method	0.525	Training	0.0221	-0.1215	0.2828	1.4761	-0.8857	-1.0266	0.697	-0.438	-0.6447	-0.5217	-0.9016	-0.9566
CHEMBL4214980	N#Cc1ccc(CCOc2cc(N3CCOCC3)sc2C(N)=O)cc1	5d	'='	14000	0.123	-1	Mtb (H37Rv_ATCC 25618)	0.113	Spectrophotometric assay (OD580-OD600)	0.28	Training	0.0221	-0.1215	-0.6665	-0.6263	-0.1764	-0.0795	-0.0628	-0.1009	-0.0952	-0.1478	-0.2943	0.1493
CHEMBL4290716	Nc1nc2c(ncn2[C@@H]2CN(C(=O)CCP(=O)(O)O)C[C@H]2OC[C@@H](O)P(=O)(O)O)c(=O)[nH]1	5d	'='	14000	0.123	-1	Mtb (H37Rv)	0.368	AlamarBlue/Resazurin/MABA method	0.525	Test	0.0221	-0.1215	-0.4545	3.5782	-1.1709	-1.4227	0.5865	-0.438	-0.6447	-0.5217	-1.0163	-1.4312
CHEMBL2153357	O=S1(=O)CCN(c2n[n+]([O-])c3cc4c(cc3[n+]2[O-])CCC4)CC1	5d	'='	14864.6	0.123	-1	Mtb (H37Rv)	0.368	AlamarBlue/Resazurin/MABA method	0.525	Training	0.0221	-0.1215	0.2285	1.436	-1.1709	-1.0266	0.4363	-0.438	-0.6447	-0.5217	-1.0163	-0.9566
CHEMBL4202530	NC(=O)c1sc(N2CCOCC2=O)cc1OCCc1ccccc1	5d	'='	15000	0.123	-1	Mtb (H37Rv_ATCC 25618)	0.113	Spectrophotometric assay (OD580-OD600)	0.28	Training	0.0221	-0.1215	-0.6158	-0.6263	-0.1764	-0.0795	0.0049	-0.1009	-0.0952	-0.1478	-0.2943	0.1415
CHEMBL2153350	COc1cc2c(cc1C)[n+]([O-])nc(N[C@@H]1C[C@H]3CC[C@@H]1C3)[n+]2[O-]	5d	'='	15804.8	0.123	-1	Mtb (H37Rv)	0.368	AlamarBlue/Resazurin/MABA method	0.525	Training	0.0221	-0.1215	0.6328	0.3077	-0.6685	-1.0266	0.661	-0.438	-0.6447	-0.5217	-0.5973	-0.9324
CHEMBL4087047	c1ccc(-c2cc(NCCC3CCCCC3)n3ncnc3n2)cc1	5d	'='	17000	0.123	-1	Mtb (H37Rv)	0.368	Spectrophotometric assay (OD580-OD600)	0.28	Training	0.0221	-0.1215	-0.6195	-0.3504	-1.1709	-0.6304	0.0885	-0.1009	-0.0952	-0.1478	-0.2943	0.1218
CHEMBL2153327	COCC(C)Nc1n[n+]([O-])c2cc(F)ccc2[n+]1[O-]	5d	'='	18639.3	0.123	-1	Mtb (H37Rv)	0.368	AlamarBlue/Resazurin/MABA method	0.525	Training	-0.1799	0.0807	0.2298	0.3077	-0.6685	-1.0266	0.3499	-1.2065	-0.3934	0.4574	-0.3537	-0.9537
CHEMBL4089499	Nc1cc(-c2ccccc2)nc2ncnn12	5d	'>'	20000	0.123	-1	Mtb (H37Rv)	0.368	Spectrophotometric assay (OD580-OD600)	0.28	Training	0.0221	-0.1215	-0.5791	-0.3504	-1.1709	-0.6304	0.1128	-0.1009	-0.0952	-0.1478	-0.2943	0.1221
CHEMBL4079618	Fc1ccc(CCNc2cc(-c3ccccc3)nc3ncnn23)cc1	5d	'>'	20000	0.123	-1	Mtb (H37Rv)	0.368	Spectrophotometric assay (OD580-OD600)	0.28	Training	-0.1983	0.0561	-0.593	-0.3504	-1.1709	-0.0362	0.0674	-0.6727	0.0946	0.5637	-0.2943	0.6014
CHEMBL4078161	c1ccc(CCCNc2cc(-c3ccccc3)nc3ncnn23)cc1	5d	'>'	20000	0.123	-1	Mtb (H37Rv)	0.368	Spectrophotometric assay (OD580-OD600)	0.28	Test	0.0221	-0.1215	-0.6195	-0.3504	-1.1709	-0.0362	0.0932	-0.1009	-0.0952	-0.1478	-0.2943	0.5634
CHEMBL4075273	c1ccc(-c2cc(NC3CC3)n3ncnc3n2)cc1	5d	'>'	20000	0.123	-1	Mtb (H37Rv)	0.368	Spectrophotometric assay (OD580-OD600)	0.28	Training	0.0221	-0.1215	-0.6195	-0.3504	-1.1709	-0.6304	0.1131	-0.1009	-0.0952	-0.1478	-0.2943	0.1168
CHEMBL4088790	c1ccc(-c2cc(NCCc3ccncc3)n3ncnc3n2)cc1	5d	'>'	20000	0.123	-1	Mtb (H37Rv)	0.368	Spectrophotometric assay (OD580-OD600)	0.28	Training	0.0221	-0.1215	-0.6157	-0.1866	-1.1709	-0.1353	0.0658	-0.1009	-0.0952	-0.1478	-0.2943	0.5006
CHEMBL4067155	COc1ccc(CCN(C)c2cc(-c3ccccc3)nc3ncnn23)cc1	5d	'>'	20000	0.123	-1	Mtb (H37Rv)	0.368	Spectrophotometric assay (OD580-OD600)	0.28	Training	0.0221	-0.1215	-0.6353	-0.3504	-0.6005	-0.0362	0.0231	-0.1009	-0.0952	-0.1478	0.1123	0.6044
CHEMBL4088545	CNc1cc(-c2ccccc2)nc2ncnn12	5d	'>'	20000	0.123	-1	Mtb (H37Rv)	0.368	Spectrophotometric assay (OD580-OD600)	0.28	Test	0.0221	-0.1215	-0.6195	-0.3504	-0.8857	-0.6304	0.0616	-0.1009	-0.0952	-0.1478	-0.112	0.1335
CHEMBL4096829	COc1ccc(CCNc2cc(C3CCCCC3)nc3ncnn23)cc1	5d	'>'	20000	0.123	-1	Mtb (H37Rv)	0.368	Spectrophotometric assay (OD580-OD600)	0.28	Training	0.0221	-0.1215	-0.6145	-0.3504	-0.8857	-0.6304	0.1273	-0.1009	-0.0952	-0.1478	-0.0825	0.1818
CHEMBL4082566	c1ccc(-c2cc(NCCc3cccnc3)n3ncnc3n2)cc1	5d	'>'	20000	0.123	-1	Mtb (H37Rv)	0.368	Spectrophotometric assay (OD580-OD600)	0.28	Training	0.0221	-0.1215	-0.6157	-0.1866	-1.1709	-0.1353	0.0694	-0.1009	-0.0952	-0.1478	-0.2943	0.5015
CHEMBL4090870	COc1ccc(CCNc2cc(-c3ccccc3OC)nc3ncnn23)cc1	5d	'>'	20000	0.123	-1	Mtb (H37Rv)	0.368	Spectrophotometric assay (OD580-OD600)	0.28	Training	0.0221	-0.1215	-0.6096	-0.3504	-0.6005	-0.0362	0.1175	-0.1009	-0.0952	-0.1478	0.1292	0.6379
CHEMBL4105283	CCc1cc(NCCc2ccc(OC)cc2)n2ncnc2n1	5d	'>'	20000	0.123	-1	Mtb (H37Rv)	0.368	Spectrophotometric assay (OD580-OD600)	0.28	Test	0.0221	-0.1215	-0.6145	-0.3504	-0.6685	-0.6304	0.1503	-0.1009	-0.0952	-0.1478	0.0819	0.1926
CHEMBL4067293	CCNc1cc(-c2ccccc2)nc2ncnn12	5d	'>'	20000	0.123	-1	Mtb (H37Rv)	0.368	Spectrophotometric assay (OD580-OD600)	0.28	Training	0.0221	-0.1215	-0.6195	-0.3504	-0.9537	-0.6304	0.1506	-0.1009	-0.0952	-0.1478	-0.1231	0.1248
CHEMBL4069873	COc1ccc(CCNc2cc(-c3ccc(C)cc3)nc3ncnn23)cc1	5d	'>'	20000	0.123	-1	Mtb (H37Rv)	0.368	Spectrophotometric assay (OD580-OD600)	0.28	Training	0.0221	-0.1215	-0.6145	-0.3504	-0.6685	-0.0362	0.1044	-0.1009	-0.0952	-0.1478	0.0185	0.6164
CHEMBL4064381	COc1ccc(Nc2cc(-c3ccccc3)nc3ncnn23)cc1	5d	'>'	20000	0.123	-1	Mtb (H37Rv)	0.368	Spectrophotometric assay (OD580-OD600)	0.28	Training	0.0221	-0.1215	-0.6145	-0.3504	-0.8857	-0.0362	0.0843	-0.1009	-0.0952	-0.1478	-0.0825	0.5841
CHEMBL4094608	COc1ccc(C2CCN(c3cc(-c4ccccn4)nc4ncnn34)C2)cc1	5d	'>'	20000	0.123	-1	Mtb (H37Rv)	0.368	Spectrophotometric assay (OD580-OD600)	0.28	Test	0.0221	-0.1215	-0.6316	-0.1866	-0.8857	-0.1353	0.0187	-0.1009	-0.0952	-0.1478	-0.0825	0.5347
CHEMBL4076577	COc1ccc(CCNc2cc(-c3cccnc3)nc3ncnn23)cc1	5d	'>'	20000	0.123	-1	Mtb (H37Rv)	0.368	Spectrophotometric assay (OD580-OD600)	0.28	Training	0.0221	-0.1215	-0.6107	-0.1866	-0.8857	-0.1353	0.0884	-0.1009	-0.0952	-0.1478	-0.0825	0.5384
CHEMBL4101180	COc1ccc(CCNc2cc(-c3ccccn3)nc3nc(-c4ccccc4)nn23)cc1	5d	'>'	20000	0.123	-1	Mtb (H37Rv)	0.368	Spectrophotometric assay (OD580-OD600)	0.28	Training	0.0221	-0.1215	-0.6107	-0.1866	-0.8857	0.4589	0.0874	-0.1009	-0.0952	-0.1478	-0.0825	0.9715
CHEMBL4084921	COc1ccc(CCNc2cc(-c3ccccc3Cl)nc3ncnn23)cc1	5d	'>'	20000	0.123	-1	Mtb (H37Rv)	0.368	Spectrophotometric assay (OD580-OD600)	0.28	Training	-0.2175	0.4327	-0.4763	-0.3504	-0.8857	-0.0362	0.1547	1.5006	0.2939	-0.1012	-0.0825	0.6876
CHEMBL4105172	CCc1ccc(-c2cc(NCCc3ccc(OC)cc3)n3ncnc3n2)cc1	5d	'>'	20000	0.123	-1	Mtb (H37Rv)	0.368	Spectrophotometric assay (OD580-OD600)	0.28	Test	0.0221	-0.1215	-0.6145	-0.3504	-0.6685	-0.0362	0.1044	-0.1009	-0.0952	-0.1478	0.0662	0.6262
CHEMBL4077641	c1ccc(-c2cc(NC3CCC3)n3ncnc3n2)cc1	5d	'>'	20000	0.123	-1	Mtb (H37Rv)	0.368	Spectrophotometric assay (OD580-OD600)	0.28	Training	0.0221	-0.1215	-0.6195	-0.3504	-1.1709	-0.6304	0.1131	-0.1009	-0.0952	-0.1478	-0.2943	0.1168
CHEMBL4082430	COc1ccc(C2CN(c3cc(-c4ccccn4)nc4ncnn34)CCO2)cc1	5d	'>'	20000	0.123	-1	Mtb (H37Rv)	0.368	Spectrophotometric assay (OD580-OD600)	0.28	Training	0.0221	-0.1215	-0.6266	-0.1866	-0.8857	-0.1353	0.0664	-0.1009	-0.0952	-0.1478	-0.0825	0.538
CHEMBL4081672	COc1ccc(CCNc2cc(-c3ccc(Cl)cc3)nc3ncnn23)cc1	5d	'>'	20000	0.123	-1	Mtb (H37Rv)	0.368	Spectrophotometric assay (OD580-OD600)	0.28	Training	-0.3521	0.3214	-0.4763	-0.3504	-0.8857	-0.0362	0.1182	0.3401	0.3046	-0.1036	-0.0825	0.6888
CHEMBL4101234	CCCCNc1cc(-c2ccccc2)nc2ncnn12	5d	'>'	20000	0.123	-1	Mtb (H37Rv)	0.368	Spectrophotometric assay (OD580-OD600)	0.28	Test	0.0221	-0.1215	-0.6195	-0.3504	-0.9537	-0.6304	0.0932	-0.1009	-0.0952	-0.1478	-0.0701	0.1218
CHEMBL4076314	c1ccc(-c2cc(NCCc3ccccn3)n3ncnc3n2)cc1	5d	'>'	20000	0.123	-1	Mtb (H37Rv)	0.368	Spectrophotometric assay (OD580-OD600)	0.28	Training	0.0221	-0.1215	-0.6157	-0.1866	-1.1709	-0.1353	0.0662	-0.1009	-0.0952	-0.1478	-0.2943	0.4968
CHEMBL4105284	COc1ccc(CCNc2cc(-c3ccc(C(F)(F)F)cc3)nc3ncnn23)cc1	5d	'>'	20000	0.123	-1	Mtb (H37Rv)	0.368	Spectrophotometric assay (OD580-OD600)	0.28	Training	0.279	0.331	-0.6079	-0.3504	-0.8857	-0.0362	0.1194	0.3794	0.3992	1.6442	-0.0825	0.6447
CHEMBL4063959	COc1ccc(CCNc2cc(Cc3ccccc3)nc3ncnn23)cc1	5d	'>'	20000	0.123	-1	Mtb (H37Rv)	0.368	Spectrophotometric assay (OD580-OD600)	0.28	Training	0.0221	-0.1215	-0.6145	-0.3504	-0.8857	-0.0362	0.1389	-0.1009	-0.0952	-0.1478	-0.0825	0.6036
CHEMBL4090831	c1ccc(-c2cc(NCCc3ccncc3)n3ncnc3n2)nc1	5d	'>'	20000	0.123	-1	Mtb (H37Rv)	0.368	Spectrophotometric assay (OD580-OD600)	0.28	Test	0.0221	-0.1215	-0.6119	-0.0228	-1.1709	-0.2343	0.062	-0.1009	-0.0952	-0.1478	-0.2943	0.4392
CHEMBL4082450	CCCNc1cc(-c2ccccc2)nc2ncnn12	5d	'>'	20000	0.123	-1	Mtb (H37Rv)	0.368	Spectrophotometric assay (OD580-OD600)	0.28	Training	0.0221	-0.1215	-0.6195	-0.3504	-0.9537	-0.6304	0.101	-0.1009	-0.0952	-0.1478	-0.053	0.1218
CHEMBL4100443	COc1ccc(C2CCCN(c3cc(-c4ccccn4)nc4ncnn34)C2)cc1	5d	'>'	20000	0.123	-1	Mtb (H37Rv)	0.368	Spectrophotometric assay (OD580-OD600)	0.28	Training	0.0221	-0.1215	-0.6316	-0.1866	-0.8857	-0.1353	0.0184	-0.1009	-0.0952	-0.1478	-0.0825	0.5347
CHEMBL4069837	c1ccc(-c2cc(NCCc3cccnc3)n3ncnc3n2)nc1	5d	'>'	20000	0.123	-1	Mtb (H37Rv)	0.368	Spectrophotometric assay (OD580-OD600)	0.28	Training	0.0221	-0.1215	-0.6119	-0.0228	-1.1709	-0.2343	0.0655	-0.1009	-0.0952	-0.1478	-0.2943	0.44
CHEMBL4061336	c1ccc(-c2ccn3ncnc3n2)cc1	5d	'>'	20000	0.123	-1	Mtb (H37Rv)	0.368	Spectrophotometric assay (OD580-OD600)	0.28	Test	0.0221	-0.1215	-0.6403	-0.3504	-1.1709	-0.6304	0.0394	-0.1009	-0.0952	-0.1478	-0.2943	0.1065
CHEMBL4091373	COc1ccc(CNc2cc(-c3ccccc3)nc3ncnn23)cc1	5d	'>'	20000	0.123	-1	Mtb (H37Rv)	0.368	Spectrophotometric assay (OD580-OD600)	0.28	Training	0.0221	-0.1215	-0.6145	-0.3504	-0.8857	-0.0362	0.0722	-0.1009	-0.0952	-0.1478	-0.0825	0.5955
CHEMBL4087492	c1ccc(CCNc2cc(-c3ccccn3)nc3ncnn23)nc1	5d	'>'	20000	0.123	-1	Mtb (H37Rv)	0.368	Spectrophotometric assay (OD580-OD600)	0.28	Training	0.0221	-0.1215	-0.6119	-0.0228	-1.1709	-0.2343	0.0623	-0.1009	-0.0952	-0.1478	-0.2943	0.4353
CHEMBL4082624	COCCNc1cc(-c2ccccc2)nc2ncnn12	5d	'>'	20000	0.123	-1	Mtb (H37Rv)	0.368	Spectrophotometric assay (OD580-OD600)	0.28	Training	0.0221	-0.1215	-0.6145	-0.3504	-0.8857	-0.6304	0.1445	-0.1009	-0.0952	-0.1478	0.0075	0.1218
CHEMBL4081792	COc1ccc(CCNc2cc(C)nc3ncnn23)cc1	5d	'>'	20000	0.123	-1	Mtb (H37Rv)	0.368	Spectrophotometric assay (OD580-OD600)	0.28	Test	0.0221	-0.1215	-0.6145	-0.3504	-0.6685	-0.6304	0.1864	-0.1009	-0.0952	-0.1478	0.0308	0.1806
CHEMBL4062238	COc1ccc(CCNc2cc(-c3ccncc3)nc3ncnn23)cc1	5d	'>'	20000	0.123	-1	Mtb (H37Rv)	0.368	Spectrophotometric assay (OD580-OD600)	0.28	Training	0.0221	-0.1215	-0.6107	-0.1866	-0.8857	-0.1353	0.0849	-0.1009	-0.0952	-0.1478	-0.0825	0.5372
CHEMBL4096146	COc1ccc(CCNc2cc(-c3ccc(OC)cc3)nc3ncnn23)cc1	5d	'>'	20000	0.123	-1	Mtb (H37Rv)	0.368	Spectrophotometric assay (OD580-OD600)	0.28	Training	0.0221	-0.1215	-0.6096	-0.3504	-0.6005	-0.0362	0.1234	-0.1009	-0.0952	-0.1478	0.1293	0.6366
CHEMBL4207972	COC(=O)c1sc(N2CCOCC2)cc1OCCc1ccccc1	5d	'>'	20000	0.123	-1	Mtb (H37Rv_ATCC 25618)	0.113	Spectrophotometric assay (OD580-OD600)	0.28	Training	0.0221	-0.1215	-0.7243	-0.6263	-0.0183	-0.0795	-0.0977	-0.1009	-0.0952	-0.1478	-0.0896	0.1455
CHEMBL4209815	CCOC(=O)NC(=O)c1sc(N2CCOCC2)cc1OCCc1ccccc1	5d	'>'	20000	0.123	-1	Mtb (H37Rv_ATCC 25618)	0.113	Spectrophotometric assay (OD580-OD600)	0.28	Test	0.0221	-0.1215	-0.6699	-0.6263	-0.056	-0.0795	-0.0757	-0.1009	-0.0952	-0.1478	-0.1456	0.1407
CHEMBL4218071	NC(=O)c1sc(N2CCOCC2)cc1OCC(O)c1ccccc1	5d	'>'	20000	0.123	-1	Mtb (H37Rv_ATCC 25618)	0.113	Spectrophotometric assay (OD580-OD600)	0.28	Training	0.0221	-0.1215	-0.6438	-0.6263	-0.1764	-0.0795	-0.0193	-0.1009	-0.0952	-0.1478	-0.2943	0.1551
CHEMBL4215149	NC(=O)c1sc(N2CCOCC2)cc1OCc1ccccc1	5d	'>'	20000	0.123	-1	Mtb (H37Rv_ATCC 25618)	0.113	Spectrophotometric assay (OD580-OD600)	0.28	Training	0.0221	-0.1215	-0.6702	-0.6263	-0.1764	-0.0795	-0.0763	-0.1009	-0.0952	-0.1478	-0.2943	0.1438
CHEMBL4211260	NC(=O)c1sc(-n2cnc3ccccc32)cc1OCCc1ccccc1	5d	'>'	20000	0.123	-1	Mtb (H37Rv_ATCC 25618)	0.113	Spectrophotometric assay (OD580-OD600)	0.28	Training	0.0221	-0.1215	-0.6171	-0.6263	-0.1764	0.3048	-0.0813	-0.1009	-0.0952	-0.1478	-0.2943	0.6448
CHEMBL4203319	NC(=O)c1sc(N2CCOCC2)cc1OCCc1ccncc1	5d	'>'	20000	0.123	-1	Mtb (H37Rv_ATCC 25618)	0.113	Spectrophotometric assay (OD580-OD600)	0.28	Test	0.0221	-0.1215	-0.6665	-0.4625	-0.1764	-0.1344	-0.0784	-0.1009	-0.0952	-0.1478	-0.2943	0.084
CHEMBL4215565	NC(=O)c1sc(N2CCOCC2)cc1OC1CCc2ccccc21	5d	'>'	20000	0.123	-1	Mtb (H37Rv_ATCC 25618)	0.113	Spectrophotometric assay (OD580-OD600)	0.28	Training	0.0221	-0.1215	-0.6702	-0.6263	-0.1764	-0.0795	-0.0685	-0.1009	-0.0952	-0.1478	-0.2943	0.1528
CHEMBL4202792	COc1ccccc1CCOc1cc(N2CCOCC2)sc1C(N)=O	5d	'>'	20000	0.123	-1	Mtb (H37Rv_ATCC 25618)	0.113	Spectrophotometric assay (OD580-OD600)	0.28	Training	0.0221	-0.1215	-0.6653	-0.6263	-0.0183	-0.0795	-0.0604	-0.1009	-0.0952	-0.1478	-0.0826	0.1856
CHEMBL4206888	CC1COCCN1c1cc(OCCc2ccccc2)c(C(N)=O)s1	5d	'>'	20000	0.123	-1	Mtb (H37Rv_ATCC 25618)	0.113	Spectrophotometric assay (OD580-OD600)	0.28	Training	0.0221	-0.1215	-0.6702	-0.6263	-0.056	-0.0795	-0.0759	-0.1009	-0.0952	-0.1478	-0.1299	0.1444
CHEMBL4210731	NC(O)C1SC(N2CCOCC2)CC1OCC(F)(F)C1CCCCC1	5d	'>'	20000	0.123	-1	Mtb (H37Rv_ATCC 25618)	0.113	Spectrophotometric assay (OD580-OD600)	0.28	Test	-0.4006	0.3223	-0.6139	-0.6263	-0.1764	-0.6286	-0.0346	-2.4593	0.3063	1.2298	-0.2943	-0.6924
CHEMBL4202943	CC1(COc2cc(N3CCOCC3)sc2C(N)=O)COC1	5d	'>'	20000	0.123	-1	Mtb (H37Rv_ATCC 25618)	0.113	Spectrophotometric assay (OD580-OD600)	0.28	Training	0.0221	-0.1215	-0.6653	-0.6263	-0.056	-0.409	-0.0621	-0.1009	-0.0952	-0.1478	-0.068	-0.2979
CHEMBL4211800	O=C(NC1CCC1)c1sc(N2CCOCC2)cc1OCCc1ccccc1	5d	'>'	20000	0.123	-1	Mtb (H37Rv_ATCC 25618)	0.113	Spectrophotometric assay (OD580-OD600)	0.28	Training	0.0221	-0.1215	-0.6702	-0.6263	-0.1764	-0.0795	-0.0096	-0.1009	-0.0952	-0.1478	-0.2943	0.1415
CHEMBL4214721	NC(=O)c1sccc1OCCc1ccccc1	5d	'>'	20000	0.123	-1	Mtb (H37Rv_ATCC 25618)	0.113	Spectrophotometric assay (OD580-OD600)	0.28	Training	0.0221	-0.1215	-0.6752	-0.6263	-0.1764	-0.0795	-0.0972	-0.1009	-0.0952	-0.1478	-0.2943	0.1407
CHEMBL4215282	c1ccc(CCOc2csc(N3CCOCC3)c2)cc1	5d	'>'	20000	0.123	-1	Mtb (H37Rv_ATCC 25618)	0.113	Spectrophotometric assay (OD580-OD600)	0.28	Test	0.0221	-0.1215	-0.7247	-0.6263	-0.1764	-0.0795	-0.0859	-0.1009	-0.0952	-0.1478	-0.2943	0.1332
CHEMBL4214611	NC(=O)c1sc(N2CCOCC2)cc1OCC1CCCO1	5d	'>'	20000	0.123	-1	Mtb (H37Rv_ATCC 25618)	0.113	Spectrophotometric assay (OD580-OD600)	0.28	Training	0.0221	-0.1215	-0.6653	-0.6263	-0.1764	-0.409	-0.0333	-0.1009	-0.0952	-0.1478	-0.2943	-0.2967
CHEMBL4206373	COCCN(C)c1cc(OCCc2ccccc2)c(C(N)=O)s1	5d	'>'	20000	0.123	-1	Mtb (H37Rv_ATCC 25618)	0.113	Spectrophotometric assay (OD580-OD600)	0.28	Training	0.0221	-0.1215	-0.6702	-0.6263	0.1398	-0.0795	-0.0768	-0.1009	-0.0952	-0.1478	0.2019	0.153
CHEMBL4204275	NC(=O)c1sc(CN2CCOCC2)cc1OCCc1ccccc1	5d	'>'	20000	0.123	-1	Mtb (H37Rv_ATCC 25618)	0.113	Spectrophotometric assay (OD580-OD600)	0.28	Training	0.0221	-0.1215	-0.6702	-0.6263	-0.1764	-0.0795	-0.1003	-0.1009	-0.0952	-0.1478	-0.2943	0.1417
CHEMBL4210220	NC(=O)c1sc(N2CCOCC2)cc1OCCN1CCOCC1	5d	'>'	20000	0.123	-1	Mtb (H37Rv_ATCC 25618)	0.113	Spectrophotometric assay (OD580-OD600)	0.28	Test	0.0221	-0.1215	-0.6653	-0.6263	-0.1764	-0.409	-0.0359	-0.1009	-0.0952	-0.1478	-0.2943	-0.2949
CHEMBL4206362	NC(=O)c1sc(N2CCOCC2)cc1OC1CCCc2ccccc21	5d	'>'	20000	0.123	-1	Mtb (H37Rv_ATCC 25618)	0.113	Spectrophotometric assay (OD580-OD600)	0.28	Training	0.0221	-0.1215	-0.6702	-0.6263	-0.1764	-0.0795	-0.0685	-0.1009	-0.0952	-0.1478	-0.2943	0.1545
CHEMBL4203888	NC(=O)c1ccc(N2CCOCC2)cc1OCCc1ccccc1	5d	'>'	20000	0.123	-1	Mtb (H37Rv_ATCC 25618)	0.113	Spectrophotometric assay (OD580-OD600)	0.28	Training	0.0221	-0.1215	-0.7427	-0.6263	-0.1764	0.0303	-0.0788	-0.1009	-0.0952	-0.1478	-0.2943	0.2382
CHEMBL2153315	CCCC(C)Nc1n[n+]([O-])c2ccccc2[n+]1[O-]	5d	'='	20137.7	0.123	-1	Mtb (H37Rv)	0.368	AlamarBlue/Resazurin/MABA method	0.525	Training	0.0221	-0.1215	0.1985	0.3077	-0.7365	-1.0266	0.3311	-0.438	-0.6447	-0.5217	-0.474	-1.0063
CHEMBL241215	CCc1n[n+]([O-])c2ccccc2[n+]1[O-]	5d	'='	26152	0.123	-1	Mtb (H37Rv)	0.368	AlamarBlue/Resazurin/MABA method	0.525	Test	0.0221	-0.1215	0.1442	0.3077	-0.9537	-1.0266	0.1439	-0.438	-0.6447	-0.5217	-0.8019	-0.9906
CHEMBL50882	Nc1n[n+]([O-])c2ccccc2[n+]1[O-]	5d	'='	28066.2	0.123	-1	Mtb (H37Rv)	0.368	AlamarBlue/Resazurin/MABA method	0.525	Training	0.0221	-0.1215	0.1985	0.3077	-1.1709	-1.0266	0.1665	-0.438	-0.6447	-0.5217	-1.0163	-1.008
CHEMBL2153310	COCCNC(=O)c1ccc2c(c1)[n+]([O-])c(C(C)=O)c(C)[n+]2[O-]	5d	'='	31316.5	0.123	-1	Mtb (H37Rv)	0.368	AlamarBlue/Resazurin/MABA method	0.525	Training	0.0221	-0.1215	0.5787	0.0576	-0.4513	-0.9275	0.7434	-0.438	-0.6447	-0.5217	-0.3006	-0.8447
CHEMBL2153316	COCC(C)Nc1n[n+]([O-])c2ccccc2[n+]1[O-]	5d	'='	39958.4	0.123	-1	Mtb (H37Rv)	0.368	AlamarBlue/Resazurin/MABA method	0.525	Training	0.0221	-0.1215	0.2034	0.3077	-0.6685	-1.0266	0.369	-0.438	-0.6447	-0.5217	-0.3537	-1.0063
CHEMBL2153311	Cc1c(N2CCCC2)[n+]([O-])c2ccccc2[n+]1[O-]	5d	'>'	40769.7	0.123	-1	Mtb (H37Rv)	0.368	AlamarBlue/Resazurin/MABA method	0.525	Test	0.0221	-0.1215	0.5193	0.0576	-0.9537	-0.9275	0.5001	-0.438	-0.6447	-0.5217	-0.8514	-0.87
CHEMBL2153308	CSc1c(C)[n+]([O-])c2ccccc2[n+]1[O-]	5d	'='	44990.3	0.123	-1	Mtb (H37Rv)	0.368	AlamarBlue/Resazurin/MABA method	0.525	Training	0.0221	-0.1215	0.5917	0.0576	-0.6685	-0.9275	0.4488	-0.438	-0.6447	-0.5217	-0.6011	-0.8144
CHEMBL47405	O=C(Cn1ccnc1[N+](=O)[O-])NCCO	5d	'>'	46689.7	0.123	-1	Mtb (H37Rv)	0.368	AlamarBlue/Resazurin/MABA method	0.525	Training	0.0221	-0.1215	-0.1538	-0.1417	-1.1709	-1.4227	1.3128	-0.438	-0.6447	-0.5217	-1.0163	-1.4384
CHEMBL2153306	COC(=O)/C=C/n1ccnc1[N+](=O)[O-]	5d	'='	50722.8	0.123	-1	Mtb (H37Rv)	0.368	AlamarBlue/Resazurin/MABA method	0.525	Training	0.0221	-0.1215	-0.2344	-0.1417	-0.8857	-1.4227	0.9782	-0.438	-0.6447	-0.5217	-0.7355	-1.4428
CHEMBL137	Cc1ncc([N+](=O)[O-])n1CCO	5d	'>'	58424.9	0.123	-1	Mtb (H37Rv)	0.368	AlamarBlue/Resazurin/MABA method	0.525	Test	0.0221	-0.1215	0.1706	-0.1417	-0.9537	-1.4227	2.1005	-0.438	-0.6447	-0.5217	-0.9014	-1.4239
CHEMBL2153309	COCCNC(=O)c1ccc2c(c1)[n+]([O-])c(O)c(C#N)[n+]2[O-]	5d	'>'	65733.3	0.123	-1	Mtb (H37Rv)	0.368	AlamarBlue/Resazurin/MABA method	0.525	Training	0.0221	-0.1215	0.5824	0.0576	-0.8857	-0.9275	0.5008	-0.438	-0.6447	-0.5217	-0.6026	-0.8524
CHEMBL572	O=C1CN(/N=C/c2ccc([N+](=O)[O-])o2)C(=O)N1	5d	'='	67181.7	0.123	-1	Mtb (H37Rv)	0.368	AlamarBlue/Resazurin/MABA method	0.525	Test	0.0221	-0.1215	0.2036	-0.0628	-1.1709	-1.3237	1.8541	-0.438	-0.6447	-0.5217	-1.0163	-1.3189
CHEMBL1103	O=C1OCCN1/N=C/c1ccc([N+](=O)[O-])o1	5d	'='	137680	0.123	-1	Mtb (H37Rv)	0.368	AlamarBlue/Resazurin/MABA method	0.525	Training	0.0221	-0.1215	0.1494	-0.0628	-1.1709	-1.3237	1.7719	-0.438	-0.6447	-0.5217	-1.0163	-1.3189
CHEMBL4289182	CC(C)(C)c1ccc(CN2CCC3(CC2)OCCc2sccc23)cc1	6d	'='	20	0.106	1	Mtb (H37Rv_ATCC 25618)	0.113	AlamarBlue/Resazurin/MABA method	0.525	Training	-0.0465	-0.0814	-0.0641	-0.1223	0.1848	-0.0795	-0.1344	-0.438	-0.6447	-0.5217	-0.0907	-0.6182
CHEMBL4280372	c1cc2c(s1)CCOC21CCN(Cc2ccc3c(c2)CCCC3)CC1	6d	'='	20	0.106	1	Mtb (H37Rv_ATCC 25618)	0.113	AlamarBlue/Resazurin/MABA method	0.525	Training	-0.0465	-0.0814	-0.0641	-0.1223	-0.1764	-0.0795	-0.1344	-0.438	-0.6447	-0.5217	-1.0163	-0.6101
CHEMBL4284716	c1ccc(Oc2ccc(CN3CCC4(CC3)OCCc3sccc34)cc2)cc1	6d	'='	50	0.106	1	Mtb (H37Rv_ATCC 25618)	0.113	AlamarBlue/Resazurin/MABA method	0.525	Training	-0.0465	-0.0814	-0.0595	-0.1223	-0.1764	0.2499	-0.1214	-0.438	-0.6447	-0.5217	-1.0163	-0.0351
CHEMBL3125266	CCc1cc(C(=O)N[C@@H]2C[C@@H](C(=O)NCC(=O)OC)N(C(=O)c3coc4ccccc34)C2)n(CC)n1	6d	'='	50	0.106	1	Mtb (H37Rv_ATCC 25618)	0.113	AlamarBlue/Resazurin/MABA method	0.525	Training	-0.0465	-0.0814	0.0238	-0.0064	0.2225	-0.0246	0.0427	-0.438	-0.6447	-0.5217	-0.304	-0.5729
CHEMBL4288117	FC(F)(F)Oc1ccc(Oc2ccc(N3CCC4(CC3)OCCc3sccc34)cc2)cc1	6d	'='	60	0.106	1	Mtb (H37Rv_ATCC 25618)	0.113	AlamarBlue/Resazurin/MABA method	0.525	Test	1.6081	0.2117	-0.0322	-0.1223	-0.1764	0.2499	-0.0965	1.3988	-0.0181	2.093	-1.0163	-0.0053
CHEMBL4278859	Cc1ccc(CN2CCC3(CC2)OCCc2sccc23)cc1C	6d	'='	80	0.106	1	Mtb (H37Rv_ATCC 25618)	0.113	AlamarBlue/Resazurin/MABA method	0.525	Training	-0.0465	-0.0814	-0.0641	-0.1223	0.0644	-0.0795	-0.1344	-0.438	-0.6447	-0.5217	-0.78	-0.6039
CHEMBL4277971	FC(F)(F)Oc1ccc(Oc2ccc(CN3CCC4(CCCCC4)CC3)cc2)cc1	6d	'='	100	0.106	1	Mtb (H37Rv_ATCC 25618)	0.113	AlamarBlue/Resazurin/MABA method	0.525	Training	1.6081	0.2116	-0.1038	-0.1223	-0.1764	0.0303	-0.1092	1.3988	-0.0181	2.093	-1.0163	-0.5288
CHEMBL4277475	OCc1ccc(Oc2ccc(N3CCC4(CC3)OCCc3sccc34)cc2)cc1	6d	'='	120	0.106	1	Mtb (H37Rv_ATCC 25618)	0.113	AlamarBlue/Resazurin/MABA method	0.525	Training	-0.0465	-0.0814	-0.0351	-0.1223	-0.1764	0.2499	-0.1023	-0.438	-0.6447	-0.5217	-1.0163	0.0192
CHEMBL4281311	FS(F)(F)(F)(F)c1ccc(CN2CCC3(CC2)OCCc2sccc23)cc1	6d	'='	140	0.106	1	Mtb (H37Rv_ATCC 25618)	0.113	AlamarBlue/Resazurin/MABA method	0.525	Test	-0.2859	1.9561	-0.0261	-0.1223	-0.1764	-0.0795	-0.0888	3.1587	1.2913	1.0506	-1.0163	-0.5419
CHEMBL4280886	Brc1ccc(Nc2ccc(CN3CCC4(CC3)OCCc3sccc34)cc2)cc1	6d	'='	200	0.106	1	Mtb (H37Rv_ATCC 25618)	0.113	AlamarBlue/Resazurin/MABA method	0.525	Training	-0.4067	0.4989	0.1108	-0.1223	-0.1764	0.2499	-0.0888	0.7122	1.0637	-0.5044	-1.0163	0.2644
CHEMBL4276967	Cc1ccc(CN2CCC3(CC2)OCCc2sccc23)cc1	6d	'='	200	0.106	1	Mtb (H37Rv_ATCC 25618)	0.113	AlamarBlue/Resazurin/MABA method	0.525	Training	-0.0465	-0.0814	-0.0641	-0.1223	-0.056	-0.0795	-0.1344	-0.438	-0.6447	-0.5217	-0.8779	-0.6296
CHEMBL3125101	CCc1cc(C(=O)N[C@@H]2C[C@@H](C(=O)NCc3ccc4c(c3)B(O)OC4)N(C(=O)c3coc4ccccc34)C2)n(CC)n1	6d	'='	200	0.106	1	Mtb (H37Rv_ATCC 25618)	0.113	AlamarBlue/Resazurin/MABA method	0.525	Test	-0.0465	-0.0814	0.0525	-0.0064	0.0644	0.3048	0.0716	-0.438	-0.6447	-0.5217	-0.585	0.0897
CHEMBL4293735	CC(C)(C)c1ccc(CN2CCC3(CCCCO3)CC2)cc1	6d	'='	210	0.106	1	Mtb (H37Rv_ATCC 25618)	0.113	AlamarBlue/Resazurin/MABA method	0.525	Test	-0.0465	-0.0814	-0.1311	-0.1223	0.1848	-0.2991	-0.1091	-0.438	-0.6447	-0.5217	-0.0907	-1.1328
CHEMBL4291014	c1cc2c(s1)CCOC21CCN(Cc2ccc3c(c2)CCCO3)CC1	6d	'='	230	0.106	1	Mtb (H37Rv_ATCC 25618)	0.113	AlamarBlue/Resazurin/MABA method	0.525	Training	-0.0465	-0.0814	-0.0595	-0.1223	-0.1764	-0.0795	-0.1176	-0.438	-0.6447	-0.5217	-1.0163	-0.5979
CHEMBL2098175	c1cc2c(s1)CCOC21CCN(Cc2ccc3c(c2)OCCO3)CC1	6d	'='	300	0.106	1	Mtb (H37Rv_ATCC 25618)	0.113	AlamarBlue/Resazurin/MABA method	0.525	Training	-0.0465	-0.0814	-0.055	-0.1223	-0.1764	-0.0795	-0.0928	-0.438	-0.6447	-0.5217	-1.0163	-0.5858
CHEMBL2098183	COc1ccc2nc(C)cc(OCC(=O)NCc3ccccc3)c2c1	6d	'='	300	0.106	1	Mtb (H37Rv)	0.368	AlamarBlue/Resazurin/MABA method	0.525	Training	-0.0465	-0.0814	-0.0727	0.0292	-0.6685	-0.2343	-0.1813	-0.438	-0.6447	-0.5217	-0.5999	-0.1753
CHEMBL2097971	COc1ccc2nc(C)cc(OCC(=O)Nc3ccccc3OC)c2c1	6d	'='	300	0.106	1	Mtb (H37Rv)	0.368	AlamarBlue/Resazurin/MABA method	0.525	Test	-0.0465	-0.0814	-0.0682	0.0292	-0.3833	-0.2343	-0.1585	-0.438	-0.6447	-0.5217	-0.3097	-0.1271
CHEMBL4204685	COc1ccc2nc(C)cc(OCC(=O)Nc3cccc(C)c3)c2c1	6d	'='	300	0.106	1	Mtb (H37Rv)	0.368	AlamarBlue/Resazurin/MABA method	0.525	Training	-0.0465	-0.0814	-0.0727	0.0292	-0.4513	-0.2343	-0.1682	-0.438	-0.6447	-0.5217	-0.4619	-0.1569
CHEMBL2098332	Cc1cc(OCC(=O)Nc2ccccc2)c2cc(Br)ccc2n1	6d	'='	300	0.106	1	Mtb (H37Rv)	0.368	AlamarBlue/Resazurin/MABA method	0.525	Training	-0.3158	0.5499	0.0782	0.0292	-0.9537	-0.2343	-0.1592	0.7532	0.9883	-0.5043	-0.8915	0.0774
CHEMBL2098096	Cc1cc(OCC(=O)NCc2ccccc2)c2cc(Br)ccc2n1	6d	'='	300	0.106	1	Mtb (H37Rv)	0.368	AlamarBlue/Resazurin/MABA method	0.525	Test	-0.3158	0.5495	0.0782	0.0292	-0.9537	-0.2343	-0.1729	0.7532	0.9884	-0.5043	-0.8915	0.0822
CHEMBL4293113	Clc1ccc2c(CN3CCC4(CC3)OCCc3sccc34)c[nH]c2c1	6d	'='	310	0.106	1	Mtb (H37Rv_ATCC 25618)	0.113	AlamarBlue/Resazurin/MABA method	0.525	Test	-0.3534	0.3489	0.0831	-0.1223	-0.1764	0.0303	-0.1111	0.2024	-0.1034	-0.4602	-1.0163	-0.31
CHEMBL4292051	FC(F)(F)Oc1ccc(Oc2ccc(CN3CCC4(CCCCO4)CC3)cc2)cc1	6d	'='	310	0.106	1	Mtb (H37Rv_ATCC 25618)	0.113	AlamarBlue/Resazurin/MABA method	0.525	Training	1.6081	0.2116	-0.0992	-0.1223	-0.1764	0.0303	-0.0708	1.3988	-0.0181	2.093	-1.0163	-0.5288
CHEMBL4466836	O=C(C1CCN(c2cc(N3CCOCC3)ncn2)CC1)N1CCC(Oc2ccc(Cl)cc2F)CC1	6d	'='	500	0.106	1	Mtb (H37Rv_ATCC 25618)	0.113	AlamarBlue/Resazurin/MABA method	0.525	Training	-0.5163	0.5516	0.1801	0.1808	-0.1764	-0.0795	0.1881	-0.2408	0.2155	0.6359	-1.0163	-0.5329
CHEMBL3125276	CCc1cc(C(=O)N[C@@H]2C[C@@H](C(=O)NCC(=O)OC)N(C(=O)c3coc4ccccc34)C2)n(C)n1	6d	'='	500	0.106	1	Mtb (H37Rv_ATCC 25618)	0.113	AlamarBlue/Resazurin/MABA method	0.525	Training	-0.0465	-0.0814	0.0238	-0.0064	0.2602	-0.0246	0.0374	-0.438	-0.6447	-0.5217	-0.3241	-0.5657
CHEMBL3125263	CCCc1cc(C(=O)N[C@@H]2C[C@@H](C(=O)NCC(=O)OC)N(C(=O)c3coc4ccccc34)C2)n(C)n1	6d	'='	500	0.106	1	Mtb (H37Rv_ATCC 25618)	0.113	AlamarBlue/Resazurin/MABA method	0.525	Training	-0.0465	-0.0814	0.0238	-0.0064	0.2602	-0.0246	0.0389	-0.438	-0.6447	-0.5217	-0.2535	-0.5755
CHEMBL3125270	CCc1cc(C(=O)N[C@@H]2C[C@@H](C(N)=O)N(C(=O)c3coc4ccccc34)C2)n(CC)n1	6d	'='	500	0.106	1	Mtb (H37Rv_ATCC 25618)	0.113	AlamarBlue/Resazurin/MABA method	0.525	Training	-0.0465	-0.0814	0.0235	-0.0064	0.0644	-0.0246	0.0382	-0.438	-0.6447	-0.5217	-0.585	-0.5729
CHEMBL3125102	CCc1cc(C(=O)N[C@@H]2C[C@@H](C(=O)NCc3nc(C)no3)N(C(=O)c3coc4ccccc34)C2)n(CC)n1	6d	'='	500	0.106	1	Mtb (H37Rv_ATCC 25618)	0.113	AlamarBlue/Resazurin/MABA method	0.525	Training	-0.0465	-0.0814	0.0774	0.3799	0.1848	0.0852	0.1382	-0.438	-0.6447	-0.5217	-0.4716	-0.3583
CHEMBL3125103	CCc1cc(C(=O)N[C@@H]2C[C@@H](C(=O)NCCc3ccccn3)N(C(=O)c3coc4ccccc34)C2)n(CC)n1	6d	'='	500	0.106	1	Mtb (H37Rv_ATCC 25618)	0.113	AlamarBlue/Resazurin/MABA method	0.525	Test	-0.0465	-0.0814	0.027	0.1452	0.0644	0.2499	0.0572	-0.438	-0.6447	-0.5217	-0.585	-0.0588
CHEMBL3125261	CCc1cc(C(=O)N[C@@H]2C[C@@H](C(=O)NCc3nc4ccccc4o3)N(C(=O)c3coc4ccccc34)C2)n(C)n1	6d	'='	500	0.106	1	Mtb (H37Rv_ATCC 25618)	0.113	AlamarBlue/Resazurin/MABA method	0.525	Test	-0.0465	-0.0814	0.0272	-0.0064	0.1021	0.3597	0.0204	-0.438	-0.6447	-0.5217	-0.6051	0.1446
CHEMBL4437156	O=C(C1CCN(c2cc(N3CCOCC3)ncn2)CC1)N1CCC(Cc2ccccc2)CC1	6d	'='	600	0.106	1	Mtb (H37Rv_ATCC 25618)	0.113	AlamarBlue/Resazurin/MABA method	0.525	Training	-0.0465	-0.0814	0.0232	0.1808	-0.1764	-0.0795	0.1613	-0.438	-0.6447	-0.5217	-1.0163	-0.7197
CHEMBL4549347	O=C(C1CCN(c2cc(N3CCOCC3)ncn2)CC1)N1CCC(Cc2ccc(F)cc2)CC1	6d	'='	600	0.106	1	Mtb (H37Rv_ATCC 25618)	0.113	AlamarBlue/Resazurin/MABA method	0.525	Training	-0.2504	0.0839	0.0477	0.1808	-0.1764	-0.0795	0.1513	-1.2219	-0.385	0.4537	-1.0163	-0.6677
CHEMBL4285860	CC(C)(C)c1ccc(CN2CCC3(CCCOC3)CC2)cc1	6d	'='	630	0.106	1	Mtb (H37Rv_ATCC 25618)	0.113	AlamarBlue/Resazurin/MABA method	0.525	Training	-0.0465	-0.0814	-0.1311	-0.1223	0.1848	-0.2991	-0.1275	-0.438	-0.6447	-0.5217	-0.0907	-1.1328
CHEMBL4292603	CC(c1ccc(C(F)(F)F)cc1)N1CCC2(CC1)OCCc1sccc12	6d	'='	630	0.106	1	Mtb (H37Rv_ATCC 25618)	0.113	AlamarBlue/Resazurin/MABA method	0.525	Training	0.1912	0.3333	-0.058	-0.1223	-0.056	-0.0795	-0.1276	0.2204	0.0356	1.9349	-0.8814	-0.5816
CHEMBL4287187	Cc1cccc(CN2CCC3(CC2)OCCc2sccc23)c1	6d	'='	630	0.106	1	Mtb (H37Rv_ATCC 25618)	0.113	AlamarBlue/Resazurin/MABA method	0.525	Training	-0.0465	-0.0814	-0.0641	-0.1223	-0.056	-0.0795	-0.1344	-0.438	-0.6447	-0.5217	-0.8784	-0.6287
CHEMBL4289729	Cn1cc(CN2CCC3(CC2)OCCc2sccc23)c2ccccc21	6d	'='	630	0.106	1	Mtb (H37Rv_ATCC 25618)	0.113	AlamarBlue/Resazurin/MABA method	0.525	Training	-0.0465	-0.0814	-0.064	-0.1223	-0.0183	0.0303	-0.1346	-0.438	-0.6447	-0.5217	-0.7703	-0.411
CHEMBL4281428	FC(F)(F)Oc1ccc(Oc2ccc(CN3CCC4(CC3)OCCCO4)cc2)cc1	6d	'='	650	0.106	1	Mtb (H37Rv_ATCC 25618)	0.113	AlamarBlue/Resazurin/MABA method	0.525	Training	1.6081	0.2116	-0.0947	-0.1223	-0.1764	0.0303	-0.0467	1.3988	-0.0181	2.093	-1.0163	-0.5288
CHEMBL3125256	CCc1cc(C(=O)N[C@@H]2C[C@@H](C(=O)Nc3ccn(Cc4c(F)cccc4F)n3)N(C(=O)c3coc4ccccc34)C2)n(C)n1	6d	'='	700	0.106	1	Mtb (H37Rv_ATCC 25618)	0.113	AlamarBlue/Resazurin/MABA method	0.525	Test	-0.477	0.3539	0.0759	0.1096	0.1021	0.4695	0.0093	-0.6122	-0.1097	1.4575	-0.6051	0.4548
CHEMBL3125235	CCc1cc(C(=O)N[C@@H]2C[C@@H](C(=O)NCc3ccccn3)N(C(=O)c3coc4ccccc34)C2)n(CC)n1	6d	'='	700	0.106	1	Mtb (H37Rv_ATCC 25618)	0.113	AlamarBlue/Resazurin/MABA method	0.525	Training	-0.0465	-0.0814	0.027	0.1452	0.0644	0.2499	0.0323	-0.438	-0.6447	-0.5217	-0.585	-0.0609
CHEMBL4280841	c1ccc2c(c1)CCOC21CCN(Cc2ccc3c(c2)OCCO3)CC1	6d	'='	940	0.106	1	Mtb (H37Rv_ATCC 25618)	0.113	AlamarBlue/Resazurin/MABA method	0.525	Training	-0.0465	-0.0814	-0.122	-0.1223	-0.1764	0.0303	-0.0783	-0.438	-0.6447	-0.5217	-1.0163	-0.4716
CHEMBL4285298	c1ccc2c(CN3CCC4(CC3)OCCc3sccc34)c[nH]c2c1	6d	'='	940	0.106	1	Mtb (H37Rv_ATCC 25618)	0.113	AlamarBlue/Resazurin/MABA method	0.525	Training	-0.0465	-0.0814	-0.0448	-0.1223	-0.1764	0.0303	-0.1191	-0.438	-0.6447	-0.5217	-1.0163	-0.4317
CHEMBL4585608	O=C(C1CCN(c2cc(N3CCOCC3)ncn2)CC1)N1CCC(Oc2ccc(F)cc2F)CC1	6d	'='	1000	0.106	1	Mtb (H37Rv_ATCC 25618)	0.113	AlamarBlue/Resazurin/MABA method	0.525	Test	-0.3935	0.2899	0.0767	0.1808	-0.1764	-0.0795	0.1702	-1.6497	-0.0977	1.561	-1.0163	-0.602
CHEMBL3125248	CCc1cc(C(=O)N[C@@H]2C[C@@H](C(=O)N[C@H](CO)Cc3ccccc3)N(C(=O)c3coc4ccccc34)C2)n(C)n1	6d	'='	1000	0.106	1	Mtb (H37Rv_ATCC 25618)	0.113	AlamarBlue/Resazurin/MABA method	0.525	Training	-0.0465	-0.0814	0.0479	-0.0064	0.1021	0.3048	0.1407	-0.438	-0.6447	-0.5217	-0.6051	0.0321
CHEMBL3125265	COC(=O)CNC(=O)[C@@H]1C[C@@H](NC(=O)c2cc(C3CC3)nn2C)CN1C(=O)c1coc2ccccc12	6d	'='	1000	0.106	1	Mtb (H37Rv_ATCC 25618)	0.113	AlamarBlue/Resazurin/MABA method	0.525	Training	-0.0465	-0.0814	0.0238	-0.0064	0.1398	-0.0246	0.044	-0.438	-0.6447	-0.5217	-0.5497	-0.5773
CHEMBL3125247	CCc1cc(C(=O)N[C@@H]2C[C@@H](C(=O)NCCc3ccc(F)cc3)N(C(=O)c3coc4ccccc34)C2)n(C)n1	6d	'='	1000	0.106	1	Mtb (H37Rv_ATCC 25618)	0.113	AlamarBlue/Resazurin/MABA method	0.525	Training	-0.2504	0.0826	0.0479	-0.0064	0.1021	0.3048	0.0527	-1.2219	-0.3844	0.4537	-0.6051	0.0917
CHEMBL3125267	CCCn1nc(CC)cc1C(=O)N[C@@H]1C[C@@H](C(=O)NCC(=O)OC)N(C(=O)c2coc3ccccc23)C1	6d	'='	1000	0.106	1	Mtb (H37Rv_ATCC 25618)	0.113	AlamarBlue/Resazurin/MABA method	0.525	Test	-0.0465	-0.0814	0.0238	-0.0064	0.2225	-0.0246	0.0452	-0.438	-0.6447	-0.5217	-0.1871	-0.5754
CHEMBL3125249	CCc1cc(C(=O)N[C@@H]2C[C@@H](C(=O)NCCc3ccccn3)N(C(=O)c3coc4ccccc34)C2)n(C)n1	6d	'='	1000	0.106	1	Mtb (H37Rv_ATCC 25618)	0.113	AlamarBlue/Resazurin/MABA method	0.525	Training	-0.0465	-0.0814	0.027	0.1452	0.1021	0.2499	0.0519	-0.438	-0.6447	-0.5217	-0.6051	-0.0516
CHEMBL3125259	CCc1cc(C(=O)N[C@@H]2C[C@@H](C(=O)NCc3ncco3)N(C(=O)c3coc4ccccc34)C2)n(C)n1	6d	'='	1000	0.106	1	Mtb (H37Rv_ATCC 25618)	0.113	AlamarBlue/Resazurin/MABA method	0.525	Training	-0.0465	-0.0814	0.0272	-0.0064	0.1021	0.1401	0.0143	-0.438	-0.6447	-0.5217	-0.6051	-0.2554
CHEMBL3125104	CCc1cc(C(=O)N[C@@H]2C[C@@H](C(=O)NCCO)N(C(=O)c3coc4ccccc34)C2)n(CC)n1	6d	'='	1000	0.106	1	Mtb (H37Rv_ATCC 25618)	0.113	AlamarBlue/Resazurin/MABA method	0.525	Training	-0.0465	-0.0814	0.0479	-0.0064	0.0644	-0.0246	0.1666	-0.438	-0.6447	-0.5217	-0.585	-0.5729
CHEMBL4277555	FC(F)(F)Oc1ccc(Oc2ccc(CN3CCC4(CCCO4)CC3)cc2)cc1	6d	'='	1300	0.106	1	Mtb (H37Rv_ATCC 25618)	0.113	AlamarBlue/Resazurin/MABA method	0.525	Test	1.6081	0.2116	-0.0992	-0.1223	-0.1764	0.0303	-0.0708	1.3988	-0.0181	2.093	-1.0163	-0.5288
CHEMBL4471618	O=C(C1CCN(c2ncnc(N3CCOCC3)c2F)CC1)N1CCC(Cc2ccccc2)CC1	6d	'='	1300	0.106	1	Mtb (H37Rv_ATCC 25618)	0.113	AlamarBlue/Resazurin/MABA method	0.525	Training	-0.1088	0.2077	0.0477	0.1808	-0.1764	-0.0795	0.1405	0.269	-0.3487	0.6599	-1.0163	-0.6615
CHEMBL4447197	O=C(C1CCN(c2cc(N3CCOCC3)ncn2)CC1)N1CCC(Oc2ccc(Cl)cc2)CC1	6d	'='	1500	0.106	1	Mtb (H37Rv_ATCC 25618)	0.113	AlamarBlue/Resazurin/MABA method	0.525	Training	-0.3949	0.3152	0.1557	0.1808	-0.1764	-0.0795	0.1945	0.1666	-0.0825	-0.4608	-1.0163	-0.5864
CHEMBL3125262	CCc1cc(C(=O)N[C@@H]2C[C@@H](C(=O)NCc3ccc(C)o3)N(C(=O)c3coc4ccccc34)C2)n(C)n1	6d	'='	1500	0.106	1	Mtb (H37Rv_ATCC 25618)	0.113	AlamarBlue/Resazurin/MABA method	0.525	Training	-0.0465	-0.0814	0.028	-0.0064	0.2225	0.195	0.0735	-0.438	-0.6447	-0.5217	-0.4583	-0.1255
CHEMBL1698493	CCCN[C@@H]1C(=O)N2C(C(=O)OCCC)=C(C)CS[C@H]12	6d	'='	1507.99	0.106	1	Mtb (MC2 6220_NRF)	0.122	Spectrophotometric assay (OD580-OD600)	0.28	Test	-0.0465	-0.0814	0.0013	-0.1223	0.0972	-0.3773	-0.2882	-0.1009	-0.0952	-0.1478	0.3272	-0.6924
CHEMBL1315615	CCCOC(=O)N[C@@H]1C(=O)N2C(C(=O)OCCC)=C(C)CS[C@H]12	6d	'='	1518.6	0.106	1	Mtb (MC2 6220_NRF)	0.122	Spectrophotometric assay (OD580-OD600)	0.28	Training	-0.0465	-0.0814	0.0326	-0.1223	0.0972	-0.3773	-0.3049	-0.1009	-0.0952	-0.1478	0.3272	-0.6924
CHEMBL2356535	CCCOC(=O)C1=C(C)CS[C@@H]2[C@H](NC(=O)COc3ccccc3)C(=O)N12	6d	'='	1639.09	0.106	1	Mtb (MC2 6220_NRF)	0.122	Spectrophotometric assay (OD580-OD600)	0.28	Training	-0.0465	-0.0814	0.0369	-0.1223	-0.0277	-0.0358	-0.254	-0.1009	-0.0952	-0.1478	0.0858	-0.2445
CHEMBL4592419	O=C(C1CCN(c2cc(N3CCOCC3)ncn2)CC1)N1CCC(Oc2ccc(F)cc2)CC1	6d	'='	1700	0.106	1	Mtb (H37Rv_ATCC 25618)	0.113	AlamarBlue/Resazurin/MABA method	0.525	Training	-0.2504	0.0817	0.0523	0.1808	-0.1764	-0.0795	0.1769	-1.2219	-0.3832	0.4537	-1.0163	-0.6561
CHEMBL4535461	O=C(C1CCN(c2cc(N3CCOCC3)ncn2)CC1)N1CCC(Oc2ccccc2)CC1	6d	'='	2000	0.106	1	Mtb (H37Rv_ATCC 25618)	0.113	AlamarBlue/Resazurin/MABA method	0.525	Test	-0.0465	-0.0814	0.0278	0.1808	-0.1764	-0.0795	0.1868	-0.438	-0.6447	-0.5217	-1.0163	-0.7082
CHEMBL3125258	CCc1cc(C(=O)N[C@@H]2C[C@@H](C(=O)NCc3nccs3)N(C(=O)c3coc4ccccc34)C2)n(C)n1	6d	'='	2000	0.106	1	Mtb (H37Rv_ATCC 25618)	0.113	AlamarBlue/Resazurin/MABA method	0.525	Training	-0.0465	-0.0814	0.094	-0.0064	0.1021	0.1401	-0.0141	-0.438	-0.6447	-0.5217	-0.6051	-0.2222
CHEMBL3125242	CCc1cc(C(=O)N[C@@H]2C[C@@H](C(=O)NCc3ccc(F)c(F)c3)N(C(=O)c3coc4ccccc34)C2)n(C)n1	6d	'='	2000	0.106	1	Mtb (H37Rv_ATCC 25618)	0.113	AlamarBlue/Resazurin/MABA method	0.525	Training	-0.265	0.2766	0.0724	-0.0064	0.1021	0.3048	0.0221	-1.3551	-0.088	1.8006	-0.6051	0.1434
CHEMBL3125246	CCc1cc(C(=O)N[C@@H]2C[C@@H](C(=O)NCC3OB(O)c4ccccc43)N(C(=O)c3coc4ccccc34)C2)n(C)n1	6d	'='	2000	0.106	1	Mtb (H37Rv_ATCC 25618)	0.113	AlamarBlue/Resazurin/MABA method	0.525	Training	-0.0465	-0.0814	0.0525	-0.0064	0.1021	0.3048	0.0938	-0.438	-0.6447	-0.5217	-0.6051	0.0759
CHEMBL3125260	CCc1cc(C(=O)N[C@@H]2C[C@@H](C(=O)NCc3nc(C)no3)N(C(=O)c3coc4ccccc34)C2)n(C)n1	6d	'='	2000	0.106	1	Mtb (H37Rv_ATCC 25618)	0.113	AlamarBlue/Resazurin/MABA method	0.525	Test	-0.0465	-0.0814	0.0774	0.3799	0.2225	0.0852	0.1329	-0.438	-0.6447	-0.5217	-0.4917	-0.351
CHEMBL4289258	CN1CCCC2(CCN(Cc3ccc(Oc4ccc(OC(F)(F)F)cc4)cc3)CC2)C1	6d	'='	2500	0.106	1	Mtb (H37Rv_ATCC 25618)	0.113	AlamarBlue/Resazurin/MABA method	0.525	Training	1.6081	0.2116	-0.1037	-0.1223	-0.0183	0.0303	-0.1104	1.3988	-0.0181	2.093	-0.6439	-0.5288
CHEMBL4282464	CC(C)(C)c1ccc(CN2CCC3(CC2)OCCCO3)cc1	6d	'='	2500	0.106	1	Mtb (H37Rv_ATCC 25618)	0.113	AlamarBlue/Resazurin/MABA method	0.525	Training	-0.0465	-0.0814	-0.1266	-0.1223	0.1848	-0.2991	-0.0849	-0.438	-0.6447	-0.5217	-0.0907	-1.1328
CHEMBL4466091	O=C(C1CCN(c2cc(N3CCCCC3)ncn2)CC1)N1CCC(Cc2ccccc2)CC1	6d	'='	2500	0.106	1	Mtb (H37Rv_ATCC 25618)	0.113	AlamarBlue/Resazurin/MABA method	0.525	Training	-0.0465	-0.0814	0.0187	0.1808	-0.1764	-0.0795	0.1145	-0.438	-0.6447	-0.5217	-1.0163	-0.7197
CHEMBL2098125	c1ccc2oc(CN3CCC4(CC3)OCCc3sccc34)cc2c1	6d	'='	2700	0.106	1	Mtb (H37Rv_ATCC 25618)	0.113	AlamarBlue/Resazurin/MABA method	0.525	Test	-0.0465	-0.0814	-0.0595	-0.1223	-0.1764	0.0303	-0.117	-0.438	-0.6447	-0.5217	-1.0163	-0.4313
CHEMBL3832889	COc1ccc(-n2c(C)cc(CN3CCC4(CC3)OCCc3sccc34)c2C)cc1	6d	'='	3000	0.106	1	Mtb (H37Rv_ATCC 25618)	0.113	AlamarBlue/Resazurin/MABA method	0.525	Training	-0.0465	-0.0814	-0.0595	-0.1223	0.2225	0.1401	-0.1268	-0.438	-0.6447	-0.5217	-0.4886	-0.1667
CHEMBL4284290	Cc1cc(CN2CCC3(CC2)OCCc2sccc23)c(C)n1-c1ccc(F)cc1	6d	'='	3000	0.106	1	Mtb (H37Rv_ATCC 25618)	0.113	AlamarBlue/Resazurin/MABA method	0.525	Training	-0.2501	0.091	-0.0396	-0.1223	0.0644	0.1401	-0.1472	-1.2219	-0.3882	0.4527	-0.779	-0.1649
CHEMBL4294925	Cc1cc(CN2CCC3(CC2)OCCc2sccc23)c(C)n1-c1ccccc1	6d	'='	3000	0.106	1	Mtb (H37Rv_ATCC 25618)	0.113	AlamarBlue/Resazurin/MABA method	0.525	Training	-0.0465	-0.0814	-0.064	-0.1223	0.0644	0.1401	-0.1373	-0.438	-0.6447	-0.5217	-0.779	-0.2169
CHEMBL4576342	O=C(C1CCN(c2cncc(N3CCOCC3)n2)CC1)N1CCC(Cc2ccccc2)CC1	6d	'='	3000	0.106	1	Mtb (H37Rv_ATCC 25618)	0.113	AlamarBlue/Resazurin/MABA method	0.525	Test	-0.0465	-0.0814	-0.0235	0.1808	-0.1764	-0.0795	0.0895	-0.438	-0.6447	-0.5217	-1.0163	-0.7136
CHEMBL4483051	O=C(C1CCN(c2cc(N3CCOCC3)[nH]c(=O)n2)CC1)N1CCC(Cc2ccccc2)CC1	6d	'='	3000	0.106	1	Mtb (H37Rv_ATCC 25618)	0.113	AlamarBlue/Resazurin/MABA method	0.525	Training	-0.0465	-0.0814	0.0701	-0.1223	-0.1764	-0.2991	0.2179	-0.438	-0.6447	-0.5217	-1.0163	-1.1687
CHEMBL4527837	O=C(C1CCN(c2cc(N3CCOCC3)ncn2)CC1)N1CCC(CC2CCCC2)CC1	6d	'='	3000	0.106	1	Mtb (H37Rv_ATCC 25618)	0.113	AlamarBlue/Resazurin/MABA method	0.525	Training	-0.0465	-0.0814	0.0232	0.1808	-0.1764	-0.409	0.1613	-0.438	-0.6447	-0.5217	-1.0163	-1.3175
CHEMBL3125279	CCc1cc(C(=O)N[C@@H]2C[C@@H](C(N)=O)N(C(=O)c3coc4ccccc34)C2)n(C)n1	6d	'='	3000	0.106	1	Mtb (H37Rv_ATCC 25618)	0.113	AlamarBlue/Resazurin/MABA method	0.525	Training	-0.0465	-0.0814	0.0235	-0.0064	0.1021	-0.0246	0.033	-0.438	-0.6447	-0.5217	-0.6051	-0.5657
CHEMBL4517077	O=C(C1CCN(c2cc(N3CCOCC3)ncn2)CC1)N1CCC(Cc2cccnc2)CC1	6d	'='	3300	0.106	1	Mtb (H37Rv_ATCC 25618)	0.113	AlamarBlue/Resazurin/MABA method	0.525	Test	-0.0465	-0.0814	0.0267	0.3324	-0.1764	-0.1344	0.1524	-0.438	-0.6447	-0.5217	-1.0163	-0.8046
CHEMBL4518184	Nc1nc(N2CCOCC2)cc(N2CCC(C(=O)N3CCC(Cc4ccccc4)CC3)CC2)n1	6d	'='	3500	0.106	1	Mtb (H37Rv_ATCC 25618)	0.113	AlamarBlue/Resazurin/MABA method	0.525	Training	-0.0465	-0.0814	0.0735	0.1808	-0.1764	-0.0795	0.1522	-0.438	-0.6447	-0.5217	-1.0163	-0.7111
CHEMBL4439492	CC(C)C1CCN(C(=O)C2CCN(c3cc(N4CCOCC4)ncn3)CC2)CC1	6d	'='	4000	0.106	1	Mtb (H37Rv_ATCC 25618)	0.113	AlamarBlue/Resazurin/MABA method	0.525	Training	-0.0465	-0.0814	0.0232	0.1808	0.0644	-0.409	0.1613	-0.438	-0.6447	-0.5217	-0.3806	-1.3175
CHEMBL4445390	O=C(C1CCN(c2cc(N3CCOCC3)ncn2)CC1)N1CCC(Cc2ccccc2)C1	6d	'='	4000	0.106	1	Mtb (H37Rv_ATCC 25618)	0.113	AlamarBlue/Resazurin/MABA method	0.525	Training	-0.0465	-0.0814	0.0232	0.1808	-0.1764	-0.0795	0.1501	-0.438	-0.6447	-0.5217	-1.0163	-0.7197
CHEMBL2097992	O=C(C1CCN(c2nnc(-n3cccc3)s2)CC1)N1CCC(Cc2ccccc2)CC1	6d	'='	4000	0.106	1	Mtb (H37Rv_ATCC 25618)	0.113	AlamarBlue/Resazurin/MABA method	0.525	Test	-0.0465	-0.0814	0.0892	0.1808	-0.1764	0.0303	0.0951	-0.438	-0.6447	-0.5217	-1.0163	-0.5608
CHEMBL3109799	COc1ncnc(Cn2cc(C(=O)NCCF)c3ncccc32)c1C	6d	'='	4000	0.106	1	Mtb (H37Rv_ATCC 25618)	0.113	AlamarBlue/Resazurin/MABA method	0.525	Training	-1.2614	0.0021	0.0164	0.3324	0.1021	-0.0246	-0.0915	-3.2457	-0.4084	0.1297	-0.6207	-0.5362
CHEMBL3125286	CCc1cc(C(=O)N[C@@H]2C[C@@H](C(=O)NCCNC(C)=O)N(C(=O)c3coc4ccccc34)C2)n(C)n1	6d	'='	4000	0.106	1	Mtb (H37Rv_ATCC 25618)	0.113	AlamarBlue/Resazurin/MABA method	0.525	Training	-0.0465	-0.0814	0.0738	-0.0064	0.2225	-0.0246	0.21	-0.438	-0.6447	-0.5217	-0.4712	-0.5657
CHEMBL3125237	CCc1cc(C(=O)N[C@@H]2C[C@@H](C(=O)NCC3CCCO3)N(C(=O)c3coc4ccccc34)C2)n(C)n1	6d	'='	4000	0.106	1	Mtb (H37Rv_ATCC 25618)	0.113	AlamarBlue/Resazurin/MABA method	0.525	Training	-0.0465	-0.0814	0.028	-0.0064	0.1021	-0.0246	0.0905	-0.438	-0.6447	-0.5217	-0.6051	-0.5657
CHEMBL3125257	CCc1cc(C(=O)N[C@@H]2C[C@@H](C(=O)NCc3ccn(CC)n3)N(C(=O)c3coc4ccccc34)C2)n(C)n1	6d	'='	4000	0.106	1	Mtb (H37Rv_ATCC 25618)	0.113	AlamarBlue/Resazurin/MABA method	0.525	Test	-0.0465	-0.0814	0.027	0.1096	0.2225	0.1401	0.0094	-0.438	-0.6447	-0.5217	-0.3994	-0.2407
CHEMBL3125253	CCc1cc(C(=O)N[C@@H]2C[C@@H](C(=O)Nc3cnn(CC)n3)N(C(=O)c3coc4ccccc34)C2)n(C)n1	6d	'='	4000	0.106	1	Mtb (H37Rv_ATCC 25618)	0.113	AlamarBlue/Resazurin/MABA method	0.525	Training	-0.0465	-0.0814	0.0305	0.2255	0.2225	0.0852	0.0013	-0.438	-0.6447	-0.5217	-0.3994	-0.3457
CHEMBL3125283	CCc1cc(C(=O)N[C@@H]2C[C@@H](C(=O)NCCOC)N(C(=O)c3coc4ccccc34)C2)n(C)n1	6d	'='	4000	0.106	1	Mtb (H37Rv_ATCC 25618)	0.113	AlamarBlue/Resazurin/MABA method	0.525	Training	-0.0465	-0.0814	0.028	-0.0064	0.2602	-0.0246	0.1011	-0.438	-0.6447	-0.5217	-0.1914	-0.5657
CHEMBL3125285	CCOC(=O)CCNC(=O)[C@@H]1C[C@@H](NC(=O)c2cc(CC)nn2C)CN1C(=O)c1coc2ccccc12	6d	'='	4000	0.106	1	Mtb (H37Rv_ATCC 25618)	0.113	AlamarBlue/Resazurin/MABA method	0.525	Training	-0.0465	-0.0814	0.0238	-0.0064	0.2225	-0.0246	0.0576	-0.438	-0.6447	-0.5217	-0.4012	-0.5657
CHEMBL3125245	CCc1cc(C(=O)N[C@@H]2C[C@@H](C(=O)Nc3ccc4c(c3)B(O)OC4)N(C(=O)c3coc4ccccc34)C2)n(C)n1	6d	'='	4000	0.106	1	Mtb (H37Rv_ATCC 25618)	0.113	AlamarBlue/Resazurin/MABA method	0.525	Test	-0.0465	-0.0814	0.0525	-0.0064	0.1021	0.3048	0.0756	-0.438	-0.6447	-0.5217	-0.6051	0.0914
CHEMBL3125244	CCc1cc(C(=O)N[C@@H]2C[C@@H](C(=O)Nc3ccccn3)N(C(=O)c3coc4ccccc34)C2)n(C)n1	6d	'='	4000	0.106	1	Mtb (H37Rv_ATCC 25618)	0.113	AlamarBlue/Resazurin/MABA method	0.525	Training	-0.0465	-0.0814	0.027	0.1452	0.1021	0.2499	0.0219	-0.438	-0.6447	-0.5217	-0.6051	-0.0589
CHEMBL3125238	CCc1cc(C(=O)N[C@@H]2C[C@@H](C(=O)NC3CCCC3)N(C(=O)c3coc4ccccc34)C2)n(C)n1	6d	'='	4000	0.106	1	Mtb (H37Rv_ATCC 25618)	0.113	AlamarBlue/Resazurin/MABA method	0.525	Training	-0.0465	-0.0814	0.0235	-0.0064	0.1021	-0.0246	0.0866	-0.438	-0.6447	-0.5217	-0.6051	-0.5657
CHEMBL3125239	CCc1cc(C(=O)N[C@@H]2C[C@@H](C(=O)NCc3ccccc3)N(C(=O)c3coc4ccccc34)C2)n(C)n1	6d	'='	4000	0.106	1	Mtb (H37Rv_ATCC 25618)	0.113	AlamarBlue/Resazurin/MABA method	0.525	Training	-0.0465	-0.0814	0.0235	-0.0064	0.1021	0.3048	0.0338	-0.438	-0.6447	-0.5217	-0.6051	0.0376
CHEMBL3125252	CCc1cc(C(=O)N[C@@H]2C[C@@H](C(=O)Nc3ccn(C)n3)N(C(=O)c3coc4ccccc34)C2)n(C)n1	6d	'='	4000	0.106	1	Mtb (H37Rv_ATCC 25618)	0.113	AlamarBlue/Resazurin/MABA method	0.525	Test	-0.0465	-0.0814	0.027	0.1096	0.2602	0.1401	0.0012	-0.438	-0.6447	-0.5217	-0.3784	-0.2376
CHEMBL3125281	CCc1cc(C(=O)N[C@@H]2C[C@@H](C(=O)NCC(F)(F)F)N(C(=O)c3coc4ccccc34)C2)n(C)n1	6d	'='	4000	0.106	1	Mtb (H37Rv_ATCC 25618)	0.113	AlamarBlue/Resazurin/MABA method	0.525	Training	0.3137	0.227	0.0296	-0.0064	0.1021	-0.0246	-0.0078	-1.8854	0.059	2.2446	-0.6051	-0.5657
CHEMBL3125255	CCc1cc(C(=O)N[C@@H]2C[C@@H](C(=O)Nc3ccn(Cc4ccc(F)cc4)n3)N(C(=O)c3coc4ccccc34)C2)n(C)n1	6d	'='	4000	0.106	1	Mtb (H37Rv_ATCC 25618)	0.113	AlamarBlue/Resazurin/MABA method	0.525	Training	-0.2504	0.0845	0.0514	0.1096	0.1021	0.4695	0.0016	-1.2219	-0.3856	0.4537	-0.6051	0.3985
CHEMBL4282858	CC(C)(C)c1ccc(CN2CCC3(CC2)OCCCCO3)cc1	6d	'='	5000	0.106	1	Mtb (H37Rv_ATCC 25618)	0.113	AlamarBlue/Resazurin/MABA method	0.525	Training	-0.0465	-0.0814	-0.1266	-0.1223	0.1848	-0.2991	-0.0849	-0.438	-0.6447	-0.5217	-0.0907	-1.1328
CHEMBL4290339	CC(C)(C)c1ccc(CN2CCC3(CCOCC3)CC2)cc1	6d	'='	5000	0.106	1	Mtb (H37Rv_ATCC 25618)	0.113	AlamarBlue/Resazurin/MABA method	0.525	Training	-0.0465	-0.0814	-0.1311	-0.1223	0.1848	-0.2991	-0.1226	-0.438	-0.6447	-0.5217	-0.0907	-1.1328
CHEMBL4581876	CCC1CCN(C(=O)C2CCN(c3cc(N4CCOCC4)ncn3)CC2)CC1	6d	'='	8000	0.106	-1	Mtb (H37Rv_ATCC 25618)	0.113	AlamarBlue/Resazurin/MABA method	0.525	Training	-0.0465	-0.0814	0.0232	0.1808	-0.056	-0.409	0.1613	-0.438	-0.6447	-0.5217	-0.7505	-1.3175
CHEMBL3125251	CCc1cc(C(=O)N[C@@H]2C[C@@H](C(=O)Nc3nc(C)co3)N(C(=O)c3coc4ccccc34)C2)n(C)n1	6d	'='	8000	0.106	-1	Mtb (H37Rv_ATCC 25618)	0.113	AlamarBlue/Resazurin/MABA method	0.525	Training	-0.0465	-0.0814	0.0272	-0.0064	0.2225	0.1401	-0.0012	-0.438	-0.6447	-0.5217	-0.433	-0.2437
CHEMBL3125243	CCc1cc(C(=O)N[C@@H]2C[C@@H](C(=O)NCc3cnc(C)cn3)N(C(=O)c3coc4ccccc34)C2)n(C)n1	6d	'='	8000	0.106	-1	Mtb (H37Rv_ATCC 25618)	0.113	AlamarBlue/Resazurin/MABA method	0.525	Training	-0.0465	-0.0814	0.0304	0.2968	0.2225	0.195	0.0054	-0.438	-0.6447	-0.5217	-0.491	-0.1234
CHEMBL4591937	O=C(C1CCN(c2cc(N3CCOCC3)ncn2)CC1)N1CCC(Cc2ccccn2)CC1	6d	'='	8800	0.106	-1	Mtb (H37Rv_ATCC 25618)	0.113	AlamarBlue/Resazurin/MABA method	0.525	Test	-0.0465	-0.0814	0.0267	0.3324	-0.1764	-0.1344	0.1511	-0.438	-0.6447	-0.5217	-1.0163	-0.8099
CHEMBL4463221	O=C(C1CCN(c2cc(N3CCOCC3)ncn2)CC1)N1CCC(Nc2ccccc2)CC1	6d	'='	10000	0.106	-1	Mtb (H37Rv_ATCC 25618)	0.113	AlamarBlue/Resazurin/MABA method	0.525	Training	-0.0465	-0.0814	0.0425	0.1808	-0.1764	-0.0795	0.2187	-0.438	-0.6447	-0.5217	-1.0163	-0.714
CHEMBL4460041	O=C(C1CCN(c2cc(N3CCOCC3)ncn2)CC1)N1CCC(O)(Cc2ccccc2)CC1	6d	'='	10000	0.106	-1	Mtb (H37Rv_ATCC 25618)	0.113	AlamarBlue/Resazurin/MABA method	0.525	Training	-0.0465	-0.0814	0.0477	0.1808	-0.1764	-0.0795	0.2368	-0.438	-0.6447	-0.5217	-1.0163	-0.7235
CHEMBL4468723	O=C(C1CCN(c2cc(N3CCOCC3)ncn2)CC1)N1CCc2ccccc2C1	6d	'='	10000	0.106	-1	Mtb (H37Rv_ATCC 25618)	0.113	AlamarBlue/Resazurin/MABA method	0.525	Training	-0.0465	-0.0814	0.0232	0.1808	-0.1764	-0.0795	0.1305	-0.438	-0.6447	-0.5217	-1.0163	-0.7003
CHEMBL4291483	COc1ccc2c(c1)CCOC21CCN(Cc2ccc3c(c2)OCCO3)CC1	6d	'>'	10000	0.106	-1	Mtb (H37Rv_ATCC 25618)	0.113	AlamarBlue/Resazurin/MABA method	0.525	Test	-0.0465	-0.0814	-0.1174	-0.1223	-0.0183	0.0303	-0.0678	-0.438	-0.6447	-0.5217	-0.7259	-0.4206
CHEMBL4287645	O=S(=O)(c1ccc2c(c1)OCCO2)N1CCC2(CC1)OCCc1sccc12	6d	'>'	10000	0.106	-1	Mtb (H37Rv_ATCC 25618)	0.113	AlamarBlue/Resazurin/MABA method	0.525	Training	-0.0465	-0.0814	0.023	0.9588	-0.1764	-0.0795	0.0668	-0.438	-0.6447	-0.5217	-1.0163	-0.5484
CHEMBL4279742	O=C(Nc1ccc2c(c1)OCCO2)N1CCC2(CC1)OCCc1sccc12	6d	'>'	10000	0.106	-1	Mtb (H37Rv_ATCC 25618)	0.113	AlamarBlue/Resazurin/MABA method	0.525	Training	-0.0465	-0.0814	0.0456	-0.1223	-0.1764	-0.0795	0.054	-0.438	-0.6447	-0.5217	-1.0163	-0.5879
CHEMBL4546066	C=C/C(C)=C/[C@@]1(C)SC(=O)C(CC)=C1O	6d	'='	11144.8	0.106	-1	Mtb (H37Rv)	0.368	AlamarBlue/Resazurin/MABA method	0.525	Training	-0.0465	-0.0814	-0.0685	-0.1223	-0.4641	-1.7198	-0.3782	-0.438	-0.6447	-0.5217	-0.4849	-1.7665
CHEMBL4286310	Cc1cc(CN2CCC3(CC2)OCCc2sccc23)c(C)n1-c1cccnc1	6d	'='	14000	0.106	-1	Mtb (H37Rv_ATCC 25618)	0.113	AlamarBlue/Resazurin/MABA method	0.525	Test	-0.0465	-0.0814	-0.0605	0.0292	0.0644	0.0852	-0.1471	-0.438	-0.6447	-0.5217	-0.779	-0.3016
CHEMBL4278399	Cc1cc(CN2CCC3(CC2)OCCc2sccc23)c(C)n1-c1ccccn1	6d	'='	14000	0.106	-1	Mtb (H37Rv_ATCC 25618)	0.113	AlamarBlue/Resazurin/MABA method	0.525	Training	-0.0465	-0.0814	-0.0605	0.0292	0.0644	0.0852	-0.138	-0.438	-0.6447	-0.5217	-0.779	-0.3051
CHEMBL399043	C=C/C(C)=C/[C@@]1(C)SC(=O)C(C)=C1O	6d	'='	14740.8	0.106	-1	Mtb (H37Rv)	0.368	AlamarBlue/Resazurin/MABA method	0.525	Training	-0.0465	-0.0814	-0.0685	-0.1223	-0.4641	-1.7198	-0.3781	-0.438	-0.6447	-0.5217	-0.5623	-1.7665
CHEMBL4468225	CC1CCN(C(=O)C2CCN(c3cc(N4CCCCC4)ncn3)CC2)CC1	6d	'='	15600	0.106	-1	Mtb (H37Rv_ATCC 25618)	0.113	AlamarBlue/Resazurin/MABA method	0.525	Training	-0.0465	-0.0814	0.0187	0.1808	-0.056	-0.409	0.1145	-0.438	-0.6447	-0.5217	-0.7354	-1.3175
CHEMBL4572265	CC1CCN(C(=O)C2CCN(c3cc(N4CCOCC4)ncn3)CC2)CC1	6d	'='	15600	0.106	-1	Mtb (H37Rv_ATCC 25618)	0.113	AlamarBlue/Resazurin/MABA method	0.525	Test	-0.0465	-0.0814	0.0232	0.1808	-0.056	-0.409	0.1613	-0.438	-0.6447	-0.5217	-0.7354	-1.3175
CHEMBL3125282	CCCNC(=O)[C@@H]1C[C@@H](NC(=O)c2cc(CC)nn2C)CN1C(=O)c1coc2ccccc12	6d	'='	15600	0.106	-1	Mtb (H37Rv_ATCC 25618)	0.113	AlamarBlue/Resazurin/MABA method	0.525	Training	-0.0465	-0.0814	0.0235	-0.0064	0.2225	-0.0246	0.0766	-0.438	-0.6447	-0.5217	-0.2743	-0.5657
CHEMBL4593133	Cc1ccc(OC2CCN(C(=O)C3CCN(c4cc(N5CCOCC5)ncn4)CC3)CC2)nc1	6d	'='	16000	0.106	-1	Mtb (H37Rv_ATCC 25618)	0.113	AlamarBlue/Resazurin/MABA method	0.525	Training	-0.0465	-0.0814	0.0313	0.3324	-0.056	-0.1344	0.1812	-0.438	-0.6447	-0.5217	-0.8902	-0.7781
CHEMBL4539948	O=C(C1CCN(c2nccc(N3CCCCC3)n2)CC1)N1CCC(Cc2ccccc2)CC1	6d	'='	16000	0.106	-1	Mtb (H37Rv_ATCC 25618)	0.113	AlamarBlue/Resazurin/MABA method	0.525	Training	-0.0465	-0.0814	0.0689	0.1808	-0.1764	-0.0795	0.1846	-0.438	-0.6447	-0.5217	-1.0163	-0.7241
CHEMBL3125241	CCc1cc(C(=O)N[C@@H]2C[C@@H](C(=O)NCc3ccc(C(F)(F)F)cc3)N(C(=O)c3coc4ccccc34)C2)n(C)n1	6d	'='	16000	0.106	-1	Mtb (H37Rv_ATCC 25618)	0.113	AlamarBlue/Resazurin/MABA method	0.525	Test	0.1912	0.3282	0.0296	-0.0064	0.1021	0.3048	0.0421	0.2204	0.0367	1.9349	-0.6051	0.099
CHEMBL3125250	CCc1cc(C(=O)N[C@@H]2C[C@@H](C(=O)Nc3cc(C)on3)N(C(=O)c3coc4ccccc34)C2)n(C)n1	6d	'='	16000	0.106	-1	Mtb (H37Rv_ATCC 25618)	0.113	AlamarBlue/Resazurin/MABA method	0.525	Training	-0.0465	-0.0814	0.0315	0.3799	0.2225	0.1401	0.0436	-0.438	-0.6447	-0.5217	-0.4587	-0.2197
CHEMBL4467758	O=C(C1CCN(c2cc(N3CCOCC3)ncn2)CC1)N1CCN(c2ccc(F)cc2)CC1	6d	'='	20000	0.106	-1	Mtb (H37Rv_ATCC 25618)	0.113	AlamarBlue/Resazurin/MABA method	0.525	Training	-0.2501	0.0865	0.0477	0.1808	-0.1764	-0.0795	0.1619	-1.2219	-0.3857	0.4527	-1.0163	-0.6567
CHEMBL1564372	CC1CCN(C(=O)C2CCN(c3nnc(-n4cccc4)s3)CC2)CC1	6d	'='	20800	0.106	-1	Mtb (H37Rv_ATCC 25618)	0.113	AlamarBlue/Resazurin/MABA method	0.525	Training	-0.0465	-0.0814	0.0892	0.1808	-0.056	-0.2991	0.0951	-0.438	-0.6447	-0.5217	-0.7354	-1.1586
CHEMBL4438738	CC1CCN(C(=O)C2CCN(c3cc(N4CCCC4)ncn3)CC2)CC1	6d	'='	23400	0.106	-1	Mtb (H37Rv_ATCC 25618)	0.113	AlamarBlue/Resazurin/MABA method	0.525	Test	-0.0465	-0.0814	0.0187	0.1808	-0.056	-0.409	0.1145	-0.438	-0.6447	-0.5217	-0.7354	-1.3175
CHEMBL3125240	CCc1cc(C(=O)N[C@@H]2C[C@@H](C(=O)NCc3ccc(OC(F)(F)F)cc3)N(C(=O)c3coc4ccccc34)C2)n(C)n1	6d	'='	23400	0.106	-1	Mtb (H37Rv_ATCC 25618)	0.113	AlamarBlue/Resazurin/MABA method	0.525	Training	1.6081	0.2121	0.0508	-0.0064	0.1021	0.3048	0.059	1.3988	-0.0179	2.093	-0.6051	0.0585
CHEMBL4458874	C=C/C(C)=C/[C@@]1(C)SC(=O)C(CCCCc2ccc(Br)cc2)=C1O	6d	'='	30684.6	0.106	-1	Mtb (H37Rv)	0.368	AlamarBlue/Resazurin/MABA method	0.525	Training	-0.4067	0.4936	0.087	-0.1223	-0.6813	-1.1256	-0.3519	0.7122	1.0694	-0.5044	-0.6888	-0.851
CHEMBL4569473	C=C/C(C)=C/[C@@]1(C)SC(=O)C(CCCCc2ccc(-c3ccccc3)cc2)=C1O	6d	'='	30896.2	0.106	-1	Mtb (H37Rv)	0.368	AlamarBlue/Resazurin/MABA method	0.525	Training	-0.0465	-0.0814	-0.0685	-0.1223	-0.6813	-0.5314	-0.3782	-0.438	-0.6447	-0.5217	-0.6888	-0.5745
CHEMBL3125280	CCc1cc(C(=O)N[C@@H]2C[C@@H](C(=O)N(CC)CC)N(C(=O)c3coc4ccccc34)C2)n(C)n1	6d	'>'	31000	0.106	-1	Mtb (H37Rv_ATCC 25618)	0.113	AlamarBlue/Resazurin/MABA method	0.525	Test	-0.0465	-0.0814	0.0235	-0.0064	0.3429	-0.0246	0.1973	-0.438	-0.6447	-0.5217	-0.1069	-0.5657
CHEMBL3125236	CCc1cc(C(=O)N[C@@H]2C[C@@H](C(=O)NC3CCOC3=O)N(C(=O)c3coc4ccccc34)C2)n(C)n1	6d	'>'	31000	0.106	-1	Mtb (H37Rv_ATCC 25618)	0.113	AlamarBlue/Resazurin/MABA method	0.525	Training	-0.0465	-0.0814	0.0238	-0.0064	0.1021	-0.0246	0.0583	-0.438	-0.6447	-0.5217	-0.6051	-0.5657
CHEMBL3125269	CCc1cc(C(=O)N[C@@H]2C[C@@H](C(=O)NCC(=O)OC)N(C(=O)c3coc4ccccc34)C2)n(Cc2ccccc2)n1	6d	'>'	31000	0.106	-1	Mtb (H37Rv_ATCC 25618)	0.113	AlamarBlue/Resazurin/MABA method	0.525	Training	-0.0465	-0.0814	0.0238	-0.0064	0.1021	0.3048	0.0477	-0.438	-0.6447	-0.5217	-0.5097	0.0185
CHEMBL3125264	COC(=O)CNC(=O)[C@@H]1C[C@@H](NC(=O)c2cc(CC(C)C)nn2C)CN1C(=O)c1coc2ccccc12	6d	'>'	31000	0.106	-1	Mtb (H37Rv_ATCC 25618)	0.113	AlamarBlue/Resazurin/MABA method	0.525	Training	-0.0465	-0.0814	0.0238	-0.0064	0.3806	-0.0246	0.04	-0.438	-0.6447	-0.5217	0.1294	-0.5807
CHEMBL3125268	CCc1cc(C(=O)N[C@@H]2C[C@@H](C(=O)NCC(=O)OC)N(C(=O)c3coc4ccccc34)C2)n(CCO)n1	6d	'>'	31000	0.106	-1	Mtb (H37Rv_ATCC 25618)	0.113	AlamarBlue/Resazurin/MABA method	0.525	Test	-0.0465	-0.0814	0.0482	-0.0064	0.1021	-0.0246	0.1162	-0.438	-0.6447	-0.5217	-0.5097	-0.5754
CHEMBL3125277	CCc1cc(C(=O)N[C@@H]2CCN(C(=O)c3coc4ccccc34)C2)n(C)n1	6d	'>'	31000	0.106	-1	Mtb (H37Rv_ATCC 25618)	0.113	AlamarBlue/Resazurin/MABA method	0.525	Training	-0.0465	-0.0814	-0.0269	-0.0064	0.1021	-0.0246	-0.0037	-0.438	-0.6447	-0.5217	-0.6051	-0.5649
CHEMBL3125284	CCc1cc(C(=O)N[C@@H]2C[C@@H](C(=O)NCCN(C)C)N(C(=O)c3coc4ccccc34)C2)n(C)n1	6d	'>'	31000	0.106	-1	Mtb (H37Rv_ATCC 25618)	0.113	AlamarBlue/Resazurin/MABA method	0.525	Training	-0.0465	-0.0814	0.0235	-0.0064	0.4183	-0.0246	0.0713	-0.438	-0.6447	-0.5217	0.3212	-0.5657
CHEMBL3125254	CCc1cc(C(=O)N[C@@H]2C[C@@H](C(=O)Nc3ccn(CC4CCCCC4)n3)N(C(=O)c3coc4ccccc34)C2)n(C)n1	6d	'>'	31000	0.106	-1	Mtb (H37Rv_ATCC 25618)	0.113	AlamarBlue/Resazurin/MABA method	0.525	Training	-0.0465	-0.0814	0.027	0.1096	0.1021	0.1401	0.0104	-0.438	-0.6447	-0.5217	-0.6051	-0.2498
CHEMBL3125278	CCNC[C@@H]1C[C@@H](NC(=O)c2cc(CC)nn2C)CN1C(=O)c1coc2ccccc12	6d	'>'	31000	0.106	-1	Mtb (H37Rv_ATCC 25618)	0.113	AlamarBlue/Resazurin/MABA method	0.525	Test	-0.0465	-0.0814	-0.0076	-0.0064	0.2225	-0.0246	0.1077	-0.438	-0.6447	-0.5217	-0.3669	-0.5657
CHEMBL4462571	O=C(C1CCN(c2cc(N3CCOCC3)ncn2)CC1)N1CCCC(Cc2ccccc2)C1	6d	'='	32000	0.106	-1	Mtb (H37Rv_ATCC 25618)	0.113	AlamarBlue/Resazurin/MABA method	0.525	Training	-0.0465	-0.0814	0.0232	0.1808	-0.1764	-0.0795	0.1543	-0.438	-0.6447	-0.5217	-1.0163	-0.7197
CHEMBL4559487	O=C(C1CCN(c2cc(N3CCCCC3)ncn2)CC1)N1CCCCC1	6d	'='	35600	0.106	-1	Mtb (H37Rv_ATCC 25618)	0.113	AlamarBlue/Resazurin/MABA method	0.525	Training	-0.0465	-0.0814	0.0187	0.1808	-0.1764	-0.409	0.1229	-0.438	-0.6447	-0.5217	-1.0163	-1.3175
CHEMBL4578072	C=C/C(C)=C/[C@@]1(C)SC(=O)C(C(C)=O)=C1O	6d	'='	52452.7	0.106	-1	Mtb (H37Rv)	0.368	AlamarBlue/Resazurin/MABA method	0.525	Test	-0.0465	-0.0814	-0.0684	-0.1223	-0.4641	-1.7198	-0.3701	-0.438	-0.6447	-0.5217	-0.5847	-1.7665
CHEMBL4283217	O=C(c1ccc2c(c1)OCCO2)N1CCC2(CC1)OCCc1sccc12	6d	'>'	80000	0.106	-1	Mtb (H37Rv_ATCC 25618)	0.113	AlamarBlue/Resazurin/MABA method	0.525	Test	-0.0465	-0.0814	-0.0046	-0.1223	-0.1764	-0.0795	-0.0093	-0.438	-0.6447	-0.5217	-1.0163	-0.5831
CHEMBL4538842	O=C(c1ccc(F)cc1)N1CCN(C(=O)C2CCN(c3cc(N4CCOCC4)ncn3)CC2)CC1	6d	'>'	80000	0.106	-1	Mtb (H37Rv_ATCC 25618)	0.113	AlamarBlue/Resazurin/MABA method	0.525	Training	-0.2497	0.0871	0.0981	0.1808	-0.1764	-0.0795	0.2646	-1.2219	-0.3892	0.4518	-1.0163	-0.663
CHEMBL4291067	c1ccc2c3c([nH]c2c1)C1(CCN(Cc2ccc4c(c2)OCCO4)CC1)OCC3	6d	'='	93000	0.106	-1	Mtb (H37Rv_ATCC 25618)	0.113	AlamarBlue/Resazurin/MABA method	0.525	Training	-0.0465	-0.0814	-0.1027	-0.1223	-0.1764	0.1401	-0.0597	-0.438	-0.6447	-0.5217	-1.0163	-0.2548
CHEMBL4294890	c1ccc2oc(CN3CCC4(CC3)OCCc3ccsc34)cc2c1	6d	'>'	100000	0.106	-1	Mtb (H37Rv_ATCC 25618)	0.113	AlamarBlue/Resazurin/MABA method	0.525	Training	-0.0465	-0.0814	-0.0595	-0.1223	-0.1764	0.0303	-0.092	-0.438	-0.6447	-0.5217	-1.0163	-0.4275
CHEMBL4437030	C=C/C(C)=C/[C@@]1(C)SC(=O)C(CCC)=C1O	6d	'='	104888	0.106	-1	Mtb (H37Rv)	0.368	AlamarBlue/Resazurin/MABA method	0.525	Test	-0.0465	-0.0814	-0.0685	-0.1223	-0.4641	-1.7198	-0.3782	-0.438	-0.6447	-0.5217	-0.3926	-1.7665
CHEMBL4459185	C=C/C(C)=C/[C@@]1(C)SC(=O)C(C(=O)CCCCCc2ccc(-c3ccccc3)cc2)=C1O	6d	'='	111955	0.106	-1	Mtb (H37Rv)	0.368	AlamarBlue/Resazurin/MABA method	0.525	Training	-0.0465	-0.0814	-0.0684	-0.1223	-0.6813	-0.5314	-0.3741	-0.438	-0.6447	-0.5217	-0.6888	-0.5745
CHEMBL4569261	O=C(C1CCN(c2cc(N3CCOCC3)ncn2)CC1)N1CCCCC1Cc1ccccc1	6d	'='	125000	0.106	-1	Mtb (H37Rv_ATCC 25618)	0.113	AlamarBlue/Resazurin/MABA method	0.525	Training	-0.0465	-0.0814	0.0232	0.1808	-0.1764	-0.0795	0.18	-0.438	-0.6447	-0.5217	-1.0163	-0.7209
CHEMBL4446856	CN1CCN(c2cc(N3CCC(C(=O)N4CCC(Cc5ccccc5)CC4)CC3)ncn2)CC1	6d	'='	125000	0.106	-1	Mtb (H37Rv_ATCC 25618)	0.113	AlamarBlue/Resazurin/MABA method	0.525	Training	-0.0465	-0.0814	0.0187	0.1808	-0.0183	-0.0795	0.1037	-0.438	-0.6447	-0.5217	-0.633	-0.7197
CHEMBL4442336	CC1CCN(C(=O)C2CCN(c3cc(N(C)C)ncn3)CC2)CC1	6d	'='	125000	0.106	-1	Mtb (H37Rv_ATCC 25618)	0.113	AlamarBlue/Resazurin/MABA method	0.525	Test	-0.0465	-0.0814	0.0187	0.1808	0.2602	-0.409	0.0674	-0.438	-0.6447	-0.5217	0.0012	-1.2998
CHEMBL4444546	O=C(C1CCN(c2cc(N3CCOCC3)ncn2)CC1)N1CCC(CCN2CCCC2)CC1	6d	'>'	125000	0.106	-1	Mtb (H37Rv_ATCC 25618)	0.113	AlamarBlue/Resazurin/MABA method	0.525	Training	-0.0465	-0.0814	0.0233	0.1808	-0.1764	-0.409	0.1587	-0.438	-0.6447	-0.5217	-1.0163	-1.3175
CHEMBL4574733	O=C(C1CCN(c2cc(N3CCOCC3)ncn2)CC1)N1CCOC(Cc2ccccc2)C1	6d	'>'	125000	0.106	-1	Mtb (H37Rv_ATCC 25618)	0.113	AlamarBlue/Resazurin/MABA method	0.525	Training	-0.0465	-0.0814	0.0278	0.1808	-0.1764	-0.0795	0.1977	-0.438	-0.6447	-0.5217	-1.0163	-0.7197
CHEMBL4435386	CCN(CC)CCC1CCN(C(=O)C2CCN(c3cc(N4CCOCC4)ncn3)CC2)CC1	6d	'>'	125000	0.106	-1	Mtb (H37Rv_ATCC 25618)	0.113	AlamarBlue/Resazurin/MABA method	0.525	Training	-0.0465	-0.0814	0.0233	0.1808	0.0644	-0.409	0.156	-0.438	-0.6447	-0.5217	-0.6051	-1.3175
CHEMBL4441828	O=C(C1CCN(c2ccncn2)CC1)N1CCC(Cc2ccccc2)CC1	6d	'>'	125000	0.106	-1	Mtb (H37Rv_ATCC 25618)	0.113	AlamarBlue/Resazurin/MABA method	0.525	Test	-0.0465	-0.0814	-0.0316	0.1808	-0.1764	-0.0795	-0.0029	-0.438	-0.6447	-0.5217	-1.0163	-0.7399
CHEMBL4445893	CC(C)C1CCN(C(=O)C2CCN(c3cc(N4CCOCC4)ccn3)CC2)CC1	6d	'>'	125000	0.106	-1	Mtb (H37Rv_ATCC 25618)	0.113	AlamarBlue/Resazurin/MABA method	0.525	Training	-0.0465	-0.0814	-0.0772	0.0292	0.0644	-0.354	-0.0153	-0.438	-0.6447	-0.5217	-0.3806	-1.2246
CHEMBL4449653	CC(C)C1CCN(C(=O)C2CCN(c3ccnc(N4CCOCC4)c3)CC2)CC1	6d	'>'	125000	0.106	-1	Mtb (H37Rv_ATCC 25618)	0.113	AlamarBlue/Resazurin/MABA method	0.525	Training	-0.0465	-0.0814	-0.0772	0.0292	0.0644	-0.354	-0.0153	-0.438	-0.6447	-0.5217	-0.3806	-1.2246
CHEMBL4436530	CC(C)C1CCN(C(=O)C2CCN(c3cccc(N4CCOCC4)n3)CC2)CC1	6d	'>'	125000	0.106	-1	Mtb (H37Rv_ATCC 25618)	0.113	AlamarBlue/Resazurin/MABA method	0.525	Training	-0.0465	-0.0814	-0.027	0.0292	0.0644	-0.354	0.1013	-0.438	-0.6447	-0.5217	-0.3806	-1.2291
CHEMBL4521067	CC1CCN(C(=O)C2CCN(c3cc(NC4CCCC4)ncn3)CC2)CC1	6d	'>'	125000	0.106	-1	Mtb (H37Rv_ATCC 25618)	0.113	AlamarBlue/Resazurin/MABA method	0.525	Test	-0.0465	-0.0814	0.0187	0.1808	-0.056	-0.409	0.104	-0.438	-0.6447	-0.5217	-0.7354	-1.3243
CHEMBL4581882	C=C/C(C)=C/[C@@]1(C)SC(=O)C(C(=O)c2ccccc2C(=O)O)=C1O	6d	'='	145184	0.106	-1	Mtb (H37Rv)	0.368	AlamarBlue/Resazurin/MABA method	0.525	Training	-0.0465	-0.0814	-0.0683	-0.1223	-0.6813	-1.1256	-0.3781	-0.438	-0.6447	-0.5217	-0.6888	-1.1364
CHEMBL4526695	C=C/C(C)=C/[C@@]1(C)SC(=O)C=C1OCC(=O)NCCn1cc(CNC(=O)c2ccc(NS(=O)(=O)c3ccc(F)cc3)cc2)nn1	6d	'>'	152730	0.106	-1	Mtb (H37Rv)	0.368	AlamarBlue/Resazurin/MABA method	0.525	Training	-0.249	0.1001	0.2235	1.8279	-0.6813	-0.3333	0.1346	-1.2219	-0.3866	0.45	-0.6886	-0.2179
CHEMBL4539492	C=C/C(C)=C/[C@@]1(C)SC(=O)C(CCCCn2cc(CNC(=O)c3ccc(NS(=O)(=O)c4ccc(F)cc4)cc3)nn2)=C1O	6d	'='	159808	0.106	-1	Mtb (H37Rv)	0.368	AlamarBlue/Resazurin/MABA method	0.525	Training	-0.249	0.1001	0.1686	1.8279	-0.6813	-0.3333	-0.0733	-1.2219	-0.3866	0.45	-0.6888	-0.2179
CHEMBL4471699	C=C/C(C)=C/[C@@]1(C)SC(=O)C=C1OCC(=O)NCCn1cc(CNC(=O)[C@H](O)C(C)(C)CO)nn1	6d	'='	197002	0.106	-1	Mtb (H37Rv)	0.368	AlamarBlue/Resazurin/MABA method	0.525	Test	-0.0465	-0.0814	0.17	0.5999	-0.2469	-1.5217	0.1409	-0.438	-0.6447	-0.5217	-0.061	-1.5337
CHEMBL1727	CC1=C(C(=O)O)N2C(=O)[C@@H](NC(=O)[C@H](N)c3ccccc3)[C@H]2SC1	6d	'='	202706	0.106	-1	Mtb (MC2 6220_NRF)	0.122	Spectrophotometric assay (OD580-OD600)	0.28	Training	-0.0465	-0.0814	0.0888	-0.1223	-0.1525	-0.0358	-0.2452	-0.1009	-0.0952	-0.1478	-0.1556	-0.2496
CHEMBL4552135	C=C/C(C)=C/[C@@]1(C)SC(=O)C(CCCCn2cc(CNC(=O)[C@H](O)C(C)(C)CO)nn2)=C1O	6d	'>'	208934	0.106	-1	Mtb (H37Rv)	0.368	AlamarBlue/Resazurin/MABA method	0.525	Training	-0.0465	-0.0814	0.1151	0.5999	-0.2469	-1.5217	-0.067	-0.438	-0.6447	-0.5217	-0.0612	-1.5337
CHEMBL4532925	C=C/C(C)=C/[C@@]1(C)SC(=O)C(C(=O)CCCCCCCCCCCCCCC)=C1O	6d	'='	230049	0.106	-1	Mtb (H37Rv)	0.368	AlamarBlue/Resazurin/MABA method	0.525	Training	-0.0465	-0.0814	-0.0684	-0.1223	-0.4641	-1.7198	-0.3741	-0.438	-0.6447	-0.5217	-0.3814	-1.7665
CHEMBL4439825	C=C/C(C)=C/[C@@]1(C)SC(=O)C=C1OCC(=O)NCCNC(=O)OC(C)(C)C	6d	'>'	252200	0.106	-1	Mtb (H37Rv)	0.368	AlamarBlue/Resazurin/MABA method	0.525	Test	-0.0465	-0.0814	0.0369	-0.1223	-0.0297	-1.7198	-0.0606	-0.438	-0.6447	-0.5217	0.2371	-1.7665
CHEMBL4463228	C=C/C(C)=C/[C@@]1(C)SC(=O)C(CCCCc2ccc(Cl)cc2)=C1O	6d	'='	275543	0.106	-1	Mtb (H37Rv)	0.368	AlamarBlue/Resazurin/MABA method	0.525	Training	-0.3949	0.3163	0.0593	-0.1223	-0.6813	-1.1256	-0.3643	0.1666	-0.0846	-0.4608	-0.6888	-1.0393
CHEMBL4551498	C=C/C(C)=C/[C@@]1(C)SC(=O)C(CCCCc2ccc(F)cc2)=C1O	6d	'>'	288625	0.106	-1	Mtb (H37Rv)	0.368	AlamarBlue/Resazurin/MABA method	0.525	Training	-0.2504	0.0824	-0.0441	-0.1223	-0.6813	-1.1256	-0.3961	-1.2219	-0.3843	0.4537	-0.6888	-1.109
CHEMBL4473783	C=C/C(C)=C/[C@@]1(C)SC(=O)C(CCc2ccc(Cl)cc2)=C1O	6d	'='	298623	0.106	-1	Mtb (H37Rv)	0.368	AlamarBlue/Resazurin/MABA method	0.525	Training	-0.3949	0.3203	0.0593	-0.1223	-0.6813	-1.1256	-0.3643	0.1666	-0.0859	-0.4608	-0.6888	-1.0434
CHEMBL4531860	C=C/C(C)=C/[C@@]1(C)SC(=O)C=C1OCC(=O)NCCN=[N+]=[N-]	6d	'>'	310183	0.106	-1	Mtb (H37Rv)	0.368	AlamarBlue/Resazurin/MABA method	0.525	Test	-0.0465	-0.0814	0.4877	-0.1223	-0.6813	-1.7198	1.4668	-0.438	-0.6447	-0.5217	-0.6886	-1.7665
CHEMBL4556828	C=C/C(C)=C/[C@@]1(C)SC(=O)C(CCCCN=[N+]=[N-])=C1O	6d	'='	340843	0.106	-1	Mtb (H37Rv)	0.368	AlamarBlue/Resazurin/MABA method	0.525	Training	-0.0465	-0.0814	0.4328	-0.1223	-0.6813	-1.7198	1.2599	-0.438	-0.6447	-0.5217	-0.6888	-1.7665
CHEMBL4454335	C=C/C(C)=C/[C@@]1(C)SC(=O)C(C(=O)C(F)(F)F)=C1O	6d	'='	342138	0.106	-1	Mtb (H37Rv)	0.368	AlamarBlue/Resazurin/MABA method	0.525	Training	0.2654	0.3953	-0.0623	-0.1223	-0.6813	-1.7198	-0.3744	-0.1434	0.1046	2.6495	-0.6888	-1.7665
CHEMBL4444456	C=C/C(C)=C/[C@@]1(C)SC(=O)C(CCCN=[N+]=[N-])=C1O	6d	'='	357961	0.106	-1	Mtb (H37Rv)	0.368	AlamarBlue/Resazurin/MABA method	0.525	Training	-0.0465	-0.0814	0.4328	-0.1223	-0.6813	-1.7198	1.2599	-0.438	-0.6447	-0.5217	-0.6888	-1.7665
CHEMBL4436608	C=C/C(C)=C/[C@@]1(C)SC(=O)C(C(=O)CCC)=C1O	6d	'='	375432	0.106	-1	Mtb (H37Rv)	0.368	AlamarBlue/Resazurin/MABA method	0.525	Test	-0.0465	-0.0814	-0.0684	-0.1223	-0.4641	-1.7198	-0.3741	-0.438	-0.6447	-0.5217	-0.3926	-1.7665
CHEMBL4525965	C=C/C(C)=C/[C@@]1(C)SC(=O)C(C(=O)OC)=C1O	6d	'='	393221	0.106	-1	Mtb (H37Rv)	0.368	AlamarBlue/Resazurin/MABA method	0.525	Training	-0.0465	-0.0814	-0.0682	-0.1223	-0.3961	-1.7198	-0.3781	-0.438	-0.6447	-0.5217	-0.4081	-1.7665
CHEMBL251749	C=C/C(C)=C/[C@@]1(C)SC(=O)C=C1O	6d	'>'	509502	0.106	-1	Mtb (H37Rv)	0.368	AlamarBlue/Resazurin/MABA method	0.525	Training	-0.0465	-0.0814	-0.0685	-0.1223	-0.6813	-1.7198	-0.3919	-0.438	-0.6447	-0.5217	-0.6884	-1.7665
CHEMBL236297	CO[C@H]1/C=C/O[C@@]2(C)Oc3c(C)c(O)c4c(=O)c(c5oc6cc(N7CCN(CC(C)C)CC7)cc(O)c6nc-5c4c3C2=O)NC(=O)/C(C)=C\C=C\[C@H](C)[C@H](O)[C@@H](C)[C@@H](O)[C@@H](C)[C@H](OC(C)=O)[C@@H]1C	7d	'<'	4	0.345	1	Mtb (H37Rv)	0.368	AlamarBlue/Resazurin/MABA method	0.525	Training	-0.0117	-0.175	-0.823	-0.6754	1.2862	-0.5314	0.0522	-0.438	-0.6447	-0.5217	1.4047	-0.3822
CHEMBL218650	C[C@]1(COc2ccc(N3CCC(Oc4ccc(OC(F)(F)F)cc4)CC3)cc2)Cn2cc([N+](=O)[O-])nc2O1	7d	'='	13.0966	0.345	1	Mtb (H37Rv_ATCC 27294)	0.15	AlamarBlue/Resazurin/MABA method	0.525	Training	2.9775	0.3533	0.6136	0.1347	-0.1019	0.2063	0.5713	1.3988	-0.018	2.093	-0.7806	-0.1604
CHEMBL374478	CO[C@H]1/C=C/O[C@@]2(C)Oc3c(C)c(O)c4c(O)c(c(/C=N/N5CCN(C)CC5)c(O)c4c3C2=O)NC(=O)/C(C)=C\C=C\[C@H](C)[C@H](O)[C@@H](C)[C@@H](O)[C@@H](C)[C@H](OC(C)=O)[C@@H]1C	7d	'='	15.6	0.345	1	Mtb (H37Rv)	0.368	AlamarBlue/Resazurin/MABA method	0.525	Training	-0.0117	-0.175	-0.8314	-0.5434	1.137	-0.7295	0.0044	-0.438	-0.6447	-0.5217	1.0711	-0.5752
CHEMBL2046885	CCN(CC)CCOc1cccc2oc3c4c(=O)c5c(O)c(C)c6c(c5c-3nc12)C(=O)[C@@](C)(O/C=C/[C@H](OC)[C@@H](C)[C@@H](OC(C)=O)[C@H](C)[C@H](O)[C@H](C)[C@@H](O)[C@@H](C)/C=C/C=C(/C)C(=O)N4)O6	7d	'='	20	0.345	1	Mtb (H37Rv)	0.368	AlamarBlue/Resazurin/MABA method	0.525	Training	-0.0117	-0.175	-0.8149	-0.6754	1.2862	-0.5314	0.0845	-0.438	-0.6447	-0.5217	1.0991	-0.413
CHEMBL1271389	O=C(/C=C/c1ccc([N+](=O)[O-])o1)c1ccc(N2CCCCC2)cc1	7d	'<'	30	0.345	1	Mtb (INH-R)	0.024	AlamarBlue/Resazurin/MABA method	0.525	Training	-0.0117	-0.175	0.4586	0.1347	-0.061	0.0044	0.152	-0.438	-0.6447	-0.5217	-1.0163	-0.7014
CHEMBL374478	CO[C@H]1/C=C/O[C@@]2(C)Oc3c(C)c(O)c4c(O)c(c(/C=N/N5CCN(C)CC5)c(O)c4c3C2=O)NC(=O)/C(C)=C\C=C\[C@H](C)[C@H](O)[C@@H](C)[C@@H](O)[C@@H](C)[C@H](OC(C)=O)[C@@H]1C	7d	'='	40	0.345	1	Mtb (H37Rv_ATCC 27294)	0.15	Broth dilution method	0.052	Test	-0.0117	-0.175	-0.8314	-0.5434	1.234	-0.1101	-0.5596	0.002	-0.0058	-0.0227	0.4703	0.0669
CHEMBL374478	CO[C@H]1/C=C/O[C@@]2(C)Oc3c(C)c(O)c4c(O)c(c(/C=N/N5CCN(C)CC5)c(O)c4c3C2=O)NC(=O)/C(C)=C\C=C\[C@H](C)[C@H](O)[C@@H](C)[C@@H](O)[C@@H](C)[C@H](OC(C)=O)[C@@H]1C	7d	'='	40	0.345	1	Mtb (H37Rv_ATCC 27294)	0.15	AlamarBlue/Resazurin/MABA method	0.525	Training	-0.0117	-0.175	-0.8314	-0.5434	1.234	-0.1101	-0.5596	-0.438	-0.6447	-0.5217	1.0711	-0.5752
CHEMBL374478	CO[C@H]1/C=C/O[C@@]2(C)Oc3c(C)c(O)c4c(O)c(c(/C=N/N5CCN(C)CC5)c(O)c4c3C2=O)NC(=O)/C(C)=C\C=C\[C@H](C)[C@H](O)[C@@H](C)[C@@H](O)[C@@H](C)[C@H](OC(C)=O)[C@@H]1C	7d	'='	70	0.345	1	Mtb (H37Rv)	0.368	Broth dilution method	0.052	Training	-0.0117	-0.175	-0.8314	-0.5434	1.137	-0.7295	0.0044	0.002	-0.0058	-0.0227	0.4703	0.0669
CHEMBL2046887	CO[C@H]1/C=C/O[C@@]2(C)Oc3c(C)c(O)c4c(=O)c(c5oc6cccc(OCCCCN7CCN(C(=O)Cn8ccnc8)CC7)c6nc-5c4c3C2=O)NC(=O)/C(C)=C\C=C\[C@H](C)[C@H](O)[C@@H](C)[C@@H](O)[C@@H](C)[C@H](OC(C)=O)[C@@H]1C	7d	'='	70	0.345	1	Mtb (H37Rv)	0.368	AlamarBlue/Resazurin/MABA method	0.525	Training	-0.0117	-0.175	-0.6268	-0.6754	0.8518	-0.2343	0.4156	-0.438	-0.6447	-0.5217	0.6879	-0.1077
CHEMBL1271389	O=C(/C=C/c1ccc([N+](=O)[O-])o1)c1ccc(N2CCCCC2)cc1	7d	'='	70	0.345	1	Mtb (RMP-R)	0.014	AlamarBlue/Resazurin/MABA method	0.525	Training	-0.0117	-0.175	0.4586	0.1347	-0.0298	-0.0088	0.0051	-0.438	-0.6447	-0.5217	-1.0163	-0.7014
CHEMBL2046886	CO[C@H]1/C=C/O[C@@]2(C)Oc3c(C)c(O)c4c(=O)c(c5oc6cccc(OCCCCN7CCN(CCn8ccnc8)CC7)c6nc-5c4c3C2=O)NC(=O)/C(C)=C\C=C\[C@H](C)[C@H](O)[C@@H](C)[C@@H](O)[C@@H](C)[C@H](OC(C)=O)[C@@H]1C	7d	'='	80	0.345	1	Mtb (H37Rv)	0.368	AlamarBlue/Resazurin/MABA method	0.525	Training	-0.0117	-0.175	-0.7177	-0.6754	0.8518	-0.2343	0.2303	-0.438	-0.6447	-0.5217	0.6879	-0.1021
CHEMBL4443524	CNC(=O)c1c(-c2ccc(O)cc2)oc2ccc(O)c(CN3CCCCC3)c12	7d	'='	90	0.345	1	Mtb (H37Rv_ATCC 27294)	0.15	AlamarBlue/Resazurin/MABA method	0.525	Training	-0.0117	-0.175	-0.9435	-0.6754	-0.0584	0.143	-0.711	-0.438	-0.6447	-0.5217	-0.7357	-0.2406
CHEMBL1951801	COc1cccc(CNC(=O)c2c(C)nc3ncc(C)cn23)c1	7d	'='	100	0.345	1	Mtb (H37Rv_ATCC 27294)	0.15	AlamarBlue/Resazurin/MABA method	0.525	Training	-0.0117	-0.175	-0.7557	-0.4016	0.2192	0.0165	-0.6407	-0.438	-0.6447	-0.5217	-0.4655	-0.4471
CHEMBL1271390	O=C(/C=C/c1ccc([N+](=O)[O-])o1)c1ccc(N2CCOCC2)cc1	7d	'='	110	0.345	1	Mtb (INH-R)	0.024	AlamarBlue/Resazurin/MABA method	0.525	Test	-0.0117	-0.175	0.4669	0.1347	-0.061	0.0044	0.1665	-0.438	-0.6447	-0.5217	-1.0163	-0.7014
CHEMBL3742261	C[C@]1(COc2ccc(N3CCN(S(=O)(=O)c4ccc(F)cc4)CC3)cc2)Cn2cc([N+](=O)[O-])nc2O1	7d	'='	115.933	0.345	1	Mtb (H37Rv_ATCC 27294)	0.15	AlamarBlue/Resazurin/MABA method	0.525	Training	-0.3776	0.1541	0.7411	2.088	-0.1019	0.2063	0.7036	-1.2219	-0.3868	0.45	-0.7806	-0.1005
CHEMBL227875	O=[N+]([O-])c1cn2c(n1)OC[C@@H](OCc1ccc(OC(F)(F)F)cc1)C2	7d	'='	120	0.345	1	Mtb (H37Rv_ATCC 27294)	0.15	AlamarBlue/Resazurin/MABA method	0.525	Training	2.9775	0.3532	0.6053	0.1347	-0.2406	-0.1734	0.5792	1.3988	-0.0179	2.093	-1.0163	-0.7932
CHEMBL4060506	CC(C)(C)c1ccc(C(=O)/C=C/c2ccc([N+](=O)[O-])s2)cc1	7d	'='	140	0.345	1	Mtb (RMP-R)	0.014	AlamarBlue/Resazurin/MABA method	0.525	Training	-0.0117	-0.175	0.5714	0.1347	0.095	-0.0088	-0.0315	-0.438	-0.6447	-0.5217	-0.0907	-0.6332
CHEMBL4082865	CSc1ccc(C(=O)/C=C/c2ccc([N+](=O)[O-])s2)cc1	7d	'='	140	0.345	1	Mtb (RMP-R)	0.014	AlamarBlue/Resazurin/MABA method	0.525	Test	-0.0117	-0.175	0.6926	0.1347	0.0248	-0.0088	-0.0258	-0.438	-0.6447	-0.5217	-0.7259	-0.5591
CHEMBL4060506	CC(C)(C)c1ccc(C(=O)/C=C/c2ccc([N+](=O)[O-])s2)cc1	7d	'='	150	0.345	1	Mtb (INH-R)	0.024	AlamarBlue/Resazurin/MABA method	0.525	Training	-0.0117	-0.175	0.5714	0.1347	0.1041	0.0044	0.1035	-0.438	-0.6447	-0.5217	-0.0907	-0.6332
CHEMBL177	NCC[C@H](O)C(=O)N[C@@H]1C[C@H](N)[C@@H](O[C@H]2O[C@H](CN)[C@@H](O)[C@H](O)[C@H]2O)[C@H](O)[C@H]1O[C@H]1O[C@H](CO)[C@@H](O)[C@H](N)[C@H]1O	7d	'='	160	0.345	1	Mtb (H37Rv_ATCC 27294)	0.15	Broth dilution method	0.052	Training	-0.0117	-0.175	-0.1562	-0.6754	-0.2406	-0.7429	0.3419	0.002	-0.0058	-0.0227	-0.1888	-0.3092
CHEMBL3264870	CN1CCN(Cc2cc(=O)oc3c2c2c(c4oc([N+](=O)[O-])cc43)C=CC(C)(C)O2)CC1	7d	'='	188.041	0.345	1	Mtb (H37Rv)	0.368	Spectrophotometric assay (OD580-OD600)	0.28	Training	-0.0117	-0.175	0.4673	0.1347	-0.4513	-0.9275	1.7016	-0.1009	-0.0952	-0.1478	0.3249	-0.0373
CHEMBL4070585	O=C(/C=C/c1ccc([N+](=O)[O-])o1)c1ccc(N2CCNCC2)cc1	7d	'='	190	0.345	1	Mtb (INH-R)	0.024	AlamarBlue/Resazurin/MABA method	0.525	Test	-0.0117	-0.175	0.4935	0.1347	-0.061	0.0044	0.1858	-0.438	-0.6447	-0.5217	-1.0163	-0.7014
CHEMBL3264894	CCCc1cc(=O)oc2c3c(cc(OCCN4CCOCC4)c12)O[C@@H]([N+](=O)[O-])[C@@H]3O	7d	'='	190.286	0.345	1	Mtb (H37Rv)	0.368	Spectrophotometric assay (OD580-OD600)	0.28	Training	-0.0117	-0.175	0.5197	0.1347	-0.9537	-1.1256	1.7354	-0.1009	-0.0952	-0.1478	-0.0783	-0.1814
CHEMBL3264901	CCCc1cc(=O)oc2c3c(cc(OCCN4CCOCC4)c12)O[C@H]([N+](=O)[O-])[C@H]3O	7d	'='	190.286	0.345	1	Mtb (H37Rv)	0.368	Spectrophotometric assay (OD580-OD600)	0.28	Training	-0.0117	-0.175	0.5197	0.1347	-0.9537	-1.1256	1.7354	-0.1009	-0.0952	-0.1478	-0.0783	-0.1814
CHEMBL3740502	CC(C)(C)c1ccc(NC(=O)Nc2ccc(OC[C@@]3(C)Cn4cc([N+](=O)[O-])nc4O3)cc2)cc1	7d	'='	193.336	0.345	1	Mtb (H37Rv_ATCC 27294)	0.15	AlamarBlue/Resazurin/MABA method	0.525	Training	-0.0117	-0.175	0.7376	0.1347	0.3145	0.2063	0.6355	-0.438	-0.6447	-0.5217	0.145	-0.1685
CHEMBL2147653	Cc1ccn2c(C(=O)OCc3ccccc3)c(-c3ccccc3)nc2c1	7d	'<'	195	0.345	1	Mtb (H37Rv_ATCC 27294)	0.15	AlamarBlue/Resazurin/MABA method	0.525	Test	-0.0117	-0.175	-0.9452	-0.6754	-0.1019	0.4594	-0.7029	-0.438	-0.6447	-0.5217	-0.8784	0.1729
CHEMBL2147655	Cc1ccn2c(C(=O)OCc3ccccc3)c(C)nc2c1	7d	'<'	195	0.345	1	Mtb (H37Rv_ATCC 27294)	0.15	AlamarBlue/Resazurin/MABA method	0.525	Training	-0.0117	-0.175	-0.9452	-0.6754	0.0369	0.0797	-0.7155	-0.438	-0.6447	-0.5217	-0.7631	-0.4007
CHEMBL3264876	CCCc1cc(=O)oc2c1c(OCCN1CCOCC1)cc1oc([N+](=O)[O-])cc12	7d	'='	198.807	0.345	1	Mtb (H37Rv)	0.368	Spectrophotometric assay (OD580-OD600)	0.28	Training	-0.0117	-0.175	0.4755	0.1347	-0.9537	-0.9275	1.7352	-0.1009	-0.0952	-0.1478	-0.0783	-0.0341
CHEMBL32	COc1c(N2C[C@@H]3CCCN[C@@H]3C2)c(F)cc2c(=O)c(C(=O)O)cn(C3CC3)c12	7d	'<'	200	0.345	1	Mtb (H37Rv_ATCC 27294)	0.15	AlamarBlue/Resazurin/MABA method	0.525	Training	-0.2129	0.3694	-0.9551	-0.6754	-0.0584	-0.3632	-0.6744	-0.8735	-0.3804	0.5263	-0.7263	-1.0242
CHEMBL64	NNC(=O)c1ccncc1	7d	'='	220	0.345	1	Mtb (H37Rv_ATCC 27294)	0.15	AlamarBlue/Resazurin/MABA method	0.525	Test	-0.0117	-0.175	-0.8932	1.9201	-0.2406	-0.4265	-0.6954	-0.438	-0.6447	-0.5217	-1.0163	-1.2444
CHEMBL4079742	CC(C)(C)c1ccc(C(=O)/C=C/c2ccc([N+](=O)[O-])o2)cc1	7d	'='	220	0.345	1	Mtb (INH-R)	0.024	AlamarBlue/Resazurin/MABA method	0.525	Training	-0.0117	-0.175	0.4585	0.1347	0.1041	0.0044	0.153	-0.438	-0.6447	-0.5217	-0.0907	-0.6897
CHEMBL4082865	CSc1ccc(C(=O)/C=C/c2ccc([N+](=O)[O-])s2)cc1	7d	'='	220	0.345	1	Mtb (INH-R)	0.024	AlamarBlue/Resazurin/MABA method	0.525	Training	-0.0117	-0.175	0.6926	0.1347	0.0112	0.0044	0.1112	-0.438	-0.6447	-0.5217	-0.7259	-0.5591
CHEMBL3742375	C[C@]1(COc2ccc(-n3cc(COc4ccc(OC(F)(F)F)cc4)nn3)cc2)Cn2cc([N+](=O)[O-])nc2O1	7d	'='	225.378	0.345	1	Mtb (H37Rv_ATCC 27294)	0.15	AlamarBlue/Resazurin/MABA method	0.525	Training	2.9775	0.3524	0.7658	1.4396	-0.1019	0.3328	0.6261	1.3988	-0.0179	2.093	-0.7806	0.0579
CHEMBL64	NNC(=O)c1ccncc1	7d	'='	240	0.345	1	Mtb (H37Rv)	0.368	AlamarBlue/Resazurin/MABA method	0.525	Test	-0.0117	-0.175	-0.8932	1.9201	-1.1709	-1.2246	-0.2082	-0.438	-0.6447	-0.5217	-1.0163	-1.2444
CHEMBL4103684	CSc1ccc(C(=O)/C=C/c2ccc([N+](=O)[O-])o2)cc1	7d	'='	240	0.345	1	Mtb (RMP-R)	0.014	AlamarBlue/Resazurin/MABA method	0.525	Training	-0.0117	-0.175	0.5797	0.1347	0.0248	-0.0088	0.0116	-0.438	-0.6447	-0.5217	-0.7259	-0.6156
CHEMBL3264865	Cc1cc(=O)oc2c1c1c(c3oc([N+](=O)[O-])cc32)C=CC(C)(C)O1	7d	'='	244.432	0.345	1	Mtb (H37Rv)	0.368	Spectrophotometric assay (OD580-OD600)	0.28	Training	-0.0117	-0.175	0.4671	0.1347	-0.5193	-0.9275	1.7089	-0.1009	-0.0952	-0.1478	0.1451	-0.0326
CHEMBL3264886	Cc1c(F)c(=O)oc2c3c(c4c(c12)OC(C)(C)CC4)O[C@H]([N+](=O)[O-])[C@H]3O	7d	'<'	273.74	0.345	1	Mtb (MC2 6220_RF)	0.062	Spectrophotometric assay (OD580-OD600)	0.28	Training	-0.6901	0.3018	0.5555	0.1347	0.1285	-0.0973	0.0138	0.4597	0.1057	0.6134	0.1878	-0.1733
CHEMBL3264880	Cc1c(F)c(=O)oc2c1c1c(c3oc([N+](=O)[O-])cc32)C=CC(C)(C)O1	7d	'<'	289.62	0.345	1	Mtb (MC2 6220_RF)	0.062	Spectrophotometric assay (OD580-OD600)	0.28	Test	-0.6901	0.3043	0.5113	0.1347	0.1285	-0.0162	0.01	0.4597	0.1051	0.6134	0.1331	-0.035
CHEMBL4091493	O=C(/C=C/c1ccc([N+](=O)[O-])o1)c1ccc(-c2ccccc2)cc1	7d	'='	290	0.345	1	Mtb (INH-R)	0.024	AlamarBlue/Resazurin/MABA method	0.525	Training	-0.0117	-0.175	0.4585	0.1347	-0.061	0.1549	0.153	-0.438	-0.6447	-0.5217	-1.0163	-0.1369
CHEMBL4079742	CC(C)(C)c1ccc(C(=O)/C=C/c2ccc([N+](=O)[O-])o2)cc1	7d	'='	290	0.345	1	Mtb (RMP-R)	0.014	AlamarBlue/Resazurin/MABA method	0.525	Test	-0.0117	-0.175	0.4585	0.1347	0.095	-0.0088	0.0058	-0.438	-0.6447	-0.5217	-0.0907	-0.6897
CHEMBL1951799	Cc1ccn2c(C(=O)NCc3cccc(F)c3)c(C)nc2c1	7d	'='	290	0.345	1	Mtb (H37Rv_ATCC 27294)	0.15	AlamarBlue/Resazurin/MABA method	0.525	Training	-0.3204	0.1491	-0.8106	-0.6754	0.0369	0.0797	-0.6874	-1.2065	-0.3835	0.4691	-0.7631	-0.3519
CHEMBL4092551	O=C(/C=C/c1ccc([N+](=O)[O-])s1)c1ccc(-n2ccnc2)cc1	7d	'='	300	0.345	1	Mtb (INH-R)	0.024	AlamarBlue/Resazurin/MABA method	0.525	Test	-0.0117	-0.175	0.6686	0.1347	-0.061	0.0797	0.1291	-0.438	-0.6447	-0.5217	-1.0163	-0.362
CHEMBL64	NNC(=O)c1ccncc1	7d	'='	310	0.345	1	Mtb (H37Rv_ATCC 27294)	0.15	Broth dilution method	0.052	Training	-0.0117	-0.175	-0.8932	1.9201	-0.2406	-0.4265	-0.6954	0.002	-0.0058	-0.0227	-0.1888	-0.1443
CHEMBL4094986	CCCCc1ccc(C(=O)/C=C/c2ccc([N+](=O)[O-])s2)cc1	7d	'='	310	0.345	1	Mtb (INH-R)	0.024	AlamarBlue/Resazurin/MABA method	0.525	Training	-0.0117	-0.175	0.5714	0.1347	-0.006	0.0044	0.1035	-0.438	-0.6447	-0.5217	-0.709	-0.6483
CHEMBL1951792	Cc1ccn2c(C(=O)NCc3ccccc3)c(C)nc2c1	7d	'='	370	0.345	1	Mtb (H37Rv_ATCC 27294)	0.15	AlamarBlue/Resazurin/MABA method	0.525	Training	-0.0117	-0.175	-0.8548	-0.6754	0.0369	0.0797	-0.6762	-0.438	-0.6447	-0.5217	-0.7631	-0.4046
CHEMBL177	NCC[C@H](O)C(=O)N[C@@H]1C[C@H](N)[C@@H](O[C@H]2O[C@H](CN)[C@@H](O)[C@H](O)[C@H]2O)[C@H](O)[C@H]1O[C@H]1O[C@H](CO)[C@@H](O)[C@H](N)[C@H]1O	7d	'='	400	0.345	1	Mtb (H37Rv_ATCC 27294)	0.15	AlamarBlue/Resazurin/MABA method	0.525	Test	-0.0117	-0.175	-0.1562	-0.6754	-0.2406	-0.7429	0.3419	-0.438	-0.6447	-0.5217	-1.0163	-1.7665
CHEMBL372795	CN[C@@H]1[C@H](O[C@H]2[C@H](O[C@@H]3[C@@H](N=C(N)N)[C@H](O)[C@@H](N=C(N)N)[C@H](O)[C@H]3O)O[C@@H](C)[C@]2(O)C=O)O[C@@H](CO)[C@H](O)[C@H]1O	7d	'='	400	0.345	1	Mtb (H37Rv_ATCC 27294)	0.15	AlamarBlue/Resazurin/MABA method	0.525	Training	-0.0117	-0.175	-0.2896	-0.6754	0.0804	-0.7429	-0.1012	-0.438	-0.6447	-0.5217	-0.5158	-1.7665
CHEMBL3741879	C[C@]1(COc2ccc(N3CCN(S(=O)(=O)c4ccc(C(F)(F)F)cc4)CC3)cc2)Cn2cc([N+](=O)[O-])nc2O1	7d	'='	440.49	0.345	1	Mtb (H37Rv_ATCC 27294)	0.15	AlamarBlue/Resazurin/MABA method	0.525	Training	0.4178	0.6069	0.7079	2.088	-0.1019	0.2063	0.7248	0.2204	0.0314	1.9349	-0.7806	-0.0913
CHEMBL372795	CN[C@@H]1[C@H](O[C@H]2[C@H](O[C@@H]3[C@@H](N=C(N)N)[C@H](O)[C@@H](N=C(N)N)[C@H](O)[C@H]3O)O[C@@H](C)[C@]2(O)C=O)O[C@@H](CO)[C@H](O)[C@H]1O	7d	'='	460	0.345	1	Mtb (H37Rv)	0.368	AlamarBlue/Resazurin/MABA method	0.525	Training	-0.0117	-0.175	-0.2896	-0.6754	-0.6685	-1.7198	0.7219	-0.438	-0.6447	-0.5217	-0.5158	-1.7665
CHEMBL32	COc1c(N2C[C@@H]3CCCN[C@@H]3C2)c(F)cc2c(=O)c(C(=O)O)cn(C3CC3)c12	7d	'='	460	0.345	1	Mtb (H37Rv)	0.368	AlamarBlue/Resazurin/MABA method	0.525	Test	-0.2129	0.3694	-0.9551	-0.6754	-0.8857	-1.1256	-0.1753	-0.8735	-0.3804	0.5263	-0.7263	-1.0242
CHEMBL4436794	CCCOC(=O)C1=C(C)CS[C@@H]2[C@H](NC(=O)CCc3ccc(OC)cc3)C(=O)N12	7d	'<'	477.874	0.345	1	Mtb (MC2 6220_NRF)	0.122	Spectrophotometric assay (OD580-OD600)	0.28	Training	-0.0117	-0.175	-0.7309	-0.6754	0.1362	-0.0358	-0.2602	-0.1009	-0.0952	-0.1478	0.2976	-0.2171
CHEMBL4094986	CCCCc1ccc(C(=O)/C=C/c2ccc([N+](=O)[O-])s2)cc1	7d	'='	480	0.345	1	Mtb (RMP-R)	0.014	AlamarBlue/Resazurin/MABA method	0.525	Training	-0.0117	-0.175	0.5714	0.1347	0.0118	-0.0088	-0.0315	-0.438	-0.6447	-0.5217	-0.709	-0.6483
CHEMBL3264869	CC1(C)C=Cc2c(c3c(CN4CCOCC4)cc(=O)oc3c3cc([N+](=O)[O-])oc23)O1	7d	'<'	484.966	0.345	1	Mtb (MC2 6220_RF)	0.062	Spectrophotometric assay (OD580-OD600)	0.28	Training	-0.0117	-0.175	0.4755	0.1347	0.0396	-0.0162	0.0248	-0.1009	-0.0952	-0.1478	0.0453	-0.0373
CHEMBL1087356	O=C(OCc1ccccc1)c1coc(-c2ccccc2)n1	7d	'='	490	0.345	1	Mtb (H37Rv_ATCC 27294)	0.15	AlamarBlue/Resazurin/MABA method	0.525	Test	-0.0117	-0.175	-1.0357	-0.6754	-0.2406	0.2063	-0.7609	-0.438	-0.6447	-0.5217	-1.0163	-0.236
CHEMBL3741005	C[C@]1(COc2ccc(NC(=S)Nc3ccc(OC(F)(F)F)cc3)cc2)Cn2cc([N+](=O)[O-])nc2O1	7d	'='	490.706	0.345	1	Mtb (H37Rv_ATCC 27294)	0.15	AlamarBlue/Resazurin/MABA method	0.525	Training	2.9775	0.3602	1.0533	0.1347	-0.1019	0.2063	0.6359	1.3988	-0.018	2.093	-0.7806	-0.1815
CHEMBL3741409	Cc1ccc(NC(=O)Nc2ccc(OC[C@@]3(C)Cn4cc([N+](=O)[O-])nc4O3)cc2)cc1	7d	'='	495.95	0.345	1	Mtb (H37Rv_ATCC 27294)	0.15	AlamarBlue/Resazurin/MABA method	0.525	Training	-0.0117	-0.175	0.7376	0.1347	0.0369	0.2063	0.6355	-0.438	-0.6447	-0.5217	-0.6422	-0.1799
CHEMBL1951797	Cc1ccn2c(C(=O)NCc3ccc(Cl)cc3)c(C)nc2c1	7d	'='	500	0.345	1	Mtb (H37Rv_ATCC 27294)	0.15	AlamarBlue/Resazurin/MABA method	0.525	Training	-0.6411	0.547	-0.6238	-0.6754	0.0369	0.0797	-0.6674	0.1666	-0.0857	-0.4608	-0.7631	-0.2828
CHEMBL1951795	COc1ccc(CNC(=O)c2c(C)nc3cc(C)ccn23)cc1	7d	'='	500	0.345	1	Mtb (H37Rv_ATCC 27294)	0.15	AlamarBlue/Resazurin/MABA method	0.525	Test	-0.0117	-0.175	-0.8465	-0.6754	0.2192	0.0797	-0.664	-0.438	-0.6447	-0.5217	-0.4727	-0.3544
CHEMBL4438841	CCCOC(=O)C1C(C)=CS[C@@H]2[C@H](NC(=O)CCc3ccc(OC)cc3)C(=O)N12	7d	'='	501.768	0.345	1	Mtb (MC2 6220_NRF)	0.122	Spectrophotometric assay (OD580-OD600)	0.28	Training	-0.0117	-0.175	-0.7309	-0.6754	0.1362	-0.0358	-0.258	-0.1009	-0.0952	-0.1478	0.3112	-0.2171
CHEMBL1951796	Cc1ccc(CNC(=O)c2c(C)nc3cc(C)ccn23)cc1	7d	'='	510	0.345	1	Mtb (H37Rv_ATCC 27294)	0.15	AlamarBlue/Resazurin/MABA method	0.525	Training	-0.0117	-0.175	-0.8548	-0.6754	0.1757	0.0797	-0.6762	-0.438	-0.6447	-0.5217	-0.6247	-0.3822
CHEMBL3264890	CCCc1cc(=O)oc2c1c(OCCN1CCCC1)cc1oc([N+](=O)[O-])cc12	7d	'<'	517.598	0.345	1	Mtb (MC2 6220_RF)	0.062	Spectrophotometric assay (OD580-OD600)	0.28	Training	-0.0117	-0.175	0.4672	0.1347	-0.0493	-0.0162	-0.0097	-0.1009	-0.0952	-0.1478	-0.0783	-0.0341
CHEMBL4573213	CCCCOC(=O)C1=C(C)CS[C@@H]2[C@H](NC(=O)CCc3ccccc3)C(=O)N12	7d	'='	521.713	0.345	1	Mtb (MC2 6220_NRF)	0.122	Spectrophotometric assay (OD580-OD600)	0.28	Test	-0.0117	-0.175	-0.7392	-0.6754	-0.0277	-0.0358	-0.2706	-0.1009	-0.0952	-0.1478	0.0686	-0.2537
CHEMBL3264872	CCCc1cc(=O)oc2c3c(c4c(c12)OC(C)(C)C=C4)O[C@H]([N+](=O)[O-])[C@H]3O	7d	'<'	535.676	0.345	1	Mtb (MC2 6220_RF)	0.062	Spectrophotometric assay (OD580-OD600)	0.28	Test	-0.0117	-0.175	0.5113	0.1347	0.1285	-0.0973	0.0028	-0.1009	-0.0952	-0.1478	0.2614	-0.1834
CHEMBL3264887	CC1(C)CCc2c3c(c4oc(=O)c5c(c4c2O1)CCC5)[C@H](O)[C@@H]([N+](=O)[O-])O3	7d	'='	535.676	0.345	1	Mtb (MC2 6220_RF)	0.062	Spectrophotometric assay (OD580-OD600)	0.28	Training	-0.0117	-0.175	0.5113	0.1347	0.0396	-0.0973	0.0065	-0.1009	-0.0952	-0.1478	0.1001	-0.1773
CHEMBL3264868	CC1(C)C=Cc2c(c3c4c(c(=O)oc3c3cc([N+](=O)[O-])oc23)CCCC4)O1	7d	'<'	544.425	0.345	1	Mtb (MC2 6220_RF)	0.062	Spectrophotometric assay (OD580-OD600)	0.28	Training	-0.0117	-0.175	0.4671	0.1347	0.0396	-0.0162	0.0027	-0.1009	-0.0952	-0.1478	0.0453	-0.0389
CHEMBL1271390	O=C(/C=C/c1ccc([N+](=O)[O-])o1)c1ccc(N2CCOCC2)cc1	7d	'='	550	0.345	1	Mtb (RMP-R)	0.014	AlamarBlue/Resazurin/MABA method	0.525	Test	-0.0117	-0.175	0.4669	0.1347	-0.0298	-0.0088	0.016	-0.438	-0.6447	-0.5217	-1.0163	-0.7014
CHEMBL4551895	CCCCOC(=O)C1=C(C)CS[C@@H]2[C@H](NC(=O)CCc3ccc(OC)cc3)C(=O)N12	7d	'='	554.862	0.345	1	Mtb (MC2 6220_NRF)	0.122	Spectrophotometric assay (OD580-OD600)	0.28	Training	-0.0117	-0.175	-0.7309	-0.6754	0.1362	-0.0358	-0.2597	-0.1009	-0.0952	-0.1478	0.2805	-0.2171
CHEMBL3740988	C[C@]1(COc2ccc(NC(=O)Nc3ccc(Cl)cc3)cc2)Cn2cc([N+](=O)[O-])nc2O1	7d	'='	563.253	0.345	1	Mtb (H37Rv_ATCC 27294)	0.15	AlamarBlue/Resazurin/MABA method	0.525	Training	-0.6411	0.5483	0.9686	0.1347	-0.1019	0.2063	0.6443	0.1666	-0.0857	-0.4608	-0.7806	-0.0806
CHEMBL1269013	O=C(/C=C/c1ccc([N+](=O)[O-])o1)c1ccc(Br)cc1	7d	'='	580	0.345	1	Mtb (INH-R)	0.024	AlamarBlue/Resazurin/MABA method	0.525	Training	-0.6587	0.8779	0.7396	0.1347	-0.061	0.0044	0.1597	0.7122	1.0478	-0.5044	-1.0163	-0.4135
CHEMBL2147654	Cc1ccn2c(C(=O)NCc3ccccc3)c(-c3ccccc3)nc2c1	7d	'='	600	0.345	1	Mtb (H37Rv_ATCC 27294)	0.15	AlamarBlue/Resazurin/MABA method	0.525	Test	-0.0117	-0.175	-0.8548	-0.6754	-0.1019	0.4594	-0.6636	-0.438	-0.6447	-0.5217	-0.8784	0.1689
CHEMBL4092551	O=C(/C=C/c1ccc([N+](=O)[O-])s1)c1ccc(-n2ccnc2)cc1	7d	'='	600	0.345	1	Mtb (RMP-R)	0.014	AlamarBlue/Resazurin/MABA method	0.525	Training	-0.0117	-0.175	0.6686	0.1347	-0.0298	0.0482	-0.0122	-0.438	-0.6447	-0.5217	-1.0163	-0.362
CHEMBL4547470	CC1=C(c2nc(C)no2)N2C(=O)[C@@H](NC(=O)Cc3ccc(Cl)c(Cl)c3)[C@H]2SC1	7d	'='	637.349	0.345	1	Mtb (MC2 6220_NRF)	0.122	Spectrophotometric assay (OD580-OD600)	0.28	Training	-0.1299	1.6312	-0.1803	0.0225	-0.0277	0.078	-0.1838	1.8651	0.8389	-0.0591	-0.0728	0.0713
CHEMBL3264888	CCCc1cc(=O)oc2c1c(OC)cc1oc([N+](=O)[O-])cc12	7d	'<'	659.478	0.345	1	Mtb (MC2 6220_RF)	0.062	Spectrophotometric assay (OD580-OD600)	0.28	Training	-0.0117	-0.175	0.4671	0.1347	0.0674	-0.0162	-0.0153	-0.1009	-0.0952	-0.1478	0.1334	-0.0204
CHEMBL3264883	CC1(C)C=Cc2c(c3c(CN4CCSCC4)cc(=O)oc3c3cc([N+](=O)[O-])oc23)O1	7d	'<'	700.166	0.345	1	Mtb (MC2 6220_RF)	0.062	Spectrophotometric assay (OD580-OD600)	0.28	Test	-0.0117	-0.175	0.5884	0.1347	0.0396	-0.0162	-0.0365	-0.1009	-0.0952	-0.1478	0.0453	-0.0373
CHEMBL4173582	CCCCCCCCn1cc(CN2CCC3(CC2)OCCCO3)c2ccc(OC)cc21	7d	'='	760	0.345	1	Mtb (H37Rv_ATCC 27294)	0.15	Broth dilution method	0.052	Training	-0.0117	-0.175	-1.018	-0.6754	0.0804	-0.2367	-0.6752	0.002	-0.0058	-0.0227	-0.0001	-0.033
CHEMBL4070585	O=C(/C=C/c1ccc([N+](=O)[O-])o1)c1ccc(N2CCNCC2)cc1	7d	'='	760	0.345	1	Mtb (RMP-R)	0.014	AlamarBlue/Resazurin/MABA method	0.525	Training	-0.0117	-0.175	0.4935	0.1347	-0.0298	-0.0088	0.0306	-0.438	-0.6447	-0.5217	-1.0163	-0.7014
CHEMBL1269013	O=C(/C=C/c1ccc([N+](=O)[O-])o1)c1ccc(Br)cc1	7d	'='	760	0.345	1	Mtb (RMP-R)	0.014	AlamarBlue/Resazurin/MABA method	0.525	Training	-0.6587	0.8779	0.7396	0.1347	-0.0298	-0.0088	0.0109	0.7122	1.0478	-0.5044	-1.0163	-0.4135
CHEMBL4175028	CCCCCCCCn1cc(CN2CCC3(CC2)SCCCS3)c2ccc(OC)cc21	7d	'='	780	0.345	1	Mtb (H37Rv_ATCC 27294)	0.15	Broth dilution method	0.052	Test	-0.0117	-0.175	-0.7922	-0.6754	0.0804	-0.2367	-0.8591	0.002	-0.0058	-0.0227	-0.0001	-0.033
CHEMBL4167156	CCCCCCCCn1cc(CN2CCC3(CC2)OCCCS3)c2ccc(OC)cc21	7d	'='	800	0.345	1	Mtb (H37Rv_ATCC 27294)	0.15	Broth dilution method	0.052	Training	-0.0117	-0.175	-0.9051	-0.6754	0.0804	-0.2367	-0.8018	0.002	-0.0058	-0.0227	-0.0001	-0.033
CHEMBL2147651	O=C(OCc1ccccc1)c1cc(-c2ccccc2)on1	7d	'='	800	0.345	1	Mtb (H37Rv_ATCC 27294)	0.15	AlamarBlue/Resazurin/MABA method	0.525	Training	-0.0117	-0.175	-1.0278	0.0225	-0.2406	0.2063	-0.7482	-0.438	-0.6447	-0.5217	-1.0163	-0.2201
CHEMBL4103684	CSc1ccc(C(=O)/C=C/c2ccc([N+](=O)[O-])o2)cc1	7d	'='	800	0.345	1	Mtb (INH-R)	0.024	AlamarBlue/Resazurin/MABA method	0.525	Training	-0.0117	-0.175	0.5797	0.1347	0.0112	0.0044	0.1607	-0.438	-0.6447	-0.5217	-0.7259	-0.6156
CHEMBL4458894	COc1ccc(CCC(=O)N[C@@H]2C(=O)N3C(C(=O)OCc4ccccc4)=C(C)CS[C@H]23)cc1	7d	'='	835.905	0.345	1	Mtb (MC2 6220_NRF)	0.122	Spectrophotometric assay (OD580-OD600)	0.28	Test	-0.0117	-0.175	-0.7309	-0.6754	0.0114	0.3056	-0.2574	-0.1009	-0.0952	-0.1478	0.0563	0.2245
CHEMBL4582091	CCCc1noc(C2=C(C)CS[C@@H]3[C@H](NC(=O)CCc4ccc(OC)cc4)C(=O)N23)n1	7d	'='	836.083	0.345	1	Mtb (MC2 6220_NRF)	0.122	Spectrophotometric assay (OD580-OD600)	0.28	Training	-0.0117	-0.175	-0.634	0.0225	0.1362	0.078	-0.2148	-0.1009	-0.0952	-0.1478	0.2723	-0.0531
CHEMBL3264848	CCCc1cc(=O)oc2c1c1c(c3oc([N+](=O)[O-])cc32)C=CC(C)(C)O1	7d	'='	844.238	0.345	1	Mtb (H37Rv)	0.368	Spectrophotometric assay (OD580-OD600)	0.28	Training	-0.0117	-0.175	0.4671	0.1347	-0.5193	-0.9275	1.7089	-0.1009	-0.0952	-0.1478	0.2614	-0.0364
CHEMBL3741745	C[C@]1(COc2ccc(S(=O)(=O)N3CCOCC3)cc2)Cn2cc([N+](=O)[O-])nc2O1	7d	'='	871.737	0.345	1	Mtb (H37Rv_ATCC 27294)	0.15	AlamarBlue/Resazurin/MABA method	0.525	Training	-0.0117	-0.175	0.7051	2.088	-0.1019	-0.1734	0.7665	-0.438	-0.6447	-0.5217	-0.7806	-0.7613
CHEMBL4461543	CCCOC(=O)C1=C(C)CS[C@@H]2[C@H](NC(=O)COc3ccc(OC)cc3)C(=O)N12	7d	'='	927.489	0.345	1	Mtb (MC2 6220_NRF)	0.122	Spectrophotometric assay (OD580-OD600)	0.28	Test	-0.0117	-0.175	-0.7227	-0.6754	0.1362	-0.0358	-0.2431	-0.1009	-0.0952	-0.1478	0.2976	-0.2079
CHEMBL3740260	COc1ccc(S(=O)(=O)N2CCN(c3ccc(OC[C@@]4(C)Cn5cc([N+](=O)[O-])nc5O4)cc3)CC2)cc1	7d	'='	944.144	0.345	1	Mtb (H37Rv_ATCC 27294)	0.15	AlamarBlue/Resazurin/MABA method	0.525	Training	-0.0117	-0.175	0.7051	2.088	0.0804	0.2063	0.7273	-0.438	-0.6447	-0.5217	-0.4902	-0.1024
CHEMBL4176944	CCCCCCCCn1cc(CN2CCC3(CC2)OCCS3)c2ccc(OC)cc21	7d	'='	950	0.345	1	Mtb (H37Rv_ATCC 27294)	0.15	Broth dilution method	0.052	Training	-0.0117	-0.175	-0.9051	-0.6754	0.0804	-0.2367	-0.8098	0.002	-0.0058	-0.0227	-0.0001	-0.033
CHEMBL4072370	Cc1ccc(C(=O)/C=C/c2ccc([N+](=O)[O-])s2)cc1	7d	'='	960	0.345	1	Mtb (INH-R)	0.024	AlamarBlue/Resazurin/MABA method	0.525	Test	-0.0117	-0.175	0.5714	0.1347	-0.006	0.0044	0.1035	-0.438	-0.6447	-0.5217	-0.8779	-0.6446
CHEMBL4532571	CCCCOc1ccc(CCC(=O)N[C@@H]2C(=O)N3C(c4nc(CCC)no4)=C(C)CS[C@H]23)cc1	7d	'='	969.832	0.345	1	Mtb (MC2 6220_NRF)	0.122	Spectrophotometric assay (OD580-OD600)	0.28	Test	-0.0117	-0.175	-0.634	0.0225	0.0972	0.078	-0.2052	-0.1009	-0.0952	-0.1478	0.2847	-0.0667
CHEMBL3741121	Cc1ccc(S(=O)(=O)N2CCN(c3ccc(OC[C@@]4(C)Cn5cc([N+](=O)[O-])nc5O4)cc3)CC2)cc1	7d	'='	973.558	0.345	1	Mtb (H37Rv_ATCC 27294)	0.15	AlamarBlue/Resazurin/MABA method	0.525	Training	-0.0117	-0.175	0.6969	2.088	0.0369	0.2063	0.7151	-0.438	-0.6447	-0.5217	-0.6422	-0.1301
CHEMBL4447268	CCCCOC(=O)C1=C(C)CS[C@@H]2[C@H](NC(=O)COc3ccc(Cl)cc3)C(=O)N12	7d	'='	979.655	0.345	1	Mtb (MC2 6220_NRF)	0.122	Spectrophotometric assay (OD580-OD600)	0.28	Training	-0.6411	0.5388	-0.5	-0.6754	-0.0277	-0.0358	-0.2456	0.3401	0.3151	-0.1034	0.0686	-0.1556
CHEMBL4576955	CCOC(=O)C1=C(C)CS[C@@H]2[C@H](NC(=O)CCc3ccc(OC)cc3)C(=O)N12	7d	'='	988.9	0.345	1	Mtb (MC2 6220_NRF)	0.122	Spectrophotometric assay (OD580-OD600)	0.28	Training	-0.0117	-0.175	-0.7309	-0.6754	0.1362	-0.0358	-0.2631	-0.1009	-0.0952	-0.1478	0.205	-0.2171
CHEMBL1951794	COc1cccc(CNC(=O)c2c(C)nc3cc(C)ccn23)c1	7d	'='	1000	0.345	1	Mtb (H37Rv_ATCC 27294)	0.15	AlamarBlue/Resazurin/MABA method	0.525	Test	-0.0117	-0.175	-0.8465	-0.6754	0.2192	0.0797	-0.6641	-0.438	-0.6447	-0.5217	-0.4727	-0.3537
CHEMBL3264873	CC1(C)CCc2c3c(c4oc(=O)c5c(c4c2O1)CCCC5)[C@H](O)[C@@H]([N+](=O)[O-])O3	7d	'='	1032.55	0.345	1	Mtb (MC2 6220_RF)	0.062	Spectrophotometric assay (OD580-OD600)	0.28	Test	-0.0117	-0.175	0.5113	0.1347	0.0396	-0.0973	0.0065	-0.1009	-0.0952	-0.1478	0.1001	-0.1773
CHEMBL3739991	C[C@]1(COc2ccc(NC(=O)Nc3ccc(C(F)(F)F)cc3)cc2)Cn2cc([N+](=O)[O-])nc2O1	7d	'='	1047.34	0.345	1	Mtb (H37Rv_ATCC 27294)	0.15	AlamarBlue/Resazurin/MABA method	0.525	Training	0.4178	0.5664	0.7487	0.1347	-0.1019	0.2063	0.6451	0.2204	0.0362	1.9349	-0.7806	-0.1411
CHEMBL4081203	Cc1ccccc1C(=O)/C=C/c1ccc([N+](=O)[O-])o1	7d	'='	1070	0.345	1	Mtb (INH-R)	0.024	AlamarBlue/Resazurin/MABA method	0.525	Training	-0.0117	-0.175	0.4585	0.1347	-0.006	0.0044	0.153	-0.438	-0.6447	-0.5217	-0.8979	-0.6975
CHEMBL4466042	CC1=C(c2nc(C)no2)N2C(=O)[C@@H](NC(=O)OCC(Cl)(Cl)Cl)[C@H]2SC1	7d	'='	1075.52	0.345	1	Mtb (MC2 6220_NRF)	0.122	Spectrophotometric assay (OD580-OD600)	0.28	Test	2.2934	2.9177	-0.5483	0.0225	-0.0277	-0.2635	-0.2555	-0.6952	0.9146	0.0348	-0.0728	-0.5374
CHEMBL4073310	O=C(/C=C/c1ccc([N+](=O)[O-])o1)c1ccc(I)cc1	7d	'='	1080	0.345	1	Mtb (INH-R)	0.024	AlamarBlue/Resazurin/MABA method	0.525	Training	-0.6071	1.6903	0.6433	0.1347	-0.061	0.0044	0.1538	-0.2997	2.8021	-0.5128	-1.0163	-0.2143
CHEMBL4081203	Cc1ccccc1C(=O)/C=C/c1ccc([N+](=O)[O-])o1	7d	'='	1080	0.345	1	Mtb (RMP-R)	0.014	AlamarBlue/Resazurin/MABA method	0.525	Training	-0.0117	-0.175	0.4585	0.1347	0.0118	-0.0088	0.0058	-0.438	-0.6447	-0.5217	-0.8979	-0.6975
CHEMBL3741575	COc1ccc(NC(=S)Nc2ccc(OC[C@@]3(C)Cn4cc([N+](=O)[O-])nc4O3)cc2)cc1	7d	'='	1097.69	0.345	1	Mtb (H37Rv_ATCC 27294)	0.15	AlamarBlue/Resazurin/MABA method	0.525	Training	-0.0117	-0.175	1.0121	0.1347	0.0804	0.2063	0.619	-0.438	-0.6447	-0.5217	-0.4902	-0.1522
CHEMBL4165658	CCCCCCCCn1cc(CN2CCC3(CC2)SCCS3)c2ccc(OC)cc21	7d	'='	1100	0.345	1	Mtb (H37Rv_ATCC 27294)	0.15	Broth dilution method	0.052	Test	-0.0117	-0.175	-0.7922	-0.6754	0.0804	-0.2367	-0.8809	0.002	-0.0058	-0.0227	-0.0001	-0.033
CHEMBL2147657	Cc1cc2nc(C)c(C(=O)OCc3ccccc3)n2c(C)n1	7d	'='	1100	0.345	1	Mtb (H37Rv_ATCC 27294)	0.15	AlamarBlue/Resazurin/MABA method	0.525	Training	-0.0117	-0.175	-0.9389	-0.4016	0.1757	0.0165	-0.7236	-0.438	-0.6447	-0.5217	-0.6518	-0.4926
CHEMBL3739539	CCOc1ccc(NC(=O)Nc2ccc(OC[C@@]3(C)Cn4cc([N+](=O)[O-])nc4O3)cc2)cc1	7d	'='	1102.63	0.345	1	Mtb (H37Rv_ATCC 27294)	0.15	AlamarBlue/Resazurin/MABA method	0.525	Training	-0.0117	-0.175	0.7459	0.1347	0.0369	0.2063	0.6761	-0.438	-0.6447	-0.5217	-0.5602	-0.1668
CHEMBL4443259	CCCc1noc(C2=C(C)CS[C@@H]3[C@H](NC(=O)CCc4ccc(F)cc4)C(=O)N23)n1	7d	'='	1114.96	0.345	1	Mtb (MC2 6220_NRF)	0.122	Spectrophotometric assay (OD580-OD600)	0.28	Training	-0.3801	0.122	-0.5981	0.0225	-0.0277	0.078	-0.236	-0.6727	0.0944	0.5637	0.0605	-0.0517
CHEMBL4102608	O=C(/C=C/c1ccc([N+](=O)[O-])o1)c1cccc(Br)c1	7d	'='	1120	0.345	1	Mtb (INH-R)	0.024	AlamarBlue/Resazurin/MABA method	0.525	Test	-0.5078	0.9361	0.7396	0.1347	-0.061	0.0044	0.1599	0.7532	1.0278	-0.5041	-1.0163	-0.4151
CHEMBL4072698	O=C(/C=C/c1ccc([N+](=O)[O-])o1)c1ccc(C2CCCCC2)cc1	7d	'='	1120	0.345	1	Mtb (RMP-R)	0.014	AlamarBlue/Resazurin/MABA method	0.525	Training	-0.0117	-0.175	0.4585	0.1347	-0.0298	-0.0088	0.0058	-0.438	-0.6447	-0.5217	-1.0163	-0.7067
CHEMBL3741726	CCc1ccc(NC(=O)Nc2ccc(OC[C@@]3(C)Cn4cc([N+](=O)[O-])nc4O3)cc2)cc1	7d	'='	1142.96	0.345	1	Mtb (H37Rv_ATCC 27294)	0.15	AlamarBlue/Resazurin/MABA method	0.525	Training	-0.0117	-0.175	0.7376	0.1347	0.0369	0.2063	0.6355	-0.438	-0.6447	-0.5217	-0.5768	-0.1665
CHEMBL4462910	CCCc1noc(C2=C(C)CS[C@@H]3[C@H](NC(=O)CCc4ccccc4Cl)C(=O)N23)n1	7d	'='	1163.42	0.345	1	Mtb (MC2 6220_NRF)	0.122	Spectrophotometric assay (OD580-OD600)	0.28	Training	-0.7052	0.6624	-0.4112	0.0225	-0.0277	0.078	-0.1968	1.5044	0.3152	-0.102	0.0605	-0.0008
CHEMBL4073310	O=C(/C=C/c1ccc([N+](=O)[O-])o1)c1ccc(I)cc1	7d	'='	1180	0.345	1	Mtb (RMP-R)	0.014	AlamarBlue/Resazurin/MABA method	0.525	Test	-0.6071	1.6903	0.6433	0.1347	-0.0298	-0.0088	0.0065	-0.2997	2.8021	-0.5128	-1.0163	-0.2143
CHEMBL3742376	C[C@]1(COc2ccc(S(=O)(=O)N3CCCCC3)cc2)Cn2cc([N+](=O)[O-])nc2O1	7d	'='	1183.54	0.345	1	Mtb (H37Rv_ATCC 27294)	0.15	AlamarBlue/Resazurin/MABA method	0.525	Training	-0.0117	-0.175	0.6968	2.088	-0.1019	-0.1734	0.7137	-0.438	-0.6447	-0.5217	-0.7806	-0.7613
CHEMBL4068974	O=C(/C=C/c1ccc([N+](=O)[O-])o1)c1ccc(-n2ccnc2)cc1	7d	'='	1190	0.345	1	Mtb (RMP-R)	0.014	AlamarBlue/Resazurin/MABA method	0.525	Training	-0.0117	-0.175	0.5557	0.1347	-0.0298	0.0482	0.0252	-0.438	-0.6447	-0.5217	-1.0163	-0.4185
CHEMBL4072370	Cc1ccc(C(=O)/C=C/c2ccc([N+](=O)[O-])s2)cc1	7d	'='	1210	0.345	1	Mtb (RMP-R)	0.014	AlamarBlue/Resazurin/MABA method	0.525	Training	-0.0117	-0.175	0.5714	0.1347	0.0118	-0.0088	-0.0315	-0.438	-0.6447	-0.5217	-0.8779	-0.6446
CHEMBL7438	O=[N+]([O-])c1cc2ccccc2o1	7d	'='	1226.02	0.345	1	Mtb (MC2 6220_RF)	0.062	Spectrophotometric assay (OD580-OD600)	0.28	Test	-0.0117	-0.175	0.4583	0.1347	-0.1381	-0.0162	-0.0206	-0.1009	-0.0952	-0.1478	-0.2943	-0.0799
CHEMBL4072698	O=C(/C=C/c1ccc([N+](=O)[O-])o1)c1ccc(C2CCCCC2)cc1	7d	'='	1230	0.345	1	Mtb (INH-R)	0.024	AlamarBlue/Resazurin/MABA method	0.525	Training	-0.0117	-0.175	0.4585	0.1347	-0.061	0.0044	0.153	-0.438	-0.6447	-0.5217	-1.0163	-0.7067
CHEMBL4456693	CCOC(=O)C1=C(C)CS[C@@H]2[C@H](NC(=O)CCc3ccccc3)C(=O)N12	7d	'='	1255.14	0.345	1	Mtb (MC2 6220_NRF)	0.122	Spectrophotometric assay (OD580-OD600)	0.28	Training	-0.0117	-0.175	-0.7392	-0.6754	-0.0277	-0.0358	-0.274	-0.1009	-0.0952	-0.1478	-0.0068	-0.2537
CHEMBL4464261	CCOC(=O)C1=C(C)CS[C@@H]2[C@H](NC(=O)COc3ccc(OC)cc3)C(=O)N12	7d	'='	1303.94	0.345	1	Mtb (MC2 6220_NRF)	0.122	Spectrophotometric assay (OD580-OD600)	0.28	Training	-0.0117	-0.175	-0.7227	-0.6754	0.1362	-0.0358	-0.246	-0.1009	-0.0952	-0.1478	0.205	-0.2079
CHEMBL3739520	C[C@]1(COc2ccc(S(=O)(=O)N3CCC(c4ccccc4)CC3)cc2)Cn2cc([N+](=O)[O-])nc2O1	7d	'='	1343.87	0.345	1	Mtb (H37Rv_ATCC 27294)	0.15	AlamarBlue/Resazurin/MABA method	0.525	Test	-0.0117	-0.175	0.6968	2.088	-0.1019	0.2063	0.7041	-0.438	-0.6447	-0.5217	-0.7806	-0.1579
CHEMBL3741141	C[C@]1(COc2ccc(NC(=O)Nc3ccc(OC(F)(F)F)cc3)cc2)Cn2cc([N+](=O)[O-])nc2O1	7d	'='	1357.92	0.345	1	Mtb (H37Rv_ATCC 27294)	0.15	AlamarBlue/Resazurin/MABA method	0.525	Training	2.9775	0.3558	0.7871	0.1347	-0.1019	0.2063	0.6645	1.3988	-0.018	2.093	-0.7806	-0.1815
CHEMBL4068974	O=C(/C=C/c1ccc([N+](=O)[O-])o1)c1ccc(-n2ccnc2)cc1	7d	'='	1440	0.345	1	Mtb (INH-R)	0.024	AlamarBlue/Resazurin/MABA method	0.525	Training	-0.0117	-0.175	0.5557	0.1347	-0.061	0.0797	0.1786	-0.438	-0.6447	-0.5217	-1.0163	-0.4185
CHEMBL3264889	CCCc1cc(=O)oc2c1c(OCc1ccc(F)cc1)cc1oc([N+](=O)[O-])cc12	7d	'='	1509.97	0.345	1	Mtb (H37Rv)	0.368	Spectrophotometric assay (OD580-OD600)	0.28	Training	-0.3801	0.1232	0.5113	0.1347	-0.9537	-0.3333	1.6444	-0.6727	0.0942	0.5637	-0.0783	0.4425
CHEMBL4468496	CCCOC(=O)C1=C(C)CS[C@@H]2[C@H](NC(=O)CCc3ccccc3)C(=O)N12	7d	'='	1544.44	0.345	1	Mtb (MC2 6220_NRF)	0.122	Spectrophotometric assay (OD580-OD600)	0.28	Test	-0.0117	-0.175	-0.7392	-0.6754	-0.0277	-0.0358	-0.2711	-0.1009	-0.0952	-0.1478	0.0858	-0.2537
CHEMBL4572791	CCCc1noc(C2=C(C)CS[C@@H]3[C@H](NC(=O)Cc4ccc(C)cc4)C(=O)N23)n1	7d	'='	1551.44	0.345	1	Mtb (MC2 6220_NRF)	0.122	Spectrophotometric assay (OD580-OD600)	0.28	Training	-0.0117	-0.175	-0.6423	0.0225	0.0972	0.078	-0.2297	-0.1009	-0.0952	-0.1478	0.1615	-0.0793
CHEMBL4460987	CCCOC(=O)C1=C(C)CS[C@@H]2[C@H](NC(=O)COc3ccc(Cl)cc3)C(=O)N12	7d	'='	1553.27	0.345	1	Mtb (MC2 6220_NRF)	0.122	Spectrophotometric assay (OD580-OD600)	0.28	Training	-0.6411	0.5388	-0.5	-0.6754	-0.0277	-0.0358	-0.246	0.3401	0.3151	-0.1034	0.0858	-0.1556
CHEMBL3740463	C[C@]1(COc2ccc(S(=O)(=O)N3CCN(c4cccc(Cl)c4)CC3)cc2)Cn2cc([N+](=O)[O-])nc2O1	7d	'='	1554.34	0.345	1	Mtb (H37Rv_ATCC 27294)	0.15	AlamarBlue/Resazurin/MABA method	0.525	Training	-0.5757	0.6089	0.9279	2.088	-0.1019	0.2063	0.7245	0.2024	-0.0843	-0.4598	-0.7806	-0.0309
CHEMBL4474931	CCCCOC(=O)C1=C(C)CS[C@@H]2[C@H](NC(=O)COc3ccc(OC)cc3)C(=O)N12	7d	'='	1634.02	0.345	1	Mtb (MC2 6220_NRF)	0.122	Spectrophotometric assay (OD580-OD600)	0.28	Test	-0.0117	-0.175	-0.7227	-0.6754	0.1362	-0.0358	-0.2426	-0.1009	-0.0952	-0.1478	0.2805	-0.2079
CHEMBL2356535	CCCOC(=O)C1=C(C)CS[C@@H]2[C@H](NC(=O)COc3ccccc3)C(=O)N12	7d	'='	1639.09	0.345	1	Mtb (MC2 6220_NRF)	0.122	Spectrophotometric assay (OD580-OD600)	0.28	Training	-0.0117	-0.175	-0.7309	-0.6754	-0.0277	-0.0358	-0.254	-0.1009	-0.0952	-0.1478	0.0858	-0.2445
CHEMBL4554322	CCCCOC(=O)C1=C(C)CS[C@@H]2[C@H](NC(=O)CCc3ccc(Cl)cc3)C(=O)N12	7d	'='	1647.75	0.345	1	Mtb (MC2 6220_NRF)	0.122	Spectrophotometric assay (OD580-OD600)	0.28	Training	-0.6411	0.5451	-0.5082	-0.6754	-0.0277	-0.0358	-0.2627	0.3401	0.3127	-0.1034	0.0686	-0.1649
CHEMBL3264867	CCc1c(F)c(=O)oc2c1c1c(c3oc([N+](=O)[O-])cc32)C=CC(C)(C)O1	7d	'='	1669.87	0.345	1	Mtb (H37Rv)	0.368	Spectrophotometric assay (OD580-OD600)	0.28	Training	-0.4663	0.332	0.5113	0.1347	-0.5193	-0.9275	1.7262	0.4579	0.1034	0.6418	0.1941	-0.0374
CHEMBL3264884	CCCc1cc(=O)oc2c1c1c(c3oc([N+](=O)[O-])cc32)CCC(C)(C)O1	7d	'='	1678.98	0.345	1	Mtb (H37Rv)	0.368	Spectrophotometric assay (OD580-OD600)	0.28	Test	-0.0117	-0.175	0.4671	0.1347	-0.5193	-0.9275	1.7182	-0.1009	-0.0952	-0.1478	0.3161	-0.0278
CHEMBL4587868	CCOC(=O)C1=C(C)CS[C@@H]2[C@H](NC(=O)COc3ccccc3)C(=O)N12	7d	'='	1753.31	0.345	1	Mtb (MC2 6220_NRF)	0.122	Spectrophotometric assay (OD580-OD600)	0.28	Training	-0.0117	-0.175	-0.7309	-0.6754	-0.0277	-0.0358	-0.2569	-0.1009	-0.0952	-0.1478	-0.0068	-0.2445
CHEMBL4530873	CCCc1noc(C2=C(C)CS[C@@H]3[C@H](NC(=O)Cc4ccc(OC)cc4)C(=O)N23)n1	7d	'='	1796.92	0.345	1	Mtb (MC2 6220_NRF)	0.122	Spectrophotometric assay (OD580-OD600)	0.28	Training	-0.0117	-0.175	-0.634	0.0225	0.1362	0.078	-0.2187	-0.1009	-0.0952	-0.1478	0.2723	-0.059
CHEMBL4472081	CC1=C(C(=O)OCc2ccccc2)N2C(=O)[C@@H](NC(=O)COc3ccc(Cl)cc3)[C@H]2SC1	7d	'='	1839.52	0.345	1	Mtb (MC2 6220_NRF)	0.122	Spectrophotometric assay (OD580-OD600)	0.28	Training	-0.6411	0.5388	-0.5	-0.6754	-0.1525	0.3056	-0.2432	0.3401	0.3151	-0.1034	-0.1556	0.286
CHEMBL4102608	O=C(/C=C/c1ccc([N+](=O)[O-])o1)c1cccc(Br)c1	7d	'='	1880	0.345	1	Mtb (RMP-R)	0.014	AlamarBlue/Resazurin/MABA method	0.525	Test	-0.5078	0.9361	0.7396	0.1347	-0.0298	-0.0088	0.0111	0.7532	1.0278	-0.5041	-1.0163	-0.4151
CHEMBL3741133	Cc1ccc(NC(=S)Nc2ccc(OC[C@@]3(C)Cn4cc([N+](=O)[O-])nc4O3)cc2)cc1	7d	'='	1888.51	0.345	1	Mtb (H37Rv_ATCC 27294)	0.15	AlamarBlue/Resazurin/MABA method	0.525	Training	-0.0117	-0.175	1.0039	0.1347	0.0369	0.2063	0.6069	-0.438	-0.6447	-0.5217	-0.6422	-0.1799
CHEMBL4545959	COc1ccc(CCC(=O)N[C@@H]2C(=O)N3C(C(=O)OC4CCCC4)=C(C)CS[C@H]23)cc1	7d	'='	1889.55	0.345	1	Mtb (MC2 6220_NRF)	0.122	Spectrophotometric assay (OD580-OD600)	0.28	Training	-0.0117	-0.175	-0.7309	-0.6754	0.0114	-0.0358	-0.2612	-0.1009	-0.0952	-0.1478	0.0563	-0.2171
CHEMBL2147652	COc1ccc(-c2ccc(C(=O)OCc3ccccc3)cn2)cc1	7d	'='	1900	0.345	1	Mtb (H37Rv_ATCC 27294)	0.15	AlamarBlue/Resazurin/MABA method	0.525	Training	-0.0117	-0.175	-1.0278	-0.4016	-0.0584	0.3328	-0.7472	-0.438	-0.6447	-0.5217	-0.7259	0.0022
CHEMBL1951793	COc1ccccc1CNC(=O)c1c(C)nc2cc(C)ccn12	7d	'='	1900	0.345	1	Mtb (H37Rv_ATCC 27294)	0.15	AlamarBlue/Resazurin/MABA method	0.525	Test	-0.0117	-0.175	-0.8465	-0.6754	0.2192	0.0797	-0.6678	-0.438	-0.6447	-0.5217	-0.4729	-0.3514
CHEMBL3264875	CCCc1cc(=O)oc2c1c(-c1ccc(F)cc1)cc1oc([N+](=O)[O-])cc12	7d	'='	1905.64	0.345	1	Mtb (MC2 6220_RF)	0.062	Spectrophotometric assay (OD580-OD600)	0.28	Training	-0.3789	0.1432	0.5031	0.1347	-0.0493	0.2269	-0.0279	-0.6727	0.0896	0.5623	-0.0783	0.4078
CHEMBL4061960	Cc1cccc(C(=O)/C=C/c2ccc([N+](=O)[O-])o2)c1	7d	'='	1930	0.345	1	Mtb (INH-R)	0.024	AlamarBlue/Resazurin/MABA method	0.525	Training	-0.0117	-0.175	0.4585	0.1347	-0.006	0.0044	0.153	-0.438	-0.6447	-0.5217	-0.8784	-0.7002
CHEMBL4437665	CCCCOC(=O)C1C(C)=CS[C@@H]2[C@H](NC(=O)COc3ccccc3)C(=O)N12	7d	'='	1953.08	0.345	1	Mtb (MC2 6220_NRF)	0.122	Spectrophotometric assay (OD580-OD600)	0.28	Training	-0.0117	-0.175	-0.7309	-0.6754	-0.0277	-0.0358	-0.2513	-0.1009	-0.0952	-0.1478	0.0822	-0.2445
CHEMBL3741017	C[C@]1(COc2ccc(N3CCN(S(=O)(=O)c4ccccc4)CC3)cc2)Cn2cc([N+](=O)[O-])nc2O1	7d	'='	2001.8	0.345	1	Mtb (H37Rv_ATCC 27294)	0.15	AlamarBlue/Resazurin/MABA method	0.525	Test	-0.0117	-0.175	0.6969	2.088	-0.1019	0.2063	0.7151	-0.438	-0.6447	-0.5217	-0.7806	-0.1526
CHEMBL3264906	CCCc1cc(=O)oc2c1c(OCCN1CCOCC1)cc1oc([N+](=O)[O-])c(COC(C)=O)c12	7d	'='	2107.61	0.345	1	Mtb (MC2 6220_RF)	0.062	Spectrophotometric assay (OD580-OD600)	0.28	Training	-0.0117	-0.175	0.476	0.1347	0.0396	-0.0162	-0.0191	-0.1009	-0.0952	-0.1478	-0.0025	-0.015
CHEMBL3264903	O=C(OCCOc1cc2c(c3oc(=O)c4c(c13)CCCC4)[C@H](O)[C@@H]([N+](=O)[O-])O2)c1cnccn1	7d	'<'	2130.33	0.345	1	Mtb (MC2 6220_RF)	0.062	Spectrophotometric assay (OD580-OD600)	0.28	Training	-0.0117	-0.175	0.5245	0.6824	-0.1381	0.0648	-0.0186	-0.1009	-0.0952	-0.1478	-0.2943	0.1346
CHEMBL3264895	CCCc1cc(=O)oc2c3c(cc(OCCOC(=O)c4cnccn4)c12)O[C@H]([N+](=O)[O-])[C@H]3O	7d	'<'	2186.27	0.345	1	Mtb (MC2 6220_RF)	0.062	Spectrophotometric assay (OD580-OD600)	0.28	Training	-0.0117	-0.175	0.5245	0.6824	-0.0493	0.0648	-0.0184	-0.1009	-0.0952	-0.1478	-0.0783	0.1371
CHEMBL3740737	CCc1ccc(NC(=S)Nc2ccc(OC[C@@]3(C)Cn4cc([N+](=O)[O-])nc4O3)cc2)cc1	7d	'='	2204.97	0.345	1	Mtb (H37Rv_ATCC 27294)	0.15	AlamarBlue/Resazurin/MABA method	0.525	Test	-0.0117	-0.175	1.0039	0.1347	0.0369	0.2063	0.6069	-0.438	-0.6447	-0.5217	-0.5768	-0.1665
CHEMBL4100154	CCCCc1ccc(C(=O)/C=C/c2ccc([N+](=O)[O-])o2)cc1	7d	'='	2230	0.345	1	Mtb (INH-R)	0.024	AlamarBlue/Resazurin/MABA method	0.525	Test	-0.0117	-0.175	0.4585	0.1347	-0.006	0.0044	0.153	-0.438	-0.6447	-0.5217	-0.709	-0.7048
CHEMBL4476844	CC1=C(c2nc(C)no2)N2C(=O)[C@@H](NC(=O)COc3ccccc3)[C@H]2SC1	7d	'='	2277.26	0.345	1	Mtb (MC2 6220_NRF)	0.122	Spectrophotometric assay (OD580-OD600)	0.28	Training	-0.0117	-0.175	-0.634	0.0225	-0.0277	0.078	-0.1982	-0.1009	-0.0952	-0.1478	-0.0728	-0.0895
CHEMBL4437434	CCCc1noc(C2=C(C)CS[C@@H]3[C@H](NC(=O)CCc4ccc(C)cc4)C(=O)N23)n1	7d	'='	2297.56	0.345	1	Mtb (MC2 6220_NRF)	0.122	Spectrophotometric assay (OD580-OD600)	0.28	Training	-0.0117	-0.175	-0.6423	0.0225	0.0972	0.078	-0.2257	-0.1009	-0.0952	-0.1478	0.1615	-0.0733
CHEMBL4097597	CCCCCCCCn1cc(CN2CCC3(CC2)OCCO3)c2ccc(OC)cc21	7d	'='	2300	0.345	1	Mtb (H37Rv_ATCC 27294)	0.15	Broth dilution method	0.052	Test	-0.0117	-0.175	-1.018	-0.6754	0.0804	-0.2367	-0.6695	0.002	-0.0058	-0.0227	-0.0001	-0.033
CHEMBL2147656	Cc1nc2ncccn2c1C(=O)OCc1ccccc1	7d	'='	2300	0.345	1	Mtb (H37Rv_ATCC 27294)	0.15	AlamarBlue/Resazurin/MABA method	0.525	Training	-0.0117	-0.175	-0.8544	-0.4016	-0.1019	0.0165	-0.674	-0.438	-0.6447	-0.5217	-0.901	-0.5195
CHEMBL3264871	Cc1c(F)c(=O)oc2c1c1c(c3oc([N+](=O)[O-])cc32)CCC(C)(C)O1	7d	'='	2303.48	0.345	1	Mtb (MC2 6220_RF)	0.062	Spectrophotometric assay (OD580-OD600)	0.28	Training	-0.6901	0.3012	0.5113	0.1347	0.1285	-0.0162	0.0138	0.4597	0.1054	0.6134	0.1878	-0.0264
CHEMBL3264896	O=c1oc2c3c(cc(OCCN4CCOCC4)c2c2c1CCCC2)O[C@H]([N+](=O)[O-])[C@H]3O	7d	'<'	2312.51	0.345	1	Mtb (MC2 6220_RF)	0.062	Spectrophotometric assay (OD580-OD600)	0.28	Training	-0.0117	-0.175	0.5197	0.1347	-0.1381	-0.0973	0.0136	-0.1009	-0.0952	-0.1478	-0.2943	-0.1839
CHEMBL3742083	Cc1ccccc1NC(=O)Nc1ccc(OC[C@@]2(C)Cn3cc([N+](=O)[O-])nc3O2)cc1	7d	'='	2361.67	0.345	1	Mtb (H37Rv_ATCC 27294)	0.15	AlamarBlue/Resazurin/MABA method	0.525	Test	-0.0117	-0.175	0.7376	0.1347	0.0369	0.2063	0.6261	-0.438	-0.6447	-0.5217	-0.6513	-0.1772
CHEMBL4472841	COC(=O)C1=C(C)CS[C@@H]2[C@H](NC(=O)COc3ccc(Cl)cc3)C(=O)N12	7d	'='	2393.85	0.345	1	Mtb (MC2 6220_NRF)	0.122	Spectrophotometric assay (OD580-OD600)	0.28	Training	-0.6411	0.5388	-0.5	-0.6754	0.0114	-0.0358	-0.2433	0.3401	0.3151	-0.1034	0.0492	-0.1556
CHEMBL3264893	O=[N+]([O-])C1Cc2ccccc2O1	7d	'='	2422.04	0.345	1	Mtb (MC2 6220_RF)	0.062	Spectrophotometric assay (OD580-OD600)	0.28	Training	-0.0117	-0.175	0.4583	0.1347	-0.1381	-0.0973	-0.0199	-0.1009	-0.0952	-0.1478	-0.2943	-0.2405
CHEMBL3739767	C[C@]1(COc2ccc(S(=O)(=O)N3CCCC3)cc2)Cn2cc([N+](=O)[O-])nc2O1	7d	'='	2448.34	0.345	1	Mtb (H37Rv_ATCC 27294)	0.15	AlamarBlue/Resazurin/MABA method	0.525	Training	-0.0117	-0.175	0.6968	2.088	-0.1019	-0.1734	0.7137	-0.438	-0.6447	-0.5217	-0.7806	-0.7613
CHEMBL4455977	CCCc1noc(C2=C(C)CS[C@@H]3[C@H](NC(=O)c4ccc(Cl)cc4)C(=O)N23)n1	7d	'='	2530.38	0.345	1	Mtb (MC2 6220_NRF)	0.122	Spectrophotometric assay (OD580-OD600)	0.28	Test	-0.6373	0.5576	-0.4112	0.0225	-0.0277	0.078	-0.2478	0.3401	0.3071	-0.1036	0.0605	0.0018
CHEMBL4451773	CCOC(=O)C1=C(C)CS[C@@H]2[C@H](NC(=O)COc3ccc(Cl)cc3)C(=O)N12	7d	'='	2604.17	0.345	1	Mtb (MC2 6220_NRF)	0.122	Spectrophotometric assay (OD580-OD600)	0.28	Training	-0.6411	0.5388	-0.5	-0.6754	-0.0277	-0.0358	-0.249	0.3401	0.3151	-0.1034	-0.0068	-0.1556
CHEMBL4444743	CCCc1noc(C2=C(C)CS[C@@H]3[C@H](NC(=O)Cc4ccccc4)C(=O)N23)n1	7d	'='	2609.85	0.345	1	Mtb (MC2 6220_NRF)	0.122	Spectrophotometric assay (OD580-OD600)	0.28	Training	-0.0117	-0.175	-0.6423	0.0225	-0.0277	0.078	-0.2297	-0.1009	-0.0952	-0.1478	0.0605	-0.0956
CHEMBL4459905	COc1ccc(CCC(=O)N[C@@H]2C(=O)N3C(c4nc(C)no4)=C(C)CS[C@H]23)cc1	7d	'='	2726.24	0.345	1	Mtb (MC2 6220_NRF)	0.122	Spectrophotometric assay (OD580-OD600)	0.28	Training	-0.0117	-0.175	-0.634	0.0225	0.1362	0.078	-0.2044	-0.1009	-0.0952	-0.1478	0.139	-0.0621
CHEMBL4468454	CC1=C(c2nc(C)no2)N2C(=O)[C@@H](NC(=O)Cc3ccc(Cl)cc3)[C@H]2SC1	7d	'='	2790.95	0.345	1	Mtb (MC2 6220_NRF)	0.122	Spectrophotometric assay (OD580-OD600)	0.28	Test	-0.6411	0.5493	-0.4112	0.0225	-0.0277	0.078	-0.2113	0.3401	0.3114	-0.1034	-0.0728	-0.0159
CHEMBL4587642	CC1=C(c2nc(C)no2)N2C(=O)[C@@H](NC(=O)OCC(C)(C)C)[C@H]2SC1	7d	'='	2810.83	0.345	1	Mtb (MC2 6220_NRF)	0.122	Spectrophotometric assay (OD580-OD600)	0.28	Training	-0.0117	-0.175	-0.6419	0.0225	0.3468	-0.2635	-0.247	-0.1009	-0.0952	-0.1478	0.7569	-0.5374
CHEMBL3264902	CCCc1cc(=O)oc2c3c(cc(OCCO)c12)O[C@H]([N+](=O)[O-])[C@H]3O	7d	'<'	2846.49	0.345	1	Mtb (MC2 6220_RF)	0.062	Spectrophotometric assay (OD580-OD600)	0.28	Training	-0.0117	-0.175	0.5555	0.1347	-0.0493	-0.0973	0.051	-0.1009	-0.0952	-0.1478	-0.0783	-0.1814
CHEMBL4527610	CC1=C(c2nc(C)no2)N2C(=O)[C@@H](NC(=O)COc3ccc(Cl)cc3)[C@H]2SC1	7d	'='	2851.17	0.345	1	Mtb (MC2 6220_NRF)	0.122	Spectrophotometric assay (OD580-OD600)	0.28	Training	-0.6411	0.5389	-0.403	0.0225	-0.0277	0.078	-0.1902	0.3401	0.3151	-0.1034	-0.0728	-0.0007
CHEMBL4457490	CCCc1noc(C2=C(C)CS[C@@H]3[C@H](NC(=O)COc4ccc(Cl)cc4)C(=O)N23)n1	7d	'='	3029.43	0.345	1	Mtb (MC2 6220_NRF)	0.122	Spectrophotometric assay (OD580-OD600)	0.28	Test	-0.6411	0.5389	-0.403	0.0225	-0.0277	0.078	-0.2007	0.3401	0.3151	-0.1034	0.0605	0.0084
CHEMBL1384	NC[C@H]1O[C@H](O[C@@H]2[C@@H](N)C[C@@H](N)[C@H](O[C@H]3O[C@H](CO)[C@@H](O)[C@H](N)[C@H]3O)[C@H]2O)[C@H](O)[C@@H](O)[C@@H]1O	7d	'='	3125	0.345	1	Mtb (H37Rv_ATCC 27294)	0.15	AlamarBlue/Resazurin/MABA method	0.525	Training	-0.0117	-0.175	-0.2913	-0.6754	-0.2406	-0.7429	0.1821	-0.438	-0.6447	-0.5217	-1.0163	-1.7665
CHEMBL4562473	COc1ccc(OCC(=O)N[C@@H]2C(=O)N3C(C(=O)OCc4ccccc4)=C(C)CS[C@H]23)cc1	7d	'='	3286.88	0.345	1	Mtb (MC2 6220_NRF)	0.122	Spectrophotometric assay (OD580-OD600)	0.28	Training	-0.0117	-0.175	-0.7227	-0.6754	0.0114	0.3056	-0.2402	-0.1009	-0.0952	-0.1478	0.0563	0.2338
CHEMBL3741495	CC(C)(C)OC(=O)Nc1ccc(OC[C@@]2(C)Cn3cc([N+](=O)[O-])nc3O2)cc1	7d	'='	3432.38	0.345	1	Mtb (H37Rv_ATCC 27294)	0.15	AlamarBlue/Resazurin/MABA method	0.525	Training	-0.0117	-0.175	0.6472	0.1347	0.3145	-0.1734	0.5508	-0.438	-0.6447	-0.5217	0.1451	-0.8009
CHEMBL4091493	O=C(/C=C/c1ccc([N+](=O)[O-])o1)c1ccc(-c2ccccc2)cc1	7d	'='	3450	0.345	1	Mtb (RMP-R)	0.014	AlamarBlue/Resazurin/MABA method	0.525	Test	-0.0117	-0.175	0.4585	0.1347	-0.0298	0.1051	0.0058	-0.438	-0.6447	-0.5217	-1.0163	-0.1369
CHEMBL2147650	O=C(OCc1ccccc1)c1cc(-c2ccccc2)[nH]n1	7d	'='	3500	0.345	1	Mtb (H37Rv_ATCC 27294)	0.15	AlamarBlue/Resazurin/MABA method	0.525	Training	-0.0117	-0.175	-1.0011	0.1632	-0.2406	0.2063	-0.7316	-0.438	-0.6447	-0.5217	-1.0163	-0.2291
CHEMBL2147648	O=C(OCc1ccccc1)[C@@H]1CSC(c2ccccc2)=N1	7d	'='	3500	0.345	1	Mtb (H37Rv_ATCC 27294)	0.15	AlamarBlue/Resazurin/MABA method	0.525	Training	-0.0117	-0.175	-0.9149	-0.6754	-0.2406	0.0165	-0.7236	-0.438	-0.6447	-0.5217	-1.0163	-0.5469
CHEMBL4483411	COC(=O)C1=C(C)CS[C@@H]2[C@H](NC(=O)CCc3ccccc3)C(=O)N12	7d	'='	3523.47	0.345	1	Mtb (MC2 6220_NRF)	0.122	Spectrophotometric assay (OD580-OD600)	0.28	Training	-0.0117	-0.175	-0.7392	-0.6754	0.0114	-0.0358	-0.2684	-0.1009	-0.0952	-0.1478	0.0492	-0.2537
CHEMBL4457712	CCC(C)OC(=O)C1=C(C)CS[C@@H]2[C@H](NC(=O)CCc3ccc(OC)cc3)C(=O)N12	7d	'='	3629.72	0.345	1	Mtb (MC2 6220_NRF)	0.122	Spectrophotometric assay (OD580-OD600)	0.28	Test	-0.0117	-0.175	-0.7309	-0.6754	0.2611	-0.0358	-0.2636	-0.1009	-0.0952	-0.1478	0.4093	-0.2171
CHEMBL4456687	C#CCOC(=O)C1=C(C)CS[C@@H]2[C@H](NC(=O)COc3ccc(Cl)cc3)C(=O)N12	7d	'='	3635.33	0.345	1	Mtb (MC2 6220_NRF)	0.122	Spectrophotometric assay (OD580-OD600)	0.28	Training	-0.6411	0.5388	-0.5	-0.6754	-0.1412	-0.0358	-0.2429	0.3401	0.3151	-0.1034	-0.1623	-0.1556
CHEMBL4061960	Cc1cccc(C(=O)/C=C/c2ccc([N+](=O)[O-])o2)c1	7d	'='	3780	0.345	1	Mtb (RMP-R)	0.014	AlamarBlue/Resazurin/MABA method	0.525	Training	-0.0117	-0.175	0.4585	0.1347	0.0118	-0.0088	0.0058	-0.438	-0.6447	-0.5217	-0.8784	-0.7002
CHEMBL3739492	C[C@]1(COc2ccc(NC(=O)Nc3ccccc3F)cc2)Cn2cc([N+](=O)[O-])nc2O1	7d	'='	3907.44	0.345	1	Mtb (H37Rv_ATCC 27294)	0.15	AlamarBlue/Resazurin/MABA method	0.525	Training	-0.3814	0.2081	0.7818	0.1347	-0.1019	0.2063	0.6244	-0.8991	-0.3746	0.5058	-0.7806	-0.1484
CHEMBL2237038	O=C1/C(=N\c2ccc(/N=C/c3ccc(Br)cc3)cc2)c2ccccc2N1Cc1ccccc1	7d	'='	4260	0.345	1	Mtb (H37Rv_ATCC 27294)	0.15	AlamarBlue/Resazurin/MABA method	0.525	Test	-0.6606	0.8728	-0.6582	-0.6754	-0.2406	0.7758	-0.6977	0.7122	1.0526	-0.5044	-1.0163	0.9323
CHEMBL4585157	CC1=C(c2nc(C)no2)N2C(=O)[C@@H](NC(=O)Cc3ccccc3)[C@H]2SC1	7d	'='	4346.3	0.345	1	Mtb (MC2 6220_NRF)	0.122	Spectrophotometric assay (OD580-OD600)	0.28	Training	-0.0117	-0.175	-0.6423	0.0225	-0.0277	0.078	-0.2192	-0.1009	-0.0952	-0.1478	-0.0728	-0.1047
CHEMBL1086710	O=C(OCc1ccccc1)[C@@H]1COC(c2ccccc2)=N1	7d	'='	4400	0.345	1	Mtb (H37Rv_ATCC 27294)	0.15	AlamarBlue/Resazurin/MABA method	0.525	Training	-0.0117	-0.175	-1.0357	-0.6754	-0.2406	0.0165	-0.7627	-0.438	-0.6447	-0.5217	-1.0163	-0.5625
CHEMBL3741467	COc1ccc(NC(=O)Nc2ccc(OC[C@@]3(C)Cn4cc([N+](=O)[O-])nc4O3)cc2)cc1	7d	'='	4551.35	0.345	1	Mtb (H37Rv_ATCC 27294)	0.15	AlamarBlue/Resazurin/MABA method	0.525	Training	-0.0117	-0.175	0.7459	0.1347	0.0804	0.2063	0.6476	-0.438	-0.6447	-0.5217	-0.4902	-0.1522
CHEMBL4435686	CC1=C(c2nc(C)no2)N2C(=O)[C@@H](NC(=O)Cc3ccc(C)cc3)[C@H]2SC1	7d	'='	4551.84	0.345	1	Mtb (MC2 6220_NRF)	0.122	Spectrophotometric assay (OD580-OD600)	0.28	Test	-0.0117	-0.175	-0.6423	0.0225	0.0972	0.078	-0.2192	-0.1009	-0.0952	-0.1478	0.0282	-0.0883
CHEMBL4100154	CCCCc1ccc(C(=O)/C=C/c2ccc([N+](=O)[O-])o2)cc1	7d	'='	4700	0.345	1	Mtb (RMP-R)	0.014	AlamarBlue/Resazurin/MABA method	0.525	Training	-0.0117	-0.175	0.4585	0.1347	0.0118	-0.0088	0.0058	-0.438	-0.6447	-0.5217	-0.709	-0.7048
CHEMBL3264866	Cc1c(Cc2ccccc2)c(=O)oc2c1c1c(c3oc([N+](=O)[O-])cc32)C=CC(C)(C)O1	7d	'='	4791.34	0.345	1	Mtb (MC2 6220_RF)	0.062	Spectrophotometric assay (OD580-OD600)	0.28	Training	-0.0117	-0.175	0.4671	0.1347	0.1285	0.2269	0.0027	-0.1009	-0.0952	-0.1478	0.1172	0.3954
CHEMBL1950387	COc1ccc(/C=C/C(=O)c2cccc(Br)c2)cc1	7d	'='	4940	0.345	1	Mtb (INH-R)	0.024	AlamarBlue/Resazurin/MABA method	0.525	Training	-0.5078	0.9377	-0.7534	-0.6754	0.0112	0.0546	-0.3331	0.7532	1.0277	-0.5041	-0.7259	-0.2181
CHEMBL64	NNC(=O)c1ccncc1	7d	'>'	5000	0.345	-1	Mtb (INH-R)	0.024	AlamarBlue/Resazurin/MABA method	0.525	Training	-0.0117	-0.175	-0.8932	1.9201	-0.061	-0.1211	-0.3209	-0.438	-0.6447	-0.5217	-1.0163	-1.2444
CHEMBL4544246	COC(=O)C1=C(C)CS[C@@H]2[C@H](NC(=O)COc3ccc(OC)cc3)C(=O)N12	7d	'='	5121.93	0.345	-1	Mtb (MC2 6220_NRF)	0.122	Spectrophotometric assay (OD580-OD600)	0.28	Training	-0.0117	-0.175	-0.7227	-0.6754	0.1753	-0.0358	-0.2403	-0.1009	-0.0952	-0.1478	0.261	-0.2079
CHEMBL3264879	CC1(C)C=Cc2c(c3c(-c4ccccc4)cc(=O)oc3c3cc([N+](=O)[O-])oc23)O1	7d	'='	5136.63	0.345	-1	Mtb (MC2 6220_RF)	0.062	Spectrophotometric assay (OD580-OD600)	0.28	Training	-0.0117	-0.175	0.4671	0.1347	0.0396	0.2269	0.0029	-0.1009	-0.0952	-0.1478	0.0453	0.3853
CHEMBL3426282	O=C1NC(c2c[nH]c3ccc(I)cc23)Nc2ccccc21	7d	'='	5200	0.345	-1	Mtb (H37Rv)	0.368	Broth dilution method	0.052	Training	-0.4776	1.8225	-0.6974	-0.6754	-1.1709	-0.3333	-0.1715	0.0562	1.0405	-0.0199	-0.1888	0.3068
CHEMBL4547024	CCSC(=O)N[C@@H]1C(=O)N2C(c3nc(C)no3)=C(C)CS[C@H]12	7d	'='	5404.93	0.345	-1	Mtb (MC2 6220_NRF)	0.122	Spectrophotometric assay (OD580-OD600)	0.28	Test	-0.0117	-0.175	-0.5211	0.0225	0.0972	-0.2635	-0.343	-0.1009	-0.0952	-0.1478	0.04	-0.5374
CHEMBL3264826	CCCc1cc(=O)oc2cc(OCC=C(C)C)c3c(c12)OC(C)(C)C=C3	7d	'='	5642.54	0.345	-1	Mtb (MC2 6220_NRF)	0.122	Spectrophotometric assay (OD580-OD600)	0.28	Training	-0.0117	-0.175	-1.0258	-0.6754	0.3468	-0.0358	-0.3406	-0.1009	-0.0952	-0.1478	0.6167	-0.2007
CHEMBL4452375	COC(=O)C1=C(C)CS[C@@H]2[C@H](NC(=O)COc3ccccc3)C(=O)N12	7d	'='	5711.76	0.345	-1	Mtb (MC2 6220_NRF)	0.122	Spectrophotometric assay (OD580-OD600)	0.28	Training	-0.0117	-0.175	-0.7309	-0.6754	0.0114	-0.0358	-0.2513	-0.1009	-0.0952	-0.1478	0.0492	-0.2445
CHEMBL214920	CC(C)CCOc1ccc(NC(=S)Nc2ccc(OCCC(C)C)cc2)cc1	7d	'='	5741.53	0.345	-1	Mtb (H37Rv_ATCC 27294)	0.15	AlamarBlue/Resazurin/MABA method	0.525	Training	-0.0117	-0.175	-0.5784	-0.6754	0.3145	0.0165	-0.6221	-0.438	-0.6447	-0.5217	0.3726	-0.5065
CHEMBL2147649	O=C(OCc1ccccc1)c1csc(-c2ccccc2)n1	7d	'='	6000	0.345	-1	Mtb (H37Rv_ATCC 27294)	0.15	AlamarBlue/Resazurin/MABA method	0.525	Test	-0.0117	-0.175	-0.9149	-0.6754	-0.2406	0.2063	-0.7199	-0.438	-0.6447	-0.5217	-1.0163	-0.1932
CHEMBL3264852	CCCc1cc(=O)oc2cc(N(C)C)c3c(c12)OC(C)(C)C=C3	7d	'='	6381.62	0.345	-1	Mtb (MC2 6220_NRF)	0.122	Spectrophotometric assay (OD580-OD600)	0.28	Training	-0.0117	-0.175	-1.034	-0.6754	0.425	-0.0358	-0.3501	-0.1009	-0.0952	-0.1478	0.8087	-0.1904
CHEMBL44884	CC[C@@H](CO)NCCN[C@@H](CC)CO	7d	'='	7000	0.345	-1	Mtb (H37Rv_ATCC 27294)	0.15	AlamarBlue/Resazurin/MABA method	0.525	Training	-0.0117	-0.175	-0.8848	-0.6754	0.0369	-0.7429	-0.4311	-0.438	-0.6447	-0.5217	-0.4825	-1.7665
CHEMBL2147749	CCOC(=O)c1coc(-c2ccccc2)n1	7d	'='	7500	0.345	-1	Mtb (H37Rv_ATCC 27294)	0.15	AlamarBlue/Resazurin/MABA method	0.525	Training	-0.0117	-0.175	-1.0357	-0.6754	-0.1019	-0.1734	-0.7673	-0.438	-0.6447	-0.5217	-0.8124	-0.8413
CHEMBL3741259	C[C@]1(COc2ccc(S(=O)(=O)N3CCN(C(=O)c4ccccc4)CC3)cc2)Cn2cc([N+](=O)[O-])nc2O1	7d	'='	7582.08	0.345	-1	Mtb (H37Rv_ATCC 27294)	0.15	AlamarBlue/Resazurin/MABA method	0.525	Test	-0.0117	-0.175	0.7878	2.088	-0.1019	0.2063	0.8335	-0.438	-0.6447	-0.5217	-0.7806	-0.1588
CHEMBL2029363	COc1ccc(/C=C/C(=O)c2cccc(I)c2)cc1	7d	'='	7750	0.345	-1	Mtb (INH-R)	0.024	AlamarBlue/Resazurin/MABA method	0.525	Training	-0.4845	1.7696	-0.8497	-0.6754	0.0112	0.0546	-0.339	-0.2664	2.7366	-0.5127	-0.7259	-0.0207
CHEMBL3740998	CCOC(=O)N1CCN(S(=O)(=O)c2ccc(OC[C@@]3(C)Cn4cc([N+](=O)[O-])nc4O3)cc2)CC1	7d	'='	8072.49	0.345	-1	Mtb (H37Rv_ATCC 27294)	0.15	AlamarBlue/Resazurin/MABA method	0.525	Test	-0.0117	-0.175	0.7882	2.088	0.0369	-0.1734	0.8262	-0.438	-0.6447	-0.5217	-0.5767	-0.7613
CHEMBL4446673	COc1ccc(CC(=O)N[C@@H]2C(=O)N3C(c4nc(C)no4)=C(C)CS[C@H]23)cc1	7d	'='	8115.67	0.345	-1	Mtb (MC2 6220_NRF)	0.122	Spectrophotometric assay (OD580-OD600)	0.28	Training	-0.0117	-0.175	-0.634	0.0225	0.1362	0.078	-0.2083	-0.1009	-0.0952	-0.1478	0.139	-0.0681
CHEMBL2029363	COc1ccc(/C=C/C(=O)c2cccc(I)c2)cc1	7d	'='	8310	0.345	-1	Mtb (RMP-R)	0.014	AlamarBlue/Resazurin/MABA method	0.525	Training	-0.4845	1.7696	-0.8497	-0.6754	0.0248	0.0292	-0.3661	-0.2664	2.7366	-0.5127	-0.7259	-0.0207
CHEMBL4473593	COC(=O)C1=C(C)CS[C@@H]2[C@H](NC(=O)CCc3ccc(OC)cc3)C(=O)N12	7d	'='	8400.35	0.345	-1	Mtb (MC2 6220_NRF)	0.122	Spectrophotometric assay (OD580-OD600)	0.28	Training	-0.0117	-0.175	-0.7309	-0.6754	0.1753	-0.0358	-0.2574	-0.1009	-0.0952	-0.1478	0.261	-0.2171
CHEMBL4100839	O=C(/C=C/c1ccc(Cl)s1)c1ccc(-n2ccnc2)cc1	7d	'='	8890	0.345	-1	Mtb (RMP-R)	0.014	AlamarBlue/Resazurin/MABA method	0.525	Training	0.0858	0.8591	-0.7425	-0.6754	-0.0298	0.0482	-0.3443	0.7686	-0.1952	-0.4532	-1.0163	-0.311
CHEMBL4100839	O=C(/C=C/c1ccc(Cl)s1)c1ccc(-n2ccnc2)cc1	7d	'='	9030	0.345	-1	Mtb (INH-R)	0.024	AlamarBlue/Resazurin/MABA method	0.525	Training	0.0858	0.8591	-0.7425	-0.6754	-0.061	0.0797	-0.3102	0.7686	-0.1952	-0.4532	-1.0163	-0.311
CHEMBL1950387	COc1ccc(/C=C/C(=O)c2cccc(Br)c2)cc1	7d	'='	9280	0.345	-1	Mtb (RMP-R)	0.014	AlamarBlue/Resazurin/MABA method	0.525	Training	-0.5078	0.9377	-0.7534	-0.6754	0.0248	0.0292	-0.3616	0.7532	1.0277	-0.5041	-0.7259	-0.2181
CHEMBL1951798	Cc1ccn2c(C(=O)NCc3ccc(Cl)c(Cl)c3)c(C)nc2c1	7d	'='	9300	0.345	-1	Mtb (H37Rv_ATCC 27294)	0.15	AlamarBlue/Resazurin/MABA method	0.525	Training	-0.1299	1.6234	-0.3928	-0.6754	0.0369	0.0797	-0.6368	2.257	0.6404	-0.3999	-0.7631	-0.1633
CHEMBL172	O[C@@H](c1cc(C(F)(F)F)nc2c(C(F)(F)F)cccc12)[C@H]1CCCCN1	7d	'='	10000	0.345	-1	Mtb (H37Rv_ATCC 27294)	0.15	AlamarBlue/Resazurin/MABA method	0.525	Training	0.9202	1.6041	-0.9355	-0.4016	-0.2406	-0.1734	-0.6256	0.5252	0.7017	4.6156	-1.0163	-0.7175
CHEMBL4474866	CCOC(=O)c1c(C)oc2nc(N3CCCC3)ccc12	7d	'='	10500	0.345	-1	Mtb (H37Rv_ATCC 27294)	0.15	AlamarBlue/Resazurin/MABA method	0.525	Training	-0.0117	-0.175	-1.0356	-0.4016	0.0369	-0.2999	-0.7665	-0.438	-0.6447	-0.5217	-0.7138	-0.9856
CHEMBL2147664	O=C(Nc1ccccc1)c1coc(-c2ccccc2)n1	7d	'='	11000	0.345	-1	Mtb (H37Rv_ATCC 27294)	0.15	AlamarBlue/Resazurin/MABA method	0.525	Test	-0.0117	-0.175	-0.9452	-0.6754	-0.2406	0.2063	-0.7085	-0.438	-0.6447	-0.5217	-1.0163	-0.2484
CHEMBL44884	CC[C@@H](CO)NCCN[C@@H](CC)CO	7d	'='	12500	0.345	-1	Mtb (H37Rv_ATCC 27294)	0.15	Broth dilution method	0.052	Training	-0.0117	-0.175	-0.8848	-0.6754	0.0369	-0.7429	-0.4311	0.002	-0.0058	-0.0227	-0.0203	-0.3092
CHEMBL4548995	CC1=C(C(=O)O/N=C(\C)N)N2C(=O)[C@@H](NC(=O)COc3ccccc3)[C@H]2SC1	7d	'='	13846	0.345	-1	Mtb (MC2 6220_NRF)	0.122	Spectrophotometric assay (OD580-OD600)	0.28	Training	-0.0117	-0.175	-0.6338	-0.2054	-0.0277	-0.0358	-0.2008	-0.1009	-0.0952	-0.1478	-0.0646	-0.2445
CHEMBL2147662	O=C(NC1CCCCC1)c1coc(-c2ccccc2)n1	7d	'='	14000	0.345	-1	Mtb (H37Rv_ATCC 27294)	0.15	AlamarBlue/Resazurin/MABA method	0.525	Training	-0.0117	-0.175	-0.9452	-0.6754	-0.2406	-0.1734	-0.6594	-0.438	-0.6447	-0.5217	-1.0163	-0.8447
CHEMBL2147670	CCCCCCNC(=O)c1csc(-c2ccccc2)n1	7d	'='	14000	0.345	-1	Mtb (H37Rv_ATCC 27294)	0.15	AlamarBlue/Resazurin/MABA method	0.525	Test	-0.0117	-0.175	-0.8244	-0.6754	-0.1019	-0.1734	-0.6391	-0.438	-0.6447	-0.5217	-0.709	-0.8006
CHEMBL3739576	CC(C)(C)OC(=O)N1CCN(c2ccc(OC[C@@]3(C)Cn4cc([N+](=O)[O-])nc4O3)cc2)CC1	7d	'='	14515.8	0.345	-1	Mtb (H37Rv_ATCC 27294)	0.15	AlamarBlue/Resazurin/MABA method	0.525	Training	-0.0117	-0.175	0.6473	0.1347	0.3145	-0.1734	0.6169	-0.438	-0.6447	-0.5217	0.1451	-0.7906
CHEMBL4085968	Ic1ccc(-c2nn(-c3ccccc3)cc2Cn2ccnc2)cc1	7d	'='	14662.4	0.345	-1	Mtb (H37Rv)	0.368	AlamarBlue/Resazurin/MABA method	0.525	Training	-0.6071	1.7144	-0.7546	-0.466	-1.1709	0.0628	-0.2172	-0.2997	2.7943	-0.5128	-1.0163	0.5545
CHEMBL2147669	O=C(NC1CCCCC1)c1csc(-c2ccccc2)n1	7d	'='	15000	0.345	-1	Mtb (H37Rv_ATCC 27294)	0.15	AlamarBlue/Resazurin/MABA method	0.525	Training	-0.0117	-0.175	-0.8244	-0.6754	-0.2406	-0.1734	-0.6184	-0.438	-0.6447	-0.5217	-1.0163	-0.8019
CHEMBL4564183	CC1=C(c2nc(C)no2)N2C(=O)[C@@H](NC(=O)OC(C)(C)C)[C@H]2SC1	7d	'='	15038.9	0.345	-1	Mtb (MC2 6220_NRF)	0.122	Spectrophotometric assay (OD580-OD600)	0.28	Test	-0.0117	-0.175	-0.6419	0.0225	0.3468	-0.2635	-0.2557	-0.1009	-0.0952	-0.1478	0.6024	-0.5374
CHEMBL4536176	FC(F)(F)c1ccc2c(c1)nc(-c1ccccc1)n2CCCNc1ccnc2cc(Cl)ccc12	7d	'='	15800	0.345	-1	Mtb (H37Rv)	0.368	AlamarBlue/Resazurin/MABA method	0.525	Training	-0.133	1.413	-0.6626	-0.4016	-1.1709	0.4589	-0.1039	0.8634	0.5651	1.9889	-1.0163	0.6399
CHEMBL2046463	CCOC(=O)c1cc(Cl)[n+]([O-])c2ccc(C)cc12	7d	'='	16296.6	0.345	-1	Mtb (H37Rv_ATCC 27294)	0.15	AlamarBlue/Resazurin/MABA method	0.525	Training	-0.3242	0.6963	0.1482	-0.1038	0.0369	-0.1734	-0.6434	-2.9127	-0.0882	-0.4438	-0.6745	-0.7234
CHEMBL4078921	Brc1ccc(-c2nn(-c3ccccc3)cc2Cn2ccnc2)cc1	7d	'='	16479.5	0.345	-1	Mtb (H37Rv)	0.368	AlamarBlue/Resazurin/MABA method	0.525	Training	-0.6587	0.896	-0.6583	-0.466	-1.1709	0.0628	-0.1941	0.7122	1.0429	-0.5044	-1.0163	0.3554
CHEMBL4075129	CC(C)=CCOc1cccc(NC(=O)Nc2ccccc2C)c1	7d	'='	16752.6	0.345	-1	Mtb (H37Rv_ATCC 27294)	0.15	AlamarBlue/Resazurin/MABA method	0.525	Test	-0.0117	-0.175	-0.8529	-0.6754	0.1757	0.0165	-0.6323	-0.438	-0.6447	-0.5217	-0.4	-0.5146
CHEMBL4063775	CC(C)=CCOc1cccc(NC(=O)Nc2cccc([N+](=O)[O-])c2)c1	7d	'='	17576.2	0.345	-1	Mtb (H37Rv_ATCC 27294)	0.15	AlamarBlue/Resazurin/MABA method	0.525	Training	-0.0117	-0.175	0.6401	0.1347	0.0369	0.0165	0.5432	-0.438	-0.6447	-0.5217	-0.5293	-0.5055
CHEMBL3264486	CCCc1cc(=O)oc2cc(OCCN3CCCCC3)c3c(c12)OC(C)(C)C=C3	7d	'='	17609.2	0.345	-1	Mtb (MC2 6220_NRF)	0.122	Spectrophotometric assay (OD580-OD600)	0.28	Training	-0.0117	-0.175	-1.0258	-0.6754	0.0972	-0.0358	-0.3345	-0.1009	-0.0952	-0.1478	0.2614	-0.199
CHEMBL2147663	CCCCCCNC(=O)c1coc(-c2ccccc2)n1	7d	'='	18000	0.345	-1	Mtb (H37Rv_ATCC 27294)	0.15	AlamarBlue/Resazurin/MABA method	0.525	Training	-0.0117	-0.175	-0.9452	-0.6754	-0.1019	-0.1734	-0.6801	-0.438	-0.6447	-0.5217	-0.709	-0.8433
CHEMBL2147667	CCCCCCNC(=O)[C@@H]1CSC(c2ccccc2)=N1	7d	'='	23000	0.345	-1	Mtb (H37Rv_ATCC 27294)	0.15	AlamarBlue/Resazurin/MABA method	0.525	Test	-0.0117	-0.175	-0.8244	-0.6754	-0.1019	-0.3632	-0.6287	-0.438	-0.6447	-0.5217	-0.709	-1.1523
CHEMBL4587983	CCCCNc1ccc2c(C(=O)OCC)c(C(C)C)oc2n1	7d	'='	23200	0.345	-1	Mtb (H37Rv_ATCC 27294)	0.15	AlamarBlue/Resazurin/MABA method	0.525	Training	-0.0117	-0.175	-1.0008	-0.4016	0.3145	-0.2999	-0.7262	-0.438	-0.6447	-0.5217	0.0695	-0.9672
CHEMBL3133777	O=C1NC(c2c[nH]c3ccc(Br)cc23)Nc2ccccc21	7d	'='	23400	0.345	-1	Mtb (H37Rv)	0.368	Broth dilution method	0.052	Training	-0.499	0.9777	-0.6011	-0.6754	-1.1709	-0.3333	-0.1482	0.3781	0.5114	-0.0172	-0.1888	0.2445
CHEMBL4099686	CCCCOc1ccc(NC(=O)Nc2ccccc2C)cc1	7d	'='	23459.2	0.345	-1	Mtb (H37Rv_ATCC 27294)	0.15	AlamarBlue/Resazurin/MABA method	0.525	Training	-0.0117	-0.175	-0.8529	-0.6754	0.0369	0.0165	-0.6227	-0.438	-0.6447	-0.5217	-0.5797	-0.5128
CHEMBL771	N[C@@H]1CONC1=O	7d	'='	25000	0.345	-1	Mtb (H37Rv_ATCC 27294)	0.15	Broth dilution method	0.052	Test	-0.0117	-0.175	-0.8414	-0.1264	-0.2406	-0.7429	-0.5337	0.002	-0.0058	-0.0227	-0.1888	-0.3092
CHEMBL4207604	COc1cc(CN2CCN(Cc3cc(OC)cc(OC)c3)C(Cn3ccnc3)C2)cc(OC)c1	7d	'='	26790.7	0.345	-1	Mtb (H37Rv)	0.368	AlamarBlue/Resazurin/MABA method	0.525	Training	-0.0117	-0.175	-0.9126	-0.6754	-0.0301	-0.2343	-0.1219	-0.438	-0.6447	-0.5217	0.1452	-0.0557
CHEMBL4073556	CC(C)=CCOc1cccc(NC(=O)Nc2cccc(C#N)c2)c1	7d	'='	28626.5	0.345	-1	Mtb (H37Rv_ATCC 27294)	0.15	AlamarBlue/Resazurin/MABA method	0.525	Training	-0.0117	-0.175	-0.8465	-0.6754	0.0369	0.0165	-0.6177	-0.438	-0.6447	-0.5217	-0.5293	-0.5354
CHEMBL2147660	CCCCCCNC(=O)[C@@H]1COC(c2ccc(OC(F)(F)F)cc2)=N1	7d	'='	31000	0.345	-1	Mtb (H37Rv_ATCC 27294)	0.15	AlamarBlue/Resazurin/MABA method	0.525	Training	2.9775	0.3587	-0.8958	-0.6754	-0.1019	-0.3632	-0.6388	1.3988	-0.0187	2.093	-0.709	-1.1469
CHEMBL4444771	Cc1ccc2c(c1)nc(-c1ccccc1)n2CCCNc1ccnc2cc(Cl)ccc12	7d	'='	32700	0.345	-1	Mtb (H37Rv)	0.368	AlamarBlue/Resazurin/MABA method	0.525	Test	-0.5637	0.6077	-0.6736	-0.4016	-0.9537	0.4589	-0.1189	0.2024	-0.1073	-0.4604	-0.8784	0.601
CHEMBL4550888	CCOC(=O)c1c(C(C)C)oc2nc(N3CCCC3)ccc12	7d	'='	32800	0.345	-1	Mtb (H37Rv_ATCC 27294)	0.15	AlamarBlue/Resazurin/MABA method	0.525	Training	-0.0117	-0.175	-1.0356	-0.4016	0.1757	-0.2999	-0.7641	-0.438	-0.6447	-0.5217	-0.2379	-0.9673
CHEMBL4066519	CC(C)=CCOc1cccc(NC(=O)Nc2ccc(C)cc2)c1	7d	'='	33827.3	0.345	-1	Mtb (H37Rv_ATCC 27294)	0.15	AlamarBlue/Resazurin/MABA method	0.525	Training	-0.0117	-0.175	-0.8529	-0.6754	0.1757	0.0165	-0.6229	-0.438	-0.6447	-0.5217	-0.3909	-0.5173
CHEMBL4474452	COC(=O)C1=C(C)CS[C@@H]2[C@H](NC(=O)[C@H](NC(=O)OC(C)(C)C)c3ccccc3)C(=O)N12	7d	'='	35771.5	0.345	-1	Mtb (MC2 6220_NRF)	0.122	Spectrophotometric assay (OD580-OD600)	0.28	Training	-0.0117	-0.175	-0.6478	-0.6754	0.3859	-0.0358	-0.2645	-0.1009	-0.0952	-0.1478	0.7244	-0.2587
CHEMBL2048368	CCOC(=O)c1cc(Cl)[n+]([O-])c2ccccc12	7d	'='	36555.8	0.345	-1	Mtb (H37Rv_ATCC 27294)	0.15	AlamarBlue/Resazurin/MABA method	0.525	Test	-0.3242	0.6917	0.1482	-0.1038	-0.1019	-0.1734	-0.6434	-2.9127	-0.0874	-0.4438	-0.8124	-0.7463
CHEMBL771	N[C@@H]1CONC1=O	7d	'='	37100	0.345	-1	Mtb (H37Rv_ATCC 27294)	0.15	AlamarBlue/Resazurin/MABA method	0.525	Training	-0.0117	-0.175	-0.8414	-0.1264	-0.2406	-0.7429	-0.5337	-0.438	-0.6447	-0.5217	-1.0163	-1.7665
CHEMBL4098068	Clc1ccc(-c2nn(-c3ccccc3)cc2Cn2ccnc2)cc1	7d	'='	37334.6	0.345	-1	Mtb (H37Rv)	0.368	AlamarBlue/Resazurin/MABA method	0.525	Training	-0.6373	0.5702	-0.7084	-0.466	-1.1709	0.0628	-0.2066	0.1666	-0.0964	-0.461	-1.0163	0.1671
CHEMBL4548998	Clc1ccc2c(NCCCn3c(-c4ccccc4)nc4ccccc43)ccnc2c1	7d	'='	38800	0.345	-1	Mtb (H37Rv)	0.368	AlamarBlue/Resazurin/MABA method	0.525	Training	-0.5637	0.6077	-0.6736	-0.4016	-1.1709	0.4589	-0.1191	0.2024	-0.1073	-0.4604	-1.0163	0.5778
CHEMBL2147754	CCOC(=O)c1csc(-c2cccc(Cl)c2Cl)n1	7d	'='	39000	0.345	-1	Mtb (H37Rv_ATCC 27294)	0.15	AlamarBlue/Resazurin/MABA method	0.525	Test	0.0757	1.967	-0.4529	-0.6754	-0.1019	-0.1734	-0.664	3.8222	0.6133	-0.397	-0.8124	-0.5592
CHEMBL4444959	CCCOC(=O)C1=C(C)CS[C@@H]2[C@H](NC(=O)[C@H](N)c3ccccc3)C(=O)N12	7d	'='	39694	0.345	-1	Mtb (MC2 6220_NRF)	0.122	Spectrophotometric assay (OD580-OD600)	0.28	Training	-0.0117	-0.175	-0.6369	-0.6754	-0.0277	-0.0358	-0.2486	-0.1009	-0.0952	-0.1478	0.0858	-0.2496
CHEMBL4071828	Cc1ccc(-c2nn(-c3ccccc3)cc2Cn2ccnc2)cc1	7d	'='	39759.5	0.345	-1	Mtb (H37Rv)	0.368	AlamarBlue/Resazurin/MABA method	0.525	Training	-0.0117	-0.175	-0.9394	-0.466	-0.9537	0.0628	-0.2204	-0.438	-0.6447	-0.5217	-0.8779	0.0677
CHEMBL2147647	O=C(NCc1ccccc1)c1coc(-c2ccccc2)n1	7d	'>'	40000	0.345	-1	Mtb (H37Rv_ATCC 27294)	0.15	AlamarBlue/Resazurin/MABA method	0.525	Training	-0.0117	-0.175	-0.9452	-0.6754	-0.2406	0.2063	-0.7213	-0.438	-0.6447	-0.5217	-1.0163	-0.24
CHEMBL2048369	CCOC(=O)c1cc(Cl)[n+]([O-])c2ccc(F)cc12	7d	'='	40421.3	0.345	-1	Mtb (H37Rv_ATCC 27294)	0.15	AlamarBlue/Resazurin/MABA method	0.525	Test	-0.6279	1.056	0.1923	-0.1038	-0.1019	-0.1734	-0.6546	-3.6786	0.1589	0.5345	-0.8124	-0.6941
CHEMBL415506	CCOC(=O)c1c(-c2ccccc2)nc2ccc(C)cn12	7d	'='	41000	0.345	-1	Mtb (H37Rv_ATCC 27294)	0.15	AlamarBlue/Resazurin/MABA method	0.525	Training	-0.0117	-0.175	-0.9452	-0.6754	0.0369	0.0797	-0.7179	-0.438	-0.6447	-0.5217	-0.655	-0.4332
CHEMBL4075342	c1ccc(-c2nn(-c3ccccc3)cc2Cn2ccnc2)cc1	7d	'='	41615.3	0.345	-1	Mtb (H37Rv)	0.368	AlamarBlue/Resazurin/MABA method	0.525	Training	-0.0117	-0.175	-0.9394	-0.466	-1.1709	0.0628	-0.2204	-0.438	-0.6447	-0.5217	-1.0163	0.0453
CHEMBL2147666	O=C(NC1CCCCC1)[C@@H]1CSC(c2ccccc2)=N1	7d	'='	46000	0.345	-1	Mtb (H37Rv_ATCC 27294)	0.15	AlamarBlue/Resazurin/MABA method	0.525	Training	-0.0117	-0.175	-0.8244	-0.6754	-0.2406	-0.3632	-0.6091	-0.438	-0.6447	-0.5217	-1.0163	-1.1523
CHEMBL3264827	CCCc1cc(=O)oc2cc(OC3CCN(C(=O)Nc4ccc(F)cc4)CC3)c3c(c12)OC(C)(C)C=C3	7d	'>'	47377.5	0.345	-1	Mtb (MC2 6220_RF)	0.062	Spectrophotometric assay (OD580-OD600)	0.28	Test	-0.3801	0.1246	-0.7999	-0.6754	0.1285	0.1459	-0.6746	-0.6727	0.0942	0.5637	0.2614	0.2687
CHEMBL3264874	CCCc1cc(=O)oc2c1c(O)cc1oc([N+](=O)[O-])cc12	7d	'>'	48402.7	0.345	-1	Mtb (MC2 6220_RF)	0.062	Spectrophotometric assay (OD580-OD600)	0.28	Training	-0.0117	-0.175	0.459	0.1347	-0.0493	-0.0162	-0.0203	-0.1009	-0.0952	-0.1478	-0.0783	-0.0288
CHEMBL4091696	CC(C)=CCOc1cccc(NC(=O)Nc2cccc(C(=O)O)c2)c1	7d	'='	48475.2	0.345	-1	Mtb (H37Rv_ATCC 27294)	0.15	AlamarBlue/Resazurin/MABA method	0.525	Training	-0.0117	-0.175	-0.8526	-0.6754	0.0369	0.0165	-0.6231	-0.438	-0.6447	-0.5217	-0.5293	-0.5104
CHEMBL3264489	CCCc1cc(=O)oc2cc(OC(C)C)c3c(c12)OC(C)(C)C=C3	7d	'>'	48719.6	0.345	-1	Mtb (MC2 6220_RF)	0.062	Spectrophotometric assay (OD580-OD600)	0.28	Training	-0.0117	-0.175	-1.0258	-0.6754	0.3062	-0.0973	-0.7644	-0.1009	-0.0952	-0.1478	0.6778	-0.2024
CHEMBL3264480	CCCc1cc(=O)oc2c(C(=O)CC)c(N(C)C)c3c(c12)OC(C)(C)C=C3	7d	'>'	48719.8	0.345	-1	Mtb (MC2 6220_RF)	0.062	Spectrophotometric assay (OD580-OD600)	0.28	Test	-0.0117	-0.175	-1.0338	-0.6754	0.4508	-0.0973	-0.7937	-0.1009	-0.0952	-0.1478	0.9733	-0.1704
CHEMBL3264851	CCCc1cc(=O)oc2cc(N3CCC(O)CC3)c3c(c12)OC(C)(C)C=C3	7d	'>'	48719.8	0.345	-1	Mtb (MC2 6220_RF)	0.062	Spectrophotometric assay (OD580-OD600)	0.28	Training	-0.0117	-0.175	-0.9899	-0.6754	0.1285	-0.0973	-0.7408	-0.1009	-0.0952	-0.1478	0.2614	-0.2051
CHEMBL3264484	CCCc1cc(=O)oc2cc(OC(C)=O)c3c(c12)OC(C)(C)C=C3	7d	'>'	48727	0.345	-1	Mtb (MC2 6220_RF)	0.062	Spectrophotometric assay (OD580-OD600)	0.28	Training	-0.0117	-0.175	-1.0336	-0.6754	0.2174	-0.0973	-0.7953	-0.1009	-0.0952	-0.1478	0.3373	-0.2087
CHEMBL3264860	CCCc1cc(=O)oc2cc(NC(=O)c3ccccc3)c3c(c12)OC(C)(C)C=C3	7d	'>'	48786.8	0.345	-1	Mtb (MC2 6220_RF)	0.062	Spectrophotometric assay (OD580-OD600)	0.28	Training	-0.0117	-0.175	-0.9431	-0.6754	0.1285	0.1459	-0.7718	-0.1009	-0.0952	-0.1478	0.2614	0.2267
CHEMBL3264825	CCCc1cc(=O)oc2cc(OC3CCCCC3)c3c(c12)OC(C)(C)C=C3	7d	'>'	48850.7	0.345	-1	Mtb (MC2 6220_RF)	0.062	Spectrophotometric assay (OD580-OD600)	0.28	Test	-0.0117	-0.175	-1.0258	-0.6754	0.1285	-0.0973	-0.779	-0.1009	-0.0952	-0.1478	0.2614	-0.2053
CHEMBL3264843	CCCc1cc(=O)oc2cc(NC(C)=O)c3c(c12)OC(C)(C)C=C3	7d	'>'	48872.9	0.345	-1	Mtb (MC2 6220_RF)	0.062	Spectrophotometric assay (OD580-OD600)	0.28	Training	-0.0117	-0.175	-0.9431	-0.6754	0.2174	-0.0973	-0.7322	-0.1009	-0.0952	-0.1478	0.357	-0.2123
CHEMBL3264493	CCCc1cc(=O)oc2cc(C#Cc3ccc(F)cc3)c3c(c12)OC(C)(C)C=C3	7d	'>'	48913.6	0.345	-1	Mtb (MC2 6220_RF)	0.062	Spectrophotometric assay (OD580-OD600)	0.28	Training	-0.3789	0.1282	-0.9899	-0.6754	0.1285	0.1459	-0.8032	-0.6727	0.0892	0.5623	0.2614	0.2373
CHEMBL3264481	CCCc1cc(=O)oc2c(C(=O)CC)c(N3CCSCC3)c3c(c12)OC(C)(C)C=C3	7d	'>'	49114.8	0.345	-1	Mtb (MC2 6220_RF)	0.062	Spectrophotometric assay (OD580-OD600)	0.28	Training	-0.0117	-0.175	-0.9127	-0.6754	0.2174	-0.0973	-0.8329	-0.1009	-0.0952	-0.1478	0.4262	-0.1851
CHEMBL3264492	CCCc1cc(=O)oc2cc(OCC(=O)NCCc3ccccc3)c3c(c12)OC(C)(C)C=C3	7d	'>'	49158.7	0.345	-1	Mtb (MC2 6220_RF)	0.062	Spectrophotometric assay (OD580-OD600)	0.28	Test	-0.0117	-0.175	-0.9348	-0.6754	0.1285	0.1459	-0.7199	-0.1009	-0.0952	-0.1478	0.2614	0.2397
CHEMBL3264482	CCCc1cc(=O)oc2c(C(=O)CC)c(N3CCN(c4ccccn4)CC3)c3c(c12)OC(C)(C)C=C3	7d	'>'	49220.7	0.345	-1	Mtb (MC2 6220_RF)	0.062	Spectrophotometric assay (OD580-OD600)	0.28	Training	-0.0117	-0.175	-1.0275	-0.4016	0.2174	0.1054	-0.797	-0.1009	-0.0952	-0.1478	0.4262	0.1929
CHEMBL3264858	CCCc1cc(=O)oc2cc(N3CCN(C(=O)NCc4ccccc4)CC3)c3c(c12)OC(C)(C)C=C3	7d	'>'	49220.7	0.345	-1	Mtb (MC2 6220_RF)	0.062	Spectrophotometric assay (OD580-OD600)	0.28	Training	-0.0117	-0.175	-0.8522	-0.6754	0.1285	0.1459	-0.6823	-0.1009	-0.0952	-0.1478	0.2614	0.235
CHEMBL3264483	CCCc1cc(=O)oc2c(C(=O)CC)c(N3CCN(c4ccncc4)CC3)c3c(c12)OC(C)(C)C=C3	7d	'>'	49220.7	0.345	-1	Mtb (MC2 6220_RF)	0.062	Spectrophotometric assay (OD580-OD600)	0.28	Training	-0.0117	-0.175	-1.0275	-0.4016	0.2174	0.1054	-0.8046	-0.1009	-0.0952	-0.1478	0.4262	0.1962
CHEMBL3264898	CCCc1cc(=O)oc2c3c(cc(OCCN4CCOCC4)c12)O[C@H]([N+](=O)[O-])[C@H]3C(C)C	7d	'='	49272.1	0.345	-1	Mtb (MC2 6220_RF)	0.062	Spectrophotometric assay (OD580-OD600)	0.28	Test	-0.0117	-0.175	0.4755	0.1347	0.1285	-0.0973	-0.0069	-0.1009	-0.0952	-0.1478	0.38	-0.1936
CHEMBL3264494	CCCc1cc(=O)oc2cc(C#CCO)c3c(c12)OC(C)(C)C=C3	7d	'>'	49324.9	0.345	-1	Mtb (MC2 6220_RF)	0.062	Spectrophotometric assay (OD580-OD600)	0.28	Training	-0.0117	-0.175	-0.9899	-0.6754	0.1285	-0.0973	-0.7878	-0.1009	-0.0952	-0.1478	0.2614	-0.2237
CHEMBL3264828	CCCc1cc(=O)oc2cc(OCCCO)c3c(c12)OC(C)(C)C=C3	7d	'>'	49359.8	0.345	-1	Mtb (MC2 6220_RF)	0.062	Spectrophotometric assay (OD580-OD600)	0.28	Training	-0.0117	-0.175	-0.9817	-0.6754	0.1285	-0.0973	-0.7358	-0.1009	-0.0952	-0.1478	0.2614	-0.199
CHEMBL3264830	CCCc1cc(=O)oc2cc(C#Cc3ccc(C)cc3)c3c(c12)OC(C)(C)C=C3	7d	'>'	49417.4	0.345	-1	Mtb (MC2 6220_RF)	0.062	Spectrophotometric assay (OD580-OD600)	0.28	Training	-0.0117	-0.175	-1.0341	-0.6754	0.2174	0.1459	-0.7959	-0.1009	-0.0952	-0.1478	0.3624	0.2157
CHEMBL3264838	CCCc1cc(=O)oc2cc(N3CCN(C(=O)Nc4ccc(F)c(Cl)c4)CC3)c3c(c12)OC(C)(C)C=C3	7d	'>'	49428.7	0.345	-1	Mtb (MC2 6220_RF)	0.062	Spectrophotometric assay (OD580-OD600)	0.28	Test	-0.4109	1.0144	-0.5771	-0.6754	0.1285	0.1459	-0.668	0.555	0.5555	0.6021	0.2614	0.3573
CHEMBL3264899	CCCc1cc(=O)oc2c1c(OCCN1CCOCC1)cc1oc([N+](=O)[O-])c(C(C)C)c12	7d	'>'	49496	0.345	-1	Mtb (MC2 6220_RF)	0.062	Spectrophotometric assay (OD580-OD600)	0.28	Training	-0.0117	-0.175	0.4755	0.1347	0.1285	-0.0162	-0.0198	-0.1009	-0.0952	-0.1478	0.321	-0.0017
CHEMBL3264857	CCCc1cc(=O)oc2cc(N3CCN(C(=O)Nc4ccccc4Oc4ccccc4)CC3)c3c(c12)OC(C)(C)C=C3	7d	'>'	49498.8	0.345	-1	Mtb (MC2 6220_RF)	0.062	Spectrophotometric assay (OD580-OD600)	0.28	Training	-0.0117	-0.175	-0.844	-0.6754	0.1285	0.389	-0.6703	-0.1009	-0.0952	-0.1478	0.2614	0.6828
CHEMBL3264824	CCCc1cc(=O)oc2cc(OCCN3CCCC3)c3c(c12)OC(C)(C)C=C3	7d	'='	49545	0.345	-1	Mtb (MC2 6220_RF)	0.062	Spectrophotometric assay (OD580-OD600)	0.28	Training	-0.0117	-0.175	-1.0258	-0.6754	0.1285	-0.0973	-0.785	-0.1009	-0.0952	-0.1478	0.2614	-0.199
CHEMBL3264882	CCCc1cc(=O)oc2c1c1c(c3oc([N+](=O)[O-])cc32)C=CC(c2ccccc2)O1	7d	'='	49579.8	0.345	-1	Mtb (MC2 6220_RF)	0.062	Spectrophotometric assay (OD580-OD600)	0.28	Test	-0.0117	-0.175	0.4671	0.1347	-0.0493	0.2269	-0.0184	-0.1009	-0.0952	-0.1478	-0.0783	0.4019
CHEMBL3264841	CCCc1cc(=O)oc2cc(N3CCN(C(=O)Nc4ccc(OC)cc4)CC3)c3c(c12)OC(C)(C)C=C3	7d	'>'	49642.6	0.345	-1	Mtb (MC2 6220_RF)	0.062	Spectrophotometric assay (OD580-OD600)	0.28	Training	-0.0117	-0.175	-0.844	-0.6754	0.2452	0.1459	-0.6684	-0.1009	-0.0952	-0.1478	0.4732	0.2676
CHEMBL3264863	CCCc1cc(=O)oc2c3c(c4c(c12)OC(C)(C)C=C4)OC(O)C3=O	7d	'>'	49656.8	0.345	-1	Mtb (MC2 6220_RF)	0.062	Spectrophotometric assay (OD580-OD600)	0.28	Training	-0.0117	-0.175	-0.9815	-0.6754	0.1285	-0.0973	-0.7709	-0.1009	-0.0952	-0.1478	0.2614	-0.1896
CHEMBL3264844	CCCc1cc(=O)oc2cc(NC(=O)Nc3ccc(F)cc3)c3c(c12)OC(C)(C)C=C3	7d	'>'	49708.8	0.345	-1	Mtb (MC2 6220_RF)	0.062	Spectrophotometric assay (OD580-OD600)	0.28	Training	-0.3801	0.1253	-0.8081	-0.6754	0.1285	0.1459	-0.7322	-0.6727	0.0943	0.5637	0.2614	0.2616
CHEMBL3264490	CCCc1cc(=O)oc2cc(OC3CCN(C(=O)NCc4ccccc4)CC3)c3c(c12)OC(C)(C)C=C3	7d	'>'	49740.4	0.345	-1	Mtb (MC2 6220_RF)	0.062	Spectrophotometric assay (OD580-OD600)	0.28	Test	-0.0117	-0.175	-0.844	-0.6754	0.1285	0.1459	-0.6734	-0.1009	-0.0952	-0.1478	0.2614	0.2348
CHEMBL3264834	CCCc1cc(=O)oc2cc(Nc3ccccc3)c3c(c12)OC(C)(C)C=C3	7d	'>'	49800.8	0.345	-1	Mtb (MC2 6220_RF)	0.062	Spectrophotometric assay (OD580-OD600)	0.28	Training	-0.0117	-0.175	-0.9992	-0.6754	0.1285	0.1459	-0.7768	-0.1009	-0.0952	-0.1478	0.2614	0.2204
CHEMBL3264854	CCCc1cc(=O)oc2cc(N3CCN(C(=O)Nc4ccc(C(F)(F)F)cc4)CC3)c3c(c12)OC(C)(C)C=C3	7d	'>'	49855.1	0.345	-1	Mtb (MC2 6220_RF)	0.062	Spectrophotometric assay (OD580-OD600)	0.28	Training	0.4178	0.5675	-0.8412	-0.6754	0.1285	0.1459	-0.67	0.3794	0.4015	1.6442	0.2614	0.2757
CHEMBL3264488	CCCc1cc(=O)oc2cc(OCC3CC3)c3c(c12)OC(C)(C)C=C3	7d	'>'	49938.3	0.345	-1	Mtb (MC2 6220_RF)	0.062	Spectrophotometric assay (OD580-OD600)	0.28	Training	-0.0117	-0.175	-1.0258	-0.6754	0.1285	-0.0973	-0.7872	-0.1009	-0.0952	-0.1478	0.2614	-0.2007
CHEMBL3264831	CCCc1cc(=O)oc2cc(C#Cc3ccc(OC)cc3)c3c(c12)OC(C)(C)C=C3	7d	'>'	49941.3	0.345	-1	Mtb (MC2 6220_RF)	0.062	Spectrophotometric assay (OD580-OD600)	0.28	Test	-0.0117	-0.175	-1.0258	-0.6754	0.2452	0.1459	-0.7881	-0.1009	-0.0952	-0.1478	0.4732	0.2359
CHEMBL3264821	CCCc1cc(=O)oc2cc(OC)c3c(c12)OC(C)(C)C=C3	7d	'>'	49941.7	0.345	-1	Mtb (MC2 6220_RF)	0.062	Spectrophotometric assay (OD580-OD600)	0.28	Training	-0.0117	-0.175	-1.0258	-0.6754	0.2452	-0.0973	-0.7906	-0.1009	-0.0952	-0.1478	0.4731	-0.1853
CHEMBL4227006	C[C@H](Oc1ccc(-c2cn(C)cn2)cc1)C(=O)Nc1nc(-c2ccc(Br)cc2)c[nH]1	7d	'>='	50000	0.345	-1	Mtb (H37Rv)	0.368	AlamarBlue/Resazurin/MABA method	0.525	Training	-0.6587	0.8825	-0.4683	-0.6754	-0.6685	0.0628	-0.0462	0.7122	1.0445	-0.5044	-0.621	0.3784
CHEMBL4226792	COc1ccc(-c2c[nH]c(NC(=O)C(C)Oc3ccc(-c4cn(C)cn4)cc3)n2)cc1	7d	'>='	50000	0.345	-1	Mtb (H37Rv)	0.368	AlamarBlue/Resazurin/MABA method	0.525	Training	-0.0117	-0.175	-0.7412	-0.6754	-0.3833	0.0628	-0.0535	-0.438	-0.6447	-0.5217	-0.3306	0.1185
CHEMBL4224817	CC(Oc1ccc(-c2cn(C)cn2)cc1)C(=O)Nc1nc(-c2ccccc2)c[nH]1	7d	'>='	50000	0.345	-1	Mtb (H37Rv)	0.368	AlamarBlue/Resazurin/MABA method	0.525	Test	-0.0117	-0.175	-0.7494	-0.6754	-0.6685	0.0628	-0.0725	-0.438	-0.6447	-0.5217	-0.621	0.0683
CHEMBL4225214	CC(Oc1ccc(-c2cn(C)cn2)cc1)C(=O)Nc1ccccc1	7d	'>='	50000	0.345	-1	Mtb (H37Rv)	0.368	AlamarBlue/Resazurin/MABA method	0.525	Training	-0.0117	-0.175	-0.8465	-0.6754	-0.6685	-0.2343	-0.0959	-0.438	-0.6447	-0.5217	-0.621	-0.2276
CHEMBL4226317	CC(Oc1ccc(-c2cn(C)cn2)cc1)C(=O)Nc1nc(-c2ccc(N3CCOCC3)cc2)c[nH]1	7d	'>='	50000	0.345	-1	Mtb (H37Rv)	0.368	AlamarBlue/Resazurin/MABA method	0.525	Training	-0.0117	-0.175	-0.7411	-0.6754	-0.6685	0.0628	-0.0193	-0.438	-0.6447	-0.5217	-0.621	0.0904
CHEMBL4228427	CC(Oc1ccc(-c2cn(C)cn2)cc1)C(=O)Nc1nc(-c2ccc(Br)cc2)co1	7d	'>='	50000	0.345	-1	Mtb (H37Rv)	0.368	AlamarBlue/Resazurin/MABA method	0.525	Training	-0.6587	0.8804	-0.5588	-0.6754	-0.6685	0.0628	-0.1289	0.7122	1.0445	-0.5044	-0.621	0.3819
CHEMBL4226067	CC(Oc1ccc(-c2cn(C)cn2)cc1)C(=O)Nc1ccc(I)cc1	7d	'>='	50000	0.345	-1	Mtb (H37Rv)	0.368	AlamarBlue/Resazurin/MABA method	0.525	Test	-0.6103	1.6795	-0.6618	-0.6754	-0.6685	-0.2343	-0.0927	-0.2997	2.8317	-0.5128	-0.621	0.2816
CHEMBL4227645	CC(Oc1ccc(-c2cn(C)cn2)cc1)C(=O)Nc1nc(-c2ccc(I)cc2)c[nH]1	7d	'>='	50000	0.345	-1	Mtb (H37Rv)	0.368	AlamarBlue/Resazurin/MABA method	0.525	Training	-0.6071	1.6965	-0.5647	-0.6754	-0.6685	0.0628	-0.0694	-0.2997	2.7968	-0.5128	-0.621	0.5775
CHEMBL4226587	CC(Oc1ccc(-c2cn(C)cn2)cc1)C(=O)Nc1nc(-c2ccc(Br)cc2)c[nH]1	7d	'>='	50000	0.345	-1	Mtb (H37Rv)	0.368	AlamarBlue/Resazurin/MABA method	0.525	Training	-0.6587	0.8825	-0.4683	-0.6754	-0.6685	0.0628	-0.0462	0.7122	1.0445	-0.5044	-0.621	0.3784
CHEMBL3264839	CCCc1cc(=O)oc2cc(N3CCN(C(=O)NC4CCCCC4)CC3)c3c(c12)OC(C)(C)C=C3	7d	'>'	50039.6	0.345	-1	Mtb (MC2 6220_RF)	0.062	Spectrophotometric assay (OD580-OD600)	0.28	Training	-0.0117	-0.175	-0.8522	-0.6754	0.1285	-0.0973	-0.6438	-0.1009	-0.0952	-0.1478	0.2614	-0.2051
CHEMBL3264823	CCCc1cc(=O)oc2cc(OCCN3CCOCC3)c3c(c12)OC(C)(C)C=C3	7d	'='	50063.8	0.345	-1	Mtb (MC2 6220_RF)	0.062	Spectrophotometric assay (OD580-OD600)	0.28	Test	-0.0117	-0.175	-1.0175	-0.6754	0.1285	-0.0973	-0.7617	-0.1009	-0.0952	-0.1478	0.2614	-0.199
CHEMBL3264864	CCCc1cc(=O)oc2c(C(=O)N3CCOCC3)c(O)c3c(c12)OC(C)(C)C=C3	7d	'>'	50070.1	0.345	-1	Mtb (MC2 6220_RF)	0.062	Spectrophotometric assay (OD580-OD600)	0.28	Training	-0.0117	-0.175	-0.9348	-0.6754	0.1285	-0.0973	-0.6899	-0.1009	-0.0952	-0.1478	0.2614	-0.1769
CHEMBL3264819	CCCc1cc(=O)oc2c(C(=O)CC)c(N3CCN(Cc4ccc(F)cc4)CC3)c3c(c12)OC(C)(C)C=C3	7d	'>'	50132.1	0.345	-1	Mtb (MC2 6220_RF)	0.062	Spectrophotometric assay (OD580-OD600)	0.28	Training	-0.3801	0.1244	-0.9896	-0.6754	0.2174	0.1459	-0.8037	-0.6727	0.0943	0.5637	0.4262	0.2904
CHEMBL3264855	CCCc1cc(=O)oc2cc(N3CCN(C(=O)Nc4ccc(C#N)cc4)CC3)c3c(c12)OC(C)(C)C=C3	7d	'>'	50142.4	0.345	-1	Mtb (MC2 6220_RF)	0.062	Spectrophotometric assay (OD580-OD600)	0.28	Training	-0.0117	-0.175	-0.8459	-0.6754	0.1285	0.1459	-0.6726	-0.1009	-0.0952	-0.1478	0.2614	0.2335
CHEMBL3264859	CCCc1cc(=O)oc2cc(N3CCN(C(=O)C(C)CC)CC3)c3c(c12)OC(C)(C)C=C3	7d	'>'	50163	0.345	-1	Mtb (MC2 6220_RF)	0.062	Spectrophotometric assay (OD580-OD600)	0.28	Test	-0.0117	-0.175	-0.943	-0.6754	0.3062	-0.0973	-0.7106	-0.1009	-0.0952	-0.1478	0.6156	-0.2051
CHEMBL3264833	CCCc1cc(=O)oc2cc(C#CCOc3ccc(F)cc3)c3c(c12)OC(C)(C)C=C3	7d	'>'	50184	0.345	-1	Mtb (MC2 6220_RF)	0.062	Spectrophotometric assay (OD580-OD600)	0.28	Training	-0.3801	0.1175	-0.9817	-0.6754	0.1285	0.1459	-0.7977	-0.6727	0.0954	0.5637	0.2614	0.2622
CHEMBL3264905	CCCc1cc(=O)oc2c3c(cc(OCCN4CCOCC4)c12)O[C@H]([N+](=O)[O-])[C@H]3C	7d	'>'	50185.2	0.345	-1	Mtb (MC2 6220_RF)	0.062	Spectrophotometric assay (OD580-OD600)	0.28	Training	-0.0117	-0.175	0.4755	0.1347	0.0396	-0.0973	-0.0037	-0.1009	-0.0952	-0.1478	0.0374	-0.1862
CHEMBL3264862	CCCc1cc(=O)oc2c3c(c4c(c12)OC(C)(C)C=C4)OC(C)(OC(C)=O)C3=O	7d	'>'	50199.5	0.345	-1	Mtb (MC2 6220_RF)	0.062	Spectrophotometric assay (OD580-OD600)	0.28	Training	-0.0117	-0.175	-1.0251	-0.6754	0.3062	-0.0973	-0.7836	-0.1009	-0.0952	-0.1478	0.4249	-0.1952
CHEMBL3264840	CCCc1cc(=O)oc2cc(N3CCN(C(=O)Nc4ccc(OC(F)(F)F)cc4)CC3)c3c(c12)OC(C)(C)C=C3	7d	'>'	50217.9	0.345	-1	Mtb (MC2 6220_RF)	0.062	Spectrophotometric assay (OD580-OD600)	0.28	Test	2.9775	0.3562	-0.8028	-0.6754	0.1285	0.1459	-0.6576	1.239	0.3619	1.7596	0.2614	0.2462
CHEMBL3264486	CCCc1cc(=O)oc2cc(OCCN3CCCCC3)c3c(c12)OC(C)(C)C=C3	7d	'>'	50311.9	0.345	-1	Mtb (MC2 6220_RF)	0.062	Spectrophotometric assay (OD580-OD600)	0.28	Training	-0.0117	-0.175	-1.0258	-0.6754	0.1285	-0.0973	-0.785	-0.1009	-0.0952	-0.1478	0.2614	-0.199
CHEMBL3264820	CCCc1cc(=O)oc2c(C(=O)CC)c(N3CCN(c4ccc(OC)cc4)CC3)c3c(c12)OC(C)(C)C=C3	7d	'>'	50325.2	0.345	-1	Mtb (MC2 6220_RF)	0.062	Spectrophotometric assay (OD580-OD600)	0.28	Training	-0.0117	-0.175	-1.0255	-0.6754	0.3341	0.1459	-0.7888	-0.1009	-0.0952	-0.1478	0.638	0.2956
CHEMBL3264885	CCCC1CC(=O)Oc2c1c1c(c3oc([N+](=O)[O-])cc23)C=CC(C)(C)O1	7d	'>'	50369.4	0.345	-1	Mtb (MC2 6220_RF)	0.062	Spectrophotometric assay (OD580-OD600)	0.28	Training	-0.0117	-0.175	0.4671	0.1347	0.1285	-0.0162	0.0032	-0.1009	-0.0952	-0.1478	0.2647	-0.0296
CHEMBL3264856	CCCc1cc(=O)oc2cc(N3CCN(C(=O)Nc4ccc(C(C)C)cc4)CC3)c3c(c12)OC(C)(C)C=C3	7d	'>'	50421.8	0.345	-1	Mtb (MC2 6220_RF)	0.062	Spectrophotometric assay (OD580-OD600)	0.28	Test	-0.0117	-0.175	-0.8522	-0.6754	0.3062	0.1459	-0.6762	-0.1009	-0.0952	-0.1478	0.6606	0.2572
CHEMBL3264485	CCCc1cc(=O)oc2cc(OC(=O)/C=C/c3ccccc3)c3c(c12)OC(C)(C)C=C3	7d	'>'	50423.8	0.345	-1	Mtb (MC2 6220_RF)	0.062	Spectrophotometric assay (OD580-OD600)	0.28	Training	-0.0117	-0.175	-1.0336	-0.6754	0.1285	0.1459	-0.7961	-0.1009	-0.0952	-0.1478	0.2614	0.2206
CHEMBL3264842	CCCCCCCNC(=O)N1CCN(c2cc3oc(=O)cc(CCC)c3c3c2C=CC(C)(C)O3)CC1	7d	'>'	50437.8	0.345	-1	Mtb (MC2 6220_RF)	0.062	Spectrophotometric assay (OD580-OD600)	0.28	Training	-0.0117	-0.175	-0.8522	-0.6754	0.2174	-0.0973	-0.6559	-0.1009	-0.0952	-0.1478	0.4856	-0.2051
CHEMBL3264829	CCCc1cc(=O)oc2cc(OCCc3cccs3)c3c(c12)OC(C)(C)C=C3	7d	'>'	50440.1	0.345	-1	Mtb (MC2 6220_RF)	0.062	Spectrophotometric assay (OD580-OD600)	0.28	Training	-0.0117	-0.175	-0.9047	-0.6754	0.1285	0.0648	-0.8107	-0.1009	-0.0952	-0.1478	0.2614	0.1611
CHEMBL3264892	Cc1cc(=O)oc2cc(NC(=O)c3ccc([N+](=O)[O-])o3)c3c(c12)OC(C)(C)C=C3	7d	'>'	50459.2	0.345	-1	Mtb (MC2 6220_RF)	0.062	Spectrophotometric assay (OD580-OD600)	0.28	Test	-0.0117	-0.175	0.5581	0.1347	0.1285	0.0648	0.0343	-0.1009	-0.0952	-0.1478	0.1451	0.1232
CHEMBL3264491	CCCc1cc(=O)oc2cc(OCc3ccccc3)c3c(c12)OC(C)(C)C=C3	7d	'>'	50471.5	0.345	-1	Mtb (MC2 6220_RF)	0.062	Spectrophotometric assay (OD580-OD600)	0.28	Training	-0.0117	-0.175	-1.0258	-0.6754	0.1285	0.1459	-0.7915	-0.1009	-0.0952	-0.1478	0.2614	0.2397
CHEMBL3264861	CCCc1cc(=O)oc2cc(NC(=O)Nc3cccc4ccccc34)c3c(c12)OC(C)(C)C=C3	7d	'>'	50601.7	0.345	-1	Mtb (MC2 6220_RF)	0.062	Spectrophotometric assay (OD580-OD600)	0.28	Training	-0.0117	-0.175	-0.8523	-0.6754	0.1285	0.308	-0.7309	-0.1009	-0.0952	-0.1478	0.2614	0.5103
CHEMBL3264849	CCCc1cc(=O)oc2cc(NCc3ccccc3)c3c(c12)OC(C)(C)C=C3	7d	'='	50603.2	0.345	-1	Mtb (MC2 6220_RF)	0.062	Spectrophotometric assay (OD580-OD600)	0.28	Training	-0.0117	-0.175	-0.9992	-0.6754	0.1285	0.1459	-0.7827	-0.1009	-0.0952	-0.1478	0.2614	0.2338
CHEMBL3264826	CCCc1cc(=O)oc2cc(OCC=C(C)C)c3c(c12)OC(C)(C)C=C3	7d	'>'	50782.9	0.345	-1	Mtb (MC2 6220_RF)	0.062	Spectrophotometric assay (OD580-OD600)	0.28	Test	-0.0117	-0.175	-1.0258	-0.6754	0.3062	-0.0973	-0.7893	-0.1009	-0.0952	-0.1478	0.6167	-0.2007
CHEMBL3264850	CCCc1cc(=O)oc2cc(NCc3ccc(F)cc3)c3c(c12)OC(C)(C)C=C3	7d	'>'	50831.1	0.345	-1	Mtb (MC2 6220_RF)	0.062	Spectrophotometric assay (OD580-OD600)	0.28	Training	-0.3801	0.1251	-0.9551	-0.6754	0.1285	0.1459	-0.79	-0.6727	0.0942	0.5637	0.2614	0.2718
CHEMBL3264835	CCCc1cc(=O)oc2cc(NCc3cccc(F)c3)c3c(c12)OC(C)(C)C=C3	7d	'>'	50831.1	0.345	-1	Mtb (MC2 6220_RF)	0.062	Spectrophotometric assay (OD580-OD600)	0.28	Training	-0.3204	0.1531	-0.9551	-0.6754	0.1285	0.1459	-0.7899	-0.6615	0.0949	0.5749	0.2614	0.2723
CHEMBL3264837	CCCc1cc(=O)oc2cc(N3CCN(C(=O)Nc4ccc(F)cc4)CC3)c3c(c12)OC(C)(C)C=C3	7d	'>'	50858.5	0.345	-1	Mtb (MC2 6220_RF)	0.062	Spectrophotometric assay (OD580-OD600)	0.28	Training	-0.3801	0.1249	-0.8081	-0.6754	0.1285	0.1459	-0.6835	-0.6727	0.0942	0.5637	0.2614	0.2689
CHEMBL3264881	CCCc1c(F)c(=O)oc2c1c1c(c3oc([N+](=O)[O-])cc32)C=CC(C)(C)O1	7d	'='	50891.9	0.345	-1	Mtb (MC2 6220_RF)	0.062	Spectrophotometric assay (OD580-OD600)	0.28	Test	-0.4581	0.3461	0.5113	0.1347	0.1285	-0.0162	0.01	0.4579	0.1155	0.6399	0.2614	-0.0386
CHEMBL3264878	Cc1cc(=O)oc2cc(-c3ccc([N+](=O)[O-])o3)c3c(c12)OC(C)(C)C=C3	7d	'>'	50943.9	0.345	-1	Mtb (MC2 6220_RF)	0.062	Spectrophotometric assay (OD580-OD600)	0.28	Training	-0.0117	-0.175	0.4671	0.1347	0.1285	0.0648	0.0062	-0.1009	-0.0952	-0.1478	0.1451	0.1072
CHEMBL3264495	CCCc1cc(=O)oc2c(C(=O)CC)c(N3CCOCC3)c3c(c12)OC(C)(C)C=C3	7d	'>'	51032.8	0.345	-1	Mtb (MC2 6220_RF)	0.062	Spectrophotometric assay (OD580-OD600)	0.28	Training	-0.0117	-0.175	-1.0256	-0.6754	0.2174	-0.0973	-0.7715	-0.1009	-0.0952	-0.1478	0.4262	-0.1851
CHEMBL3264852	CCCc1cc(=O)oc2cc(N(C)C)c3c(c12)OC(C)(C)C=C3	7d	'>'	51053	0.345	-1	Mtb (MC2 6220_RF)	0.062	Spectrophotometric assay (OD580-OD600)	0.28	Training	-0.0117	-0.175	-1.034	-0.6754	0.3619	-0.0973	-0.7961	-0.1009	-0.0952	-0.1478	0.8087	-0.1904
CHEMBL3264845	CCCc1cc(=O)oc2cc(NC(=O)c3cnccn3)c3c(c12)OC(C)(C)C=C3	7d	'>'	51094.7	0.345	-1	Mtb (MC2 6220_RF)	0.062	Spectrophotometric assay (OD580-OD600)	0.28	Test	-0.0117	-0.175	-0.9305	-0.1277	0.1285	0.0648	-0.7787	-0.1009	-0.0952	-0.1478	0.2614	0.1016
CHEMBL3264836	CCCc1cc(=O)oc2cc(N3CCSCC3)c3c(c12)OC(C)(C)C=C3	7d	'>'	51144	0.345	-1	Mtb (MC2 6220_RF)	0.062	Spectrophotometric assay (OD580-OD600)	0.28	Training	-0.0117	-0.175	-0.9129	-0.6754	0.1285	-0.0973	-0.8353	-0.1009	-0.0952	-0.1478	0.2614	-0.2051
CHEMBL3264832	CCCc1cc(=O)oc2cc(C#Cc3ccccn3)c3c(c12)OC(C)(C)C=C3	7d	'>'	51152.3	0.345	-1	Mtb (MC2 6220_RF)	0.062	Spectrophotometric assay (OD580-OD600)	0.28	Training	-0.0117	-0.175	-1.0278	-0.4016	0.1285	0.1054	-0.7985	-0.1009	-0.0952	-0.1478	0.2614	0.1371
CHEMBL3264822	CCCc1cc(=O)oc2cc(OC(=O)c3ccccc3)c3c(c12)OC(C)(C)C=C3	7d	'>'	51224.3	0.345	-1	Mtb (MC2 6220_RF)	0.062	Spectrophotometric assay (OD580-OD600)	0.28	Training	-0.0117	-0.175	-1.0336	-0.6754	0.1285	0.1459	-0.7963	-0.1009	-0.0952	-0.1478	0.2614	0.2314
CHEMBL3264847	CCCc1cc(=O)oc2c(C(=O)O)c(O)c3c(c12)OC(C)(C)C=C3	7d	'>'	51462.1	0.345	-1	Mtb (MC2 6220_RF)	0.062	Spectrophotometric assay (OD580-OD600)	0.28	Test	-0.0117	-0.175	-1.0338	-0.6754	0.1285	-0.0973	-0.7953	-0.1009	-0.0952	-0.1478	0.2614	-0.1677
CHEMBL1468936	CCOC(=O)c1c(-c2ccccc2)nc2cc(C)ccn12	7d	'='	55100	0.345	-1	Mtb (H37Rv_ATCC 27294)	0.15	AlamarBlue/Resazurin/MABA method	0.525	Training	-0.0117	-0.175	-0.9452	-0.6754	0.0369	0.0797	-0.7093	-0.438	-0.6447	-0.5217	-0.6745	-0.4325
CHEMBL104	Clc1ccccc1C(c1ccccc1)(c1ccccc1)n1ccnc1	7d	'='	57996.2	0.345	-1	Mtb (H37Rv)	0.368	AlamarBlue/Resazurin/MABA method	0.525	Training	-0.4229	0.9049	-0.7148	-0.6754	-1.1709	0.3599	-0.1851	1.7574	-0.1116	-0.4578	-1.0163	0.4074
CHEMBL2147668	COc1ccc(CNC(=O)c2csc(-c3ccccc3)n2)cc1OC	7d	'='	58000	0.345	-1	Mtb (H37Rv_ATCC 27294)	0.15	AlamarBlue/Resazurin/MABA method	0.525	Training	-0.0117	-0.175	-0.8079	-0.6754	0.1238	0.2063	-0.6597	-0.438	-0.6447	-0.5217	-0.4359	-0.0935
CHEMBL4473379	CCOC(=O)c1c(C(C)C)oc2nccc(N3CCN(c4ccc(Cl)cc4)CC3)c12	7d	'>'	58500	0.345	-1	Mtb (H37Rv_ATCC 27294)	0.15	AlamarBlue/Resazurin/MABA method	0.525	Test	-0.6392	0.5561	-0.8045	-0.4016	0.1757	0.0797	-0.7688	0.1666	-0.0871	-0.4609	-0.2379	-0.2306
CHEMBL4443382	CCOC(=O)c1c(C(C)C)oc2nc(N3CCN(c4ccc(Cl)cc4)CC3)ccc12	7d	'>'	58500	0.345	-1	Mtb (H37Rv_ATCC 27294)	0.15	AlamarBlue/Resazurin/MABA method	0.525	Training	-0.6392	0.5555	-0.8045	-0.4016	0.1757	0.0797	-0.758	0.1666	-0.0871	-0.4609	-0.2379	-0.2368
CHEMBL2147753	CCOC(=O)c1csc(-c2cccc(C(F)(F)F)c2)n1	7d	'='	59000	0.345	-1	Mtb (H37Rv_ATCC 27294)	0.15	AlamarBlue/Resazurin/MABA method	0.525	Training	0.419	0.653	-0.9038	-0.6754	-0.1019	-0.1734	-0.7166	0.2204	0.0309	1.9291	-0.8124	-0.7368
CHEMBL2147659	O=C(NC1CCCCC1)[C@@H]1COC(c2ccc(OC(F)(F)F)cc2)=N1	7d	'='	60000	0.345	-1	Mtb (H37Rv_ATCC 27294)	0.15	AlamarBlue/Resazurin/MABA method	0.525	Training	2.9775	0.3588	-0.8958	-0.6754	-0.2406	-0.3632	-0.6192	1.3988	-0.0187	2.093	-1.0163	-1.1469
CHEMBL2147752	CCOC(=O)c1csc(-c2ccc(C)cc2)n1	7d	'='	61000	0.345	-1	Mtb (H37Rv_ATCC 27294)	0.15	AlamarBlue/Resazurin/MABA method	0.525	Test	-0.0117	-0.175	-0.9149	-0.6754	0.0369	-0.1734	-0.7262	-0.438	-0.6447	-0.5217	-0.674	-0.7761
CHEMBL4451641	C=CCONC(=O)CN1C(=O)S/C(=C\CCCC)C1=O	7d	'='	61800	0.345	-1	Mtb (H37Rv)	0.368	AlamarBlue/Resazurin/MABA method	0.525	Training	-0.0117	-0.175	-0.7313	-0.1264	-0.8985	-1.7198	-0.0665	-0.438	-0.6447	-0.5217	-0.5777	-1.7665
CHEMBL3426271	Nc1nccc(-c2cn(S(=O)(=O)c3ccc(OC(F)(F)F)cc3)c3ccc(Br)cc23)n1	7d	'='	62500	0.345	-1	Mtb (H37Rv)	0.368	Broth dilution method	0.052	Training	2.4908	1.5829	-0.3835	1.8606	-1.1709	0.0628	-0.0007	0.958	0.7035	0.8083	-0.1888	0.3846
CHEMBL4457955	CS(=O)(=O)c1ccc2c(c1)nc(-c1ccccc1)n2CCCNc1ccnc2cc(Cl)ccc12	7d	'>'	62500	0.345	-1	Mtb (H37Rv)	0.368	AlamarBlue/Resazurin/MABA method	0.525	Training	-0.5637	0.6078	-0.6234	1.4846	-0.8857	0.4589	-0.0224	0.2024	-0.1073	-0.4604	-0.9149	0.6352
CHEMBL4458564	N#Cc1ccc2c(c1)nc(-c1ccccc1)n2CCCNc1ccnc2cc(Cl)ccc12	7d	'>'	62500	0.345	-1	Mtb (H37Rv)	0.368	AlamarBlue/Resazurin/MABA method	0.525	Test	-0.5637	0.6077	-0.6673	-0.4016	-1.1709	0.4589	-0.1103	0.2024	-0.1073	-0.4604	-1.0163	0.5821
CHEMBL1729100	CCOC(=O)c1nc(-c2ccccc2)sc1C(C)=O	7d	'='	63000	0.345	-1	Mtb (H37Rv_ATCC 27294)	0.15	AlamarBlue/Resazurin/MABA method	0.525	Training	-0.0117	-0.175	-0.9147	-0.6754	0.0369	-0.1734	-0.7256	-0.438	-0.6447	-0.5217	-0.6976	-0.7754
CHEMBL104554	CCOC(=O)c1c(-c2ccccc2)nc2ccc(Cl)cn12	7d	'='	63100	0.345	-1	Mtb (H37Rv_ATCC 27294)	0.15	AlamarBlue/Resazurin/MABA method	0.525	Training	-0.9259	0.6383	-0.7142	-0.6754	-0.1019	0.0797	-0.7265	-1.3295	-0.0903	-0.4575	-0.8124	-0.3339
CHEMBL4463825	CCOC(=O)c1c(C(C)C)oc2nc(N3CCN(c4ccccc4)CC3)ccc12	7d	'>'	63600	0.345	-1	Mtb (H37Rv_ATCC 27294)	0.15	AlamarBlue/Resazurin/MABA method	0.525	Training	-0.0117	-0.175	-1.0355	-0.4016	0.1757	0.0797	-0.7668	-0.438	-0.6447	-0.5217	-0.2379	-0.3585
CHEMBL4565081	CCOC(=O)c1c(C(C)C)oc2nccc(N3CCN(c4ccccc4)CC3)c12	7d	'>'	63600	0.345	-1	Mtb (H37Rv_ATCC 27294)	0.15	AlamarBlue/Resazurin/MABA method	0.525	Test	-0.0117	-0.175	-1.0355	-0.4016	0.1757	0.0797	-0.7777	-0.438	-0.6447	-0.5217	-0.2379	-0.3524
CHEMBL4438652	C=CCONC(=O)C(C)N1C(=O)S/C(=C\c2ccc(C(F)(F)F)cc2)C1=O	7d	'>'	64000	0.345	-1	Mtb (H37Rv)	0.368	AlamarBlue/Resazurin/MABA method	0.525	Training	0.4178	0.5831	-0.7203	-0.1264	-0.8985	-1.1256	0.016	0.2204	0.0342	1.9349	-0.7126	-1.1192
CHEMBL4462193	CC(C(=O)NOCc1ccccc1)N1C(=O)S/C(=C\c2ccc(F)cc2)C1=O	7d	'>'	64000	0.345	-1	Mtb (H37Rv)	0.368	AlamarBlue/Resazurin/MABA method	0.525	Training	-0.3795	0.1364	-0.6871	-0.1264	-0.9537	-0.5314	-0.0312	-1.2219	-0.389	0.4527	-0.8438	-0.5177
CHEMBL4447417	C=CCONC(=O)C(C)N1C(=O)S/C(=C\c2ccccc2)C1=O	7d	'>'	64000	0.345	-1	Mtb (H37Rv)	0.368	AlamarBlue/Resazurin/MABA method	0.525	Training	-0.0117	-0.175	-0.7313	-0.1264	-0.8985	-1.1256	0.001	-0.438	-0.6447	-0.5217	-0.7126	-1.1805
CHEMBL4444795	CC(C(=O)NOCc1ccccc1)N1C(=O)S/C(=C\c2ccccc2)C1=O	7d	'>'	64000	0.345	-1	Mtb (H37Rv)	0.368	AlamarBlue/Resazurin/MABA method	0.525	Test	-0.0117	-0.175	-0.7313	-0.1264	-0.9537	-0.5314	-0.0132	-0.438	-0.6447	-0.5217	-0.8438	-0.5697
CHEMBL4558855	C=CCONC(=O)CN1C(=O)S/C(=C\c2ccc(F)cc2)C1=O	7d	'>'	64000	0.345	-1	Mtb (H37Rv)	0.368	AlamarBlue/Resazurin/MABA method	0.525	Training	-0.3795	0.136	-0.6871	-0.1264	-1.1157	-1.1256	-0.0821	-1.2219	-0.389	0.4527	-0.8851	-1.1285
CHEMBL4546562	CC(C(=O)NOCc1ccccc1)N1C(=O)CSC1=O	7d	'>'	64000	0.345	-1	Mtb (H37Rv)	0.368	AlamarBlue/Resazurin/MABA method	0.525	Training	-0.0117	-0.175	-0.7313	-0.1264	-0.9537	-1.1256	0.0702	-0.438	-0.6447	-0.5217	-0.8438	-1.1557
CHEMBL4474614	C=CCONC(=O)CN1C(=O)S/C(=C\c2ccccc2)C1=O	7d	'>'	64000	0.345	-1	Mtb (H37Rv)	0.368	AlamarBlue/Resazurin/MABA method	0.525	Training	-0.0117	-0.175	-0.7313	-0.1264	-1.1157	-1.1256	-0.0642	-0.438	-0.6447	-0.5217	-0.8851	-1.1805
CHEMBL4457937	C=CCONC(=O)C(C)N1C(=O)CSC1=O	7d	'>'	64000	0.345	-1	Mtb (H37Rv)	0.368	AlamarBlue/Resazurin/MABA method	0.525	Test	-0.0117	-0.175	-0.7313	-0.1264	-0.8985	-1.7198	0.0845	-0.438	-0.6447	-0.5217	-0.7126	-1.7665
CHEMBL4537526	O=C(CN1C(=O)CSC1=O)NOCc1ccccc1	7d	'>'	64000	0.345	-1	Mtb (H37Rv)	0.368	AlamarBlue/Resazurin/MABA method	0.525	Training	-0.0117	-0.175	-0.7313	-0.1264	-1.1709	-1.1256	0.0064	-0.438	-0.6447	-0.5217	-1.0163	-1.1557
CHEMBL4436172	O=C(CN1C(=O)S/C(=C\c2ccc(F)cc2)C1=O)NOCc1ccccc1	7d	'>'	64000	0.345	-1	Mtb (H37Rv)	0.368	AlamarBlue/Resazurin/MABA method	0.525	Training	-0.3795	0.136	-0.6871	-0.1264	-1.1709	-0.5314	-0.0964	-1.2219	-0.389	0.4527	-1.0163	-0.5177
CHEMBL4570391	C=CCONC(=O)C(C)N1C(=O)S/C(=C\CCCC)C1=O	7d	'>'	64000	0.345	-1	Mtb (H37Rv)	0.368	AlamarBlue/Resazurin/MABA method	0.525	Training	-0.0117	-0.175	-0.7313	-0.1264	-0.6813	-1.7198	-0.0013	-0.438	-0.6447	-0.5217	-0.4052	-1.7665
CHEMBL4459619	O=C(CN1C(=O)S/C(=C\c2ccc(C(F)(F)F)cc2)C1=O)NOCc1ccccc1	7d	'>'	64000	0.345	-1	Mtb (H37Rv)	0.368	AlamarBlue/Resazurin/MABA method	0.525	Test	0.4178	0.5826	-0.7203	-0.1264	-1.1709	-0.5314	-0.0634	0.2204	0.0342	1.9349	-1.0163	-0.5084
CHEMBL4445869	CCCC/C=C1\SC(=O)N(CC(=O)NOCc2ccccc2)C1=O	7d	'>'	64000	0.345	-1	Mtb (H37Rv)	0.368	AlamarBlue/Resazurin/MABA method	0.525	Training	-0.0117	-0.175	-0.7313	-0.1264	-0.9537	-1.1256	-0.0807	-0.438	-0.6447	-0.5217	-0.709	-1.1557
CHEMBL4580100	CC(C(=O)NOCc1ccccc1)N1C(=O)S/C(=C\c2ccc(C(F)(F)F)cc2)C1=O	7d	'>'	64000	0.345	-1	Mtb (H37Rv)	0.368	AlamarBlue/Resazurin/MABA method	0.525	Training	0.4178	0.5831	-0.7203	-0.1264	-0.9537	-0.5314	0.0018	0.2204	0.0342	1.9349	-0.8438	-0.5084
CHEMBL4453665	O=C(CN1C(=O)S/C(=C\c2ccccc2)C1=O)NOCc1ccccc1	7d	'>'	64000	0.345	-1	Mtb (H37Rv)	0.368	AlamarBlue/Resazurin/MABA method	0.525	Training	-0.0117	-0.175	-0.7313	-0.1264	-1.1709	-0.5314	-0.0785	-0.438	-0.6447	-0.5217	-1.0163	-0.5697
CHEMBL4473702	C=CCONC(=O)CN1C(=O)S/C(=C\c2ccc(C(F)(F)F)cc2)C1=O	7d	'>'	64000	0.345	-1	Mtb (H37Rv)	0.368	AlamarBlue/Resazurin/MABA method	0.525	Test	0.4178	0.5826	-0.7203	-0.1264	-1.1157	-1.1256	-0.0492	0.2204	0.0342	1.9349	-0.8851	-1.1192
CHEMBL4454187	C=CCONC(=O)C(C)N1C(=O)S/C(=C\c2ccc(F)cc2)C1=O	7d	'>'	64000	0.345	-1	Mtb (H37Rv)	0.368	AlamarBlue/Resazurin/MABA method	0.525	Training	-0.3795	0.1364	-0.6871	-0.1264	-0.8985	-1.1256	-0.0169	-1.2219	-0.389	0.4527	-0.7126	-1.1285
CHEMBL4437706	CCCC/C=C1\SC(=O)N(C(C)C(=O)NOCc2ccccc2)C1=O	7d	'>'	64000	0.345	-1	Mtb (H37Rv)	0.368	AlamarBlue/Resazurin/MABA method	0.525	Training	-0.0117	-0.175	-0.7313	-0.1264	-0.7365	-1.1256	-0.0155	-0.438	-0.6447	-0.5217	-0.5365	-1.1557
CHEMBL4465302	C=CCONC(=O)CN1C(=O)CSC1=O	7d	'>'	64000	0.345	-1	Mtb (H37Rv)	0.368	AlamarBlue/Resazurin/MABA method	0.525	Training	-0.0117	-0.175	-0.7313	-0.1264	-1.1157	-1.7198	0.0206	-0.438	-0.6447	-0.5217	-0.8851	-1.7665
CHEMBL2147747	CCOC(=O)c1c(C)nc2c(C3CCCN3C)cccn12	7d	'>'	64000	0.345	-1	Mtb (H37Rv_ATCC 27294)	0.15	AlamarBlue/Resazurin/MABA method	0.525	Test	-0.0117	-0.175	-0.9452	-0.6754	0.2192	-0.2999	-0.7271	-0.438	-0.6447	-0.5217	-0.369	-1.01
CHEMBL2147717	CC(C)(C)OC(=O)c1coc(-c2ccccc2)n1	7d	'>'	64000	0.345	-1	Mtb (H37Rv_ATCC 27294)	0.15	AlamarBlue/Resazurin/MABA method	0.525	Training	-0.0117	-0.175	-1.0357	-0.6754	0.1757	-0.1734	-0.7715	-0.438	-0.6447	-0.5217	-0.0907	-0.8441
CHEMBL1300398	CCOC(=O)c1c(C)nc2cc(C)ccn12	7d	'='	64100	0.345	-1	Mtb (H37Rv_ATCC 27294)	0.15	AlamarBlue/Resazurin/MABA method	0.525	Training	-0.0117	-0.175	-0.9452	-0.6754	0.1757	-0.2999	-0.7219	-0.438	-0.6447	-0.5217	-0.5592	-1.0061
CHEMBL3264487	CCCc1cc(=O)oc2cc(OC3CCCC3)c3c(c12)OC(C)(C)C=C3	7d	'>'	64889.3	0.345	-1	Mtb (MC2 6220_RF)	0.062	Spectrophotometric assay (OD580-OD600)	0.28	Training	-0.0117	-0.175	-1.0258	-0.6754	0.1285	-0.0973	-0.779	-0.1009	-0.0952	-0.1478	0.2614	-0.2053
CHEMBL4097949	Brc1ccc(-c2nn(-c3ccccc3)cc2Cn2cncn2)cc1	7d	'='	65746.2	0.345	-1	Mtb (H37Rv)	0.368	AlamarBlue/Resazurin/MABA method	0.525	Test	-0.6587	0.8957	-0.5676	-0.2565	-1.1709	-0.0362	-0.0827	0.7122	1.0429	-0.5044	-1.0163	0.2543
CHEMBL106780	CCOC(=O)c1c(-c2ccccc2)nc2ccccn12	7d	'='	68200	0.345	-1	Mtb (H37Rv_ATCC 27294)	0.15	AlamarBlue/Resazurin/MABA method	0.525	Training	-0.0117	-0.175	-0.9452	-0.6754	-0.1019	0.0797	-0.7087	-0.438	-0.6447	-0.5217	-0.8124	-0.457
CHEMBL4437673	CCOC(=O)c1c(C)oc2nc(N3CCN(c4ccccc4)CC3)ccc12	7d	'>'	68500	0.345	-1	Mtb (H37Rv_ATCC 27294)	0.15	AlamarBlue/Resazurin/MABA method	0.525	Training	-0.0117	-0.175	-1.0355	-0.4016	0.0369	0.0797	-0.7691	-0.438	-0.6447	-0.5217	-0.7138	-0.3768
CHEMBL4472477	CCOC(=O)c1c(C)oc2nccc(N3CCN(c4ccccc4)CC3)c12	7d	'>'	68500	0.345	-1	Mtb (H37Rv_ATCC 27294)	0.15	AlamarBlue/Resazurin/MABA method	0.525	Training	-0.0117	-0.175	-1.0355	-0.4016	0.0369	0.0797	-0.7801	-0.438	-0.6447	-0.5217	-0.7138	-0.3706
CHEMBL3426262	N#Cc1ccc(S(=O)(=O)n2cc(-c3ccnc(N)n3)c3cc(Br)ccc32)cc1	7d	'='	70600	0.345	-1	Mtb (H37Rv)	0.368	Broth dilution method	0.052	Test	-0.4983	1.0319	-0.4266	1.8606	-1.1709	0.0628	-0.024	0.3781	0.5061	-0.0172	-0.1888	0.3791
CHEMBL4096609	CC(C)=CCOc1cccc(NC(=O)Nc2cccc(Br)c2)c1	7d	'='	70615.8	0.345	-1	Mtb (H37Rv_ATCC 27294)	0.15	AlamarBlue/Resazurin/MABA method	0.525	Training	-0.5927	0.9199	-0.5718	-0.6754	0.0369	0.0165	-0.6058	0.7532	1.0528	-0.504	-0.5293	-0.2314
CHEMBL1504282	CCOC(=O)c1c(C)nc2cc(C)cc(C)n12	7d	'>'	72900	0.345	-1	Mtb (H37Rv_ATCC 27294)	0.15	AlamarBlue/Resazurin/MABA method	0.525	Training	-0.0117	-0.175	-0.9452	-0.6754	0.3145	-0.2999	-0.6873	-0.438	-0.6447	-0.5217	-0.4062	-0.991
CHEMBL4463402	CCOC(=O)c1c(-c2ccccc2)oc2ncc(N3CCCC3)cc12	7d	'>'	74400	0.345	-1	Mtb (H37Rv_ATCC 27294)	0.15	AlamarBlue/Resazurin/MABA method	0.525	Training	-0.0117	-0.175	-1.0356	-0.4016	-0.1019	0.0797	-0.7728	-0.438	-0.6447	-0.5217	-0.8124	-0.404
CHEMBL4444536	CCOC(=O)c1c(-c2ccccc2)oc2nc(N3CCCC3)ccc12	7d	'>'	74400	0.345	-1	Mtb (H37Rv_ATCC 27294)	0.15	AlamarBlue/Resazurin/MABA method	0.525	Test	-0.0117	-0.175	-1.0356	-0.4016	-0.1019	0.0797	-0.7629	-0.438	-0.6447	-0.5217	-0.8124	-0.4096
CHEMBL4089310	Clc1ccc(-c2nn(-c3ccccc3)cc2Cn2cncn2)cc1	7d	'='	74449.1	0.345	-1	Mtb (H37Rv)	0.368	AlamarBlue/Resazurin/MABA method	0.525	Training	-0.6373	0.57	-0.6176	-0.2565	-1.1709	-0.0362	-0.0952	0.1666	-0.0964	-0.461	-1.0163	0.0659
CHEMBL4097009	COc1ccc(-c2nn(-c3ccccc3)cc2Cn2cncn2)cc1	7d	'='	75442.1	0.345	-1	Mtb (H37Rv)	0.368	AlamarBlue/Resazurin/MABA method	0.525	Training	-0.0117	-0.175	-0.8403	-0.2565	-0.8857	-0.0362	-0.09	-0.438	-0.6447	-0.5217	-0.7259	-0.0056
CHEMBL4067262	COc1ccc(-c2nn(-c3ccccc3)cc2Cn2ccnc2)cc1	7d	'='	75668.1	0.345	-1	Mtb (H37Rv)	0.368	AlamarBlue/Resazurin/MABA method	0.525	Training	-0.0117	-0.175	-0.9312	-0.466	-0.8857	0.0628	-0.2014	-0.438	-0.6447	-0.5217	-0.7259	0.0955
CHEMBL3133773	Nc1nccc(-c2cn(Cc3ccc(Cl)s3)c3ccc(Br)cc23)n1	7d	'='	76600	0.345	-1	Mtb (H37Rv)	0.368	Broth dilution method	0.052	Test	-0.4034	2.051	-0.3708	-0.1277	-1.1709	-0.1353	-0.2028	0.7599	0.6526	0.0045	-0.1888	0.3504
CHEMBL4068125	Fc1ccc(-c2nn(-c3ccccc3)cc2Cn2cncn2)cc1	7d	'='	78286.5	0.345	-1	Mtb (H37Rv)	0.368	AlamarBlue/Resazurin/MABA method	0.525	Training	-0.3789	0.1381	-0.8044	-0.2565	-1.1709	-0.0362	-0.127	-1.2219	-0.3906	0.4518	-1.0163	-0.0038
CHEMBL4438774	CCOC(=O)c1c(C(C)C)oc2nc(N3CCOCC3)ccc12	7d	'>'	78500	0.345	-1	Mtb (H37Rv_ATCC 27294)	0.15	AlamarBlue/Resazurin/MABA method	0.525	Training	-0.0117	-0.175	-1.0273	-0.4016	0.1757	-0.2999	-0.7277	-0.438	-0.6447	-0.5217	-0.2379	-0.9673
CHEMBL4450884	CCOC(=O)c1c(C(C)C)oc2nccc(N3CCOCC3)c12	7d	'>'	78500	0.345	-1	Mtb (H37Rv_ATCC 27294)	0.15	AlamarBlue/Resazurin/MABA method	0.525	Training	-0.0117	-0.175	-1.0273	-0.4016	0.1757	-0.2999	-0.7386	-0.438	-0.6447	-0.5217	-0.2379	-0.9611
CHEMBL4087790	Fc1ccc(-c2nn(-c3ccccc3)cc2Cn2ccnc2)cc1	7d	'='	78527.5	0.345	-1	Mtb (H37Rv)	0.368	AlamarBlue/Resazurin/MABA method	0.525	Test	-0.3789	0.1382	-0.8952	-0.466	-1.1709	0.0628	-0.2383	-1.2219	-0.3906	0.4518	-1.0163	0.0973
CHEMBL2147665	COc1ccc(CNC(=O)[C@@H]2CSC(c3ccccc3)=N2)cc1OC	7d	'='	80000	0.345	-1	Mtb (H37Rv_ATCC 27294)	0.15	AlamarBlue/Resazurin/MABA method	0.525	Training	-0.0117	-0.175	-0.8079	-0.6754	0.1238	0.0165	-0.6494	-0.438	-0.6447	-0.5217	-0.4359	-0.4452
CHEMBL3133771	Cc1noc(C)c1Cn1cc(-c2ccnc(N)n2)c2cc(Br)ccc21	7d	'='	80600	0.345	-1	Mtb (H37Rv)	0.368	Broth dilution method	0.052	Training	-0.4983	1.0029	-0.5593	0.5702	-0.7365	-0.2343	-0.1852	0.3781	0.5078	-0.0172	-0.1265	0.2899
CHEMBL2147661	COc1ccc(CNC(=O)c2coc(-c3ccccc3)n2)cc1OC	7d	'='	81000	0.345	-1	Mtb (H37Rv_ATCC 27294)	0.15	AlamarBlue/Resazurin/MABA method	0.525	Training	-0.0117	-0.175	-0.9287	-0.6754	0.1238	0.2063	-0.7007	-0.438	-0.6447	-0.5217	-0.4359	-0.1363
CHEMBL4545420	CCCSc1cnc2oc(C(C)C)c(C(=O)OCC)c2c1	7d	'>'	81300	0.345	-1	Mtb (H37Rv_ATCC 27294)	0.15	AlamarBlue/Resazurin/MABA method	0.525	Test	-0.0117	-0.175	-0.9145	-0.4016	0.3145	-0.2999	-0.8247	-0.438	-0.6447	-0.5217	0.093	-0.9021
CHEMBL4581267	CCCSc1ccc2c(C(=O)OCC)c(C(C)C)oc2n1	7d	'>'	81300	0.345	-1	Mtb (H37Rv_ATCC 27294)	0.15	AlamarBlue/Resazurin/MABA method	0.525	Training	-0.0117	-0.175	-0.9145	-0.4016	0.3145	-0.2999	-0.7719	-0.438	-0.6447	-0.5217	0.093	-0.9292
CHEMBL4575451	CCCCNc1cnc2oc(C(C)C)c(C(=O)OCC)c2c1	7d	'>'	82100	0.345	-1	Mtb (H37Rv_ATCC 27294)	0.15	AlamarBlue/Resazurin/MABA method	0.525	Training	-0.0117	-0.175	-1.0008	-0.4016	0.3145	-0.2999	-0.7119	-0.438	-0.6447	-0.5217	0.0695	-0.959
CHEMBL4525344	CCOC(=O)c1c(C)oc2ncc(N3CCCC3)cc12	7d	'='	82300	0.345	-1	Mtb (H37Rv_ATCC 27294)	0.15	AlamarBlue/Resazurin/MABA method	0.525	Training	-0.0117	-0.175	-1.0356	-0.4016	0.0369	-0.2999	-0.7764	-0.438	-0.6447	-0.5217	-0.7138	-0.98
CHEMBL4572817	CCOC(=O)c1c(C)oc2ncc(N3CC[C@@H](F)C3)cc12	7d	'>'	85600	0.345	-1	Mtb (H37Rv_ATCC 27294)	0.15	AlamarBlue/Resazurin/MABA method	0.525	Test	-1.3642	0.0819	-0.9557	-0.4016	0.0369	-0.2999	-0.8516	-5.6256	-0.4189	0.232	-0.7138	-0.9816
CHEMBL4441057	CCOC(=O)c1c(C)oc2nc(N3CC[C@@H](F)C3)ccc12	7d	'>'	85600	0.345	-1	Mtb (H37Rv_ATCC 27294)	0.15	AlamarBlue/Resazurin/MABA method	0.525	Training	-1.3642	0.079	-0.9557	-0.4016	0.0369	-0.2999	-0.8418	-5.6256	-0.4177	0.232	-0.7138	-0.9872
CHEMBL4472581	CCOC(=O)c1c(C)oc2nccc(N3CCOCC3)c12	7d	'>'	86100	0.345	-1	Mtb (H37Rv_ATCC 27294)	0.15	AlamarBlue/Resazurin/MABA method	0.525	Training	-0.0117	-0.175	-1.0273	-0.4016	0.0369	-0.2999	-0.741	-0.438	-0.6447	-0.5217	-0.7138	-0.9794
CHEMBL4475852	CCOC(=O)c1c(C)oc2nc(N3CCOCC3)ccc12	7d	'>'	86100	0.345	-1	Mtb (H37Rv_ATCC 27294)	0.15	AlamarBlue/Resazurin/MABA method	0.525	Training	-0.0117	-0.175	-1.0273	-0.4016	0.0369	-0.2999	-0.7301	-0.438	-0.6447	-0.5217	-0.7138	-0.9856
CHEMBL4080198	C=CCOc1ccc(NC(=O)Nc2ccccc2C)cc1	7d	'='	86774.8	0.345	-1	Mtb (H37Rv_ATCC 27294)	0.15	AlamarBlue/Resazurin/MABA method	0.525	Test	-0.0117	-0.175	-0.8529	-0.6754	-0.0666	0.0165	-0.6311	-0.438	-0.6447	-0.5217	-0.7558	-0.5153
CHEMBL4518865	CNC(=O)c1c(C(C)C)oc2nc(N3CCCC3)ccc12	7d	'>'	87000	0.345	-1	Mtb (H37Rv_ATCC 27294)	0.15	AlamarBlue/Resazurin/MABA method	0.525	Training	-0.0117	-0.175	-0.9452	-0.4016	0.2192	-0.2999	-0.7167	-0.438	-0.6447	-0.5217	-0.1611	-0.9672
CHEMBL4442110	CC(C)c1oc2nc(N3CCCC3)ccc2c1C(=O)O	7d	'>'	91100	0.345	-1	Mtb (H37Rv_ATCC 27294)	0.15	AlamarBlue/Resazurin/MABA method	0.525	Training	-0.0117	-0.175	-1.0359	-0.4016	0.0369	-0.2999	-0.7578	-0.438	-0.6447	-0.5217	-0.4418	-0.9602
CHEMBL3133776	COCCn1cc(-c2ccnc(N)n2)c2cc(Br)ccc21	7d	'='	92200	0.345	-1	Mtb (H37Rv)	0.368	Broth dilution method	0.052	Training	-0.4983	0.9941	-0.5656	-0.1277	-0.8857	-0.5314	-0.1447	0.3781	0.5081	-0.0172	-0.0582	0.1765
CHEMBL2088681	COc1ccc2nccc(C(c3nnnn3C(C)(C)C)N3CCCCC3)c2c1	7d	'='	92500	0.345	-1	Mtb (H37Rv_ATCC 27294)	0.15	AlamarBlue/Resazurin/MABA method	0.525	Test	-0.0117	-0.175	-0.7236	1.451	0.3579	-0.1101	-0.4589	-0.438	-0.6447	-0.5217	0.2739	-0.6995
CHEMBL2147748	CCOC(=O)c1c(C)nc2ccc(Cl)cn12	7d	'='	93500	0.345	-1	Mtb (H37Rv_ATCC 27294)	0.15	AlamarBlue/Resazurin/MABA method	0.525	Training	-0.9259	0.6203	-0.7142	-0.6754	0.0369	-0.2999	-0.7392	-1.3295	-0.088	-0.4575	-0.6971	-0.9075
CHEMBL4468440	CNC(=O)c1c(C)oc2nc(N3CCCC3)ccc12	7d	'>'	96400	0.345	-1	Mtb (H37Rv_ATCC 27294)	0.15	AlamarBlue/Resazurin/MABA method	0.525	Training	-0.0117	-0.175	-0.9452	-0.4016	0.0804	-0.2999	-0.7191	-0.438	-0.6447	-0.5217	-0.6371	-0.9855
CHEMBL4438983	C#CCNC(=O)C1=C(C)CS[C@@H]2[C@H](NC(=O)COc3ccccc3)C(=O)N12	7d	'>'	99987	0.345	-1	Mtb (MC2 6220_NRF)	0.122	Spectrophotometric assay (OD580-OD600)	0.28	Training	-0.0117	-0.175	-0.6405	-0.6754	-0.1412	-0.0358	-0.2215	-0.1009	-0.0952	-0.1478	-0.1623	-0.2445
CHEMBL4542034	CC1=CS[C@@H]2[C@H](NC(=O)COc3ccccc3)C(=O)N2[C@H]1COS(=O)(=O)c1ccc(Br)cc1	7d	'>'	99989.2	0.345	-1	Mtb (MC2 6220_NRF)	0.122	Spectrophotometric assay (OD580-OD600)	0.28	Test	-0.6549	0.9178	-0.3999	1.4657	-0.1525	0.3056	-0.1377	0.7382	1.1486	-0.1353	-0.1407	0.4507
CHEMBL4453451	CC1=C(C(=O)O)N2C(=O)[C@@H](NC(=O)Cc3ccc(Cl)cc3)[C@H]2SC1	7d	'>'	99991.8	0.345	-1	Mtb (MC2 6220_NRF)	0.122	Spectrophotometric assay (OD580-OD600)	0.28	Training	-0.6411	0.5492	-0.5085	-0.6754	-0.1525	-0.0358	-0.2637	0.3401	0.3114	-0.1034	-0.1556	-0.1709
CHEMBL4534478	COc1ccc(CCC(=O)N[C@@H]2C(=O)N3C(C(=O)O)=C(C)CS[C@H]23)cc1	7d	'>'	99992	0.345	-1	Mtb (MC2 6220_NRF)	0.122	Spectrophotometric assay (OD580-OD600)	0.28	Training	-0.0117	-0.175	-0.7313	-0.6754	0.0114	-0.0358	-0.2568	-0.1009	-0.0952	-0.1478	0.0563	-0.2171
CHEMBL4434801	COC[C@H]1C(C)=CS[C@@H]2[C@H](NC(=O)COc3ccccc3)C(=O)N12	7d	'>'	99994.3	0.345	-1	Mtb (MC2 6220_NRF)	0.122	Spectrophotometric assay (OD580-OD600)	0.28	Training	-0.0117	-0.175	-0.7233	-0.6754	0.0114	-0.0358	-0.2057	-0.1009	-0.0952	-0.1478	0.1542	-0.2445
CHEMBL4456074	CNC(=O)C1=C(C)CS[C@@H]2[C@H](NC(=O)COc3ccccc3)C(=O)N12	7d	'>'	99994.5	0.345	-1	Mtb (MC2 6220_NRF)	0.122	Spectrophotometric assay (OD580-OD600)	0.28	Test	-0.0117	-0.175	-0.6405	-0.6754	0.0114	-0.0358	-0.2082	-0.1009	-0.0952	-0.1478	0.0492	-0.2445
CHEMBL36	CCc1nc(N)nc(N)c1-c1ccc(Cl)cc1	7d	'='	100000	0.345	-1	Mtb (H37Rv_ATCC 27294)	0.15	Broth dilution method	0.052	Training	-0.6373	0.5686	-0.5217	-0.1277	-0.1019	-0.1101	-0.6529	0.1929	0.1669	-0.0036	-0.1177	0.0649
CHEMBL3121835	CCOC(=O)c1cc(C(=O)c2ccccc2)n2ccc(-c3ccncc3)cc12	7d	'>'	100000	0.345	-1	Mtb (H37Rv_ATCC 27294)	0.15	Broth dilution method	0.052	Training	-0.0117	-0.175	-1.0358	-0.4016	-0.1019	0.4594	-0.7761	0.002	-0.0058	-0.0227	-0.1244	0.2993
CHEMBL3121836	CCOC(=O)c1cc(C(=O)c2ccccc2)n2ccc(-c3ccn4c(C(=O)c5ccc(OC)cc5)cc(C(=O)OC)c4c3)cc12	7d	'>'	100000	0.345	-1	Mtb (H37Rv_ATCC 27294)	0.15	Broth dilution method	0.052	Training	-0.0117	-0.175	-1.033	-0.6754	0.2626	1.0289	-0.7522	0.002	-0.0058	-0.0227	0.0559	0.6082
CHEMBL3121834	CCOC(=O)c1cc(C#N)n2ccc(-c3ccncc3)cc12	7d	'>'	100000	0.345	-1	Mtb (H37Rv_ATCC 27294)	0.15	Broth dilution method	0.052	Test	-0.0117	-0.175	-1.0296	-0.4016	-0.1019	0.0797	-0.7739	0.002	-0.0058	-0.0227	-0.1244	0.1085
CHEMBL3121837	CCOC(=O)c1cc(C(N)=O)n2ccc(-c3ccncc3)cc12	7d	'>'	100000	0.345	-1	Mtb (H37Rv_ATCC 27294)	0.15	Broth dilution method	0.052	Training	-0.0117	-0.175	-0.945	-0.4016	-0.1019	0.0797	-0.7415	0.002	-0.0058	-0.0227	-0.1244	0.1151
CHEMBL4574349	CC1=C(C(=O)O)N2C(=O)[C@@H](NC(=O)c3ccc(Cl)cc3)[C@H]2SC1	7d	'>'	100000	0.345	-1	Mtb (MC2 6220_NRF)	0.122	Spectrophotometric assay (OD580-OD600)	0.28	Training	-0.6373	0.5574	-0.5085	-0.6754	-0.1525	-0.0358	-0.2898	0.3401	0.3071	-0.1036	-0.1556	-0.1623
CHEMBL4552278	CC1=C(C(=O)O)N2C(=O)[C@@H](NC(=O)CCc3ccc(Br)cc3)[C@H]2SC1	7d	'>'	100000	0.345	-1	Mtb (MC2 6220_NRF)	0.122	Spectrophotometric assay (OD580-OD600)	0.28	Training	-0.6625	0.8658	-0.4584	-0.6754	-0.1525	-0.0358	-0.2526	0.7382	1.1537	-0.1352	-0.1556	-0.0275
CHEMBL4474360	CCCN(O)C(=O)C1=C(C)CS[C@@H]2[C@H](NC(=O)COc3ccccc3)C(=O)N12	7d	'>'	100005	0.345	-1	Mtb (MC2 6220_NRF)	0.122	Spectrophotometric assay (OD580-OD600)	0.28	Test	-0.0117	-0.175	-0.5963	-0.2433	-0.0277	-0.0358	-0.109	-0.1009	-0.0952	-0.1478	0.0798	-0.2445
CHEMBL4467664	COC(=O)C1=C(C)CS[C@@H]2[C@H](NC(=O)[C@@H](c3ccccc3)N(C)C)C(=O)N12	7d	'>'	100005	0.345	-1	Mtb (MC2 6220_NRF)	0.122	Spectrophotometric assay (OD580-OD600)	0.28	Training	-0.0117	-0.175	-0.7391	-0.6754	0.3392	-0.0358	-0.2828	-0.1009	-0.0952	-0.1478	0.6413	-0.2573
CHEMBL47080	CC1=C(C(=O)O)N2C(=O)[C@@H](NC(=O)COc3ccccc3)[C@H]2SC1	7d	'>'	100006	0.345	-1	Mtb (MC2 6220_NRF)	0.122	Spectrophotometric assay (OD580-OD600)	0.28	Training	-0.0117	-0.175	-0.7313	-0.6754	-0.1525	-0.0358	-0.2506	-0.1009	-0.0952	-0.1478	-0.1556	-0.2445
CHEMBL4581808	Cc1oc2nc(N3CCCC3)ccc2c1C(=O)O	7d	'>'	101500	0.345	-1	Mtb (H37Rv_ATCC 27294)	0.15	AlamarBlue/Resazurin/MABA method	0.525	Training	-0.0117	-0.175	-1.0359	-0.4016	-0.1019	-0.2999	-0.7601	-0.438	-0.6447	-0.5217	-0.9177	-0.9785
CHEMBL4060700	CC(C)=CCOc1cccc(NC(=O)Nc2ccccc2Br)c1	7d	'='	103126	0.345	-1	Mtb (H37Rv_ATCC 27294)	0.15	AlamarBlue/Resazurin/MABA method	0.525	Test	-0.6889	1.0234	-0.5718	-0.6754	0.0369	0.0165	-0.5986	1.5269	1.026	-0.5027	-0.5293	-0.2354
CHEMBL4101790	CC(C)=CCOc1cccc(NC(=O)Nc2cccc(C)c2)c1	7d	'='	103737	0.345	-1	Mtb (H37Rv_ATCC 27294)	0.15	AlamarBlue/Resazurin/MABA method	0.525	Training	-0.0117	-0.175	-0.8529	-0.6754	0.1757	0.0165	-0.6232	-0.438	-0.6447	-0.5217	-0.3913	-0.5165
CHEMBL4091331	CC(C)=CCOc1cccc(NC(=O)Nc2cccc(C(F)(F)F)c2)c1	7d	'='	110327	0.345	-1	Mtb (H37Rv_ATCC 27294)	0.15	AlamarBlue/Resazurin/MABA method	0.525	Training	0.4184	0.603	-0.8418	-0.6754	0.0369	0.0165	-0.6136	0.2204	0.038	1.9313	-0.5293	-0.4777
CHEMBL44541	Nc1nccc(-c2c[nH]c3ccc(Br)cc23)n1	7d	'='	111100	0.345	-1	Mtb (H37Rv)	0.368	Broth dilution method	0.052	Training	-0.499	0.9752	-0.5391	-0.1277	-1.1709	-0.5314	-0.1676	0.3781	0.5098	-0.0172	-0.1888	0.1756
CHEMBL4435750	CC1=C(c2nc(C)no2)N2C(=O)[C@@H](NC(=O)[C@H](N)c3ccccc3)[C@H]2SC1	7d	'='	114282	0.345	-1	Mtb (MC2 6220_NRF)	0.122	Spectrophotometric assay (OD580-OD600)	0.28	Test	-0.0117	-0.175	-0.54	0.0225	-0.0277	0.078	-0.1927	-0.1009	-0.0952	-0.1478	-0.0728	-0.0947
CHEMBL4070847	Ic1ccc(-c2nn(-c3ccccc3)cc2Cn2cncn2)cc1	7d	'='	117028	0.345	-1	Mtb (H37Rv)	0.368	AlamarBlue/Resazurin/MABA method	0.525	Training	-0.6071	1.7141	-0.6638	-0.2565	-1.1709	-0.0362	-0.1059	-0.2997	2.7943	-0.5128	-1.0163	0.4534
CHEMBL3426272	Nc1nccc(-c2cn(S(=O)(=O)c3ccc(C(F)(F)F)cc3[N+](=O)[O-])c3ccc(Br)cc23)n1	7d	'='	118300	0.345	-1	Mtb (H37Rv)	0.368	Broth dilution method	0.052	Training	-0.067	1.8698	1.0711	2.6707	-1.1709	0.0628	1.7706	0.586	0.7178	0.7557	-0.1888	0.4087
CHEMBL170	C=C[C@H]1CN2CC[C@H]1C[C@H]2[C@H](O)c1ccnc2ccc(OC)cc12	7d	'='	119700	0.345	-1	Mtb (H37Rv_ATCC 27294)	0.15	AlamarBlue/Resazurin/MABA method	0.525	Training	-0.0117	-0.175	-0.9841	-0.4016	-0.0231	-0.1734	-0.7165	-0.438	-0.6447	-0.5217	-0.6298	-0.7932
CHEMBL2147751	CCOC(=O)c1nc(-c2ccccc2)oc1C	7d	'='	124000	0.345	-1	Mtb (H37Rv_ATCC 27294)	0.15	AlamarBlue/Resazurin/MABA method	0.525	Test	-0.0117	-0.175	-1.0357	-0.6754	0.0369	-0.1734	-0.7653	-0.438	-0.6447	-0.5217	-0.6928	-0.8236
CHEMBL3264904	CCCc1cc(=O)oc2c1c(OCCN1CCOCC1)cc1[nH]c([N+](=O)[O-])cc12	7d	'>'	124558	0.345	-1	Mtb (MC2 6220_RF)	0.062	Spectrophotometric assay (OD580-OD600)	0.28	Training	-0.0117	-0.175	0.5021	0.1347	-0.0493	-0.0162	0.0371	-0.1009	-0.0952	-0.1478	-0.0783	-0.0402
CHEMBL2147756	CCOC(=O)c1nn(Cc2ccccc2)cc1N	7d	'='	126000	0.345	-1	Mtb (H37Rv_ATCC 27294)	0.15	AlamarBlue/Resazurin/MABA method	0.525	Training	-0.0117	-0.175	-0.9337	-0.466	-0.1019	-0.1734	-0.6829	-0.438	-0.6447	-0.5217	-0.8124	-0.8004
CHEMBL2088679	CCN(CC)C(c1ccnc2ccc(OC)cc12)c1nnnn1C(C)(C)C	7d	'>'	128000	0.345	-1	Mtb (H37Rv_ATCC 27294)	0.15	AlamarBlue/Resazurin/MABA method	0.525	Training	-0.0117	-0.175	-0.7236	1.451	0.6355	-0.1101	-0.4619	-0.438	-0.6447	-0.5217	0.6852	-0.6995
CHEMBL2088682	COc1ccc2nccc(C(c3nnnn3C(C)(C)C)N3CCN(C)CC3)c2c1	7d	'>'	128000	0.345	-1	Mtb (H37Rv_ATCC 27294)	0.15	AlamarBlue/Resazurin/MABA method	0.525	Test	-0.0117	-0.175	-0.7236	1.451	0.5402	-0.1101	-0.4615	-0.438	-0.6447	-0.5217	0.6571	-0.6995
CHEMBL2088683	COc1ccc2nccc(C(c3nnnn3C(C)(C)C)N3CCOCC3)c2c1	7d	'>'	128000	0.345	-1	Mtb (H37Rv_ATCC 27294)	0.15	AlamarBlue/Resazurin/MABA method	0.525	Training	-0.0117	-0.175	-0.7154	1.451	0.3579	-0.1101	-0.4225	-0.438	-0.6447	-0.5217	0.2739	-0.6995
CHEMBL2088684	COc1ccc2nccc(C(c3nnn[nH]3)N3CCOCC3)c2c1	7d	'>'	128000	0.345	-1	Mtb (H37Rv_ATCC 27294)	0.15	AlamarBlue/Resazurin/MABA method	0.525	Training	-0.0117	-0.175	-0.7154	2.0802	-0.0584	-0.1101	-0.5605	-0.438	-0.6447	-0.5217	-0.7259	-0.7041
CHEMBL2088680	COc1ccc2nccc(C(c3nnnn3C(C)(C)C)N3CCCC3)c2c1	7d	'>'	128000	0.345	-1	Mtb (H37Rv_ATCC 27294)	0.15	AlamarBlue/Resazurin/MABA method	0.525	Training	-0.0117	-0.175	-0.7236	1.451	0.3579	-0.1101	-0.4589	-0.438	-0.6447	-0.5217	0.2739	-0.6995
CHEMBL2088678	COc1ccc2nccc(C(c3nnnn3C(C)(C)C)N(C)C)c2c1	7d	'>'	128000	0.345	-1	Mtb (H37Rv_ATCC 27294)	0.15	AlamarBlue/Resazurin/MABA method	0.525	Test	-0.0117	-0.175	-0.7236	1.451	0.7224	-0.1101	-0.4569	-0.438	-0.6447	-0.5217	1.0856	-0.693
CHEMBL2147755	CCOC(=O)c1n[nH]c(-c2cccc(C)c2)c1N	7d	'>'	128000	0.345	-1	Mtb (H37Rv_ATCC 27294)	0.15	AlamarBlue/Resazurin/MABA method	0.525	Training	-0.0117	-0.175	-0.8989	0.1632	0.0369	-0.1734	-0.692	-0.438	-0.6447	-0.5217	-0.6745	-0.7747
CHEMBL2147658	COc1ccc(C2=N[C@H](C(=O)NCc3ccc(OC)c(OC)c3)CO2)cc1	7d	'>'	128000	0.345	-1	Mtb (H37Rv_ATCC 27294)	0.15	AlamarBlue/Resazurin/MABA method	0.525	Training	-0.0117	-0.175	-0.9205	-0.6754	0.3061	0.0165	-0.6763	-0.438	-0.6447	-0.5217	-0.1456	-0.4106
CHEMBL2147746	CCOC(=O)c1cnc2cc(C)c(N)cn12	7d	'>'	128000	0.345	-1	Mtb (H37Rv_ATCC 27294)	0.15	AlamarBlue/Resazurin/MABA method	0.525	Training	-0.0117	-0.175	-0.8429	-0.6754	0.0369	-0.2999	-0.6308	-0.438	-0.6447	-0.5217	-0.6834	-0.9912
CHEMBL2147757	CCOC(=O)c1cc(-c2ccc([N+](=O)[O-])cc2)[nH]n1	7d	'>'	128000	0.345	-1	Mtb (H37Rv_ATCC 27294)	0.15	AlamarBlue/Resazurin/MABA method	0.525	Test	-0.0117	-0.175	0.4918	0.9733	-0.1019	-0.1734	0.4295	-0.438	-0.6447	-0.5217	-0.8124	-0.8009
CHEMBL2147750	CCOC(=O)c1nc(-c2ccccc2)oc1C(F)(F)F	7d	'>'	128000	0.345	-1	Mtb (H37Rv_ATCC 27294)	0.15	AlamarBlue/Resazurin/MABA method	0.525	Training	0.4825	0.6436	-1.0246	-0.6754	-0.1019	-0.1734	-0.7553	-0.0973	0.0469	2.334	-0.8124	-0.777
CHEMBL2147745	CCOC(=O)c1c(C(F)(F)F)nc2ccccn12	7d	'>'	128000	0.345	-1	Mtb (H37Rv_ATCC 27294)	0.15	AlamarBlue/Resazurin/MABA method	0.525	Training	0.4945	0.7043	-0.9342	-0.6754	-0.1019	-0.2999	-0.6993	-0.0947	0.0296	2.1693	-0.8124	-0.9841
CHEMBL1951800	Cc1ccn2c(C(=O)Nc3ccccc3)c(C)nc2c1	7d	'>'	128000	0.345	-1	Mtb (H37Rv_ATCC 27294)	0.15	AlamarBlue/Resazurin/MABA method	0.525	Training	-0.0117	-0.175	-0.8548	-0.6754	0.0369	0.0797	-0.6634	-0.438	-0.6447	-0.5217	-0.7631	-0.413
CHEMBL4069379	CC(C)=CCOc1cccc(NC(=O)Nc2ccc(Br)cc2)c1	7d	'>'	133237	0.345	-1	Mtb (H37Rv_ATCC 27294)	0.15	AlamarBlue/Resazurin/MABA method	0.525	Test	-0.6625	0.8699	-0.5718	-0.6754	0.0369	0.0165	-0.6061	0.7122	1.0669	-0.5044	-0.5293	-0.2297
CHEMBL4070392	CC(C)=CCOc1cccc(NC(=O)Nc2ccccc2C(F)(F)F)c1	7d	'>'	137223	0.345	-1	Mtb (H37Rv_ATCC 27294)	0.15	AlamarBlue/Resazurin/MABA method	0.525	Training	0.4454	0.6786	-0.8418	-0.6754	0.0369	0.0165	-0.6226	0.2204	0.036	1.9937	-0.5293	-0.4749
CHEMBL4081028	CC(C)=CCOc1cccc(NC(=O)Nc2ccc(C(F)(F)F)cc2)c1	7d	'>'	137223	0.345	-1	Mtb (H37Rv_ATCC 27294)	0.15	AlamarBlue/Resazurin/MABA method	0.525	Training	0.4178	0.5665	-0.8418	-0.6754	0.0369	0.0165	-0.6132	0.2204	0.0362	1.9349	-0.5293	-0.4785
CHEMBL3264891	CCCc1cc(=O)oc2c3c(c4cc([N+](=O)[O-])oc4c12)OC(C)CC3=O	7d	'>'	139931	0.345	-1	Mtb (MC2 6220_RF)	0.062	Spectrophotometric assay (OD580-OD600)	0.28	Training	-0.0117	-0.175	0.4673	0.1347	0.0396	-0.0162	0.0004	-0.1009	-0.0952	-0.1478	0.076	-0.0221
CHEMBL4211981	c1ccc(CN2CCN(Cc3ccccc3)C(Cn3ccnc3)C2)cc1	7d	'='	144308	0.345	-1	Mtb (H37Rv)	0.368	AlamarBlue/Resazurin/MABA method	0.525	Test	-0.0117	-0.175	-0.9456	-0.6754	-1.1709	-0.2343	-0.1966	-0.438	-0.6447	-0.5217	-1.0163	-0.2606
CHEMBL4098226	C=CCOc1ccc(NC(=O)Nc2cccc([N+](=O)[O-])c2)cc1	7d	'='	145224	0.345	-1	Mtb (H37Rv_ATCC 27294)	0.15	AlamarBlue/Resazurin/MABA method	0.525	Training	-0.0117	-0.175	0.6401	0.1347	-0.2054	0.0165	0.5444	-0.438	-0.6447	-0.5217	-0.8851	-0.5062
CHEMBL4070532	CC(C)=CCOc1ccc(NC(=O)Nc2ccccc2)cc1	7d	'='	145426	0.345	-1	Mtb (H37Rv_ATCC 27294)	0.15	AlamarBlue/Resazurin/MABA method	0.525	Training	-0.0117	-0.175	-0.8529	-0.6754	0.0369	0.0165	-0.6224	-0.438	-0.6447	-0.5217	-0.5293	-0.5404
CHEMBL4062987	CC(C)=CCOc1cccc(NC(=O)Nc2ccccc2[N+](=O)[O-])c1	7d	'>'	146469	0.345	-1	Mtb (H37Rv_ATCC 27294)	0.15	AlamarBlue/Resazurin/MABA method	0.525	Training	-0.0117	-0.175	0.6401	0.1347	0.0369	0.0165	0.5283	-0.438	-0.6447	-0.5217	-0.5293	-0.5027
CHEMBL4089969	CC(C)=CCOc1ccc(NC(=O)Nc2cccc([N+](=O)[O-])c2)cc1	7d	'>'	146469	0.345	-1	Mtb (H37Rv_ATCC 27294)	0.15	AlamarBlue/Resazurin/MABA method	0.525	Test	-0.0117	-0.175	0.6401	0.1347	0.0369	0.0165	0.5437	-0.438	-0.6447	-0.5217	-0.5293	-0.5062
CHEMBL4084657	CC(C)=CCOc1cccc(NC(=O)Nc2ccc([N+](=O)[O-])cc2)c1	7d	'>'	146469	0.345	-1	Mtb (H37Rv_ATCC 27294)	0.15	AlamarBlue/Resazurin/MABA method	0.525	Training	-0.0117	-0.175	0.6401	0.1347	0.0369	0.0165	0.5446	-0.438	-0.6447	-0.5217	-0.5293	-0.5063
CHEMBL4098386	CC(C)=CCOc1cccc(NC(=O)Nc2cccc(Cl)c2)c1	7d	'='	146908	0.345	-1	Mtb (H37Rv_ATCC 27294)	0.15	AlamarBlue/Resazurin/MABA method	0.525	Training	-0.5776	0.5902	-0.6218	-0.6754	0.0369	0.0165	-0.6138	0.2024	-0.0866	-0.4597	-0.5293	-0.4181
CHEMBL4088917	CC(C)=CCOc1cccc(NC(=O)Nc2ccc(Cl)cc2)c1	7d	'>'	151140	0.345	-1	Mtb (H37Rv_ATCC 27294)	0.15	AlamarBlue/Resazurin/MABA method	0.525	Training	-0.6411	0.5485	-0.6218	-0.6754	0.0369	0.0165	-0.6141	0.1666	-0.0857	-0.4608	-0.5293	-0.418
CHEMBL4071342	CC(C)=CCOc1cccc(NC(=O)Nc2ccccc2Cl)c1	7d	'>'	151140	0.345	-1	Mtb (H37Rv_ATCC 27294)	0.15	AlamarBlue/Resazurin/MABA method	0.525	Test	-0.6612	0.6771	-0.6218	-0.6754	0.0369	0.0165	-0.6077	0.9044	-0.0766	-0.4551	-0.5293	-0.4182
CHEMBL4075639	CCCCOc1cccc(NC(=O)Nc2cccc([N+](=O)[O-])c2)c1	7d	'>'	151810	0.345	-1	Mtb (H37Rv_ATCC 27294)	0.15	AlamarBlue/Resazurin/MABA method	0.525	Training	-0.0117	-0.175	0.6401	0.1347	-0.1019	0.0165	0.5524	-0.438	-0.6447	-0.5217	-0.709	-0.5031
CHEMBL3426263	Nc1nccc(-c2cn(S(=O)(=O)c3cccc(C(F)(F)F)c3)c3ccccc23)n1	7d	'='	153100	0.345	-1	Mtb (H37Rv)	0.368	Broth dilution method	0.052	Training	0.419	0.7017	-0.7029	1.8606	-1.1709	0.0628	-0.0587	0.2099	0.211	0.7504	-0.1888	0.3001
CHEMBL3133766	CN1CCN(C(=O)n2cc(-c3ccnc(N)n3)c3cc(Br)ccc32)CC1	7d	'='	154600	0.345	-1	Mtb (H37Rv)	0.368	Broth dilution method	0.052	Training	-0.4983	1.0058	-0.3921	-0.1277	-0.8857	-0.5314	0.0885	0.3781	0.5071	-0.0172	-0.0678	0.1716
CHEMBL4104201	CC(C)=CCOc1cccc(NC(=O)Nc2cccc(F)c2)c1	7d	'>'	159053	0.345	-1	Mtb (H37Rv_ATCC 27294)	0.15	AlamarBlue/Resazurin/MABA method	0.525	Test	-0.3525	0.1512	-0.8087	-0.6754	0.0369	0.0165	-0.6344	-1.2065	-0.3843	0.4682	-0.5293	-0.4872
CHEMBL4086287	CC(C)=CCOc1cccc(NC(=O)Nc2ccc(F)cc2)c1	7d	'>'	159053	0.345	-1	Mtb (H37Rv_ATCC 27294)	0.15	AlamarBlue/Resazurin/MABA method	0.525	Training	-0.3801	0.1242	-0.8087	-0.6754	0.0369	0.0165	-0.6344	-1.2219	-0.3849	0.4537	-0.5293	-0.4877
CHEMBL4094055	CC(C)=CCOc1cccc(NC(=O)Nc2ccccc2F)c1	7d	'>'	159053	0.345	-1	Mtb (H37Rv_ATCC 27294)	0.15	AlamarBlue/Resazurin/MABA method	0.525	Training	-0.3814	0.2087	-0.8087	-0.6754	0.0369	0.0165	-0.6341	-0.8991	-0.3746	0.5058	-0.5293	-0.4859
CHEMBL4089795	C=CCOc1cccc(NC(=O)Nc2cccc([N+](=O)[O-])c2)c1	7d	'>'	159586	0.345	-1	Mtb (H37Rv_ATCC 27294)	0.15	AlamarBlue/Resazurin/MABA method	0.525	Training	-0.0117	-0.175	0.6401	0.1347	-0.2054	0.0165	0.544	-0.438	-0.6447	-0.5217	-0.8851	-0.5055
CHEMBL2088686	CCN(CC)C(c1cc(C(F)(F)F)nc2c(C(F)(F)F)cccc12)c1nnnn1C(C)(C)C	7d	'>'	160000	0.345	-1	Mtb (H37Rv_ATCC 27294)	0.15	AlamarBlue/Resazurin/MABA method	0.525	Test	0.9202	1.6655	-0.7098	1.451	0.4532	-0.1101	-0.4535	0.5252	0.7	4.6156	0.3948	-0.6248
CHEMBL2088685	CN(C)C(c1cc(C(F)(F)F)nc2c(C(F)(F)F)cccc12)c1nnnn1C(C)(C)C	7d	'>'	160000	0.345	-1	Mtb (H37Rv_ATCC 27294)	0.15	AlamarBlue/Resazurin/MABA method	0.525	Training	0.9202	1.6532	-0.7098	1.451	0.5402	-0.1101	-0.4485	0.5252	0.7001	4.6156	0.7952	-0.6182
CHEMBL4074065	CC(C)=CCOc1ccc(NC(=O)Nc2ccccc2C)cc1	7d	'>'	161082	0.345	-1	Mtb (H37Rv_ATCC 27294)	0.15	AlamarBlue/Resazurin/MABA method	0.525	Training	-0.0117	-0.175	-0.8529	-0.6754	0.1757	0.0165	-0.6318	-0.438	-0.6447	-0.5217	-0.4	-0.5153
CHEMBL4088074	CCCCOc1ccc(NC(=O)Nc2cccc(C#N)c2)cc1	7d	'>'	161619	0.345	-1	Mtb (H37Rv_ATCC 27294)	0.15	AlamarBlue/Resazurin/MABA method	0.525	Training	-0.0117	-0.175	-0.8465	-0.6754	-0.1019	0.0165	-0.6081	-0.438	-0.6447	-0.5217	-0.709	-0.5337
CHEMBL3133768	Nc1nccc(-c2cn(C(=O)c3ccccc3)c3ccc(Br)cc23)n1	7d	'='	162800	0.345	-1	Mtb (H37Rv)	0.368	Broth dilution method	0.052	Test	-0.4983	1.0075	-0.4829	-0.1277	-1.1709	0.0628	-0.1377	0.3781	0.507	-0.0172	-0.1888	0.361
CHEMBL4067107	c1ccc(-c2nn(-c3ccccc3)cc2Cn2cncn2)cc1	7d	'='	165920	0.345	-1	Mtb (H37Rv)	0.368	AlamarBlue/Resazurin/MABA method	0.525	Training	-0.0117	-0.175	-0.8486	-0.2565	-1.1709	-0.0362	-0.109	-0.438	-0.6447	-0.5217	-1.0163	-0.0558
CHEMBL4084620	CCCCOc1cccc(NC(=O)Nc2ccccc2C)c1	7d	'>'	167566	0.345	-1	Mtb (H37Rv_ATCC 27294)	0.15	AlamarBlue/Resazurin/MABA method	0.525	Training	-0.0117	-0.175	-0.8529	-0.6754	0.0369	0.0165	-0.6232	-0.438	-0.6447	-0.5217	-0.5797	-0.5121
CHEMBL4085363	CC(C)=CCOc1cccc(NC(=O)Nc2ccccc2)c1	7d	'>'	168708	0.345	-1	Mtb (H37Rv_ATCC 27294)	0.15	AlamarBlue/Resazurin/MABA method	0.525	Training	-0.0117	-0.175	-0.8529	-0.6754	0.0369	0.0165	-0.6229	-0.438	-0.6447	-0.5217	-0.5293	-0.5398
CHEMBL4066778	C=CCOc1ccc(NC(=O)Nc2cccc(C#N)c2)cc1	7d	'>'	170456	0.345	-1	Mtb (H37Rv_ATCC 27294)	0.15	AlamarBlue/Resazurin/MABA method	0.525	Test	-0.0117	-0.175	-0.8465	-0.6754	-0.2054	0.0165	-0.6165	-0.438	-0.6447	-0.5217	-0.8851	-0.5361
CHEMBL4472218	COC(=O)C1=C(C)CS[C@@H]2[C@H](NC(=O)[C@H](N)c3ccccc3)C(=O)N12	7d	'='	170937	0.345	-1	Mtb (MC2 6220_NRF)	0.122	Spectrophotometric assay (OD580-OD600)	0.28	Training	-0.0117	-0.175	-0.6369	-0.6754	0.0114	-0.0358	-0.2458	-0.1009	-0.0952	-0.1478	0.0492	-0.2496
CHEMBL4534056	CC1=C(C(N)=O)N2C(=O)[C@@H](NC(=O)COc3ccccc3)[C@H]2SC1	7d	'='	171790	0.345	-1	Mtb (MC2 6220_NRF)	0.122	Spectrophotometric assay (OD580-OD600)	0.28	Training	-0.0117	-0.175	-0.6405	-0.6754	-0.1525	-0.0358	-0.22	-0.1009	-0.0952	-0.1478	-0.1556	-0.2445
CHEMBL4081158	CCCCOc1cccc(NC(=O)Nc2ccccc2)c1	7d	'>'	175833	0.345	-1	Mtb (H37Rv_ATCC 27294)	0.15	AlamarBlue/Resazurin/MABA method	0.525	Training	-0.0117	-0.175	-0.8529	-0.6754	-0.1019	0.0165	-0.6138	-0.438	-0.6447	-0.5217	-0.709	-0.5373
CHEMBL4077108	CCCCOc1ccc(NC(=O)Nc2ccccc2)cc1	7d	'>'	175833	0.345	-1	Mtb (H37Rv_ATCC 27294)	0.15	AlamarBlue/Resazurin/MABA method	0.525	Test	-0.0117	-0.175	-0.8529	-0.6754	-0.1019	0.0165	-0.6133	-0.438	-0.6447	-0.5217	-0.709	-0.538
CHEMBL4105410	C=CCOc1cccc(NC(=O)Nc2ccccc2C)c1	7d	'>'	177091	0.345	-1	Mtb (H37Rv_ATCC 27294)	0.15	AlamarBlue/Resazurin/MABA method	0.525	Training	-0.0117	-0.175	-0.8529	-0.6754	-0.0666	0.0165	-0.6315	-0.438	-0.6447	-0.5217	-0.7558	-0.5146
CHEMBL2048379	COC(=O)c1cc(Cl)[n+]([O-])c2c1CCCCCC2	7d	'>'	185371	0.345	-1	Mtb (H37Rv_ATCC 27294)	0.15	AlamarBlue/Resazurin/MABA method	0.525	Training	-0.3273	0.688	0.1482	-0.1038	-0.0584	-0.4265	-0.5891	-2.9127	-0.0728	-0.4436	-0.7357	-1.0955
CHEMBL4072560	C=CCOc1ccc(NC(=O)Nc2ccccc2)cc1	7d	'>'	186345	0.345	-1	Mtb (H37Rv_ATCC 27294)	0.15	AlamarBlue/Resazurin/MABA method	0.525	Training	-0.0117	-0.175	-0.8529	-0.6754	-0.2054	0.0165	-0.6217	-0.438	-0.6447	-0.5217	-0.8851	-0.5404
CHEMBL4075558	C=CCOc1cccc(NC(=O)Nc2ccccc2)c1	7d	'>'	186345	0.345	-1	Mtb (H37Rv_ATCC 27294)	0.15	AlamarBlue/Resazurin/MABA method	0.525	Test	-0.0117	-0.175	-0.8529	-0.6754	-0.2054	0.0165	-0.6221	-0.438	-0.6447	-0.5217	-0.8851	-0.5398
CHEMBL3426281	Cc1ccsc1C(=O)n1cc(-c2ccnc(N)n2)c2ccccc21	7d	'='	191600	0.345	-1	Mtb (H37Rv)	0.368	Broth dilution method	0.052	Training	-0.0117	-0.175	-0.6428	-0.1277	-0.9537	-0.1353	-0.1208	0.002	-0.0058	-0.0227	-0.1446	0.2374
CHEMBL927	C=CC1=C(C(=O)O)N2C(=O)[C@@H](NC(=O)/C(=N\O)c3csc(N)n3)[C@H]2SC1	7d	'='	196854	0.345	-1	Mtb (MC2 6220_NRF)	0.122	Spectrophotometric assay (OD580-OD600)	0.28	Training	-0.0117	-0.175	-0.5149	0.9731	-0.2456	-0.2066	-0.2931	-0.1009	-0.0952	-0.1478	-0.2441	-0.4431
CHEMBL3133770	Cc1noc(C)c1Cn1cc(-c2ccnc(N)n2)c2ccccc21	7d	'='	200600	0.345	-1	Mtb (H37Rv)	0.368	Broth dilution method	0.052	Training	-0.0117	-0.175	-0.8403	0.5702	-0.7365	-0.2343	-0.2125	0.002	-0.0058	-0.0227	-0.1265	0.1927
CHEMBL1727	CC1=C(C(=O)O)N2C(=O)[C@@H](NC(=O)[C@H](N)c3ccccc3)[C@H]2SC1	7d	'='	210248	0.345	-1	Mtb (MC2 6220_NRF)	0.122	Spectrophotometric assay (OD580-OD600)	0.28	Test	-0.0117	-0.175	-0.6372	-0.6754	-0.1525	-0.0358	-0.2452	-0.1009	-0.0952	-0.1478	-0.1556	-0.2496
CHEMBL2048390	O=C(O)c1cc(=O)[nH]c2ccc([N+](=O)[O-])cc12	7d	'>'	213520	0.345	-1	Mtb (H37Rv_ATCC 27294)	0.15	AlamarBlue/Resazurin/MABA method	0.525	Training	-0.0117	-0.175	0.5413	0.1347	-0.2406	-0.3632	0.4573	-0.438	-0.6447	-0.5217	-1.0163	-1.13
CHEMBL2048375	O=C(O)c1cc(=O)[nH]c2c1CCCCCC2	7d	'>'	225978	0.345	-1	Mtb (H37Rv_ATCC 27294)	0.15	AlamarBlue/Resazurin/MABA method	0.525	Training	-0.0117	-0.175	-0.9516	-0.6754	-0.2406	-0.7429	-0.6943	-0.438	-0.6447	-0.5217	-1.0163	-1.7665
CHEMBL3264897	CCCc1cc(=O)oc2c3c(cc(OCCN4CCOCC4)c12)OC(C)([N+](=O)[O-])C3O	7d	'='	230176	0.345	-1	Mtb (MC2 6220_RF)	0.062	Spectrophotometric assay (OD580-OD600)	0.28	Training	-0.0117	-0.175	0.5197	0.1347	0.0396	-0.0973	0.1095	-0.1009	-0.0952	-0.1478	0.0769	-0.1862
CHEMBL3264900	CCCc1cc(=O)oc2c1c(OCCN1CCOCC1)cc1oc([N+](=O)[O-])c(CO)c12	7d	'='	231251	0.345	-1	Mtb (MC2 6220_RF)	0.062	Spectrophotometric assay (OD580-OD600)	0.28	Test	-0.0117	-0.175	0.5197	0.1347	-0.0493	-0.0162	-0.0056	-0.1009	-0.0952	-0.1478	-0.0783	0.0044
CHEMBL2048395	O=C(O)c1cc(Cl)[n+]([O-])c2c1CCC2	7d	'>'	234060	0.345	-1	Mtb (H37Rv_ATCC 27294)	0.15	AlamarBlue/Resazurin/MABA method	0.525	Training	-0.3273	0.6563	0.1478	-0.1038	-0.2406	-0.4265	-0.589	-2.9127	-0.0733	-0.4436	-1.0163	-1.0907
CHEMBL617	CC(=O)OCC1=C(C(=O)O)N2C(=O)[C@@H](NC(=O)Cc3cccs3)[C@H]2SC1	7d	'='	240964	0.345	-1	Mtb (MC2 6220_NRF)	0.122	Spectrophotometric assay (OD580-OD600)	0.28	Training	-0.0117	-0.175	-0.6178	-0.6754	-0.1525	-0.1497	-0.3023	-0.1009	-0.0952	-0.1478	-0.2185	-0.3397
CHEMBL2048389	O=C(O)c1cc(=O)[nH]c2ccc(F)cc12	7d	'>'	241359	0.345	-1	Mtb (H37Rv_ATCC 27294)	0.15	AlamarBlue/Resazurin/MABA method	0.525	Training	-0.3154	0.1813	-0.9075	-0.6754	-0.2406	-0.3632	-0.7204	-1.2065	-0.3942	0.4583	-1.0163	-1.1117
CHEMBL4208740	COc1ccc(CN2CCN(Cc3ccc(OC)cc3)C(Cn3cncn3)C2)cc1	7d	'='	245387	0.345	-1	Mtb (H37Rv)	0.368	AlamarBlue/Resazurin/MABA method	0.525	Test	-0.0117	-0.175	-0.8383	-0.466	-0.6005	-0.3333	-0.0484	-0.438	-0.6447	-0.5217	-0.4355	-0.2625
CHEMBL2048388	Cc1ccc2[nH]c(=O)cc(C(=O)O)c2c1	7d	'>'	246063	0.345	-1	Mtb (H37Rv_ATCC 27294)	0.15	AlamarBlue/Resazurin/MABA method	0.525	Training	-0.0117	-0.175	-0.9516	-0.6754	-0.1019	-0.3632	-0.7092	-0.438	-0.6447	-0.5217	-0.8784	-1.141
CHEMBL4074480	O=C(NCCn1ccnc1)c1cn(-c2ccccc2)nc1-c1ccc(Cl)cc1	7d	'>'	255193	0.345	-1	Mtb (H37Rv)	0.368	AlamarBlue/Resazurin/MABA method	0.525	Training	-0.6373	0.5712	-0.6174	-0.466	-1.1709	0.0628	-0.0129	0.1666	-0.0966	-0.461	-1.0163	0.1828
CHEMBL4065854	COc1ccc(-c2nn(-c3ccccc3)cc2C(=O)NCCn2ccnc2)cc1	7d	'='	258104	0.345	-1	Mtb (H37Rv)	0.368	AlamarBlue/Resazurin/MABA method	0.525	Training	-0.0117	-0.175	-0.8401	-0.466	-0.8857	0.0628	-0.0077	-0.438	-0.6447	-0.5217	-0.7259	0.1112
CHEMBL2048374	O=C(O)c1cc(=O)[nH]c2c1CCCC2	7d	'>'	258799	0.345	-1	Mtb (H37Rv_ATCC 27294)	0.15	AlamarBlue/Resazurin/MABA method	0.525	Test	-0.0117	-0.175	-0.9516	-0.6754	-0.2406	-0.7429	-0.6943	-0.438	-0.6447	-0.5217	-1.0163	-1.7665
CHEMBL3264846	CCCc1cc(=O)oc2c3c(c4c(c12)OC(C)(C)C=C4)OC(OC(C)=O)C3=O	7d	'>'	260159	0.345	-1	Mtb (MC2 6220_RF)	0.062	Spectrophotometric assay (OD580-OD600)	0.28	Training	-0.0117	-0.175	-1.0251	-0.6754	0.2174	-0.0973	-0.7913	-0.1009	-0.0952	-0.1478	0.3373	-0.1909
CHEMBL2048387	O=C(O)c1cc(O)nc2ccccc12	7d	'>'	264313	0.345	-1	Mtb (H37Rv_ATCC 27294)	0.15	AlamarBlue/Resazurin/MABA method	0.525	Training	-0.0117	-0.175	-1.0363	-0.4016	-0.2406	-0.1734	-0.7607	-0.438	-0.6447	-0.5217	-1.0163	-0.816
CHEMBL4094952	O=C(NCCn1ccnc1)c1cn(-c2ccccc2)nc1-c1ccc(F)cc1	7d	'>'	266375	0.345	-1	Mtb (H37Rv)	0.368	AlamarBlue/Resazurin/MABA method	0.525	Training	-0.3789	0.1388	-0.8042	-0.466	-1.1709	0.0628	-0.0447	-1.2219	-0.3907	0.4518	-1.0163	0.1131
CHEMBL4087270	Cc1ccc(-c2nn(-c3ccccc3)cc2C(=O)NCCn2ccnc2)cc1	7d	'>'	269222	0.345	-1	Mtb (H37Rv)	0.368	AlamarBlue/Resazurin/MABA method	0.525	Test	-0.0117	-0.175	-0.8484	-0.466	-0.9537	0.0628	-0.0267	-0.438	-0.6447	-0.5217	-0.8779	0.0835
CHEMBL4202631	O=C1CN(CCCn2ccnc2)CCN1Cc1ccc(Cl)cc1Cl	7d	'='	272272	0.345	-1	Mtb (H37Rv)	0.368	AlamarBlue/Resazurin/MABA method	0.525	Training	-1.2629	1.5654	-0.3927	-0.6754	-1.1709	-0.8285	0.0777	2.4414	0.531	-0.3964	-1.0163	-0.6155
CHEMBL2048373	O=C(O)c1cc(=O)[nH]c2c1CCC2	7d	'>'	279065	0.345	-1	Mtb (H37Rv_ATCC 27294)	0.15	AlamarBlue/Resazurin/MABA method	0.525	Training	-0.0117	-0.175	-0.9516	-0.6754	-0.2406	-0.7429	-0.6943	-0.438	-0.6447	-0.5217	-1.0163	-1.7665
CHEMBL4084766	O=C(NCCn1ccnc1)c1cn(-c2ccccc2)nc1-c1ccccc1	7d	'>'	279783	0.345	-1	Mtb (H37Rv)	0.368	AlamarBlue/Resazurin/MABA method	0.525	Training	-0.0117	-0.175	-0.8484	-0.466	-1.1709	0.0628	-0.0267	-0.438	-0.6447	-0.5217	-1.0163	0.061
CHEMBL4207511	O=C(Cn1cncn1)N1CCN(Cc2ccc(Cl)cc2Cl)CC1	7d	'>'	282294	0.345	-1	Mtb (H37Rv)	0.368	AlamarBlue/Resazurin/MABA method	0.525	Test	-1.2793	1.555	-0.3019	-0.466	-1.1709	-0.9275	0.1977	2.4414	0.5405	-0.3963	-1.0163	-0.7199
CHEMBL4217586	c1ccc(CN2CCN(Cc3ccccc3)C(Cn3cncn3)C2)cc1	7d	'>'	287795	0.345	-1	Mtb (H37Rv)	0.368	AlamarBlue/Resazurin/MABA method	0.525	Training	-0.0117	-0.175	-0.8548	-0.466	-1.1709	-0.3333	-0.0864	-0.438	-0.6447	-0.5217	-1.0163	-0.3629
CHEMBL2048383	Cc1cc(C(=O)O)cc(=O)n1O	7d	'>'	295613	0.345	-1	Mtb (H37Rv_ATCC 27294)	0.15	AlamarBlue/Resazurin/MABA method	0.525	Training	-0.0117	-0.175	-0.9075	-0.2433	-0.1019	-0.7429	-0.62	-0.438	-0.6447	-0.5217	-0.8535	-1.7665
CHEMBL4218919	O=C1CN(CCCn2ccnc2)CCN1Cc1ccc(Cl)cc1	7d	'>'	300445	0.345	-1	Mtb (H37Rv)	0.368	AlamarBlue/Resazurin/MABA method	0.525	Training	-0.6411	0.5498	-0.6237	-0.6754	-1.1709	-0.8285	0.0257	0.1666	-0.0866	-0.4608	-1.0163	-0.7364
CHEMBL4217791	COc1ccc(CN2CCN(CCCn3ccnc3)CC2=O)cc1	7d	'>'	304488	0.345	-1	Mtb (H37Rv)	0.368	AlamarBlue/Resazurin/MABA method	0.525	Test	-0.0117	-0.175	-0.8465	-0.6754	-0.8857	-0.8285	0.0309	-0.438	-0.6447	-0.5217	-0.7259	-0.808
CHEMBL48082	Nc1nccc(-c2c[nH]c3ccccc23)n1	7d	'='	304800	0.345	-1	Mtb (H37Rv)	0.368	Broth dilution method	0.052	Training	-0.0117	-0.175	-0.8201	-0.1277	-1.1709	-0.5314	-0.1948	0.002	-0.0058	-0.0227	-0.1888	0.0784
CHEMBL4102691	N#Cc1ccc(-c2nn(-c3ccccc3)cc2Cn2cncn2)cc1	7d	'>'	306410	0.345	-1	Mtb (H37Rv)	0.368	AlamarBlue/Resazurin/MABA method	0.525	Training	-0.0117	-0.175	-0.8423	-0.2565	-1.1709	-0.0362	-0.1003	-0.438	-0.6447	-0.5217	-1.0163	-0.0523
CHEMBL4063240	N#Cc1ccc(-c2nn(-c3ccccc3)cc2Cn2ccnc2)cc1	7d	'='	307333	0.345	-1	Mtb (H37Rv)	0.368	AlamarBlue/Resazurin/MABA method	0.525	Training	-0.0117	-0.175	-0.9331	-0.466	-1.1709	0.0628	-0.2117	-0.438	-0.6447	-0.5217	-1.0163	0.0488
CHEMBL4209702	O=C1CN(CCCn2ccnc2)CCN1Cc1ccc(F)cc1	7d	'>'	316076	0.345	-1	Mtb (H37Rv)	0.368	AlamarBlue/Resazurin/MABA method	0.525	Test	-0.3801	0.125	-0.8106	-0.6754	-1.1709	-0.8285	-0.0061	-1.2219	-0.3854	0.4537	-1.0163	-0.8061
CHEMBL4078998	Cc1ccc(-c2nn(-c3ccccc3)cc2Cn2cncn2)cc1	7d	'>'	317078	0.345	-1	Mtb (H37Rv)	0.368	AlamarBlue/Resazurin/MABA method	0.525	Training	-0.0117	-0.175	-0.8486	-0.2565	-0.9537	-0.0362	-0.109	-0.438	-0.6447	-0.5217	-0.8779	-0.0334
CHEMBL3264877	CCCc1cc(=O)oc2c1c1c(c3occc32)C=CC(C)(C)O1	7d	'>'	322217	0.345	-1	Mtb (MC2 6220_RF)	0.062	Spectrophotometric assay (OD580-OD600)	0.28	Training	-0.0117	-0.175	-1.0258	-0.6754	0.1285	-0.0162	-0.7898	-0.1009	-0.0952	-0.1478	0.2614	-0.0551
CHEMBL2048371	O=C(O)c1cc(O)nc(O)c1	7d	'>'	322352	0.345	-1	Mtb (H37Rv_ATCC 27294)	0.15	AlamarBlue/Resazurin/MABA method	0.525	Training	-0.0117	-0.175	-1.0362	-0.4016	-0.2406	-0.4265	-0.7569	-0.438	-0.6447	-0.5217	-1.0163	-1.186
CHEMBL2048541	CCCn1c(=O)[nH]c(=O)c2c(C(=O)O)cc(Cl)nc21	7d	'='	323263	0.345	-1	Mtb (H37Rv_ATCC 27294)	0.15	AlamarBlue/Resazurin/MABA method	0.525	Test	0.1939	0.6717	-0.7724	-0.4016	-0.1019	-0.4265	-0.6094	1.035	-0.0959	-0.4526	-0.6937	-1.118
CHEMBL106	OC(Cn1cncn1)(Cn1cncn1)c1ccc(F)cc1F	7d	'>'	326499	0.345	-1	Mtb (H37Rv)	0.368	AlamarBlue/Resazurin/MABA method	0.525	Training	-0.5883	0.5937	-0.5345	-0.2565	-1.1709	-0.7295	0.2138	-1.2757	-0.1114	1.4798	-1.0163	-0.6407
CHEMBL2048372	Cc1cc(C(=O)O)cc(=O)[nH]1	7d	'>'	326499	0.345	-1	Mtb (H37Rv_ATCC 27294)	0.15	AlamarBlue/Resazurin/MABA method	0.525	Training	-0.0117	-0.175	-0.9516	-0.6754	-0.1019	-0.7429	-0.6493	-0.438	-0.6447	-0.5217	-0.8525	-1.7665
CHEMBL4211542	O=C(Cn1cncn1)N1CCN(Cc2ccc(F)cc2)CC1	7d	'>'	329663	0.345	-1	Mtb (H37Rv)	0.368	AlamarBlue/Resazurin/MABA method	0.525	Training	-0.3801	0.1238	-0.7197	-0.466	-1.1709	-0.9275	0.1139	-1.2219	-0.385	0.4537	-1.0163	-0.9105
CHEMBL4212708	O=C(Cn1ccnc1)N1CCN(Cc2ccc(F)cc2)CC1	7d	'>'	330743	0.345	-1	Mtb (H37Rv)	0.368	AlamarBlue/Resazurin/MABA method	0.525	Test	-0.3801	0.1238	-0.8106	-0.6754	-1.1709	-0.8285	0.0026	-1.2219	-0.385	0.4537	-1.0163	-0.8094
CHEMBL2048540	CCCn1c(=O)[nH]c(=O)c2c(C(=O)O)cc(=O)[nH]c21	7d	'>'	377031	0.345	-1	Mtb (H37Rv_ATCC 27294)	0.15	AlamarBlue/Resazurin/MABA method	0.525	Training	-0.0117	-0.175	-0.7697	-0.6754	-0.1019	-0.7429	-0.5779	-0.438	-0.6447	-0.5217	-0.6937	-1.7665
CHEMBL2048397	O=C(O)c1cc(Cl)[n+]([O-])c2c1CCCCCC2	7d	'>'	391083	0.345	-1	Mtb (H37Rv_ATCC 27294)	0.15	AlamarBlue/Resazurin/MABA method	0.525	Training	-0.3273	0.6789	0.1478	-0.1038	-0.2406	-0.4265	-0.589	-2.9127	-0.0712	-0.4436	-1.0163	-1.0907
CHEMBL2048539	NNC(=O)c1cc(=O)[nH]c2ccc([N+](=O)[O-])cc12	7d	'>'	402901	0.345	-1	Mtb (H37Rv_ATCC 27294)	0.15	AlamarBlue/Resazurin/MABA method	0.525	Training	-0.0117	-0.175	0.6845	2.4563	-0.2406	-0.3632	0.5309	-0.438	-0.6447	-0.5217	-1.0163	-1.1306
CHEMBL2048378	COC(=O)c1cc(Cl)[n+]([O-])c2c1CCCC2	7d	'>'	413787	0.345	-1	Mtb (H37Rv_ATCC 27294)	0.15	AlamarBlue/Resazurin/MABA method	0.525	Test	-0.3273	0.6743	0.1482	-0.1038	-0.0584	-0.4265	-0.5891	-2.9127	-0.0735	-0.4436	-0.7357	-1.0955
CHEMBL2048400	O=C(O)c1cc(Cl)[n+]([O-])c2ccc(F)cc12	7d	'>'	413907	0.345	-1	Mtb (H37Rv_ATCC 27294)	0.15	AlamarBlue/Resazurin/MABA method	0.525	Training	-0.6279	1.0379	0.192	-0.1038	-0.2406	-0.1734	-0.6482	-3.6786	0.1609	0.5345	-1.0163	-0.687
CHEMBL2048399	Cc1ccc2c(c1)c(C(=O)O)cc(Cl)[n+]2[O-]	7d	'>'	420805	0.345	-1	Mtb (H37Rv_ATCC 27294)	0.15	AlamarBlue/Resazurin/MABA method	0.525	Training	-0.3242	0.6826	0.1478	-0.1038	-0.1019	-0.1734	-0.637	-2.9127	-0.0863	-0.4438	-0.8784	-0.7164
CHEMBL2048382	CCOc1cc(C(=O)O)c2c([n+]1[O-])CCCC2	7d	'>'	421496	0.345	-1	Mtb (H37Rv_ATCC 27294)	0.15	AlamarBlue/Resazurin/MABA method	0.525	Training	-0.0117	-0.175	0.0742	-0.1038	-0.1019	-0.4265	-0.4617	-0.438	-0.6447	-0.5217	-0.7959	-1.1414
CHEMBL2048396	O=C(O)c1cc(Cl)[n+]([O-])c2c1CCCC2	7d	'>'	439271	0.345	-1	Mtb (H37Rv_ATCC 27294)	0.15	AlamarBlue/Resazurin/MABA method	0.525	Test	-0.3273	0.6653	0.1478	-0.1038	-0.2406	-0.4265	-0.589	-2.9127	-0.0718	-0.4436	-1.0163	-1.0907
CHEMBL2048377	COC(=O)c1cc(Cl)[n+]([O-])c2c1CCC2	7d	'>'	439271	0.345	-1	Mtb (H37Rv_ATCC 27294)	0.15	AlamarBlue/Resazurin/MABA method	0.525	Training	-0.3273	0.6653	0.1482	-0.1038	-0.0584	-0.4265	-0.5891	-2.9127	-0.075	-0.4436	-0.7357	-1.0955
CHEMBL2048386	CCOc1cc(C(=O)O)cc(OCC)[n+]1[O-]	7d	'>'	440102	0.345	-1	Mtb (H37Rv_ATCC 27294)	0.15	AlamarBlue/Resazurin/MABA method	0.525	Training	-0.0117	-0.175	0.0746	-0.1038	0.0369	-0.4265	-0.5222	-0.438	-0.6447	-0.5217	-0.592	-1.1567
CHEMBL2048398	O=C(O)c1cc(Cl)[n+]([O-])c2ccccc12	7d	'>'	447187	0.345	-1	Mtb (H37Rv_ATCC 27294)	0.15	AlamarBlue/Resazurin/MABA method	0.525	Training	-0.3242	0.678	0.1478	-0.1038	-0.2406	-0.1734	-0.637	-2.9127	-0.0855	-0.4438	-1.0163	-0.7393
CHEMBL2048381	CCOc1cc(C(=O)O)c2c([n+]1[O-])CCC2	7d	'>'	447968	0.345	-1	Mtb (H37Rv_ATCC 27294)	0.15	AlamarBlue/Resazurin/MABA method	0.525	Test	-0.0117	-0.175	0.0742	-0.1038	-0.1019	-0.4265	-0.4617	-0.438	-0.6447	-0.5217	-0.7959	-1.1414
CHEMBL2048393	O=C(O)c1cc(=O)n(O)c2ccc(F)cc12	7d	'>'	448109	0.345	-1	Mtb (H37Rv_ATCC 27294)	0.15	AlamarBlue/Resazurin/MABA method	0.525	Training	-0.3154	0.185	-0.8633	-0.2433	-0.2406	-0.3632	-0.6892	-1.2065	-0.3952	0.4576	-1.0163	-1.0945
CHEMBL2048538	NNC(=O)c1cc(=O)[nH]c2ccc(F)cc12	7d	'>'	452100	0.345	-1	Mtb (H37Rv_ATCC 27294)	0.15	AlamarBlue/Resazurin/MABA method	0.525	Training	-0.3154	0.1867	-0.7644	1.6462	-0.2406	-0.3632	-0.6468	-1.2065	-0.3943	0.4583	-1.0163	-1.1122
CHEMBL2048392	Cc1ccc2c(c1)c(C(=O)O)cc(=O)n2O	7d	'>'	456204	0.345	-1	Mtb (H37Rv_ATCC 27294)	0.15	AlamarBlue/Resazurin/MABA method	0.525	Training	-0.0117	-0.175	-0.9075	-0.2433	-0.1019	-0.3632	-0.678	-0.438	-0.6447	-0.5217	-0.8784	-1.1238
CHEMBL2048537	Cc1ccc2[nH]c(=O)cc(C(=O)NN)c2c1	7d	'>'	460342	0.345	-1	Mtb (H37Rv_ATCC 27294)	0.15	AlamarBlue/Resazurin/MABA method	0.525	Test	-0.0117	-0.175	-0.8085	1.6462	-0.1019	-0.3632	-0.6356	-0.438	-0.6447	-0.5217	-0.8784	-1.1416
CHEMBL2048385	O=C(O)c1cc(=O)n(O)c2c1CCCC2	7d	'>'	478011	0.345	-1	Mtb (H37Rv_ATCC 27294)	0.15	AlamarBlue/Resazurin/MABA method	0.525	Training	-0.0117	-0.175	-0.9075	-0.2433	-0.2406	-0.7429	-0.6634	-0.438	-0.6447	-0.5217	-1.0163	-1.7665
CHEMBL2048534	NNC(=O)c1cc(=O)[nH]c2c1CCCC2	7d	'>'	482556	0.345	-1	Mtb (H37Rv_ATCC 27294)	0.15	AlamarBlue/Resazurin/MABA method	0.525	Training	-0.0117	-0.175	-0.8085	1.6462	-0.2406	-0.7429	-0.6208	-0.438	-0.6447	-0.5217	-1.0163	-1.7665
CHEMBL2048391	O=C(O)c1cc(=O)n(O)c2ccccc12	7d	'>'	487401	0.345	-1	Mtb (H37Rv_ATCC 27294)	0.15	AlamarBlue/Resazurin/MABA method	0.525	Training	-0.0117	-0.175	-0.9075	-0.2433	-0.2406	-0.3632	-0.678	-0.438	-0.6447	-0.5217	-1.0163	-1.1471
CHEMBL2048536	NNC(=O)c1cc(=O)[nH]c2ccccc12	7d	'>'	492126	0.345	-1	Mtb (H37Rv_ATCC 27294)	0.15	AlamarBlue/Resazurin/MABA method	0.525	Test	-0.0117	-0.175	-0.8085	1.6462	-0.2406	-0.3632	-0.6356	-0.438	-0.6447	-0.5217	-1.0163	-1.1649
CHEMBL2048376	COC(=O)c1cc(C)[n+]([O-])c(Cl)c1	7d	'>'	496007	0.345	-1	Mtb (H37Rv_ATCC 27294)	0.15	AlamarBlue/Resazurin/MABA method	0.525	Training	-0.1117	0.6295	0.1482	-0.1038	0.0804	-0.4265	-0.4937	-2.2005	-0.0654	-0.443	-0.5412	-1.1244
CHEMBL2048384	O=C(O)c1cc(=O)n(O)c2c1CCC2	7d	'>'	512374	0.345	-1	Mtb (H37Rv_ATCC 27294)	0.15	AlamarBlue/Resazurin/MABA method	0.525	Training	-0.0117	-0.175	-0.9075	-0.2433	-0.2406	-0.7429	-0.6634	-0.438	-0.6447	-0.5217	-1.0163	-1.7665
CHEMBL2048535	NNC(=O)c1cc(=O)[nH]c2c1CCC2	7d	'>'	517572	0.345	-1	Mtb (H37Rv_ATCC 27294)	0.15	AlamarBlue/Resazurin/MABA method	0.525	Training	-0.0117	-0.175	-0.8085	1.6462	-0.2406	-0.7429	-0.6208	-0.438	-0.6447	-0.5217	-1.0163	-1.7665
CHEMBL2048394	Cc1cc(C(=O)O)cc(Cl)[n+]1[O-]	7d	'>'	533106	0.345	-1	Mtb (H37Rv_ATCC 27294)	0.15	AlamarBlue/Resazurin/MABA method	0.525	Test	-0.3342	0.6207	0.1478	-0.1038	-0.1019	-0.4265	-0.4974	-2.9127	-0.0636	-0.443	-0.8231	-1.1195
CHEMBL2048380	COC(=O)c1cc(C)n(O)c(=O)c1	7d	'>'	545971	0.345	-1	Mtb (H37Rv_ATCC 27294)	0.15	AlamarBlue/Resazurin/MABA method	0.525	Training	-0.0117	-0.175	-0.9072	-0.2433	0.0804	-0.7429	-0.6201	-0.438	-0.6447	-0.5217	-0.5728	-1.7665
CHEMBL2048370	O=C(O)c1cc(O)n(O)c(=O)c1	7d	'>'	584419	0.345	-1	Mtb (H37Rv_ATCC 27294)	0.15	AlamarBlue/Resazurin/MABA method	0.525	Training	-0.0117	-0.175	-0.9074	-0.2433	-0.2406	-0.7429	-0.6856	-0.438	-0.6447	-0.5217	-1.0163	-1.7665
CHEMBL4104436	CC(C)=CCOc1ccc(NC(=O)Nc2cccc(C#N)c2)cc1	7d	'>'	1.55579e+06	0.345	-1	Mtb (H37Rv_ATCC 27294)	0.15	AlamarBlue/Resazurin/MABA method	0.525	Training	-0.0117	-0.175	-0.8465	-0.6754	0.0369	0.0165	-0.6172	-0.438	-0.6447	-0.5217	-0.5293	-0.5361
Data presented here appear in the same order as sheet S2 in Supplementary Material 1.
The terms in columns C, F, G, H, I, J, and K have already been explained in the manuscript.
Starting from column M, one can find the molecular descriptors of the type D[LQI]i mentioned in the manuscript, which were calculated according to Eq. 2. For the sake of simplicity, only those D[LQI]i descriptors that entered in the mtc-QSAR-EL model are reported here.
By deleting rows from 1573 to 1578 and saving the present spreadsheet as a txt file, one can use it as the input for the software STATISTICA (version 13 or higher) to obtain the present or alternative mtc-QSAR-EL models.
The MLP networks used to to build the present mtc-QSAR-EL model can be obtained upon request to the authors of the present manuscript.

## Sheet: S3
Molecule ChEMBL ID	Smiles	ta	Relation	MIC90 (nM)	p(ta)	ATBi(cj)	bs	p(bs)	ap	p(ap)	Series	Pred_ATBi(cj) [MLP 12-45-2]	Prob.% [MLP 12-45-2]	Pred_ATBi(cj) [MLP 12-33-2]	Prob.% [MLP 12-33-2]	Pred_ATBi(cj) [MLP 12-41-2]	Prob.% [MLP 12-41-2]	Pred_ATBi(cj) [ENSEMBLE]	Prob.% [ENSEMBLE]
CHEMBL4570895	COc1cc([C@](O)(CCN(C)C)[C@H](c2cc(OC(C)C)cnc2OC)c2cc3cc(C#N)ccc3nc2OC)cc(OC)n1	10d	'<'	6.64783	0.163	1	Mtb (H37Rv_NRF)	0.148	LORA method	0.143	Training	1	99.1765	1	98.0991	1	73.0271	1	90.1009
CHEMBL4553146	COc1cc([C@](O)(CCN(C)C)[C@@H](c2cc3cc(Br)ccc3nc2OC)c2cc(OC)nc(OC)c2OC)cc(OC)n1	10d	'='	9.12464	0.163	1	Mtb (H37Rv_NRF)	0.148	LORA method	0.143	Training	1	80.9422	1	75.3996	1	73.1059	1	76.4825
CHEMBL4225899	COc1cc2ccc(Br)cc2cc1[C@@H](c1ccnc(OC)c1OC)[C@@](O)(CCN(C)C)c1cccc2occc12	10d	'='	11.5601	0.163	1	Mtb (H37Rv_NRF)	0.148	LORA method	0.143	Training	1	84.6784	1	65.5156	1	73.0191	1	74.4044
CHEMBL4543449	COc1cc([C@](O)(CCN(C)C)[C@H](c2cc(OC(C)C)ncc2OC)c2cc3cc(Br)ccc3nc2OC)cc(OC)n1	10d	'='	12.2027	0.163	1	Mtb (H37Rv_NRF)	0.148	LORA method	0.143	Test	1	84.4339	1	99.9979	1	73.1058	1	85.8459
CHEMBL4560297	CCN(CC)c1ccc([C@H](c2cc3cc(Br)ccc3nc2OC)[C@@](O)(CCN(C)C)c2cc(OC)nc(OC)c2)cn1	10d	'='	12.5272	0.163	1	Mtb (H37Rv_NRF)	0.148	LORA method	0.143	Training	1	97.2042	1	99.9996	1	73.0956	1	90.0998
CHEMBL4227420	COc1cc2ccc(Br)cc2cc1[C@@H](c1cccc2c1OCCO2)[C@@](O)(CCN(C)C)c1cccc2c1CCC2	10d	'='	13.2765	0.163	1	Mtb (H37Rv_NRF)	0.148	LORA method	0.143	Training	1	99.9895	1	99.9999	1	58.0891	1	86.0262
CHEMBL4525464	CCSc1cc([C@H](c2cc3cc(Br)ccc3nc2OC)[C@@](O)(CCN(C)C)c2cc(OC)nc(OC)c2)cc(N(C)C)n1	10d	'='	14.9105	0.163	1	Mtb (H37Rv_NRF)	0.148	LORA method	0.143	Training	1	97.9045	1	99.9944	1	73.1059	1	90.3349
CHEMBL4569529	CCOc1cc([C@H](c2cc3cc(Br)ccc3nc2OC)[C@@](O)(CCN(C)C)c2cc(OC)nc(OC)c2)cc(OC(C)C)n1	10d	'<'	14.9338	0.163	1	Mtb (H37Rv_NRF)	0.148	LORA method	0.143	Test	1	87.0528	1	99.9998	1	73.1057	1	86.7194
CHEMBL4542973	COc1cc([C@](O)(CCN(C)C)[C@H](c2cc(SC)nc(SC)c2)c2cc3cc(Br)ccc3nc2OC)cc(OC)n1	10d	'<'	15.1591	0.163	1	Mtb (H37Rv_NRF)	0.148	LORA method	0.143	Training	1	94.043	1	82.3552	1	73.1018	1	83.1667
[truncated: 1,566 more rows]

## Sheet: S4
TRAINING SET
[truncated: 40 more rows]

[truncated: 1 more sheets: S5]
