# Supplementary material for: Computational Drug Repurposing for Antituberculosis Therapy: Discovery of Multi-Strain Inhibitors
Source: Antibiotics (Basel). 2021 Aug 19;10(8):1005. doi: 10.3390/antibiotics10081005 (PMC8388932; doi:10.3390/antibiotics10081005)
Supplement: Supplementary file 1 [file antibiotics-10-01005-s001.zip › Supplementary Material 3.xlsx]

## Sheet: S1
Computational Drug Repurposing for Antituberculosis Therapy: Discovery of Multi-Strain Inhibitors
Valeria V. Kleandrova1, Marcus T. Scotti2, and Alejandro Speck-Planche2*
1Laboratory of Fundamental and Applied Research of Quality and Technology of Food Production, Moscow State University of Food Production, Volokolamskoe shosse 11, 125080, Moscow, Russian Federation 2Postgraduate Program in Natural and Synthetic Bioactive Products, Federal University of Paraíba, 58051-900, João Pessoa, Brazil
*Correspondence: Alejandro Speck-Planche (alejspivanovich@gmail.com)

## Sheet: S2
Molecule ChEMBL ID	Smiles	ta	Relation	MIC90 (nM)	p(ta)	ATBi(cj)	bs	p(bs)	ap	p(ap)	Series	D[LASSq3(HYD)G]ta	D[LASSq0(POL)G]ta	D[LASSq0(HYD)Y]ta	D[LASSq1(PSA)Y]ta	D[LASSq0(HYD)M]bs	D[LASSq0(AW)P]bs	D[LASSq2(HYD)Y]bs	D[LASSq2(HYD)G]ap	D[LASSq5(AW)G]ap	D[LASSq3(KU)G]ap	D[LASSq2(HYD)M]ap	D[LASSq2(AW)P]ap			EXTREME VALUES	D[LASSq3(HYD)G]ta	D[LASSq0(POL)G]ta	D[LASSq0(HYD)Y]ta	D[LASSq1(PSA)Y]ta	D[LASSq0(HYD)M]bs	D[LASSq0(AW)P]bs	D[LASSq2(HYD)Y]bs	D[LASSq2(HYD)G]ap	D[LASSq5(AW)G]ap	D[LASSq3(KU)G]ap	D[LASSq2(HYD)M]ap	D[LASSq2(AW)P]ap			LSAD_D[LASSq3(HYD)G]ta	LSAD_D[LASSq0(POL)G]ta	LSAD_D[LASSq0(HYD)Y]ta	LSAD_D[LASSq1(PSA)Y]ta	LSAD_D[LASSq0(HYD)M]bs	LSAD_D[LASSq0(AW)P]bs	LSAD_D[LASSq2(HYD)Y]bs	LSAD_D[LASSq2(HYD)G]ap	LSAD_D[LASSq5(AW)G]ap
CHEMBL4570895	COc1cc([C@](O)(CCN(C)C)[C@H](c2cc(OC(C)C)cnc2OC)c2cc3cc(C#N)ccc3nc2OC)cc(OC)n1	10d	'<'	6.64783	0.163	1	Mtb (H37Rv_NRF)	0.148	LORA method	0.143	Training	0.2897	-0.6613	-0.1521	0.259	0.4479	-0.0744	-0.0212	-0.4427	-0.659	-0.1367	0.4139	-0.183			MAXIMUM	3.9375	1.8698	1.0711	2.6707	1.2862	1.0289	1.7719	3.4687	2.8021	5.808	1.6949	1.0852			1	1	1	1	1	1	1	1	1
CHEMBL4553146	COc1cc([C@](O)(CCN(C)C)[C@@H](c2cc3cc(Br)ccc3nc2OC)c2cc(OC)nc(OC)c2OC)cc(OC)n1	10d	'='	9.12464	0.163	1	Mtb (H37Rv_NRF)	0.148	LORA method	0.143	Training	-0.0459	0.1318	0.0425	0.259	0.5341	-0.0744	-0.0529	0.1782	0.1932	-0.1276	0.398	0.0092			MINIMUM	-1.3642	-0.6613	-1.0363	-0.6754	-1.1709	-1.7198	-0.8418	-5.6256	-0.659	-0.5217	-1.0163	-1.7665			1	1	1	1	1	1	1	1	1
CHEMBL4225899	COc1cc2ccc(Br)cc2cc1[C@@H](c1ccnc(OC)c1OC)[C@@](O)(CCN(C)C)c1cccc2occc12	10d	'='	11.5601	0.163	1	Mtb (H37Rv_NRF)	0.148	LORA method	0.143	Training	-0.0459	0.1345	0.0387	-0.1177	-0.008	0.1765	-0.0331	0.1782	0.1918	-0.1276	-0.0195	0.1594																		1	1	1	1	1	1	1	1	1
CHEMBL4543449	COc1cc([C@](O)(CCN(C)C)[C@H](c2cc(OC(C)C)ncc2OC)c2cc3cc(Br)ccc3nc2OC)cc(OC)n1	10d	'='	12.2027	0.163	1	Mtb (H37Rv_NRF)	0.148	LORA method	0.143	Test	-0.0459	0.1315	0.0368	0.259	0.4479	-0.0744	-0.064	0.1782	0.1932	-0.1276	0.4068	-0.0231																		1	1	1	1	1	1	1	1	1
CHEMBL4560297	CCN(CC)c1ccc([C@H](c2cc3cc(Br)ccc3nc2OC)[C@@](O)(CCN(C)C)c2cc(OC)nc(OC)c2)cn1	10d	'='	12.5272	0.163	1	Mtb (H37Rv_NRF)	0.148	LORA method	0.143	Training	-0.0459	0.1302	0.031	0.259	0.2672	-0.0744	-0.0606	0.1782	0.1933	-0.1276	0.1847	-0.0496																		1	1	1	1	1	1	1	1	1
CHEMBL4227420	COc1cc2ccc(Br)cc2cc1[C@@H](c1cccc2c1OCCO2)[C@@](O)(CCN(C)C)c1cccc2c1CCC2	10d	'='	13.2765	0.163	1	Mtb (H37Rv_NRF)	0.148	LORA method	0.143	Training	-0.0459	0.1345	0.0287	-0.3061	-0.3693	0.1138	-0.0045	0.1782	0.1918	-0.1276	-0.3011	0.0937																		1	1	1	1	1	1	1	1	1
CHEMBL4525464	CCSc1cc([C@H](c2cc3cc(Br)ccc3nc2OC)[C@@](O)(CCN(C)C)c2cc(OC)nc(OC)c2)cc(N(C)C)n1	10d	'='	14.9105	0.163	1	Mtb (H37Rv_NRF)	0.148	LORA method	0.143	Training	-0.0459	0.1323	0.1767	0.259	0.491	-0.0744	-0.0712	0.1782	0.1933	-0.1276	0.4348	-0.0112																		1	1	1	1	1	1	1	1	1
CHEMBL4569529	CCOc1cc([C@H](c2cc3cc(Br)ccc3nc2OC)[C@@](O)(CCN(C)C)c2cc(OC)nc(OC)c2)cc(OC(C)C)n1	10d	'<'	14.9338	0.163	1	Mtb (H37Rv_NRF)	0.148	LORA method	0.143	Test	-0.0459	0.1311	0.0368	0.259	0.4048	-0.0744	-0.0347	0.1782	0.1933	-0.1276	0.3704	-0.0372																		1	1	1	1	1	1	1	1	1
CHEMBL4542973	COc1cc([C@](O)(CCN(C)C)[C@H](c2cc(SC)nc(SC)c2)c2cc3cc(Br)ccc3nc2OC)cc(OC)n1	10d	'<'	15.1591	0.163	1	Mtb (H37Rv_NRF)	0.148	LORA method	0.143	Training	-0.0459	0.1329	0.1976	0.259	0.3534	-0.0744	0.0425	0.1782	0.1933	-0.1276	0.2467	0.0187																		1	1	1	1	1	1	1	1	1
CHEMBL4537029	COc1cc([C@](O)(CCN(C)C)[C@H](c2cc(OC)c(OC)nc2OC)c2cc3cc(Br)ccc3nc2OC)cc(OC)n1	10d	'<'	15.2077	0.163	1	Mtb (H37Rv_NRF)	0.148	LORA method	0.143	Training	-0.0459	0.1314	0.0425	0.259	0.5341	-0.0744	-0.0465	0.1782	0.1932	-0.1276	0.398	0.0096																		1	1	1	1	1	1	1	1	1
CHEMBL4573364	COc1cc([C@](O)(CCN(C)C)[C@H](c2cc(OC)nc(OC(C)C)c2)c2cc3cc(Br)ccc3nc2OC)cc(OC)n1	10d	'<'	15.2534	0.163	1	Mtb (H37Rv_NRF)	0.148	LORA method	0.143	Training	-0.0459	0.131	0.0368	0.259	0.4479	-0.0744	-0.0134	0.1782	0.1933	-0.1276	0.414	-0.0307																		1	1	1	1	1	1	1	1	1
CHEMBL4530411	CCCOc1cc([C@H](c2cc3cc(Br)ccc3nc2OC)[C@@](O)(CCN(C)C)c2cc(OC)nc(OC)c2)cc(OC)n1	10d	'='	15.2534	0.163	1	Mtb (H37Rv_NRF)	0.148	LORA method	0.143	Test	-0.0459	0.1309	0.0368	0.259	0.3103	-0.0744	-0.0411	0.1782	0.1933	-0.1276	0.2889	-0.029																		1	1	1	1	1	1	1	1	1
CHEMBL4226881	CCCOc1cc([C@H](c2cc3cc(Br)ccc3cc2OC)[C@@](O)(CCN(C)C)c2cccc3ccoc23)cc(OC)n1	10d	'='	15.7833	0.163	1	Mtb (H37Rv_NRF)	0.148	LORA method	0.143	Training	-0.0459	0.134	0.0333	-0.1177	-0.0511	0.1765	-0.0241	0.1782	0.1919	-0.1276	0.0176	0.1429																		1	1	1	1	1	1	1	1	1
CHEMBL4225113	COc1cc([C@H](c2cc3cc(Br)ccc3cc2OC)[C@@](O)(CCN(C)C)c2cccc3occc23)cc(OC(C)C)n1	10d	'='	15.7833	0.163	1	Mtb (H37Rv_NRF)	0.148	LORA method	0.143	Training	-0.0459	0.1342	0.0333	-0.1177	0.0865	0.1765	-0.0439	0.1782	0.1919	-0.1276	0.1145	0.1408																		1	1	1	1	1	1	1	1	1
CHEMBL4519972	COc1cc([C@](O)(CCN(C)C)[C@@H](c2cc3cc(Br)ccc3nc2OC)c2cccc(OC)c2OC)cc(OC)n1	10d	'<'	15.9604	0.163	1	Mtb (H37Rv_NRF)	0.148	LORA method	0.143	Training	-0.0459	0.1313	0.0379	0.0706	0.3534	-0.0117	-0.0401	0.1782	0.1932	-0.1276	0.2727	0.0378																		1	1	1	1	1	1	1	1	1
CHEMBL4524270	COc1cc([C@](O)(CCN(C)C)[C@@H](c2cc3cc(Br)ccc3nc2OC)c2cccc3c2CCCC3)cc(OC)n1	10d	'='	16.1137	0.163	1	Mtb (H37Rv_NRF)	0.148	LORA method	0.143	Test	-0.0459	0.1318	0.0266	0.0706	-0.008	-0.0117	-0.0569	0.1782	0.1932	-0.1276	-0.0298	0.0059																		1	1	1	1	1	1	1	1	1
CHEMBL4225961	CCOc1cc([C@H](c2cc3cc(Br)ccc3cc2OC)[C@@](O)(CCN(C)C)c2cccc3occc23)cc(OC)n1	10d	'='	16.1405	0.163	1	Mtb (H37Rv_NRF)	0.148	LORA method	0.143	Training	-0.0459	0.1341	0.0333	-0.1177	-0.0511	0.1765	-0.0058	0.1782	0.1919	-0.1276	-0.04	0.1445																		1	1	1	1	1	1	1	1	1
CHEMBL4551182	CCOc1cc([C@H](c2cc3cc(C#N)ccc3nc2OC)[C@@](O)(CCN(C)C)c2cc(OC)nc(OC)c2)cc(OC(C)C)n1	10d	'='	16.2409	0.163	1	Mtb (H37Rv_NRF)	0.148	LORA method	0.143	Training	0.2897	-0.6613	-0.1521	0.259	0.4048	-0.0744	-0.0464	-0.4427	-0.659	-0.1367	0.3704	-0.1957																		1	1	1	1	1	1	1	1	1
CHEMBL4560398	COc1cc([C@](O)(CCN(C)C)[C@H](c2ccc(OC)c(F)c2)c2cc3cc(Br)ccc3nc2OC)cc(OC)n1	10d	'='	16.2731	0.163	1	Mtb (H37Rv_NRF)	0.148	LORA method	0.143	Training	-0.2241	0.432	0.0626	0.0706	0.1727	-0.0117	-0.053	-0.0528	0.3356	0.4495	0.1215	0.0369																		1	1	1	1	1	1	1	1	1
CHEMBL4531693	COc1cc([C@](O)(CCN(C)C)[C@@H](c2cc3cc(Br)ccc3nc2OC)c2cccc3ccoc23)cc(OC)n1	10d	'='	16.4875	0.163	1	Mtb (H37Rv_NRF)	0.148	LORA method	0.143	Test	-0.0459	0.1314	0.0322	0.0706	-0.008	0.1138	-0.0481	0.1782	0.1932	-0.1276	-0.0298	0.1025																		1	1	1	1	1	1	1	1	1
CHEMBL4534697	COc1cc([C@](O)(CCN(C)C)[C@H](c2cc(OC)c(OC)nc2OC)c2cc3cc(C#N)ccc3nc2OC)cc(OC)n1	10d	'<'	16.5651	0.163	1	Mtb (H37Rv_NRF)	0.148	LORA method	0.143	Training	0.2897	-0.6613	-0.1464	0.259	0.5341	-0.0744	-0.0582	-0.4427	-0.659	-0.1367	0.398	-0.1489																		1	1	1	1	1	1	1	1	1
CHEMBL4550410	COc1cc([C@](O)(CCN(C)C)[C@H](c2cc(OC)nc(OC(C)C)c2)c2cc3cc(C#N)ccc3nc2OC)cc(OC)n1	10d	'='	16.6196	0.163	1	Mtb (H37Rv_NRF)	0.148	LORA method	0.143	Training	0.2897	-0.6613	-0.1521	0.259	0.4479	-0.0744	-0.0251	-0.4427	-0.659	-0.1367	0.414	-0.1891																		1	1	1	1	1	1	1	1	1
CHEMBL4530550	COc1cc([C@](O)(CCN(C)C)[C@@H](c2cc3cc(Br)ccc3nc2OC)c2cccc(C)c2F)cc(OC)n1	10d	'<'	16.7082	0.163	1	Mtb (H37Rv_NRF)	0.148	LORA method	0.143	Training	-0.3698	0.5203	0.0569	0.0706	0.1296	-0.0117	-0.0481	0.4974	0.3311	0.3798	0.0376	0.0235																		1	1	1	1	1	1	1	1	1
CHEMBL4560236	COc1cc([C@](O)(CCN(C)C)[C@H](c2cc(OC(C)C)cnc2OC)c2cc3cc(Br)ccc3nc2OC)cc(OC)n1	10d	'='	24.4055	0.163	1	Mtb (H37Rv_NRF)	0.148	LORA method	0.143	Test	-0.0459	0.1314	0.0368	0.259	0.4479	-0.0744	-0.0095	0.1782	0.1932	-0.1276	0.4139	-0.0245																		1	1	1	1	1	1	1	1	1
CHEMBL4519868	CCSc1cc([C@H](c2cc3cc(Br)ccc3nc2OC)[C@@](O)(CCN(C)C)c2cc(OC)nc(OC)c2)cc(SCC)n1	10d	'<'	29.0812	0.163	1	Mtb (H37Rv_NRF)	0.148	LORA method	0.143	Training	-0.0459	0.1331	0.1976	0.259	0.2672	-0.0744	-0.2024	0.1782	0.1933	-0.1276	0.1314	0.0012																		1	1	1	1	1	1	1	1	1
CHEMBL4541578	CCOc1cc(C(O)(CCN(C)C)C(c2cc(OC)nc(OC)c2)c2cc3cc(Br)ccc3nc2OC)cc(OC(C)C)n1	10d	'<'	29.8677	0.163	1	Mtb (H37Rv_NRF)	0.148	LORA method	0.143	Training	-0.0459	0.1309	0.0368	0.259	0.4048	-0.0744	-0.0347	0.1782	0.1933	-0.1276	0.3704	-0.0372																		1	1	1	1	1	1	1	1	1
CHEMBL4534204	CCOc1cc([C@](O)(CCN(C)C)[C@H](c2ccc(N(CC)CC)nc2)c2cc3cc(Br)ccc3nc2OC)cc(OCC)n1	10d	'<'	30.0003	0.163	1	Mtb (H37Rv_NRF)	0.148	LORA method	0.143	Training	-0.0459	0.1303	0.031	0.259	0.1811	-0.0744	-0.0375	0.1782	0.1933	-0.1276	0.1294	-0.0626																		1	1	1	1	1	1	1	1	1
CHEMBL4561836	CCOc1cc([C@](O)(CCN(C)C)[C@@H](c2cc3cc(Br)ccc3nc2OC)c2ccnc(OC)c2OC)cc(OCC)n1	10d	'<'	30.5069	0.163	1	Mtb (H37Rv_NRF)	0.148	LORA method	0.143	Test	-0.0459	0.1314	0.0423	0.259	0.2672	-0.0744	-0.0301	0.1782	0.1932	-0.1276	0.1965	-0.025																		1	1	1	1	1	1	1	1	1
CHEMBL4532620	CCOc1cc([C@](O)(CCN(C)C)[C@@H](c2cc3cc(Br)ccc3nc2OC)c2cccc(OC)c2OC)cc(OCC)n1	10d	'<'	30.553	0.163	1	Mtb (H37Rv_NRF)	0.148	LORA method	0.143	Training	-0.0459	0.1314	0.0379	0.0706	0.2672	-0.0117	-0.017	0.1782	0.1932	-0.1276	0.2174	0.0248																		1	1	1	1	1	1	1	1	1
CHEMBL4227141	COc1cc([C@H](c2cc3cc(Br)ccc3cc2OC)[C@@](O)(CCN(C)C)c2cccc3ccoc23)cc(OC(C)C)n1	10d	'<'	31.5667	0.163	1	Mtb (H37Rv_NRF)	0.148	LORA method	0.143	Training	-0.0459	0.134	0.0333	-0.1177	0.0865	0.1765	-0.047	0.1782	0.1919	-0.1276	0.1145	0.1413																		1	1	1	1	1	1	1	1	1
CHEMBL4216673	COc1nc2ccc(Br)cc2cc1[C@@H](c1ccnc(OC)c1OC)[C@@](O)(CCN(C)C)c1cccc(OC(F)F)c1	10d	'<'	31.6206	0.163	1	Mtb (H37Rv_NRF)	0.148	LORA method	0.143	Training	0.2577	0.3684	0.0427	0.0706	-0.008	-0.0117	-0.0461	0.2664	0.4081	0.622	-0.0246	0.0051																		1	1	1	1	1	1	1	1	1
CHEMBL4593713	COc1cnc(OC)c([C@H](c2cc3cc(Br)ccc3nc2OC)[C@@](O)(CCN(C)C)c2cc(OC)nc(OC)c2)c1	10d	'<'	31.8705	0.163	1	Mtb (H37Rv_NRF)	0.148	LORA method	0.143	Test	-0.0459	0.1312	0.0368	0.259	0.3534	-0.0744	-0.0487	0.1782	0.1932	-0.1276	0.2677	-0.0123																		1	1	1	1	1	1	1	1	1
CHEMBL4569766	CCOc1cc([C@](O)(CCN(C)C)[C@@H](c2cc3cc(Br)ccc3nc2OC)c2cccc(C)c2F)cc(OCC)n1	10d	'<'	31.9198	0.163	1	Mtb (H37Rv_NRF)	0.148	LORA method	0.143	Training	-0.3698	0.521	0.0569	0.0706	0.0435	-0.0117	-0.025	0.4974	0.3311	0.3798	-0.0177	0.0105																		1	1	1	1	1	1	1	1	1
CHEMBL4545432	COc1cc([C@](O)(CCN(C)C)[C@@H](c2cc3cc(Br)ccc3nc2OC)c2cccc3c2OCCO3)cc(OC)n1	10d	'='	32.0241	0.163	1	Mtb (H37Rv_NRF)	0.148	LORA method	0.143	Training	-0.0459	0.1313	0.0379	0.0706	-0.008	-0.0117	-0.0127	0.1782	0.1932	-0.1276	-0.0298	0.0183																		1	1	1	1	1	1	1	1	1
CHEMBL4227403	CCOc1cc([C@H](c2cc3cc(Br)ccc3cc2OC)[C@@](O)(CCN(C)C)c2cccc3ccoc23)cc(OC)n1	10d	'<'	32.281	0.163	1	Mtb (H37Rv_NRF)	0.148	LORA method	0.143	Training	-0.0459	0.1339	0.0333	-0.1177	-0.0511	0.1765	-0.0088	0.1782	0.1919	-0.1276	-0.04	0.145																		1	1	1	1	1	1	1	1	1
CHEMBL4529465	COc1cc([C@](O)(CCN(C)C)[C@@H](c2cc3cc(Br)ccc3nc2OC)c2cccc(OC)c2F)cc(OC)n1	10d	'<'	32.5463	0.163	1	Mtb (H37Rv_NRF)	0.148	LORA method	0.143	Test	-0.2327	0.5254	0.0626	0.0706	0.1727	-0.0117	-0.0432	0.3011	0.3376	0.4472	0.1215	0.0379																		1	1	1	1	1	1	1	1	1
CHEMBL4546662	COc1cc([C@](O)(CCN(C)C)[C@@H](c2cc3cc(Br)ccc3nc2OC)c2cccc3c2CCC3)cc(OC)n1	10d	'='	32.9728	0.163	1	Mtb (H37Rv_NRF)	0.148	LORA method	0.143	Training	-0.0459	0.1316	0.0266	0.0706	-0.008	-0.0117	-0.0569	0.1782	0.1932	-0.1276	-0.0298	0.0059																		1	1	1	1	1	1	1	1	1
CHEMBL4228273	COc1cc2ccc(Br)cc2cc1[C@@H](c1ccnc(OC)c1OC)[C@@](O)(CCN(C)C)c1cccc2c1CCC2	10d	'<'	33.0267	0.163	1	Mtb (H37Rv_NRF)	0.148	LORA method	0.143	Training	-0.0459	0.1344	0.0331	-0.1177	-0.008	0.051	-0.045	0.1782	0.1918	-0.1276	-0.0195	0.0633																		1	1	1	1	1	1	1	1	1
CHEMBL4226743	COc1cc2ccc(Br)cc2cc1[C@@H](c1ccnc(OC)c1OC)[C@@](O)(CCN(C)C)c1ccc2occc2c1	10d	'='	33.0289	0.163	1	Mtb (H37Rv_NRF)	0.148	LORA method	0.143	Training	-0.0459	0.134	0.0387	-0.1177	-0.008	0.1765	-0.0331	0.1782	0.1918	-0.1276	-0.0195	0.1583																		1	1	1	1	1	1	1	1	1
CHEMBL4574425	COc1cc([C@](O)(CCN(C)C)[C@H](c2cccnc2OC)c2cc3cc(Br)ccc3nc2OC)cc(OC)n1	10d	'<'	33.4722	0.163	1	Mtb (H37Rv_NRF)	0.148	LORA method	0.143	Test	-0.0459	0.1307	0.0312	0.259	0.1727	-0.0744	-0.0657	0.1782	0.1932	-0.1276	0.1164	-0.0399																		1	1	1	1	1	1	1	1	1
CHEMBL4211527	COc1cccc([C@](O)(CCN(C)C)[C@@H](c2cc3cc(Br)ccc3nc2OC)c2ccnc(OC)c2OC)c1	10d	'<'	33.5278	0.163	1	Mtb (H37Rv_NRF)	0.148	LORA method	0.143	Training	-0.0459	0.131	0.0377	0.0706	0.1727	-0.0117	-0.043	0.1782	0.1932	-0.1276	0.1267	0.0173																		1	1	1	1	1	1	1	1	1
CHEMBL4217206	CCN(CC)c1ccc([C@H](c2cc3cc(Br)ccc3nc2OC)[C@@](O)(CCN(C)C)c2cccc(F)c2)cn1	10d	'='	33.5818	0.163	1	Mtb (H37Rv_NRF)	0.148	LORA method	0.143	Training	-0.2574	0.3875	0.0511	0.0706	-0.0941	-0.0117	-0.0735	-0.221	0.328	0.3866	-0.0918	-0.0193																		1	1	1	1	1	1	1	1	1
CHEMBL4517564	CCN(CC)c1ccc([C@H](c2cc3cc(C#N)ccc3nc2OC)[C@@](O)(CCN(C)C)c2cc(OC)nc(OC)c2)cn1	10d	'<'	34.2044	0.163	1	Mtb (H37Rv_NRF)	0.148	LORA method	0.143	Training	0.2897	-0.6613	-0.158	0.259	0.2672	-0.0744	-0.0723	-0.4427	-0.659	-0.1367	0.1847	-0.208																		1	1	1	1	1	1	1	1	1
CHEMBL4555888	CCOc1cc([C@](O)(CCN(C)C)[C@@H](c2cc3cc(C#N)ccc3nc2OC)c2cccc(C)c2F)cc(OCC)n1	10d	'<'	34.9235	0.163	1	Mtb (H37Rv_NRF)	0.148	LORA method	0.143	Test	-0.0342	-0.272	-0.132	0.0706	0.0435	-0.0117	-0.0368	-0.1235	-0.5212	0.3707	-0.0177	-0.148																		1	1	1	1	1	1	1	1	1
CHEMBL4519008	COc1cc([C@](O)(CCN(C)C)[C@@H](c2cc3cc(C#N)ccc3nc2OC)c2cccc3c2OCCO3)cc(OC)n1	10d	'='	35.0478	0.163	1	Mtb (H37Rv_NRF)	0.148	LORA method	0.143	Training	0.2897	-0.6613	-0.151	0.0706	-0.008	-0.0117	-0.0244	-0.4427	-0.659	-0.1367	-0.0298	-0.1402																		1	1	1	1	1	1	1	1	1
CHEMBL4586271	COc1cc([C@](O)(CCN(C)C)[C@@H](c2cc3cc(C#N)ccc3nc2OC)c2cccc3c2CCC3)cc(OC)n1	10d	'='	36.1873	0.163	1	Mtb (H37Rv_NRF)	0.148	LORA method	0.143	Training	0.2897	-0.6613	-0.1624	0.0706	-0.008	-0.0117	-0.0687	-0.4427	-0.659	-0.1367	-0.0298	-0.1526																		1	1	1	1	1	1	1	1	1
CHEMBL4557833	CCOc1cc([C@H](c2cc3cc(Br)ccc3nc2OC)[C@@](O)(CCN(C)C)c2cc(OC)nc(OC)c2)cc(N(C)C)n1	10d	'='	45.8288	0.163	1	Mtb (H37Rv_NRF)	0.148	LORA method	0.143	Training	-0.0459	0.1313	0.099	0.259	0.491	-0.0744	0.0284	0.1782	0.1933	-0.1276	0.4691	-0.0285																		1	1	1	1	1	1	1	1	1
CHEMBL4543668	COc1cc([C@](O)(CCN(C)C)[C@H](c2cc(OC)nc(N(C)C)c2)c2cc3cc(Br)ccc3nc2OC)cc(OC)n1	10d	'='	46.8326	0.163	1	Mtb (H37Rv_NRF)	0.148	LORA method	0.143	Test	-0.0459	0.1311	0.0312	0.259	0.5341	-0.0744	-0.0576	0.1782	0.1933	-0.1276	0.478	-0.022																		1	1	1	1	1	1	1	1	1
CHEMBL4227669	CCOc1cc([C@H](c2cc3cc(Br)ccc3cc2OC)[C@@](O)(CCN(C)C)c2cccc3ccoc23)cc(OCC)n1	10d	'='	47.35	0.163	1	Mtb (H37Rv_NRF)	0.148	LORA method	0.143	Training	-0.0459	0.134	0.0333	-0.1177	-0.0941	0.1765	-0.015	0.1782	0.1919	-0.1276	-0.0799	0.1385																		1	1	1	1	1	1	1	1	1
CHEMBL4561342	CCOc1cc([C@](O)(CCN(C)C)[C@@H](c2cc3cc(C#N)ccc3nc2OC)c2cccc3c2OCCO3)cc(OCC)n1	10d	'='	50.1086	0.163	1	Mtb (H37Rv_NRF)	0.148	LORA method	0.143	Training	0.2897	-0.6613	-0.151	0.0706	-0.0941	-0.0117	-0.0014	-0.4427	-0.659	-0.1367	-0.0851	-0.1532																		1	1	1	1	1	1	1	1	1
CHEMBL4225190	CCOc1cc([C@H](c2cc3cc(C#N)ccc3cc2OC)[C@@](O)(CCN(C)C)c2cccc3ccoc23)cc(OCC)n1	10d	'='	51.7509	0.163	1	Mtb (H37Rv_NRF)	0.148	LORA method	0.143	Training	0.2897	-0.6613	-0.1556	-0.1177	-0.0941	0.1765	-0.0268	-0.4427	-0.659	-0.1367	-0.0799	-0.02																		1	1	1	1	1	1	1	1	1
CHEMBL4228442	COc1cc2ccc(Br)cc2cc1[C@@H](c1cccc(C)c1)[C@@](O)(CCN(C)C)c1cccc2c1CCCC2	10d	'='	52.3935	0.163	1	Mtb (H37Rv_NRF)	0.148	LORA method	0.143	Test	-0.0459	0.1336	0.0174	-0.3061	-0.2317	0.1138	-0.0487	0.1782	0.1919	-0.1276	-0.2292	0.0699																		1	1	1	1	1	1	1	1	1
CHEMBL4521975	COc1cc([C@H](c2cc3cc(Br)ccc3nc2OC)[C@@](O)(CCN(C)C)c2cc(OC)nc(OC)c2)c(OC)cn1	10d	'='	63.741	0.163	1	Mtb (H37Rv_NRF)	0.148	LORA method	0.143	Training	-0.0459	0.1312	0.0423	0.259	0.3534	-0.0744	-0.0482	0.1782	0.1932	-0.1276	0.2518	-0.0129																		1	1	1	1	1	1	1	1	1
CHEMBL4514254	COc1cnc(OC)c(C(O)(CCN(C)C)C(c2cc3cc(Br)ccc3nc2OC)c2cccc(OC)c2F)c1	10d	'='	65.0925	0.163	1	Mtb (H37Rv_NRF)	0.148	LORA method	0.143	Training	-0.2327	0.5268	0.0626	0.0706	0.1727	-0.0117	-0.0368	0.3011	0.3375	0.4472	0.1425	0.0463																		1	1	1	1	1	1	1	1	1
CHEMBL4213428	COc1nc2ccc(Br)cc2cc1[C@@H](c1ccnc(OC)c1OC)[C@@](O)(CCN(C)C)c1cccc(C)c1	10d	'='	68.9037	0.163	1	Mtb (H37Rv_NRF)	0.148	LORA method	0.143	Training	-0.0459	0.131	0.032	0.0706	0.1296	-0.0117	-0.055	0.1782	0.1932	-0.1276	0.0473	0.0029																		1	1	1	1	1	1	1	1	1
CHEMBL4553350	COc1cnc(OC)c([C@H](c2cc3cc(C#N)ccc3nc2OC)[C@@](O)(CCN(C)C)c2cc(OC)nc(OC)c2)c1	10d	'='	69.7289	0.163	1	Mtb (H37Rv_NRF)	0.148	LORA method	0.143	Test	0.2897	-0.6613	-0.1521	0.259	0.3534	-0.0744	-0.0604	-0.4427	-0.659	-0.1367	0.2677	-0.1708																		1	1	1	1	1	1	1	1	1
CHEMBL4227218	COc1cc2ccc(Br)cc2cc1[C@@H](c1ccccc1)[C@@](O)(CCN(C)C)c1cccc2ccsc12	10d	'='	71.3572	0.163	1	Mtb (H37Rv_NRF)	0.148	LORA method	0.143	Training	-0.0459	0.134	0.1007	-0.3061	-0.3693	0.2393	-0.0361	0.1782	0.1919	-0.1276	-0.3011	0.1926																		1	1	1	1	1	1	1	1	1
CHEMBL4548735	COc1cc([C@](O)(CCN(C)C)[C@@H](c2cc3cc(Br)ccc3nc2OC)c2ccnc(OC)c2F)cc(OC)n1	10d	'<'	81.2348	0.163	1	Mtb (H37Rv_NRF)	0.148	LORA method	0.143	Training	-0.1172	0.5177	0.067	0.259	0.1727	-0.0744	-0.0428	0.6563	0.3395	0.4686	0.1007	-0.0121																		1	1	1	1	1	1	1	1	1
CHEMBL4580150	CCOc1cc([C@H](c2cc3cc(C#N)ccc3nc2OC)[C@@](O)(CCN(C)C)c2cc(OC)nc(OC)c2)cc(N(C)C)n1	10d	'='	83.2335	0.163	1	Mtb (H37Rv_NRF)	0.148	LORA method	0.143	Training	0.2897	-0.6613	-0.0899	0.259	0.491	-0.0744	0.0167	-0.4427	-0.659	-0.1367	0.4691	-0.187																		1	1	1	1	1	1	1	1	1
CHEMBL4227728	CCCOc1cc([C@H](c2cc3cc(C#N)ccc3cc2OC)[C@@](O)(CCN(C)C)c2cccc3ccoc23)cc(OCC)n1	10d	'='	84.2148	0.163	1	Mtb (H37Rv_NRF)	0.148	LORA method	0.143	Test	0.2897	-0.6613	-0.1556	-0.1177	-0.0941	0.1765	-0.042	-0.4427	-0.659	-0.1367	-0.0223	-0.0221																		1	1	1	1	1	1	1	1	1
CHEMBL4226367	COc1cc2ccc(Br)cc2cc1[C@@H](c1cccc(F)c1)[C@@](O)(CCN(C)C)c1cccc2c1CCCC2	10d	'='	86.7227	0.163	1	Mtb (H37Rv_NRF)	0.148	LORA method	0.143	Training	-0.2578	0.3977	0.0477	-0.3061	-0.3693	0.1138	-0.0599	-0.221	0.3247	0.3869	-0.3011	0.0852																		1	1	1	1	1	1	1	1	1
CHEMBL4548550	COc1cc([C@](O)(CCN(C)C)[C@@H](c2cc3cc(Br)ccc3nc2OC)c2cccc3c2OCO3)cc(OC)n1	10d	'='	98.2785	0.163	1	Mtb (H37Rv_NRF)	0.148	LORA method	0.143	Training	-0.0459	0.1311	0.0379	0.0706	-0.008	-0.0117	-0.0395	0.1782	0.1932	-0.1276	-0.0298	0.0183																		1	1	1	1	1	1	1	1	1
CHEMBL4228600	COc1cnc(OC)c([C@H](c2cc3cc(Br)ccc3cc2OC)[C@@](O)(CCN(C)C)c2cccc3ccoc23)c1	10d	'='	99.0868	0.163	1	Mtb (H37Rv_NRF)	0.148	LORA method	0.143	Training	-0.0459	0.1342	0.0333	-0.1177	-0.008	0.1765	-0.0316	0.1782	0.1918	-0.1276	-0.0036	0.1596																		1	1	1	1	1	1	1	1	1
CHEMBL4226688	COc1cc2ccc(Br)cc2cc1[C@@H](c1ccnc(OC)c1OC)[C@@](O)(CCN(C)C)c1cc2ccccc2o1	10d	'='	99.0868	0.163	1	Mtb (H37Rv_NRF)	0.148	LORA method	0.143	Test	-0.0459	0.1336	0.0387	-0.1177	-0.008	0.1765	-0.0271	0.1782	0.1918	-0.1276	-0.0195	0.1549																		1	1	1	1	1	1	1	1	1
CHEMBL4228122	COc1cc2ccc(Br)cc2cc1[C@@H](c1ccccc1)[C@@](O)(CCN(C)C)c1cccc2c1CCN2C	10d	'='	107.229	0.163	1	Mtb (H37Rv_NRF)	0.148	LORA method	0.143	Training	-0.0459	0.1331	0.0174	-0.3061	-0.1887	0.1138	-0.0498	0.1782	0.1919	-0.1276	-0.1472	0.0633																		1	1	1	1	1	1	1	1	1
CHEMBL4578975	COc1cc([C@](O)(CCN(C)C)[C@@H](c2cc3cc(Br)ccc3nc2OC)c2ccnc(OC)c2OC)cc(OC)n1	10d	'='	111.547	0.163	1	Mtb (H37Rv_NRF)	0.148	LORA method	0.143	Training	-0.0459	0.1312	0.0423	0.259	0.3534	-0.0744	-0.0531	0.1782	0.1932	-0.1276	0.2518	-0.012																		1	1	1	1	1	1	1	1	1
CHEMBL4229076	COc1cc2ccc(C#N)cc2cc1[C@@H](c1cccc(C)c1)[C@@](O)(CCN(C)C)c1cccc2c1CCCC2	10d	'='	115.674	0.163	1	Mtb (H37Rv_NRF)	0.148	LORA method	0.143	Training	0.2897	-0.6613	-0.1716	-0.3061	-0.2317	0.1138	-0.0605	-0.4427	-0.659	-0.1367	-0.2292	-0.0886																		1	1	1	1	1	1	1	1	1
CHEMBL4227748	COc1cc2ccc(Br)cc2cc1[C@@H](c1cccc(OC)c1OC)[C@@](O)(CCN(C)C)c1cccc2c1CCC2	10d	'='	115.781	0.163	1	Mtb (H37Rv_NRF)	0.148	LORA method	0.143	Test	-0.0459	0.1345	0.0287	-0.3061	-0.008	0.1138	-0.0319	0.1782	0.1918	-0.1276	0.0013	0.1132																		1	1	1	1	1	1	1	1	1
CHEMBL4544106	COc1cccc(C(c2cc3cc(Br)ccc3nc2OC)C(O)(CCN(C)C)c2cc(C)nc(C)c2)c1OC	10d	'='	117.736	0.163	1	Mtb (H37Rv_NRF)	0.148	LORA method	0.143	Training	-0.0459	0.1313	0.032	0.0706	0.2672	-0.0117	-0.0745	0.1782	0.1932	-0.1276	0.127	0.011																		1	1	1	1	1	1	1	1	1
CHEMBL4217247	COc1nc2ccc(Br)cc2cc1[C@@H](c1ccnc(OC)c1OC)[C@@](O)(CCN(C)C)c1cccc(F)c1	10d	'='	119.763	0.163	1	Mtb (H37Rv_NRF)	0.148	LORA method	0.143	Training	-0.2574	0.3897	0.0624	0.0706	-0.008	-0.0117	-0.0661	-0.221	0.328	0.3866	-0.0246	0.0182																		1	1	1	1	1	1	1	1	1
CHEMBL4228555	CCOc1cc([C@H](c2cc3cc(C#N)ccc3cc2OC)[C@@](O)(CCN(C)C)c2cccc3ccoc23)cc(OC)n1	10d	'='	123.747	0.163	1	Mtb (H37Rv_NRF)	0.148	LORA method	0.143	Training	0.2897	-0.6613	-0.1556	-0.1177	-0.0511	0.1765	-0.0205	-0.4427	-0.659	-0.1367	-0.04	-0.0135																		1	1	1	1	1	1	1	1	1
CHEMBL4565089	CCOc1cc([C@](O)(CCN(C)C)[C@@H](c2cc3cc(Br)ccc3nc2OC)c2cccc(OC)c2F)cc(OCC)n1	10d	'='	124.5	0.163	1	Mtb (H37Rv_NRF)	0.148	LORA method	0.143	Test	-0.2327	0.5262	0.0626	0.0706	0.0865	-0.0117	-0.0202	0.3011	0.3376	0.4472	0.0662	0.0249																		1	1	1	1	1	1	1	1	1
CHEMBL4543900	COc1cc([C@](O)(CCN(C)C)[C@@H](c2cc3cc(C#N)ccc3nc2OC)c2cccc3c2OCO3)cc(OC)n1	10d	'='	125.759	0.163	1	Mtb (H37Rv_NRF)	0.148	LORA method	0.143	Training	0.2897	-0.6613	-0.151	0.0706	-0.008	-0.0117	-0.0512	-0.4427	-0.659	-0.1367	-0.0298	-0.1402																		1	1	1	1	1	1	1	1	1
CHEMBL4227161	COc1cc2ccc(C#N)cc2cc1[C@@H](c1cccc(OC)c1OC)[C@@](O)(CCN(C)C)c1cccc2c1CCC2	10d	'='	127.111	0.163	1	Mtb (H37Rv_NRF)	0.148	LORA method	0.143	Training	0.2897	-0.6613	-0.1602	-0.3061	-0.008	0.1138	-0.0437	-0.4427	-0.659	-0.1367	0.0013	-0.0453																		1	1	1	1	1	1	1	1	1
CHEMBL4228953	COc1cc2ccc(Br)cc2cc1[C@@H](c1ccccc1)[C@@](O)(CCN(C)C)c1cccc2c1OCC2	10d	'='	128.085	0.163	1	Mtb (H37Rv_NRF)	0.148	LORA method	0.143	Training	-0.0459	0.1328	0.023	-0.3061	-0.3693	0.1138	-0.0352	0.1782	0.1919	-0.1276	-0.3011	0.0638																		1	1	1	1	1	1	1	1	1
CHEMBL4224771	COc1cc2ccc(Br)cc2cc1[C@@H](c1ccccc1)[C@@](O)(CCN(C)C)c1cccc2ccoc12	10d	'='	128.561	0.163	1	Mtb (H37Rv_NRF)	0.148	LORA method	0.143	Test	-0.0459	0.1329	0.023	-0.3061	-0.3693	0.2393	-0.0399	0.1782	0.1919	-0.1276	-0.3011	0.1543																		1	1	1	1	1	1	1	1	1
CHEMBL4228254	COc1cc2ccc(Br)cc2cc1[C@@H](c1ccnc(OC)c1OC)[C@@](O)(CCN(C)C)c1cccc2c1OCC2	10d	'='	131.676	0.163	1	Mtb (H37Rv_NRF)	0.148	LORA method	0.143	Training	-0.0459	0.1343	0.0387	-0.1177	-0.008	0.051	-0.0315	0.1782	0.1918	-0.1276	-0.0195	0.0694																		1	1	1	1	1	1	1	1	1
CHEMBL4228012	COc1cc2ccc(Br)cc2cc1[C@@H](c1cccc(OC)c1F)[C@@](O)(CCN(C)C)c1cccc2c1CCC2	10d	'='	135.01	0.163	1	Mtb (H37Rv_NRF)	0.148	LORA method	0.143	Training	-0.2327	0.5321	0.0534	-0.3061	-0.1887	0.1138	-0.035	0.3011	0.3361	0.4472	-0.1498	0.1132																		1	1	1	1	1	1	1	1	1
CHEMBL4514187	COc1ccc(C(O)(CCN(C)C)C(c2cc3cc(Br)ccc3nc2OC)c2cccc(OC)c2F)cn1	10d	'='	136.871	0.163	1	Mtb (H37Rv_NRF)	0.148	LORA method	0.143	Training	-0.2327	0.5226	0.0624	0.0706	-0.008	-0.0117	-0.0413	0.3011	0.3377	0.4472	-0.0247	0.0172																		1	1	1	1	1	1	1	1	1
CHEMBL4227994	COc1cc([C@H](c2cc3cc(C#N)ccc3cc2OC)[C@@](O)(CCN(C)C)c2cccc3ccoc23)cc(OC(C)C)n1	10d	'='	138.002	0.163	1	Mtb (H37Rv_NRF)	0.148	LORA method	0.143	Test	0.2897	-0.6613	-0.1556	-0.1177	0.0865	0.1765	-0.0587	-0.4427	-0.659	-0.1367	0.1145	-0.0172																		1	1	1	1	1	1	1	1	1
CHEMBL4225434	COc1cc2ccc(Br)cc2cc1[C@@H](c1cccc(C)c1)[C@@](O)(CCN(C)C)c1cccc2c1OCO2	10d	'='	142.222	0.163	1	Mtb (H37Rv_NRF)	0.148	LORA method	0.143	Training	-0.0459	0.1332	0.0287	-0.3061	-0.2317	0.1138	-0.0313	0.1782	0.1919	-0.1276	-0.2292	0.0823																		1	1	1	1	1	1	1	1	1
CHEMBL376488	COc1nc2ccc(Br)cc2cc1[C@@H](c1ccccc1)[C@@](O)(CCN(C)C)c1cccc2ccccc12	10d	'='	144.009	0.163	1	Mtb (H37Rv_NRF)	0.148	LORA method	0.143	Training	-0.0459	0.1305	0.0163	-0.1177	-0.3693	0.302	-0.0588	0.1782	0.1933	-0.1276	-0.3062	0.1903																		1	1	1	1	1	1	1	1	1
CHEMBL4227597	COc1cc2ccc(Br)cc2cc1[C@@H](c1ccccc1)[C@@](O)(CCN(C)C)c1cccc2c1CCC2	10d	'='	146.916	0.163	1	Mtb (H37Rv_NRF)	0.148	LORA method	0.143	Training	-0.0459	0.133	0.0174	-0.3061	-0.3693	0.1138	-0.0487	0.1782	0.1919	-0.1276	-0.3011	0.0577																		1	1	1	1	1	1	1	1	1
CHEMBL4583942	COc1nc2ccc(Br)cc2cc1C(c1cccc(F)c1)C(O)(CCN(C)C)c1cncc(C)c1	10d	'='	148.572	0.163	1	Mtb (H37Rv_NRF)	0.148	LORA method	0.143	Test	-0.2578	0.3916	0.051	0.0706	-0.2317	-0.0117	-0.0772	-0.221	0.3261	0.3869	-0.2407	-0.0183																		1	1	1	1	1	1	1	1	1
CHEMBL4536986	COc1cc([C@](O)(CCN(C)C)[C@H](c2cc(OC(C)C)ncc2OC)c2cc3cc(C#N)ccc3nc2OC)cc(OC)n1	10d	'='	149.576	0.163	1	Mtb (H37Rv_NRF)	0.148	LORA method	0.143	Training	0.2897	-0.6613	-0.1521	0.259	0.4479	-0.0744	-0.0758	-0.4427	-0.659	-0.1367	0.4068	-0.1816																		1	1	1	1	1	1	1	1	1
CHEMBL4591849	COc1cc([C@](O)(CCN(C)C)[C@H](c2cc(OC)nc(N(C)C)c2)c2cc3cc(C#N)ccc3nc2OC)cc(OC)n1	10d	'='	153.403	0.163	1	Mtb (H37Rv_NRF)	0.148	LORA method	0.143	Training	0.2897	-0.6613	-0.1577	0.259	0.5341	-0.0744	-0.0694	-0.4427	-0.659	-0.1367	0.478	-0.1804																		1	1	1	1	1	1	1	1	1
CHEMBL4229114	COc1cc2ccc(C#N)cc2cc1[C@@H](c1cccc(F)c1)[C@@](O)(CCN(C)C)c1cccc2ccoc12	10d	'='	157.298	0.163	1	Mtb (H37Rv_NRF)	0.148	LORA method	0.143	Training	0.0778	-0.3978	-0.1355	-0.3061	-0.3693	0.2393	-0.0628	-0.8433	-0.5261	0.3778	-0.3011	0.0233																		1	1	1	1	1	1	1	1	1
CHEMBL4518121	COc1cc([C@](O)(CCN(C)C)[C@@H](c2cc3cc(C#N)ccc3nc2OC)c2cccc(OC)c2F)cc(OC)n1	10d	'='	160.534	0.163	1	Mtb (H37Rv_NRF)	0.148	LORA method	0.143	Test	0.1029	-0.2675	-0.1263	0.0706	0.1727	-0.0117	-0.055	-0.3198	-0.5146	0.4381	0.1215	-0.1206																		1	1	1	1	1	1	1	1	1
CHEMBL4228536	COc1cc2ccc(C#N)cc2cc1[C@@H](c1ccccc1)[C@@](O)(CCN(C)C)c1cccc2ccoc12	10d	'='	163.066	0.163	1	Mtb (H37Rv_NRF)	0.148	LORA method	0.143	Training	0.2897	-0.6613	-0.1659	-0.3061	-0.3693	0.2393	-0.0516	-0.4427	-0.659	-0.1367	-0.3011	-0.0042																		1	1	1	1	1	1	1	1	1
CHEMBL4516692	COc1cc(C(O)(CCN(C)C)C(c2cc3cc(Br)ccc3nc2OC)c2cccc(OC)c2F)cnc1OC	10d	'='	179.004	0.163	1	Mtb (H37Rv_NRF)	0.148	LORA method	0.143	Training	-0.2327	0.5243	0.0626	0.0706	0.1727	-0.0117	-0.0434	0.3011	0.3376	0.4472	0.1424	0.0458																		1	1	1	1	1	1	1	1	1
CHEMBL4564722	COc1cc([C@](O)(CCN(C)C)[C@H](c2cc(OC)nc(OC3CCC3)c2)c2cc3cc(Br)ccc3nc2OC)cc(OC)n1	10d	'='	179.748	0.163	1	Mtb (H37Rv_NRF)	0.148	LORA method	0.143	Training	-0.0459	0.131	0.0368	0.259	0.1727	-0.0744	-0.036	0.1782	0.1933	-0.1276	0.1164	-0.0328																		1	1	1	1	1	1	1	1	1
CHEMBL4226905	COc1cc2ccc(C#N)cc2cc1[C@@H](c1ccccc1)[C@@](O)(CCN(C)C)c1cccc2c1CCC2	10d	'='	183.43	0.163	1	Mtb (H37Rv_NRF)	0.148	LORA method	0.143	Test	0.2897	-0.6613	-0.1716	-0.3061	-0.3693	0.1138	-0.0605	-0.4427	-0.659	-0.1367	-0.3011	-0.1008																		1	1	1	1	1	1	1	1	1
CHEMBL4528706	COc1cccc(C(c2cc3cc(Br)ccc3nc2OC)C(O)(CCN(C)C)c2cc(C)cnc2C)c1OC	10d	'='	185.014	0.163	1	Mtb (H37Rv_NRF)	0.148	LORA method	0.143	Training	-0.0459	0.1315	0.032	0.0706	0.2672	-0.0117	-0.0635	0.1782	0.1932	-0.1276	0.1333	0.0183																		1	1	1	1	1	1	1	1	1
CHEMBL4578699	COc1cccc(C(c2cc3cc(Br)ccc3nc2OC)C(O)(CCN(C)C)c2cc(C)cc(C)n2)c1F	10d	'='	188.838	0.163	1	Mtb (H37Rv_NRF)	0.148	LORA method	0.143	Training	-0.2327	0.5242	0.0567	0.0706	0.0865	-0.0117	-0.0601	0.3011	0.3376	0.4472	-0.0176	0.0157																		1	1	1	1	1	1	1	1	1
CHEMBL4522192	COc1cc(C(O)(CCN(C)C)C(c2cc3cc(Br)ccc3nc2OC)c2cccc(OC)c2F)c(OC)cn1	10d	'='	195.278	0.163	1	Mtb (H37Rv_NRF)	0.148	LORA method	0.143	Training	-0.2327	0.5271	0.0681	0.0706	0.1727	-0.0117	-0.0364	0.3011	0.3375	0.4472	0.1266	0.0457																		1	1	1	1	1	1	1	1	1
CHEMBL4225217	COc1cc2ccc(Br)cc2cc1[C@@H](c1ccccc1)[C@@](O)(CCN(C)C)c1ccc2c(c1)N(C)CC2	10d	'='	196.587	0.163	1	Mtb (H37Rv_NRF)	0.148	LORA method	0.143	Test	-0.0459	0.1326	0.0174	-0.3061	-0.1887	0.1138	-0.0498	0.1782	0.1919	-0.1276	-0.1472	0.0613																		1	1	1	1	1	1	1	1	1
CHEMBL4206467	COc1nc2ccc(Br)cc2cc1[C@@H](c1cc(C)c(C)s1)[C@@](O)(CCN(C)C)c1cccc(F)c1	10d	'='	197.299	0.163	1	Mtb (H37Rv_NRF)	0.148	LORA method	0.143	Training	-0.2574	0.3953	0.13	-0.1177	-0.0941	-0.0744	-0.1332	-0.221	0.3281	0.3866	-0.1963	-0.0284																		1	1	1	1	1	1	1	1	1
CHEMBL4227613	COc1cc2ccc(Br)cc2cc1[C@@H](c1ccnc(OC)c1OC)[C@@](O)(CCN(C)C)c1nccc2occc12	10d	'='	197.85	0.163	1	Mtb (H37Rv_NRF)	0.148	LORA method	0.143	Training	-0.0459	0.1343	0.0431	0.0706	-0.008	0.1138	-0.039	0.1782	0.1918	-0.1276	-0.0195	0.1152																		1	1	1	1	1	1	1	1	1
CHEMBL4554862	CCOc1cc([C@](O)(CCN(C)C)[C@@H](c2cc3cc(Br)ccc3nc2OC)c2cccc3c2OCCO3)cc(OCC)n1	10d	'='	199.206	0.163	1	Mtb (H37Rv_NRF)	0.148	LORA method	0.143	Training	-0.0459	0.1314	0.0379	0.0706	-0.0941	-0.0117	0.0104	0.1782	0.1932	-0.1276	-0.0851	0.0053																		1	1	1	1	1	1	1	1	1
CHEMBL64	NNC(=O)c1ccncc1	10d	'='	200	0.163	1	Mtb (H37Rv)	0.368	Spectrophotometric assay (OD580-OD600)	0.28	Test	0.2897	-0.6613	-0.1091	1.4791	-1.1709	-1.2246	-0.2082	-0.1009	-0.0952	-0.1478	-0.2943	-0.3115																		1	1	1	1	1	1	1	1	1
CHEMBL4215619	COc1nc2ccc(Br)cc2cc1[C@@H](c1cc(C)sc1C)[C@@](O)(CCN(C)C)c1cccc(C#N)c1	10d	'='	212.559	0.163	1	Mtb (H37Rv_NRF)	0.148	LORA method	0.143	Training	-0.0459	0.1324	0.104	-0.1177	-0.0941	-0.0744	-0.1656	0.1782	0.1932	-0.1276	-0.2125	-0.0571																		1	1	1	1	1	1	1	1	1
CHEMBL4228130	COc1cc2ccc(Br)cc2cc1[C@@H](c1ccnc(OC)c1OC)[C@@](O)(CCN(C)C)c1cccc2ccoc12	10d	'='	214.688	0.163	1	Mtb (H37Rv_NRF)	0.148	LORA method	0.143	Training	-0.0459	0.1343	0.0387	-0.1177	-0.008	0.1765	-0.0361	0.1782	0.1918	-0.1276	-0.0195	0.1599																		1	1	1	1	1	1	1	1	1
CHEMBL4227540	COc1cc2ccc(C#N)cc2cc1[C@@H](c1cccc(F)c1)[C@@](O)(CCN(C)C)c1cc2ccccc2o1	10d	'='	216.284	0.163	1	Mtb (H37Rv_NRF)	0.148	LORA method	0.143	Training	0.0778	-0.3996	-0.1355	-0.3061	-0.3693	0.2393	-0.0538	-0.8433	-0.5261	0.3778	-0.3011	0.0183																		1	1	1	1	1	1	1	1	1
CHEMBL4532377	COc1cccc(C(c2cc3cc(Br)ccc3nc2OC)C(O)(CCN(C)C)c2cccc(C)n2)c1OC	10d	'='	223.937	0.163	1	Mtb (H37Rv_NRF)	0.148	LORA method	0.143	Test	-0.0459	0.1309	0.032	0.0706	0.1296	-0.0117	-0.0571	0.1782	0.1932	-0.1276	0.0622	0.0026																		1	1	1	1	1	1	1	1	1
CHEMBL4591790	COc1cccc(C(c2cc3cc(Br)ccc3nc2OC)C(O)(CCN(C)C)c2cnc(C)c(C)c2)c1OC	10d	'='	235.472	0.163	1	Mtb (H37Rv_NRF)	0.148	LORA method	0.143	Training	-0.0459	0.1311	0.032	0.0706	0.2672	-0.0117	-0.0635	0.1782	0.1932	-0.1276	0.1194	0.0177																		1	1	1	1	1	1	1	1	1
CHEMBL4226639	COc1cc2ccc(C#N)cc2cc1[C@@H](c1ccccc1)[C@@](O)(CCN(C)C)c1cccc2ccsc12	10d	'='	236.841	0.163	1	Mtb (H37Rv_NRF)	0.148	LORA method	0.143	Training	0.2897	-0.6613	-0.0882	-0.3061	-0.3693	0.2393	-0.0478	-0.4427	-0.659	-0.1367	-0.3011	0.0341																		1	1	1	1	1	1	1	1	1
CHEMBL4228707	COc1cc2ccc(Br)cc2cc1[C@@H](c1ccccc1)[C@@](O)(CCN(C)C)c1ccc2ccoc2c1	10d	'='	238.756	0.163	1	Mtb (H37Rv_NRF)	0.148	LORA method	0.143	Training	-0.0459	0.1325	0.023	-0.3061	-0.3693	0.2393	-0.037	0.1782	0.1919	-0.1276	-0.3011	0.1528																		1	1	1	1	1	1	1	1	1
CHEMBL4572116	COc1cc([C@](O)(CCN(C)C)[C@@H](c2cc3cc(C#N)ccc3nc2OC)c2cccc(OC)c2OC)cc(OC)n1	10d	'='	244.473	0.163	1	Mtb (H37Rv_NRF)	0.148	LORA method	0.143	Test	0.2897	-0.6613	-0.151	0.0706	0.3534	-0.0117	-0.0519	-0.4427	-0.659	-0.1367	0.2727	-0.1206																		1	1	1	1	1	1	1	1	1
CHEMBL4228383	COc1cc2ccc(Br)cc2cc1[C@@H](c1ccccc1)[C@@](O)(CCN(C)C)c1ccc2ccn(C)c2c1	10d	'='	251.108	0.163	1	Mtb (H37Rv_NRF)	0.148	LORA method	0.143	Training	-0.0459	0.1327	0.0174	-0.3061	-0.1887	0.2393	-0.0495	0.1782	0.1919	-0.1276	-0.1716	0.1578																		1	1	1	1	1	1	1	1	1
CHEMBL4535649	COc1nc2ccc(Br)cc2cc1C(c1cccc(C)c1)C(O)(CCN(C)C)c1cccnc1OC	10d	'='	254.314	0.163	1	Mtb (H37Rv_NRF)	0.148	LORA method	0.143	Training	-0.0459	0.1302	0.0209	0.0706	-0.0511	-0.0117	-0.0675	0.1782	0.1933	-0.1276	-0.0882	-0.0246																		1	1	1	1	1	1	1	1	1
CHEMBL4212501	CCSc1ccc([C@H](c2cc3cc(Br)ccc3nc2OC)[C@@](O)(CCN(C)C)c2cccc(F)c2)cn1	10d	'='	256.603	0.163	1	Mtb (H37Rv_NRF)	0.148	LORA method	0.143	Training	-0.2574	0.3881	0.1343	0.0706	-0.2317	-0.0117	-0.1367	-0.221	0.328	0.3866	-0.2256	0.0001																		1	1	1	1	1	1	1	1	1
CHEMBL4228285	COc1cc2ccc(C#N)cc2cc1[C@@H](c1cccc(C)c1)[C@@](O)(CCN(C)C)c1cccc2ccoc12	10d	'='	257.614	0.163	1	Mtb (H37Rv_NRF)	0.148	LORA method	0.143	Test	0.2897	-0.6613	-0.1659	-0.3061	-0.2317	0.2393	-0.0516	-0.4427	-0.659	-0.1367	-0.2292	0.008																		1	1	1	1	1	1	1	1	1
CHEMBL4228396	COc1cc2ccc(Br)cc2cc1[C@@H](c1cccc(C)c1)[C@@](O)(CCN(C)C)c1cccc2c1OCCO2	10d	'='	260.177	0.163	1	Mtb (H37Rv_NRF)	0.148	LORA method	0.143	Training	-0.0459	0.1333	0.0287	-0.3061	-0.2317	0.1138	-0.0045	0.1782	0.1919	-0.1276	-0.2292	0.0823																		1	1	1	1	1	1	1	1	1
CHEMBL4211187	COc1cccc([C@](O)(CCN(C)C)[C@@H](c2cc3cc(Br)ccc3nc2OC)c2cc(C)sc2C)n1	10d	'='	262.904	0.163	1	Mtb (H37Rv_NRF)	0.148	LORA method	0.143	Training	-0.0459	0.1321	0.1096	0.0706	0.0865	-0.1372	-0.1656	0.1782	0.1932	-0.1276	-0.0822	-0.084																		1	1	1	1	1	1	1	1	1
CHEMBL4204414	COc1nc2ccc(Br)cc2cc1[C@@H](c1ccc(N(C)C)nc1)[C@@](O)(CCN(C)C)c1cccc(F)c1	10d	'='	264.317	0.163	1	Mtb (H37Rv_NRF)	0.148	LORA method	0.143	Training	-0.2574	0.3873	0.0511	0.0706	-0.008	-0.0117	-0.0687	-0.221	0.328	0.3866	0.0554	-0.0126																		1	1	1	1	1	1	1	1	1
CHEMBL4217529	COc1nc2ccc(C#N)cc2cc1[C@@H](c1ccnc(OC)c1OC)[C@@](O)(CCN(C)C)c1cccc(C)c1	10d	'='	265.836	0.163	1	Mtb (H37Rv_NRF)	0.148	LORA method	0.143	Test	0.2897	-0.6613	-0.157	0.0706	0.1296	-0.0117	-0.0667	-0.4427	-0.659	-0.1367	0.0473	-0.1556																		1	1	1	1	1	1	1	1	1
CHEMBL4225791	COc1cc2ccc(Br)cc2cc1[C@@H](c1ccccc1)[C@@](O)(CCN(C)C)c1cc2ccccc2n1C	10d	'='	269.044	0.163	1	Mtb (H37Rv_NRF)	0.148	LORA method	0.143	Training	-0.0459	0.1329	0.0174	-0.3061	-0.1887	0.2393	-0.0441	0.1782	0.1919	-0.1276	-0.193	0.1566																		1	1	1	1	1	1	1	1	1
CHEMBL4226220	COc1cc([C@H](c2cc3cc(C#N)ccc3cc2OC)[C@@](O)(CCN(C)C)c2cccc3occc23)cc(OC(C)C)n1	10d	'='	276.005	0.163	1	Mtb (H37Rv_NRF)	0.148	LORA method	0.143	Training	0.2897	-0.6613	-0.1556	-0.1177	0.0865	0.1765	-0.0557	-0.4427	-0.659	-0.1367	0.1145	-0.0177																		1	1	1	1	1	1	1	1	1
CHEMBL4226478	COc1cc2ccc(Br)cc2cc1[C@@H](c1ccccc1)[C@@](O)(CCN(C)C)c1ccc2occc2c1	10d	'='	293.853	0.163	1	Mtb (H37Rv_NRF)	0.148	LORA method	0.143	Training	-0.0459	0.1325	0.023	-0.3061	-0.3693	0.2393	-0.0369	0.1782	0.1919	-0.1276	-0.3011	0.1527																		1	1	1	1	1	1	1	1	1
CHEMBL4209129	COc1ncccc1[C@H](c1cc2cc(C#N)ccc2nc1OC)[C@@](O)(CCN(C)C)c1cccc(C)c1	10d	'='	302.048	0.163	1	Mtb (H37Rv_NRF)	0.148	LORA method	0.143	Test	0.2897	-0.6613	-0.168	0.0706	-0.0511	-0.0117	-0.0793	-0.4427	-0.659	-0.1367	-0.0882	-0.1835																		1	1	1	1	1	1	1	1	1
CHEMBL4228918	COc1cc2ccc(C#N)cc2cc1[C@@H](c1cccc(C)c1)[C@@](O)(CCN(C)C)c1cccc2c1OCO2	10d	'='	314.577	0.163	1	Mtb (H37Rv_NRF)	0.148	LORA method	0.143	Training	0.2897	-0.6613	-0.1602	-0.3061	-0.2317	0.1138	-0.0431	-0.4427	-0.659	-0.1367	-0.2292	-0.0762																		1	1	1	1	1	1	1	1	1
CHEMBL4526681	CCc1cc(C(O)(CCN(C)C)C(c2cc3cc(Br)ccc3nc2OC)c2cccc(OC)c2F)cc(CC)n1	10d	'='	343.941	0.163	1	Mtb (H37Rv_NRF)	0.148	LORA method	0.143	Training	-0.2327	0.5266	0.0567	0.0706	0.0865	-0.0117	-0.0655	0.3011	0.3376	0.4472	0.0789	0.0282																		1	1	1	1	1	1	1	1	1
CHEMBL4214674	COc1nc2ccc(Br)cc2cc1[C@@H](c1cc(C)sc1C)[C@@](O)(CCN(C)C)c1cccnc1OC	10d	'='	350.539	0.163	1	Mtb (H37Rv_NRF)	0.148	LORA method	0.143	Training	-0.0459	0.1324	0.1042	0.0706	0.0865	-0.1372	-0.1799	0.1782	0.1932	-0.1276	-0.0664	-0.0814																		1	1	1	1	1	1	1	1	1
CHEMBL4547982	COc1cccc(C(c2cc3cc(Br)ccc3nc2OC)C(O)(CCN(C)C)c2cncc(C)c2)c1F	10d	'='	351.809	0.163	1	Mtb (H37Rv_NRF)	0.148	LORA method	0.143	Test	-0.2327	0.5233	0.0567	0.0706	-0.0511	-0.0117	-0.0523	0.3011	0.3377	0.4472	-0.0894	0.0097																		1	1	1	1	1	1	1	1	1
CHEMBL4205718	COc1nc2ccc(Br)cc2cc1[C@@H](c1cccnc1N(C)C)[C@@](O)(CCN(C)C)c1cccc(F)c1	10d	'='	352.423	0.163	1	Mtb (H37Rv_NRF)	0.148	LORA method	0.143	Training	-0.2574	0.3902	0.1135	0.0706	-0.008	-0.0117	-0.0361	-0.221	0.328	0.3866	0.0776	-0.0109																		1	1	1	1	1	1	1	1	1
CHEMBL4210920	COc1nc2ccc(Br)cc2cc1[C@@H](c1ccnc(OC)c1OC)[C@@](O)(CCN(C)C)c1cccc(C#N)c1	10d	'='	355.024	0.163	1	Mtb (H37Rv_NRF)	0.148	LORA method	0.143	Training	-0.0459	0.1311	0.0363	0.0706	-0.008	-0.0117	-0.0495	0.1782	0.1932	-0.1276	-0.0246	-0.0069																		1	1	1	1	1	1	1	1	1
CHEMBL4225636	COc1cc2ccc(C#N)cc2cc1[C@@H](c1ccccc1)[C@@](O)(CCN(C)C)c1ccc2occc2c1	10d	'='	366.898	0.163	1	Mtb (H37Rv_NRF)	0.148	LORA method	0.143	Training	0.2897	-0.6613	-0.1659	-0.3061	-0.3693	0.2393	-0.0486	-0.4427	-0.659	-0.1367	-0.3011	-0.0058																		1	1	1	1	1	1	1	1	1
CHEMBL4550661	COc1cccc(C(c2cc3cc(Br)ccc3nc2OC)C(O)(CCN(C)C)c2cc(C)cnc2C)c1F	10d	'='	394.843	0.163	1	Mtb (H37Rv_NRF)	0.148	LORA method	0.143	Test	-0.2327	0.5263	0.0567	0.0706	0.0865	-0.0117	-0.0666	0.3011	0.3375	0.4472	-0.0179	0.0183																		1	1	1	1	1	1	1	1	1
CHEMBL4227294	COc1cc2ccc(C#N)cc2cc1[C@@H](c1ccccc1)[C@@](O)(CCN(C)C)c1cccc2c1ccn2C	10d	'='	397.101	0.163	1	Mtb (H37Rv_NRF)	0.148	LORA method	0.143	Training	0.2897	-0.6613	-0.1715	-0.3061	-0.1887	0.2393	-0.0612	-0.4427	-0.659	-0.1367	-0.1716	0.0002																		1	1	1	1	1	1	1	1	1
CHEMBL4209472	COc1nc2ccc(C#N)cc2cc1[C@@H](c1cc(C)c(C)s1)[C@@](O)(CCN(C)C)c1cccc(F)c1	10d	'='	397.109	0.163	1	Mtb (H37Rv_NRF)	0.148	LORA method	0.143	Training	0.0782	-0.3996	-0.0589	-0.1177	-0.0941	-0.0744	-0.145	-0.8433	-0.5241	0.3775	-0.1963	-0.1869																		1	1	1	1	1	1	1	1	1
CHEMBL4520823	COc1cccc(C(c2cc3cc(Br)ccc3nc2OC)C(O)(CCN(C)C)c2cnc(C)cc2C)c1OC	10d	'='	403.667	0.163	1	Mtb (H37Rv_NRF)	0.148	LORA method	0.143	Training	-0.0459	0.1313	0.032	0.0706	0.2672	-0.0117	-0.0657	0.1782	0.1932	-0.1276	0.1233	0.018																		1	1	1	1	1	1	1	1	1
CHEMBL4228449	COc1cc2ccc(Br)cc2cc1[C@@H](c1ccccc1)[C@@](O)(CCN(C)C)c1nccc2occc12	10d	'='	421.647	0.163	1	Mtb (H37Rv_NRF)	0.148	LORA method	0.143	Test	-0.0459	0.1328	0.0274	-0.1177	-0.3693	0.1765	-0.0428	0.1782	0.1919	-0.1276	-0.3011	0.1096																		1	1	1	1	1	1	1	1	1
CHEMBL4229215	COc1cc2ccc(Br)cc2cc1[C@@H](c1ccccc1)[C@@](O)(CCN(C)C)c1cccc2c1ccn2C	10d	'='	448.406	0.163	1	Mtb (H37Rv_NRF)	0.148	LORA method	0.143	Training	-0.0459	0.1332	0.0174	-0.3061	-0.1887	0.2393	-0.0495	0.1782	0.1919	-0.1276	-0.1716	0.1587																		1	1	1	1	1	1	1	1	1
CHEMBL4225381	COc1cc2ccc(C#N)cc2cc1[C@@H](c1ccccc1)[C@@](O)(CCN(C)C)c1cc2ccccc2o1	10d	'='	448.43	0.163	1	Mtb (H37Rv_NRF)	0.148	LORA method	0.143	Training	0.2897	-0.6613	-0.1659	-0.3061	-0.3693	0.2393	-0.0427	-0.4427	-0.659	-0.1367	-0.3011	-0.0092																		1	1	1	1	1	1	1	1	1
CHEMBL4218427	COc1cccc([C@](O)(CCN(C)C)[C@@H](c2cc3cc(Br)ccc3nc2OC)c2cc(C)sc2C)c1OC	10d	'='	450.308	0.163	1	Mtb (H37Rv_NRF)	0.148	LORA method	0.143	Training	-0.0459	0.1328	0.111	-0.1177	0.2672	-0.0744	-0.1543	0.1782	0.1932	-0.1276	0.0899	-0.0037																		1	1	1	1	1	1	1	1	1
CHEMBL4210538	COc1ncccc1[C@H](c1cc2cc(Br)ccc2nc1OC)[C@@](O)(CCN(C)C)c1cccc(C)c1	10d	'='	454.133	0.163	1	Mtb (H37Rv_NRF)	0.148	LORA method	0.143	Test	-0.0459	0.1304	0.0209	0.0706	-0.0511	-0.0117	-0.0675	0.1782	0.1932	-0.1276	-0.0882	-0.025																		1	1	1	1	1	1	1	1	1
CHEMBL4516735	COc1cc([C@](O)(CCN(C)C)[C@H](c2cccnc2OC)c2cc3cc(C#N)ccc3nc2OC)cc(OC)n1	10d	'='	459.88	0.163	1	Mtb (H37Rv_NRF)	0.148	LORA method	0.143	Training	0.2897	-0.6613	-0.1578	0.259	0.1727	-0.0744	-0.0774	-0.4427	-0.659	-0.1367	0.1164	-0.1984																		1	1	1	1	1	1	1	1	1
CHEMBL4574868	COc1nc2ccc(Br)cc2cc1C(c1cccc(C)c1)C(O)(CCN(C)C)c1cccnc1C	10d	'='	467.727	0.163	1	Mtb (H37Rv_NRF)	0.148	LORA method	0.143	Training	-0.0459	0.1302	0.0207	0.0706	-0.0941	-0.0117	-0.083	0.1782	0.1933	-0.1276	-0.179	-0.0381																		1	1	1	1	1	1	1	1	1
CHEMBL4558224	COc1cccc(C(c2cc3cc(Br)ccc3nc2OC)C(O)(CCN(C)C)c2ccc(C)nc2)c1F	10d	'='	492.533	0.163	1	Mtb (H37Rv_NRF)	0.148	LORA method	0.143	Training	-0.2327	0.5225	0.0567	0.0706	-0.0511	-0.0117	-0.0619	0.3011	0.3377	0.4472	-0.0897	0.0037																		1	1	1	1	1	1	1	1	1
CHEMBL4548712	COc1cccc(C(c2cc3cc(Br)ccc3nc2OC)C(O)(CCN(C)C)c2cnc(C)cc2C)c1F	10d	'='	497.846	0.163	1	Mtb (H37Rv_NRF)	0.148	LORA method	0.143	Test	-0.2327	0.5255	0.0567	0.0706	0.0865	-0.0117	-0.0688	0.3011	0.3376	0.4472	-0.0278	0.018																		1	1	1	1	1	1	1	1	1
CHEMBL4590030	COc1cccc(C(c2cc3cc(Br)ccc3nc2OC)C(O)(CCN(C)C)c2cnc(C)c(C)c2)c1F	10d	'='	497.846	0.163	1	Mtb (H37Rv_NRF)	0.148	LORA method	0.143	Training	-0.2327	0.524	0.0567	0.0706	0.0865	-0.0117	-0.0666	0.3011	0.3376	0.4472	-0.0318	0.0177																		1	1	1	1	1	1	1	1	1
CHEMBL4589796	CCc1cc(C(O)(CCN(C)C)C(c2cc3cc(C#N)ccc3nc2OC)c2cccc(OC)c2F)cc(CC)n1	10d	'='	502.982	0.163	1	Mtb (H37Rv_NRF)	0.148	LORA method	0.143	Training	0.1029	-0.2665	-0.1322	0.0706	0.0865	-0.0117	-0.0773	-0.3198	-0.5146	0.4381	0.0789	-0.1303																		1	1	1	1	1	1	1	1	1
CHEMBL4568632	COc1cccc(C(c2cc3cc(Br)ccc3nc2OC)C(O)(CCN(C)C)c2cc(C)cc(C)n2)c1OC	10d	'='	504.583	0.163	1	Mtb (H37Rv_NRF)	0.148	LORA method	0.143	Training	-0.0459	0.1312	0.032	0.0706	0.2672	-0.0117	-0.0569	0.1782	0.1932	-0.1276	0.1336	0.0156																		1	1	1	1	1	1	1	1	1
CHEMBL4542436	COc1cccc(C(c2cc3cc(Br)ccc3nc2OC)C(O)(CCN(C)C)c2cc(C)nc(C)c2)c1F	10d	'='	515.013	0.163	1	Mtb (H37Rv_NRF)	0.148	LORA method	0.143	Test	-0.2327	0.5251	0.0567	0.0706	0.0865	-0.0117	-0.0776	0.3011	0.3376	0.4472	-0.0242	0.011																		1	1	1	1	1	1	1	1	1
CHEMBL4204662	COc1nc2ccc(Br)cc2cc1[C@@H](c1cc(C)sc1C)[C@@](O)(CCN(C)C)c1cncc(C)c1	10d	'='	540.979	0.163	1	Mtb (H37Rv_NRF)	0.148	LORA method	0.143	Training	-0.0459	0.1322	0.104	0.0706	0.0435	-0.1372	-0.1784	0.1782	0.1932	-0.1276	-0.147	-0.0904																		1	1	1	1	1	1	1	1	1
CHEMBL4227670	COc1cc2ccc(C#N)cc2cc1[C@@H](c1ccnc(OC)c1OC)[C@@](O)(CCN(C)C)c1cccc2ccoc12	10d	'='	543.833	0.163	1	Mtb (H37Rv_NRF)	0.148	LORA method	0.143	Training	0.2897	-0.6613	-0.1502	-0.1177	-0.008	0.1765	-0.0479	-0.4427	-0.659	-0.1367	-0.0195	0.0014																		1	1	1	1	1	1	1	1	1
CHEMBL4551927	COc1cccc(C(O)(CCN(C)C)C(c2cccc(C)c2)c2cc3cc(C#N)ccc3nc2OC)n1	10d	'='	583.959	0.163	1	Mtb (H37Rv_NRF)	0.148	LORA method	0.143	Training	0.2897	-0.6613	-0.1626	0.0706	-0.0511	-0.0117	-0.065	-0.4427	-0.659	-0.1367	-0.104	-0.1857																		1	1	1	1	1	1	1	1	1
CHEMBL4212741	COc1nc2ccc(Br)cc2cc1[C@@H](c1ccc(SC)nc1)[C@@](O)(CCN(C)C)c1cccc(F)c1	10d	'='	648.52	0.163	1	Mtb (H37Rv_NRF)	0.148	LORA method	0.143	Test	-0.2574	0.388	0.1343	0.0706	-0.1887	-0.0117	-0.0136	-0.221	0.328	0.3866	-0.1759	0.0089																		1	1	1	1	1	1	1	1	1
CHEMBL4541442	COc1cccc(C(c2cc3cc(Br)ccc3nc2OC)C(O)(CCN(C)C)c2ncccc2C)c1F	10d	'='	703.618	0.163	1	Mtb (H37Rv_NRF)	0.148	LORA method	0.143	Training	-0.2327	0.5242	0.0567	0.0706	-0.0511	-0.0117	-0.051	0.3011	0.3376	0.4472	-0.0871	0.0095																		1	1	1	1	1	1	1	1	1
CHEMBL4585644	COc1cc(C(O)(CCn2ccnc2)C(c2cc3cc(Br)ccc3nc2OC)c2ccnc(OC)c2OC)cc(OC)n1	10d	'='	707.116	0.163	1	Mtb (H37Rv_NRF)	0.148	LORA method	0.143	Training	-0.0459	0.1316	0.109	0.259	-0.008	0.1138	0.031	0.1782	0.1932	-0.1276	-0.231	0.15																		1	1	1	1	1	1	1	1	1
CHEMBL4228695	COc1cc2ccc(C#N)cc2cc1[C@@H](c1ccccc1)[C@@](O)(CCN(C)C)c1ccc2c(c1)N(C)CC2	10d	'='	711.941	0.163	1	Mtb (H37Rv_NRF)	0.148	LORA method	0.143	Training	0.2897	-0.6613	-0.1715	-0.3061	-0.1887	0.1138	-0.0616	-0.4427	-0.659	-0.1367	-0.1472	-0.0972																		1	1	1	1	1	1	1	1	1
CHEMBL4521403	COc1cc(C(O)(CCN(C)C)C(c2cc3cc(Br)ccc3nc2OC)c2ccnc(OC)c2OC)cnc1OC	10d	'='	717.086	0.163	1	Mtb (H37Rv_NRF)	0.148	LORA method	0.143	Test	-0.0459	0.1311	0.0423	0.259	0.3534	-0.0744	-0.0533	0.1782	0.1932	-0.1276	0.2727	-0.0041																		1	1	1	1	1	1	1	1	1
CHEMBL4572143	COc1cccc(C(c2cc3cc(Br)ccc3nc2OC)C(O)(CCN(C)C)c2ncc(C)cc2C)c1F	10d	'='	789.686	0.163	1	Mtb (H37Rv_NRF)	0.148	LORA method	0.143	Training	-0.2327	0.525	0.0567	0.0706	0.0865	-0.0117	-0.0483	0.3011	0.3376	0.4472	-0.0056	0.0225																		1	1	1	1	1	1	1	1	1
CHEMBL4518248	COc1cccc(C(c2cc3cc(Br)ccc3nc2OC)C(O)(CCN(C)C)c2ccc(C)nc2)c1OC	10d	'='	878.523	0.163	1	Mtb (H37Rv_NRF)	0.148	LORA method	0.143	Training	-0.0459	0.1309	0.032	0.0706	0.1296	-0.0117	-0.0588	0.1782	0.1932	-0.1276	0.0614	0.0036																		1	1	1	1	1	1	1	1	1
CHEMBL4562174	COc1nc2ccc(Br)cc2cc1C(c1cccc(C)c1)C(O)(CCN(C)C)c1cc(C)nc(C)c1	10d	'='	893.297	0.163	1	Mtb (H37Rv_NRF)	0.148	LORA method	0.143	Training	-0.0459	0.1302	0.0207	0.0706	0.0435	-0.0117	-0.0913	0.1782	0.1933	-0.1276	-0.1036	-0.0324																		1	1	1	1	1	1	1	1	1
CHEMBL4549513	COc1ccc(C(O)(CCN(C)C)C(c2cc3cc(Br)ccc3nc2OC)c2cccc(OC)c2OC)cn1	10d	'='	905.25	0.163	1	Mtb (H37Rv_NRF)	0.148	LORA method	0.143	Test	-0.0459	0.1309	0.0377	0.0706	0.1727	-0.0117	-0.0382	0.1782	0.1932	-0.1276	0.1265	0.0171																		1	1	1	1	1	1	1	1	1
CHEMBL4218132	COc1cc([C@H](c2cc3cc(Br)ccc3nc2OC)[C@@](O)(CCN(C)C)c2cccc(F)c2)cnc1OC	10d	'='	923.882	0.163	1	Mtb (H37Rv_NRF)	0.148	LORA method	0.143	Training	-0.2574	0.3879	0.0569	0.0706	-0.008	-0.0117	-0.0681	-0.221	0.328	0.3866	-0.0089	0.0176																		1	1	1	1	1	1	1	1	1
CHEMBL4208143	COc1ccc([C@H](c2cc3cc(Br)ccc3nc2OC)[C@@](O)(CCN(C)C)c2cccnc2OC)s1	10d	'='	925.716	0.163	1	Mtb (H37Rv_NRF)	0.148	LORA method	0.143	Training	-0.0459	0.1334	0.1099	0.0706	-0.008	-0.1372	-0.0888	0.1782	0.1933	-0.1276	-0.0301	-0.0779																		1	1	1	1	1	1	1	1	1
CHEMBL4212789	COc1nc2ccc(Br)cc2cc1[C@@H](c1ccc(C)s1)[C@@](O)(CCN(C)C)c1cccnc1OC	10d	'='	934.361	0.163	1	Mtb (H37Rv_NRF)	0.148	LORA method	0.143	Training	-0.0459	0.1334	0.1042	0.0706	-0.0511	-0.1372	-0.152	0.1782	0.1933	-0.1276	-0.1029	-0.0905																		1	1	1	1	1	1	1	1	1
CHEMBL4229127	COc1cc2ccc(Br)cc2cc1[C@@H](c1cccnc1OC)[C@@](O)(CCN(C)C)c1cccc2ccoc12	10d	'='	955.691	0.163	1	Mtb (H37Rv_NRF)	0.148	LORA method	0.143	Test	-0.0459	0.1337	0.0277	-0.1177	-0.1887	0.1765	-0.0487	0.1782	0.1918	-0.1276	-0.155	0.132																		1	1	1	1	1	1	1	1	1
CHEMBL4538205	COc1cccc(C(c2cc3cc(Br)ccc3nc2OC)C(O)(CCN(C)C)c2cncc(C)c2)c1OC	10d	'='	981.878	0.163	1	Mtb (H37Rv_NRF)	0.148	LORA method	0.143	Training	-0.0459	0.131	0.032	0.0706	0.1296	-0.0117	-0.0492	0.1782	0.1932	-0.1276	0.0617	0.0097																		1	1	1	1	1	1	1	1	1
CHEMBL4515667	COc1nc2ccc(Br)cc2cc1C(c1cccc2c1OCO2)C(O)(CCN(C)C)c1cccnc1C	10d	'='	992.063	0.163	1	Mtb (H37Rv_NRF)	0.148	LORA method	0.143	Training	-0.0459	0.131	0.032	0.0706	-0.2317	-0.0117	-0.0656	0.1782	0.1932	-0.1276	-0.2509	-0.0143																		1	1	1	1	1	1	1	1	1
CHEMBL4563167	COc1cccc(C(O)(CCN(C)C)C(c2cc3cc(Br)ccc3nc2OC)c2cccc3c2OCO3)n1	10d	'='	999.173	0.163	1	Mtb (H37Rv_NRF)	0.148	LORA method	0.143	Training	-0.0459	0.1307	0.0377	0.0706	-0.1887	-0.0117	-0.0358	0.1782	0.1932	-0.1276	-0.1759	-0.0034																		1	1	1	1	1	1	1	1	1
CHEMBL4533980	COc1cccc(C(c2cc3cc(Br)ccc3nc2OC)C(O)(CCN(C)C)c2cccnc2C)c1OC	10d	'='	1016.33	0.163	1	Mtb (H37Rv_NRF)	0.148	LORA method	0.143	Test	-0.0459	0.1312	0.032	0.0706	0.1296	-0.0117	-0.0662	0.1782	0.1932	-0.1276	0.0515	0.0052																		1	1	1	1	1	1	1	1	1
CHEMBL4538449	COc1cccc(C(c2cc3cc(Br)ccc3nc2OC)C(O)(CCN(C)C)c2ccnc(C)c2)c1F	10d	'='	1020.25	0.163	1	Mtb (H37Rv_NRF)	0.148	LORA method	0.143	Training	-0.2327	0.5235	0.0567	0.0706	-0.0511	-0.0117	-0.064	0.3011	0.3377	0.4472	-0.09	0.0032																		1	1	1	1	1	1	1	1	1
CHEMBL4228025	COc1cc2ccc(C#N)cc2cc1[C@@H](c1cccnc1OC)[C@@](O)(CCN(C)C)c1cccc2ccoc12	10d	'='	1035.24	0.163	1	Mtb (H37Rv_NRF)	0.148	LORA method	0.143	Training	0.2897	-0.6613	-0.1613	-0.1177	-0.1887	0.1765	-0.0604	-0.4427	-0.659	-0.1367	-0.155	-0.0265																		1	1	1	1	1	1	1	1	1
CHEMBL4576428	COc1ccnc(C(O)(CCN(C)C)C(c2cc3cc(Br)ccc3nc2OC)c2cccc(OC)c2F)c1	10d	'='	1043.64	0.163	1	Mtb (H37Rv_NRF)	0.148	LORA method	0.143	Training	-0.2327	0.5229	0.0624	0.0706	-0.008	-0.0117	-0.0343	0.3011	0.3377	0.4472	-0.0036	0.0223																		1	1	1	1	1	1	1	1	1
CHEMBL4225886	COc1cc2ccc(C#N)cc2cc1[C@@H](c1ccnc(OC)c1OC)[C@@](O)(CCN(C)C)c1cccc2c1OCC2	10d	'='	1047.57	0.163	1	Mtb (H37Rv_NRF)	0.148	LORA method	0.143	Test	0.2897	-0.6613	-0.1502	-0.1177	-0.008	0.051	-0.0432	-0.4427	-0.659	-0.1367	-0.0195	-0.0891																		1	1	1	1	1	1	1	1	1
CHEMBL4564401	COc1cccc(C(c2cc3cc(C#N)ccc3nc2OC)C(O)(CCN(C)C)c2cc(C)nc(C)c2)c1OC	10d	'='	1128.25	0.163	1	Mtb (H37Rv_NRF)	0.148	LORA method	0.143	Training	0.2897	-0.6613	-0.157	0.0706	0.2672	-0.0117	-0.0862	-0.4427	-0.659	-0.1367	0.127	-0.1475																		1	1	1	1	1	1	1	1	1
CHEMBL4578091	COc1cccc(C(c2cc3cc(C#N)ccc3nc2OC)C(O)(CCN(C)C)c2cc(C)cc(C)n2)c1OC	10d	'='	1146.75	0.163	1	Mtb (H37Rv_NRF)	0.148	LORA method	0.143	Training	0.2897	-0.6613	-0.157	0.0706	0.2672	-0.0117	-0.0687	-0.4427	-0.659	-0.1367	0.1336	-0.1429																		1	1	1	1	1	1	1	1	1
CHEMBL4208583	COc1ncccc1[C@H](c1cc2cc(Br)ccc2nc1OC)[C@@](O)(CCN(C)C)c1cccc(C#N)c1	10d	'='	1335.76	0.163	-1	Mtb (H37Rv_NRF)	0.148	LORA method	0.143	Training	-0.0459	0.1305	0.0252	0.0706	-0.1887	-0.0117	-0.062	0.1782	0.1932	-0.1276	-0.1601	-0.0349																		1	1	1	1	1	1	1	1	1
CHEMBL4575859	COc1nc2ccc(C#N)cc2cc1C(c1cccc(C)c1)C(O)(CCN(C)C)c1cccnc1OC	10d	'='	1530.38	0.163	-1	Mtb (H37Rv_NRF)	0.148	LORA method	0.143	Test	0.2897	-0.6613	-0.168	0.0706	-0.0511	-0.0117	-0.0793	-0.4427	-0.659	-0.1367	-0.0882	-0.1831																		1	1	1	1	1	1	1	1	1
CHEMBL4227333	COc1cc2ccc(C#N)cc2cc1[C@@H](c1ccccc1)[C@@](O)(CCN(C)C)c1cccc2c1OCC2	10d	'='	1563.07	0.163	-1	Mtb (H37Rv_NRF)	0.148	LORA method	0.143	Training	0.2897	-0.6613	-0.1659	-0.3061	-0.3693	0.1138	-0.047	-0.4427	-0.659	-0.1367	-0.3011	-0.0947																		1	1	1	1	1	1	1	1	1
CHEMBL4212251	COc1ncccc1[C@H](c1cc2cc(C#N)ccc2nc1OC)[C@@](O)(CCN(C)C)c1cccc(C#N)c1	10d	'='	1615.48	0.163	-1	Mtb (H37Rv_NRF)	0.148	LORA method	0.143	Training	0.2897	-0.6613	-0.1637	0.0706	-0.1887	-0.0117	-0.0738	-0.4427	-0.659	-0.1367	-0.1601	-0.1933																		1	1	1	1	1	1	1	1	1
CHEMBL4522585	COc1cccc(C(c2cc3cc(C#N)ccc3nc2OC)C(O)(CCN(C)C)c2cc(C)nc(C)c2)c1F	10d	'='	1721.43	0.163	-1	Mtb (H37Rv_NRF)	0.148	LORA method	0.143	Training	0.1029	-0.2678	-0.1322	0.0706	0.0865	-0.0117	-0.0893	-0.3198	-0.5146	0.4381	-0.0242	-0.1475																		1	1	1	1	1	1	1	1	1
CHEMBL4206931	COc1nc2ccc(Br)cc2cc1[C@@H](c1cncc(C)c1)[C@@](O)(CCN(C)C)c1cccc(F)c1	10d	'='	1801.43	0.163	-1	Mtb (H37Rv_NRF)	0.148	LORA method	0.143	Test	-0.2574	0.3872	0.051	0.0706	-0.2317	-0.0117	-0.0772	-0.221	0.328	0.3866	-0.2407	-0.0185																		1	1	1	1	1	1	1	1	1
CHEMBL4227762	COc1cc2ccc(Br)cc2cc1[C@@H](c1cnc(OC)c(OC)c1)[C@@](O)(CCN(C)C)c1cccc2ccoc12	10d	'='	1816.59	0.163	-1	Mtb (H37Rv_NRF)	0.148	LORA method	0.143	Training	-0.0459	0.1335	0.0333	-0.1177	-0.008	0.1765	-0.0382	0.1782	0.1919	-0.1276	-0.0037	0.1593																		1	1	1	1	1	1	1	1	1
CHEMBL4515863	COc1nc2ccc(Br)cc2cc1C(c1cccc2c1OCO2)C(O)(CCN(C)C)c1cccnc1OC	10d	'='	1894.98	0.163	-1	Mtb (H37Rv_NRF)	0.148	LORA method	0.143	Training	-0.0459	0.1311	0.0322	0.0706	-0.1887	-0.0117	-0.0501	0.1782	0.1932	-0.1276	-0.1601	-0.0009																		1	1	1	1	1	1	1	1	1
CHEMBL374478	CO[C@H]1/C=C/O[C@@]2(C)Oc3c(C)c(O)c4c(O)c(c(/C=N/N5CCN(C)CC5)c(O)c4c3C2=O)NC(=O)/C(C)=C\C=C\[C@H](C)[C@H](O)[C@@H](C)[C@@H](O)[C@@H](C)[C@H](OC(C)=O)[C@@H]1C	10d	'='	1930	0.163	-1	Mtb (H37Rv_NRF)	0.148	LORA method	0.143	Training	0.2897	-0.6613	-0.0666	-0.2153	0.5508	-0.6391	0.0684	-0.4427	-0.659	-0.1367	0.1529	-0.6656																		1	1	1	1	1	1	1	1	1
CHEMBL4593878	COc1cccc(C(c2cc3cc(Br)ccc3nc2OC)C(O)(CCN(C)C)c2ccncc2C)c1F	10d	'='	1934.95	0.163	-1	Mtb (H37Rv_NRF)	0.148	LORA method	0.143	Test	-0.2327	0.5251	0.0567	0.0706	-0.0511	-0.0117	-0.0547	0.3011	0.3376	0.4472	-0.0833	0.0103																		1	1	1	1	1	1	1	1	1
CHEMBL4536540	COc1nc2ccc(C#N)cc2cc1C(c1cccc(F)c1)C(O)(CCN(C)C)c1cncc(C)c1	10d	'='	2022.37	0.163	-1	Mtb (H37Rv_NRF)	0.148	LORA method	0.143	Training	0.0778	-0.3997	-0.1379	0.0706	-0.2317	-0.0117	-0.0889	-0.8433	-0.5261	0.3778	-0.2407	-0.1768																		1	1	1	1	1	1	1	1	1
CHEMBL4483435	COc1cc(C(O)(CCN(C)C)C(c2cc3cc(Br)ccc3nc2OC)c2ccnc(OC)c2OC)c(OC)nc1OC	10d	'='	2129.08	0.163	-1	Mtb (H37Rv_NRF)	0.148	LORA method	0.143	Training	-0.0459	0.1316	0.0479	0.259	0.5341	-0.0744	-0.0442	0.1782	0.1932	-0.1276	0.4032	0.0183																		1	1	1	1	1	1	1	1	1
CHEMBL4202851	COc1nc2ccc(C#N)cc2cc1[C@@H](c1cc(C)sc1C)[C@@](O)(CCN(C)C)c1cncc(C)c1	10d	'='	2197.06	0.163	-1	Mtb (H37Rv_NRF)	0.148	LORA method	0.143	Training	0.2897	-0.6613	-0.085	0.0706	0.0435	-0.1372	-0.1901	-0.4427	-0.659	-0.1367	-0.147	-0.2489																		1	1	1	1	1	1	1	1	1
CHEMBL4227697	COc1cc2ccc(Br)cc2cc1[C@@H](c1ccnc(OC)c1OC)[C@@](O)(CCN(C)C)c1ccnc2c1OCO2	10d	'='	2948.35	0.163	-1	Mtb (H37Rv_NRF)	0.148	LORA method	0.143	Training	-0.0459	0.1341	0.0488	0.0706	-0.008	-0.0117	-0.0391	0.1782	0.1918	-0.1276	-0.0195	0.027																		1	1	1	1	1	1	1	1	1
CHEMBL4229171	COc1cc2ccc(Br)cc2cc1[C@@H](c1ccnc(OC)c1OC)[C@@](O)(CCN(C)C)c1ccnc2ccoc12	10d	'='	3132.63	0.163	-1	Mtb (H37Rv_NRF)	0.148	LORA method	0.143	Training	-0.0459	0.1343	0.0431	0.0706	-0.008	0.1138	-0.0406	0.1782	0.1918	-0.1276	-0.0195	0.1162																		1	1	1	1	1	1	1	1	1
CHEMBL4515550	COc1cc(C(O)(CCn2ccnc2)C(c2cc3cc(Br)ccc3nc2OC)c2cccc(OC)c2F)cc(OC)n1	10d	'='	3450.93	0.163	-1	Mtb (H37Rv_NRF)	0.148	LORA method	0.143	Training	-0.2327	0.5275	0.1294	0.0706	-0.1887	0.1765	0.0409	0.3011	0.3375	0.4472	-0.3613	0.1999																		1	1	1	1	1	1	1	1	1
CHEMBL4573647	COc1cccc(C(c2cc3cc(C#N)ccc3nc2OC)C(O)(CCN(C)C)c2cccc(C)n2)c1F	10d	'='	3497.86	0.163	-1	Mtb (H37Rv_NRF)	0.148	LORA method	0.143	Training	0.1029	-0.2698	-0.1322	0.0706	-0.0511	-0.0117	-0.072	-0.3198	-0.5146	0.4381	-0.089	-0.1558																		1	1	1	1	1	1	1	1	1
CHEMBL4580466	COc1cccc(C(c2cc3cc(Br)ccc3nc2OC)C(O)(CCN(C)C)c2cccc(C)n2)c1F	10d	'='	3518.09	0.163	-1	Mtb (H37Rv_NRF)	0.148	LORA method	0.143	Test	-0.2327	0.5227	0.0567	0.0706	-0.0511	-0.0117	-0.0603	0.3011	0.3377	0.4472	-0.089	0.0026																		1	1	1	1	1	1	1	1	1
CHEMBL4522387	COc1cccc(C(c2cc3cc(C#N)ccc3nc2OC)C(O)(CCN(C)C)c2cccc(C)n2)c1OC	10d	'='	3607.78	0.163	-1	Mtb (H37Rv_NRF)	0.148	LORA method	0.143	Training	0.2897	-0.6613	-0.157	0.0706	0.1296	-0.0117	-0.0689	-0.4427	-0.659	-0.1367	0.0622	-0.1559																		1	1	1	1	1	1	1	1	1
CHEMBL4524572	COc1cc(C(O)(CCn2cncn2)C(c2cc3cc(Br)ccc3nc2OC)c2ccnc(OC)c2OC)cc(OC)n1	10d	'='	3637.65	0.163	-1	Mtb (H37Rv_NRF)	0.148	LORA method	0.143	Training	-0.0459	0.1315	0.1715	0.4031	-0.008	0.051	0.0998	0.1782	0.1932	-0.1276	-0.231	0.0958																		1	1	1	1	1	1	1	1	1
CHEMBL4590996	COc1cc(C(O)(CCn2ccnc2)C(c2cc3cc(Br)ccc3nc2OC)c2cccc(OC)c2OC)cc(OC)n1	10d	'='	3648.74	0.163	-1	Mtb (H37Rv_NRF)	0.148	LORA method	0.143	Training	-0.0459	0.1316	0.1047	0.0706	-0.008	0.1765	0.0441	0.1782	0.1932	-0.1276	-0.2102	0.1999																		1	1	1	1	1	1	1	1	1
CHEMBL4564358	COc1cccc(C(c2cc3cc(Br)ccc3nc2OC)C(O)(CCN(C)C)c2cc(C)ccn2)c1F	10d	'='	3694	0.163	-1	Mtb (H37Rv_NRF)	0.148	LORA method	0.143	Test	-0.2327	0.5227	0.0567	0.0706	-0.0511	-0.0117	-0.0462	0.3011	0.3377	0.4472	-0.0831	0.0079																		1	1	1	1	1	1	1	1	1
CHEMBL227875	O=[N+]([O-])c1cn2c(n1)OC[C@@H](OCc1ccc(OC(F)(F)F)cc1)C2	10d	'='	3780	0.163	-1	Mtb (H37Rv_NRF)	0.148	LORA method	0.143	Training	2.3456	-0.298	0.9215	0.2511	-0.9114	-0.7019	1.1976	0.5147	-0.3323	1.2262	-0.9352	-0.7793																		1	1	1	1	1	1	1	1	1
CHEMBL4534003	COc1cc(C(O)(CCN(C)OC)C(c2cc3cc(Br)ccc3nc2OC)c2cccc(OC)c2OC)cc(OC)n1	10d	'='	3844.06	0.163	-1	Mtb (H37Rv_NRF)	0.148	LORA method	0.143	Training	-0.0459	0.1314	0.0436	0.1554	0.3534	-0.0117	0.0073	0.1782	0.1932	-0.1276	0.0848	0.0378																		1	1	1	1	1	1	1	1	1
CHEMBL4526309	COc1ccc(C(O)(CCN(C)C)C(c2cc3cc(C#N)ccc3nc2OC)c2cccc(OC)c2OC)cn1	10d	'='	3869.97	0.163	-1	Mtb (H37Rv_NRF)	0.148	LORA method	0.143	Training	0.2897	-0.6613	-0.1513	0.0706	0.1727	-0.0117	-0.0499	-0.4427	-0.659	-0.1367	0.1265	-0.1414																		1	1	1	1	1	1	1	1	1
CHEMBL4216946	COc1cccc([C@](O)(CCN(C)C)[C@H](c2cncc(C)c2)c2cc3cc(Br)ccc3nc2OC)c1	10d	'='	3996.37	0.163	-1	Mtb (H37Rv_NRF)	0.148	LORA method	0.143	Test	-0.0459	0.1299	0.0263	0.0706	-0.0511	-0.0117	-0.0541	0.1782	0.1933	-0.1276	-0.0893	-0.0194																		1	1	1	1	1	1	1	1	1
CHEMBL4225136	COc1cc2ccc(Br)cc2cc1[C@@H](c1ccnc(OC)c1OC)[C@@](O)(CCN(C)C)c1ccnc2c1OCCO2	10d	'>'	4003.01	0.163	-1	Mtb (H37Rv_NRF)	0.148	LORA method	0.143	Training	-0.0459	0.1342	0.0488	0.0706	-0.008	-0.0117	-0.0123	0.1782	0.1918	-0.1276	-0.0195	0.027																		1	1	1	1	1	1	1	1	1
CHEMBL4515590	COc1ccnc(C(O)(CCN(C)C)C(c2cc3cc(C#N)ccc3nc2OC)c2cccc(OC)c2F)c1	10d	'='	4146.25	0.163	-1	Mtb (H37Rv_NRF)	0.148	LORA method	0.143	Training	0.1029	-0.2697	-0.1266	0.0706	-0.008	-0.0117	-0.046	-0.3198	-0.5146	0.4381	-0.0036	-0.1362																		1	1	1	1	1	1	1	1	1
CHEMBL4224938	COc1cc2ccc(C#N)cc2cc1[C@@H](c1ccccc1)[C@@](O)(CCN(C)C)c1ccc2ccoc2c1	10d	'='	4484.3	0.163	-1	Mtb (H37Rv_NRF)	0.148	LORA method	0.143	Training	0.2897	-0.6613	-0.1659	-0.3061	-0.3693	0.2393	-0.0487	-0.4427	-0.659	-0.1367	-0.3011	-0.0056																		1	1	1	1	1	1	1	1	1
CHEMBL4535092	COc1cccc(C(c2cc3cc(C#N)ccc3nc2OC)C(O)(CCN(C)C)c2cncc(C)c2)c1F	10d	'='	4858.14	0.163	-1	Mtb (H37Rv_NRF)	0.148	LORA method	0.143	Test	0.1029	-0.2694	-0.1322	0.0706	-0.0511	-0.0117	-0.0641	-0.3198	-0.5146	0.4381	-0.0894	-0.1488																		1	1	1	1	1	1	1	1	1
CHEMBL4536200	COc1cccc(C(c2cc3cc(C#N)ccc3nc2OC)C(O)(CCN(C)C)c2cc(C)cc(C)n2)c1F	10d	'='	5296.71	0.163	-1	Mtb (H37Rv_NRF)	0.148	LORA method	0.143	Training	0.1029	-0.2686	-0.1322	0.0706	0.0865	-0.0117	-0.0718	-0.3198	-0.5146	0.4381	-0.0176	-0.1428																		1	1	1	1	1	1	1	1	1
CHEMBL4228309	COc1cc2ccc(Br)cc2cc1[C@@H](c1ccnc(OC)c1OC)[C@@](O)(CCN(C)C)c1nccc2ccoc12	10d	'='	5440.88	0.163	-1	Mtb (H37Rv_NRF)	0.148	LORA method	0.143	Training	-0.0459	0.1342	0.0431	0.0706	-0.008	0.1138	-0.0414	0.1782	0.1918	-0.1276	-0.0195	0.1156																		1	1	1	1	1	1	1	1	1
CHEMBL4205220	COc1nc2ccc(Br)cc2cc1[C@@H](c1cncc(C)c1)[C@@](O)(CCN(C)C)c1cccc(C#N)c1	10d	'='	6196.38	0.163	-1	Mtb (H37Rv_NRF)	0.148	LORA method	0.143	Training	-0.0459	0.13	0.025	0.0706	-0.2317	-0.0117	-0.0605	0.1782	0.1933	-0.1276	-0.2407	-0.0436																		1	1	1	1	1	1	1	1	1
CHEMBL4521664	COc1cccc(C(c2cc3cc(C#N)ccc3nc2OC)C(O)(CCN(C)C)c2cnc(C)c(C)c2)c1F	10d	'='	6242.55	0.163	-1	Mtb (H37Rv_NRF)	0.148	LORA method	0.143	Test	0.1029	-0.2687	-0.1322	0.0706	0.0865	-0.0117	-0.0784	-0.3198	-0.5146	0.4381	-0.0318	-0.1408																		1	1	1	1	1	1	1	1	1
CHEMBL4579247	COc1cccc(C(c2cc3cc(C#N)ccc3nc2OC)C(O)(CCN(C)C)c2ncccc2C)c1F	10d	'='	6801.4	0.163	-1	Mtb (H37Rv_NRF)	0.148	LORA method	0.143	Training	0.1029	-0.2686	-0.1322	0.0706	-0.0511	-0.0117	-0.0628	-0.3198	-0.5147	0.4381	-0.0871	-0.149																		1	1	1	1	1	1	1	1	1
CHEMBL1916867	CSC(=S)N/N=C/c1ccccc1O	10d	'='	7000	0.163	-1	Mtb (H37Rv)	0.368	Spectrophotometric assay (OD580-OD600)	0.28	Training	0.2897	-0.6613	0.1214	0.1153	-0.8857	-1.1256	0.0637	-0.1009	-0.0952	-0.1478	-0.1252	-0.2271																		1	1	1	1	1	1	1	1	1
CHEMBL4571027	COc1cccc(C(c2cc3cc(C#N)ccc3nc2OC)C(O)(CCN(C)C)c2cncc(C)c2)c1OC	10d	'='	7215.56	0.163	-1	Mtb (H37Rv_NRF)	0.148	LORA method	0.143	Training	0.2897	-0.6613	-0.157	0.0706	0.1296	-0.0117	-0.061	-0.4427	-0.659	-0.1367	0.0617	-0.1488																		1	1	1	1	1	1	1	1	1
CHEMBL4568403	COc1cccc(C(c2cc3cc(C#N)ccc3nc2OC)C(O)(CCN(C)C)c2ccnc(C)c2)c1F	10d	'='	7384.38	0.163	-1	Mtb (H37Rv_NRF)	0.148	LORA method	0.143	Test	0.1029	-0.2691	-0.1322	0.0706	-0.0511	-0.0117	-0.0758	-0.3198	-0.5146	0.4381	-0.09	-0.1552																		1	1	1	1	1	1	1	1	1
CHEMBL4518583	COc1cc(C(O)(CCN2CCOCC2)C(c2cc3cc(Br)ccc3nc2OC)c2ccnc(OC)c2OC)cc(OC)n1	10d	'='	7467.48	0.163	-1	Mtb (H37Rv_NRF)	0.148	LORA method	0.143	Training	-0.0459	0.1315	0.0479	0.259	-0.008	-0.0744	-0.0189	0.1782	0.1932	-0.1276	-0.231	-0.012																		1	1	1	1	1	1	1	1	1
CHEMBL4543570	COc1cc(C(O)(CCN2CCOCC2)C(c2cc3cc(Br)ccc3nc2OC)c2cccc(OC)c2OC)cc(OC)n1	10d	'>'	7478.42	0.163	-1	Mtb (H37Rv_NRF)	0.148	LORA method	0.143	Training	-0.0459	0.1316	0.0436	0.0706	-0.008	-0.0117	-0.0059	0.1782	0.1932	-0.1276	-0.2102	0.0378																		1	1	1	1	1	1	1	1	1
CHEMBL4522583	COc1cc(C(O)(CCN2CCOCC2)C(c2cc3cc(Br)ccc3nc2OC)c2cccc(OC)c2F)cc(OC)n1	10d	'>'	7615.57	0.163	-1	Mtb (H37Rv_NRF)	0.148	LORA method	0.143	Training	-0.2327	0.5272	0.0683	0.0706	-0.1887	-0.0117	-0.009	0.3011	0.3376	0.4472	-0.3613	0.0379																		1	1	1	1	1	1	1	1	1
CHEMBL4563112	COc1cc(C(O)(CCn2cncn2)C(c2cc3cc(Br)ccc3nc2OC)c2cccc(OC)c2F)cc(OC)n1	10d	'>'	7830.98	0.163	-1	Mtb (H37Rv_NRF)	0.148	LORA method	0.143	Test	-0.2327	0.5272	0.1918	0.2147	-0.1887	0.1138	0.1097	0.3011	0.3375	0.4472	-0.3613	0.1457																		1	1	1	1	1	1	1	1	1
CHEMBL4228915	COc1cc2ccc(C#N)cc2cc1[C@@H](c1ccnc(OC)c1OC)[C@@](O)(CCN(C)C)c1ccnc2c1OCCO2	10d	'='	7885.74	0.163	-1	Mtb (H37Rv_NRF)	0.148	LORA method	0.143	Training	0.2897	-0.6613	-0.1402	0.0706	-0.008	-0.0117	-0.024	-0.4427	-0.659	-0.1367	-0.0195	-0.1315																		1	1	1	1	1	1	1	1	1
CHEMBL4546609	COc1cc(C(O)(CCN(C)OC)C(c2cc3cc(Br)ccc3nc2OC)c2cccc(OC)c2F)cc(OC)n1	10d	'>'	7930.09	0.163	-1	Mtb (H37Rv_NRF)	0.148	LORA method	0.143	Training	-0.2327	0.5256	0.0683	0.1554	0.1727	-0.0117	0.0042	0.3011	0.3376	0.4472	-0.0664	0.0379																		1	1	1	1	1	1	1	1	1
CHEMBL1916865	C/C(=N\NC(=O)NO)c1ccccc1O	10d	'>'	8000	0.163	-1	Mtb (H37Rv)	0.368	Spectrophotometric assay (OD580-OD600)	0.28	Training	0.2897	-0.6613	-0.0522	1.3568	-0.9537	-1.1256	-0.144	-0.1009	-0.0952	-0.1478	-0.2292	-0.2231																		1	1	1	1	1	1	1	1	1
CHEMBL1916844	CC(=O)N1N=C(c2ccccc2O)C[C@H]1c1ccc(O)cc1	10d	'>'	8000	0.163	-1	Mtb (H37Rv)	0.368	Spectrophotometric assay (OD580-OD600)	0.28	Test	0.2897	-0.6613	-0.145	-0.2153	-0.9537	-0.5314	-0.1335	-0.1009	-0.0952	-0.1478	-0.1999	0.2344																		1	1	1	1	1	1	1	1	1
CHEMBL1916856	O=C(c1ccncc1)N1N=C(c2ccccc2O)C[C@H]1c1ccc(O)cc1	10d	'>'	8000	0.163	-1	Mtb (H37Rv)	0.368	Spectrophotometric assay (OD580-OD600)	0.28	Training	0.2897	-0.6613	-0.1407	-0.0269	-1.1709	-0.0362	-0.2437	-0.1009	-0.0952	-0.1478	-0.2943	0.6102																		1	1	1	1	1	1	1	1	1
CHEMBL4557475	COc1cccc(C(c2cc3cc(C#N)ccc3nc2OC)C(O)(CCN(C)C)c2ccc(C)nc2)c1OC	10d	'>'	9494.15	0.163	-1	Mtb (H37Rv_NRF)	0.148	LORA method	0.143	Training	0.2897	-0.6613	-0.157	0.0706	0.1296	-0.0117	-0.0705	-0.4427	-0.659	-0.1367	0.0614	-0.1549																		1	1	1	1	1	1	1	1	1
CHEMBL4539892	COc1cccc(C(c2cc3cc(C#N)ccc3nc2OC)C(O)(CCN(C)C)c2ccc(C)nc2)c1F	10d	'>'	9716.28	0.163	-1	Mtb (H37Rv_NRF)	0.148	LORA method	0.143	Training	0.1029	-0.27	-0.1322	0.0706	-0.0511	-0.0117	-0.0736	-0.3198	-0.5145	0.4381	-0.0897	-0.1548																		1	1	1	1	1	1	1	1	1
CHEMBL1916869	CSC(=S)N/N=C(\C)c1ccccc1O	10d	'='	10000	0.163	-1	Mtb (H37Rv)	0.368	Spectrophotometric assay (OD580-OD600)	0.28	Test	0.2897	-0.6613	0.1214	0.1153	-0.6685	-1.1256	0.026	-0.1009	-0.0952	-0.1478	-0.0601	-0.2231																		1	1	1	1	1	1	1	1	1
CHEMBL1916850	Cc1ccccc1[C@@H]1CC(c2ccccc2O)=NN1C(N)=S	10d	'='	16000	0.163	-1	Mtb (H37Rv)	0.368	Spectrophotometric assay (OD580-OD600)	0.28	Training	0.2897	-0.6613	0.1005	-0.2153	-0.9537	-0.5314	-0.2217	-0.1009	-0.0952	-0.1478	-0.2079	0.2245																		1	1	1	1	1	1	1	1	1
CHEMBL1916855	O=C(c1ccncc1)N1N=C(c2ccccc2O)C[C@H]1c1ccccc1O	10d	'='	16000	0.163	-1	Mtb (H37Rv)	0.368	Spectrophotometric assay (OD580-OD600)	0.28	Training	0.2897	-0.6613	-0.1407	-0.0269	-1.1709	-0.0362	-0.2442	-0.1009	-0.0952	-0.1478	-0.2943	0.6122																		1	1	1	1	1	1	1	1	1
CHEMBL1916863	O=C(NO)N/N=C/c1ccccc1O	10d	'>'	16000	0.163	-1	Mtb (H37Rv)	0.368	Spectrophotometric assay (OD580-OD600)	0.28	Training	0.2897	-0.6613	-0.0522	1.3568	-1.1709	-1.1256	-0.1063	-0.1009	-0.0952	-0.1478	-0.2943	-0.2271																		1	1	1	1	1	1	1	1	1
CHEMBL1169978	O=C(NO)N1CCN(C(=S)N/N=C/c2ccccc2O)CC1	10d	'>'	31000	0.163	-1	Mtb (H37Rv)	0.368	Spectrophotometric assay (OD580-OD600)	0.28	Test	0.2897	-0.6613	0.2559	1.3568	-1.1709	-1.1256	0.2431	-0.1009	-0.0952	-0.1478	-0.2943	-0.2271																		1	1	1	1	1	1	1	1	1
CHEMBL1916843	CC(=O)N1N=C(c2ccccc2O)C[C@H]1c1ccccc1O	10d	'>'	32000	0.163	-1	Mtb (H37Rv)	0.368	Spectrophotometric assay (OD580-OD600)	0.28	Training	0.2897	-0.6613	-0.145	-0.2153	-0.9537	-0.5314	-0.1341	-0.1009	-0.0952	-0.1478	-0.1999	0.2364																		1	1	1	1	1	1	1	1	1
CHEMBL1916868	CSC(=S)N/N=C/c1ccc(O)cc1	10d	'='	59000	0.163	-1	Mtb (H37Rv)	0.368	Spectrophotometric assay (OD580-OD600)	0.28	Training	0.2897	-0.6613	0.1214	0.1153	-0.8857	-1.1256	0.0643	-0.1009	-0.0952	-0.1478	-0.1252	-0.2291																		1	1	1	1	1	1	1	1	1
CHEMBL1916860	O=S(=O)(c1ccccc1)N1N=C(c2ccccc2O)C[C@H]1c1ccc(O)cc1	10d	'>'	63000	0.163	-1	Mtb (H37Rv)	0.368	Spectrophotometric assay (OD580-OD600)	0.28	Training	0.2897	-0.6613	-0.1106	1.1282	-1.1709	0.0628	-0.1441	-0.1009	-0.0952	-0.1478	-0.2943	0.6985																		1	1	1	1	1	1	1	1	1
CHEMBL1916859	O=S(=O)(c1ccccc1)N1N=C(c2ccccc2O)C[C@H]1c1ccccc1O	10d	'>'	63000	0.163	-1	Mtb (H37Rv)	0.368	Spectrophotometric assay (OD580-OD600)	0.28	Test	0.2897	-0.6613	-0.1106	1.1282	-1.1709	0.0628	-0.1446	-0.1009	-0.0952	-0.1478	-0.2943	0.7005																		1	1	1	1	1	1	1	1	1
CHEMBL1916858	O=C(c1ccccc1)N1N=C(c2ccccc2O)C[C@H]1c1ccc(O)cc1	10d	'>'	63000	0.163	-1	Mtb (H37Rv)	0.368	Spectrophotometric assay (OD580-OD600)	0.28	Training	0.2897	-0.6613	-0.145	-0.2153	-1.1709	0.0628	-0.2242	-0.1009	-0.0952	-0.1478	-0.2943	0.6729																		1	1	1	1	1	1	1	1	1
CHEMBL1916846	NC(=O)N1N=C(c2ccccc2O)C[C@H]1c1ccc(O)cc1	10d	'>'	63000	0.163	-1	Mtb (H37Rv)	0.368	Spectrophotometric assay (OD580-OD600)	0.28	Training	0.2897	-0.6613	-0.0826	-0.2153	-1.1709	-0.5314	-0.1217	-0.1009	-0.0952	-0.1478	-0.2943	0.2344																		1	1	1	1	1	1	1	1	1
CHEMBL1916861	Cc1ccc(S(=O)(=O)N2N=C(c3ccccc3O)C[C@H]2c2ccccc2O)cc1	10d	'>'	63000	0.163	-1	Mtb (H37Rv)	0.368	Spectrophotometric assay (OD580-OD600)	0.28	Training	0.2897	-0.6613	-0.1106	1.1282	-0.9537	0.0628	-0.1446	-0.1009	-0.0952	-0.1478	-0.1934	0.7169																		1	1	1	1	1	1	1	1	1
CHEMBL1916847	O=C(NO)N1N=C(c2ccccc2O)C[C@H]1c1ccccc1O	10d	'>'	63000	0.163	-1	Mtb (H37Rv)	0.368	Spectrophotometric assay (OD580-OD600)	0.28	Test	0.2897	-0.6613	-0.0522	1.0262	-1.1709	-0.5314	-0.0973	-0.1009	-0.0952	-0.1478	-0.2943	0.2364																		1	1	1	1	1	1	1	1	1
CHEMBL1916862	Cc1ccc(S(=O)(=O)N2N=C(c3ccccc3O)C[C@H]2c2ccc(O)cc2)cc1	10d	'>'	63000	0.163	-1	Mtb (H37Rv)	0.368	Spectrophotometric assay (OD580-OD600)	0.28	Training	0.2897	-0.6613	-0.1106	1.1282	-0.9537	0.0628	-0.1441	-0.1009	-0.0952	-0.1478	-0.1934	0.7149																		1	1	1	1	1	1	1	1	1
CHEMBL1916851	N=C(N)N1N=C(c2ccccc2O)C[C@H]1c1ccccc1O	10d	'='	66000	0.163	-1	Mtb (H37Rv)	0.368	Spectrophotometric assay (OD580-OD600)	0.28	Training	0.2897	-0.6613	-0.0783	-0.2153	-1.1709	-0.5314	-0.1739	-0.1009	-0.0952	-0.1478	-0.2943	0.2364																		1	1	1	1	1	1	1	1	1
CHEMBL1916841	Oc1ccccc1C1=NN[C@H](c2ccccc2O)C1	10d	'='	66000	0.163	-1	Mtb (H37Rv)	0.368	Spectrophotometric assay (OD580-OD600)	0.28	Training	0.2897	-0.6613	-0.1836	0.1153	-1.1709	-0.5314	-0.2631	-0.1009	-0.0952	-0.1478	-0.2943	0.2415																		1	1	1	1	1	1	1	1	1
CHEMBL170	C=C[C@H]1CN2CC[C@H]1C[C@H]2[C@H](O)c1ccnc2ccc(OC)cc12	10d	'='	122000	0.163	-1	Mtb (H37Rv_NRF)	0.148	LORA method	0.143	Test	0.2897	-0.6613	-0.1716	-0.1177	-0.6957	-0.7019	-0.0871	-0.4427	-0.659	-0.1367	-0.7337	-0.7792																		1	1	1	1	1	1	1	1	1
CHEMBL2088679	CCN(CC)C(c1ccnc2ccc(OC)cc12)c1nnnn1C(C)(C)C	10d	'='	123200	0.163	-1	Mtb (H37Rv_NRF)	0.148	LORA method	0.143	Training	0.2897	-0.6613	0.0075	1.1565	-0.0427	-0.6391	0.1653	-0.4427	-0.659	-0.1367	-0.0483	-0.7304																		1	1	1	1	1	1	1	1	1
CHEMBL1916849	NC(=S)N1N=C(c2ccccc2O)C[C@H]1c1ccccc1O	10d	'='	125000	0.163	-1	Mtb (H37Rv)	0.368	Spectrophotometric assay (OD580-OD600)	0.28	Training	0.2897	-0.6613	0.1005	-0.2153	-1.1709	-0.5314	-0.2209	-0.1009	-0.0952	-0.1478	-0.2943	0.2364																		1	1	1	1	1	1	1	1	1
CHEMBL1916852	N=C(N)N1N=C(c2ccccc2O)C[C@H]1c1ccc(O)cc1	10d	'='	125000	0.163	-1	Mtb (H37Rv)	0.368	Spectrophotometric assay (OD580-OD600)	0.28	Training	0.2897	-0.6613	-0.0783	-0.2153	-1.1709	-0.5314	-0.1734	-0.1009	-0.0952	-0.1478	-0.2943	0.2344																		1	1	1	1	1	1	1	1	1
CHEMBL1916853	N=C(NO)N1N=C(c2ccccc2O)C[C@H]1c1ccccc1O	10d	'='	125000	0.163	-1	Mtb (H37Rv)	0.368	Spectrophotometric assay (OD580-OD600)	0.28	Test	0.2897	-0.6613	-0.048	1.0262	-1.1709	-0.5314	-0.1442	-0.1009	-0.0952	-0.1478	-0.2943	0.2364																		1	1	1	1	1	1	1	1	1
CHEMBL1916842	Oc1ccc([C@@H]2CC(c3ccccc3O)=NN2)cc1	10d	'='	125000	0.163	-1	Mtb (H37Rv)	0.368	Spectrophotometric assay (OD580-OD600)	0.28	Training	0.2897	-0.6613	-0.1836	0.1153	-1.1709	-0.5314	-0.2625	-0.1009	-0.0952	-0.1478	-0.2943	0.2394																		1	1	1	1	1	1	1	1	1
CHEMBL1916848	O=C(NO)N1N=C(c2ccccc2O)C[C@H]1c1ccc(O)cc1	10d	'='	125000	0.163	-1	Mtb (H37Rv)	0.368	Spectrophotometric assay (OD580-OD600)	0.28	Training	0.2897	-0.6613	-0.0522	1.0262	-1.1709	-0.5314	-0.0968	-0.1009	-0.0952	-0.1478	-0.2943	0.2344																		1	1	1	1	1	1	1	1	1
CHEMBL1916854	N=C(NO)N1N=C(c2ccccc2O)C[C@H]1c1ccc(O)cc1	10d	'='	125000	0.163	-1	Mtb (H37Rv)	0.368	Spectrophotometric assay (OD580-OD600)	0.28	Training	0.2897	-0.6613	-0.048	1.0262	-1.1709	-0.5314	-0.1437	-0.1009	-0.0952	-0.1478	-0.2943	0.2344																		1	1	1	1	1	1	1	1	1
CHEMBL2088680	COc1ccc2nccc(C(c3nnnn3C(C)(C)C)N3CCCC3)c2c1	10d	'>'	128000	0.163	-1	Mtb (H37Rv_NRF)	0.148	LORA method	0.143	Test	0.2897	-0.6613	0.0075	1.1565	-0.3179	-0.6391	0.1683	-0.4427	-0.659	-0.1367	-0.2627	-0.7304																		1	1	1	1	1	1	1	1	1
CHEMBL2088683	COc1ccc2nccc(C(c3nnnn3C(C)(C)C)N3CCOCC3)c2c1	10d	'>'	128000	0.163	-1	Mtb (H37Rv_NRF)	0.148	LORA method	0.143	Training	0.2897	-0.6613	0.0132	1.1565	-0.3179	-0.6391	0.2044	-0.4427	-0.659	-0.1367	-0.2627	-0.7304																		1	1	1	1	1	1	1	1	1
CHEMBL2088681	COc1ccc2nccc(C(c3nnnn3C(C)(C)C)N3CCCCC3)c2c1	10d	'>'	128000	0.163	-1	Mtb (H37Rv_NRF)	0.148	LORA method	0.143	Training	0.2897	-0.6613	0.0075	1.1565	-0.3179	-0.6391	0.1683	-0.4427	-0.659	-0.1367	-0.2627	-0.7304																		1	1	1	1	1	1	1	1	1
CHEMBL2088684	COc1ccc2nccc(C(c3nnn[nH]3)N3CCOCC3)c2c1	10d	'>'	128000	0.163	-1	Mtb (H37Rv_NRF)	0.148	LORA method	0.143	Training	0.2897	-0.6613	0.0132	1.5892	-0.7307	-0.6391	0.0676	-0.4427	-0.659	-0.1367	-0.7838	-0.7328																		1	1	1	1	1	1	1	1	1
CHEMBL2088678	COc1ccc2nccc(C(c3nnnn3C(C)(C)C)N(C)C)c2c1	10d	'>'	128000	0.163	-1	Mtb (H37Rv_NRF)	0.148	LORA method	0.143	Test	0.2897	-0.6613	0.0075	1.1565	0.0435	-0.6391	0.1703	-0.4427	-0.659	-0.1367	0.1604	-0.727																		1	1	1	1	1	1	1	1	1
CHEMBL64	NNC(=O)c1ccncc1	10d	'>'	128000	0.163	-1	Mtb (H37Rv_NRF)	0.148	LORA method	0.143	Training	0.2897	-0.6613	-0.1091	1.4791	-0.9114	-0.9528	-0.0662	-0.4427	-0.659	-0.1367	-0.9352	-1.0144																		1	1	1	1	1	1	1	1	1
CHEMBL2088682	COc1ccc2nccc(C(c3nnnn3C(C)(C)C)N3CCN(C)CC3)c2c1	10d	'>'	128000	0.163	-1	Mtb (H37Rv_NRF)	0.148	LORA method	0.143	Training	0.2897	-0.6613	0.0076	1.1565	-0.1372	-0.6391	0.1658	-0.4427	-0.659	-0.1367	-0.0629	-0.7304																		1	1	1	1	1	1	1	1	1
CHEMBL1916864	O=C(NO)N/N=C/c1ccc(O)cc1	10d	'='	146000	0.163	-1	Mtb (H37Rv)	0.368	Spectrophotometric assay (OD580-OD600)	0.28	Training	0.2897	-0.6613	-0.0522	1.3568	-1.1709	-1.1256	-0.1057	-0.1009	-0.0952	-0.1478	-0.2943	-0.2291																		1	1	1	1	1	1	1	1	1
CHEMBL1916845	NC(=O)N1N=C(c2ccccc2O)C[C@H]1c1ccccc1O	10d	'='	208000	0.163	-1	Mtb (H37Rv)	0.368	Spectrophotometric assay (OD580-OD600)	0.28	Test	0.2897	-0.6613	-0.0826	-0.2153	-1.1709	-0.5314	-0.1223	-0.1009	-0.0952	-0.1478	-0.2943	0.2364																		1	1	1	1	1	1	1	1	1
CHEMBL1160845	N=C(NO)N/N=C/c1ccc(O)cc1	10d	'='	222000	0.163	-1	Mtb (H37Rv)	0.368	Spectrophotometric assay (OD580-OD600)	0.28	Training	0.2897	-0.6613	-0.048	1.3568	-1.1709	-1.1256	-0.1567	-0.1009	-0.0952	-0.1478	-0.2943	-0.2291																		1	1	1	1	1	1	1	1	1
CHEMBL1160853	N/C(=N\O)N/N=C/c1ccccc1O	10d	'='	222000	0.163	-1	Mtb (H37Rv)	0.368	Spectrophotometric assay (OD580-OD600)	0.28	Training	0.2897	-0.6613	-0.0783	1.2491	-1.1709	-1.1256	-0.1854	-0.1009	-0.0952	-0.1478	-0.2943	-0.2271																		1	1	1	1	1	1	1	1	1
CHEMBL1916866	C/C(=N\NC(=O)NO)c1ccc(O)cc1	10d	'>'	500000	0.163	-1	Mtb (H37Rv)	0.368	Spectrophotometric assay (OD580-OD600)	0.28	Training	0.2897	-0.6613	-0.0522	1.3568	-0.9537	-1.1256	-0.1434	-0.1009	-0.0952	-0.1478	-0.2292	-0.2253																		1	1	1	1	1	1	1	1	1
CHEMBL1916857	O=C(c1ccccc1)N1N=C(c2ccccc2O)C[C@H]1c1ccccc1O	10d	'>'	500000	0.163	-1	Mtb (H37Rv)	0.368	Spectrophotometric assay (OD580-OD600)	0.28	Test	0.2897	-0.6613	-0.145	-0.2153	-1.1709	0.0628	-0.2247	-0.1009	-0.0952	-0.1478	-0.2943	0.6749																		1	1	1	1	1	1	1	1	1
CHEMBL374478	CO[C@H]1/C=C/O[C@@]2(C)Oc3c(C)c(O)c4c(O)c(c(/C=N/N5CCN(C)CC5)c(O)c4c3C2=O)NC(=O)/C(C)=C\C=C\[C@H](C)[C@H](O)[C@@H](C)[C@@H](O)[C@@H](C)[C@H](OC(C)=O)[C@@H]1C	14d	'='	18	0.028	1	Mtb (H37Rv)	0.368	Broth dilution method	0.052	Training	0	0	-0.0109	-0.2523	1.137	-0.7295	0.0044	0.002	-0.0058	-0.0227	0.4703	0.0669																		1	1	1	1	1	1	1	1	1
CHEMBL4101634	Cc1ccc(Nc2nc(-c3cc(C(=O)Nc4ccccn4)no3)cs2)cc1	14d	'='	160	0.028	1	Mtb (H37Rv)	0.368	Broth dilution method	0.052	Training	0	0	0.0229	-0.0134	-0.9537	-0.0362	-0.1818	0.002	-0.0058	-0.0227	-0.1451	0.2633																		1	1	1	1	1	1	1	1	1
CHEMBL64	NNC(=O)c1ccncc1	14d	'='	220	0.028	1	Mtb (H37Rv)	0.368	Broth dilution method	0.052	Training	0	0	-0.0285	0.4484	-1.1709	-1.2246	-0.2082	0.002	-0.0058	-0.0227	-0.1888	-0.1443																		1	1	1	1	1	1	1	1	1
CHEMBL4083634	Cc1ccc(Nc2nc(-c3cc(C(=O)Nc4ccccc4)no3)cs2)cc1	14d	'='	330	0.028	1	Mtb (H37Rv)	0.368	Broth dilution method	0.052	Training	0	0	0.0211	-0.0913	-0.9537	0.0628	-0.1432	0.002	-0.0058	-0.0227	-0.1451	0.2921																		1	1	1	1	1	1	1	1	1
CHEMBL4091273	CCOC(=O)c1cc(-c2csc(Nc3ccc(C)cc3)n2)on1	14d	'='	1500	0.028	1	Mtb (H37Rv)	0.368	Broth dilution method	0.052	Training	0	0	-0.0046	-0.0913	-0.7365	-0.5314	-0.2361	0.002	-0.0058	-0.0227	-0.0807	0.1049																		1	1	1	1	1	1	1	1	1
CHEMBL4064651	Cc1ccc(Nc2nc(-c3nc(Nc4ccc(C)cc4)sc3C)cs2)cc1	14d	'='	10189.8	0.028	-1	Mtb (H37Rv)	0.368	Broth dilution method	0.052	Training	0	0	0.0531	-0.2898	-0.5193	0.0628	-0.2758	0.002	-0.0058	-0.0227	-0.0724	0.2998																		1	1	1	1	1	1	1	1	1
CHEMBL4102663	CCOC(=O)c1cc(-c2csc(Nc3cc(Cl)cc(Cl)c3)n2)on1	14d	'='	10410.2	0.028	-1	Mtb (H37Rv)	0.368	Broth dilution method	0.052	Training	-0.2816	0.4933	0.1268	-0.0913	-0.9537	-0.5314	-0.2061	0.4307	0.3639	0.017	-0.1244	0.1744																		1	1	1	1	1	1	1	1	1
CHEMBL4067349	COc1ccc(-c2cc(-c3csc(Nc4ccc(C)cc4)n3)on2)cc1	14d	'='	11005.9	0.028	-1	Mtb (H37Rv)	0.368	Broth dilution method	0.052	Test	0	0	-0.0024	-0.0913	-0.6685	0.0628	-0.2053	0.002	-0.0058	-0.0227	-0.0534	0.3012																		1	1	1	1	1	1	1	1	1
CHEMBL2023858	COc1ccc(-c2csc(Nc3ccc(C)cc3)n2)cc1	14d	'='	12820.5	0.028	-1	Mtb (H37Rv)	0.368	Broth dilution method	0.052	Training	0	0	-0.0066	-0.2898	-0.6685	-0.2343	-0.2212	0.002	-0.0058	-0.0227	-0.0534	0.1943																		1	1	1	1	1	1	1	1	1
CHEMBL4536176	FC(F)(F)c1ccc2c(c1)nc(-c1ccccc1)n2CCCNc1ccnc2cc(Cl)ccc12	14d	'='	15600	0.028	-1	Mtb (H37Rv)	0.368	Broth dilution method	0.052	Training	-0.0345	0.4516	0.0372	-0.2119	-1.1709	0.4589	-0.1039	0.4129	0.3762	0.7699	-0.1888	0.4505																		1	1	1	1	1	1	1	1	1
CHEMBL4073207	Cc1sc(N)nc1-c1csc(Nc2cc(Cl)cc(Cl)c2)n1	14d	'='	22390.8	0.028	-1	Mtb (H37Rv)	0.368	Broth dilution method	0.052	Training	-0.2816	0.4943	0.1845	-0.2898	-0.9537	-0.5314	-0.3113	0.4307	0.3639	0.017	-0.1598	0.1739																		1	1	1	1	1	1	1	1	1
CHEMBL4444771	Cc1ccc2c(c1)nc(-c1ccccc1)n2CCCNc1ccnc2cc(Cl)ccc12	14d	'='	31200	0.028	-1	Mtb (H37Rv)	0.368	Broth dilution method	0.052	Test	-0.157	0.2226	0.034	-0.2119	-0.9537	0.4589	-0.1189	0.2042	0.1639	-0.0034	-0.1452	0.4383																		1	1	1	1	1	1	1	1	1
CHEMBL4073223	Cc1ccc(Nc2nc(-c3cc(C(=O)N4CCCCC4)no3)cs2)cc1	14d	'='	43424	0.028	-1	Mtb (H37Rv)	0.368	Broth dilution method	0.052	Training	0	0	0.0211	-0.0913	-0.9537	-0.5314	-0.0437	0.002	-0.0058	-0.0227	-0.1451	0.1033																		1	1	1	1	1	1	1	1	1
CHEMBL4091415	CCN(CC)C(=O)c1cc(-c2csc(Nc3ccc(C)cc3)n2)on1	14d	'='	44887.1	0.028	-1	Mtb (H37Rv)	0.368	Broth dilution method	0.052	Training	0	0	0.0211	-0.0913	-0.5193	-0.5314	0.1348	0.002	-0.0058	-0.0227	0.0122	0.1033																		1	1	1	1	1	1	1	1	1
CHEMBL4084741	CCOC(=O)c1cc(-c2csc(Nc3ccc(C)cc3)n2)n(C)n1	14d	'='	46726.2	0.028	-1	Mtb (H37Rv)	0.368	Broth dilution method	0.052	Training	0	0	-0.007	-0.2302	-0.4513	-0.5314	-0.2861	0.002	-0.0058	-0.0227	-0.0221	0.104																		1	1	1	1	1	1	1	1	1
CHEMBL4060804	Cc1ccc(Nc2nc(-c3nc(N)sc3C)cs2)cc1	14d	'='	52904.8	0.028	-1	Mtb (H37Rv)	0.368	Broth dilution method	0.052	Test	0	0	0.0531	-0.2898	-0.7365	-0.5314	-0.3413	0.002	-0.0058	-0.0227	-0.1161	0.1044																		1	1	1	1	1	1	1	1	1
CHEMBL4093904	Cc1ccc(Nc2nc(-c3cc(CO)no3)cs2)cc1	14d	'='	55683.2	0.028	-1	Mtb (H37Rv)	0.368	Broth dilution method	0.052	Training	0	0	0.0078	-0.0913	-0.9537	-0.5314	-0.202	0.002	-0.0058	-0.0227	-0.1451	0.1093																		1	1	1	1	1	1	1	1	1
CHEMBL4548998	Clc1ccc2c(NCCCn3c(-c4ccccc4)nc4ccccc43)ccnc2c1	14d	'='	62500	0.028	-1	Mtb (H37Rv)	0.368	Broth dilution method	0.052	Training	-0.157	0.2226	0.034	-0.2119	-1.1709	0.4589	-0.1191	0.2042	0.1639	-0.0034	-0.1888	0.4309																		1	1	1	1	1	1	1	1	1
CHEMBL4458564	N#Cc1ccc2c(c1)nc(-c1ccccc1)n2CCCNc1ccnc2cc(Cl)ccc12	14d	'='	62500	0.028	-1	Mtb (H37Rv)	0.368	Broth dilution method	0.052	Training	-0.157	0.2226	0.0358	-0.2119	-1.1709	0.4589	-0.1103	0.2042	0.1639	-0.0034	-0.1888	0.4323																		1	1	1	1	1	1	1	1	1
CHEMBL4457955	CS(=O)(=O)c1ccc2c(c1)nc(-c1ccccc1)n2CCCNc1ccnc2cc(Cl)ccc12	14d	'>'	125000	0.028	-1	Mtb (H37Rv)	0.368	Broth dilution method	0.052	Test	-0.157	0.2226	0.0483	0.3245	-0.8857	0.4589	-0.0224	0.2042	0.1639	-0.0034	-0.1567	0.4491																		1	1	1	1	1	1	1	1	1
CHEMBL4078270	Cc1sc(Nc2cc(Cl)cc(Cl)c2)nc1-c1csc(Nc2cc(Cl)cc(Cl)c2)n1	14d	'>'	127419	0.028	-1	Mtb (H37Rv)	0.368	Broth dilution method	0.052	Training	-0.5631	0.9903	0.3159	-0.2898	-0.9537	0.0628	-0.2158	0.8602	0.7335	0.0567	-0.1598	0.4388																		1	1	1	1	1	1	1	1	1
CHEMBL4068543	O=C(NC12CC3CC(CC(C3)C1)C2)c1cc(-c2csc(Nc3cc(Cl)cc(Cl)c3)n2)on1	14d	'>'	130764	0.028	-1	Mtb (H37Rv)	0.368	Broth dilution method	0.052	Training	-0.2816	0.4934	0.1525	-0.0913	-1.1709	-0.5314	-0.0248	0.4307	0.3639	0.017	-0.1888	0.173																		1	1	1	1	1	1	1	1	1
CHEMBL4074447	Cc1ccc(Nc2nc(-c3cc(C(=O)NC45CC6CC(CC(C6)C4)C5)no3)cs2)cc1	14d	'>'	147272	0.028	-1	Mtb (H37Rv)	0.368	Broth dilution method	0.052	Training	0	0	0.0211	-0.0913	-0.9537	-0.5314	-0.0548	0.002	-0.0058	-0.0227	-0.1451	0.1035																		1	1	1	1	1	1	1	1	1
CHEMBL4064638	CCN(CC)C(=O)c1cc(-c2csc(Nc3cc(Cl)cc(Cl)c3)n2)n(C)n1	14d	'>'	150815	0.028	-1	Mtb (H37Rv)	0.368	Broth dilution method	0.052	Test	-0.2816	0.494	0.1502	-0.2302	-0.4513	-0.5314	0.1148	0.4307	0.3639	0.017	0.0271	0.172																		1	1	1	1	1	1	1	1	1
CHEMBL4094799	COc1ccc(-c2cc(-c3csc(Nc4cc(Cl)cc(Cl)c4)n3)on2)cc1	14d	'>'	152997	0.028	-1	Mtb (H37Rv)	0.368	Broth dilution method	0.052	Training	-0.2816	0.4934	0.1289	-0.0913	-0.8857	0.0628	-0.1753	0.4307	0.3639	0.017	-0.0971	0.3707																		1	1	1	1	1	1	1	1	1
CHEMBL4064787	CCOC(=O)c1cc(-c2csc(Nc3cc(Cl)cc(Cl)c3)n2)n(C)n1	14d	'>'	161091	0.028	-1	Mtb (H37Rv)	0.368	Broth dilution method	0.052	Training	-0.2816	0.4939	0.1244	-0.2302	-0.6685	-0.5314	-0.2561	0.4307	0.3639	0.017	-0.0658	0.1735																		1	1	1	1	1	1	1	1	1
CHEMBL4063582	CCN(CC)C(=O)c1cc(-c2csc(Nc3ccc(C)cc3)n2)n(C)n1	14d	'>'	173212	0.028	-1	Mtb (H37Rv)	0.368	Broth dilution method	0.052	Training	0	0	0.0188	-0.2302	-0.2341	-0.5314	0.0848	0.002	-0.0058	-0.0227	0.0708	0.1025																		1	1	1	1	1	1	1	1	1
CHEMBL4094919	Cn1nc(C(=O)O)cc1-c1csc(Nc2cc(Cl)cc(Cl)c2)n1	14d	'>'	173334	0.028	-1	Mtb (H37Rv)	0.368	Broth dilution method	0.052	Test	-0.2816	0.4938	0.1243	-0.2302	-0.8857	-0.5314	-0.2452	0.4307	0.3639	0.017	-0.1302	0.1754																		1	1	1	1	1	1	1	1	1
CHEMBL4087239	O=C(O)c1cc(-c2csc(Nc3cc(Cl)cc(Cl)c3)n2)on1	14d	'>'	179679	0.028	-1	Mtb (H37Rv)	0.368	Broth dilution method	0.052	Training	-0.2816	0.4932	0.1267	-0.0913	-1.1709	-0.5314	-0.1953	0.4307	0.3639	0.017	-0.1888	0.1762																		1	1	1	1	1	1	1	1	1
CHEMBL4082683	Cc1ccc(Nc2nc(-c3cc(-c4nccs4)no3)cs2)cc1	14d	'>'	187998	0.028	-1	Mtb (H37Rv)	0.368	Broth dilution method	0.052	Training	0	0	0.0315	-0.0913	-0.9537	-0.2343	-0.2381	0.002	-0.0058	-0.0227	-0.1451	0.2146																		1	1	1	1	1	1	1	1	1
CHEMBL4073236	Clc1cc(Cl)cc(Nc2nc(-c3ccncc3)cs2)c1	14d	'>'	198622	0.028	-1	Mtb (H37Rv)	0.368	Broth dilution method	0.052	Training	-0.2816	0.4935	0.1243	-0.2119	-1.1709	-0.3333	-0.2297	0.4307	0.3639	0.017	-0.1888	0.2207																		1	1	1	1	1	1	1	1	1
CHEMBL4065824	Cc1ccc(Nc2nc(-c3cc(C(=O)O)nn3C)cs2)cc1	14d	'>'	203582	0.028	-1	Mtb (H37Rv)	0.368	Broth dilution method	0.052	Test	0	0	-0.0071	-0.2302	-0.6685	-0.5314	-0.2752	0.002	-0.0058	-0.0227	-0.0865	0.1059																		1	1	1	1	1	1	1	1	1
CHEMBL4086148	CNC(=O)c1cc(-c2csc(Nc3ccc(C)cc3)n2)on1	14d	'>'	203582	0.028	-1	Mtb (H37Rv)	0.368	Broth dilution method	0.052	Training	0	0	0.0211	-0.0913	-0.6685	-0.5314	-0.1499	0.002	-0.0058	-0.0227	-0.0565	0.1048																		1	1	1	1	1	1	1	1	1
CHEMBL4102539	Clc1cc(Cl)cc(Nc2nc(-c3c[nH]nn3)cs2)c1	14d	'>'	205003	0.028	-1	Mtb (H37Rv)	0.368	Broth dilution method	0.052	Training	-0.2816	0.4931	0.1658	0.2602	-1.1709	-0.6304	-0.1133	0.4307	0.3639	0.017	-0.1888	0.1337																		1	1	1	1	1	1	1	1	1
CHEMBL4092489	Cc1ccc(Nc2nc(-c3cc(C(=O)O)no3)cs2)cc1	14d	'>'	212392	0.028	-1	Mtb (H37Rv)	0.368	Broth dilution method	0.052	Training	0	0	-0.0047	-0.0913	-0.9537	-0.5314	-0.2253	0.002	-0.0058	-0.0227	-0.1451	0.1067																		1	1	1	1	1	1	1	1	1
CHEMBL4090504	CC(=O)c1nc(Nc2cc(Cl)cc(Cl)c2)sc1C	14d	'>'	212483	0.028	-1	Mtb (H37Rv)	0.368	Broth dilution method	0.052	Training	-0.2816	0.4935	0.1225	-0.2898	-0.7365	-0.8285	-0.2998	0.4307	0.3638	0.017	-0.1236	0.0735																		1	1	1	1	1	1	1	1	1
CHEMBL4095867	Cc1ccc(Nc2nc(-c3cc(C(N)=O)no3)cs2)cc1	14d	'>'	213092	0.028	-1	Mtb (H37Rv)	0.368	Broth dilution method	0.052	Training	0	0	0.0211	-0.0913	-0.9537	-0.5314	-0.1704	0.002	-0.0058	-0.0227	-0.1451	0.1059																		1	1	1	1	1	1	1	1	1
CHEMBL576200	Cc1ccc(Nc2nc(-c3ccncc3)cs2)cc1	14d	'>'	239378	0.028	-1	Mtb (H37Rv)	0.368	Broth dilution method	0.052	Training	0	0	-0.0071	-0.2119	-0.9537	-0.3333	-0.2597	0.002	-0.0058	-0.0227	-0.1451	0.1512																		1	1	1	1	1	1	1	1	1
CHEMBL4069433	c1cc(Nc2nc(-c3ccncc3)cs2)ccn1	14d	'>'	251651	0.028	-1	Mtb (H37Rv)	0.368	Broth dilution method	0.052	Training	0	0	-0.0053	-0.134	-1.1709	-0.4324	-0.2792	0.002	-0.0058	-0.0227	-0.1888	0.117																		1	1	1	1	1	1	1	1	1
CHEMBL4069477	CC(=O)c1nc(Nc2ccc(C)cc2)sc1C	14d	'>'	259804	0.028	-1	Mtb (H37Rv)	0.368	Broth dilution method	0.052	Training	0	0	-0.0089	-0.2898	-0.5193	-0.8285	-0.3298	0.002	-0.0058	-0.0227	-0.0799	0.004																		1	1	1	1	1	1	1	1	1
CHEMBL3264894	CCCc1cc(=O)oc2c3c(cc(OCCN4CCOCC4)c12)O[C@@H]([N+](=O)[O-])[C@@H]3O	3d	'='	190.286	0.08	1	Mtb (H37Rv_NRF)	0.148	Spectrophotometric assay (OD580-OD600)	0.28	Training	0.0659	-0.0639	0.1517	0.059	-0.7738	-0.8901	1.1651	-0.1009	-0.0952	-0.1478	-0.0783	-0.1814																		1	1	1	1	1	1	1	1	1
CHEMBL3264901	CCCc1cc(=O)oc2c3c(cc(OCCN4CCOCC4)c12)O[C@H]([N+](=O)[O-])[C@H]3O	3d	'='	190.286	0.08	1	Mtb (H37Rv_NRF)	0.148	Spectrophotometric assay (OD580-OD600)	0.28	Training	0.0659	-0.0639	0.1517	0.059	-0.7738	-0.8901	1.1651	-0.1009	-0.0952	-0.1478	-0.0783	-0.1814																		1	1	1	1	1	1	1	1	1
CHEMBL3264886	Cc1c(F)c(=O)oc2c3c(c4c(c12)OC(C)(C)CC4)O[C@H]([N+](=O)[O-])[C@H]3O	3d	'<'	273.74	0.08	1	Mtb (MC2 6220_NRF)	0.122	Spectrophotometric assay (OD580-OD600)	0.28	Training	-0.2615	0.1662	0.1689	0.059	0.0972	-0.0358	0.7873	0.4597	0.1057	0.6134	0.1878	-0.1733																		1	1	1	1	1	1	1	1	1
CHEMBL3264869	CC1(C)C=Cc2c(c3c(CN4CCOCC4)cc(=O)oc3c3cc([N+](=O)[O-])oc23)O1	3d	'<'	484.966	0.08	1	Mtb (MC2 6220_NRF)	0.122	Spectrophotometric assay (OD580-OD600)	0.28	Test	0.0659	-0.0639	0.1303	0.059	-0.0277	0.078	0.8029	-0.1009	-0.0952	-0.1478	0.0453	-0.0373																		1	1	1	1	1	1	1	1	1
CHEMBL3264876	CCCc1cc(=O)oc2c1c(OCCN1CCOCC1)cc1oc([N+](=O)[O-])cc12	3d	'='	497.018	0.08	1	Mtb (H37Rv_NRF)	0.148	Spectrophotometric assay (OD580-OD600)	0.28	Training	0.0659	-0.0639	0.1303	0.059	-0.7738	-0.7646	1.165	-0.1009	-0.0952	-0.1478	-0.0783	-0.0341																		1	1	1	1	1	1	1	1	1
CHEMBL3264890	CCCc1cc(=O)oc2c1c(OCCN1CCCC1)cc1oc([N+](=O)[O-])cc12	3d	'<'	517.598	0.08	1	Mtb (MC2 6220_NRF)	0.122	Spectrophotometric assay (OD580-OD600)	0.28	Training	0.0659	-0.0639	0.1263	0.059	-0.1525	0.078	0.7544	-0.1009	-0.0952	-0.1478	-0.0783	-0.0341																		1	1	1	1	1	1	1	1	1
CHEMBL3264872	CCCc1cc(=O)oc2c3c(c4c(c12)OC(C)(C)C=C4)O[C@H]([N+](=O)[O-])[C@H]3O	3d	'<'	535.676	0.08	1	Mtb (MC2 6220_NRF)	0.122	Spectrophotometric assay (OD580-OD600)	0.28	Training	0.0659	-0.0639	0.1476	0.059	0.0972	-0.0358	0.772	-0.1009	-0.0952	-0.1478	0.2614	-0.1834																		1	1	1	1	1	1	1	1	1
CHEMBL3264880	Cc1c(F)c(=O)oc2c1c1c(c3oc([N+](=O)[O-])cc32)C=CC(C)(C)O1	3d	'='	579.24	0.08	1	Mtb (MC2 6220_NRF)	0.122	Spectrophotometric assay (OD580-OD600)	0.28	Test	-0.2615	0.1674	0.1476	0.059	0.0972	0.078	0.782	0.4597	0.1051	0.6134	0.1331	-0.035																		1	1	1	1	1	1	1	1	1
CHEMBL3264865	Cc1cc(=O)oc2c1c1c(c3oc([N+](=O)[O-])cc32)C=CC(C)(C)O1	3d	'='	611.079	0.08	1	Mtb (H37Rv_NRF)	0.148	Spectrophotometric assay (OD580-OD600)	0.28	Training	0.0659	-0.0639	0.1263	0.059	-0.4986	-0.7646	1.1483	-0.1009	-0.0952	-0.1478	0.1451	-0.0326																		1	1	1	1	1	1	1	1	1
CHEMBL3264888	CCCc1cc(=O)oc2c1c(OC)cc1oc([N+](=O)[O-])cc12	3d	'<'	659.478	0.08	1	Mtb (MC2 6220_NRF)	0.122	Spectrophotometric assay (OD580-OD600)	0.28	Training	0.0659	-0.0639	0.1263	0.059	0.0114	0.078	0.7465	-0.1009	-0.0952	-0.1478	0.1334	-0.0204																		1	1	1	1	1	1	1	1	1
CHEMBL3264883	CC1(C)C=Cc2c(c3c(CN4CCSCC4)cc(=O)oc3c3cc([N+](=O)[O-])oc23)O1	3d	'<'	700.166	0.08	1	Mtb (MC2 6220_NRF)	0.122	Spectrophotometric assay (OD580-OD600)	0.28	Training	0.0659	-0.0639	0.1848	0.059	-0.0277	0.078	0.7167	-0.1009	-0.0952	-0.1478	0.0453	-0.0373																		1	1	1	1	1	1	1	1	1
CHEMBL3264870	CN1CCN(Cc2cc(=O)oc3c2c2c(c4oc([N+](=O)[O-])cc43)C=CC(C)(C)O2)CC1	3d	'='	705.152	0.08	1	Mtb (H37Rv_NRF)	0.148	Spectrophotometric assay (OD580-OD600)	0.28	Test	0.0659	-0.0639	0.1264	0.059	-0.4555	-0.7646	1.1437	-0.1009	-0.0952	-0.1478	0.3249	-0.0373																		1	1	1	1	1	1	1	1	1
CHEMBL4473593	COC(=O)C1=C(C)CS[C@@H]2[C@H](NC(=O)CCc3ccc(OC)cc3)C(=O)N12	3d	'='	998.822	0.08	1	Mtb (MC2 6220_NRF)	0.122	Spectrophotometric assay (OD580-OD600)	0.28	Training	0.0659	-0.0639	-0.4518	-0.3319	0.1753	-0.0358	-0.2574	-0.1009	-0.0952	-0.1478	0.261	-0.2171																		1	1	1	1	1	1	1	1	1
CHEMBL3264887	CC1(C)CCc2c3c(c4oc(=O)c5c(c4c2O1)CCC5)[C@H](O)[C@@H]([N+](=O)[O-])O3	3d	'='	1071.35	0.08	1	Mtb (MC2 6220_NRF)	0.122	Spectrophotometric assay (OD580-OD600)	0.28	Training	0.0659	-0.0639	0.1476	0.059	-0.0277	-0.0358	0.7771	-0.1009	-0.0952	-0.1478	0.1001	-0.1773																		1	1	1	1	1	1	1	1	1
CHEMBL4445213	C#CCOC(=O)C1=C(C)CS[C@@H]2[C@H](NC(=O)CCc3ccc(Cl)cc3)C(=O)N12	3d	'='	1336.83	0.08	1	Mtb (MC2 6220_NRF)	0.122	Spectrophotometric assay (OD580-OD600)	0.28	Training	-0.2378	0.2836	-0.3443	-0.3319	-0.1412	-0.0358	-0.26	0.3401	0.3127	-0.1034	-0.1623	-0.1649																		1	1	1	1	1	1	1	1	1
CHEMBL3264848	CCCc1cc(=O)oc2c1c1c(c3oc([N+](=O)[O-])cc32)C=CC(C)(C)O1	3d	'='	1688.48	0.08	1	Mtb (H37Rv_NRF)	0.148	Spectrophotometric assay (OD580-OD600)	0.28	Test	0.0659	-0.0639	0.1263	0.059	-0.4986	-0.7646	1.1483	-0.1009	-0.0952	-0.1478	0.2614	-0.0364																		1	1	1	1	1	1	1	1	1
CHEMBL3264873	CC1(C)CCc2c3c(c4oc(=O)c5c(c4c2O1)CCCC5)[C@H](O)[C@@H]([N+](=O)[O-])O3	3d	'='	2065.1	0.08	1	Mtb (MC2 6220_NRF)	0.122	Spectrophotometric assay (OD580-OD600)	0.28	Training	0.0659	-0.0639	0.1476	0.059	-0.0277	-0.0358	0.7771	-0.1009	-0.0952	-0.1478	0.1001	-0.1773																		1	1	1	1	1	1	1	1	1
CHEMBL3264903	O=C(OCCOc1cc2c(c3oc(=O)c4c(c13)CCCC4)[C@H](O)[C@@H]([N+](=O)[O-])O2)c1cnccn1	3d	'<'	2130.33	0.08	1	Mtb (MC2 6220_NRF)	0.122	Spectrophotometric assay (OD580-OD600)	0.28	Training	0.0659	-0.0639	0.154	0.3233	-0.2773	0.1918	0.7418	-0.1009	-0.0952	-0.1478	-0.2943	0.1346																		1	1	1	1	1	1	1	1	1
CHEMBL3264895	CCCc1cc(=O)oc2c3c(cc(OCCOC(=O)c4cnccn4)c12)O[C@H]([N+](=O)[O-])[C@H]3O	3d	'<'	2186.27	0.08	1	Mtb (MC2 6220_NRF)	0.122	Spectrophotometric assay (OD580-OD600)	0.28	Training	0.0659	-0.0639	0.154	0.3233	-0.1525	0.1918	0.7421	-0.1009	-0.0952	-0.1478	-0.0783	0.1371																		1	1	1	1	1	1	1	1	1
CHEMBL2356535	CCCOC(=O)C1=C(C)CS[C@@H]2[C@H](NC(=O)COc3ccccc3)C(=O)N12	3d	'='	2304.97	0.08	1	Mtb (MC2 6220_NRF)	0.122	Spectrophotometric assay (OD580-OD600)	0.28	Test	0.0659	-0.0639	-0.4518	-0.3319	-0.0277	-0.0358	-0.254	-0.1009	-0.0952	-0.1478	0.0858	-0.2445																		1	1	1	1	1	1	1	1	1
CHEMBL3264896	O=c1oc2c3c(cc(OCCN4CCOCC4)c2c2c1CCCC2)O[C@H]([N+](=O)[O-])[C@H]3O	3d	'<'	2312.51	0.08	1	Mtb (MC2 6220_NRF)	0.122	Spectrophotometric assay (OD580-OD600)	0.28	Training	0.0659	-0.0639	0.1517	0.059	-0.2773	-0.0358	0.787	-0.1009	-0.0952	-0.1478	-0.2943	-0.1839																		1	1	1	1	1	1	1	1	1
CHEMBL1698493	CCCN[C@@H]1C(=O)N2C(C(=O)OCCC)=C(C)CS[C@H]12	3d	'='	2345.77	0.08	1	Mtb (MC2 6220_NRF)	0.122	Spectrophotometric assay (OD580-OD600)	0.28	Training	0.0659	-0.0639	-0.4829	-0.3319	0.0972	-0.3773	-0.2882	-0.1009	-0.0952	-0.1478	0.3272	-0.6924																		1	1	1	1	1	1	1	1	1
CHEMBL3264893	O=[N+]([O-])C1Cc2ccccc2O1	3d	'='	2422.04	0.08	1	Mtb (MC2 6220_NRF)	0.122	Spectrophotometric assay (OD580-OD600)	0.28	Training	0.0659	-0.0639	0.1221	0.059	-0.2773	-0.0358	0.74	-0.1009	-0.0952	-0.1478	-0.2943	-0.2405																		1	1	1	1	1	1	1	1	1
CHEMBL3264867	CCc1c(F)c(=O)oc2c1c1c(c3oc([N+](=O)[O-])cc32)C=CC(C)(C)O1	3d	'='	2783.11	0.08	1	Mtb (H37Rv_NRF)	0.148	Spectrophotometric assay (OD580-OD600)	0.28	Test	-0.1535	0.1808	0.1476	0.059	-0.4986	-0.7646	1.1593	0.4579	0.1034	0.6418	0.1941	-0.0374																		1	1	1	1	1	1	1	1	1
CHEMBL3264884	CCCc1cc(=O)oc2c1c1c(c3oc([N+](=O)[O-])cc32)CCC(C)(C)O1	3d	'='	2798.3	0.08	1	Mtb (H37Rv_NRF)	0.148	Spectrophotometric assay (OD580-OD600)	0.28	Training	0.0659	-0.0639	0.1263	0.059	-0.4986	-0.7646	1.1542	-0.1009	-0.0952	-0.1478	0.3161	-0.0278																		1	1	1	1	1	1	1	1	1
CHEMBL3264902	CCCc1cc(=O)oc2c3c(cc(OCCO)c12)O[C@H]([N+](=O)[O-])[C@H]3O	3d	'<'	2846.49	0.08	1	Mtb (MC2 6220_NRF)	0.122	Spectrophotometric assay (OD580-OD600)	0.28	Training	0.0659	-0.0639	0.169	0.059	-0.1525	-0.0358	0.8395	-0.1009	-0.0952	-0.1478	-0.0783	-0.1814																		1	1	1	1	1	1	1	1	1
CHEMBL4445078	C#CCOC(=O)C1=C(C)CS[C@@H]2[C@H](NC(=O)CCc3ccccc3)C(=O)N12	3d	'='	2887.17	0.08	1	Mtb (MC2 6220_NRF)	0.122	Spectrophotometric assay (OD580-OD600)	0.28	Training	0.0659	-0.0639	-0.4558	-0.3319	-0.1412	-0.0358	-0.268	-0.1009	-0.0952	-0.1478	-0.1623	-0.2537																		1	1	1	1	1	1	1	1	1
CHEMBL3264868	CC1(C)C=Cc2c(c3c4c(c(=O)oc3c3cc([N+](=O)[O-])oc23)CCCC4)O1	3d	'='	5444.25	0.08	1	Mtb (MC2 6220_NRF)	0.122	Spectrophotometric assay (OD580-OD600)	0.28	Test	0.0659	-0.0639	0.1263	0.059	-0.0277	0.078	0.7718	-0.1009	-0.0952	-0.1478	0.0453	-0.0389																		1	1	1	1	1	1	1	1	1
CHEMBL3264871	Cc1c(F)c(=O)oc2c1c1c(c3oc([N+](=O)[O-])cc32)CCC(C)(C)O1	3d	'='	5758.71	0.08	1	Mtb (MC2 6220_NRF)	0.122	Spectrophotometric assay (OD580-OD600)	0.28	Training	-0.2615	0.1659	0.1476	0.059	0.0972	0.078	0.7873	0.4597	0.1054	0.6134	0.1878	-0.0264																		1	1	1	1	1	1	1	1	1
CHEMBL4463010	CCCc1noc(C2=C(C)CS[C@@H]3[C@H](NC(=O)Cc4ccc(Cl)cc4)C(=O)N23)n1	3d	'='	6074.89	0.08	1	Mtb (MC2 6220_NRF)	0.122	Spectrophotometric assay (OD580-OD600)	0.28	Training	-0.2378	0.2856	-0.2975	0.0049	-0.0277	0.078	-0.2217	0.3401	0.3114	-0.1034	0.0605	-0.0068																		1	1	1	1	1	1	1	1	1
CHEMBL4450808	CC1=C(c2nc(C)no2)N2C(=O)[C@@H](NC(=O)COc3cccc(Cl)c3)[C@H]2SC1	3d	'='	6153.77	0.08	1	Mtb (MC2 6220_NRF)	0.122	Spectrophotometric assay (OD580-OD600)	0.28	Training	-0.2075	0.2958	-0.2936	0.0049	-0.0277	0.078	-0.1898	0.3663	0.3167	-0.1025	-0.0728	-0.0008																		1	1	1	1	1	1	1	1	1
CHEMBL3264906	CCCc1cc(=O)oc2c1c(OCCN1CCOCC1)cc1oc([N+](=O)[O-])c(COC(C)=O)c12	3d	'='	6322.84	0.08	1	Mtb (MC2 6220_NRF)	0.122	Spectrophotometric assay (OD580-OD600)	0.28	Test	0.0659	-0.0639	0.1306	0.059	-0.0277	0.078	0.7412	-0.1009	-0.0952	-0.1478	-0.0025	-0.015																		1	1	1	1	1	1	1	1	1
CHEMBL3264889	CCCc1cc(=O)oc2c1c(OCc1ccc(F)cc1)cc1oc([N+](=O)[O-])cc12	3d	'='	7549.83	0.08	1	Mtb (H37Rv_NRF)	0.148	Spectrophotometric assay (OD580-OD600)	0.28	Training	-0.1119	0.08	0.1476	0.059	-0.7738	-0.3882	1.1075	-0.6727	0.0942	0.5637	-0.0783	0.4425																		1	1	1	1	1	1	1	1	1
CHEMBL1315615	CCCOC(=O)N[C@@H]1C(=O)N2C(C(=O)OCCC)=C(C)CS[C@H]12	3d	'='	7622.22	0.08	1	Mtb (MC2 6220_NRF)	0.122	Spectrophotometric assay (OD580-OD600)	0.28	Training	0.0659	-0.0639	-0.4556	-0.3319	0.0972	-0.3773	-0.3049	-0.1009	-0.0952	-0.1478	0.3272	-0.6924																		1	1	1	1	1	1	1	1	1
CHEMBL4461432	CC1=C(c2nc(C)no2)N2C(=O)[C@@H](NC(=O)COc3ccc(C(F)(F)F)cc3)[C@H]2SC1	3d	'='	11574.9	0.08	-1	Mtb (MC2 6220_NRF)	0.122	Spectrophotometric assay (OD580-OD600)	0.28	Training	0.2731	0.2899	-0.3997	0.0049	-0.0277	0.078	-0.1895	0.3794	0.4019	1.6442	-0.0728	-0.0448																		1	1	1	1	1	1	1	1	1
CHEMBL3264882	CCCc1cc(=O)oc2c1c1c(c3oc([N+](=O)[O-])cc32)C=CC(c2ccccc2)O1	3d	'='	14873.9	0.08	-1	Mtb (MC2 6220_NRF)	0.122	Spectrophotometric assay (OD580-OD600)	0.28	Training	0.0659	-0.0639	0.1263	0.059	-0.1525	0.4195	0.7421	-0.1009	-0.0952	-0.1478	-0.0783	0.4019																		1	1	1	1	1	1	1	1	1
CHEMBL3264846	CCCc1cc(=O)oc2c3c(c4c(c12)OC(C)(C)C=C4)OC(OC(C)=O)C3=O	3d	'='	15609.6	0.08	-1	Mtb (MC2 6220_NRF)	0.122	Spectrophotometric assay (OD580-OD600)	0.28	Training	0.0659	-0.0639	-0.5938	-0.3319	0.222	-0.0358	-0.3435	-0.1009	-0.0952	-0.1478	0.3373	-0.1909																		1	1	1	1	1	1	1	1	1
CHEMBL3264891	CCCc1cc(=O)oc2c3c(c4cc([N+](=O)[O-])oc4c12)OC(C)CC3=O	3d	'='	16791.7	0.08	-1	Mtb (MC2 6220_NRF)	0.122	Spectrophotometric assay (OD580-OD600)	0.28	Training	0.0659	-0.0639	0.1264	0.059	-0.0277	0.078	0.7686	-0.1009	-0.0952	-0.1478	0.076	-0.0221																		1	1	1	1	1	1	1	1	1
CHEMBL4439368	CC1=C(c2nc(C)no2)N2C(=O)[C@@H](NC(=O)COc3ccc(C)cc3)[C@H]2SC1	3d	'='	18528.7	0.08	-1	Mtb (MC2 6220_NRF)	0.122	Spectrophotometric assay (OD580-OD600)	0.28	Training	0.0659	-0.0639	-0.405	0.0049	0.0972	0.078	-0.1982	-0.1009	-0.0952	-0.1478	0.0282	-0.0731																		1	1	1	1	1	1	1	1	1
CHEMBL4453098	CCCc1noc(C2=C(C)CS[C@@H]3[C@H](NC(=O)COc4ccc(C)cc4)C(=O)N23)n1	3d	'='	33394.8	0.08	-1	Mtb (MC2 6220_NRF)	0.122	Spectrophotometric assay (OD580-OD600)	0.28	Test	0.0659	-0.0639	-0.405	0.0049	0.0972	0.078	-0.2086	-0.1009	-0.0952	-0.1478	0.1615	-0.064																		1	1	1	1	1	1	1	1	1
CHEMBL4445112	COc1ccc(OCC(=O)N[C@@H]2C(=O)N3C(c4nc(C)no4)=C(C)CS[C@H]23)cc1	3d	'='	34985.4	0.08	-1	Mtb (MC2 6220_NRF)	0.122	Spectrophotometric assay (OD580-OD600)	0.28	Training	0.0659	-0.0639	-0.4011	0.0049	0.1362	0.078	-0.1872	-0.1009	-0.0952	-0.1478	0.139	-0.0529																		1	1	1	1	1	1	1	1	1
CHEMBL3264827	CCCc1cc(=O)oc2cc(OC3CCN(C(=O)Nc4ccc(F)cc4)CC3)c3c(c12)OC(C)(C)C=C3	3d	'>'	47377.5	0.08	-1	Mtb (MC2 6220_NRF)	0.122	Spectrophotometric assay (OD580-OD600)	0.28	Training	-0.1119	0.0807	-0.4851	-0.3319	0.0972	0.3056	-0.1795	-0.6727	0.0942	0.5637	0.2614	0.2687																		1	1	1	1	1	1	1	1	1
CHEMBL3264874	CCCc1cc(=O)oc2c1c(O)cc1oc([N+](=O)[O-])cc12	3d	'>'	48402.7	0.08	-1	Mtb (MC2 6220_NRF)	0.122	Spectrophotometric assay (OD580-OD600)	0.28	Training	0.0659	-0.0639	0.1224	0.059	-0.1525	0.078	0.7395	-0.1009	-0.0952	-0.1478	-0.0783	-0.0288																		1	1	1	1	1	1	1	1	1
CHEMBL3264489	CCCc1cc(=O)oc2cc(OC(C)C)c3c(c12)OC(C)(C)C=C3	3d	'>'	48719.6	0.08	-1	Mtb (MC2 6220_NRF)	0.122	Spectrophotometric assay (OD580-OD600)	0.28	Test	0.0659	-0.0639	-0.5941	-0.3319	0.3468	-0.0358	-0.3056	-0.1009	-0.0952	-0.1478	0.6778	-0.2024																		1	1	1	1	1	1	1	1	1
CHEMBL3264480	CCCc1cc(=O)oc2c(C(=O)CC)c(N(C)C)c3c(c12)OC(C)(C)C=C3	3d	'>'	48719.8	0.08	-1	Mtb (MC2 6220_NRF)	0.122	Spectrophotometric assay (OD580-OD600)	0.28	Training	0.0659	-0.0639	-0.598	-0.3319	0.5498	-0.0358	-0.3467	-0.1009	-0.0952	-0.1478	0.9733	-0.1704																		1	1	1	1	1	1	1	1	1
CHEMBL3264851	CCCc1cc(=O)oc2cc(N3CCC(O)CC3)c3c(c12)OC(C)(C)C=C3	3d	'>'	48719.8	0.08	-1	Mtb (MC2 6220_NRF)	0.122	Spectrophotometric assay (OD580-OD600)	0.28	Training	0.0659	-0.0639	-0.5767	-0.3319	0.0972	-0.0358	-0.2724	-0.1009	-0.0952	-0.1478	0.2614	-0.2051																		1	1	1	1	1	1	1	1	1
CHEMBL3264484	CCCc1cc(=O)oc2cc(OC(C)=O)c3c(c12)OC(C)(C)C=C3	3d	'>'	48727	0.08	-1	Mtb (MC2 6220_NRF)	0.122	Spectrophotometric assay (OD580-OD600)	0.28	Training	0.0659	-0.0639	-0.5978	-0.3319	0.222	-0.0358	-0.349	-0.1009	-0.0952	-0.1478	0.3373	-0.2087																		1	1	1	1	1	1	1	1	1
CHEMBL3264860	CCCc1cc(=O)oc2cc(NC(=O)c3ccccc3)c3c(c12)OC(C)(C)C=C3	3d	'>'	48786.8	0.08	-1	Mtb (MC2 6220_NRF)	0.122	Spectrophotometric assay (OD580-OD600)	0.28	Test	0.0659	-0.0639	-0.5542	-0.3319	0.0972	0.3056	-0.316	-0.1009	-0.0952	-0.1478	0.2614	0.2267																		1	1	1	1	1	1	1	1	1
CHEMBL3264879	CC1(C)C=Cc2c(c3c(-c4ccccc4)cc(=O)oc3c3cc([N+](=O)[O-])oc23)O1	3d	'='	48798	0.08	-1	Mtb (MC2 6220_NRF)	0.122	Spectrophotometric assay (OD580-OD600)	0.28	Training	0.0659	-0.0639	0.1263	0.059	-0.0277	0.4195	0.772	-0.1009	-0.0952	-0.1478	0.0453	0.3853																		1	1	1	1	1	1	1	1	1
CHEMBL3264825	CCCc1cc(=O)oc2cc(OC3CCCCC3)c3c(c12)OC(C)(C)C=C3	3d	'>'	48850.7	0.08	-1	Mtb (MC2 6220_NRF)	0.122	Spectrophotometric assay (OD580-OD600)	0.28	Training	0.0659	-0.0639	-0.5941	-0.3319	0.0972	-0.0358	-0.3261	-0.1009	-0.0952	-0.1478	0.2614	-0.2053																		1	1	1	1	1	1	1	1	1
CHEMBL3264843	CCCc1cc(=O)oc2cc(NC(C)=O)c3c(c12)OC(C)(C)C=C3	3d	'>'	48872.9	0.08	-1	Mtb (MC2 6220_NRF)	0.122	Spectrophotometric assay (OD580-OD600)	0.28	Training	0.0659	-0.0639	-0.5542	-0.3319	0.222	-0.0358	-0.2603	-0.1009	-0.0952	-0.1478	0.357	-0.2123																		1	1	1	1	1	1	1	1	1
CHEMBL3264493	CCCc1cc(=O)oc2cc(C#Cc3ccc(F)cc3)c3c(c12)OC(C)(C)C=C3	3d	'>'	48913.6	0.08	-1	Mtb (MC2 6220_NRF)	0.122	Spectrophotometric assay (OD580-OD600)	0.28	Test	-0.1113	0.0825	-0.5768	-0.3319	0.0972	0.3056	-0.3601	-0.6727	0.0892	0.5623	0.2614	0.2373																		1	1	1	1	1	1	1	1	1
CHEMBL3264875	CCCc1cc(=O)oc2c1c(-c1ccc(F)cc1)cc1oc([N+](=O)[O-])cc12	3d	'='	49002.3	0.08	-1	Mtb (MC2 6220_NRF)	0.122	Spectrophotometric assay (OD580-OD600)	0.28	Training	-0.1113	0.0897	0.1437	0.059	-0.1525	0.4195	0.7288	-0.6727	0.0896	0.5623	-0.0783	0.4078																		1	1	1	1	1	1	1	1	1
CHEMBL3264481	CCCc1cc(=O)oc2c(C(=O)CC)c(N3CCSCC3)c3c(c12)OC(C)(C)C=C3	3d	'>'	49114.8	0.08	-1	Mtb (MC2 6220_NRF)	0.122	Spectrophotometric assay (OD580-OD600)	0.28	Training	0.0659	-0.0639	-0.5395	-0.3319	0.222	-0.0358	-0.4018	-0.1009	-0.0952	-0.1478	0.4262	-0.1851																		1	1	1	1	1	1	1	1	1
CHEMBL3264492	CCCc1cc(=O)oc2cc(OCC(=O)NCCc3ccccc3)c3c(c12)OC(C)(C)C=C3	3d	'>'	49158.7	0.08	-1	Mtb (MC2 6220_NRF)	0.122	Spectrophotometric assay (OD580-OD600)	0.28	Training	0.0659	-0.0639	-0.5502	-0.3319	0.0972	0.3056	-0.2431	-0.1009	-0.0952	-0.1478	0.2614	0.2397																		1	1	1	1	1	1	1	1	1
CHEMBL3264858	CCCc1cc(=O)oc2cc(N3CCN(C(=O)NCc4ccccc4)CC3)c3c(c12)OC(C)(C)C=C3	3d	'>'	49220.7	0.08	-1	Mtb (MC2 6220_NRF)	0.122	Spectrophotometric assay (OD580-OD600)	0.28	Test	0.0659	-0.0639	-0.5103	-0.3319	0.0972	0.3056	-0.1904	-0.1009	-0.0952	-0.1478	0.2614	0.235																		1	1	1	1	1	1	1	1	1
CHEMBL3264482	CCCc1cc(=O)oc2c(C(=O)CC)c(N3CCN(c4ccccn4)CC3)c3c(c12)OC(C)(C)C=C3	3d	'>'	49220.7	0.08	-1	Mtb (MC2 6220_NRF)	0.122	Spectrophotometric assay (OD580-OD600)	0.28	Training	0.0659	-0.0639	-0.5949	-0.1998	0.222	0.2487	-0.3515	-0.1009	-0.0952	-0.1478	0.4262	0.1929																		1	1	1	1	1	1	1	1	1
CHEMBL3264483	CCCc1cc(=O)oc2c(C(=O)CC)c(N3CCN(c4ccncc4)CC3)c3c(c12)OC(C)(C)C=C3	3d	'>'	49220.7	0.08	-1	Mtb (MC2 6220_NRF)	0.122	Spectrophotometric assay (OD580-OD600)	0.28	Training	0.0659	-0.0639	-0.5949	-0.1998	0.222	0.2487	-0.362	-0.1009	-0.0952	-0.1478	0.4262	0.1962																		1	1	1	1	1	1	1	1	1
CHEMBL3264898	CCCc1cc(=O)oc2c3c(cc(OCCN4CCOCC4)c12)O[C@H]([N+](=O)[O-])[C@H]3C(C)C	3d	'>'	49272.1	0.08	-1	Mtb (MC2 6220_NRF)	0.122	Spectrophotometric assay (OD580-OD600)	0.28	Training	0.0659	-0.0639	0.1303	0.059	0.0972	-0.0358	0.7583	-0.1009	-0.0952	-0.1478	0.38	-0.1936																		1	1	1	1	1	1	1	1	1
CHEMBL3264494	CCCc1cc(=O)oc2cc(C#CCO)c3c(c12)OC(C)(C)C=C3	3d	'>'	49324.9	0.08	-1	Mtb (MC2 6220_NRF)	0.122	Spectrophotometric assay (OD580-OD600)	0.28	Test	0.0659	-0.0639	-0.5768	-0.3319	0.0972	-0.0358	-0.3385	-0.1009	-0.0952	-0.1478	0.2614	-0.2237																		1	1	1	1	1	1	1	1	1
CHEMBL3264828	CCCc1cc(=O)oc2cc(OCCCO)c3c(c12)OC(C)(C)C=C3	3d	'>'	49359.8	0.08	-1	Mtb (MC2 6220_NRF)	0.122	Spectrophotometric assay (OD580-OD600)	0.28	Training	0.0659	-0.0639	-0.5728	-0.3319	0.0972	-0.0358	-0.2655	-0.1009	-0.0952	-0.1478	0.2614	-0.199																		1	1	1	1	1	1	1	1	1
CHEMBL3264830	CCCc1cc(=O)oc2cc(C#Cc3ccc(C)cc3)c3c(c12)OC(C)(C)C=C3	3d	'>'	49417.4	0.08	-1	Mtb (MC2 6220_NRF)	0.122	Spectrophotometric assay (OD580-OD600)	0.28	Training	0.0659	-0.0639	-0.5981	-0.3319	0.222	0.3056	-0.3498	-0.1009	-0.0952	-0.1478	0.3624	0.2157																		1	1	1	1	1	1	1	1	1
CHEMBL3264838	CCCc1cc(=O)oc2cc(N3CCN(C(=O)Nc4ccc(F)c(Cl)c4)CC3)c3c(c12)OC(C)(C)C=C3	3d	'>'	49428.7	0.08	-1	Mtb (MC2 6220_NRF)	0.122	Spectrophotometric assay (OD580-OD600)	0.28	Training	-0.1268	0.5101	-0.3776	-0.3319	0.0972	0.3056	-0.1702	0.555	0.5555	0.6021	0.2614	0.3573																		1	1	1	1	1	1	1	1	1
CHEMBL3264899	CCCc1cc(=O)oc2c1c(OCCN1CCOCC1)cc1oc([N+](=O)[O-])c(C(C)C)c12	3d	'>'	49496	0.08	-1	Mtb (MC2 6220_NRF)	0.122	Spectrophotometric assay (OD580-OD600)	0.28	Test	0.0659	-0.0639	0.1303	0.059	0.0972	0.078	0.7401	-0.1009	-0.0952	-0.1478	0.321	-0.0017																		1	1	1	1	1	1	1	1	1
CHEMBL3264857	CCCc1cc(=O)oc2cc(N3CCN(C(=O)Nc4ccccc4Oc4ccccc4)CC3)c3c(c12)OC(C)(C)C=C3	3d	'>'	49498.8	0.08	-1	Mtb (MC2 6220_NRF)	0.122	Spectrophotometric assay (OD580-OD600)	0.28	Training	0.0659	-0.0639	-0.5063	-0.3319	0.0972	0.6471	-0.1735	-0.1009	-0.0952	-0.1478	0.2614	0.6828																		1	1	1	1	1	1	1	1	1
CHEMBL3264824	CCCc1cc(=O)oc2cc(OCCN3CCCC3)c3c(c12)OC(C)(C)C=C3	3d	'>'	49545	0.08	-1	Mtb (MC2 6220_NRF)	0.122	Spectrophotometric assay (OD580-OD600)	0.28	Training	0.0659	-0.0639	-0.5941	-0.3319	0.0972	-0.0358	-0.3345	-0.1009	-0.0952	-0.1478	0.2614	-0.199																		1	1	1	1	1	1	1	1	1
CHEMBL3264841	CCCc1cc(=O)oc2cc(N3CCN(C(=O)Nc4ccc(OC)cc4)CC3)c3c(c12)OC(C)(C)C=C3	3d	'>'	49642.6	0.08	-1	Mtb (MC2 6220_NRF)	0.122	Spectrophotometric assay (OD580-OD600)	0.28	Training	0.0659	-0.0639	-0.5063	-0.3319	0.2611	0.3056	-0.1708	-0.1009	-0.0952	-0.1478	0.4732	0.2676																		1	1	1	1	1	1	1	1	1
CHEMBL3264863	CCCc1cc(=O)oc2c3c(c4c(c12)OC(C)(C)C=C4)OC(O)C3=O	3d	'='	49656.8	0.08	-1	Mtb (MC2 6220_NRF)	0.122	Spectrophotometric assay (OD580-OD600)	0.28	Test	0.0659	-0.0639	-0.5727	-0.3319	0.0972	-0.0358	-0.3147	-0.1009	-0.0952	-0.1478	0.2614	-0.1896																		1	1	1	1	1	1	1	1	1
CHEMBL3264844	CCCc1cc(=O)oc2cc(NC(=O)Nc3ccc(F)cc3)c3c(c12)OC(C)(C)C=C3	3d	'>'	49708.8	0.08	-1	Mtb (MC2 6220_NRF)	0.122	Spectrophotometric assay (OD580-OD600)	0.28	Training	-0.1119	0.081	-0.4891	-0.3319	0.0972	0.3056	-0.2604	-0.6727	0.0943	0.5637	0.2614	0.2616																		1	1	1	1	1	1	1	1	1
CHEMBL3264490	CCCc1cc(=O)oc2cc(OC3CCN(C(=O)NCc4ccccc4)CC3)c3c(c12)OC(C)(C)C=C3	3d	'>'	49740.4	0.08	-1	Mtb (MC2 6220_NRF)	0.122	Spectrophotometric assay (OD580-OD600)	0.28	Training	0.0659	-0.0639	-0.5064	-0.3319	0.0972	0.3056	-0.1779	-0.1009	-0.0952	-0.1478	0.2614	0.2348																		1	1	1	1	1	1	1	1	1
CHEMBL3264834	CCCc1cc(=O)oc2cc(Nc3ccccc3)c3c(c12)OC(C)(C)C=C3	3d	'>'	49800.8	0.08	-1	Mtb (MC2 6220_NRF)	0.122	Spectrophotometric assay (OD580-OD600)	0.28	Training	0.0659	-0.0639	-0.5813	-0.3319	0.0972	0.3056	-0.323	-0.1009	-0.0952	-0.1478	0.2614	0.2204																		1	1	1	1	1	1	1	1	1
CHEMBL3264854	CCCc1cc(=O)oc2cc(N3CCN(C(=O)Nc4ccc(C(F)(F)F)cc4)CC3)c3c(c12)OC(C)(C)C=C3	3d	'>'	49855.1	0.08	-1	Mtb (MC2 6220_NRF)	0.122	Spectrophotometric assay (OD580-OD600)	0.28	Test	0.2731	0.2944	-0.505	-0.3319	0.0972	0.3056	-0.1731	0.3794	0.4015	1.6442	0.2614	0.2757																		1	1	1	1	1	1	1	1	1
CHEMBL3264488	CCCc1cc(=O)oc2cc(OCC3CC3)c3c(c12)OC(C)(C)C=C3	3d	'>'	49938.3	0.08	-1	Mtb (MC2 6220_NRF)	0.122	Spectrophotometric assay (OD580-OD600)	0.28	Training	0.0659	-0.0639	-0.5941	-0.3319	0.0972	-0.0358	-0.3376	-0.1009	-0.0952	-0.1478	0.2614	-0.2007																		1	1	1	1	1	1	1	1	1
CHEMBL3264831	CCCc1cc(=O)oc2cc(C#Cc3ccc(OC)cc3)c3c(c12)OC(C)(C)C=C3	3d	'>'	49941.3	0.08	-1	Mtb (MC2 6220_NRF)	0.122	Spectrophotometric assay (OD580-OD600)	0.28	Training	0.0659	-0.0639	-0.5941	-0.3319	0.2611	0.3056	-0.3389	-0.1009	-0.0952	-0.1478	0.4732	0.2359																		1	1	1	1	1	1	1	1	1
CHEMBL3264821	CCCc1cc(=O)oc2cc(OC)c3c(c12)OC(C)(C)C=C3	3d	'>'	49941.7	0.08	-1	Mtb (MC2 6220_NRF)	0.122	Spectrophotometric assay (OD580-OD600)	0.28	Training	0.0659	-0.0639	-0.5941	-0.3319	0.2611	-0.0358	-0.3424	-0.1009	-0.0952	-0.1478	0.4731	-0.1853																		1	1	1	1	1	1	1	1	1
CHEMBL3264839	CCCc1cc(=O)oc2cc(N3CCN(C(=O)NC4CCCCC4)CC3)c3c(c12)OC(C)(C)C=C3	3d	'>'	50039.6	0.08	-1	Mtb (MC2 6220_NRF)	0.122	Spectrophotometric assay (OD580-OD600)	0.28	Test	0.0659	-0.0639	-0.5103	-0.3319	0.0972	-0.0358	-0.1363	-0.1009	-0.0952	-0.1478	0.2614	-0.2051																		1	1	1	1	1	1	1	1	1
CHEMBL3264823	CCCc1cc(=O)oc2cc(OCCN3CCOCC3)c3c(c12)OC(C)(C)C=C3	3d	'>'	50063.8	0.08	-1	Mtb (MC2 6220_NRF)	0.122	Spectrophotometric assay (OD580-OD600)	0.28	Training	0.0659	-0.0639	-0.5901	-0.3319	0.0972	-0.0358	-0.3018	-0.1009	-0.0952	-0.1478	0.2614	-0.199																		1	1	1	1	1	1	1	1	1
CHEMBL3264864	CCCc1cc(=O)oc2c(C(=O)N3CCOCC3)c(O)c3c(c12)OC(C)(C)C=C3	3d	'>'	50070.1	0.08	-1	Mtb (MC2 6220_NRF)	0.122	Spectrophotometric assay (OD580-OD600)	0.28	Training	0.0659	-0.0639	-0.5502	-0.3319	0.0972	-0.0358	-0.201	-0.1009	-0.0952	-0.1478	0.2614	-0.1769																		1	1	1	1	1	1	1	1	1
CHEMBL3264819	CCCc1cc(=O)oc2c(C(=O)CC)c(N3CCN(Cc4ccc(F)cc4)CC3)c3c(c12)OC(C)(C)C=C3	3d	'='	50132.1	0.08	-1	Mtb (MC2 6220_NRF)	0.122	Spectrophotometric assay (OD580-OD600)	0.28	Training	-0.1119	0.0806	-0.5766	-0.3319	0.222	0.3056	-0.3608	-0.6727	0.0943	0.5637	0.4262	0.2904																		1	1	1	1	1	1	1	1	1
CHEMBL3264855	CCCc1cc(=O)oc2cc(N3CCN(C(=O)Nc4ccc(C#N)cc4)CC3)c3c(c12)OC(C)(C)C=C3	3d	'>'	50142.4	0.08	-1	Mtb (MC2 6220_NRF)	0.122	Spectrophotometric assay (OD580-OD600)	0.28	Test	0.0659	-0.0639	-0.5073	-0.3319	0.0972	0.3056	-0.1767	-0.1009	-0.0952	-0.1478	0.2614	0.2335																		1	1	1	1	1	1	1	1	1
CHEMBL3264859	CCCc1cc(=O)oc2cc(N3CCN(C(=O)C(C)CC)CC3)c3c(c12)OC(C)(C)C=C3	3d	'>'	50163	0.08	-1	Mtb (MC2 6220_NRF)	0.122	Spectrophotometric assay (OD580-OD600)	0.28	Training	0.0659	-0.0639	-0.5542	-0.3319	0.3468	-0.0358	-0.2301	-0.1009	-0.0952	-0.1478	0.6156	-0.2051																		1	1	1	1	1	1	1	1	1
CHEMBL3264833	CCCc1cc(=O)oc2cc(C#CCOc3ccc(F)cc3)c3c(c12)OC(C)(C)C=C3	3d	'>'	50184	0.08	-1	Mtb (MC2 6220_NRF)	0.122	Spectrophotometric assay (OD580-OD600)	0.28	Training	-0.1119	0.0773	-0.5728	-0.3319	0.0972	0.3056	-0.3524	-0.6727	0.0954	0.5637	0.2614	0.2622																		1	1	1	1	1	1	1	1	1
CHEMBL3264905	CCCc1cc(=O)oc2c3c(cc(OCCN4CCOCC4)c12)O[C@H]([N+](=O)[O-])[C@H]3C	3d	'>'	50185.2	0.08	-1	Mtb (MC2 6220_NRF)	0.122	Spectrophotometric assay (OD580-OD600)	0.28	Training	0.0659	-0.0639	0.1303	0.059	-0.0277	-0.0358	0.7628	-0.1009	-0.0952	-0.1478	0.0374	-0.1862																		1	1	1	1	1	1	1	1	1
CHEMBL3264862	CCCc1cc(=O)oc2c3c(c4c(c12)OC(C)(C)C=C4)OC(C)(OC(C)=O)C3=O	3d	'>'	50199.5	0.08	-1	Mtb (MC2 6220_NRF)	0.122	Spectrophotometric assay (OD580-OD600)	0.28	Test	0.0659	-0.0639	-0.5938	-0.3319	0.3468	-0.0358	-0.3326	-0.1009	-0.0952	-0.1478	0.4249	-0.1952																		1	1	1	1	1	1	1	1	1
CHEMBL3264840	CCCc1cc(=O)oc2cc(N3CCN(C(=O)Nc4ccc(OC(F)(F)F)cc4)CC3)c3c(c12)OC(C)(C)C=C3	3d	'>'	50217.9	0.08	-1	Mtb (MC2 6220_NRF)	0.122	Spectrophotometric assay (OD580-OD600)	0.28	Training	1.5083	0.1925	-0.4865	-0.3319	0.0972	0.3056	-0.1556	1.239	0.3619	1.7596	0.2614	0.2462																		1	1	1	1	1	1	1	1	1
CHEMBL3264866	Cc1c(Cc2ccccc2)c(=O)oc2c1c1c(c3oc([N+](=O)[O-])cc32)C=CC(C)(C)O1	3d	'>'	50309	0.08	-1	Mtb (MC2 6220_NRF)	0.122	Spectrophotometric assay (OD580-OD600)	0.28	Training	0.0659	-0.0639	0.1263	0.059	0.0972	0.4195	0.7718	-0.1009	-0.0952	-0.1478	0.1172	0.3954																		1	1	1	1	1	1	1	1	1
CHEMBL3264486	CCCc1cc(=O)oc2cc(OCCN3CCCCC3)c3c(c12)OC(C)(C)C=C3	3d	'>'	50311.9	0.08	-1	Mtb (MC2 6220_NRF)	0.122	Spectrophotometric assay (OD580-OD600)	0.28	Training	0.0659	-0.0639	-0.5941	-0.3319	0.0972	-0.0358	-0.3345	-0.1009	-0.0952	-0.1478	0.2614	-0.199																		1	1	1	1	1	1	1	1	1
CHEMBL3264820	CCCc1cc(=O)oc2c(C(=O)CC)c(N3CCN(c4ccc(OC)cc4)CC3)c3c(c12)OC(C)(C)C=C3	3d	'>'	50325.2	0.08	-1	Mtb (MC2 6220_NRF)	0.122	Spectrophotometric assay (OD580-OD600)	0.28	Test	0.0659	-0.0639	-0.594	-0.3319	0.3859	0.3056	-0.3399	-0.1009	-0.0952	-0.1478	0.638	0.2956																		1	1	1	1	1	1	1	1	1
CHEMBL3264885	CCCC1CC(=O)Oc2c1c1c(c3oc([N+](=O)[O-])cc23)C=CC(C)(C)O1	3d	'>'	50369.4	0.08	-1	Mtb (MC2 6220_NRF)	0.122	Spectrophotometric assay (OD580-OD600)	0.28	Training	0.0659	-0.0639	0.1263	0.059	0.0972	0.078	0.7724	-0.1009	-0.0952	-0.1478	0.2647	-0.0296																		1	1	1	1	1	1	1	1	1
CHEMBL3264856	CCCc1cc(=O)oc2cc(N3CCN(C(=O)Nc4ccc(C(C)C)cc4)CC3)c3c(c12)OC(C)(C)C=C3	3d	'>'	50421.8	0.08	-1	Mtb (MC2 6220_NRF)	0.122	Spectrophotometric assay (OD580-OD600)	0.28	Training	0.0659	-0.0639	-0.5103	-0.3319	0.3468	0.3056	-0.1817	-0.1009	-0.0952	-0.1478	0.6606	0.2572																		1	1	1	1	1	1	1	1	1
CHEMBL3264485	CCCc1cc(=O)oc2cc(OC(=O)/C=C/c3ccccc3)c3c(c12)OC(C)(C)C=C3	3d	'>'	50423.8	0.08	-1	Mtb (MC2 6220_NRF)	0.122	Spectrophotometric assay (OD580-OD600)	0.28	Training	0.0659	-0.0639	-0.5978	-0.3319	0.0972	0.3056	-0.3502	-0.1009	-0.0952	-0.1478	0.2614	0.2206																		1	1	1	1	1	1	1	1	1
CHEMBL3264842	CCCCCCCNC(=O)N1CCN(c2cc3oc(=O)cc(CCC)c3c3c2C=CC(C)(C)O3)CC1	3d	'>'	50437.8	0.08	-1	Mtb (MC2 6220_NRF)	0.122	Spectrophotometric assay (OD580-OD600)	0.28	Test	0.0659	-0.0639	-0.5103	-0.3319	0.222	-0.0358	-0.1532	-0.1009	-0.0952	-0.1478	0.4856	-0.2051																		1	1	1	1	1	1	1	1	1
CHEMBL3264829	CCCc1cc(=O)oc2cc(OCCc3cccs3)c3c(c12)OC(C)(C)C=C3	3d	'>'	50440.1	0.08	-1	Mtb (MC2 6220_NRF)	0.122	Spectrophotometric assay (OD580-OD600)	0.28	Training	0.0659	-0.0639	-0.5356	-0.3319	0.0972	0.1918	-0.3706	-0.1009	-0.0952	-0.1478	0.2614	0.1611																		1	1	1	1	1	1	1	1	1
CHEMBL3264892	Cc1cc(=O)oc2cc(NC(=O)c3ccc([N+](=O)[O-])o3)c3c(c12)OC(C)(C)C=C3	3d	'>'	50459.2	0.08	-1	Mtb (MC2 6220_NRF)	0.122	Spectrophotometric assay (OD580-OD600)	0.28	Training	0.0659	-0.0639	0.1702	0.059	0.0972	0.1918	0.8161	-0.1009	-0.0952	-0.1478	0.1451	0.1232																		1	1	1	1	1	1	1	1	1
CHEMBL3264491	CCCc1cc(=O)oc2cc(OCc3ccccc3)c3c(c12)OC(C)(C)C=C3	3d	'>'	50471.5	0.08	-1	Mtb (MC2 6220_NRF)	0.122	Spectrophotometric assay (OD580-OD600)	0.28	Training	0.0659	-0.0639	-0.5941	-0.3319	0.0972	0.3056	-0.3436	-0.1009	-0.0952	-0.1478	0.2614	0.2397																		1	1	1	1	1	1	1	1	1
CHEMBL3264861	CCCc1cc(=O)oc2cc(NC(=O)Nc3cccc4ccccc34)c3c(c12)OC(C)(C)C=C3	3d	'>'	50601.7	0.08	-1	Mtb (MC2 6220_NRF)	0.122	Spectrophotometric assay (OD580-OD600)	0.28	Test	0.0659	-0.0639	-0.5104	-0.3319	0.0972	0.5333	-0.2585	-0.1009	-0.0952	-0.1478	0.2614	0.5103																		1	1	1	1	1	1	1	1	1
CHEMBL3264849	CCCc1cc(=O)oc2cc(NCc3ccccc3)c3c(c12)OC(C)(C)C=C3	3d	'>'	50603.2	0.08	-1	Mtb (MC2 6220_NRF)	0.122	Spectrophotometric assay (OD580-OD600)	0.28	Training	0.0659	-0.0639	-0.5813	-0.3319	0.0972	0.3056	-0.3313	-0.1009	-0.0952	-0.1478	0.2614	0.2338																		1	1	1	1	1	1	1	1	1
CHEMBL3264826	CCCc1cc(=O)oc2cc(OCC=C(C)C)c3c(c12)OC(C)(C)C=C3	3d	'>'	50782.9	0.08	-1	Mtb (MC2 6220_NRF)	0.122	Spectrophotometric assay (OD580-OD600)	0.28	Training	0.0659	-0.0639	-0.5941	-0.3319	0.3468	-0.0358	-0.3406	-0.1009	-0.0952	-0.1478	0.6167	-0.2007																		1	1	1	1	1	1	1	1	1
CHEMBL3264835	CCCc1cc(=O)oc2cc(NCc3cccc(F)c3)c3c(c12)OC(C)(C)C=C3	3d	'>'	50831.1	0.08	-1	Mtb (MC2 6220_NRF)	0.122	Spectrophotometric assay (OD580-OD600)	0.28	Training	-0.0831	0.0944	-0.56	-0.3319	0.0972	0.3056	-0.3414	-0.6615	0.0949	0.5749	0.2614	0.2723																		1	1	1	1	1	1	1	1	1
CHEMBL3264850	CCCc1cc(=O)oc2cc(NCc3ccc(F)cc3)c3c(c12)OC(C)(C)C=C3	3d	'>'	50831.1	0.08	-1	Mtb (MC2 6220_NRF)	0.122	Spectrophotometric assay (OD580-OD600)	0.28	Test	-0.1119	0.0809	-0.56	-0.3319	0.0972	0.3056	-0.3416	-0.6727	0.0942	0.5637	0.2614	0.2718																		1	1	1	1	1	1	1	1	1
CHEMBL3264837	CCCc1cc(=O)oc2cc(N3CCN(C(=O)Nc4ccc(F)cc4)CC3)c3c(c12)OC(C)(C)C=C3	3d	'>'	50858.5	0.08	-1	Mtb (MC2 6220_NRF)	0.122	Spectrophotometric assay (OD580-OD600)	0.28	Training	-0.1119	0.0808	-0.489	-0.3319	0.0972	0.3056	-0.192	-0.6727	0.0942	0.5637	0.2614	0.2689																		1	1	1	1	1	1	1	1	1
CHEMBL3264881	CCCc1c(F)c(=O)oc2c1c1c(c3oc([N+](=O)[O-])cc32)C=CC(C)(C)O1	3d	'='	50891.9	0.08	-1	Mtb (MC2 6220_NRF)	0.122	Spectrophotometric assay (OD580-OD600)	0.28	Training	-0.1495	0.1876	0.1476	0.059	0.0972	0.078	0.782	0.4579	0.1155	0.6399	0.2614	-0.0386																		1	1	1	1	1	1	1	1	1
CHEMBL3264878	Cc1cc(=O)oc2cc(-c3ccc([N+](=O)[O-])o3)c3c(c12)OC(C)(C)C=C3	3d	'>'	50943.9	0.08	-1	Mtb (MC2 6220_NRF)	0.122	Spectrophotometric assay (OD580-OD600)	0.28	Training	0.0659	-0.0639	0.1263	0.059	0.0972	0.1918	0.7766	-0.1009	-0.0952	-0.1478	0.1451	0.1072																		1	1	1	1	1	1	1	1	1
CHEMBL3264495	CCCc1cc(=O)oc2c(C(=O)CC)c(N3CCOCC3)c3c(c12)OC(C)(C)C=C3	3d	'>'	51032.8	0.08	-1	Mtb (MC2 6220_NRF)	0.122	Spectrophotometric assay (OD580-OD600)	0.28	Test	0.0659	-0.0639	-0.594	-0.3319	0.222	-0.0358	-0.3157	-0.1009	-0.0952	-0.1478	0.4262	-0.1851																		1	1	1	1	1	1	1	1	1
CHEMBL3264852	CCCc1cc(=O)oc2cc(N(C)C)c3c(c12)OC(C)(C)C=C3	3d	'>'	51053	0.08	-1	Mtb (MC2 6220_NRF)	0.122	Spectrophotometric assay (OD580-OD600)	0.28	Training	0.0659	-0.0639	-0.5981	-0.3319	0.425	-0.0358	-0.3501	-0.1009	-0.0952	-0.1478	0.8087	-0.1904																		1	1	1	1	1	1	1	1	1
CHEMBL3264845	CCCc1cc(=O)oc2cc(NC(=O)c3cnccn3)c3c(c12)OC(C)(C)C=C3	3d	'>'	51094.7	0.08	-1	Mtb (MC2 6220_NRF)	0.122	Spectrophotometric assay (OD580-OD600)	0.28	Training	0.0659	-0.0639	-0.5481	-0.0676	0.0972	0.1918	-0.3258	-0.1009	-0.0952	-0.1478	0.2614	0.1016																		1	1	1	1	1	1	1	1	1
CHEMBL3264836	CCCc1cc(=O)oc2cc(N3CCSCC3)c3c(c12)OC(C)(C)C=C3	3d	'>'	51144	0.08	-1	Mtb (MC2 6220_NRF)	0.122	Spectrophotometric assay (OD580-OD600)	0.28	Training	0.0659	-0.0639	-0.5396	-0.3319	0.0972	-0.0358	-0.4052	-0.1009	-0.0952	-0.1478	0.2614	-0.2051																		1	1	1	1	1	1	1	1	1
CHEMBL3264832	CCCc1cc(=O)oc2cc(C#Cc3ccccn3)c3c(c12)OC(C)(C)C=C3	3d	'>'	51152.3	0.08	-1	Mtb (MC2 6220_NRF)	0.122	Spectrophotometric assay (OD580-OD600)	0.28	Test	0.0659	-0.0639	-0.595	-0.1998	0.0972	0.2487	-0.3535	-0.1009	-0.0952	-0.1478	0.2614	0.1371																		1	1	1	1	1	1	1	1	1
CHEMBL3264822	CCCc1cc(=O)oc2cc(OC(=O)c3ccccc3)c3c(c12)OC(C)(C)C=C3	3d	'>'	51224.3	0.08	-1	Mtb (MC2 6220_NRF)	0.122	Spectrophotometric assay (OD580-OD600)	0.28	Training	0.0659	-0.0639	-0.5978	-0.3319	0.0972	0.3056	-0.3504	-0.1009	-0.0952	-0.1478	0.2614	0.2314																		1	1	1	1	1	1	1	1	1
CHEMBL3264847	CCCc1cc(=O)oc2c(C(=O)O)c(O)c3c(c12)OC(C)(C)C=C3	3d	'>'	51462.1	0.08	-1	Mtb (MC2 6220_NRF)	0.122	Spectrophotometric assay (OD580-OD600)	0.28	Training	0.0659	-0.0639	-0.5979	-0.3319	0.0972	-0.0358	-0.3491	-0.1009	-0.0952	-0.1478	0.2614	-0.1677																		1	1	1	1	1	1	1	1	1
CHEMBL3264487	CCCc1cc(=O)oc2cc(OC3CCCC3)c3c(c12)OC(C)(C)C=C3	3d	'>'	64889.3	0.08	-1	Mtb (MC2 6220_NRF)	0.122	Spectrophotometric assay (OD580-OD600)	0.28	Training	0.0659	-0.0639	-0.5941	-0.3319	0.0972	-0.0358	-0.3261	-0.1009	-0.0952	-0.1478	0.2614	-0.2053																		1	1	1	1	1	1	1	1	1
CHEMBL1727	CC1=C(C(=O)O)N2C(=O)[C@@H](NC(=O)[C@H](N)c3ccccc3)[C@H]2SC1	3d	'='	97841.1	0.08	-1	Mtb (MC2 6220_RF)	0.062	Spectrophotometric assay (OD580-OD600)	0.28	Test	0.0659	-0.0639	-0.4066	-0.3319	-0.0493	-0.0973	-0.7214	-0.1009	-0.0952	-0.1478	-0.1556	-0.2496																		1	1	1	1	1	1	1	1	1
CHEMBL3264904	CCCc1cc(=O)oc2c1c(OCCN1CCOCC1)cc1[nH]c([N+](=O)[O-])cc12	3d	'>'	124558	0.08	-1	Mtb (MC2 6220_NRF)	0.122	Spectrophotometric assay (OD580-OD600)	0.28	Training	0.0659	-0.0639	0.1432	0.059	-0.1525	0.078	0.82	-0.1009	-0.0952	-0.1478	-0.0783	-0.0402																		1	1	1	1	1	1	1	1	1
CHEMBL4565205	CCCCOc1ccc(CCC(=O)N[C@@H]2C(=O)N3C(c4nc(C)no4)=C(C)CS[C@H]23)cc1	3d	'='	130013	0.08	-1	Mtb (MC2 6220_NRF)	0.122	Spectrophotometric assay (OD580-OD600)	0.28	Training	0.0659	-0.0639	-0.405	0.0049	0.0972	0.078	-0.1948	-0.1009	-0.0952	-0.1478	0.1514	-0.0758																		1	1	1	1	1	1	1	1	1
CHEMBL1315615	CCCOC(=O)N[C@@H]1C(=O)N2C(C(=O)OCCC)=C(C)CS[C@H]12	3d	'='	161906	0.08	-1	Mtb (MC2 6220_RF)	0.062	Spectrophotometric assay (OD580-OD600)	0.28	Training	0.0659	-0.0639	-0.4556	-0.3319	0.1285	-0.3404	-0.7639	-0.1009	-0.0952	-0.1478	0.3272	-0.6924																		1	1	1	1	1	1	1	1	1
CHEMBL1727	CC1=C(C(=O)O)N2C(=O)[C@@H](NC(=O)[C@H](N)c3ccccc3)[C@H]2SC1	3d	'='	176598	0.08	-1	Mtb (MC2 6220_NRF)	0.122	Spectrophotometric assay (OD580-OD600)	0.28	Test	0.0659	-0.0639	-0.4066	-0.3319	-0.1525	-0.0358	-0.2452	-0.1009	-0.0952	-0.1478	-0.1556	-0.2496																		1	1	1	1	1	1	1	1	1
CHEMBL3264897	CCCc1cc(=O)oc2c3c(cc(OCCN4CCOCC4)c12)OC(C)([N+](=O)[O-])C3O	3d	'='	230176	0.08	-1	Mtb (MC2 6220_NRF)	0.122	Spectrophotometric assay (OD580-OD600)	0.28	Training	0.0659	-0.0639	0.1517	0.059	-0.0277	-0.0358	0.9218	-0.1009	-0.0952	-0.1478	0.0769	-0.1862																		1	1	1	1	1	1	1	1	1
CHEMBL3264900	CCCc1cc(=O)oc2c1c(OCCN1CCOCC1)cc1oc([N+](=O)[O-])c(CO)c12	3d	'='	231251	0.08	-1	Mtb (MC2 6220_NRF)	0.122	Spectrophotometric assay (OD580-OD600)	0.28	Training	0.0659	-0.0639	0.1517	0.059	-0.1525	0.078	0.7601	-0.1009	-0.0952	-0.1478	-0.0783	0.0044																		1	1	1	1	1	1	1	1	1
CHEMBL2356535	CCCOC(=O)C1=C(C)CS[C@@H]2[C@H](NC(=O)COc3ccccc3)C(=O)N12	3d	'>'	256108	0.08	-1	Mtb (MC2 6220_RF)	0.062	Spectrophotometric assay (OD580-OD600)	0.28	Training	0.0659	-0.0639	-0.4518	-0.3319	0.0396	-0.0973	-0.7276	-0.1009	-0.0952	-0.1478	0.0858	-0.2445																		1	1	1	1	1	1	1	1	1
CHEMBL4536822	CCCOC[C@H]1C(C)=CS[C@@H]2[C@H](NC(=O)COc3ccccc3)C(=O)N12	3d	'>'	265618	0.08	-1	Mtb (MC2 6220_NRF)	0.122	Spectrophotometric assay (OD580-OD600)	0.28	Test	0.0659	-0.0639	-0.4481	-0.3319	-0.0277	-0.0358	-0.1932	-0.1009	-0.0952	-0.1478	0.1007	-0.2445																		1	1	1	1	1	1	1	1	1
CHEMBL4437141	COCC1=C(C)CS[C@@H]2[C@H](NC(=O)COc3ccccc3)C(=O)N12	3d	'>'	287010	0.08	-1	Mtb (MC2 6220_NRF)	0.122	Spectrophotometric assay (OD580-OD600)	0.28	Training	0.0659	-0.0639	-0.4481	-0.3319	0.0114	-0.0358	-0.2177	-0.1009	-0.0952	-0.1478	0.1351	-0.2445																		1	1	1	1	1	1	1	1	1
CHEMBL4558776	CC1=CS[C@@H]2[C@H](NC(=O)COc3ccccc3)C(=O)N2[C@H]1CO	3d	'>'	299043	0.08	-1	Mtb (MC2 6220_NRF)	0.122	Spectrophotometric assay (OD580-OD600)	0.28	Training	0.0659	-0.0639	-0.4308	-0.3319	-0.1525	-0.0358	-0.1671	-0.1009	-0.0952	-0.1478	-0.1407	-0.2445																		1	1	1	1	1	1	1	1	1
CHEMBL3264877	CCCc1cc(=O)oc2c1c1c(c3occc32)C=CC(C)(C)O1	3d	'>'	322217	0.08	-1	Mtb (MC2 6220_NRF)	0.122	Spectrophotometric assay (OD580-OD600)	0.28	Training	0.0659	-0.0639	-0.5941	-0.3319	0.0972	0.078	-0.3412	-0.1009	-0.0952	-0.1478	0.2614	-0.0551																		1	1	1	1	1	1	1	1	1
CHEMBL1698493	CCCN[C@@H]1C(=O)N2C(C(=O)OCCC)=C(C)CS[C@H]12	3d	'>'	335109	0.08	-1	Mtb (MC2 6220_RF)	0.062	Spectrophotometric assay (OD580-OD600)	0.28	Test	0.0659	-0.0639	-0.4829	-0.3319	0.1285	-0.3404	-0.752	-0.1009	-0.0952	-0.1478	0.3272	-0.6924																		1	1	1	1	1	1	1	1	1
CHEMBL7438	O=[N+]([O-])c1cc2ccccc2o1	3d	'>'	613008	0.08	-1	Mtb (MC2 6220_NRF)	0.122	Spectrophotometric assay (OD580-OD600)	0.28	Training	0.0659	-0.0639	0.1221	0.059	-0.2773	0.078	0.739	-0.1009	-0.0952	-0.1478	-0.2943	-0.0799																		1	1	1	1	1	1	1	1	1
CHEMBL4560297	CCN(CC)c1ccc([C@H](c2cc3cc(Br)ccc3nc2OC)[C@@](O)(CCN(C)C)c2cc(OC)nc(OC)c2)cn1	4d	'='	4.6977	0.155	1	Mtb (H37Rv)	0.368	AlamarBlue/Resazurin/MABA method	0.525	Training	-0.223	0.1185	0.0493	0.2093	0.6895	0.1618	-0.1993	0.7532	0.9903	-0.5042	1.1321	0.6067																		1	1	1	1	1	1	1	1	1
CHEMBL4529465	COc1cc([C@](O)(CCN(C)C)[C@@H](c2cc3cc(Br)ccc3nc2OC)c2cccc(OC)c2F)cc(OC)n1	4d	'='	4.88194	0.155	1	Mtb (H37Rv)	0.368	AlamarBlue/Resazurin/MABA method	0.525	Training	-0.4054	0.5044	0.0802	0.0254	0.5403	0.2609	-0.1718	0.9889	1.2672	0.5985	1.0109	0.7745																		1	1	1	1	1	1	1	1	1
CHEMBL4553146	COc1cc([C@](O)(CCN(C)C)[C@@H](c2cc3cc(Br)ccc3nc2OC)c2cc(OC)nc(OC)c2OC)cc(OC)n1	4d	'='	6.0831	0.155	1	Mtb (H37Rv)	0.368	AlamarBlue/Resazurin/MABA method	0.525	Training	-0.223	0.12	0.0606	0.2093	1.1108	0.1618	-0.1871	0.7532	0.9902	-0.5042	1.5413	0.7194																		1	1	1	1	1	1	1	1	1
CHEMBL4543449	COc1cc([C@](O)(CCN(C)C)[C@H](c2cc(OC(C)C)ncc2OC)c2cc3cc(Br)ccc3nc2OC)cc(OC)n1	4d	'<'	6.10137	0.155	1	Mtb (H37Rv)	0.368	AlamarBlue/Resazurin/MABA method	0.525	Training	-0.223	0.1197	0.055	0.2093	0.9747	0.1618	-0.2046	0.7532	0.9902	-0.5042	1.5582	0.6574																		1	1	1	1	1	1	1	1	1
CHEMBL4560236	COc1cc([C@](O)(CCN(C)C)[C@H](c2cc(OC(C)C)cnc2OC)c2cc3cc(Br)ccc3nc2OC)cc(OC)n1	4d	'<'	6.10137	0.155	1	Mtb (H37Rv)	0.368	AlamarBlue/Resazurin/MABA method	0.525	Training	-0.223	0.1196	0.055	0.2093	0.9747	0.1618	-0.1186	0.7532	0.9902	-0.5042	1.5719	0.6547																		1	1	1	1	1	1	1	1	1
CHEMBL4524270	COc1cc([C@](O)(CCN(C)C)[C@@H](c2cc3cc(Br)ccc3nc2OC)c2cccc3c2CCCC3)cc(OC)n1	4d	'<'	6.44548	0.155	1	Mtb (H37Rv)	0.368	AlamarBlue/Resazurin/MABA method	0.525	Training	-0.223	0.1201	0.045	0.0254	0.2551	0.2609	-0.1935	0.7532	0.9902	-0.5042	0.7207	0.7131																		1	1	1	1	1	1	1	1	1
CHEMBL4531693	COc1cc([C@](O)(CCN(C)C)[C@@H](c2cc3cc(Br)ccc3nc2OC)c2cccc3ccoc23)cc(OC)n1	4d	'<'	6.595	0.155	1	Mtb (H37Rv)	0.368	AlamarBlue/Resazurin/MABA method	0.525	Test	-0.223	0.1197	0.0505	0.0254	0.2551	0.4589	-0.1795	0.7532	0.9902	-0.5042	0.7207	0.8984																		1	1	1	1	1	1	1	1	1
CHEMBL4570895	COc1cc([C@](O)(CCN(C)C)[C@H](c2cc(OC(C)C)cnc2OC)c2cc3cc(C#N)ccc3nc2OC)cc(OC)n1	4d	'<'	6.64783	0.155	1	Mtb (H37Rv)	0.368	AlamarBlue/Resazurin/MABA method	0.525	Training	0.1047	-0.6543	-0.1295	0.2093	0.9747	0.1618	-0.1372	-0.438	-0.6447	-0.5217	1.5719	0.3507																		1	1	1	1	1	1	1	1	1
CHEMBL4525464	CCSc1cc([C@H](c2cc3cc(Br)ccc3nc2OC)[C@@](O)(CCN(C)C)c2cc(OC)nc(OC)c2)cc(N(C)C)n1	4d	'='	14.9105	0.155	1	Mtb (H37Rv)	0.368	AlamarBlue/Resazurin/MABA method	0.525	Training	-0.223	0.1206	0.1916	0.2093	1.0427	0.1618	-0.2161	0.7532	0.9903	-0.5042	1.6119	0.6804																		1	1	1	1	1	1	1	1	1
CHEMBL4569529	CCOc1cc([C@H](c2cc3cc(Br)ccc3nc2OC)[C@@](O)(CCN(C)C)c2cc(OC)nc(OC)c2)cc(OC(C)C)n1	4d	'<'	14.9338	0.155	1	Mtb (H37Rv)	0.368	AlamarBlue/Resazurin/MABA method	0.525	Training	-0.223	0.1193	0.055	0.2093	0.9067	0.1618	-0.1584	0.7532	0.9903	-0.5042	1.4884	0.6305																		1	1	1	1	1	1	1	1	1
CHEMBL4534128	CCOc1cc(C(O)(CCN(C)C)C(c2cc3cc(Br)ccc3nc2OC)c2ccnc(OC)c2OC)cc(OC(C)C)n1	4d	'='	14.9338	0.155	1	Mtb (H37Rv)	0.368	AlamarBlue/Resazurin/MABA method	0.525	Test	-0.223	0.1197	0.0603	0.2093	0.9067	0.1618	-0.1554	0.7532	0.9902	-0.5042	1.4982	0.6466																		1	1	1	1	1	1	1	1	1
CHEMBL4564722	COc1cc([C@](O)(CCN(C)C)[C@H](c2cc(OC)nc(OC3CCC3)c2)c2cc3cc(Br)ccc3nc2OC)cc(OC)n1	4d	'='	14.979	0.155	1	Mtb (H37Rv)	0.368	AlamarBlue/Resazurin/MABA method	0.525	Training	-0.223	0.1193	0.055	0.2093	0.5403	0.1618	-0.1605	0.7532	0.9903	-0.5042	1.0011	0.6389																		1	1	1	1	1	1	1	1	1
CHEMBL4542973	COc1cc([C@](O)(CCN(C)C)[C@H](c2cc(SC)nc(SC)c2)c2cc3cc(Br)ccc3nc2OC)cc(OC)n1	4d	'<'	15.1591	0.155	1	Mtb (H37Rv)	0.368	AlamarBlue/Resazurin/MABA method	0.525	Training	-0.223	0.1211	0.212	0.2093	0.8255	0.1618	-0.0365	0.7532	0.9903	-0.5042	1.2511	0.7377																		1	1	1	1	1	1	1	1	1
CHEMBL4537029	COc1cc([C@](O)(CCN(C)C)[C@H](c2cc(OC)c(OC)nc2OC)c2cc3cc(Br)ccc3nc2OC)cc(OC)n1	4d	'<'	15.2077	0.155	1	Mtb (H37Rv)	0.368	AlamarBlue/Resazurin/MABA method	0.525	Training	-0.223	0.1197	0.0606	0.2093	1.1108	0.1618	-0.177	0.7532	0.9902	-0.5042	1.5414	0.7201																		1	1	1	1	1	1	1	1	1
CHEMBL4573364	COc1cc([C@](O)(CCN(C)C)[C@H](c2cc(OC)nc(OC(C)C)c2)c2cc3cc(Br)ccc3nc2OC)cc(OC)n1	4d	'<'	15.2534	0.155	1	Mtb (H37Rv)	0.368	AlamarBlue/Resazurin/MABA method	0.525	Test	-0.223	0.1192	0.055	0.2093	0.9747	0.1618	-0.1247	0.7532	0.9903	-0.5042	1.5719	0.643																		1	1	1	1	1	1	1	1	1
CHEMBL4530411	CCCOc1cc([C@H](c2cc3cc(Br)ccc3nc2OC)[C@@](O)(CCN(C)C)c2cc(OC)nc(OC)c2)cc(OC)n1	4d	'='	15.2534	0.155	1	Mtb (H37Rv)	0.368	AlamarBlue/Resazurin/MABA method	0.525	Training	-0.223	0.1192	0.055	0.2093	0.7575	0.1618	-0.1684	0.7532	0.9903	-0.5042	1.332	0.6461																		1	1	1	1	1	1	1	1	1
CHEMBL4543668	COc1cc([C@](O)(CCN(C)C)[C@H](c2cc(OC)nc(N(C)C)c2)c2cc3cc(Br)ccc3nc2OC)cc(OC)n1	4d	'='	15.6109	0.155	1	Mtb (H37Rv)	0.368	AlamarBlue/Resazurin/MABA method	0.525	Training	-0.223	0.1194	0.0495	0.2093	1.1108	0.1618	-0.1946	0.7532	0.9903	-0.5042	1.6949	0.6596																		1	1	1	1	1	1	1	1	1
CHEMBL4521975	COc1cc([C@H](c2cc3cc(Br)ccc3nc2OC)[C@@](O)(CCN(C)C)c2cc(OC)nc(OC)c2)c(OC)cn1	4d	'<'	15.9352	0.155	1	Mtb (H37Rv)	0.368	AlamarBlue/Resazurin/MABA method	0.525	Training	-0.223	0.1195	0.0603	0.2093	0.8255	0.1618	-0.1797	0.7532	0.9902	-0.5042	1.2609	0.6771																		1	1	1	1	1	1	1	1	1
CHEMBL4519972	COc1cc([C@](O)(CCN(C)C)[C@@H](c2cc3cc(Br)ccc3nc2OC)c2cccc(OC)c2OC)cc(OC)n1	4d	'<'	15.9604	0.155	1	Mtb (H37Rv)	0.368	AlamarBlue/Resazurin/MABA method	0.525	Test	-0.223	0.1196	0.0561	0.0254	0.8255	0.2609	-0.1669	0.7532	0.9902	-0.5042	1.3009	0.7744																		1	1	1	1	1	1	1	1	1
CHEMBL4551182	CCOc1cc([C@H](c2cc3cc(C#N)ccc3nc2OC)[C@@](O)(CCN(C)C)c2cc(OC)nc(OC)c2)cc(OC(C)C)n1	4d	'='	16.2409	0.155	1	Mtb (H37Rv)	0.368	AlamarBlue/Resazurin/MABA method	0.525	Training	0.1047	-0.6543	-0.1295	0.2093	0.9067	0.1618	-0.1769	-0.438	-0.6447	-0.5217	1.4884	0.3264																		1	1	1	1	1	1	1	1	1
CHEMBL4548735	COc1cc([C@](O)(CCN(C)C)[C@@H](c2cc3cc(Br)ccc3nc2OC)c2ccnc(OC)c2F)cc(OC)n1	4d	'<'	16.247	0.155	1	Mtb (H37Rv)	0.368	AlamarBlue/Resazurin/MABA method	0.525	Training	-0.2927	0.4968	0.0844	0.2093	0.5403	0.1618	-0.1712	1.6703	1.2709	0.6396	0.9709	0.6786																		1	1	1	1	1	1	1	1	1
CHEMBL4560398	COc1cc([C@](O)(CCN(C)C)[C@H](c2ccc(OC)c(F)c2)c2cc3cc(Br)ccc3nc2OC)cc(OC)n1	4d	'='	16.2731	0.155	1	Mtb (H37Rv)	0.368	AlamarBlue/Resazurin/MABA method	0.525	Training	-0.397	0.4132	0.0802	0.0254	0.5403	0.2609	-0.1873	0.31	1.2633	0.603	1.0109	0.7725																		1	1	1	1	1	1	1	1	1
CHEMBL4546662	COc1cc([C@](O)(CCN(C)C)[C@@H](c2cc3cc(Br)ccc3nc2OC)c2cccc3c2CCC3)cc(OC)n1	4d	'='	16.4864	0.155	1	Mtb (H37Rv)	0.368	AlamarBlue/Resazurin/MABA method	0.525	Test	-0.223	0.1199	0.045	0.0254	0.2551	0.2609	-0.1935	0.7532	0.9902	-0.5042	0.7207	0.7131																		1	1	1	1	1	1	1	1	1
CHEMBL4534697	COc1cc([C@](O)(CCN(C)C)[C@H](c2cc(OC)c(OC)nc2OC)c2cc3cc(C#N)ccc3nc2OC)cc(OC)n1	4d	'<'	16.5651	0.155	1	Mtb (H37Rv)	0.368	AlamarBlue/Resazurin/MABA method	0.525	Training	0.1047	-0.6543	-0.1239	0.2093	1.1108	0.1618	-0.1955	-0.438	-0.6447	-0.5217	1.5414	0.4161																		1	1	1	1	1	1	1	1	1
CHEMBL4550410	COc1cc([C@](O)(CCN(C)C)[C@H](c2cc(OC)nc(OC(C)C)c2)c2cc3cc(C#N)ccc3nc2OC)cc(OC)n1	4d	'='	16.6196	0.155	1	Mtb (H37Rv)	0.368	AlamarBlue/Resazurin/MABA method	0.525	Training	0.1047	-0.6543	-0.1295	0.2093	0.9747	0.1618	-0.1433	-0.438	-0.6447	-0.5217	1.5719	0.3389																		1	1	1	1	1	1	1	1	1
CHEMBL4530550	COc1cc([C@](O)(CCN(C)C)[C@@H](c2cc3cc(Br)ccc3nc2OC)c2cccc(C)c2F)cc(OC)n1	4d	'<'	16.7082	0.155	1	Mtb (H37Rv)	0.368	AlamarBlue/Resazurin/MABA method	0.525	Training	-0.5393	0.4994	0.0746	0.0254	0.4723	0.2609	-0.1795	1.3655	1.2546	0.4692	0.85	0.7468																		1	1	1	1	1	1	1	1	1
CHEMBL4517564	CCN(CC)c1ccc([C@H](c2cc3cc(C#N)ccc3nc2OC)[C@@](O)(CCN(C)C)c2cc(OC)nc(OC)c2)cn1	4d	'<'	17.1022	0.155	1	Mtb (H37Rv)	0.368	AlamarBlue/Resazurin/MABA method	0.525	Test	0.1047	-0.6543	-0.1352	0.2093	0.6895	0.1618	-0.2178	-0.438	-0.6447	-0.5217	1.1321	0.3027																		1	1	1	1	1	1	1	1	1
CHEMBL4519868	CCSc1cc([C@H](c2cc3cc(Br)ccc3nc2OC)[C@@](O)(CCN(C)C)c2cc(OC)nc(OC)c2)cc(SCC)n1	4d	'<'	29.0812	0.155	1	Mtb (H37Rv)	0.368	AlamarBlue/Resazurin/MABA method	0.525	Training	-0.223	0.1213	0.212	0.2093	0.6895	0.1618	-0.423	0.7532	0.9903	-0.5042	1.0299	0.704																		1	1	1	1	1	1	1	1	1
CHEMBL4541578	CCOc1cc(C(O)(CCN(C)C)C(c2cc(OC)nc(OC)c2)c2cc3cc(Br)ccc3nc2OC)cc(OC(C)C)n1	4d	'<'	29.8677	0.155	1	Mtb (H37Rv)	0.368	AlamarBlue/Resazurin/MABA method	0.525	Training	-0.223	0.1192	0.055	0.2093	0.9067	0.1618	-0.1584	0.7532	0.9903	-0.5042	1.4884	0.6305																		1	1	1	1	1	1	1	1	1
CHEMBL4534204	CCOc1cc([C@](O)(CCN(C)C)[C@H](c2ccc(N(CC)CC)nc2)c2cc3cc(Br)ccc3nc2OC)cc(OCC)n1	4d	'<'	30.0003	0.155	1	Mtb (H37Rv)	0.368	AlamarBlue/Resazurin/MABA method	0.525	Training	-0.223	0.1186	0.0493	0.2093	0.5535	0.1618	-0.1629	0.7532	0.9903	-0.5042	1.026	0.5817																		1	1	1	1	1	1	1	1	1
CHEMBL4561836	CCOc1cc([C@](O)(CCN(C)C)[C@@H](c2cc3cc(Br)ccc3nc2OC)c2ccnc(OC)c2OC)cc(OCC)n1	4d	'<'	30.5069	0.155	1	Mtb (H37Rv)	0.368	AlamarBlue/Resazurin/MABA method	0.525	Test	-0.223	0.1196	0.0603	0.2093	0.6895	0.1618	-0.1512	0.7532	0.9902	-0.5042	1.1548	0.6538																		1	1	1	1	1	1	1	1	1
CHEMBL4532620	CCOc1cc([C@](O)(CCN(C)C)[C@@H](c2cc3cc(Br)ccc3nc2OC)c2cccc(OC)c2OC)cc(OCC)n1	4d	'<'	30.553	0.155	1	Mtb (H37Rv)	0.368	AlamarBlue/Resazurin/MABA method	0.525	Training	-0.223	0.1197	0.0561	0.0254	0.6895	0.2609	-0.1305	0.7532	0.9902	-0.5042	1.1948	0.7494																		1	1	1	1	1	1	1	1	1
CHEMBL4565089	CCOc1cc([C@](O)(CCN(C)C)[C@@H](c2cc3cc(Br)ccc3nc2OC)c2cccc(OC)c2F)cc(OCC)n1	4d	'='	31.125	0.155	1	Mtb (H37Rv)	0.368	AlamarBlue/Resazurin/MABA method	0.525	Training	-0.4054	0.5051	0.0802	0.0254	0.4043	0.2609	-0.1355	0.9889	1.2672	0.5985	0.9048	0.7495																		1	1	1	1	1	1	1	1	1
CHEMBL4216673	COc1nc2ccc(Br)cc2cc1[C@@H](c1ccnc(OC)c1OC)[C@@](O)(CCN(C)C)c1cccc(OC(F)F)c1	4d	'<'	31.6206	0.155	1	Mtb (H37Rv)	0.368	AlamarBlue/Resazurin/MABA method	0.525	Training	0.0734	0.351	0.0608	0.0254	0.2551	0.2609	-0.1763	0.9223	1.4025	0.9338	0.7305	0.7116																		1	1	1	1	1	1	1	1	1
CHEMBL4578975	COc1cc([C@](O)(CCN(C)C)[C@@H](c2cc3cc(Br)ccc3nc2OC)c2ccnc(OC)c2OC)cc(OC)n1	4d	'<'	31.8705	0.155	1	Mtb (H37Rv)	0.368	AlamarBlue/Resazurin/MABA method	0.525	Test	-0.223	0.1195	0.0603	0.2093	0.8255	0.1618	-0.1875	0.7532	0.9902	-0.5042	1.2609	0.6787																		1	1	1	1	1	1	1	1	1
CHEMBL4593713	COc1cnc(OC)c([C@H](c2cc3cc(Br)ccc3nc2OC)[C@@](O)(CCN(C)C)c2cc(OC)nc(OC)c2)c1	4d	'<'	31.8705	0.155	1	Mtb (H37Rv)	0.368	AlamarBlue/Resazurin/MABA method	0.525	Training	-0.223	0.1194	0.055	0.2093	0.8255	0.1618	-0.1804	0.7532	0.9902	-0.5042	1.2914	0.6781																		1	1	1	1	1	1	1	1	1
CHEMBL4569766	CCOc1cc([C@](O)(CCN(C)C)[C@@H](c2cc3cc(Br)ccc3nc2OC)c2cccc(C)c2F)cc(OCC)n1	4d	'<'	31.9198	0.155	1	Mtb (H37Rv)	0.368	AlamarBlue/Resazurin/MABA method	0.525	Training	-0.5393	0.5001	0.0746	0.0254	0.3363	0.2609	-0.1431	1.3655	1.2546	0.4692	0.7439	0.7218																		1	1	1	1	1	1	1	1	1
CHEMBL4545432	COc1cc([C@](O)(CCN(C)C)[C@@H](c2cc3cc(Br)ccc3nc2OC)c2cccc3c2OCCO3)cc(OC)n1	4d	'='	32.0241	0.155	1	Mtb (H37Rv)	0.368	AlamarBlue/Resazurin/MABA method	0.525	Training	-0.223	0.1196	0.0561	0.0254	0.2551	0.2609	-0.1236	0.7532	0.9902	-0.5042	0.7207	0.7369																		1	1	1	1	1	1	1	1	1
CHEMBL4548550	COc1cc([C@](O)(CCN(C)C)[C@@H](c2cc3cc(Br)ccc3nc2OC)c2cccc3c2OCO3)cc(OC)n1	4d	'<'	32.7595	0.155	1	Mtb (H37Rv)	0.368	AlamarBlue/Resazurin/MABA method	0.525	Test	-0.223	0.1194	0.0561	0.0254	0.2551	0.2609	-0.1659	0.7532	0.9902	-0.5042	0.7207	0.7369																		1	1	1	1	1	1	1	1	1
CHEMBL4574425	COc1cc([C@](O)(CCN(C)C)[C@H](c2cccnc2OC)c2cc3cc(Br)ccc3nc2OC)cc(OC)n1	4d	'<'	33.4722	0.155	1	Mtb (H37Rv)	0.368	AlamarBlue/Resazurin/MABA method	0.525	Training	-0.223	0.1189	0.0495	0.2093	0.5403	0.1618	-0.2073	0.7532	0.9902	-0.5042	1.001	0.6252																		1	1	1	1	1	1	1	1	1
CHEMBL4211527	COc1cccc([C@](O)(CCN(C)C)[C@@H](c2cc3cc(Br)ccc3nc2OC)c2ccnc(OC)c2OC)c1	4d	'<'	33.5278	0.155	1	Mtb (H37Rv)	0.368	AlamarBlue/Resazurin/MABA method	0.525	Training	-0.223	0.1193	0.0558	0.0254	0.5403	0.2609	-0.1715	0.7532	0.9902	-0.5042	1.0209	0.735																		1	1	1	1	1	1	1	1	1
CHEMBL4217206	CCN(CC)c1ccc([C@H](c2cc3cc(Br)ccc3nc2OC)[C@@](O)(CCN(C)C)c2cccc(F)c2)cn1	4d	'='	33.5818	0.155	1	Mtb (H37Rv)	0.368	AlamarBlue/Resazurin/MABA method	0.525	Training	-0.4295	0.3697	0.0689	0.0254	0.1191	0.2609	-0.2197	-0.0128	1.2488	0.4823	0.6017	0.6647																		1	1	1	1	1	1	1	1	1
CHEMBL4520823	COc1cccc(C(c2cc3cc(Br)ccc3nc2OC)C(O)(CCN(C)C)c2cnc(C)cc2C)c1OC	4d	'='	33.6389	0.155	1	Mtb (H37Rv)	0.368	AlamarBlue/Resazurin/MABA method	0.525	Test	-0.223	0.1196	0.0503	0.0254	0.6895	0.2609	-0.2073	0.7532	0.9902	-0.5042	1.0144	0.7363																		1	1	1	1	1	1	1	1	1
CHEMBL4217247	COc1nc2ccc(Br)cc2cc1[C@@H](c1ccnc(OC)c1OC)[C@@](O)(CCN(C)C)c1cccc(F)c1	4d	'='	34.2179	0.155	1	Mtb (H37Rv)	0.368	AlamarBlue/Resazurin/MABA method	0.525	Training	-0.4295	0.3719	0.0799	0.0254	0.2551	0.2609	-0.208	-0.0128	1.2487	0.4823	0.7305	0.7367																		1	1	1	1	1	1	1	1	1
CHEMBL4213428	COc1nc2ccc(Br)cc2cc1[C@@H](c1ccnc(OC)c1OC)[C@@](O)(CCN(C)C)c1cccc(C)c1	4d	'='	34.4519	0.155	1	Mtb (H37Rv)	0.368	AlamarBlue/Resazurin/MABA method	0.525	Training	-0.223	0.1193	0.0503	0.0254	0.4723	0.2609	-0.1904	0.7532	0.9902	-0.5042	0.8685	0.7074																		1	1	1	1	1	1	1	1	1
CHEMBL4553350	COc1cnc(OC)c([C@H](c2cc3cc(C#N)ccc3nc2OC)[C@@](O)(CCN(C)C)c2cc(OC)nc(OC)c2)c1	4d	'='	34.8645	0.155	1	Mtb (H37Rv)	0.368	AlamarBlue/Resazurin/MABA method	0.525	Training	0.1047	-0.6543	-0.1295	0.2093	0.8255	0.1618	-0.199	-0.438	-0.6447	-0.5217	1.2914	0.3741																		1	1	1	1	1	1	1	1	1
CHEMBL4555888	CCOc1cc([C@](O)(CCN(C)C)[C@@H](c2cc3cc(C#N)ccc3nc2OC)c2cccc(C)c2F)cc(OCC)n1	4d	'<'	34.9235	0.155	1	Mtb (H37Rv)	0.368	AlamarBlue/Resazurin/MABA method	0.525	Test	-0.2116	-0.2742	-0.1098	0.0254	0.3363	0.2609	-0.1617	0.1743	-0.3803	0.4518	0.7439	0.4178																		1	1	1	1	1	1	1	1	1
CHEMBL4519008	COc1cc([C@](O)(CCN(C)C)[C@@H](c2cc3cc(C#N)ccc3nc2OC)c2cccc3c2OCCO3)cc(OC)n1	4d	'='	35.0478	0.155	1	Mtb (H37Rv)	0.368	AlamarBlue/Resazurin/MABA method	0.525	Training	0.1047	-0.6543	-0.1284	0.0254	0.2551	0.2609	-0.1422	-0.438	-0.6447	-0.5217	0.7207	0.4329																		1	1	1	1	1	1	1	1	1
CHEMBL4586271	COc1cc([C@](O)(CCN(C)C)[C@@H](c2cc3cc(C#N)ccc3nc2OC)c2cccc3c2CCC3)cc(OC)n1	4d	'='	36.1873	0.155	1	Mtb (H37Rv)	0.368	AlamarBlue/Resazurin/MABA method	0.525	Training	0.1047	-0.6543	-0.1395	0.0254	0.2551	0.2609	-0.212	-0.438	-0.6447	-0.5217	0.7207	0.409																		1	1	1	1	1	1	1	1	1
CHEMBL4526681	CCc1cc(C(O)(CCN(C)C)C(c2cc3cc(Br)ccc3nc2OC)c2cccc(OC)c2F)cc(CC)n1	4d	'='	49.1344	0.155	1	Mtb (H37Rv)	0.368	AlamarBlue/Resazurin/MABA method	0.525	Training	-0.4054	0.5055	0.0744	0.0254	0.4043	0.2609	-0.207	0.9889	1.2672	0.5985	0.9291	0.7558																		1	1	1	1	1	1	1	1	1
CHEMBL4580150	CCOc1cc([C@H](c2cc3cc(C#N)ccc3nc2OC)[C@@](O)(CCN(C)C)c2cc(OC)nc(OC)c2)cc(N(C)C)n1	4d	'='	49.9401	0.155	1	Mtb (H37Rv)	0.368	AlamarBlue/Resazurin/MABA method	0.525	Test	0.1047	-0.6543	-0.0687	0.2093	1.0427	0.1618	-0.0773	-0.438	-0.6447	-0.5217	1.6777	0.3431																		1	1	1	1	1	1	1	1	1
CHEMBL4561342	CCOc1cc([C@](O)(CCN(C)C)[C@@H](c2cc3cc(C#N)ccc3nc2OC)c2cccc3c2OCCO3)cc(OCC)n1	4d	'='	50.1086	0.155	1	Mtb (H37Rv)	0.368	AlamarBlue/Resazurin/MABA method	0.525	Training	0.1047	-0.6543	-0.1284	0.0254	0.1191	0.2609	-0.1058	-0.438	-0.6447	-0.5217	0.6146	0.4079																		1	1	1	1	1	1	1	1	1
CHEMBL4591849	COc1cc([C@](O)(CCN(C)C)[C@H](c2cc(OC)nc(N(C)C)c2)c2cc3cc(C#N)ccc3nc2OC)cc(OC)n1	4d	'='	51.1343	0.155	1	Mtb (H37Rv)	0.368	AlamarBlue/Resazurin/MABA method	0.525	Training	0.1047	-0.6543	-0.135	0.2093	1.1108	0.1618	-0.2132	-0.438	-0.6447	-0.5217	1.6949	0.3556																		1	1	1	1	1	1	1	1	1
CHEMBL4544106	COc1cccc(C(c2cc3cc(Br)ccc3nc2OC)C(O)(CCN(C)C)c2cc(C)nc(C)c2)c1OC	4d	'='	67.2778	0.155	1	Mtb (H37Rv)	0.368	AlamarBlue/Resazurin/MABA method	0.525	Training	-0.223	0.1195	0.0503	0.0254	0.6895	0.2609	-0.2212	0.7532	0.9902	-0.5042	1.0214	0.7228																		1	1	1	1	1	1	1	1	1
CHEMBL4170081	COc1cccc(C(c2cc3cc(Br)ccc3nc2OC)C(O)(CCN(C)C)c2cccc(F)c2)c1OC	4d	'='	68.5518	0.155	1	Mtb (H37Rv)	0.368	AlamarBlue/Resazurin/MABA method	0.525	Test	-0.4295	0.3721	0.0757	-0.1585	0.2551	0.3599	-0.1874	-0.0128	1.2487	0.4823	0.7705	0.8324																		1	1	1	1	1	1	1	1	1
CHEMBL4177296	COc1cccc(C(c2cc3cc(Br)ccc3nc2OC)C(O)(CCN(C)C)c2cccc(C)c2)c1F	4d	'='	70.4846	0.155	1	Mtb (H37Rv)	0.368	AlamarBlue/Resazurin/MABA method	0.525	Training	-0.4054	0.5028	0.0702	-0.1585	0.1871	0.3599	-0.1748	0.9889	1.2673	0.5985	0.6184	0.8031																		1	1	1	1	1	1	1	1	1
CHEMBL376488	COc1nc2ccc(Br)cc2cc1[C@@H](c1ccccc1)[C@@](O)(CCN(C)C)c1cccc2ccccc12	4d	'='	72.0046	0.155	1	Mtb (H37Rv)	0.368	AlamarBlue/Resazurin/MABA method	0.525	Training	-0.223	0.1188	0.035	-0.1585	-0.3153	0.756	-0.1964	0.7532	0.9903	-0.5042	0.1903	1.0668																		1	1	1	1	1	1	1	1	1
CHEMBL4516735	COc1cc([C@](O)(CCN(C)C)[C@H](c2cccnc2OC)c2cc3cc(C#N)ccc3nc2OC)cc(OC)n1	4d	'='	73.5808	0.155	1	Mtb (H37Rv)	0.368	AlamarBlue/Resazurin/MABA method	0.525	Training	0.1047	-0.6543	-0.135	0.2093	0.5403	0.1618	-0.2259	-0.438	-0.6447	-0.5217	1.001	0.3211																		1	1	1	1	1	1	1	1	1
CHEMBL4536986	COc1cc([C@](O)(CCN(C)C)[C@H](c2cc(OC(C)C)ncc2OC)c2cc3cc(C#N)ccc3nc2OC)cc(OC)n1	4d	'='	83.0979	0.155	1	Mtb (H37Rv)	0.368	AlamarBlue/Resazurin/MABA method	0.525	Test	0.1047	-0.6543	-0.1295	0.2093	0.9747	0.1618	-0.2232	-0.438	-0.6447	-0.5217	1.5582	0.3534																		1	1	1	1	1	1	1	1	1
CHEMBL4521403	COc1cc(C(O)(CCN(C)C)C(c2cc3cc(Br)ccc3nc2OC)c2ccnc(OC)c2OC)cnc1OC	4d	'='	95.6114	0.155	1	Mtb (H37Rv)	0.368	AlamarBlue/Resazurin/MABA method	0.525	Training	-0.223	0.1193	0.0603	0.2093	0.8255	0.1618	-0.1877	0.7532	0.9902	-0.5042	1.301	0.6939																		1	1	1	1	1	1	1	1	1
CHEMBL4209472	COc1nc2ccc(C#N)cc2cc1[C@@H](c1cc(C)c(C)s1)[C@@](O)(CCN(C)C)c1cccc(F)c1	4d	'='	99.2773	0.155	1	Mtb (H37Rv)	0.368	AlamarBlue/Resazurin/MABA method	0.525	Training	-0.1018	-0.3989	-0.0385	-0.1585	0.1191	0.1618	-0.3325	-1.2065	-0.386	0.4649	0.4011	0.3432																		1	1	1	1	1	1	1	1	1
CHEMBL4554862	CCOc1cc([C@](O)(CCN(C)C)[C@@H](c2cc3cc(Br)ccc3nc2OC)c2cccc3c2OCCO3)cc(OCC)n1	4d	'='	107.265	0.155	1	Mtb (H37Rv)	0.368	AlamarBlue/Resazurin/MABA method	0.525	Training	-0.223	0.1197	0.0561	0.0254	0.1191	0.2609	-0.0872	0.7532	0.9902	-0.5042	0.6146	0.7119																		1	1	1	1	1	1	1	1	1
CHEMBL4585644	COc1cc(C(O)(CCn2ccnc2)C(c2cc3cc(Br)ccc3nc2OC)c2ccnc(OC)c2OC)cc(OC)n1	4d	'='	107.605	0.155	1	Mtb (H37Rv)	0.368	AlamarBlue/Resazurin/MABA method	0.525	Test	-0.223	0.1198	0.1255	0.2093	0.2551	0.4589	-0.0547	0.7532	0.9902	-0.5042	0.3346	0.9895																		1	1	1	1	1	1	1	1	1
CHEMBL4206467	COc1nc2ccc(Br)cc2cc1[C@@H](c1cc(C)c(C)s1)[C@@](O)(CCN(C)C)c1cccc(F)c1	4d	'='	107.618	0.155	1	Mtb (H37Rv)	0.368	AlamarBlue/Resazurin/MABA method	0.525	Training	-0.4295	0.3774	0.146	-0.1585	0.1191	0.1618	-0.314	-0.0128	1.249	0.4823	0.4011	0.6472																		1	1	1	1	1	1	1	1	1
CHEMBL4543900	COc1cc([C@](O)(CCN(C)C)[C@@H](c2cc3cc(C#N)ccc3nc2OC)c2cccc3c2OCO3)cc(OC)n1	4d	'='	107.793	0.155	1	Mtb (H37Rv)	0.368	AlamarBlue/Resazurin/MABA method	0.525	Training	0.1047	-0.6543	-0.1284	0.0254	0.2551	0.2609	-0.1845	-0.438	-0.6447	-0.5217	0.7207	0.4329																		1	1	1	1	1	1	1	1	1
CHEMBL4516692	COc1cc(C(O)(CCN(C)C)C(c2cc3cc(Br)ccc3nc2OC)c2cccc(OC)c2F)cnc1OC	4d	'='	113.912	0.155	1	Mtb (H37Rv)	0.368	AlamarBlue/Resazurin/MABA method	0.525	Training	-0.4054	0.5033	0.0802	0.0254	0.5403	0.2609	-0.1721	0.9889	1.2672	0.5985	1.051	0.7897																		1	1	1	1	1	1	1	1	1
CHEMBL4591790	COc1cccc(C(c2cc3cc(Br)ccc3nc2OC)C(O)(CCN(C)C)c2cnc(C)c(C)c2)c1OC	4d	'='	117.736	0.155	1	Mtb (H37Rv)	0.368	AlamarBlue/Resazurin/MABA method	0.525	Test	-0.223	0.1194	0.0503	0.0254	0.6895	0.2609	-0.2039	0.7532	0.9902	-0.5042	1.0068	0.7357																		1	1	1	1	1	1	1	1	1
CHEMBL4528706	COc1cccc(C(c2cc3cc(Br)ccc3nc2OC)C(O)(CCN(C)C)c2cc(C)cnc2C)c1OC	4d	'='	117.736	0.155	1	Mtb (H37Rv)	0.368	AlamarBlue/Resazurin/MABA method	0.525	Training	-0.223	0.1197	0.0503	0.0254	0.6895	0.2609	-0.2039	0.7532	0.9902	-0.5042	1.0336	0.7369																		1	1	1	1	1	1	1	1	1
CHEMBL4176528	COc1cccc(C(c2cc3cc(Br)ccc3nc2OC)C(O)(CCN(C)C)c2cccc(Cl)c2)c1F	4d	'='	119.064	0.155	1	Mtb (H37Rv)	0.368	AlamarBlue/Resazurin/MABA method	0.525	Training	-0.7335	1.0683	0.2253	-0.1585	-0.0301	0.3599	-0.1601	1.6293	1.8206	0.6603	0.4805	0.9016																		1	1	1	1	1	1	1	1	1
CHEMBL4550661	COc1cccc(C(c2cc3cc(Br)ccc3nc2OC)C(O)(CCN(C)C)c2cc(C)cnc2C)c1F	4d	'='	120.17	0.155	1	Mtb (H37Rv)	0.368	AlamarBlue/Resazurin/MABA method	0.525	Training	-0.4054	0.5052	0.0744	0.0254	0.4043	0.2609	-0.2088	0.9889	1.2671	0.5985	0.7435	0.737																		1	1	1	1	1	1	1	1	1
CHEMBL4174915	COc1cccc(C(c2cc3cc(Br)ccc3nc2OC)C(O)(CCN(C)C)c2cccc(OC(F)(F)F)c2)c1OC	4d	'='	138.568	0.155	1	Mtb (H37Rv)	0.368	AlamarBlue/Resazurin/MABA method	0.525	Test	1.7844	0.5047	0.0792	-0.1585	0.2551	0.3599	-0.1246	2.59	1.6148	2.1092	0.7705	0.8013																		1	1	1	1	1	1	1	1	1
CHEMBL4204414	COc1nc2ccc(Br)cc2cc1[C@@H](c1ccc(N(C)C)nc1)[C@@](O)(CCN(C)C)c1cccc(F)c1	4d	'='	140.969	0.155	1	Mtb (H37Rv)	0.368	AlamarBlue/Resazurin/MABA method	0.525	Training	-0.4295	0.3695	0.0689	0.0254	0.2551	0.2609	-0.2121	-0.0128	1.2488	0.4823	0.8841	0.6776																		1	1	1	1	1	1	1	1	1
CHEMBL4176833	COc1cccc(C(c2cc3cc(Br)ccc3nc2OC)C(O)(CCN(C)C)c2cccc(OC(F)(F)F)c2)c1F	4d	'='	141.183	0.155	1	Mtb (H37Rv)	0.368	AlamarBlue/Resazurin/MABA method	0.525	Training	1.6024	0.8881	0.1034	-0.1585	-0.0301	0.3599	-0.1295	2.8257	1.8918	3.212	0.4805	0.8014																		1	1	1	1	1	1	1	1	1
CHEMBL4514254	COc1cnc(OC)c(C(O)(CCN(C)C)C(c2cc3cc(Br)ccc3nc2OC)c2cccc(OC)c2F)c1	4d	'='	146.458	0.155	1	Mtb (H37Rv)	0.368	AlamarBlue/Resazurin/MABA method	0.525	Training	-0.4054	0.5058	0.0802	0.0254	0.5403	0.2609	-0.1617	0.9889	1.267	0.5985	1.0512	0.7906																		1	1	1	1	1	1	1	1	1
CHEMBL4174595	COc1nc2ccc(Cl)cc2cc1C(c1cccc(F)c1)C(O)(CCN(C)C)c1cccc(OC(F)(F)F)c1	4d	'='	159.861	0.155	1	Mtb (H37Rv)	0.368	AlamarBlue/Resazurin/MABA method	0.525	Test	1.5821	0.5309	0.0642	-0.1585	-0.3153	0.3599	-0.1813	1.2732	0.7703	3.1401	0.1903	0.5609																		1	1	1	1	1	1	1	1	1
CHEMBL4518121	COc1cc([C@](O)(CCN(C)C)[C@@H](c2cc3cc(C#N)ccc3nc2OC)c2cccc(OC)c2F)cc(OC)n1	4d	'='	160.534	0.155	1	Mtb (H37Rv)	0.368	AlamarBlue/Resazurin/MABA method	0.525	Training	-0.0777	-0.2699	-0.1043	0.0254	0.5403	0.2609	-0.1904	-0.2023	-0.3678	0.5811	1.0109	0.4704																		1	1	1	1	1	1	1	1	1
CHEMBL4173523	COc1cccc(C(O)(CCN(C)C)C(c2cc3cc(C#N)ccc3nc2OC)c2cccc(OC)c2F)c1	4d	'='	169.936	0.155	1	Mtb (H37Rv)	0.368	AlamarBlue/Resazurin/MABA method	0.525	Training	-0.0777	-0.271	-0.1088	-0.1585	0.2551	0.3599	-0.1745	-0.2023	-0.3677	0.5811	0.7709	0.5267																		1	1	1	1	1	1	1	1	1
CHEMBL4165158	COc1cccc(C(O)(CCN(C)C)C(c2cc3cc(Br)ccc3nc2OC)c2cccc(OC)c2F)c1	4d	'='	171.38	0.155	1	Mtb (H37Rv)	0.368	AlamarBlue/Resazurin/MABA method	0.525	Training	-0.4054	0.503	0.0757	-0.1585	0.2551	0.3599	-0.1559	0.9889	1.2673	0.5985	0.7709	0.8307																		1	1	1	1	1	1	1	1	1
CHEMBL4167384	COc1cccc(C(c2cc3cc(Br)ccc3nc2OC)C(O)(CCN(C)C)c2cccc(F)c2)c1F	4d	'='	174.99	0.155	1	Mtb (H37Rv)	0.368	AlamarBlue/Resazurin/MABA method	0.525	Test	-0.6119	0.7538	0.0998	-0.1585	-0.0301	0.3599	-0.1923	0.2204	1.5258	1.5851	0.4805	0.8325																		1	1	1	1	1	1	1	1	1
CHEMBL4166668	COc1cccc(C(c2cc3cc(C#N)ccc3nc2OC)C(O)(CCN(C)C)c2cccc(C)c2)c1F	4d	'='	175.23	0.155	1	Mtb (H37Rv)	0.368	AlamarBlue/Resazurin/MABA method	0.525	Training	-0.0777	-0.2712	-0.1143	-0.1585	0.1871	0.3599	-0.1933	-0.2023	-0.3677	0.5811	0.6184	0.4991																		1	1	1	1	1	1	1	1	1
CHEMBL4522192	COc1cc(C(O)(CCN(C)C)C(c2cc3cc(Br)ccc3nc2OC)c2cccc(OC)c2F)c(OC)cn1	4d	'='	179.004	0.155	1	Mtb (H37Rv)	0.368	AlamarBlue/Resazurin/MABA method	0.525	Training	-0.4054	0.506	0.0855	0.0254	0.5403	0.2609	-0.1611	0.9889	1.267	0.5985	1.0207	0.7894																		1	1	1	1	1	1	1	1	1
CHEMBL4542436	COc1cccc(C(c2cc3cc(Br)ccc3nc2OC)C(O)(CCN(C)C)c2cc(C)nc(C)c2)c1F	4d	'='	188.838	0.155	1	Mtb (H37Rv)	0.368	AlamarBlue/Resazurin/MABA method	0.525	Training	-0.4054	0.504	0.0744	0.0254	0.4043	0.2609	-0.2261	0.9889	1.2672	0.5985	0.7314	0.7229																		1	1	1	1	1	1	1	1	1
CHEMBL4562174	COc1nc2ccc(Br)cc2cc1C(c1cccc(C)c1)C(O)(CCN(C)C)c1cc(C)nc(C)c1	4d	'='	200.536	0.155	1	Mtb (H37Rv)	0.368	AlamarBlue/Resazurin/MABA method	0.525	Test	-0.223	0.1185	0.0392	0.0254	0.3363	0.2609	-0.2477	0.7532	0.9903	-0.5042	0.5791	0.6397																		1	1	1	1	1	1	1	1	1
CHEMBL4514187	COc1ccc(C(O)(CCN(C)C)C(c2cc3cc(Br)ccc3nc2OC)c2cccc(OC)c2F)cn1	4d	'='	205.307	0.155	1	Mtb (H37Rv)	0.368	AlamarBlue/Resazurin/MABA method	0.525	Training	-0.4054	0.5016	0.0799	0.0254	0.2551	0.2609	-0.1688	0.9889	1.2673	0.5985	0.7305	0.7347																		1	1	1	1	1	1	1	1	1
CHEMBL4572116	COc1cc([C@](O)(CCN(C)C)[C@@H](c2cc3cc(C#N)ccc3nc2OC)c2cccc(OC)c2OC)cc(OC)n1	4d	'='	209.548	0.155	1	Mtb (H37Rv)	0.368	AlamarBlue/Resazurin/MABA method	0.525	Training	0.1047	-0.6543	-0.1284	0.0254	0.8255	0.2609	-0.1855	-0.438	-0.6447	-0.5217	1.3009	0.4703																		1	1	1	1	1	1	1	1	1
CHEMBL4214674	COc1nc2ccc(Br)cc2cc1[C@@H](c1cc(C)sc1C)[C@@](O)(CCN(C)C)c1cccnc1OC	4d	'='	210.323	0.155	1	Mtb (H37Rv)	0.368	AlamarBlue/Resazurin/MABA method	0.525	Training	-0.223	0.1207	0.1208	0.0254	0.4043	0.0628	-0.3875	0.7532	0.9902	-0.5042	0.6504	0.5456																		1	1	1	1	1	1	1	1	1
CHEMBL4211187	COc1cccc([C@](O)(CCN(C)C)[C@@H](c2cc3cc(Br)ccc3nc2OC)c2cc(C)sc2C)n1	4d	'='	210.323	0.155	1	Mtb (H37Rv)	0.368	AlamarBlue/Resazurin/MABA method	0.525	Test	-0.223	0.1203	0.1261	0.0254	0.4043	0.0628	-0.365	0.7532	0.9902	-0.5042	0.6201	0.5407																		1	1	1	1	1	1	1	1	1
CHEMBL4215619	COc1nc2ccc(Br)cc2cc1[C@@H](c1cc(C)sc1C)[C@@](O)(CCN(C)C)c1cccc(C#N)c1	4d	'='	212.559	0.155	1	Mtb (H37Rv)	0.368	AlamarBlue/Resazurin/MABA method	0.525	Training	-0.223	0.1206	0.1206	-0.1585	0.1191	0.1618	-0.365	0.7532	0.9902	-0.5042	0.3701	0.5921																		1	1	1	1	1	1	1	1	1
CHEMBL4210380	COc1ncccc1C(c1cc2cc(Br)ccc2nc1OC)C(O)(CCN(C)C)c1cccc(F)c1	4d	'='	216.427	0.155	1	Mtb (H37Rv)	0.368	AlamarBlue/Resazurin/MABA method	0.525	Training	-0.4295	0.3706	0.0691	0.0254	-0.0301	0.2609	-0.2278	-0.0128	1.2488	0.4823	0.4706	0.6832																		1	1	1	1	1	1	1	1	1
CHEMBL4176422	COc1cccc(C(c2cc3cc(N4CCOCC4)ccc3nc2OC)C(O)(CCN(C)C)c2cccc(OC(F)(F)F)c2)c1F	4d	'='	217.499	0.155	1	Mtb (H37Rv)	0.368	AlamarBlue/Resazurin/MABA method	0.525	Training	1.9301	0.1146	-0.0798	-0.1585	-0.0301	0.3599	-0.1035	1.6345	0.2568	3.1945	0.4805	0.5159																		1	1	1	1	1	1	1	1	1
CHEMBL4210920	COc1nc2ccc(Br)cc2cc1[C@@H](c1ccnc(OC)c1OC)[C@@](O)(CCN(C)C)c1cccc(C#N)c1	4d	'='	219.777	0.155	1	Mtb (H37Rv)	0.368	AlamarBlue/Resazurin/MABA method	0.525	Test	-0.223	0.1194	0.0545	0.0254	0.2551	0.2609	-0.1817	0.7532	0.9902	-0.5042	0.7305	0.6885																		1	1	1	1	1	1	1	1	1
CHEMBL4535649	COc1nc2ccc(Br)cc2cc1C(c1cccc(C)c1)C(O)(CCN(C)C)c1cccnc1OC	4d	'='	236.149	0.155	1	Mtb (H37Rv)	0.368	AlamarBlue/Resazurin/MABA method	0.525	Training	-0.223	0.1185	0.0394	0.0254	0.1871	0.2609	-0.2102	0.7532	0.9903	-0.5042	0.6086	0.6545																		1	1	1	1	1	1	1	1	1
CHEMBL4210538	COc1ncccc1[C@H](c1cc2cc(Br)ccc2nc1OC)[C@@](O)(CCN(C)C)c1cccc(C)c1	4d	'='	236.149	0.155	1	Mtb (H37Rv)	0.368	AlamarBlue/Resazurin/MABA method	0.525	Training	-0.223	0.1187	0.0394	0.0254	0.1871	0.2609	-0.2102	0.7532	0.9902	-0.5042	0.6086	0.6538																		1	1	1	1	1	1	1	1	1
CHEMBL4212501	CCSc1ccc([C@H](c2cc3cc(Br)ccc3nc2OC)[C@@](O)(CCN(C)C)c2cccc(F)c2)cn1	4d	'='	239.496	0.155	1	Mtb (H37Rv)	0.368	AlamarBlue/Resazurin/MABA method	0.525	Training	-0.4295	0.3703	0.1502	0.0254	-0.0981	0.2609	-0.3194	-0.0128	1.2488	0.4823	0.3449	0.702																		1	1	1	1	1	1	1	1	1
CHEMBL4578699	COc1cccc(C(c2cc3cc(Br)ccc3nc2OC)C(O)(CCN(C)C)c2cc(C)cc(C)n2)c1F	4d	'='	240.339	0.155	1	Mtb (H37Rv)	0.368	AlamarBlue/Resazurin/MABA method	0.525	Test	-0.4054	0.5032	0.0744	0.0254	0.4043	0.2609	-0.1985	0.9889	1.2672	0.5985	0.744	0.7318																		1	1	1	1	1	1	1	1	1
CHEMBL4175349	COc1cccc([C@@H](c2cc3cc(SC)ccc3nc2OC)[C@@](O)(CCN(C)C)c2cccc(F)c2)c1F	4d	'='	241.34	0.155	1	Mtb (H37Rv)	0.368	AlamarBlue/Resazurin/MABA method	0.525	Training	-0.2838	-0.0188	-0.0076	-0.1585	0.2551	0.3599	-0.1888	-0.9709	-0.1092	1.5677	0.7709	0.6321																		1	1	1	1	1	1	1	1	1
CHEMBL4171196	COc1cccc(C(c2cc3cc(C#N)ccc3nc2OC)C(O)(CCN(C)C)c2cccc(Cl)c2)c1F	4d	'='	243.432	0.155	1	Mtb (H37Rv)	0.368	AlamarBlue/Resazurin/MABA method	0.525	Training	-0.4058	0.2938	0.0408	-0.1585	-0.0301	0.3599	-0.1786	0.4381	0.1856	0.6429	0.4805	0.5975																		1	1	1	1	1	1	1	1	1
CHEMBL4212741	COc1nc2ccc(Br)cc2cc1[C@@H](c1ccc(SC)nc1)[C@@](O)(CCN(C)C)c1cccc(F)c1	4d	'='	245.386	0.155	1	Mtb (H37Rv)	0.368	AlamarBlue/Resazurin/MABA method	0.525	Training	-0.4295	0.3702	0.1502	0.0254	-0.0301	0.2609	-0.1251	-0.0128	1.2488	0.4823	0.4403	0.7188																		1	1	1	1	1	1	1	1	1
CHEMBL4162945	COc1nc2ccc(C3CC3)cc2cc1C(c1ccccc1)C(O)(CCN(C)C)c1cccc2ccccc12	4d	'='	251.602	0.155	1	Mtb (H37Rv)	0.368	AlamarBlue/Resazurin/MABA method	0.525	Test	0.1047	-0.6543	-0.1538	-0.1585	-0.3153	0.756	-0.2236	-0.438	-0.6447	-0.5217	0.1903	0.7761																		1	1	1	1	1	1	1	1	1
CHEMBL4574868	COc1nc2ccc(Br)cc2cc1C(c1cccc(C)c1)C(O)(CCN(C)C)c1cccnc1C	4d	'='	280.636	0.155	1	Mtb (H37Rv)	0.368	AlamarBlue/Resazurin/MABA method	0.525	Training	-0.223	0.1184	0.0392	0.0254	0.1191	0.2609	-0.2347	0.7532	0.9903	-0.5042	0.4344	0.6287																		1	1	1	1	1	1	1	1	1
CHEMBL4547982	COc1cccc(C(c2cc3cc(Br)ccc3nc2OC)C(O)(CCN(C)C)c2cncc(C)c2)c1F	4d	'='	281.447	0.155	1	Mtb (H37Rv)	0.368	AlamarBlue/Resazurin/MABA method	0.525	Training	-0.4054	0.5023	0.0744	0.0254	0.1871	0.2609	-0.1862	0.9889	1.2673	0.5985	0.6062	0.7204																		1	1	1	1	1	1	1	1	1
CHEMBL4217529	COc1nc2ccc(C#N)cc2cc1[C@@H](c1ccnc(OC)c1OC)[C@@](O)(CCN(C)C)c1cccc(C)c1	4d	'='	284.825	0.155	1	Mtb (H37Rv)	0.368	AlamarBlue/Resazurin/MABA method	0.525	Training	0.1047	-0.6543	-0.1342	0.0254	0.4723	0.2609	-0.209	-0.438	-0.6447	-0.5217	0.8685	0.4033																		1	1	1	1	1	1	1	1	1
CHEMBL4205718	COc1nc2ccc(Br)cc2cc1[C@@H](c1cccnc1N(C)C)[C@@](O)(CCN(C)C)c1cccc(F)c1	4d	'='	317.181	0.155	1	Mtb (H37Rv)	0.368	AlamarBlue/Resazurin/MABA method	0.525	Test	-0.4295	0.3724	0.1298	0.0254	0.2551	0.2609	-0.1606	-0.0128	1.2487	0.4823	0.9267	0.6808																		1	1	1	1	1	1	1	1	1
CHEMBL4163169	COc1cccc(C(c2cc3cc(Br)ccc3nc2OC)C(O)(CCN(C)C)c2cccc(OC)c2OC)c1OC	4d	'='	319.714	0.155	1	Mtb (H37Rv)	0.368	AlamarBlue/Resazurin/MABA method	0.525	Training	-0.223	0.1199	0.0571	-0.1585	0.8255	0.3599	-0.1432	0.7532	0.9902	-0.5042	1.3507	0.8866																		1	1	1	1	1	1	1	1	1
CHEMBL4163250	COc1cccc([C@@H](c2cc3cc(N4CCSCC4)ccc3nc2OC)[C@@](O)(CCN(C)C)c2cccc(F)c2)c1F	4d	'='	320.005	0.155	1	Mtb (H37Rv)	0.368	AlamarBlue/Resazurin/MABA method	0.525	Training	-0.2838	-0.0193	-0.0075	-0.1585	-0.0301	0.3599	-0.3162	-0.9709	-0.1092	1.5677	0.4805	0.5469																		1	1	1	1	1	1	1	1	1
CHEMBL4165605	COc1cccc(C(c2cc3cc(C#N)ccc3nc2OC)C(O)(CCN(C)C)c2cccc(F)c2)c1OC	4d	'='	320.991	0.155	1	Mtb (H37Rv)	0.368	AlamarBlue/Resazurin/MABA method	0.525	Training	-0.1018	-0.4017	-0.1088	-0.1585	0.2551	0.3599	-0.2059	-1.2065	-0.3862	0.4649	0.7705	0.5283																		1	1	1	1	1	1	1	1	1
CHEMBL4173386	COc1nc2ccc(I)cc2cc1C(c1ccccc1)C(O)(CCN(C)C)c1cccc2ccccc12	4d	'='	331.939	0.155	1	Mtb (H37Rv)	0.368	AlamarBlue/Resazurin/MABA method	0.525	Test	-0.2086	0.6858	-0.0297	-0.1585	-0.3153	0.756	-0.2197	-0.2664	2.6708	-0.5127	0.1903	1.2642																		1	1	1	1	1	1	1	1	1
CHEMBL4541442	COc1cccc(C(c2cc3cc(Br)ccc3nc2OC)C(O)(CCN(C)C)c2ncccc2C)c1F	4d	'='	334.219	0.155	1	Mtb (H37Rv)	0.368	AlamarBlue/Resazurin/MABA method	0.525	Training	-0.4054	0.5032	0.0744	0.0254	0.1871	0.2609	-0.1842	0.9889	1.2671	0.5985	0.6107	0.7199																		1	1	1	1	1	1	1	1	1
CHEMBL4203031	COc1cccc([C@](O)(CCN(C)C)[C@@H](c2cc3cc(Br)ccc3nc2OC)c2ccnc(OC)c2OC)c1OC	4d	'='	335.169	0.155	1	Mtb (H37Rv)	0.368	AlamarBlue/Resazurin/MABA method	0.525	Training	-0.223	0.1198	0.0614	0.0254	0.8255	0.2609	-0.1638	0.7532	0.9902	-0.5042	1.3107	0.791																		1	1	1	1	1	1	1	1	1
CHEMBL4589796	CCc1cc(C(O)(CCN(C)C)C(c2cc3cc(C#N)ccc3nc2OC)c2cccc(OC)c2F)cc(CC)n1	4d	'='	341.309	0.155	1	Mtb (H37Rv)	0.368	AlamarBlue/Resazurin/MABA method	0.525	Training	-0.0777	-0.2689	-0.1101	0.0254	0.4043	0.2609	-0.2256	-0.2023	-0.3678	0.5811	0.9291	0.4518																		1	1	1	1	1	1	1	1	1
CHEMBL4159476	COc1cccc(C(c2cc3cc(C#N)ccc3nc2OC)C(O)(CCN(C)C)c2cccc(F)c2)c1F	4d	'='	347.772	0.155	1	Mtb (H37Rv)	0.368	AlamarBlue/Resazurin/MABA method	0.525	Test	-0.2838	-0.0203	-0.0847	-0.1585	-0.0301	0.3599	-0.2109	-0.9709	-0.1092	1.5677	0.4805	0.5284																		1	1	1	1	1	1	1	1	1
CHEMBL4167033	COc1cccc(C(c2cc3cc(C#N)ccc3nc2OC)C(O)(CCN(C)C)c2cccc(OC(F)(F)F)c2)c1OC	4d	'='	352.574	0.155	1	Mtb (H37Rv)	0.368	AlamarBlue/Resazurin/MABA method	0.525	Training	2.1125	-0.2692	-0.1052	-0.1585	0.2551	0.3599	-0.1431	1.3988	-0.0202	2.0917	0.7705	0.4973																		1	1	1	1	1	1	1	1	1
CHEMBL4172736	COc1cccc(C(c2cc3cc(F)ccc3nc2OC)C(O)(CCN(C)C)c2cccc(OC(F)(F)F)c2)c1F	4d	'='	364.229	0.155	1	Mtb (H37Rv)	0.368	AlamarBlue/Resazurin/MABA method	0.525	Training	1.7257	0.3529	-0.0557	-0.1585	-0.0301	0.3599	-0.1743	0.8659	0.5061	4.1757	0.4805	0.5456																		1	1	1	1	1	1	1	1	1
CHEMBL4176516	CO/N=C/c1ccc2nc(OC)c([C@@H](c3ccccc3)[C@](O)(CCN(C)C)c3cccc4ccccc34)cc2c1	4d	'='	393.502	0.155	1	Mtb (H37Rv)	0.368	AlamarBlue/Resazurin/MABA method	0.525	Training	0.1047	-0.6543	-0.144	0.1572	-0.0301	0.756	-0.2494	-0.438	-0.6447	-0.5217	0.449	0.7684																		1	1	1	1	1	1	1	1	1
CHEMBL4212789	COc1nc2ccc(Br)cc2cc1[C@@H](c1ccc(C)s1)[C@@](O)(CCN(C)C)c1cccnc1OC	4d	'='	395.307	0.155	1	Mtb (H37Rv)	0.368	AlamarBlue/Resazurin/MABA method	0.525	Test	-0.223	0.1216	0.1208	0.0254	0.1871	0.0628	-0.3436	0.7532	0.9903	-0.5042	0.5805	0.5282																		1	1	1	1	1	1	1	1	1
CHEMBL4160553	COc1nc2ccc(Br)cc2cc1C(c1cccc(F)c1)C(O)(CCN(C)C)c1cccc(OC(F)(F)F)c1	4d	'='	411.563	0.155	1	Mtb (H37Rv)	0.368	AlamarBlue/Resazurin/MABA method	0.525	Training	1.5775	0.7587	0.0978	-0.1585	-0.3153	0.3599	-0.1687	1.824	1.8697	3.0962	0.1903	0.7476																		1	1	1	1	1	1	1	1	1
CHEMBL4205407	COc1ncccc1C(c1cc2cc(Br)ccc2nc1OC)C(O)(CCN(C)C)c1cccc2c1OCO2	4d	'='	413.451	0.155	1	Mtb (H37Rv)	0.368	AlamarBlue/Resazurin/MABA method	0.525	Training	-0.223	0.1191	0.0505	0.0254	-0.0301	0.2609	-0.1827	0.7532	0.9902	-0.5042	0.4706	0.6999																		1	1	1	1	1	1	1	1	1
CHEMBL4208143	COc1ccc([C@H](c2cc3cc(Br)ccc3nc2OC)[C@@](O)(CCN(C)C)c2cccnc2OC)s1	4d	'='	419.192	0.155	1	Mtb (H37Rv)	0.368	AlamarBlue/Resazurin/MABA method	0.525	Training	-0.223	0.1216	0.1264	0.0254	0.2551	0.0628	-0.2438	0.7532	0.9903	-0.5042	0.72	0.5523																		1	1	1	1	1	1	1	1	1
CHEMBL4168377	COc1nc2ccc(OC(F)(F)F)cc2cc1C(c1ccccc1)C(O)(CCN(C)C)c1cccc2ccccc12	4d	'='	428.097	0.155	1	Mtb (H37Rv)	0.368	AlamarBlue/Resazurin/MABA method	0.525	Test	2.1125	-0.276	-0.1206	-0.1585	-0.3153	0.756	-0.1783	1.3988	-0.0216	2.0917	0.1903	0.78																		1	1	1	1	1	1	1	1	1
CHEMBL4177228	COc1cccc(C(c2cc3cc(Cl)ccc3nc2OC)C(O)(CCN(C)C)c2cccc(OC)c2OC)c1OC	4d	'='	430.211	0.155	1	Mtb (H37Rv)	0.368	AlamarBlue/Resazurin/MABA method	0.525	Training	-0.2188	-0.1078	0.0235	-0.1585	0.8255	0.3599	-0.1558	0.2024	-0.1092	-0.4604	1.3507	0.6999																		1	1	1	1	1	1	1	1	1
CHEMBL4168557	COc1nc2ccc(Br)cc2cc1C(c1ccccc1)C(O)(CCN(C)C)c1cccc(F)c1	4d	'='	439.392	0.155	1	Mtb (H37Rv)	0.368	AlamarBlue/Resazurin/MABA method	0.525	Training	-0.4295	0.3689	0.0646	-0.1585	-0.3153	0.3599	-0.214	-0.0128	1.2488	0.4823	0.1903	0.726																		1	1	1	1	1	1	1	1	1
CHEMBL4564401	COc1cccc(C(c2cc3cc(C#N)ccc3nc2OC)C(O)(CCN(C)C)c2cc(C)nc(C)c2)c1OC	4d	'='	443.902	0.155	1	Mtb (H37Rv)	0.368	AlamarBlue/Resazurin/MABA method	0.525	Training	0.1047	-0.6543	-0.1342	0.0254	0.6895	0.2609	-0.2397	-0.438	-0.6447	-0.5217	1.0214	0.4187																		1	1	1	1	1	1	1	1	1
CHEMBL4166216	COc1cccc(C(c2cc3cc(C#N)ccc3nc2OC)C(O)(CCN(C)C)c2cccc(OC(F)(F)F)c2)c1F	4d	'='	445.526	0.155	1	Mtb (H37Rv)	0.368	AlamarBlue/Resazurin/MABA method	0.525	Test	1.9301	0.1139	-0.0811	-0.1585	-0.0301	0.3599	-0.1481	1.6345	0.2568	3.1945	0.4805	0.4974																		1	1	1	1	1	1	1	1	1
CHEMBL4161628	CCc1ccc2nc(OC)c(C(c3ccccc3)C(O)(CCN(C)C)c3cccc4ccccc34)cc2c1	4d	'='	455.743	0.155	1	Mtb (H37Rv)	0.368	AlamarBlue/Resazurin/MABA method	0.525	Training	0.1047	-0.6543	-0.1538	-0.1585	-0.0981	0.756	-0.2236	-0.438	-0.6447	-0.5217	0.3941	0.7951																		1	1	1	1	1	1	1	1	1
CHEMBL4163413	COc1cccc([C@H](c2cc3cc(N4CCSCC4)ccc3nc2OC)[C@@](O)(CCN(C)C)c2cccc(F)c2)c1OC	4d	'='	462.214	0.155	1	Mtb (H37Rv)	0.368	AlamarBlue/Resazurin/MABA method	0.525	Training	-0.1018	-0.4015	-0.0316	-0.1585	0.2551	0.3599	-0.3113	-1.2065	-0.3862	0.4649	0.7705	0.5469																		1	1	1	1	1	1	1	1	1
CHEMBL4549513	COc1ccc(C(O)(CCN(C)C)C(c2cc3cc(Br)ccc3nc2OC)c2cccc(OC)c2OC)cn1	4d	'='	469.389	0.155	1	Mtb (H37Rv)	0.368	AlamarBlue/Resazurin/MABA method	0.525	Training	-0.223	0.1192	0.0558	0.0254	0.5403	0.2609	-0.1639	0.7532	0.9902	-0.5042	1.0205	0.7346																		1	1	1	1	1	1	1	1	1
CHEMBL4568632	COc1cccc(C(c2cc3cc(Br)ccc3nc2OC)C(O)(CCN(C)C)c2cc(C)cc(C)n2)c1OC	4d	'='	470.944	0.155	1	Mtb (H37Rv)	0.368	AlamarBlue/Resazurin/MABA method	0.525	Test	-0.223	0.1194	0.0503	0.0254	0.6895	0.2609	-0.1935	0.7532	0.9902	-0.5042	1.034	0.7317																		1	1	1	1	1	1	1	1	1
CHEMBL4580466	COc1cccc(C(c2cc3cc(Br)ccc3nc2OC)C(O)(CCN(C)C)c2cccc(C)n2)c1F	4d	'='	510.123	0.155	1	Mtb (H37Rv)	0.368	AlamarBlue/Resazurin/MABA method	0.525	Training	-0.4054	0.5017	0.0744	0.0254	0.1871	0.2609	-0.1988	0.9889	1.2673	0.5985	0.607	0.7068																		1	1	1	1	1	1	1	1	1
CHEMBL4163293	COc1cccc([C@@H](c2cc3cc(N4CC5(COC5)C4)ccc3nc2OC)[C@@](O)(CCN(C)C)c2cccc(Cl)c2)c1F	4d	'='	511.433	0.155	1	Mtb (H37Rv)	0.368	AlamarBlue/Resazurin/MABA method	0.525	Training	-0.4058	0.2945	0.0421	-0.1585	-0.0301	0.3599	-0.1694	0.4381	0.1856	0.6429	0.4805	0.6105																		1	1	1	1	1	1	1	1	1
CHEMBL4572143	COc1cccc(C(c2cc3cc(Br)ccc3nc2OC)C(O)(CCN(C)C)c2ncc(C)cc2C)c1F	4d	'='	515.013	0.155	1	Mtb (H37Rv)	0.368	AlamarBlue/Resazurin/MABA method	0.525	Training	-0.4054	0.5039	0.0744	0.0254	0.4043	0.2609	-0.1799	0.9889	1.2671	0.5985	0.7671	0.745																		1	1	1	1	1	1	1	1	1
CHEMBL4538205	COc1cccc(C(c2cc3cc(Br)ccc3nc2OC)C(O)(CCN(C)C)c2cncc(C)c2)c1OC	4d	'='	516.778	0.155	1	Mtb (H37Rv)	0.368	AlamarBlue/Resazurin/MABA method	0.525	Test	-0.223	0.1193	0.0503	0.0254	0.4723	0.2609	-0.1813	0.7532	0.9902	-0.5042	0.8962	0.7203																		1	1	1	1	1	1	1	1	1
CHEMBL4533980	COc1cccc(C(c2cc3cc(Br)ccc3nc2OC)C(O)(CCN(C)C)c2cccnc2C)c1OC	4d	'='	516.778	0.155	1	Mtb (H37Rv)	0.368	AlamarBlue/Resazurin/MABA method	0.525	Training	-0.223	0.1195	0.0503	0.0254	0.4723	0.2609	-0.2082	0.7532	0.9902	-0.5042	0.8766	0.7118																		1	1	1	1	1	1	1	1	1
CHEMBL4583942	COc1nc2ccc(Br)cc2cc1C(c1cccc(F)c1)C(O)(CCN(C)C)c1cncc(C)c1	4d	'='	520.001	0.155	1	Mtb (H37Rv)	0.368	AlamarBlue/Resazurin/MABA method	0.525	Training	-0.4299	0.3737	0.0689	0.0254	-0.0981	0.2609	-0.2254	-0.0128	1.2452	0.4828	0.316	0.6666																		1	1	1	1	1	1	1	1	1
CHEMBL4558224	COc1cccc(C(c2cc3cc(Br)ccc3nc2OC)C(O)(CCN(C)C)c2ccc(C)nc2)c1F	4d	'='	527.714	0.155	1	Mtb (H37Rv)	0.368	AlamarBlue/Resazurin/MABA method	0.525	Training	-0.4054	0.5015	0.0744	0.0254	0.1871	0.2609	-0.2013	0.9889	1.2673	0.5985	0.6056	0.7088																		1	1	1	1	1	1	1	1	1
CHEMBL4590030	COc1cccc(C(c2cc3cc(Br)ccc3nc2OC)C(O)(CCN(C)C)c2cnc(C)c(C)c2)c1F	4d	'='	532.18	0.155	1	Mtb (H37Rv)	0.368	AlamarBlue/Resazurin/MABA method	0.525	Test	-0.4054	0.503	0.0744	0.0254	0.4043	0.2609	-0.2088	0.9889	1.2672	0.5985	0.7168	0.7358																		1	1	1	1	1	1	1	1	1
CHEMBL4173876	COc1cccc(C(c2cc3cc(C#N)ccc3nc2OC)C(O)(CCN(C)C)c2cccc(OC)c2OC)c1OC	4d	'='	594.749	0.155	1	Mtb (H37Rv)	0.368	AlamarBlue/Resazurin/MABA method	0.525	Training	0.1047	-0.6543	-0.1274	-0.1585	0.8255	0.3599	-0.1618	-0.438	-0.6447	-0.5217	1.3507	0.5826																		1	1	1	1	1	1	1	1	1
CHEMBL4590996	COc1cc(C(O)(CCn2ccnc2)C(c2cc3cc(Br)ccc3nc2OC)c2cccc(OC)c2OC)cc(OC)n1	4d	'='	600.425	0.155	1	Mtb (H37Rv)	0.368	AlamarBlue/Resazurin/MABA method	0.525	Training	-0.223	0.1199	0.1213	0.0254	0.2551	0.558	-0.034	0.7532	0.9902	-0.5042	0.3746	1.0852																		1	1	1	1	1	1	1	1	1
CHEMBL4209129	COc1ncccc1[C@H](c1cc2cc(C#N)ccc2nc1OC)[C@@](O)(CCN(C)C)c1cccc(C)c1	4d	'='	604.096	0.155	1	Mtb (H37Rv)	0.368	AlamarBlue/Resazurin/MABA method	0.525	Training	0.1047	-0.6543	-0.145	0.0254	0.1871	0.2609	-0.2288	-0.438	-0.6447	-0.5217	0.6086	0.3498																		1	1	1	1	1	1	1	1	1
CHEMBL4208583	COc1ncccc1[C@H](c1cc2cc(Br)ccc2nc1OC)[C@@](O)(CCN(C)C)c1cccc(C#N)c1	4d	'='	605.542	0.155	1	Mtb (H37Rv)	0.368	AlamarBlue/Resazurin/MABA method	0.525	Test	-0.223	0.1188	0.0437	0.0254	-0.0301	0.2609	-0.2015	0.7532	0.9902	-0.5042	0.4706	0.6349																		1	1	1	1	1	1	1	1	1
CHEMBL4532377	COc1cccc(C(c2cc3cc(Br)ccc3nc2OC)C(O)(CCN(C)C)c2cccc(C)n2)c1OC	4d	'='	689.037	0.155	1	Mtb (H37Rv)	0.368	AlamarBlue/Resazurin/MABA method	0.525	Training	-0.223	0.1192	0.0503	0.0254	0.4723	0.2609	-0.1938	0.7532	0.9902	-0.5042	0.897	0.7067																		1	1	1	1	1	1	1	1	1
CHEMBL4176564	COc1nc2ccc(C(F)(F)F)cc2cc1C(c1ccccc1)C(O)(CCN(C)C)c1cccc2ccccc12	4d	'='	697.734	0.155	1	Mtb (H37Rv)	0.368	AlamarBlue/Resazurin/MABA method	0.525	Training	0.3939	-0.1042	-0.1464	-0.1585	-0.3153	0.756	-0.2086	0.2204	0.0261	1.9277	0.1903	0.8206																		1	1	1	1	1	1	1	1	1
CHEMBL4212251	COc1ncccc1[C@H](c1cc2cc(C#N)ccc2nc1OC)[C@@](O)(CCN(C)C)c1cccc(C#N)c1	4d	'='	748.636	0.155	1	Mtb (H37Rv)	0.368	AlamarBlue/Resazurin/MABA method	0.525	Training	0.1047	-0.6543	-0.1408	0.0254	-0.0301	0.2609	-0.2201	-0.438	-0.6447	-0.5217	0.4706	0.3309																		1	1	1	1	1	1	1	1	1
CHEMBL4164342	C#Cc1ccc2nc(OC)c(C(c3ccccc3)C(O)(CCN(C)C)c3cccc(F)c3)cc2c1	4d	'='	768.295	0.155	1	Mtb (H37Rv)	0.368	AlamarBlue/Resazurin/MABA method	0.525	Test	-0.1018	-0.4034	-0.1241	-0.1585	-0.2956	0.3599	-0.2412	-1.2065	-0.3861	0.4649	0.2191	0.4181																		1	1	1	1	1	1	1	1	1
CHEMBL4515667	COc1nc2ccc(Br)cc2cc1C(c1cccc2c1OCO2)C(O)(CCN(C)C)c1cccnc1C	4d	'='	797.194	0.155	1	Mtb (H37Rv)	0.368	AlamarBlue/Resazurin/MABA method	0.525	Training	-0.223	0.1193	0.0503	0.0254	-0.0981	0.2609	-0.2072	0.7532	0.9902	-0.5042	0.2965	0.6743																		1	1	1	1	1	1	1	1	1
CHEMBL4218132	COc1cc([C@H](c2cc3cc(Br)ccc3nc2OC)[C@@](O)(CCN(C)C)c2cccc(F)c2)cnc1OC	4d	'='	804.12	0.155	1	Mtb (H37Rv)	0.368	AlamarBlue/Resazurin/MABA method	0.525	Training	-0.4295	0.3701	0.0746	0.0254	0.2551	0.2609	-0.2112	-0.0128	1.2488	0.4823	0.7608	0.7356																		1	1	1	1	1	1	1	1	1
CHEMBL4538449	COc1cccc(C(c2cc3cc(Br)ccc3nc2OC)C(O)(CCN(C)C)c2ccnc(C)c2)c1F	4d	'='	826.752	0.155	1	Mtb (H37Rv)	0.368	AlamarBlue/Resazurin/MABA method	0.525	Training	-0.4054	0.5025	0.0744	0.0254	0.1871	0.2609	-0.2047	0.9889	1.2673	0.5985	0.6051	0.708																		1	1	1	1	1	1	1	1	1
CHEMBL4218427	COc1cccc([C@](O)(CCN(C)C)[C@@H](c2cc3cc(Br)ccc3nc2OC)c2cc(C)sc2C)c1OC	4d	'='	833.903	0.155	1	Mtb (H37Rv)	0.368	AlamarBlue/Resazurin/MABA method	0.525	Test	-0.223	0.121	0.1274	-0.1585	0.6895	0.1618	-0.3471	0.7532	0.9902	-0.5042	0.9503	0.6946																		1	1	1	1	1	1	1	1	1
CHEMBL4171150	COc1nc2ccc(C#N)cc2cc1C(c1cccc(F)c1)C(O)(CCN(C)C)c1cccc(OC(F)(F)F)c1	4d	'='	849.05	0.155	1	Mtb (H37Rv)	0.368	AlamarBlue/Resazurin/MABA method	0.525	Training	1.9056	-0.0143	-0.0867	-0.1585	-0.3153	0.3599	-0.1872	0.6302	0.2348	3.0788	0.1903	0.4435																		1	1	1	1	1	1	1	1	1
CHEMBL4203953	COc1nc2ccc(Br)cc2cc1C(c1ccc(C)s1)C(O)(CCN(C)C)c1cccc(F)c1	4d	'='	864.765	0.155	1	Mtb (H37Rv)	0.368	AlamarBlue/Resazurin/MABA method	0.525	Training	-0.4295	0.3764	0.146	-0.1585	-0.0981	0.1618	-0.3474	-0.0128	1.249	0.4823	0.3002	0.623																		1	1	1	1	1	1	1	1	1
CHEMBL4165851	COc1cccc([C@@H](c2cc3cc(N4CC5(COC5)C4)ccc3nc2OC)[C@@](O)(CCN(C)C)c2cccc(F)c2)c1F	4d	'='	864.876	0.155	1	Mtb (H37Rv)	0.368	AlamarBlue/Resazurin/MABA method	0.525	Training	-0.2838	-0.0196	-0.0833	-0.1585	-0.0301	0.3599	-0.2016	-0.9709	-0.1092	1.5677	0.4805	0.5414																		1	1	1	1	1	1	1	1	1
CHEMBL4483435	COc1cc(C(O)(CCN(C)C)C(c2cc3cc(Br)ccc3nc2OC)c2ccnc(OC)c2OC)c(OC)nc1OC	4d	'='	866.841	0.155	1	Mtb (H37Rv)	0.368	AlamarBlue/Resazurin/MABA method	0.525	Test	-0.223	0.1198	0.0659	0.2093	1.1108	0.1618	-0.1734	0.7532	0.9902	-0.5042	1.5512	0.7369																		1	1	1	1	1	1	1	1	1
CHEMBL4175355	COc1nc2ccc(NC3CCC3)cc2cc1[C@@H](c1ccccc1)[C@@](O)(CCN(C)C)c1cccc2ccccc12	4d	'='	879.556	0.155	1	Mtb (H37Rv)	0.368	AlamarBlue/Resazurin/MABA method	0.525	Training	0.1047	-0.6543	-0.1304	-0.1585	-0.3153	0.756	-0.1205	-0.438	-0.6447	-0.5217	0.1903	0.7762																		1	1	1	1	1	1	1	1	1
CHEMBL4548712	COc1cccc(C(c2cc3cc(Br)ccc3nc2OC)C(O)(CCN(C)C)c2cnc(C)cc2C)c1F	4d	'='	909.856	0.155	1	Mtb (H37Rv)	0.368	AlamarBlue/Resazurin/MABA method	0.525	Training	-0.4054	0.5045	0.0744	0.0254	0.4043	0.2609	-0.2122	0.9889	1.2671	0.5985	0.7244	0.7364																		1	1	1	1	1	1	1	1	1
CHEMBL4563167	COc1cccc(C(O)(CCN(C)C)C(c2cc3cc(Br)ccc3nc2OC)c2cccc3c2OCO3)n1	4d	'='	930.265	0.155	1	Mtb (H37Rv)	0.368	AlamarBlue/Resazurin/MABA method	0.525	Training	-0.223	0.119	0.0558	0.0254	-0.0301	0.2609	-0.1602	0.7532	0.9902	-0.5042	0.4403	0.6952																		1	1	1	1	1	1	1	1	1
CHEMBL4172706	C#Cc1ccc2nc(OC)c(C(c3ccccc3)C(O)(CCN(C)C)c3cccc4ccccc34)cc2c1	4d	'='	958.773	0.155	1	Mtb (H37Rv)	0.368	AlamarBlue/Resazurin/MABA method	0.525	Test	0.1047	-0.6543	-0.1538	-0.1585	-0.2956	0.756	-0.2236	-0.438	-0.6447	-0.5217	0.2191	0.759																		1	1	1	1	1	1	1	1	1
CHEMBL4206931	COc1nc2ccc(Br)cc2cc1[C@@H](c1cncc(C)c1)[C@@](O)(CCN(C)C)c1cccc(F)c1	4d	'='	984.289	0.155	1	Mtb (H37Rv)	0.368	AlamarBlue/Resazurin/MABA method	0.525	Training	-0.4295	0.3695	0.0689	0.0254	-0.0981	0.2609	-0.2254	-0.0128	1.2488	0.4823	0.316	0.6664																		1	1	1	1	1	1	1	1	1
CHEMBL4578091	COc1cccc(C(c2cc3cc(C#N)ccc3nc2OC)C(O)(CCN(C)C)c2cc(C)cc(C)n2)c1OC	4d	'='	998.779	0.155	1	Mtb (H37Rv)	0.368	AlamarBlue/Resazurin/MABA method	0.525	Training	0.1047	-0.6543	-0.1342	0.0254	0.6895	0.2609	-0.2121	-0.438	-0.6447	-0.5217	1.034	0.4277																		1	1	1	1	1	1	1	1	1
CHEMBL4176110	COc1cccc(C(c2cc3cc(N4CCNCC4)ccc3nc2OC)C(O)(CCN(C)C)c2cccc(OC(F)(F)F)c2)c1F	4d	'='	1026.93	0.155	1	Mtb (H37Rv)	0.368	AlamarBlue/Resazurin/MABA method	0.525	Training	1.9301	0.1147	-0.0619	-0.1585	-0.0301	0.3599	-0.0275	1.6345	0.2568	3.1945	0.4805	0.5159																		1	1	1	1	1	1	1	1	1
CHEMBL4518248	COc1cccc(C(c2cc3cc(Br)ccc3nc2OC)C(O)(CCN(C)C)c2ccc(C)nc2)c1OC	4d	'='	1033.56	0.155	1	Mtb (H37Rv)	0.368	AlamarBlue/Resazurin/MABA method	0.525	Test	-0.223	0.1192	0.0503	0.0254	0.4723	0.2609	-0.1964	0.7532	0.9902	-0.5042	0.8956	0.7087																		1	1	1	1	1	1	1	1	1
CHEMBL4170445	COc1cccc(C(c2cc3cc(N4CCOCC4)ccc3nc2OC)C(O)(CCN(C)C)c2cccc(OC(F)(F)F)c2)c1OC	4d	'='	1037.04	0.155	1	Mtb (H37Rv)	0.368	AlamarBlue/Resazurin/MABA method	0.525	Training	2.1125	-0.2691	-0.1039	-0.1585	0.2551	0.3599	-0.0985	1.3988	-0.0202	2.0917	0.7705	0.5158																		1	1	1	1	1	1	1	1	1
CHEMBL4204662	COc1nc2ccc(Br)cc2cc1[C@@H](c1cc(C)sc1C)[C@@](O)(CCN(C)C)c1cncc(C)c1	4d	'='	1045.89	0.155	1	Mtb (H37Rv)	0.368	AlamarBlue/Resazurin/MABA method	0.525	Training	-0.223	0.1204	0.1206	0.0254	0.3363	0.0628	-0.3852	0.7532	0.9902	-0.5042	0.4958	0.5284																		1	1	1	1	1	1	1	1	1
CHEMBL4575859	COc1nc2ccc(C#N)cc2cc1C(c1cccc(C)c1)C(O)(CCN(C)C)c1cccnc1OC	4d	'='	1047.1	0.155	1	Mtb (H37Rv)	0.368	AlamarBlue/Resazurin/MABA method	0.525	Training	0.1047	-0.6543	-0.145	0.0254	0.1871	0.2609	-0.2288	-0.438	-0.6447	-0.5217	0.6086	0.3504																		1	1	1	1	1	1	1	1	1
CHEMBL4564358	COc1cccc(C(c2cc3cc(Br)ccc3nc2OC)C(O)(CCN(C)C)c2cc(C)ccn2)c1F	4d	'='	1055.43	0.155	1	Mtb (H37Rv)	0.368	AlamarBlue/Resazurin/MABA method	0.525	Test	-0.4054	0.5017	0.0744	0.0254	0.1871	0.2609	-0.1766	0.9889	1.2673	0.5985	0.6184	0.7169																		1	1	1	1	1	1	1	1	1
CHEMBL4173532	COc1cccc(C(c2cc3cc(N4CC5(COC5)C4)ccc3nc2OC)C(O)(CCN(C)C)c2cccc(F)c2)c1OC	4d	'='	1096.86	0.155	1	Mtb (H37Rv)	0.368	AlamarBlue/Resazurin/MABA method	0.525	Training	-0.1018	-0.4016	-0.1075	-0.1585	0.2551	0.3599	-0.1967	-1.2065	-0.3862	0.4649	0.7705	0.5413																		1	1	1	1	1	1	1	1	1
CHEMBL4159802	COc1cccc(C(c2cc3cc(N4CC5(COC5)C4)ccc3nc2OC)C(O)(CCN(C)C)c2cccc(OC(F)(F)F)c2)c1OC	4d	'='	1123.21	0.155	1	Mtb (H37Rv)	0.368	AlamarBlue/Resazurin/MABA method	0.525	Training	2.1125	-0.2691	-0.1039	-0.1585	0.2551	0.3599	-0.1339	1.3988	-0.0202	2.0917	0.7705	0.5102																		1	1	1	1	1	1	1	1	1
CHEMBL4522585	COc1cccc(C(c2cc3cc(C#N)ccc3nc2OC)C(O)(CCN(C)C)c2cc(C)nc(C)c2)c1F	4d	'='	1135.01	0.155	1	Mtb (H37Rv)	0.368	AlamarBlue/Resazurin/MABA method	0.525	Training	-0.0777	-0.2702	-0.1101	0.0254	0.4043	0.2609	-0.2447	-0.2023	-0.3677	0.5811	0.7314	0.4188																		1	1	1	1	1	1	1	1	1
CHEMBL4515863	COc1nc2ccc(Br)cc2cc1C(c1cccc2c1OCO2)C(O)(CCN(C)C)c1cccnc1OC	4d	'='	1136.99	0.155	1	Mtb (H37Rv)	0.368	AlamarBlue/Resazurin/MABA method	0.525	Test	-0.223	0.1193	0.0505	0.0254	-0.0301	0.2609	-0.1827	0.7532	0.9902	-0.5042	0.4706	0.7001																		1	1	1	1	1	1	1	1	1
CHEMBL4166438	COc1nc2ccc(NC3CCCCC3)cc2cc1[C@@H](c1ccccc1)[C@@](O)(CCN(C)C)c1cccc2ccccc12	4d	'='	1167.69	0.155	1	Mtb (H37Rv)	0.368	AlamarBlue/Resazurin/MABA method	0.525	Training	0.1047	-0.6543	-0.1304	-0.1585	-0.3153	0.756	-0.1205	-0.438	-0.6447	-0.5217	0.1903	0.7762																		1	1	1	1	1	1	1	1	1
CHEMBL4168554	COc1cccc(C(c2cc3cc(N4CC5(COC5)C4)ccc3nc2OC)C(O)(CCN(C)C)c2cccc(OC(F)(F)F)c2)c1F	4d	'='	1174.34	0.155	1	Mtb (H37Rv)	0.368	AlamarBlue/Resazurin/MABA method	0.525	Training	1.9301	0.1146	-0.0798	-0.1585	-0.0301	0.3599	-0.1388	1.6345	0.2568	3.1945	0.4805	0.5103																		1	1	1	1	1	1	1	1	1
CHEMBL4551927	COc1cccc(C(O)(CCN(C)C)C(c2cccc(C)c2)c2cc3cc(C#N)ccc3nc2OC)n1	4d	'='	1208.19	0.155	1	Mtb (H37Rv)	0.368	AlamarBlue/Resazurin/MABA method	0.525	Training	0.1047	-0.6543	-0.1397	0.0254	0.1871	0.2609	-0.2063	-0.438	-0.6447	-0.5217	0.5782	0.3455																		1	1	1	1	1	1	1	1	1
CHEMBL4160634	COc1nc2ccc(N3CC4(COC4)C3)cc2cc1[C@@H](c1ccccc1)[C@@](O)(CCN(C)C)c1cccc2ccccc12	4d	'='	1237.49	0.155	1	Mtb (H37Rv)	0.368	AlamarBlue/Resazurin/MABA method	0.525	Test	0.1047	-0.6543	-0.1482	-0.1585	-0.3153	0.756	-0.2057	-0.438	-0.6447	-0.5217	0.1903	0.7757																		1	1	1	1	1	1	1	1	1
CHEMBL4215865	COc1cccc(C(O)(CCN(C)C)C(c2ccco2)c2cc3cc(Br)ccc3nc2OC)c1OC	4d	'='	1278.2	0.155	1	Mtb (H37Rv)	0.368	AlamarBlue/Resazurin/MABA method	0.525	Training	-0.223	0.1169	0.0516	-0.1585	0.2551	0.1618	-0.1415	0.7532	0.9903	-0.5042	0.7705	0.6085																		1	1	1	1	1	1	1	1	1
CHEMBL4211705	COc1nc2ccc(Br)cc2cc1C(c1ccco1)C(O)(CCN(C)C)c1cccc2c1OCO2	4d	'='	1279.13	0.155	1	Mtb (H37Rv)	0.368	AlamarBlue/Resazurin/MABA method	0.525	Training	-0.223	0.1168	0.0516	-0.1585	-0.3153	0.1618	-0.1406	0.7532	0.9903	-0.5042	0.1903	0.5711																		1	1	1	1	1	1	1	1	1
CHEMBL4211334	COc1nc2ccc(Br)cc2cc1C(c1ccco1)C(O)(CCN(C)C)c1cccc(OC(F)(F)F)c1	4d	'='	1311.68	0.155	1	Mtb (H37Rv)	0.368	AlamarBlue/Resazurin/MABA method	0.525	Training	1.7844	0.4999	0.0737	-0.1585	-0.3153	0.1618	-0.1229	2.59	1.6148	2.1092	0.1903	0.5233																		1	1	1	1	1	1	1	1	1
CHEMBL4212261	COc1nc2ccc(Br)cc2cc1C(c1ccoc1)C(O)(CCN(C)C)c1cccc(OC(F)(F)F)c1	4d	'='	1311.68	0.155	1	Mtb (H37Rv)	0.368	AlamarBlue/Resazurin/MABA method	0.525	Test	1.7844	0.5007	0.0737	-0.1585	-0.3153	0.1618	-0.1378	2.59	1.6148	2.1092	0.1903	0.5293																		1	1	1	1	1	1	1	1	1
CHEMBL4212607	COc1nc2ccc(Br)cc2cc1C(c1ccoc1)C(O)(CCN(C)C)c1cccc(F)n1	4d	'='	1321.93	0.155	1	Mtb (H37Rv)	0.368	AlamarBlue/Resazurin/MABA method	0.525	Training	-0.2868	0.3546	0.054	0.0254	-0.3153	0.0628	-0.183	0.684	1.2552	0.5724	0.1903	0.4544																		1	1	1	1	1	1	1	1	1
CHEMBL4211109	COc1ccc(C(c2cc3cc(C#N)ccc3nc2OC)C(O)(CCN(C)C)c2cccc(F)c2)s1	4d	'='	1384.44	0.155	1	Mtb (H37Rv)	0.368	AlamarBlue/Resazurin/MABA method	0.525	Training	-0.1018	-0.3993	-0.033	-0.1585	-0.0301	0.1618	-0.266	-1.2065	-0.386	0.4649	0.4397	0.3431																		1	1	1	1	1	1	1	1	1
CHEMBL4163947	COc1nc2ccc(N3CCOCC3)cc2cc1C(c1cccc(F)c1)C(O)(CCN(C)C)c1cccc(OC(F)(F)F)c1	4d	'='	1385.15	0.155	1	Mtb (H37Rv)	0.368	AlamarBlue/Resazurin/MABA method	0.525	Training	1.9056	-0.0139	-0.0853	-0.1585	-0.3153	0.3599	-0.1427	0.6302	0.2348	3.0788	0.1903	0.462																		1	1	1	1	1	1	1	1	1
CHEMBL4159307	COc1nc2ccc(Cl)cc2cc1C(c1ccccc1)C(O)(CCN(C)C)c1cccc2ccccc12	4d	'='	1389.24	0.155	1	Mtb (H37Rv)	0.368	AlamarBlue/Resazurin/MABA method	0.525	Test	-0.2188	-0.1088	0.0014	-0.1585	-0.3153	0.756	-0.209	0.2024	-0.1092	-0.4604	0.1903	0.8802																		1	1	1	1	1	1	1	1	1
CHEMBL4215426	COc1nc2ccc(Br)cc2cc1C(c1ccco1)C(O)(CCN(C)C)c1cccc(F)c1	4d	'='	1441.34	0.155	1	Mtb (H37Rv)	0.368	AlamarBlue/Resazurin/MABA method	0.525	Training	-0.4295	0.3657	0.0702	-0.1585	-0.3153	0.1618	-0.1857	-0.0128	1.249	0.4823	0.1903	0.5543																		1	1	1	1	1	1	1	1	1
CHEMBL4213605	COc1nc2ccc(Br)cc2cc1C(c1ccoc1)C(O)(CCN(C)C)c1cccc(F)c1	4d	'='	1441.34	0.155	1	Mtb (H37Rv)	0.368	AlamarBlue/Resazurin/MABA method	0.525	Training	-0.4295	0.3668	0.0702	-0.1585	-0.3153	0.1618	-0.2007	-0.0128	1.2489	0.4823	0.1903	0.5604																		1	1	1	1	1	1	1	1	1
CHEMBL4163299	COc1cccc([C@](O)(CCN(C)C)[C@H](c2cc3cc(N4CC5(COC5)C4)ccc3nc2OC)c2cccc(OC)c2F)c1	4d	'='	1445.86	0.155	1	Mtb (H37Rv)	0.368	AlamarBlue/Resazurin/MABA method	0.525	Training	-0.0777	-0.2704	-0.1075	-0.1585	0.2551	0.3599	-0.1652	-0.2023	-0.3677	0.5811	0.7709	0.5396																		1	1	1	1	1	1	1	1	1
CHEMBL4172235	COc1nc2ccc(C#N)cc2cc1C(c1ccccc1)C(O)(CCN(C)C)c1cccc(F)c1	4d	'='	1469.46	0.155	1	Mtb (H37Rv)	0.368	AlamarBlue/Resazurin/MABA method	0.525	Test	-0.1018	-0.4034	-0.1199	-0.1585	-0.3153	0.3599	-0.2325	-1.2065	-0.3861	0.4649	0.1903	0.4219																		1	1	1	1	1	1	1	1	1
CHEMBL4214717	COc1nc2ccc(Br)cc2cc1C(c1ccoc1)C(O)(CCN(C)C)c1cccc2c1OCO2	4d	'='	1668.43	0.155	1	Mtb (H37Rv)	0.368	AlamarBlue/Resazurin/MABA method	0.525	Training	-0.223	0.1173	0.0516	-0.1585	-0.3153	0.1618	-0.1556	0.7532	0.9903	-0.5042	0.1903	0.5772																		1	1	1	1	1	1	1	1	1
CHEMBL4164833	COc1cccc(C(c2cc3cc(OC(F)(F)F)ccc3nc2OC)C(O)(CCN(C)C)c2cccc(OC(F)(F)F)c2)c1F	4d	'='	1711.88	0.155	1	Mtb (H37Rv)	0.368	AlamarBlue/Resazurin/MABA method	0.525	Training	3.9375	0.492	-0.0522	-0.1585	-0.0301	0.3599	-0.1115	3.4687	0.88	5.808	0.4805	0.5146																		1	1	1	1	1	1	1	1	1
CHEMBL4593878	COc1cccc(C(c2cc3cc(Br)ccc3nc2OC)C(O)(CCN(C)C)c2ccncc2C)c1F	4d	'='	1759.05	0.155	1	Mtb (H37Rv)	0.368	AlamarBlue/Resazurin/MABA method	0.525	Training	-0.4054	0.504	0.0744	0.0254	0.1871	0.2609	-0.1899	0.9889	1.2671	0.5985	0.6179	0.7215																		1	1	1	1	1	1	1	1	1
CHEMBL4160344	COc1cccc([C@H](c2cc3cc(N(C)S(=O)(=O)N(C)C)ccc3nc2OC)[C@@](O)(CCN(C)C)c2cccc(F)c2)c1OC	4d	'='	1763.48	0.155	1	Mtb (H37Rv)	0.368	AlamarBlue/Resazurin/MABA method	0.525	Test	-0.1018	-0.4014	0.0426	1.1983	1.1108	0.3599	0.2605	-1.2065	-0.3862	0.4649	1.7587	0.5534																		1	1	1	1	1	1	1	1	1
CHEMBL4162167	COc1cccc([C@@H](c2cc3cc(N4CC5(COC5)C4)ccc3nc2OC)[C@@](O)(CCN(C)C)c2cccc(C)c2)c1F	4d	'='	1878.03	0.155	1	Mtb (H37Rv)	0.368	AlamarBlue/Resazurin/MABA method	0.525	Training	-0.0777	-0.2706	-0.113	-0.1585	0.1871	0.3599	-0.1841	-0.2023	-0.3677	0.5811	0.6184	0.512																		1	1	1	1	1	1	1	1	1
CHEMBL4169947	COc1nc2ccc(F)cc2cc1C(c1ccccc1)C(O)(CCN(C)C)c1cccc2ccccc12	4d	'='	1900.49	0.155	1	Mtb (H37Rv)	0.368	AlamarBlue/Resazurin/MABA method	0.525	Training	-0.0997	-0.4144	-0.1241	-0.1585	-0.3153	0.756	-0.2412	-1.2065	-0.3954	0.4594	0.1903	0.8111																		1	1	1	1	1	1	1	1	1
CHEMBL4576428	COc1ccnc(C(O)(CCN(C)C)C(c2cc3cc(Br)ccc3nc2OC)c2cccc(OC)c2F)c1	4d	'='	2053.07	0.155	1	Mtb (H37Rv)	0.368	AlamarBlue/Resazurin/MABA method	0.525	Training	-0.4054	0.5019	0.0799	0.0254	0.2551	0.2609	-0.1577	0.9889	1.2673	0.5985	0.7709	0.7445																		1	1	1	1	1	1	1	1	1
CHEMBL4205677	COc1cccc(C(O)(CCN(C)C)C(c2ccoc2)c2cc3cc(Br)ccc3nc2OC)c1OC	4d	'='	2088.32	0.155	1	Mtb (H37Rv)	0.368	AlamarBlue/Resazurin/MABA method	0.525	Test	-0.223	0.1174	0.0516	-0.1585	0.2551	0.1618	-0.1565	0.7532	0.9903	-0.5042	0.7705	0.6146																		1	1	1	1	1	1	1	1	1
CHEMBL4573647	COc1cccc(C(c2cc3cc(C#N)ccc3nc2OC)C(O)(CCN(C)C)c2cccc(C)n2)c1F	4d	'='	2137.58	0.155	1	Mtb (H37Rv)	0.368	AlamarBlue/Resazurin/MABA method	0.525	Training	-0.0777	-0.2721	-0.1101	0.0254	0.1871	0.2609	-0.2173	-0.2023	-0.3677	0.5811	0.607	0.4028																		1	1	1	1	1	1	1	1	1
CHEMBL4549082	COc1cccc(C(O)(CCN(C)C)C(c2cc3cc(C#N)ccc3nc2OC)c2cccc3c2OCO3)n1	4d	'='	2278.81	0.155	1	Mtb (H37Rv)	0.368	AlamarBlue/Resazurin/MABA method	0.525	Training	0.1047	-0.6543	-0.1287	0.0254	-0.0301	0.2609	-0.1788	-0.438	-0.6447	-0.5217	0.4403	0.3912																		1	1	1	1	1	1	1	1	1
CHEMBL4216876	COc1nc2ccc(C#N)cc2cc1C(c1ccoc1)C(O)(CCN(C)C)c1cccc(F)c1	4d	'='	2350.28	0.155	1	Mtb (H37Rv)	0.368	AlamarBlue/Resazurin/MABA method	0.525	Training	-0.1018	-0.4045	-0.1143	-0.1585	-0.3153	0.1618	-0.2192	-1.2065	-0.3861	0.4649	0.1903	0.2564																		1	1	1	1	1	1	1	1	1
CHEMBL4205220	COc1nc2ccc(Br)cc2cc1[C@@H](c1cncc(C)c1)[C@@](O)(CCN(C)C)c1cccc(C#N)c1	4d	'='	2419.89	0.155	1	Mtb (H37Rv)	0.368	AlamarBlue/Resazurin/MABA method	0.525	Test	-0.223	0.1183	0.0435	0.0254	-0.0981	0.2609	-0.1992	0.7532	0.9903	-0.5042	0.316	0.6181																		1	1	1	1	1	1	1	1	1
CHEMBL4536540	COc1nc2ccc(C#N)cc2cc1C(c1cccc(F)c1)C(O)(CCN(C)C)c1cncc(C)c1	4d	'='	2476.37	0.155	1	Mtb (H37Rv)	0.368	AlamarBlue/Resazurin/MABA method	0.525	Training	-0.1022	-0.399	-0.1156	0.0254	-0.0981	0.2609	-0.244	-1.2065	-0.3898	0.4654	0.316	0.3625																		1	1	1	1	1	1	1	1	1
CHEMBL4170862	COc1nc2ccc(NC3CCCC3)cc2cc1C(c1ccccc1)C(O)(CCN(C)C)c1cccc2ccccc12	4d	'='	3037.07	0.155	1	Mtb (H37Rv)	0.368	AlamarBlue/Resazurin/MABA method	0.525	Training	0.1047	-0.6543	-0.1304	-0.1585	-0.3153	0.756	-0.1205	-0.438	-0.6447	-0.5217	0.1903	0.7762																		1	1	1	1	1	1	1	1	1
CHEMBL4524572	COc1cc(C(O)(CCn2cncn2)C(c2cc3cc(Br)ccc3nc2OC)c2ccnc(OC)c2OC)cc(OC)n1	4d	'='	3100.44	0.155	1	Mtb (H37Rv)	0.368	AlamarBlue/Resazurin/MABA method	0.525	Training	-0.223	0.1198	0.1865	0.35	0.2551	0.3599	0.0539	0.7532	0.9902	-0.5042	0.3346	0.8856																		1	1	1	1	1	1	1	1	1
CHEMBL4167910	COc1nc2ccc(CO)cc2cc1C(c1ccccc1)C(O)(CCN(C)C)c1cccc2ccccc12	4d	'='	3158	0.155	1	Mtb (H37Rv)	0.368	AlamarBlue/Resazurin/MABA method	0.525	Test	0.1047	-0.6543	-0.1241	-0.1585	-0.3153	0.756	-0.1887	-0.438	-0.6447	-0.5217	0.1903	0.8046																		1	1	1	1	1	1	1	1	1
CHEMBL4216946	COc1cccc([C@](O)(CCN(C)C)[C@H](c2cncc(C)c2)c2cc3cc(Br)ccc3nc2OC)c1	4d	'='	3451.41	0.155	1	Mtb (H37Rv)	0.368	AlamarBlue/Resazurin/MABA method	0.525	Training	-0.223	0.1182	0.0447	0.0254	0.1871	0.2609	-0.189	0.7532	0.9903	-0.5042	0.6064	0.6646																		1	1	1	1	1	1	1	1	1
CHEMBL4169545	COc1nc2ccc(C)cc2cc1C(c1ccccc1)C(O)(CCN(C)C)c1cccc2ccccc12	4d	'='	3546.32	0.155	1	Mtb (H37Rv)	0.368	AlamarBlue/Resazurin/MABA method	0.525	Training	0.1047	-0.6543	-0.1538	-0.1585	-0.0981	0.756	-0.2236	-0.438	-0.6447	-0.5217	0.3282	0.7817																		1	1	1	1	1	1	1	1	1
CHEMBL4168271	COc1cccc(C(c2cc3cc(N4CCCCC4)ccc3nc2OC)C(O)(CCN(C)C)c2cccc(OC(F)(F)F)c2)c1F	4d	'='	3584.17	0.155	1	Mtb (H37Rv)	0.368	AlamarBlue/Resazurin/MABA method	0.525	Training	1.9301	0.1147	-0.0853	-0.1585	-0.0301	0.3599	-0.1605	1.6345	0.2568	3.1945	0.4805	0.5159																		1	1	1	1	1	1	1	1	1
CHEMBL4563112	COc1cc(C(O)(CCn2cncn2)C(c2cc3cc(Br)ccc3nc2OC)c2cccc(OC)c2F)cc(OC)n1	4d	'='	3602.25	0.155	1	Mtb (H37Rv)	0.368	AlamarBlue/Resazurin/MABA method	0.525	Test	-0.4054	0.5061	0.2063	0.1661	-0.0301	0.4589	0.0695	0.9889	1.2671	0.5985	0.0846	0.9814																		1	1	1	1	1	1	1	1	1
CHEMBL4206593	COc1nc2ccc(Br)cc2cc1C(c1ccoc1)C(O)(CCN(C)C)c1ccccn1	4d	'='	3626.03	0.155	1	Mtb (H37Rv)	0.368	AlamarBlue/Resazurin/MABA method	0.525	Training	-0.223	0.1165	0.0447	0.0254	-0.3153	0.0628	-0.1852	0.7532	0.9903	-0.5042	0.1903	0.4207																		1	1	1	1	1	1	1	1	1
CHEMBL4215064	COc1nc2ccc(Br)cc2cc1C(c1ccco1)C(O)(CCN(C)C)c1cccc(C#N)c1	4d	'='	3766.12	0.155	1	Mtb (H37Rv)	0.368	AlamarBlue/Resazurin/MABA method	0.525	Training	-0.223	0.1165	0.0447	-0.1585	-0.3153	0.1618	-0.1595	0.7532	0.9903	-0.5042	0.1903	0.5061																		1	1	1	1	1	1	1	1	1
CHEMBL4170779	C=Cc1ccc2nc(OC)c(C(c3ccccc3)C(O)(CCN(C)C)c3cccc4ccccc34)cc2c1	4d	'='	3779.89	0.155	1	Mtb (H37Rv)	0.368	AlamarBlue/Resazurin/MABA method	0.525	Training	0.1047	-0.6543	-0.1538	-0.1585	-0.2601	0.756	-0.2236	-0.438	-0.6447	-0.5217	0.2591	0.7728																		1	1	1	1	1	1	1	1	1
CHEMBL4515550	COc1cc(C(O)(CCn2ccnc2)C(c2cc3cc(Br)ccc3nc2OC)c2cccc(OC)c2F)cc(OC)n1	4d	'='	3796.02	0.155	1	Mtb (H37Rv)	0.368	AlamarBlue/Resazurin/MABA method	0.525	Test	-0.4054	0.5064	0.1454	0.0254	-0.0301	0.558	-0.039	0.9889	1.2671	0.5985	0.0846	1.0853																		1	1	1	1	1	1	1	1	1
CHEMBL4167476	COc1nc2ccc(N)cc2cc1C(c1ccccc1)C(O)(CCN(C)C)c1cccc2ccccc12	4d	'='	3864.62	0.155	1	Mtb (H37Rv)	0.368	AlamarBlue/Resazurin/MABA method	0.525	Training	0.1047	-0.6543	-0.0851	-0.1585	-0.3153	0.756	-0.1254	-0.438	-0.6447	-0.5217	0.1903	0.7901																		1	1	1	1	1	1	1	1	1
CHEMBL4526309	COc1ccc(C(O)(CCN(C)C)C(c2cc3cc(C#N)ccc3nc2OC)c2cccc(OC)c2OC)cn1	4d	'='	3869.97	0.155	1	Mtb (H37Rv)	0.368	AlamarBlue/Resazurin/MABA method	0.525	Training	0.1047	-0.6543	-0.1287	0.0254	0.5403	0.2609	-0.1824	-0.438	-0.6447	-0.5217	1.0205	0.4306																		1	1	1	1	1	1	1	1	1
CHEMBL4202851	COc1nc2ccc(C#N)cc2cc1[C@@H](c1cc(C)sc1C)[C@@](O)(CCN(C)C)c1cncc(C)c1	4d	'='	3874.81	0.155	1	Mtb (H37Rv)	0.368	AlamarBlue/Resazurin/MABA method	0.525	Training	0.1047	-0.6543	-0.0639	0.0254	0.3363	0.0628	-0.4038	-0.438	-0.6447	-0.5217	0.4958	0.2243																		1	1	1	1	1	1	1	1	1
CHEMBL4205953	COc1nc2ccc(C#N)cc2cc1C(c1ccco1)C(O)(CCN(C)C)c1cccc(F)c1	4d	'='	3895.37	0.155	1	Mtb (H37Rv)	0.368	AlamarBlue/Resazurin/MABA method	0.525	Test	-0.1018	-0.4051	-0.1143	-0.1585	-0.3153	0.1618	-0.2042	-1.2065	-0.386	0.4649	0.1903	0.2503																		1	1	1	1	1	1	1	1	1
CHEMBL4217473	COc1nc2ccc(Br)cc2cc1C(c1ccco1)C(O)(CCN(C)C)c1ccccn1	4d	'='	3928.2	0.155	1	Mtb (H37Rv)	0.368	AlamarBlue/Resazurin/MABA method	0.525	Training	-0.223	0.116	0.0447	0.0254	-0.3153	0.0628	-0.1703	0.7532	0.9903	-0.5042	0.1903	0.4146																		1	1	1	1	1	1	1	1	1
CHEMBL4166608	COc1cccc(C(c2cc3cc(N4CCOCC4)ccc3nc2OC)C(O)(CCN(C)C)c2cccc(OC)c2OC)c1OC	4d	'='	3957.14	0.155	1	Mtb (H37Rv)	0.368	AlamarBlue/Resazurin/MABA method	0.525	Training	0.1047	-0.6543	-0.126	-0.1585	0.8255	0.3599	-0.1172	-0.438	-0.6447	-0.5217	1.3507	0.6011																		1	1	1	1	1	1	1	1	1
CHEMBL4162672	COc1nc2ccccc2cc1C(c1ccccc1)C(O)(CCN(C)C)c1cccc2ccccc12	4d	'='	3986.4	0.155	1	Mtb (H37Rv)	0.368	AlamarBlue/Resazurin/MABA method	0.525	Training	0.1047	-0.6543	-0.1538	-0.1585	-0.3153	0.756	-0.2236	-0.438	-0.6447	-0.5217	0.1903	0.7588																		1	1	1	1	1	1	1	1	1
CHEMBL4515135	COc1nc2ccc(C#N)cc2cc1C(c1cccc2c1OCO2)C(O)(CCN(C)C)c1cccnc1OC	4d	'='	3987.92	0.155	1	Mtb (H37Rv)	0.368	AlamarBlue/Resazurin/MABA method	0.525	Test	0.1047	-0.6543	-0.134	0.0254	-0.0301	0.2609	-0.2012	-0.438	-0.6447	-0.5217	0.4706	0.3961																		1	1	1	1	1	1	1	1	1
CHEMBL4159957	COc1nc2ccc(C(=O)N(C)C)cc2cc1C(c1ccccc1)C(O)(CCN(C)C)c1cccc2ccccc12	4d	'='	4016.8	0.155	1	Mtb (H37Rv)	0.368	AlamarBlue/Resazurin/MABA method	0.525	Training	0.1047	-0.6543	-0.0927	-0.1585	0.2551	0.756	-0.1443	-0.438	-0.6447	-0.5217	0.9273	0.7775																		1	1	1	1	1	1	1	1	1
CHEMBL4546609	COc1cc(C(O)(CCN(C)OC)C(c2cc3cc(Br)ccc3nc2OC)c2cccc(OC)c2F)cc(OC)n1	4d	'='	4028.48	0.155	1	Mtb (H37Rv)	0.368	AlamarBlue/Resazurin/MABA method	0.525	Training	-0.4054	0.5046	0.0857	0.1081	0.5403	0.2609	-0.0971	0.9889	1.2672	0.5985	0.6505	0.7745																		1	1	1	1	1	1	1	1	1
CHEMBL4169635	COc1cccc([C@@H](c2cc3cc(S(C)(=O)=O)ccc3nc2OC)[C@@](O)(CCN(C)C)c2cccc(F)c2)c1F	4d	'='	4030.42	0.155	1	Mtb (H37Rv)	0.368	AlamarBlue/Resazurin/MABA method	0.525	Training	-0.2838	-0.0183	-0.0552	1.1081	0.2551	0.3599	-0.123	-0.9709	-0.1092	1.5677	0.582	0.5815																		1	1	1	1	1	1	1	1	1
CHEMBL4515590	COc1ccnc(C(O)(CCN(C)C)C(c2cc3cc(C#N)ccc3nc2OC)c2cccc(OC)c2F)c1	4d	'='	4334.72	0.155	1	Mtb (H37Rv)	0.368	AlamarBlue/Resazurin/MABA method	0.525	Test	-0.0777	-0.272	-0.1045	0.0254	0.2551	0.2609	-0.1763	-0.2023	-0.3677	0.5811	0.7709	0.4405																		1	1	1	1	1	1	1	1	1
CHEMBL4536200	COc1cccc(C(c2cc3cc(C#N)ccc3nc2OC)C(O)(CCN(C)C)c2cc(C)cc(C)n2)c1F	4d	'='	4350.87	0.155	1	Mtb (H37Rv)	0.368	AlamarBlue/Resazurin/MABA method	0.525	Training	-0.0777	-0.2709	-0.1101	0.0254	0.4043	0.2609	-0.217	-0.2023	-0.3677	0.5811	0.744	0.4278																		1	1	1	1	1	1	1	1	1
CHEMBL4521664	COc1cccc(C(c2cc3cc(C#N)ccc3nc2OC)C(O)(CCN(C)C)c2cnc(C)c(C)c2)c1F	4d	'='	4540.04	0.155	1	Mtb (H37Rv)	0.368	AlamarBlue/Resazurin/MABA method	0.525	Training	-0.0777	-0.271	-0.1101	0.0254	0.4043	0.2609	-0.2274	-0.2023	-0.3677	0.5811	0.7168	0.4317																		1	1	1	1	1	1	1	1	1
CHEMBL4579247	COc1cccc(C(c2cc3cc(C#N)ccc3nc2OC)C(O)(CCN(C)C)c2ncccc2C)c1F	4d	'='	5829.77	0.155	1	Mtb (H37Rv)	0.368	AlamarBlue/Resazurin/MABA method	0.525	Training	-0.0777	-0.2709	-0.1101	0.0254	0.1871	0.2609	-0.2028	-0.2023	-0.3678	0.5811	0.6107	0.4159																		1	1	1	1	1	1	1	1	1
CHEMBL4518583	COc1cc(C(O)(CCN2CCOCC2)C(c2cc3cc(Br)ccc3nc2OC)c2ccnc(OC)c2OC)cc(OC)n1	4d	'='	6272.68	0.155	-1	Mtb (H37Rv)	0.368	AlamarBlue/Resazurin/MABA method	0.525	Test	-0.223	0.1198	0.0659	0.2093	0.2551	0.1618	-0.1335	0.7532	0.9902	-0.5042	0.3346	0.6787																		1	1	1	1	1	1	1	1	1
CHEMBL4535092	COc1cccc(C(c2cc3cc(C#N)ccc3nc2OC)C(O)(CCN(C)C)c2cncc(C)c2)c1F	4d	'='	6412.75	0.155	-1	Mtb (H37Rv)	0.368	AlamarBlue/Resazurin/MABA method	0.525	Training	-0.0777	-0.2717	-0.1101	0.0254	0.1871	0.2609	-0.2048	-0.2023	-0.3677	0.5811	0.6062	0.4164																		1	1	1	1	1	1	1	1	1
CHEMBL4175655	COc1nc2ccc(N(C)S(=O)(=O)c3ccccc3)cc2cc1[C@@H](c1ccccc1)[C@@](O)(CCN(C)C)c1cccc(F)c1	4d	'='	6680.14	0.155	-1	Mtb (H37Rv)	0.368	AlamarBlue/Resazurin/MABA method	0.525	Training	-0.1018	-0.4031	-0.0294	1.1532	-0.0301	0.9541	-0.0045	-1.2065	-0.3861	0.4649	0.4076	1.0838																		1	1	1	1	1	1	1	1	1
CHEMBL4166400	COc1nc2ccc(CN(C)C)cc2cc1C(c1ccccc1)C(O)(CCN(C)C)c1cccc2ccccc12	4d	'='	6932.47	0.155	-1	Mtb (H37Rv)	0.368	AlamarBlue/Resazurin/MABA method	0.525	Training	0.1047	-0.6543	-0.1537	-0.1585	0.2551	0.756	-0.2235	-0.438	-0.6447	-0.5217	1.095	0.7772																		1	1	1	1	1	1	1	1	1
CHEMBL4543570	COc1cc(C(O)(CCN2CCOCC2)C(c2cc3cc(Br)ccc3nc2OC)c2cccc(OC)c2OC)cc(OC)n1	4d	'>'	7478.42	0.155	-1	Mtb (H37Rv)	0.368	AlamarBlue/Resazurin/MABA method	0.525	Training	-0.223	0.1198	0.0616	0.0254	0.2551	0.2609	-0.113	0.7532	0.9902	-0.5042	0.3746	0.7744																		1	1	1	1	1	1	1	1	1
CHEMBL4522583	COc1cc(C(O)(CCN2CCOCC2)C(c2cc3cc(Br)ccc3nc2OC)c2cccc(OC)c2F)cc(OC)n1	4d	'>'	7615.57	0.155	-1	Mtb (H37Rv)	0.368	AlamarBlue/Resazurin/MABA method	0.525	Training	-0.4054	0.5061	0.0857	0.0254	-0.0301	0.2609	-0.1179	0.9889	1.2672	0.5985	0.0846	0.7745																		1	1	1	1	1	1	1	1	1
CHEMBL4163654	COc1cccc([C@H](c2cc3cc(N4CC[S+]([O-])CC4)ccc3nc2OC)[C@@](O)(CCN(C)C)c2cccc(F)c2)c1OC	4d	'='	7719.9	0.155	-1	Mtb (H37Rv)	0.368	AlamarBlue/Resazurin/MABA method	0.525	Training	-0.1018	-0.4015	0.0341	-0.1585	0.2551	0.3599	0.2144	-1.2065	-0.3862	0.4649	0.7705	0.5469																		1	1	1	1	1	1	1	1	1
CHEMBL4534003	COc1cc(C(O)(CCN(C)OC)C(c2cc3cc(Br)ccc3nc2OC)c2cccc(OC)c2OC)cc(OC)n1	4d	'>'	7781.5	0.155	-1	Mtb (H37Rv)	0.368	AlamarBlue/Resazurin/MABA method	0.525	Training	-0.223	0.1196	0.0616	0.1081	0.8255	0.2609	-0.0922	0.7532	0.9902	-0.5042	0.9405	0.7744																		1	1	1	1	1	1	1	1	1
CHEMBL4522387	COc1cccc(C(c2cc3cc(C#N)ccc3nc2OC)C(O)(CCN(C)C)c2cccc(C)n2)c1OC	4d	'='	7785.2	0.155	-1	Mtb (H37Rv)	0.368	AlamarBlue/Resazurin/MABA method	0.525	Test	0.1047	-0.6543	-0.1342	0.0254	0.4723	0.2609	-0.2124	-0.438	-0.6447	-0.5217	0.897	0.4027																		1	1	1	1	1	1	1	1	1
CHEMBL4176897	COc1cccc([C@H](c2cc3cc(N4CCS(=O)(=O)CC4)ccc3nc2OC)[C@@](O)(CCN(C)C)c2cccc(F)c2)c1OC	4d	'>'	7839.82	0.155	-1	Mtb (H37Rv)	0.368	AlamarBlue/Resazurin/MABA method	0.525	Training	-0.1018	-0.4015	-0.0793	1.1081	0.2551	0.3599	-0.0548	-1.2065	-0.3862	0.4649	0.7705	0.5469																		1	1	1	1	1	1	1	1	1
CHEMBL4571027	COc1cccc(C(c2cc3cc(C#N)ccc3nc2OC)C(O)(CCN(C)C)c2cncc(C)c2)c1OC	4d	'='	7975.09	0.155	-1	Mtb (H37Rv)	0.368	AlamarBlue/Resazurin/MABA method	0.525	Training	0.1047	-0.6543	-0.1342	0.0254	0.4723	0.2609	-0.1999	-0.438	-0.6447	-0.5217	0.8962	0.4163																		1	1	1	1	1	1	1	1	1
CHEMBL4169607	COc1cccc([C@@H](c2cc3cc(N4CCS(=O)(=O)CC4)ccc3nc2OC)[C@@](O)(CCN(C)C)c2cccc(F)c2)c1F	4d	'>'	7990.54	0.155	-1	Mtb (H37Rv)	0.368	AlamarBlue/Resazurin/MABA method	0.525	Training	-0.2838	-0.0192	-0.0552	1.1081	-0.0301	0.3599	-0.0597	-0.9709	-0.1092	1.5677	0.4805	0.5469																		1	1	1	1	1	1	1	1	1
CHEMBL4161376	COc1cccc([C@@H](c2cc3cc(N4CC[S+]([O-])CC4)ccc3nc2OC)[C@@](O)(CCN(C)C)c2cccc(F)c2)c1F	4d	'>'	8200.22	0.155	-1	Mtb (H37Rv)	0.368	AlamarBlue/Resazurin/MABA method	0.525	Test	-0.2838	-0.0193	0.0582	-0.1585	-0.0301	0.3599	0.2094	-0.9709	-0.1092	1.5677	0.4805	0.5469																		1	1	1	1	1	1	1	1	1
CHEMBL4167786	COc1nc2ccc(N(C)S(=O)(=O)N(C)C)cc2cc1[C@@H](c1ccccc1)[C@@](O)(CCN(C)C)c1cccc(F)c1	4d	'='	8609.85	0.155	-1	Mtb (H37Rv)	0.368	AlamarBlue/Resazurin/MABA method	0.525	Training	-0.1018	-0.4031	0.0315	1.1983	0.5403	0.3599	0.2339	-1.2065	-0.3861	0.4649	1.1785	0.4469																		1	1	1	1	1	1	1	1	1
CHEMBL4539892	COc1cccc(C(c2cc3cc(C#N)ccc3nc2OC)C(O)(CCN(C)C)c2ccc(C)nc2)c1F	4d	'='	9133.31	0.155	-1	Mtb (H37Rv)	0.368	AlamarBlue/Resazurin/MABA method	0.525	Training	-0.0777	-0.2723	-0.1101	0.0254	0.1871	0.2609	-0.2199	-0.2023	-0.3676	0.5811	0.6056	0.4047																		1	1	1	1	1	1	1	1	1
CHEMBL4557475	COc1cccc(C(c2cc3cc(C#N)ccc3nc2OC)C(O)(CCN(C)C)c2ccc(C)nc2)c1OC	4d	'>'	9494.15	0.155	-1	Mtb (H37Rv)	0.368	AlamarBlue/Resazurin/MABA method	0.525	Training	0.1047	-0.6543	-0.1342	0.0254	0.4723	0.2609	-0.215	-0.438	-0.6447	-0.5217	0.8956	0.4046																		1	1	1	1	1	1	1	1	1
CHEMBL4568403	COc1cccc(C(c2cc3cc(C#N)ccc3nc2OC)C(O)(CCN(C)C)c2ccnc(C)c2)c1F	4d	'>'	9716.28	0.155	-1	Mtb (H37Rv)	0.368	AlamarBlue/Resazurin/MABA method	0.525	Test	-0.0777	-0.2714	-0.1101	0.0254	0.1871	0.2609	-0.2232	-0.2023	-0.3677	0.5811	0.6051	0.4039																		1	1	1	1	1	1	1	1	1
CHEMBL4169823	COc1nc2ccc(/C=N/O)cc2cc1C(c1ccccc1)C(O)(CCN(C)C)c1cccc2ccccc12	4d	'='	11546.2	0.155	-1	Mtb (H37Rv)	0.368	AlamarBlue/Resazurin/MABA method	0.525	Test	0.1047	-0.6543	-0.1495	0.9485	-0.3153	0.756	-0.2149	-0.438	-0.6447	-0.5217	0.1903	0.7704																		1	1	1	1	1	1	1	1	1
CHEMBL4162513	CC#Cc1ccc2nc(OC)c(C(c3ccccc3)C(O)(CCN(C)C)c3cccc4ccccc34)cc2c1	4d	'='	11852.3	0.155	-1	Mtb (H37Rv)	0.368	AlamarBlue/Resazurin/MABA method	0.525	Training	0.1047	-0.6543	-0.1538	-0.1585	-0.0981	0.756	-0.2236	-0.438	-0.6447	-0.5217	0.257	0.756																		1	1	1	1	1	1	1	1	1
CHEMBL4170272	COc1nc2ccc(C(=O)O)cc2cc1C(c1ccccc1)C(O)(CCN(C)C)c1cccc2ccccc12	4d	'>'	12869	0.155	-1	Mtb (H37Rv)	0.368	AlamarBlue/Resazurin/MABA method	0.525	Training	0.1047	-0.6543	-0.1536	-0.1585	-0.3153	0.756	-0.2235	-0.438	-0.6447	-0.5217	0.1903	0.7879																		1	1	1	1	1	1	1	1	1
CHEMBL4159990	COc1nc2ccc(CC(C)=O)cc2cc1C(c1ccccc1)C(O)(CCN(C)C)c1cccc2ccccc12	4d	'>'	13141.1	0.155	-1	Mtb (H37Rv)	0.368	AlamarBlue/Resazurin/MABA method	0.525	Test	0.1047	-0.6543	-0.1536	-0.1585	-0.0981	0.756	-0.212	-0.438	-0.6447	-0.5217	0.3463	0.7667																		1	1	1	1	1	1	1	1	1
CHEMBL4177019	COc1nc2ccc(CN)cc2cc1C(c1ccccc1)C(O)(CCN(C)C)c1cccc2ccccc12	4d	'>'	23731.4	0.155	-1	Mtb (H37Rv)	0.368	AlamarBlue/Resazurin/MABA method	0.525	Training	0.1047	-0.6543	-0.0851	-0.1585	-0.3153	0.756	-0.1409	-0.438	-0.6447	-0.5217	0.1903	0.7999																		1	1	1	1	1	1	1	1	1
CHEMBL374478	CO[C@H]1/C=C/O[C@@]2(C)Oc3c(C)c(O)c4c(O)c(c(/C=N/N5CCN(C)CC5)c(O)c4c3C2=O)NC(=O)/C(C)=C\C=C\[C@H](C)[C@H](O)[C@@H](C)[C@@H](O)[C@@H](C)[C@H](OC(C)=O)[C@@H]1C	5d	'='	3.64542	0.123	1	Mtb (H37Rv)	0.368	AlamarBlue/Resazurin/MABA method	0.525	Training	0.0221	-0.1215	-0.6806	-0.5474	1.137	-0.7295	0.0044	-0.438	-0.6447	-0.5217	1.0711	-0.5752																		1	1	1	1	1	1	1	1	1
CHEMBL4212348	CNC(=O)c1sc(N2CCOCC2)cc1OCCc1ccccc1	5d	'='	120	0.123	1	Mtb (H37Rv_ATCC 25618)	0.113	Spectrophotometric assay (OD580-OD600)	0.28	Training	0.0221	-0.1215	-0.6702	-0.6263	-0.0183	-0.0795	-0.056	-0.1009	-0.0952	-0.1478	-0.0896	0.1439																		1	1	1	1	1	1	1	1	1
CHEMBL4068166	CCc1ccc(CCNc2cc(-c3ccccn3)nc3ncnn23)cc1	5d	'='	200	0.123	1	Mtb (H37Rv)	0.368	Spectrophotometric assay (OD580-OD600)	0.28	Test	0.0221	-0.1215	-0.6157	-0.1866	-0.9537	-0.1353	0.0815	-0.1009	-0.0952	-0.1478	-0.1456	0.5281																		1	1	1	1	1	1	1	1	1
CHEMBL4216468	NC(=O)c1sc(N2CCOCC2)cc1OCCc1ccc(OC(F)(F)F)cc1	5d	'='	200	0.123	1	Mtb (H37Rv_ATCC 25618)	0.113	Spectrophotometric assay (OD580-OD600)	0.28	Training	1.8103	0.1951	-0.6407	-0.6263	-0.1764	-0.0795	-0.0424	1.239	0.362	1.7596	-0.2943	0.162																		1	1	1	1	1	1	1	1	1
CHEMBL2153356	CN(CCc1ccccc1)c1n[n+]([O-])c2cc3c(cc2[n+]1[O-])CCC3	5d	'='	208.086	0.123	1	Mtb (INH-R)	0.024	AlamarBlue/Resazurin/MABA method	0.525	Training	0.0221	-0.1215	0.1985	0.3077	0.0112	0.0797	-0.2084	-0.438	-0.6447	-0.5217	-0.7599	-0.3462																		1	1	1	1	1	1	1	1	1
CHEMBL2153355	CN(Cc1ccccc1)c1n[n+]([O-])c2cc3c(cc2[n+]1[O-])CCC3	5d	'<'	217.142	0.123	1	Mtb (INH-R)	0.024	AlamarBlue/Resazurin/MABA method	0.525	Training	0.0221	-0.1215	0.1985	0.3077	0.0112	0.0797	-0.2206	-0.438	-0.6447	-0.5217	-0.7707	-0.3534																		1	1	1	1	1	1	1	1	1
CHEMBL4063073	COc1ccc(CCNc2cc(-c3ccccn3)nc3nccn23)cc1	5d	'='	220	0.123	1	Mtb (H37Rv)	0.368	Spectrophotometric assay (OD580-OD600)	0.28	Test	0.0221	-0.1215	-0.665	-0.2987	-0.8857	-0.0362	-0.0718	-0.1009	-0.0952	-0.1478	-0.0825	0.6065																		1	1	1	1	1	1	1	1	1
CHEMBL2153354	CN(C)c1n[n+]([O-])c2cc3c(cc2[n+]1[O-])CCC3	5d	'<'	284.241	0.123	1	Mtb (INH-R)	0.024	AlamarBlue/Resazurin/MABA method	0.525	Training	0.0221	-0.1215	0.1985	0.3077	0.0835	-0.0709	-0.2172	-0.438	-0.6447	-0.5217	-0.3437	-0.9412																		1	1	1	1	1	1	1	1	1
CHEMBL4203090	CC(=O)c1sc(N2CCOCC2)cc1OCCc1ccccc1	5d	'='	420	0.123	1	Mtb (H37Rv_ATCC 25618)	0.113	Spectrophotometric assay (OD580-OD600)	0.28	Training	0.0221	-0.1215	-0.7246	-0.6263	-0.056	-0.0795	-0.0962	-0.1009	-0.0952	-0.1478	-0.2106	0.1448																		1	1	1	1	1	1	1	1	1
CHEMBL4212019	NC(=O)c1sc(N2CCOCC2)cc1OCCc1cccc(F)c1	5d	'='	430	0.123	1	Mtb (H37Rv_ATCC 25618)	0.113	Spectrophotometric assay (OD580-OD600)	0.28	Training	-0.1626	0.0701	-0.6438	-0.6263	-0.1764	-0.0795	-0.0774	-0.6615	0.0958	0.5749	-0.2943	0.1852																		1	1	1	1	1	1	1	1	1
CHEMBL64	NNC(=O)c1ccncc1	5d	'='	437.509	0.123	1	Mtb (H37Rv)	0.368	AlamarBlue/Resazurin/MABA method	0.525	Test	0.0221	-0.1215	-0.7175	0.9263	-1.1709	-1.2246	-0.2082	-0.438	-0.6447	-0.5217	-1.0163	-1.2444																		1	1	1	1	1	1	1	1	1
CHEMBL2153337	[O-][n+]1nc(NC2CCCC2)[n+]([O-])c2ccc(Br)cc21	5d	'='	461.297	0.123	1	Mtb (H37Rv)	0.368	AlamarBlue/Resazurin/MABA method	0.525	Training	-0.3149	0.5466	0.796	0.3077	-1.1709	-1.0266	0.7053	0.7532	0.9935	-0.5043	-1.0163	-0.6995																		1	1	1	1	1	1	1	1	1
CHEMBL2153336	[O-][n+]1nc(NC2CCC2)[n+]([O-])c2ccc(Br)cc21	5d	'='	482.098	0.123	1	Mtb (H37Rv)	0.368	AlamarBlue/Resazurin/MABA method	0.525	Training	-0.3149	0.5462	0.796	0.3077	-1.1709	-1.0266	0.7053	0.7532	0.9935	-0.5043	-1.0163	-0.6995																		1	1	1	1	1	1	1	1	1
CHEMBL2153334	[O-][n+]1nc(N[C@@H]2C[C@H]3CC[C@@H]2C3)[n+]([O-])c2ccc(Cl)cc21	5d	'='	488.998	0.123	1	Mtb (H37Rv)	0.368	AlamarBlue/Resazurin/MABA method	0.525	Training	-0.307	0.3477	0.7661	0.3077	-1.1709	-1.0266	0.6643	0.2024	-0.1061	-0.4605	-1.0163	-0.8874																		1	1	1	1	1	1	1	1	1
CHEMBL4089350	Cc1ccc(CCNc2cc(-c3ccccn3)nc3ncnn23)cc1	5d	'='	520	0.123	1	Mtb (H37Rv)	0.368	Spectrophotometric assay (OD580-OD600)	0.28	Test	0.0221	-0.1215	-0.6157	-0.1866	-0.9537	-0.1353	0.0815	-0.1009	-0.0952	-0.1478	-0.1934	0.5183																		1	1	1	1	1	1	1	1	1
CHEMBL2153353	[O-][n+]1nc(N2CCCCC2)[n+]([O-])c2cc3c(cc21)CCC3	5d	'='	523.853	0.123	1	Mtb (INH-R)	0.024	AlamarBlue/Resazurin/MABA method	0.525	Test	0.0221	-0.1215	0.6279	0.3077	-0.061	-0.0709	-0.0923	-0.438	-0.6447	-0.5217	-1.0163	-0.9566																		1	1	1	1	1	1	1	1	1
CHEMBL2153331	[O-][n+]1nc(NC2CCC2)[n+]([O-])c2ccc(Cl)cc21	5d	'='	562.451	0.123	1	Mtb (H37Rv)	0.368	AlamarBlue/Resazurin/MABA method	0.525	Training	-0.307	0.3469	0.7661	0.3077	-1.1709	-1.0266	0.6927	0.2024	-0.1061	-0.4605	-1.0163	-0.8862																		1	1	1	1	1	1	1	1	1
CHEMBL4215946	COc1ccc(CCOc2cc(N3CCOCC3)sc2C(N)=O)cc1	5d	'='	600	0.123	1	Mtb (H37Rv_ATCC 25618)	0.113	Spectrophotometric assay (OD580-OD600)	0.28	Training	0.0221	-0.1215	-0.6653	-0.6263	-0.0183	-0.0795	-0.0571	-0.1009	-0.0952	-0.1478	-0.0825	0.1834																		1	1	1	1	1	1	1	1	1
CHEMBL4213475	NC(=O)c1sc(N2CCOCC2)cc1OCCc1ccccc1	5d	'='	720	0.123	1	Mtb (H37Rv_ATCC 25618)	0.113	Spectrophotometric assay (OD580-OD600)	0.28	Test	0.0221	-0.1215	-0.6702	-0.6263	-0.1764	-0.0795	-0.0676	-0.1009	-0.0952	-0.1478	-0.2943	0.1467																		1	1	1	1	1	1	1	1	1
CHEMBL4103873	CCc1ccc(CCNc2cc(-c3ccccc3)nc3ncnn23)cc1	5d	'='	740	0.123	1	Mtb (H37Rv)	0.368	Spectrophotometric assay (OD580-OD600)	0.28	Training	0.0221	-0.1215	-0.6195	-0.3504	-0.9537	-0.0362	0.0853	-0.1009	-0.0952	-0.1478	-0.1456	0.5896																		1	1	1	1	1	1	1	1	1
CHEMBL4086896	Clc1ccc(CCNc2cc(-c3ccccn3)nc3ncnn23)cc1	5d	'='	760	0.123	1	Mtb (H37Rv)	0.368	Spectrophotometric assay (OD580-OD600)	0.28	Training	-0.3544	0.3092	-0.4775	-0.1866	-1.1709	-0.1353	0.0953	0.3401	0.3132	-0.1034	-0.2943	0.5907																		1	1	1	1	1	1	1	1	1
CHEMBL4090630	COc1ccc(CCNc2cc(-c3ccccn3)nc3ncnn23)cc1	5d	'='	830	0.123	1	Mtb (H37Rv)	0.368	Spectrophotometric assay (OD580-OD600)	0.28	Training	0.0221	-0.1215	-0.6107	-0.1866	-0.8857	-0.1353	0.1005	-0.1009	-0.0952	-0.1478	-0.0825	0.5385																		1	1	1	1	1	1	1	1	1
CHEMBL2153338	[O-][n+]1nc(N[C@@H]2C[C@H]3CC[C@@H]2C3)[n+]([O-])c2ccc(Br)cc21	5d	'='	882.688	0.123	1	Mtb (H37Rv)	0.368	AlamarBlue/Resazurin/MABA method	0.525	Test	-0.3149	0.5472	0.796	0.3077	-1.1709	-1.0266	0.6769	0.7532	0.9935	-0.5043	-1.0163	-0.7007																		1	1	1	1	1	1	1	1	1
CHEMBL4207137	NC(=O)c1sc(N2CCOCC2)cc1CCCc1ccc(F)cc1	5d	'='	900	0.123	1	Mtb (H37Rv_ATCC 25618)	0.113	Spectrophotometric assay (OD580-OD600)	0.28	Training	-0.1983	0.0564	-0.6487	-0.6263	-0.1764	-0.0795	-0.0838	-0.6727	0.0946	0.5637	-0.2943	0.1761																		1	1	1	1	1	1	1	1	1
CHEMBL2153356	CN(CCc1ccccc1)c1n[n+]([O-])c2cc3c(cc2[n+]1[O-])CCC3	5d	'='	921.522	0.123	1	Mtb (H37Rv)	0.368	AlamarBlue/Resazurin/MABA method	0.525	Training	0.0221	-0.1215	0.1985	0.3077	-0.8857	-0.4324	0.2357	-0.438	-0.6447	-0.5217	-0.7599	-0.3462																		1	1	1	1	1	1	1	1	1
CHEMBL2153355	CN(Cc1ccccc1)c1n[n+]([O-])c2cc3c(cc2[n+]1[O-])CCC3	5d	'='	961.628	0.123	1	Mtb (H37Rv)	0.368	AlamarBlue/Resazurin/MABA method	0.525	Training	0.0221	-0.1215	0.1985	0.3077	-0.8857	-0.4324	0.1875	-0.438	-0.6447	-0.5217	-0.7707	-0.3534																		1	1	1	1	1	1	1	1	1
CHEMBL4079039	FC(F)(F)c1ccc(CCNc2cc(-c3ccccn3)nc3ncnn23)cc1	5d	'='	980	0.123	1	Mtb (H37Rv)	0.368	Spectrophotometric assay (OD580-OD600)	0.28	Test	0.279	0.3202	-0.6091	-0.1866	-1.1709	-0.1353	0.0966	0.3794	0.4019	1.6442	-0.2943	0.5466																		1	1	1	1	1	1	1	1	1
CHEMBL2153358	CC1CCCCN1c1n[n+]([O-])c2cc3c(cc2[n+]1[O-])CCC3	5d	'='	1032.09	0.123	1	Mtb (INH-R)	0.024	AlamarBlue/Resazurin/MABA method	0.525	Training	0.0221	-0.1215	0.1985	0.3077	-0.006	-0.0709	-0.1722	-0.438	-0.6447	-0.5217	-0.7768	-0.959																		1	1	1	1	1	1	1	1	1
CHEMBL2153328	[O-][n+]1nc(N[C@@H]2C[C@H]3CC[C@@H]2C3)[n+]([O-])c2ccc(F)cc21	5d	'='	1067.86	0.123	1	Mtb (H37Rv)	0.368	AlamarBlue/Resazurin/MABA method	0.525	Training	-0.1776	0.0812	0.6543	0.3077	-1.1709	-1.0266	0.6321	-1.2065	-0.3934	0.4574	-1.0163	-0.9565																		1	1	1	1	1	1	1	1	1
CHEMBL2153352	[O-][n+]1nc(N2CCCC2)[n+]([O-])c2cc3c(cc21)CCC3	5d	'='	1138.41	0.123	1	Mtb (INH-R)	0.024	AlamarBlue/Resazurin/MABA method	0.525	Training	0.0221	-0.1215	0.6279	0.3077	-0.061	-0.0709	-0.0923	-0.438	-0.6447	-0.5217	-1.0163	-0.9566																		1	1	1	1	1	1	1	1	1
CHEMBL2153352	[O-][n+]1nc(N2CCCC2)[n+]([O-])c2cc3c(cc21)CCC3	5d	'='	1138.41	0.123	1	Mtb (H37Rv)	0.368	AlamarBlue/Resazurin/MABA method	0.525	Test	0.0221	-0.1215	0.6279	0.3077	-1.1709	-1.0266	0.6938	-0.438	-0.6447	-0.5217	-1.0163	-0.9566																		1	1	1	1	1	1	1	1	1
CHEMBL2153325	[O-][n+]1nc(NC2CCCC2)[n+]([O-])c2ccc(F)cc21	5d	'='	1173.09	0.123	1	Mtb (H37Rv)	0.368	AlamarBlue/Resazurin/MABA method	0.525	Training	-0.1776	0.0808	0.6543	0.3077	-1.1709	-1.0266	0.6605	-1.2065	-0.3934	0.4574	-1.0163	-0.9553																		1	1	1	1	1	1	1	1	1
CHEMBL2153344	Cc1cccc2c1[n+]([O-])c(NC1CCCC1)n[n+]2[O-]	5d	'='	1190.93	0.123	1	Mtb (H37Rv)	0.368	AlamarBlue/Resazurin/MABA method	0.525	Training	0.0221	-0.1215	0.6279	0.3077	-0.9537	-1.0266	0.6465	-0.438	-0.6447	-0.5217	-0.8874	-0.982																		1	1	1	1	1	1	1	1	1
CHEMBL2153324	[O-][n+]1nc(NC2CCC2)[n+]([O-])c2ccc(F)cc21	5d	'='	1238.86	0.123	1	Mtb (H37Rv)	0.368	AlamarBlue/Resazurin/MABA method	0.525	Test	-0.1776	0.0806	0.6543	0.3077	-1.1709	-1.0266	0.6605	-1.2065	-0.3934	0.4574	-1.0163	-0.9553																		1	1	1	1	1	1	1	1	1
CHEMBL2153343	Cc1cccc2c1[n+]([O-])c(NC1CCC1)n[n+]2[O-]	5d	'='	1258.78	0.123	1	Mtb (H37Rv)	0.368	AlamarBlue/Resazurin/MABA method	0.525	Test	0.0221	-0.1215	0.6279	0.3077	-0.9537	-1.0266	0.6465	-0.438	-0.6447	-0.5217	-0.8874	-0.982																		1	1	1	1	1	1	1	1	1
CHEMBL2153323	[O-][n+]1nc(NC2CC2)[n+]([O-])c2ccc(F)cc21	5d	'='	1312.39	0.123	1	Mtb (H37Rv)	0.368	AlamarBlue/Resazurin/MABA method	0.525	Training	-0.1776	0.0804	0.6543	0.3077	-1.1709	-1.0266	0.6605	-1.2065	-0.3934	0.4574	-1.0163	-0.9553																		1	1	1	1	1	1	1	1	1
CHEMBL373611	CCN(CC)c1n[n+]([O-])c2ccccc2[n+]1[O-]	5d	'='	1323.32	0.123	1	Mtb (H37Rv)	0.368	AlamarBlue/Resazurin/MABA method	0.525	Training	0.0221	-0.1215	0.1985	0.3077	-0.7365	-1.0266	0.4739	-0.438	-0.6447	-0.5217	-0.5181	-0.9943																		1	1	1	1	1	1	1	1	1
CHEMBL2153351	[O-][n+]1nc(N2CCCC2)[n+]([O-])c2ccccc21	5d	'='	1334.83	0.123	1	Mtb (INH-R)	0.024	AlamarBlue/Resazurin/MABA method	0.525	Training	0.0221	-0.1215	0.6279	0.3077	-0.061	-0.0709	-0.0915	-0.438	-0.6447	-0.5217	-1.0163	-0.9992																		1	1	1	1	1	1	1	1	1
CHEMBL2153351	[O-][n+]1nc(N2CCCC2)[n+]([O-])c2ccccc21	5d	'='	1334.83	0.123	1	Mtb (H37Rv)	0.368	AlamarBlue/Resazurin/MABA method	0.525	Test	0.0221	-0.1215	0.6279	0.3077	-1.1709	-1.0266	0.6969	-0.438	-0.6447	-0.5217	-1.0163	-0.9992																		1	1	1	1	1	1	1	1	1
CHEMBL4060560	Cc1ccc(CCNc2cc(-c3ccccc3)nc3ncnn23)cc1	5d	'='	1400	0.123	1	Mtb (H37Rv)	0.368	Spectrophotometric assay (OD580-OD600)	0.28	Training	0.0221	-0.1215	-0.6195	-0.3504	-0.9537	-0.0362	0.0853	-0.1009	-0.0952	-0.1478	-0.1934	0.5798																		1	1	1	1	1	1	1	1	1
CHEMBL4077564	COc1ccc(CC(=O)Nc2cc(-c3ccccc3)nc3ncnn23)cc1	5d	'='	1500	0.123	1	Mtb (H37Rv)	0.368	Spectrophotometric assay (OD580-OD600)	0.28	Training	0.0221	-0.1215	-0.5809	-0.3504	-0.8857	-0.0362	0.1468	-0.1009	-0.0952	-0.1478	-0.0825	0.5832																		1	1	1	1	1	1	1	1	1
CHEMBL4104776	FC(F)(F)Oc1ccc(CCNc2cc(-c3ccccn3)nc3ncnn23)cc1	5d	'='	1600	0.123	1	Mtb (H37Rv)	0.368	Spectrophotometric assay (OD580-OD600)	0.28	Test	1.8103	0.1953	-0.5861	-0.1866	-1.1709	-0.1353	0.1269	1.239	0.362	1.7596	-0.2943	0.5172																		1	1	1	1	1	1	1	1	1
CHEMBL4207662	COc1cccc(CCOc2cc(N3CCOCC3)sc2C(N)=O)c1	5d	'='	1600	0.123	1	Mtb (H37Rv_ATCC 25618)	0.113	Spectrophotometric assay (OD580-OD600)	0.28	Test	0.0221	-0.1215	-0.6653	-0.6263	-0.0183	-0.0795	-0.0572	-0.1009	-0.0952	-0.1478	-0.0825	0.1839																		1	1	1	1	1	1	1	1	1
CHEMBL4207440	CCNC(=O)c1sc(N2CCOCC2)cc1OCCc1ccccc1	5d	'='	1700	0.123	1	Mtb (H37Rv_ATCC 25618)	0.113	Spectrophotometric assay (OD580-OD600)	0.28	Training	0.0221	-0.1215	-0.6702	-0.6263	-0.056	-0.0795	0.0238	-0.1009	-0.0952	-0.1478	-0.1105	0.1425																		1	1	1	1	1	1	1	1	1
CHEMBL4202673	CON(C)C(=O)c1sc(N2CCOCC2)cc1OCCc1ccccc1	5d	'='	1800	0.123	1	Mtb (H37Rv_ATCC 25618)	0.113	Spectrophotometric assay (OD580-OD600)	0.28	Training	0.0221	-0.1215	-0.6653	-0.5526	0.1398	-0.0795	0.0713	-0.1009	-0.0952	-0.1478	0.0869	0.1408																		1	1	1	1	1	1	1	1	1
CHEMBL2153317	CC(C)(C)C1CCC(Nc2n[n+]([O-])c3ccccc3[n+]2[O-])CC1	5d	'='	1959.48	0.123	1	Mtb (H37Rv)	0.368	AlamarBlue/Resazurin/MABA method	0.525	Training	0.0221	-0.1215	0.1985	0.3077	-0.5193	-1.0266	0.2718	-0.438	-0.6447	-0.5217	0.0138	-1.0079																		1	1	1	1	1	1	1	1	1
CHEMBL4210746	NC(=O)c1sc(-n2nccn2)cc1OCCc1ccccc1	5d	'='	2000	0.123	1	Mtb (H37Rv_ATCC 25618)	0.113	Spectrophotometric assay (OD580-OD600)	0.28	Test	0.0221	-0.1215	-0.6676	-0.3757	-0.1764	0.0303	-0.0904	-0.1009	-0.0952	-0.1478	-0.2943	0.292																		1	1	1	1	1	1	1	1	1
CHEMBL2153341	COc1ccc2c(c1)[n+]([O-])nc(N[C@@H]1C[C@H]3CC[C@@H]1C3)[n+]2[O-]	5d	'='	2050.74	0.123	1	Mtb (H37Rv)	0.368	AlamarBlue/Resazurin/MABA method	0.525	Training	0.0221	-0.1215	0.6328	0.3077	-0.8857	-1.0266	0.6684	-0.438	-0.6447	-0.5217	-0.7259	-0.9582																		1	1	1	1	1	1	1	1	1
CHEMBL2153332	[O-][n+]1nc(NC2CCCCC2)[n+]([O-])c2ccc(Cl)cc21	5d	'='	2103.55	0.123	1	Mtb (H37Rv)	0.368	AlamarBlue/Resazurin/MABA method	0.525	Training	-0.307	0.3474	0.7661	0.3077	-1.1709	-1.0266	0.6927	0.2024	-0.1061	-0.4605	-1.0163	-0.8862																		1	1	1	1	1	1	1	1	1
CHEMBL2153353	[O-][n+]1nc(N2CCCCC2)[n+]([O-])c2cc3c(cc21)CCC3	5d	'='	2165.26	0.123	1	Mtb (H37Rv)	0.368	AlamarBlue/Resazurin/MABA method	0.525	Training	0.0221	-0.1215	0.6279	0.3077	-1.1709	-1.0266	0.6938	-0.438	-0.6447	-0.5217	-1.0163	-0.9566																		1	1	1	1	1	1	1	1	1
CHEMBL2153335	CCNc1n[n+]([O-])c2cc(Br)ccc2[n+]1[O-]	5d	'='	2174.68	0.123	1	Mtb (H37Rv)	0.368	AlamarBlue/Resazurin/MABA method	0.525	Training	-0.3202	0.5451	0.3666	0.3077	-0.9537	-1.0266	0.3579	0.7532	0.9936	-0.5043	-0.7644	-0.69																		1	1	1	1	1	1	1	1	1
CHEMBL2153326	[O-][n+]1nc(NC2CCCCC2)[n+]([O-])c2ccc(F)cc21	5d	'='	2227.89	0.123	1	Mtb (H37Rv)	0.368	AlamarBlue/Resazurin/MABA method	0.525	Training	-0.1776	0.081	0.6543	0.3077	-1.1709	-1.0266	0.6605	-1.2065	-0.3934	0.4574	-1.0163	-0.9553																		1	1	1	1	1	1	1	1	1
CHEMBL2153346	[O-][n+]1nc(NC2CCC2)[n+]([O-])c2cc3c(cc21)CCC3	5d	'='	2276.82	0.123	1	Mtb (H37Rv)	0.368	AlamarBlue/Resazurin/MABA method	0.525	Training	0.0221	-0.1215	0.6279	0.3077	-1.1709	-1.0266	0.6765	-0.438	-0.6447	-0.5217	-1.0163	-0.9653																		1	1	1	1	1	1	1	1	1
CHEMBL2153320	[O-][n+]1nc(N[C@@H]2C[C@H]3CC[C@@H]2C3)[n+]([O-])c2ccccc21	5d	'='	2276.82	0.123	1	Mtb (H37Rv)	0.368	AlamarBlue/Resazurin/MABA method	0.525	Training	0.0221	-0.1215	0.6279	0.3077	-1.1709	-1.0266	0.6511	-0.438	-0.6447	-0.5217	-1.0163	-1.0091																		1	1	1	1	1	1	1	1	1
CHEMBL4097597	CCCCCCCCn1cc(CN2CCC3(CC2)OCCO3)c2ccc(OC)cc21	5d	'='	2300	0.123	1	Mtb (H37Rv_ATCC 27294)	0.15	Broth dilution method	0.052	Training	0.0221	-0.1215	-0.7922	-0.6263	0.0804	-0.2367	-0.6695	0.002	-0.0058	-0.0227	-0.0001	-0.033																		1	1	1	1	1	1	1	1	1
CHEMBL2153340	COc1ccc2c(c1)[n+]([O-])nc(NC1CCC1)[n+]2[O-]	5d	'='	2363.98	0.123	1	Mtb (H37Rv)	0.368	AlamarBlue/Resazurin/MABA method	0.525	Training	0.0221	-0.1215	0.6328	0.3077	-0.8857	-1.0266	0.6969	-0.438	-0.6447	-0.5217	-0.7259	-0.9571																		1	1	1	1	1	1	1	1	1
CHEMBL4066122	c1ccc(CCNc2cc(-c3ccccn3)nc3ncnn23)cc1	5d	'='	2400	0.123	1	Mtb (H37Rv)	0.368	Spectrophotometric assay (OD580-OD600)	0.28	Training	0.0221	-0.1215	-0.6157	-0.1866	-1.1709	-0.1353	0.0815	-0.1009	-0.0952	-0.1478	-0.2943	0.5019																		1	1	1	1	1	1	1	1	1
CHEMBL2153330	[O-][n+]1nc(NC2CC2)[n+]([O-])c2ccc(Cl)cc21	5d	'='	2453.89	0.123	1	Mtb (H37Rv)	0.368	AlamarBlue/Resazurin/MABA method	0.525	Training	-0.307	0.3466	0.7661	0.3077	-1.1709	-1.0266	0.6927	0.2024	-0.1061	-0.4605	-1.0163	-0.8862																		1	1	1	1	1	1	1	1	1
CHEMBL4090972	COc1ccc(CCNc2cc(-c3ccccn3)nc3ccnn23)cc1	5d	'='	2500	0.123	1	Mtb (H37Rv)	0.368	Spectrophotometric assay (OD580-OD600)	0.28	Test	0.0221	-0.1215	-0.7699	-0.1866	-0.8857	-0.0362	-0.2465	-0.1009	-0.0952	-0.1478	-0.0825	0.618																		1	1	1	1	1	1	1	1	1
CHEMBL2153354	CN(C)c1n[n+]([O-])c2cc3c(cc2[n+]1[O-])CCC3	5d	'='	2517.56	0.123	1	Mtb (H37Rv)	0.368	AlamarBlue/Resazurin/MABA method	0.525	Training	0.0221	-0.1215	0.1985	0.3077	-0.6005	-1.0266	0.2009	-0.438	-0.6447	-0.5217	-0.3437	-0.9412																		1	1	1	1	1	1	1	1	1
CHEMBL4096117	FC(F)(F)c1ccc(CCNc2cc(-c3ccccc3)nc3ncnn23)cc1	5d	'='	2700	0.123	1	Mtb (H37Rv)	0.368	Spectrophotometric assay (OD580-OD600)	0.28	Training	0.279	0.3202	-0.6129	-0.3504	-1.1709	-0.0362	0.1005	0.3794	0.4019	1.6442	-0.2943	0.6081																		1	1	1	1	1	1	1	1	1
CHEMBL2153322	CCNc1n[n+]([O-])c2cc(F)ccc2[n+]1[O-]	5d	'='	2765.51	0.123	1	Mtb (H37Rv)	0.368	AlamarBlue/Resazurin/MABA method	0.525	Training	-0.1799	0.08	0.2249	0.3077	-0.9537	-1.0266	0.3131	-1.2065	-0.3934	0.4574	-0.7644	-0.9458																		1	1	1	1	1	1	1	1	1
CHEMBL4214856	NC(=O)c1cc(N2CCOCC2)ccc1OCCc1cccc(F)c1	5d	'='	2800	0.123	1	Mtb (H37Rv_ATCC 25618)	0.113	Spectrophotometric assay (OD580-OD600)	0.28	Test	-0.1626	0.0692	-0.7163	-0.6263	-0.1764	0.0303	-0.0884	-0.6615	0.0958	0.5749	-0.2943	0.2768																		1	1	1	1	1	1	1	1	1
CHEMBL2153342	CCNc1n[n+]([O-])c2cccc(C)c2[n+]1[O-]	5d	'='	2815.24	0.123	1	Mtb (INH-R)	0.024	AlamarBlue/Resazurin/MABA method	0.525	Training	0.0221	-0.1215	0.1985	0.3077	0.049	-0.0709	-0.1869	-0.438	-0.6447	-0.5217	-0.6343	-0.9724																		1	1	1	1	1	1	1	1	1
CHEMBL2153342	CCNc1n[n+]([O-])c2cccc(C)c2[n+]1[O-]	5d	'='	2815.24	0.123	1	Mtb (H37Rv)	0.368	AlamarBlue/Resazurin/MABA method	0.525	Training	0.0221	-0.1215	0.1985	0.3077	-0.7365	-1.0266	0.3203	-0.438	-0.6447	-0.5217	-0.6343	-0.9724																		1	1	1	1	1	1	1	1	1
CHEMBL4072899	COc1ccc(CCNc2cc(C3CCC3)nc3ncnn23)cc1	5d	'='	2900	0.123	1	Mtb (H37Rv)	0.368	Spectrophotometric assay (OD580-OD600)	0.28	Training	0.0221	-0.1215	-0.6145	-0.3504	-0.8857	-0.6304	0.1273	-0.1009	-0.0952	-0.1478	-0.0825	0.1818																		1	1	1	1	1	1	1	1	1
CHEMBL4094972	COc1ccc(CCNc2cc(-c3ccccc3F)nc3ncnn23)cc1	5d	'='	3000	0.123	1	Mtb (H37Rv)	0.368	Spectrophotometric assay (OD580-OD600)	0.28	Test	-0.134	0.1382	-0.5881	-0.3504	-0.8857	-0.0362	0.1024	-0.1644	0.0901	0.5782	-0.0825	0.6387																		1	1	1	1	1	1	1	1	1
CHEMBL4077465	CCCCCCCCn1cc(CNC23CC4CC(CC(C4)C2)C3)c2c(F)cccc21	5d	'='	3000	0.123	1	Mtb (H37Rv_ATCC 27294)	0.15	Broth dilution method	0.052	Training	-0.0986	0.1543	-0.7597	-0.6263	-0.1019	-0.2367	-0.6914	-0.0263	0.0752	0.2953	-0.0917	-0.0311																		1	1	1	1	1	1	1	1	1
CHEMBL518923	COc1ccc(CCNc2cc(-c3ccccc3)nc3ncnn23)cc1	5d	'='	3100	0.123	1	Mtb (H37Rv)	0.368	Spectrophotometric assay (OD580-OD600)	0.28	Training	0.0221	-0.1215	-0.6145	-0.3504	-0.8857	-0.0362	0.1044	-0.1009	-0.0952	-0.1478	-0.0825	0.6																		1	1	1	1	1	1	1	1	1
CHEMBL4084519	CCCCCCCCn1cc(CN2CCC(C)CC2)c2ccc(OC)cc21	5d	'='	3300	0.123	1	Mtb (H37Rv_ATCC 27294)	0.15	Broth dilution method	0.052	Training	0.0221	-0.1215	-0.802	-0.6263	0.2192	-0.2367	-0.7475	0.002	-0.0058	-0.0227	0.0886	-0.033																		1	1	1	1	1	1	1	1	1
CHEMBL4216768	O=C(NCC(F)(F)F)c1sc(N2CCOCC2)cc1OCCc1ccccc1	5d	'='	3400	0.123	1	Mtb (H37Rv_ATCC 25618)	0.113	Spectrophotometric assay (OD580-OD600)	0.28	Test	0.4126	0.2276	-0.6636	-0.6263	-0.1764	-0.0795	-0.1049	-1.1568	0.4097	1.8635	-0.2943	0.1425																		1	1	1	1	1	1	1	1	1
CHEMBL4211500	NC(=O)c1sc(N2CCOCC2)cc1OCCc1ccccc1F	5d	'='	3400	0.123	1	Mtb (H37Rv_ATCC 25618)	0.113	Spectrophotometric assay (OD580-OD600)	0.28	Training	-0.2148	0.1004	-0.6438	-0.6263	-0.1764	-0.0795	-0.0687	-0.1644	0.1009	0.57	-0.2943	0.1862																		1	1	1	1	1	1	1	1	1
CHEMBL4205859	NC(=O)c1sc(N2CCOCC2)cc1CCCc1ccccc1	5d	'='	3500	0.123	1	Mtb (H37Rv_ATCC 25618)	0.113	Spectrophotometric assay (OD580-OD600)	0.28	Training	0.0221	-0.1215	-0.6752	-0.6263	-0.1764	-0.0795	-0.0739	-0.1009	-0.0952	-0.1478	-0.2943	0.1381																		1	1	1	1	1	1	1	1	1
CHEMBL4214331	O=C(NO)c1sc(N2CCOCC2)cc1OCCc1ccccc1	5d	'='	3500	0.123	1	Mtb (H37Rv_ATCC 25618)	0.113	Spectrophotometric assay (OD580-OD600)	0.28	Training	0.0221	-0.1215	-0.6438	0.4534	-0.1764	-0.0795	-0.0319	-0.1009	-0.0952	-0.1478	-0.2943	0.1439																		1	1	1	1	1	1	1	1	1
CHEMBL2153307	CC(=O)Nc1cc(/C=C\c2ccc([N+](=O)[O-])o2)ns1	5d	'='	3509.02	0.123	1	Mtb (H37Rv)	0.368	AlamarBlue/Resazurin/MABA method	0.525	Test	0.0221	-0.1215	0.2217	0.7555	-0.9537	-1.0266	1.7792	-0.438	-0.6447	-0.5217	-0.8852	-0.9262																		1	1	1	1	1	1	0	1	1
CHEMBL4218631	CNC(=O)c1sc(N2CC3CC2CO3)cc1OCCc1ccccc1	5d	'='	3800	0.123	1	Mtb (H37Rv_ATCC 25618)	0.113	Spectrophotometric assay (OD580-OD600)	0.28	Training	0.0221	-0.1215	-0.6702	-0.6263	-0.0183	-0.0795	-0.0582	-0.1009	-0.0952	-0.1478	-0.0896	0.1395																		1	1	1	1	1	1	1	1	1
CHEMBL2153347	[O-][n+]1nc(N[C@@H]2C[C@H]3CC[C@@H]2C3)[n+]([O-])c2cc3c(cc21)CCC3	5d	'='	3841.6	0.123	1	Mtb (H37Rv)	0.368	AlamarBlue/Resazurin/MABA method	0.525	Training	0.0221	-0.1215	0.6279	0.3077	-1.1709	-1.0266	0.6481	-0.438	-0.6447	-0.5217	-1.0163	-0.9665																		1	1	1	1	1	1	1	1	1
CHEMBL4068818	FC(F)(F)Oc1ccc(CCNc2cc(-c3ccccc3)nc3ncnn23)cc1	5d	'='	3900	0.123	1	Mtb (H37Rv)	0.368	Spectrophotometric assay (OD580-OD600)	0.28	Training	1.8103	0.1953	-0.5899	-0.3504	-1.1709	-0.0362	0.1308	1.239	0.362	1.7596	-0.2943	0.5786																		1	1	1	1	1	1	1	1	1
CHEMBL4083181	COc1ccc(CCNc2cc(-c3ccccn3)nc3nc(C)nn23)cc1	5d	'='	3900	0.123	1	Mtb (H37Rv)	0.368	Spectrophotometric assay (OD580-OD600)	0.28	Test	0.0221	-0.1215	-0.6107	-0.1866	-0.6685	-0.1353	0.1243	-0.1009	-0.0952	-0.1478	0.0005	0.5375																		1	1	1	1	1	1	1	1	1
CHEMBL2153358	CC1CCCCN1c1n[n+]([O-])c2cc3c(cc2[n+]1[O-])CCC3	5d	'='	3995.21	0.123	1	Mtb (H37Rv)	0.368	AlamarBlue/Resazurin/MABA method	0.525	Training	0.0221	-0.1215	0.1985	0.3077	-0.9537	-1.0266	0.3784	-0.438	-0.6447	-0.5217	-0.7768	-0.959																		1	1	1	1	1	1	1	1	1
CHEMBL2448157	C[C@@H](Nc1n[n+]([O-])c2ccccc2[n+]1[O-])C1CCCCC1	5d	'='	4161.61	0.123	1	Mtb (H37Rv)	0.368	AlamarBlue/Resazurin/MABA method	0.525	Training	0.0221	-0.1215	0.1985	0.3077	-0.9537	-1.0266	0.3077	-0.438	-0.6447	-0.5217	-0.804	-1.0079																		1	1	1	1	1	1	1	1	1
CHEMBL2153333	COCC(C)Nc1n[n+]([O-])c2cc(Cl)ccc2[n+]1[O-]	5d	'='	4214.96	0.123	1	Mtb (H37Rv)	0.368	AlamarBlue/Resazurin/MABA method	0.525	Training	-0.3115	0.347	0.3416	0.3077	-0.6685	-1.0266	0.3821	0.2024	-0.1061	-0.4605	-0.3537	-0.8846																		1	1	1	1	1	1	1	1	1
CHEMBL2153319	CC(C)CCC(C)Nc1n[n+]([O-])c2ccccc2[n+]1[O-]	5d	'='	4342.48	0.123	1	Mtb (H37Rv)	0.368	AlamarBlue/Resazurin/MABA method	0.525	Test	0.0221	-0.1215	0.1985	0.3077	-0.5193	-1.0266	0.3311	-0.438	-0.6447	-0.5217	-0.0802	-1.0063																		1	1	1	1	1	1	1	1	1
CHEMBL4103612	COc1ccc(CCNc2cc(-c3ccc(F)cc3)nc3ncnn23)cc1	5d	'='	4400	0.123	1	Mtb (H37Rv)	0.368	Spectrophotometric assay (OD580-OD600)	0.28	Training	-0.1975	0.064	-0.5881	-0.3504	-0.8857	-0.0362	0.0865	-0.6727	0.09	0.5623	-0.0825	0.638																		1	1	1	1	1	1	1	1	1
CHEMBL2153346	[O-][n+]1nc(NC2CCC2)[n+]([O-])c2cc3c(cc21)CCC3	5d	'='	4406.74	0.123	1	Mtb (INH-R)	0.024	AlamarBlue/Resazurin/MABA method	0.525	Test	0.0221	-0.1215	0.6279	0.3077	-0.061	-0.0709	-0.0967	-0.438	-0.6447	-0.5217	-1.0163	-0.9653																		1	1	1	1	1	1	1	1	1
CHEMBL2153348	CCNc1n[n+]([O-])c2cc(C)c(OC)cc2[n+]1[O-]	5d	'='	4795.01	0.123	1	Mtb (INH-R)	0.024	AlamarBlue/Resazurin/MABA method	0.525	Training	0.0221	-0.1215	0.2034	0.3077	0.1213	-0.0709	-0.1812	-0.438	-0.6447	-0.5217	-0.3454	-0.9217																		1	1	1	1	1	1	1	1	1
CHEMBL4097056	Fc1ccc(CCNc2cc(-c3ccccn3)nc3ncnn23)cc1	5d	'='	4800	0.123	1	Mtb (H37Rv)	0.368	Spectrophotometric assay (OD580-OD600)	0.28	Test	-0.1983	0.0561	-0.5893	-0.1866	-1.1709	-0.1353	0.0636	-0.6727	0.0946	0.5637	-0.2943	0.5399																		1	1	1	1	1	1	1	1	1
CHEMBL2153345	CCNc1n[n+]([O-])c2cc3c(cc2[n+]1[O-])CCC3	5d	'='	4872.7	0.123	1	Mtb (INH-R)	0.024	AlamarBlue/Resazurin/MABA method	0.525	Training	0.0221	-0.1215	0.1985	0.3077	-0.006	-0.0709	-0.1845	-0.438	-0.6447	-0.5217	-0.7644	-0.9558																		1	1	1	1	1	1	1	1	1
CHEMBL2153345	CCNc1n[n+]([O-])c2cc3c(cc2[n+]1[O-])CCC3	5d	'='	4872.7	0.123	1	Mtb (H37Rv)	0.368	AlamarBlue/Resazurin/MABA method	0.525	Training	0.0221	-0.1215	0.1985	0.3077	-0.9537	-1.0266	0.3301	-0.438	-0.6447	-0.5217	-0.7644	-0.9558																		1	1	1	1	1	1	1	1	1
CHEMBL2153329	CCNc1n[n+]([O-])c2cc(Cl)ccc2[n+]1[O-]	5d	'='	4986.49	0.123	1	Mtb (H37Rv)	0.368	AlamarBlue/Resazurin/MABA method	0.525	Training	-0.3115	0.346	0.3367	0.3077	-0.9537	-1.0266	0.3453	0.2024	-0.106	-0.4605	-0.7644	-0.8767																		1	1	1	1	1	1	1	1	1
CHEMBL4067651	CCCCCCCCn1cc(CN2CCCCCC2)c2c(F)cccc21	5d	'='	5000	0.123	1	Mtb (H37Rv_ATCC 27294)	0.15	Broth dilution method	0.052	Test	-0.099	0.1538	-0.7806	-0.6263	-0.1019	-0.2367	-0.7611	-0.0263	0.0751	0.2952	-0.0917	-0.0322																		1	1	1	1	1	1	1	1	1
CHEMBL2153312	CC(C)(C)Nc1n[n+]([O-])c2ccccc2[n+]1[O-]	5d	'='	5122.51	0.123	1	Mtb (H37Rv)	0.368	AlamarBlue/Resazurin/MABA method	0.525	Training	0.0221	-0.1215	0.1985	0.3077	-0.5193	-1.0266	0.4244	-0.438	-0.6447	-0.5217	-0.0096	-1.0073																		1	1	1	1	1	1	1	1	1
CHEMBL2153313	[O-][n+]1nc(NC2CCC2)[n+]([O-])c2ccccc21	5d	'='	5167.07	0.123	1	Mtb (H37Rv)	0.368	AlamarBlue/Resazurin/MABA method	0.525	Training	0.0221	-0.1215	0.6279	0.3077	-1.1709	-1.0266	0.6796	-0.438	-0.6447	-0.5217	-1.0163	-1.0079																		1	1	1	1	1	1	1	1	1
CHEMBL4215701	NC(=O)c1sc(-c2ccncc2)cc1OCCc1ccccc1	5d	'='	5300	0.123	1	Mtb (H37Rv_ATCC 25618)	0.113	Spectrophotometric assay (OD580-OD600)	0.28	Training	0.0221	-0.1215	-0.6714	-0.4625	-0.1764	0.195	-0.108	-0.1009	-0.0952	-0.1478	-0.2943	0.5123																		1	1	1	1	1	1	1	1	1
CHEMBL4076688	COc1ccc(CCNc2cc(C3CCCC3)nc3ncnn23)cc1	5d	'='	5500	0.123	-1	Mtb (H37Rv)	0.368	Spectrophotometric assay (OD580-OD600)	0.28	Training	0.0221	-0.1215	-0.6145	-0.3504	-0.8857	-0.6304	0.1273	-0.1009	-0.0952	-0.1478	-0.0825	0.1818																		1	1	1	1	1	1	1	1	1
CHEMBL4203209	NC(=O)c1cc(N2CCOCC2)ccc1OCCc1ccccc1	5d	'='	5700	0.123	-1	Mtb (H37Rv_ATCC 25618)	0.113	Spectrophotometric assay (OD580-OD600)	0.28	Training	0.0221	-0.1215	-0.7427	-0.6263	-0.1764	0.0303	-0.0787	-0.1009	-0.0952	-0.1478	-0.2943	0.2383																		1	1	1	1	1	1	1	1	1
CHEMBL4099782	COc1ccc(CCNc2cc(C3CC3)nc3ncnn23)cc1	5d	'='	5800	0.123	-1	Mtb (H37Rv)	0.368	Spectrophotometric assay (OD580-OD600)	0.28	Training	0.0221	-0.1215	-0.6145	-0.3504	-0.8857	-0.6304	0.1273	-0.1009	-0.0952	-0.1478	-0.0825	0.1818																		1	1	1	1	1	1	1	1	1
CHEMBL214041	CCNc1n[n+]([O-])c2ccccc2[n+]1[O-]	5d	'='	5819.31	0.123	-1	Mtb (INH-R)	0.024	AlamarBlue/Resazurin/MABA method	0.525	Training	0.0221	-0.1215	0.1985	0.3077	-0.006	-0.0709	-0.1839	-0.438	-0.6447	-0.5217	-0.7644	-0.9984																		1	1	1	1	1	1	1	1	1
CHEMBL214041	CCNc1n[n+]([O-])c2ccccc2[n+]1[O-]	5d	'='	5819.31	0.123	-1	Mtb (H37Rv)	0.368	AlamarBlue/Resazurin/MABA method	0.525	Test	0.0221	-0.1215	0.1985	0.3077	-0.9537	-1.0266	0.3322	-0.438	-0.6447	-0.5217	-0.7644	-0.9984																		1	1	1	1	1	1	1	1	1
CHEMBL4103530	CCCCCCCCn1cc(CN2CCC(C)CC2)c2c(F)cccc21	5d	'='	6000	0.123	-1	Mtb (H37Rv_ATCC 27294)	0.15	Broth dilution method	0.052	Training	-0.099	0.1533	-0.7806	-0.6263	0.0369	-0.2367	-0.7608	-0.0263	0.0751	0.2952	-0.0031	-0.0322																		1	1	1	1	1	1	1	1	1
CHEMBL4076671	CCCCCCCCn1cc(CN2CCC3(CC2)OCCO3)c2ccc(F)cc21	5d	'='	6000	0.123	-1	Mtb (H37Rv_ATCC 27294)	0.15	Broth dilution method	0.052	Training	-0.1784	0.092	-0.7707	-0.6263	-0.1019	-0.2367	-0.6928	-0.2406	0.0737	0.287	-0.0917	-0.0325																		1	1	1	1	1	1	1	1	1
CHEMBL4207544	NC(=O)c1nc(N2CCOCC2)ccc1OCCc1ccccc1	5d	'='	6900	0.123	-1	Mtb (H37Rv_ATCC 25618)	0.113	Spectrophotometric assay (OD580-OD600)	0.28	Training	0.0221	-0.1215	-0.7389	-0.4625	-0.1764	-0.0246	-0.07	-0.1009	-0.0952	-0.1478	-0.2943	0.1727																		1	1	1	1	1	1	1	1	1
CHEMBL4060599	c1ccc(CCNc2cc(-c3ccccc3)nc3ncnn23)cc1	5d	'='	7700	0.123	-1	Mtb (H37Rv)	0.368	Spectrophotometric assay (OD580-OD600)	0.28	Test	0.0221	-0.1215	-0.6195	-0.3504	-1.1709	-0.0362	0.0853	-0.1009	-0.0952	-0.1478	-0.2943	0.5634																		1	1	1	1	1	1	1	1	1
CHEMBL2153321	[O-][n+]1nc(N[C@H]2[C@@H]3C[C@H]4C[C@@H](C3)C[C@@H]2C4)[n+]([O-])c2ccccc21	5d	'='	8003.33	0.123	-1	Mtb (H37Rv)	0.368	AlamarBlue/Resazurin/MABA method	0.525	Training	0.0221	-0.1215	0.6279	0.3077	-1.1709	-1.0266	0.6328	-0.438	-0.6447	-0.5217	-1.0163	-1.01																		1	1	1	1	1	1	1	1	1
CHEMBL4214217	NC(=O)c1sc(N2CCCCC2)cc1OCCc1ccccc1	5d	'='	8900	0.123	-1	Mtb (H37Rv_ATCC 25618)	0.113	Spectrophotometric assay (OD580-OD600)	0.28	Training	0.0221	-0.1215	-0.6752	-0.6263	-0.1764	-0.0795	-0.0992	-0.1009	-0.0952	-0.1478	-0.2943	0.1467																		1	1	1	1	1	1	1	1	1
CHEMBL2153349	COc1cc2c(cc1C)[n+]([O-])nc(NC1CCC1)[n+]2[O-]	5d	'='	9048.14	0.123	-1	Mtb (H37Rv)	0.368	AlamarBlue/Resazurin/MABA method	0.525	Training	0.0221	-0.1215	0.6328	0.3077	-0.6685	-1.0266	0.6895	-0.438	-0.6447	-0.5217	-0.5973	-0.9312																		1	1	1	1	1	1	1	1	1
CHEMBL2153314	[O-][n+]1nc(NC2CCCCCC2)[n+]([O-])c2ccccc21	5d	'='	9113.44	0.123	-1	Mtb (H37Rv)	0.368	AlamarBlue/Resazurin/MABA method	0.525	Test	0.0221	-0.1215	0.6279	0.3077	-1.1709	-1.0266	0.6796	-0.438	-0.6447	-0.5217	-1.0163	-1.0079																		1	1	1	1	1	1	1	1	1
CHEMBL425426	[O-][n+]1nc(NC2CCCCC2)[n+]([O-])c2ccccc21	5d	'='	9604.3	0.123	-1	Mtb (H37Rv)	0.368	AlamarBlue/Resazurin/MABA method	0.525	Training	0.0221	-0.1215	0.6279	0.3077	-1.1709	-1.0266	0.6796	-0.438	-0.6447	-0.5217	-1.0163	-1.0079																		1	1	1	1	1	1	1	1	1
CHEMBL2153348	CCNc1n[n+]([O-])c2cc(C)c(OC)cc2[n+]1[O-]	5d	'='	9989.61	0.123	-1	Mtb (H37Rv)	0.368	AlamarBlue/Resazurin/MABA method	0.525	Training	0.0221	-0.1215	0.2034	0.3077	-0.4513	-1.0266	0.3431	-0.438	-0.6447	-0.5217	-0.3454	-0.9217																		1	1	1	1	1	1	1	1	1
CHEMBL4095198	COc1ccc(CC(=O)Nc2cc(-c3ccccc3)nc3ncnn23)cc1OC	5d	'='	10000	0.123	-1	Mtb (H37Rv)	0.368	Spectrophotometric assay (OD580-OD600)	0.28	Training	0.0221	-0.1215	-0.576	-0.3504	-0.6005	-0.0362	0.1601	-0.1009	-0.0952	-0.1478	0.129	0.6222																		1	1	1	1	1	1	1	1	1
CHEMBL215795	[O-][n+]1nc(N2CCOCC2)[n+]([O-])c2ccccc21	5d	'='	10070.9	0.123	-1	Mtb (H37Rv)	0.368	AlamarBlue/Resazurin/MABA method	0.525	Test	0.0221	-0.1215	0.6328	0.3077	-1.1709	-1.0266	0.7812	-0.438	-0.6447	-0.5217	-1.0163	-0.9992																		1	1	1	1	1	1	1	1	1
CHEMBL2151062	[O-][n+]1nc(NC2CCCC2)[n+]([O-])c2ccccc21	5d	'='	10151.5	0.123	-1	Mtb (H37Rv)	0.368	AlamarBlue/Resazurin/MABA method	0.525	Training	0.0221	-0.1215	0.6279	0.3077	-1.1709	-1.0266	0.6796	-0.438	-0.6447	-0.5217	-1.0163	-1.0079																		1	1	1	1	1	1	1	1	1
CHEMBL2153339	CCNc1n[n+]([O-])c2cc(OC)ccc2[n+]1[O-]	5d	'='	10582.9	0.123	-1	Mtb (H37Rv)	0.368	AlamarBlue/Resazurin/MABA method	0.525	Training	0.0221	-0.1215	0.2034	0.3077	-0.6685	-1.0266	0.3495	-0.438	-0.6447	-0.5217	-0.474	-0.9476																		1	1	1	1	1	1	1	1	1
CHEMBL4074220	CCCCCCCCn1cc(CN2CCC3(CC2)OCCO3)c2c(F)cccc21	5d	'='	10600	0.123	-1	Mtb (H37Rv_ATCC 27294)	0.15	Broth dilution method	0.052	Training	-0.099	0.1539	-0.7707	-0.6263	-0.1019	-0.2367	-0.6829	-0.0263	0.0751	0.2952	-0.0917	-0.0322																		1	1	1	1	1	1	1	1	1
CHEMBL2153312	CC(C)(C)Nc1n[n+]([O-])c2ccccc2[n+]1[O-]	5d	'='	10671.9	0.123	-1	Mtb (INH-R)	0.024	AlamarBlue/Resazurin/MABA method	0.525	Training	0.0221	-0.1215	0.1985	0.3077	0.1041	-0.0709	-0.1606	-0.438	-0.6447	-0.5217	-0.0096	-1.0073																		1	1	1	1	1	1	1	1	1
CHEMBL214298	[O-][n+]1nc(NC2CC2)[n+]([O-])c2ccccc21	5d	'='	11456.3	0.123	-1	Mtb (H37Rv)	0.368	AlamarBlue/Resazurin/MABA method	0.525	Training	0.0221	-0.1215	0.6279	0.3077	-1.1709	-1.0266	0.6796	-0.438	-0.6447	-0.5217	-1.0163	-1.0079																		1	1	1	1	1	1	1	1	1
CHEMBL2153359	CS(=O)(=O)N1CCN(c2n[n+]([O-])c3cc4c(cc3[n+]2[O-])CCC4)CC1	5d	'='	13682.9	0.123	-1	Mtb (H37Rv)	0.368	AlamarBlue/Resazurin/MABA method	0.525	Training	0.0221	-0.1215	0.2828	1.4761	-0.8857	-1.0266	0.697	-0.438	-0.6447	-0.5217	-0.9016	-0.9566																		1	1	1	1	1	1	1	1	1
CHEMBL4214980	N#Cc1ccc(CCOc2cc(N3CCOCC3)sc2C(N)=O)cc1	5d	'='	14000	0.123	-1	Mtb (H37Rv_ATCC 25618)	0.113	Spectrophotometric assay (OD580-OD600)	0.28	Training	0.0221	-0.1215	-0.6665	-0.6263	-0.1764	-0.0795	-0.0628	-0.1009	-0.0952	-0.1478	-0.2943	0.1493																		1	1	1	1	1	1	1	1	1
CHEMBL4290716	Nc1nc2c(ncn2[C@@H]2CN(C(=O)CCP(=O)(O)O)C[C@H]2OC[C@@H](O)P(=O)(O)O)c(=O)[nH]1	5d	'='	14000	0.123	-1	Mtb (H37Rv)	0.368	AlamarBlue/Resazurin/MABA method	0.525	Test	0.0221	-0.1215	-0.4545	3.5782	-1.1709	-1.4227	0.5865	-0.438	-0.6447	-0.5217	-1.0163	-1.4312																		1	1	1	0	1	1	1	1	1
CHEMBL2153357	O=S1(=O)CCN(c2n[n+]([O-])c3cc4c(cc3[n+]2[O-])CCC4)CC1	5d	'='	14864.6	0.123	-1	Mtb (H37Rv)	0.368	AlamarBlue/Resazurin/MABA method	0.525	Training	0.0221	-0.1215	0.2285	1.436	-1.1709	-1.0266	0.4363	-0.438	-0.6447	-0.5217	-1.0163	-0.9566																		1	1	1	1	1	1	1	1	1
CHEMBL4202530	NC(=O)c1sc(N2CCOCC2=O)cc1OCCc1ccccc1	5d	'='	15000	0.123	-1	Mtb (H37Rv_ATCC 25618)	0.113	Spectrophotometric assay (OD580-OD600)	0.28	Training	0.0221	-0.1215	-0.6158	-0.6263	-0.1764	-0.0795	0.0049	-0.1009	-0.0952	-0.1478	-0.2943	0.1415																		1	1	1	1	1	1	1	1	1
CHEMBL2153350	COc1cc2c(cc1C)[n+]([O-])nc(N[C@@H]1C[C@H]3CC[C@@H]1C3)[n+]2[O-]	5d	'='	15804.8	0.123	-1	Mtb (H37Rv)	0.368	AlamarBlue/Resazurin/MABA method	0.525	Training	0.0221	-0.1215	0.6328	0.3077	-0.6685	-1.0266	0.661	-0.438	-0.6447	-0.5217	-0.5973	-0.9324																		1	1	1	1	1	1	1	1	1
CHEMBL4087047	c1ccc(-c2cc(NCCC3CCCCC3)n3ncnc3n2)cc1	5d	'='	17000	0.123	-1	Mtb (H37Rv)	0.368	Spectrophotometric assay (OD580-OD600)	0.28	Training	0.0221	-0.1215	-0.6195	-0.3504	-1.1709	-0.6304	0.0885	-0.1009	-0.0952	-0.1478	-0.2943	0.1218																		1	1	1	1	1	1	1	1	1
CHEMBL2153327	COCC(C)Nc1n[n+]([O-])c2cc(F)ccc2[n+]1[O-]	5d	'='	18639.3	0.123	-1	Mtb (H37Rv)	0.368	AlamarBlue/Resazurin/MABA method	0.525	Training	-0.1799	0.0807	0.2298	0.3077	-0.6685	-1.0266	0.3499	-1.2065	-0.3934	0.4574	-0.3537	-0.9537																		1	1	1	1	1	1	1	1	1
CHEMBL4089499	Nc1cc(-c2ccccc2)nc2ncnn12	5d	'>'	20000	0.123	-1	Mtb (H37Rv)	0.368	Spectrophotometric assay (OD580-OD600)	0.28	Training	0.0221	-0.1215	-0.5791	-0.3504	-1.1709	-0.6304	0.1128	-0.1009	-0.0952	-0.1478	-0.2943	0.1221																		1	1	1	1	1	1	1	1	1
CHEMBL4079618	Fc1ccc(CCNc2cc(-c3ccccc3)nc3ncnn23)cc1	5d	'>'	20000	0.123	-1	Mtb (H37Rv)	0.368	Spectrophotometric assay (OD580-OD600)	0.28	Training	-0.1983	0.0561	-0.593	-0.3504	-1.1709	-0.0362	0.0674	-0.6727	0.0946	0.5637	-0.2943	0.6014																		1	1	1	1	1	1	1	1	1
CHEMBL4078161	c1ccc(CCCNc2cc(-c3ccccc3)nc3ncnn23)cc1	5d	'>'	20000	0.123	-1	Mtb (H37Rv)	0.368	Spectrophotometric assay (OD580-OD600)	0.28	Test	0.0221	-0.1215	-0.6195	-0.3504	-1.1709	-0.0362	0.0932	-0.1009	-0.0952	-0.1478	-0.2943	0.5634																		1	1	1	1	1	1	1	1	1
CHEMBL4075273	c1ccc(-c2cc(NC3CC3)n3ncnc3n2)cc1	5d	'>'	20000	0.123	-1	Mtb (H37Rv)	0.368	Spectrophotometric assay (OD580-OD600)	0.28	Training	0.0221	-0.1215	-0.6195	-0.3504	-1.1709	-0.6304	0.1131	-0.1009	-0.0952	-0.1478	-0.2943	0.1168																		1	1	1	1	1	1	1	1	1
CHEMBL4088790	c1ccc(-c2cc(NCCc3ccncc3)n3ncnc3n2)cc1	5d	'>'	20000	0.123	-1	Mtb (H37Rv)	0.368	Spectrophotometric assay (OD580-OD600)	0.28	Training	0.0221	-0.1215	-0.6157	-0.1866	-1.1709	-0.1353	0.0658	-0.1009	-0.0952	-0.1478	-0.2943	0.5006																		1	1	1	1	1	1	1	1	1
CHEMBL4067155	COc1ccc(CCN(C)c2cc(-c3ccccc3)nc3ncnn23)cc1	5d	'>'	20000	0.123	-1	Mtb (H37Rv)	0.368	Spectrophotometric assay (OD580-OD600)	0.28	Training	0.0221	-0.1215	-0.6353	-0.3504	-0.6005	-0.0362	0.0231	-0.1009	-0.0952	-0.1478	0.1123	0.6044																		1	1	1	1	1	1	1	1	1
CHEMBL4088545	CNc1cc(-c2ccccc2)nc2ncnn12	5d	'>'	20000	0.123	-1	Mtb (H37Rv)	0.368	Spectrophotometric assay (OD580-OD600)	0.28	Test	0.0221	-0.1215	-0.6195	-0.3504	-0.8857	-0.6304	0.0616	-0.1009	-0.0952	-0.1478	-0.112	0.1335																		1	1	1	1	1	1	1	1	1
CHEMBL4096829	COc1ccc(CCNc2cc(C3CCCCC3)nc3ncnn23)cc1	5d	'>'	20000	0.123	-1	Mtb (H37Rv)	0.368	Spectrophotometric assay (OD580-OD600)	0.28	Training	0.0221	-0.1215	-0.6145	-0.3504	-0.8857	-0.6304	0.1273	-0.1009	-0.0952	-0.1478	-0.0825	0.1818																		1	1	1	1	1	1	1	1	1
CHEMBL4082566	c1ccc(-c2cc(NCCc3cccnc3)n3ncnc3n2)cc1	5d	'>'	20000	0.123	-1	Mtb (H37Rv)	0.368	Spectrophotometric assay (OD580-OD600)	0.28	Training	0.0221	-0.1215	-0.6157	-0.1866	-1.1709	-0.1353	0.0694	-0.1009	-0.0952	-0.1478	-0.2943	0.5015																		1	1	1	1	1	1	1	1	1
CHEMBL4090870	COc1ccc(CCNc2cc(-c3ccccc3OC)nc3ncnn23)cc1	5d	'>'	20000	0.123	-1	Mtb (H37Rv)	0.368	Spectrophotometric assay (OD580-OD600)	0.28	Training	0.0221	-0.1215	-0.6096	-0.3504	-0.6005	-0.0362	0.1175	-0.1009	-0.0952	-0.1478	0.1292	0.6379																		1	1	1	1	1	1	1	1	1
CHEMBL4105283	CCc1cc(NCCc2ccc(OC)cc2)n2ncnc2n1	5d	'>'	20000	0.123	-1	Mtb (H37Rv)	0.368	Spectrophotometric assay (OD580-OD600)	0.28	Test	0.0221	-0.1215	-0.6145	-0.3504	-0.6685	-0.6304	0.1503	-0.1009	-0.0952	-0.1478	0.0819	0.1926																		1	1	1	1	1	1	1	1	1
CHEMBL4067293	CCNc1cc(-c2ccccc2)nc2ncnn12	5d	'>'	20000	0.123	-1	Mtb (H37Rv)	0.368	Spectrophotometric assay (OD580-OD600)	0.28	Training	0.0221	-0.1215	-0.6195	-0.3504	-0.9537	-0.6304	0.1506	-0.1009	-0.0952	-0.1478	-0.1231	0.1248																		1	1	1	1	1	1	1	1	1
CHEMBL4069873	COc1ccc(CCNc2cc(-c3ccc(C)cc3)nc3ncnn23)cc1	5d	'>'	20000	0.123	-1	Mtb (H37Rv)	0.368	Spectrophotometric assay (OD580-OD600)	0.28	Training	0.0221	-0.1215	-0.6145	-0.3504	-0.6685	-0.0362	0.1044	-0.1009	-0.0952	-0.1478	0.0185	0.6164																		1	1	1	1	1	1	1	1	1
CHEMBL4064381	COc1ccc(Nc2cc(-c3ccccc3)nc3ncnn23)cc1	5d	'>'	20000	0.123	-1	Mtb (H37Rv)	0.368	Spectrophotometric assay (OD580-OD600)	0.28	Training	0.0221	-0.1215	-0.6145	-0.3504	-0.8857	-0.0362	0.0843	-0.1009	-0.0952	-0.1478	-0.0825	0.5841																		1	1	1	1	1	1	1	1	1
CHEMBL4094608	COc1ccc(C2CCN(c3cc(-c4ccccn4)nc4ncnn34)C2)cc1	5d	'>'	20000	0.123	-1	Mtb (H37Rv)	0.368	Spectrophotometric assay (OD580-OD600)	0.28	Test	0.0221	-0.1215	-0.6316	-0.1866	-0.8857	-0.1353	0.0187	-0.1009	-0.0952	-0.1478	-0.0825	0.5347																		1	1	1	1	1	1	1	1	1
CHEMBL4076577	COc1ccc(CCNc2cc(-c3cccnc3)nc3ncnn23)cc1	5d	'>'	20000	0.123	-1	Mtb (H37Rv)	0.368	Spectrophotometric assay (OD580-OD600)	0.28	Training	0.0221	-0.1215	-0.6107	-0.1866	-0.8857	-0.1353	0.0884	-0.1009	-0.0952	-0.1478	-0.0825	0.5384																		1	1	1	1	1	1	1	1	1
CHEMBL4101180	COc1ccc(CCNc2cc(-c3ccccn3)nc3nc(-c4ccccc4)nn23)cc1	5d	'>'	20000	0.123	-1	Mtb (H37Rv)	0.368	Spectrophotometric assay (OD580-OD600)	0.28	Training	0.0221	-0.1215	-0.6107	-0.1866	-0.8857	0.4589	0.0874	-0.1009	-0.0952	-0.1478	-0.0825	0.9715																		1	1	1	1	1	1	1	1	1
CHEMBL4084921	COc1ccc(CCNc2cc(-c3ccccc3Cl)nc3ncnn23)cc1	5d	'>'	20000	0.123	-1	Mtb (H37Rv)	0.368	Spectrophotometric assay (OD580-OD600)	0.28	Training	-0.2175	0.4327	-0.4763	-0.3504	-0.8857	-0.0362	0.1547	1.5006	0.2939	-0.1012	-0.0825	0.6876																		1	1	1	1	1	1	1	1	1
CHEMBL4105172	CCc1ccc(-c2cc(NCCc3ccc(OC)cc3)n3ncnc3n2)cc1	5d	'>'	20000	0.123	-1	Mtb (H37Rv)	0.368	Spectrophotometric assay (OD580-OD600)	0.28	Test	0.0221	-0.1215	-0.6145	-0.3504	-0.6685	-0.0362	0.1044	-0.1009	-0.0952	-0.1478	0.0662	0.6262																		1	1	1	1	1	1	1	1	1
CHEMBL4077641	c1ccc(-c2cc(NC3CCC3)n3ncnc3n2)cc1	5d	'>'	20000	0.123	-1	Mtb (H37Rv)	0.368	Spectrophotometric assay (OD580-OD600)	0.28	Training	0.0221	-0.1215	-0.6195	-0.3504	-1.1709	-0.6304	0.1131	-0.1009	-0.0952	-0.1478	-0.2943	0.1168																		1	1	1	1	1	1	1	1	1
CHEMBL4082430	COc1ccc(C2CN(c3cc(-c4ccccn4)nc4ncnn34)CCO2)cc1	5d	'>'	20000	0.123	-1	Mtb (H37Rv)	0.368	Spectrophotometric assay (OD580-OD600)	0.28	Training	0.0221	-0.1215	-0.6266	-0.1866	-0.8857	-0.1353	0.0664	-0.1009	-0.0952	-0.1478	-0.0825	0.538																		1	1	1	1	1	1	1	1	1
CHEMBL4081672	COc1ccc(CCNc2cc(-c3ccc(Cl)cc3)nc3ncnn23)cc1	5d	'>'	20000	0.123	-1	Mtb (H37Rv)	0.368	Spectrophotometric assay (OD580-OD600)	0.28	Training	-0.3521	0.3214	-0.4763	-0.3504	-0.8857	-0.0362	0.1182	0.3401	0.3046	-0.1036	-0.0825	0.6888																		1	1	1	1	1	1	1	1	1
CHEMBL4101234	CCCCNc1cc(-c2ccccc2)nc2ncnn12	5d	'>'	20000	0.123	-1	Mtb (H37Rv)	0.368	Spectrophotometric assay (OD580-OD600)	0.28	Test	0.0221	-0.1215	-0.6195	-0.3504	-0.9537	-0.6304	0.0932	-0.1009	-0.0952	-0.1478	-0.0701	0.1218																		1	1	1	1	1	1	1	1	1
CHEMBL4076314	c1ccc(-c2cc(NCCc3ccccn3)n3ncnc3n2)cc1	5d	'>'	20000	0.123	-1	Mtb (H37Rv)	0.368	Spectrophotometric assay (OD580-OD600)	0.28	Training	0.0221	-0.1215	-0.6157	-0.1866	-1.1709	-0.1353	0.0662	-0.1009	-0.0952	-0.1478	-0.2943	0.4968																		1	1	1	1	1	1	1	1	1
CHEMBL4105284	COc1ccc(CCNc2cc(-c3ccc(C(F)(F)F)cc3)nc3ncnn23)cc1	5d	'>'	20000	0.123	-1	Mtb (H37Rv)	0.368	Spectrophotometric assay (OD580-OD600)	0.28	Training	0.279	0.331	-0.6079	-0.3504	-0.8857	-0.0362	0.1194	0.3794	0.3992	1.6442	-0.0825	0.6447																		1	1	1	1	1	1	1	1	1
CHEMBL4063959	COc1ccc(CCNc2cc(Cc3ccccc3)nc3ncnn23)cc1	5d	'>'	20000	0.123	-1	Mtb (H37Rv)	0.368	Spectrophotometric assay (OD580-OD600)	0.28	Training	0.0221	-0.1215	-0.6145	-0.3504	-0.8857	-0.0362	0.1389	-0.1009	-0.0952	-0.1478	-0.0825	0.6036																		1	1	1	1	1	1	1	1	1
CHEMBL4090831	c1ccc(-c2cc(NCCc3ccncc3)n3ncnc3n2)nc1	5d	'>'	20000	0.123	-1	Mtb (H37Rv)	0.368	Spectrophotometric assay (OD580-OD600)	0.28	Test	0.0221	-0.1215	-0.6119	-0.0228	-1.1709	-0.2343	0.062	-0.1009	-0.0952	-0.1478	-0.2943	0.4392																		1	1	1	1	1	1	1	1	1
CHEMBL4082450	CCCNc1cc(-c2ccccc2)nc2ncnn12	5d	'>'	20000	0.123	-1	Mtb (H37Rv)	0.368	Spectrophotometric assay (OD580-OD600)	0.28	Training	0.0221	-0.1215	-0.6195	-0.3504	-0.9537	-0.6304	0.101	-0.1009	-0.0952	-0.1478	-0.053	0.1218																		1	1	1	1	1	1	1	1	1
CHEMBL4100443	COc1ccc(C2CCCN(c3cc(-c4ccccn4)nc4ncnn34)C2)cc1	5d	'>'	20000	0.123	-1	Mtb (H37Rv)	0.368	Spectrophotometric assay (OD580-OD600)	0.28	Training	0.0221	-0.1215	-0.6316	-0.1866	-0.8857	-0.1353	0.0184	-0.1009	-0.0952	-0.1478	-0.0825	0.5347																		1	1	1	1	1	1	1	1	1
CHEMBL4069837	c1ccc(-c2cc(NCCc3cccnc3)n3ncnc3n2)nc1	5d	'>'	20000	0.123	-1	Mtb (H37Rv)	0.368	Spectrophotometric assay (OD580-OD600)	0.28	Training	0.0221	-0.1215	-0.6119	-0.0228	-1.1709	-0.2343	0.0655	-0.1009	-0.0952	-0.1478	-0.2943	0.44																		1	1	1	1	1	1	1	1	1
CHEMBL4061336	c1ccc(-c2ccn3ncnc3n2)cc1	5d	'>'	20000	0.123	-1	Mtb (H37Rv)	0.368	Spectrophotometric assay (OD580-OD600)	0.28	Test	0.0221	-0.1215	-0.6403	-0.3504	-1.1709	-0.6304	0.0394	-0.1009	-0.0952	-0.1478	-0.2943	0.1065																		1	1	1	1	1	1	1	1	1
CHEMBL4091373	COc1ccc(CNc2cc(-c3ccccc3)nc3ncnn23)cc1	5d	'>'	20000	0.123	-1	Mtb (H37Rv)	0.368	Spectrophotometric assay (OD580-OD600)	0.28	Training	0.0221	-0.1215	-0.6145	-0.3504	-0.8857	-0.0362	0.0722	-0.1009	-0.0952	-0.1478	-0.0825	0.5955																		1	1	1	1	1	1	1	1	1
CHEMBL4087492	c1ccc(CCNc2cc(-c3ccccn3)nc3ncnn23)nc1	5d	'>'	20000	0.123	-1	Mtb (H37Rv)	0.368	Spectrophotometric assay (OD580-OD600)	0.28	Training	0.0221	-0.1215	-0.6119	-0.0228	-1.1709	-0.2343	0.0623	-0.1009	-0.0952	-0.1478	-0.2943	0.4353																		1	1	1	1	1	1	1	1	1
CHEMBL4082624	COCCNc1cc(-c2ccccc2)nc2ncnn12	5d	'>'	20000	0.123	-1	Mtb (H37Rv)	0.368	Spectrophotometric assay (OD580-OD600)	0.28	Training	0.0221	-0.1215	-0.6145	-0.3504	-0.8857	-0.6304	0.1445	-0.1009	-0.0952	-0.1478	0.0075	0.1218																		1	1	1	1	1	1	1	1	1
CHEMBL4081792	COc1ccc(CCNc2cc(C)nc3ncnn23)cc1	5d	'>'	20000	0.123	-1	Mtb (H37Rv)	0.368	Spectrophotometric assay (OD580-OD600)	0.28	Test	0.0221	-0.1215	-0.6145	-0.3504	-0.6685	-0.6304	0.1864	-0.1009	-0.0952	-0.1478	0.0308	0.1806																		1	1	1	1	1	1	1	1	1
CHEMBL4062238	COc1ccc(CCNc2cc(-c3ccncc3)nc3ncnn23)cc1	5d	'>'	20000	0.123	-1	Mtb (H37Rv)	0.368	Spectrophotometric assay (OD580-OD600)	0.28	Training	0.0221	-0.1215	-0.6107	-0.1866	-0.8857	-0.1353	0.0849	-0.1009	-0.0952	-0.1478	-0.0825	0.5372																		1	1	1	1	1	1	1	1	1
CHEMBL4096146	COc1ccc(CCNc2cc(-c3ccc(OC)cc3)nc3ncnn23)cc1	5d	'>'	20000	0.123	-1	Mtb (H37Rv)	0.368	Spectrophotometric assay (OD580-OD600)	0.28	Training	0.0221	-0.1215	-0.6096	-0.3504	-0.6005	-0.0362	0.1234	-0.1009	-0.0952	-0.1478	0.1293	0.6366																		1	1	1	1	1	1	1	1	1
CHEMBL4207972	COC(=O)c1sc(N2CCOCC2)cc1OCCc1ccccc1	5d	'>'	20000	0.123	-1	Mtb (H37Rv_ATCC 25618)	0.113	Spectrophotometric assay (OD580-OD600)	0.28	Training	0.0221	-0.1215	-0.7243	-0.6263	-0.0183	-0.0795	-0.0977	-0.1009	-0.0952	-0.1478	-0.0896	0.1455																		1	1	1	1	1	1	1	1	1
CHEMBL4209815	CCOC(=O)NC(=O)c1sc(N2CCOCC2)cc1OCCc1ccccc1	5d	'>'	20000	0.123	-1	Mtb (H37Rv_ATCC 25618)	0.113	Spectrophotometric assay (OD580-OD600)	0.28	Test	0.0221	-0.1215	-0.6699	-0.6263	-0.056	-0.0795	-0.0757	-0.1009	-0.0952	-0.1478	-0.1456	0.1407																		1	1	1	1	1	1	1	1	1
CHEMBL4218071	NC(=O)c1sc(N2CCOCC2)cc1OCC(O)c1ccccc1	5d	'>'	20000	0.123	-1	Mtb (H37Rv_ATCC 25618)	0.113	Spectrophotometric assay (OD580-OD600)	0.28	Training	0.0221	-0.1215	-0.6438	-0.6263	-0.1764	-0.0795	-0.0193	-0.1009	-0.0952	-0.1478	-0.2943	0.1551																		1	1	1	1	1	1	1	1	1
CHEMBL4215149	NC(=O)c1sc(N2CCOCC2)cc1OCc1ccccc1	5d	'>'	20000	0.123	-1	Mtb (H37Rv_ATCC 25618)	0.113	Spectrophotometric assay (OD580-OD600)	0.28	Training	0.0221	-0.1215	-0.6702	-0.6263	-0.1764	-0.0795	-0.0763	-0.1009	-0.0952	-0.1478	-0.2943	0.1438																		1	1	1	1	1	1	1	1	1
CHEMBL4211260	NC(=O)c1sc(-n2cnc3ccccc32)cc1OCCc1ccccc1	5d	'>'	20000	0.123	-1	Mtb (H37Rv_ATCC 25618)	0.113	Spectrophotometric assay (OD580-OD600)	0.28	Training	0.0221	-0.1215	-0.6171	-0.6263	-0.1764	0.3048	-0.0813	-0.1009	-0.0952	-0.1478	-0.2943	0.6448																		1	1	1	1	1	1	1	1	1
CHEMBL4203319	NC(=O)c1sc(N2CCOCC2)cc1OCCc1ccncc1	5d	'>'	20000	0.123	-1	Mtb (H37Rv_ATCC 25618)	0.113	Spectrophotometric assay (OD580-OD600)	0.28	Test	0.0221	-0.1215	-0.6665	-0.4625	-0.1764	-0.1344	-0.0784	-0.1009	-0.0952	-0.1478	-0.2943	0.084																		1	1	1	1	1	1	1	1	1
CHEMBL4215565	NC(=O)c1sc(N2CCOCC2)cc1OC1CCc2ccccc21	5d	'>'	20000	0.123	-1	Mtb (H37Rv_ATCC 25618)	0.113	Spectrophotometric assay (OD580-OD600)	0.28	Training	0.0221	-0.1215	-0.6702	-0.6263	-0.1764	-0.0795	-0.0685	-0.1009	-0.0952	-0.1478	-0.2943	0.1528																		1	1	1	1	1	1	1	1	1
CHEMBL4202792	COc1ccccc1CCOc1cc(N2CCOCC2)sc1C(N)=O	5d	'>'	20000	0.123	-1	Mtb (H37Rv_ATCC 25618)	0.113	Spectrophotometric assay (OD580-OD600)	0.28	Training	0.0221	-0.1215	-0.6653	-0.6263	-0.0183	-0.0795	-0.0604	-0.1009	-0.0952	-0.1478	-0.0826	0.1856																		1	1	1	1	1	1	1	1	1
CHEMBL4206888	CC1COCCN1c1cc(OCCc2ccccc2)c(C(N)=O)s1	5d	'>'	20000	0.123	-1	Mtb (H37Rv_ATCC 25618)	0.113	Spectrophotometric assay (OD580-OD600)	0.28	Training	0.0221	-0.1215	-0.6702	-0.6263	-0.056	-0.0795	-0.0759	-0.1009	-0.0952	-0.1478	-0.1299	0.1444																		1	1	1	1	1	1	1	1	1
CHEMBL4210731	NC(O)C1SC(N2CCOCC2)CC1OCC(F)(F)C1CCCCC1	5d	'>'	20000	0.123	-1	Mtb (H37Rv_ATCC 25618)	0.113	Spectrophotometric assay (OD580-OD600)	0.28	Test	-0.4006	0.3223	-0.6139	-0.6263	-0.1764	-0.6286	-0.0346	-2.4593	0.3063	1.2298	-0.2943	-0.6924																		1	1	1	1	1	1	1	1	1
CHEMBL4202943	CC1(COc2cc(N3CCOCC3)sc2C(N)=O)COC1	5d	'>'	20000	0.123	-1	Mtb (H37Rv_ATCC 25618)	0.113	Spectrophotometric assay (OD580-OD600)	0.28	Training	0.0221	-0.1215	-0.6653	-0.6263	-0.056	-0.409	-0.0621	-0.1009	-0.0952	-0.1478	-0.068	-0.2979																		1	1	1	1	1	1	1	1	1
CHEMBL4211800	O=C(NC1CCC1)c1sc(N2CCOCC2)cc1OCCc1ccccc1	5d	'>'	20000	0.123	-1	Mtb (H37Rv_ATCC 25618)	0.113	Spectrophotometric assay (OD580-OD600)	0.28	Training	0.0221	-0.1215	-0.6702	-0.6263	-0.1764	-0.0795	-0.0096	-0.1009	-0.0952	-0.1478	-0.2943	0.1415																		1	1	1	1	1	1	1	1	1
CHEMBL4214721	NC(=O)c1sccc1OCCc1ccccc1	5d	'>'	20000	0.123	-1	Mtb (H37Rv_ATCC 25618)	0.113	Spectrophotometric assay (OD580-OD600)	0.28	Training	0.0221	-0.1215	-0.6752	-0.6263	-0.1764	-0.0795	-0.0972	-0.1009	-0.0952	-0.1478	-0.2943	0.1407																		1	1	1	1	1	1	1	1	1
CHEMBL4215282	c1ccc(CCOc2csc(N3CCOCC3)c2)cc1	5d	'>'	20000	0.123	-1	Mtb (H37Rv_ATCC 25618)	0.113	Spectrophotometric assay (OD580-OD600)	0.28	Test	0.0221	-0.1215	-0.7247	-0.6263	-0.1764	-0.0795	-0.0859	-0.1009	-0.0952	-0.1478	-0.2943	0.1332																		1	1	1	1	1	1	1	1	1
CHEMBL4214611	NC(=O)c1sc(N2CCOCC2)cc1OCC1CCCO1	5d	'>'	20000	0.123	-1	Mtb (H37Rv_ATCC 25618)	0.113	Spectrophotometric assay (OD580-OD600)	0.28	Training	0.0221	-0.1215	-0.6653	-0.6263	-0.1764	-0.409	-0.0333	-0.1009	-0.0952	-0.1478	-0.2943	-0.2967																		1	1	1	1	1	1	1	1	1
CHEMBL4206373	COCCN(C)c1cc(OCCc2ccccc2)c(C(N)=O)s1	5d	'>'	20000	0.123	-1	Mtb (H37Rv_ATCC 25618)	0.113	Spectrophotometric assay (OD580-OD600)	0.28	Training	0.0221	-0.1215	-0.6702	-0.6263	0.1398	-0.0795	-0.0768	-0.1009	-0.0952	-0.1478	0.2019	0.153																		1	1	1	1	1	1	1	1	1
CHEMBL4204275	NC(=O)c1sc(CN2CCOCC2)cc1OCCc1ccccc1	5d	'>'	20000	0.123	-1	Mtb (H37Rv_ATCC 25618)	0.113	Spectrophotometric assay (OD580-OD600)	0.28	Training	0.0221	-0.1215	-0.6702	-0.6263	-0.1764	-0.0795	-0.1003	-0.1009	-0.0952	-0.1478	-0.2943	0.1417																		1	1	1	1	1	1	1	1	1
CHEMBL4210220	NC(=O)c1sc(N2CCOCC2)cc1OCCN1CCOCC1	5d	'>'	20000	0.123	-1	Mtb (H37Rv_ATCC 25618)	0.113	Spectrophotometric assay (OD580-OD600)	0.28	Test	0.0221	-0.1215	-0.6653	-0.6263	-0.1764	-0.409	-0.0359	-0.1009	-0.0952	-0.1478	-0.2943	-0.2949																		1	1	1	1	1	1	1	1	1
CHEMBL4206362	NC(=O)c1sc(N2CCOCC2)cc1OC1CCCc2ccccc21	5d	'>'	20000	0.123	-1	Mtb (H37Rv_ATCC 25618)	0.113	Spectrophotometric assay (OD580-OD600)	0.28	Training	0.0221	-0.1215	-0.6702	-0.6263	-0.1764	-0.0795	-0.0685	-0.1009	-0.0952	-0.1478	-0.2943	0.1545																		1	1	1	1	1	1	1	1	1
CHEMBL4203888	NC(=O)c1ccc(N2CCOCC2)cc1OCCc1ccccc1	5d	'>'	20000	0.123	-1	Mtb (H37Rv_ATCC 25618)	0.113	Spectrophotometric assay (OD580-OD600)	0.28	Training	0.0221	-0.1215	-0.7427	-0.6263	-0.1764	0.0303	-0.0788	-0.1009	-0.0952	-0.1478	-0.2943	0.2382																		1	1	1	1	1	1	1	1	1
CHEMBL2153315	CCCC(C)Nc1n[n+]([O-])c2ccccc2[n+]1[O-]	5d	'='	20137.7	0.123	-1	Mtb (H37Rv)	0.368	AlamarBlue/Resazurin/MABA method	0.525	Training	0.0221	-0.1215	0.1985	0.3077	-0.7365	-1.0266	0.3311	-0.438	-0.6447	-0.5217	-0.474	-1.0063																		1	1	1	1	1	1	1	1	1
CHEMBL241215	CCc1n[n+]([O-])c2ccccc2[n+]1[O-]	5d	'='	26152	0.123	-1	Mtb (H37Rv)	0.368	AlamarBlue/Resazurin/MABA method	0.525	Test	0.0221	-0.1215	0.1442	0.3077	-0.9537	-1.0266	0.1439	-0.438	-0.6447	-0.5217	-0.8019	-0.9906																		1	1	1	1	1	1	1	1	1
CHEMBL50882	Nc1n[n+]([O-])c2ccccc2[n+]1[O-]	5d	'='	28066.2	0.123	-1	Mtb (H37Rv)	0.368	AlamarBlue/Resazurin/MABA method	0.525	Training	0.0221	-0.1215	0.1985	0.3077	-1.1709	-1.0266	0.1665	-0.438	-0.6447	-0.5217	-1.0163	-1.008																		1	1	1	1	1	1	1	1	1
CHEMBL2153310	COCCNC(=O)c1ccc2c(c1)[n+]([O-])c(C(C)=O)c(C)[n+]2[O-]	5d	'='	31316.5	0.123	-1	Mtb (H37Rv)	0.368	AlamarBlue/Resazurin/MABA method	0.525	Training	0.0221	-0.1215	0.5787	0.0576	-0.4513	-0.9275	0.7434	-0.438	-0.6447	-0.5217	-0.3006	-0.8447																		1	1	1	1	1	1	1	1	1
CHEMBL2153316	COCC(C)Nc1n[n+]([O-])c2ccccc2[n+]1[O-]	5d	'='	39958.4	0.123	-1	Mtb (H37Rv)	0.368	AlamarBlue/Resazurin/MABA method	0.525	Training	0.0221	-0.1215	0.2034	0.3077	-0.6685	-1.0266	0.369	-0.438	-0.6447	-0.5217	-0.3537	-1.0063																		1	1	1	1	1	1	1	1	1
CHEMBL2153311	Cc1c(N2CCCC2)[n+]([O-])c2ccccc2[n+]1[O-]	5d	'>'	40769.7	0.123	-1	Mtb (H37Rv)	0.368	AlamarBlue/Resazurin/MABA method	0.525	Test	0.0221	-0.1215	0.5193	0.0576	-0.9537	-0.9275	0.5001	-0.438	-0.6447	-0.5217	-0.8514	-0.87																		1	1	1	1	1	1	1	1	1
CHEMBL2153308	CSc1c(C)[n+]([O-])c2ccccc2[n+]1[O-]	5d	'='	44990.3	0.123	-1	Mtb (H37Rv)	0.368	AlamarBlue/Resazurin/MABA method	0.525	Training	0.0221	-0.1215	0.5917	0.0576	-0.6685	-0.9275	0.4488	-0.438	-0.6447	-0.5217	-0.6011	-0.8144																		1	1	1	1	1	1	1	1	1
CHEMBL47405	O=C(Cn1ccnc1[N+](=O)[O-])NCCO	5d	'>'	46689.7	0.123	-1	Mtb (H37Rv)	0.368	AlamarBlue/Resazurin/MABA method	0.525	Training	0.0221	-0.1215	-0.1538	-0.1417	-1.1709	-1.4227	1.3128	-0.438	-0.6447	-0.5217	-1.0163	-1.4384																		1	1	1	1	1	1	1	1	1
CHEMBL2153306	COC(=O)/C=C/n1ccnc1[N+](=O)[O-]	5d	'='	50722.8	0.123	-1	Mtb (H37Rv)	0.368	AlamarBlue/Resazurin/MABA method	0.525	Training	0.0221	-0.1215	-0.2344	-0.1417	-0.8857	-1.4227	0.9782	-0.438	-0.6447	-0.5217	-0.7355	-1.4428																		1	1	1	1	1	1	1	1	1
CHEMBL137	Cc1ncc([N+](=O)[O-])n1CCO	5d	'>'	58424.9	0.123	-1	Mtb (H37Rv)	0.368	AlamarBlue/Resazurin/MABA method	0.525	Test	0.0221	-0.1215	0.1706	-0.1417	-0.9537	-1.4227	2.1005	-0.438	-0.6447	-0.5217	-0.9014	-1.4239																		1	1	1	1	1	1	0	1	1
CHEMBL2153309	COCCNC(=O)c1ccc2c(c1)[n+]([O-])c(O)c(C#N)[n+]2[O-]	5d	'>'	65733.3	0.123	-1	Mtb (H37Rv)	0.368	AlamarBlue/Resazurin/MABA method	0.525	Training	0.0221	-0.1215	0.5824	0.0576	-0.8857	-0.9275	0.5008	-0.438	-0.6447	-0.5217	-0.6026	-0.8524																		1	1	1	1	1	1	1	1	1
CHEMBL572	O=C1CN(/N=C/c2ccc([N+](=O)[O-])o2)C(=O)N1	5d	'='	67181.7	0.123	-1	Mtb (H37Rv)	0.368	AlamarBlue/Resazurin/MABA method	0.525	Test	0.0221	-0.1215	0.2036	-0.0628	-1.1709	-1.3237	1.8541	-0.438	-0.6447	-0.5217	-1.0163	-1.3189																		1	1	1	1	1	1	0	1	1
CHEMBL1103	O=C1OCCN1/N=C/c1ccc([N+](=O)[O-])o1	5d	'='	137680	0.123	-1	Mtb (H37Rv)	0.368	AlamarBlue/Resazurin/MABA method	0.525	Training	0.0221	-0.1215	0.1494	-0.0628	-1.1709	-1.3237	1.7719	-0.438	-0.6447	-0.5217	-1.0163	-1.3189																		1	1	1	1	1	1	1	1	1
CHEMBL4289182	CC(C)(C)c1ccc(CN2CCC3(CC2)OCCc2sccc23)cc1	6d	'='	20	0.106	1	Mtb (H37Rv_ATCC 25618)	0.113	AlamarBlue/Resazurin/MABA method	0.525	Training	-0.0465	-0.0814	-0.0641	-0.1223	0.1848	-0.0795	-0.1344	-0.438	-0.6447	-0.5217	-0.0907	-0.6182																		1	1	1	1	1	1	1	1	1
CHEMBL4280372	c1cc2c(s1)CCOC21CCN(Cc2ccc3c(c2)CCCC3)CC1	6d	'='	20	0.106	1	Mtb (H37Rv_ATCC 25618)	0.113	AlamarBlue/Resazurin/MABA method	0.525	Training	-0.0465	-0.0814	-0.0641	-0.1223	-0.1764	-0.0795	-0.1344	-0.438	-0.6447	-0.5217	-1.0163	-0.6101																		1	1	1	1	1	1	1	1	1
CHEMBL4284716	c1ccc(Oc2ccc(CN3CCC4(CC3)OCCc3sccc34)cc2)cc1	6d	'='	50	0.106	1	Mtb (H37Rv_ATCC 25618)	0.113	AlamarBlue/Resazurin/MABA method	0.525	Training	-0.0465	-0.0814	-0.0595	-0.1223	-0.1764	0.2499	-0.1214	-0.438	-0.6447	-0.5217	-1.0163	-0.0351																		1	1	1	1	1	1	1	1	1
CHEMBL3125266	CCc1cc(C(=O)N[C@@H]2C[C@@H](C(=O)NCC(=O)OC)N(C(=O)c3coc4ccccc34)C2)n(CC)n1	6d	'='	50	0.106	1	Mtb (H37Rv_ATCC 25618)	0.113	AlamarBlue/Resazurin/MABA method	0.525	Training	-0.0465	-0.0814	0.0238	-0.0064	0.2225	-0.0246	0.0427	-0.438	-0.6447	-0.5217	-0.304	-0.5729																		1	1	1	1	1	1	1	1	1
CHEMBL4288117	FC(F)(F)Oc1ccc(Oc2ccc(N3CCC4(CC3)OCCc3sccc34)cc2)cc1	6d	'='	60	0.106	1	Mtb (H37Rv_ATCC 25618)	0.113	AlamarBlue/Resazurin/MABA method	0.525	Test	1.6081	0.2117	-0.0322	-0.1223	-0.1764	0.2499	-0.0965	1.3988	-0.0181	2.093	-1.0163	-0.0053																		1	1	1	1	1	1	1	1	1
CHEMBL4278859	Cc1ccc(CN2CCC3(CC2)OCCc2sccc23)cc1C	6d	'='	80	0.106	1	Mtb (H37Rv_ATCC 25618)	0.113	AlamarBlue/Resazurin/MABA method	0.525	Training	-0.0465	-0.0814	-0.0641	-0.1223	0.0644	-0.0795	-0.1344	-0.438	-0.6447	-0.5217	-0.78	-0.6039																		1	1	1	1	1	1	1	1	1
CHEMBL4277971	FC(F)(F)Oc1ccc(Oc2ccc(CN3CCC4(CCCCC4)CC3)cc2)cc1	6d	'='	100	0.106	1	Mtb (H37Rv_ATCC 25618)	0.113	AlamarBlue/Resazurin/MABA method	0.525	Training	1.6081	0.2116	-0.1038	-0.1223	-0.1764	0.0303	-0.1092	1.3988	-0.0181	2.093	-1.0163	-0.5288																		1	1	1	1	1	1	1	1	1
CHEMBL4277475	OCc1ccc(Oc2ccc(N3CCC4(CC3)OCCc3sccc34)cc2)cc1	6d	'='	120	0.106	1	Mtb (H37Rv_ATCC 25618)	0.113	AlamarBlue/Resazurin/MABA method	0.525	Training	-0.0465	-0.0814	-0.0351	-0.1223	-0.1764	0.2499	-0.1023	-0.438	-0.6447	-0.5217	-1.0163	0.0192																		1	1	1	1	1	1	1	1	1
CHEMBL4281311	FS(F)(F)(F)(F)c1ccc(CN2CCC3(CC2)OCCc2sccc23)cc1	6d	'='	140	0.106	1	Mtb (H37Rv_ATCC 25618)	0.113	AlamarBlue/Resazurin/MABA method	0.525	Test	-0.2859	1.9561	-0.0261	-0.1223	-0.1764	-0.0795	-0.0888	3.1587	1.2913	1.0506	-1.0163	-0.5419																		1	0	1	1	1	1	1	1	1
CHEMBL4280886	Brc1ccc(Nc2ccc(CN3CCC4(CC3)OCCc3sccc34)cc2)cc1	6d	'='	200	0.106	1	Mtb (H37Rv_ATCC 25618)	0.113	AlamarBlue/Resazurin/MABA method	0.525	Training	-0.4067	0.4989	0.1108	-0.1223	-0.1764	0.2499	-0.0888	0.7122	1.0637	-0.5044	-1.0163	0.2644																		1	1	1	1	1	1	1	1	1
CHEMBL4276967	Cc1ccc(CN2CCC3(CC2)OCCc2sccc23)cc1	6d	'='	200	0.106	1	Mtb (H37Rv_ATCC 25618)	0.113	AlamarBlue/Resazurin/MABA method	0.525	Training	-0.0465	-0.0814	-0.0641	-0.1223	-0.056	-0.0795	-0.1344	-0.438	-0.6447	-0.5217	-0.8779	-0.6296																		1	1	1	1	1	1	1	1	1
CHEMBL3125101	CCc1cc(C(=O)N[C@@H]2C[C@@H](C(=O)NCc3ccc4c(c3)B(O)OC4)N(C(=O)c3coc4ccccc34)C2)n(CC)n1	6d	'='	200	0.106	1	Mtb (H37Rv_ATCC 25618)	0.113	AlamarBlue/Resazurin/MABA method	0.525	Test	-0.0465	-0.0814	0.0525	-0.0064	0.0644	0.3048	0.0716	-0.438	-0.6447	-0.5217	-0.585	0.0897																		1	1	1	1	1	1	1	1	1
CHEMBL4293735	CC(C)(C)c1ccc(CN2CCC3(CCCCO3)CC2)cc1	6d	'='	210	0.106	1	Mtb (H37Rv_ATCC 25618)	0.113	AlamarBlue/Resazurin/MABA method	0.525	Test	-0.0465	-0.0814	-0.1311	-0.1223	0.1848	-0.2991	-0.1091	-0.438	-0.6447	-0.5217	-0.0907	-1.1328																		1	1	1	1	1	1	1	1	1
CHEMBL4291014	c1cc2c(s1)CCOC21CCN(Cc2ccc3c(c2)CCCO3)CC1	6d	'='	230	0.106	1	Mtb (H37Rv_ATCC 25618)	0.113	AlamarBlue/Resazurin/MABA method	0.525	Training	-0.0465	-0.0814	-0.0595	-0.1223	-0.1764	-0.0795	-0.1176	-0.438	-0.6447	-0.5217	-1.0163	-0.5979																		1	1	1	1	1	1	1	1	1
CHEMBL2098175	c1cc2c(s1)CCOC21CCN(Cc2ccc3c(c2)OCCO3)CC1	6d	'='	300	0.106	1	Mtb (H37Rv_ATCC 25618)	0.113	AlamarBlue/Resazurin/MABA method	0.525	Training	-0.0465	-0.0814	-0.055	-0.1223	-0.1764	-0.0795	-0.0928	-0.438	-0.6447	-0.5217	-1.0163	-0.5858																		1	1	1	1	1	1	1	1	1
CHEMBL2098183	COc1ccc2nc(C)cc(OCC(=O)NCc3ccccc3)c2c1	6d	'='	300	0.106	1	Mtb (H37Rv)	0.368	AlamarBlue/Resazurin/MABA method	0.525	Training	-0.0465	-0.0814	-0.0727	0.0292	-0.6685	-0.2343	-0.1813	-0.438	-0.6447	-0.5217	-0.5999	-0.1753																		1	1	1	1	1	1	1	1	1
CHEMBL2097971	COc1ccc2nc(C)cc(OCC(=O)Nc3ccccc3OC)c2c1	6d	'='	300	0.106	1	Mtb (H37Rv)	0.368	AlamarBlue/Resazurin/MABA method	0.525	Test	-0.0465	-0.0814	-0.0682	0.0292	-0.3833	-0.2343	-0.1585	-0.438	-0.6447	-0.5217	-0.3097	-0.1271																		1	1	1	1	1	1	1	1	1
CHEMBL4204685	COc1ccc2nc(C)cc(OCC(=O)Nc3cccc(C)c3)c2c1	6d	'='	300	0.106	1	Mtb (H37Rv)	0.368	AlamarBlue/Resazurin/MABA method	0.525	Training	-0.0465	-0.0814	-0.0727	0.0292	-0.4513	-0.2343	-0.1682	-0.438	-0.6447	-0.5217	-0.4619	-0.1569																		1	1	1	1	1	1	1	1	1
CHEMBL2098332	Cc1cc(OCC(=O)Nc2ccccc2)c2cc(Br)ccc2n1	6d	'='	300	0.106	1	Mtb (H37Rv)	0.368	AlamarBlue/Resazurin/MABA method	0.525	Training	-0.3158	0.5499	0.0782	0.0292	-0.9537	-0.2343	-0.1592	0.7532	0.9883	-0.5043	-0.8915	0.0774																		1	1	1	1	1	1	1	1	1
CHEMBL2098096	Cc1cc(OCC(=O)NCc2ccccc2)c2cc(Br)ccc2n1	6d	'='	300	0.106	1	Mtb (H37Rv)	0.368	AlamarBlue/Resazurin/MABA method	0.525	Test	-0.3158	0.5495	0.0782	0.0292	-0.9537	-0.2343	-0.1729	0.7532	0.9884	-0.5043	-0.8915	0.0822																		1	1	1	1	1	1	1	1	1
CHEMBL4293113	Clc1ccc2c(CN3CCC4(CC3)OCCc3sccc34)c[nH]c2c1	6d	'='	310	0.106	1	Mtb (H37Rv_ATCC 25618)	0.113	AlamarBlue/Resazurin/MABA method	0.525	Test	-0.3534	0.3489	0.0831	-0.1223	-0.1764	0.0303	-0.1111	0.2024	-0.1034	-0.4602	-1.0163	-0.31																		1	1	1	1	1	1	1	1	1
CHEMBL4292051	FC(F)(F)Oc1ccc(Oc2ccc(CN3CCC4(CCCCO4)CC3)cc2)cc1	6d	'='	310	0.106	1	Mtb (H37Rv_ATCC 25618)	0.113	AlamarBlue/Resazurin/MABA method	0.525	Training	1.6081	0.2116	-0.0992	-0.1223	-0.1764	0.0303	-0.0708	1.3988	-0.0181	2.093	-1.0163	-0.5288																		1	1	1	1	1	1	1	1	1
CHEMBL4466836	O=C(C1CCN(c2cc(N3CCOCC3)ncn2)CC1)N1CCC(Oc2ccc(Cl)cc2F)CC1	6d	'='	500	0.106	1	Mtb (H37Rv_ATCC 25618)	0.113	AlamarBlue/Resazurin/MABA method	0.525	Training	-0.5163	0.5516	0.1801	0.1808	-0.1764	-0.0795	0.1881	-0.2408	0.2155	0.6359	-1.0163	-0.5329																		1	1	1	1	1	1	1	1	1
CHEMBL3125276	CCc1cc(C(=O)N[C@@H]2C[C@@H](C(=O)NCC(=O)OC)N(C(=O)c3coc4ccccc34)C2)n(C)n1	6d	'='	500	0.106	1	Mtb (H37Rv_ATCC 25618)	0.113	AlamarBlue/Resazurin/MABA method	0.525	Training	-0.0465	-0.0814	0.0238	-0.0064	0.2602	-0.0246	0.0374	-0.438	-0.6447	-0.5217	-0.3241	-0.5657																		1	1	1	1	1	1	1	1	1
CHEMBL3125263	CCCc1cc(C(=O)N[C@@H]2C[C@@H](C(=O)NCC(=O)OC)N(C(=O)c3coc4ccccc34)C2)n(C)n1	6d	'='	500	0.106	1	Mtb (H37Rv_ATCC 25618)	0.113	AlamarBlue/Resazurin/MABA method	0.525	Training	-0.0465	-0.0814	0.0238	-0.0064	0.2602	-0.0246	0.0389	-0.438	-0.6447	-0.5217	-0.2535	-0.5755																		1	1	1	1	1	1	1	1	1
CHEMBL3125270	CCc1cc(C(=O)N[C@@H]2C[C@@H](C(N)=O)N(C(=O)c3coc4ccccc34)C2)n(CC)n1	6d	'='	500	0.106	1	Mtb (H37Rv_ATCC 25618)	0.113	AlamarBlue/Resazurin/MABA method	0.525	Training	-0.0465	-0.0814	0.0235	-0.0064	0.0644	-0.0246	0.0382	-0.438	-0.6447	-0.5217	-0.585	-0.5729																		1	1	1	1	1	1	1	1	1
CHEMBL3125102	CCc1cc(C(=O)N[C@@H]2C[C@@H](C(=O)NCc3nc(C)no3)N(C(=O)c3coc4ccccc34)C2)n(CC)n1	6d	'='	500	0.106	1	Mtb (H37Rv_ATCC 25618)	0.113	AlamarBlue/Resazurin/MABA method	0.525	Training	-0.0465	-0.0814	0.0774	0.3799	0.1848	0.0852	0.1382	-0.438	-0.6447	-0.5217	-0.4716	-0.3583																		1	1	1	1	1	1	1	1	1
CHEMBL3125103	CCc1cc(C(=O)N[C@@H]2C[C@@H](C(=O)NCCc3ccccn3)N(C(=O)c3coc4ccccc34)C2)n(CC)n1	6d	'='	500	0.106	1	Mtb (H37Rv_ATCC 25618)	0.113	AlamarBlue/Resazurin/MABA method	0.525	Test	-0.0465	-0.0814	0.027	0.1452	0.0644	0.2499	0.0572	-0.438	-0.6447	-0.5217	-0.585	-0.0588																		1	1	1	1	1	1	1	1	1
CHEMBL3125261	CCc1cc(C(=O)N[C@@H]2C[C@@H](C(=O)NCc3nc4ccccc4o3)N(C(=O)c3coc4ccccc34)C2)n(C)n1	6d	'='	500	0.106	1	Mtb (H37Rv_ATCC 25618)	0.113	AlamarBlue/Resazurin/MABA method	0.525	Test	-0.0465	-0.0814	0.0272	-0.0064	0.1021	0.3597	0.0204	-0.438	-0.6447	-0.5217	-0.6051	0.1446																		1	1	1	1	1	1	1	1	1
CHEMBL4437156	O=C(C1CCN(c2cc(N3CCOCC3)ncn2)CC1)N1CCC(Cc2ccccc2)CC1	6d	'='	600	0.106	1	Mtb (H37Rv_ATCC 25618)	0.113	AlamarBlue/Resazurin/MABA method	0.525	Training	-0.0465	-0.0814	0.0232	0.1808	-0.1764	-0.0795	0.1613	-0.438	-0.6447	-0.5217	-1.0163	-0.7197																		1	1	1	1	1	1	1	1	1
CHEMBL4549347	O=C(C1CCN(c2cc(N3CCOCC3)ncn2)CC1)N1CCC(Cc2ccc(F)cc2)CC1	6d	'='	600	0.106	1	Mtb (H37Rv_ATCC 25618)	0.113	AlamarBlue/Resazurin/MABA method	0.525	Training	-0.2504	0.0839	0.0477	0.1808	-0.1764	-0.0795	0.1513	-1.2219	-0.385	0.4537	-1.0163	-0.6677																		1	1	1	1	1	1	1	1	1
CHEMBL4285860	CC(C)(C)c1ccc(CN2CCC3(CCCOC3)CC2)cc1	6d	'='	630	0.106	1	Mtb (H37Rv_ATCC 25618)	0.113	AlamarBlue/Resazurin/MABA method	0.525	Training	-0.0465	-0.0814	-0.1311	-0.1223	0.1848	-0.2991	-0.1275	-0.438	-0.6447	-0.5217	-0.0907	-1.1328																		1	1	1	1	1	1	1	1	1
CHEMBL4292603	CC(c1ccc(C(F)(F)F)cc1)N1CCC2(CC1)OCCc1sccc12	6d	'='	630	0.106	1	Mtb (H37Rv_ATCC 25618)	0.113	AlamarBlue/Resazurin/MABA method	0.525	Training	0.1912	0.3333	-0.058	-0.1223	-0.056	-0.0795	-0.1276	0.2204	0.0356	1.9349	-0.8814	-0.5816																		1	1	1	1	1	1	1	1	1
CHEMBL4287187	Cc1cccc(CN2CCC3(CC2)OCCc2sccc23)c1	6d	'='	630	0.106	1	Mtb (H37Rv_ATCC 25618)	0.113	AlamarBlue/Resazurin/MABA method	0.525	Training	-0.0465	-0.0814	-0.0641	-0.1223	-0.056	-0.0795	-0.1344	-0.438	-0.6447	-0.5217	-0.8784	-0.6287																		1	1	1	1	1	1	1	1	1
CHEMBL4289729	Cn1cc(CN2CCC3(CC2)OCCc2sccc23)c2ccccc21	6d	'='	630	0.106	1	Mtb (H37Rv_ATCC 25618)	0.113	AlamarBlue/Resazurin/MABA method	0.525	Training	-0.0465	-0.0814	-0.064	-0.1223	-0.0183	0.0303	-0.1346	-0.438	-0.6447	-0.5217	-0.7703	-0.411																		1	1	1	1	1	1	1	1	1
CHEMBL4281428	FC(F)(F)Oc1ccc(Oc2ccc(CN3CCC4(CC3)OCCCO4)cc2)cc1	6d	'='	650	0.106	1	Mtb (H37Rv_ATCC 25618)	0.113	AlamarBlue/Resazurin/MABA method	0.525	Training	1.6081	0.2116	-0.0947	-0.1223	-0.1764	0.0303	-0.0467	1.3988	-0.0181	2.093	-1.0163	-0.5288																		1	1	1	1	1	1	1	1	1
CHEMBL3125256	CCc1cc(C(=O)N[C@@H]2C[C@@H](C(=O)Nc3ccn(Cc4c(F)cccc4F)n3)N(C(=O)c3coc4ccccc34)C2)n(C)n1	6d	'='	700	0.106	1	Mtb (H37Rv_ATCC 25618)	0.113	AlamarBlue/Resazurin/MABA method	0.525	Test	-0.477	0.3539	0.0759	0.1096	0.1021	0.4695	0.0093	-0.6122	-0.1097	1.4575	-0.6051	0.4548																		1	1	1	1	1	1	1	1	1
CHEMBL3125235	CCc1cc(C(=O)N[C@@H]2C[C@@H](C(=O)NCc3ccccn3)N(C(=O)c3coc4ccccc34)C2)n(CC)n1	6d	'='	700	0.106	1	Mtb (H37Rv_ATCC 25618)	0.113	AlamarBlue/Resazurin/MABA method	0.525	Training	-0.0465	-0.0814	0.027	0.1452	0.0644	0.2499	0.0323	-0.438	-0.6447	-0.5217	-0.585	-0.0609																		1	1	1	1	1	1	1	1	1
CHEMBL4280841	c1ccc2c(c1)CCOC21CCN(Cc2ccc3c(c2)OCCO3)CC1	6d	'='	940	0.106	1	Mtb (H37Rv_ATCC 25618)	0.113	AlamarBlue/Resazurin/MABA method	0.525	Training	-0.0465	-0.0814	-0.122	-0.1223	-0.1764	0.0303	-0.0783	-0.438	-0.6447	-0.5217	-1.0163	-0.4716																		1	1	1	1	1	1	1	1	1
CHEMBL4285298	c1ccc2c(CN3CCC4(CC3)OCCc3sccc34)c[nH]c2c1	6d	'='	940	0.106	1	Mtb (H37Rv_ATCC 25618)	0.113	AlamarBlue/Resazurin/MABA method	0.525	Training	-0.0465	-0.0814	-0.0448	-0.1223	-0.1764	0.0303	-0.1191	-0.438	-0.6447	-0.5217	-1.0163	-0.4317																		1	1	1	1	1	1	1	1	1
CHEMBL4585608	O=C(C1CCN(c2cc(N3CCOCC3)ncn2)CC1)N1CCC(Oc2ccc(F)cc2F)CC1	6d	'='	1000	0.106	1	Mtb (H37Rv_ATCC 25618)	0.113	AlamarBlue/Resazurin/MABA method	0.525	Test	-0.3935	0.2899	0.0767	0.1808	-0.1764	-0.0795	0.1702	-1.6497	-0.0977	1.561	-1.0163	-0.602																		1	1	1	1	1	1	1	1	1
CHEMBL3125248	CCc1cc(C(=O)N[C@@H]2C[C@@H](C(=O)N[C@H](CO)Cc3ccccc3)N(C(=O)c3coc4ccccc34)C2)n(C)n1	6d	'='	1000	0.106	1	Mtb (H37Rv_ATCC 25618)	0.113	AlamarBlue/Resazurin/MABA method	0.525	Training	-0.0465	-0.0814	0.0479	-0.0064	0.1021	0.3048	0.1407	-0.438	-0.6447	-0.5217	-0.6051	0.0321																		1	1	1	1	1	1	1	1	1
CHEMBL3125265	COC(=O)CNC(=O)[C@@H]1C[C@@H](NC(=O)c2cc(C3CC3)nn2C)CN1C(=O)c1coc2ccccc12	6d	'='	1000	0.106	1	Mtb (H37Rv_ATCC 25618)	0.113	AlamarBlue/Resazurin/MABA method	0.525	Training	-0.0465	-0.0814	0.0238	-0.0064	0.1398	-0.0246	0.044	-0.438	-0.6447	-0.5217	-0.5497	-0.5773																		1	1	1	1	1	1	1	1	1
CHEMBL3125247	CCc1cc(C(=O)N[C@@H]2C[C@@H](C(=O)NCCc3ccc(F)cc3)N(C(=O)c3coc4ccccc34)C2)n(C)n1	6d	'='	1000	0.106	1	Mtb (H37Rv_ATCC 25618)	0.113	AlamarBlue/Resazurin/MABA method	0.525	Training	-0.2504	0.0826	0.0479	-0.0064	0.1021	0.3048	0.0527	-1.2219	-0.3844	0.4537	-0.6051	0.0917																		1	1	1	1	1	1	1	1	1
CHEMBL3125267	CCCn1nc(CC)cc1C(=O)N[C@@H]1C[C@@H](C(=O)NCC(=O)OC)N(C(=O)c2coc3ccccc23)C1	6d	'='	1000	0.106	1	Mtb (H37Rv_ATCC 25618)	0.113	AlamarBlue/Resazurin/MABA method	0.525	Test	-0.0465	-0.0814	0.0238	-0.0064	0.2225	-0.0246	0.0452	-0.438	-0.6447	-0.5217	-0.1871	-0.5754																		1	1	1	1	1	1	1	1	1
CHEMBL3125249	CCc1cc(C(=O)N[C@@H]2C[C@@H](C(=O)NCCc3ccccn3)N(C(=O)c3coc4ccccc34)C2)n(C)n1	6d	'='	1000	0.106	1	Mtb (H37Rv_ATCC 25618)	0.113	AlamarBlue/Resazurin/MABA method	0.525	Training	-0.0465	-0.0814	0.027	0.1452	0.1021	0.2499	0.0519	-0.438	-0.6447	-0.5217	-0.6051	-0.0516																		1	1	1	1	1	1	1	1	1
CHEMBL3125259	CCc1cc(C(=O)N[C@@H]2C[C@@H](C(=O)NCc3ncco3)N(C(=O)c3coc4ccccc34)C2)n(C)n1	6d	'='	1000	0.106	1	Mtb (H37Rv_ATCC 25618)	0.113	AlamarBlue/Resazurin/MABA method	0.525	Training	-0.0465	-0.0814	0.0272	-0.0064	0.1021	0.1401	0.0143	-0.438	-0.6447	-0.5217	-0.6051	-0.2554																		1	1	1	1	1	1	1	1	1
CHEMBL3125104	CCc1cc(C(=O)N[C@@H]2C[C@@H](C(=O)NCCO)N(C(=O)c3coc4ccccc34)C2)n(CC)n1	6d	'='	1000	0.106	1	Mtb (H37Rv_ATCC 25618)	0.113	AlamarBlue/Resazurin/MABA method	0.525	Training	-0.0465	-0.0814	0.0479	-0.0064	0.0644	-0.0246	0.1666	-0.438	-0.6447	-0.5217	-0.585	-0.5729																		1	1	1	1	1	1	1	1	1
CHEMBL4277555	FC(F)(F)Oc1ccc(Oc2ccc(CN3CCC4(CCCO4)CC3)cc2)cc1	6d	'='	1300	0.106	1	Mtb (H37Rv_ATCC 25618)	0.113	AlamarBlue/Resazurin/MABA method	0.525	Test	1.6081	0.2116	-0.0992	-0.1223	-0.1764	0.0303	-0.0708	1.3988	-0.0181	2.093	-1.0163	-0.5288																		1	1	1	1	1	1	1	1	1
CHEMBL4471618	O=C(C1CCN(c2ncnc(N3CCOCC3)c2F)CC1)N1CCC(Cc2ccccc2)CC1	6d	'='	1300	0.106	1	Mtb (H37Rv_ATCC 25618)	0.113	AlamarBlue/Resazurin/MABA method	0.525	Training	-0.1088	0.2077	0.0477	0.1808	-0.1764	-0.0795	0.1405	0.269	-0.3487	0.6599	-1.0163	-0.6615																		1	1	1	1	1	1	1	1	1
CHEMBL4447197	O=C(C1CCN(c2cc(N3CCOCC3)ncn2)CC1)N1CCC(Oc2ccc(Cl)cc2)CC1	6d	'='	1500	0.106	1	Mtb (H37Rv_ATCC 25618)	0.113	AlamarBlue/Resazurin/MABA method	0.525	Training	-0.3949	0.3152	0.1557	0.1808	-0.1764	-0.0795	0.1945	0.1666	-0.0825	-0.4608	-1.0163	-0.5864																		1	1	1	1	1	1	1	1	1
CHEMBL3125262	CCc1cc(C(=O)N[C@@H]2C[C@@H](C(=O)NCc3ccc(C)o3)N(C(=O)c3coc4ccccc34)C2)n(C)n1	6d	'='	1500	0.106	1	Mtb (H37Rv_ATCC 25618)	0.113	AlamarBlue/Resazurin/MABA method	0.525	Training	-0.0465	-0.0814	0.028	-0.0064	0.2225	0.195	0.0735	-0.438	-0.6447	-0.5217	-0.4583	-0.1255																		1	1	1	1	1	1	1	1	1
CHEMBL1698493	CCCN[C@@H]1C(=O)N2C(C(=O)OCCC)=C(C)CS[C@H]12	6d	'='	1507.99	0.106	1	Mtb (MC2 6220_NRF)	0.122	Spectrophotometric assay (OD580-OD600)	0.28	Test	-0.0465	-0.0814	0.0013	-0.1223	0.0972	-0.3773	-0.2882	-0.1009	-0.0952	-0.1478	0.3272	-0.6924																		1	1	1	1	1	1	1	1	1
CHEMBL1315615	CCCOC(=O)N[C@@H]1C(=O)N2C(C(=O)OCCC)=C(C)CS[C@H]12	6d	'='	1518.6	0.106	1	Mtb (MC2 6220_NRF)	0.122	Spectrophotometric assay (OD580-OD600)	0.28	Training	-0.0465	-0.0814	0.0326	-0.1223	0.0972	-0.3773	-0.3049	-0.1009	-0.0952	-0.1478	0.3272	-0.6924																		1	1	1	1	1	1	1	1	1
CHEMBL2356535	CCCOC(=O)C1=C(C)CS[C@@H]2[C@H](NC(=O)COc3ccccc3)C(=O)N12	6d	'='	1639.09	0.106	1	Mtb (MC2 6220_NRF)	0.122	Spectrophotometric assay (OD580-OD600)	0.28	Training	-0.0465	-0.0814	0.0369	-0.1223	-0.0277	-0.0358	-0.254	-0.1009	-0.0952	-0.1478	0.0858	-0.2445																		1	1	1	1	1	1	1	1	1
CHEMBL4592419	O=C(C1CCN(c2cc(N3CCOCC3)ncn2)CC1)N1CCC(Oc2ccc(F)cc2)CC1	6d	'='	1700	0.106	1	Mtb (H37Rv_ATCC 25618)	0.113	AlamarBlue/Resazurin/MABA method	0.525	Training	-0.2504	0.0817	0.0523	0.1808	-0.1764	-0.0795	0.1769	-1.2219	-0.3832	0.4537	-1.0163	-0.6561																		1	1	1	1	1	1	1	1	1
CHEMBL4535461	O=C(C1CCN(c2cc(N3CCOCC3)ncn2)CC1)N1CCC(Oc2ccccc2)CC1	6d	'='	2000	0.106	1	Mtb (H37Rv_ATCC 25618)	0.113	AlamarBlue/Resazurin/MABA method	0.525	Test	-0.0465	-0.0814	0.0278	0.1808	-0.1764	-0.0795	0.1868	-0.438	-0.6447	-0.5217	-1.0163	-0.7082																		1	1	1	1	1	1	1	1	1
CHEMBL3125258	CCc1cc(C(=O)N[C@@H]2C[C@@H](C(=O)NCc3nccs3)N(C(=O)c3coc4ccccc34)C2)n(C)n1	6d	'='	2000	0.106	1	Mtb (H37Rv_ATCC 25618)	0.113	AlamarBlue/Resazurin/MABA method	0.525	Training	-0.0465	-0.0814	0.094	-0.0064	0.1021	0.1401	-0.0141	-0.438	-0.6447	-0.5217	-0.6051	-0.2222																		1	1	1	1	1	1	1	1	1
CHEMBL3125242	CCc1cc(C(=O)N[C@@H]2C[C@@H](C(=O)NCc3ccc(F)c(F)c3)N(C(=O)c3coc4ccccc34)C2)n(C)n1	6d	'='	2000	0.106	1	Mtb (H37Rv_ATCC 25618)	0.113	AlamarBlue/Resazurin/MABA method	0.525	Training	-0.265	0.2766	0.0724	-0.0064	0.1021	0.3048	0.0221	-1.3551	-0.088	1.8006	-0.6051	0.1434																		1	1	1	1	1	1	1	1	1
CHEMBL3125246	CCc1cc(C(=O)N[C@@H]2C[C@@H](C(=O)NCC3OB(O)c4ccccc43)N(C(=O)c3coc4ccccc34)C2)n(C)n1	6d	'='	2000	0.106	1	Mtb (H37Rv_ATCC 25618)	0.113	AlamarBlue/Resazurin/MABA method	0.525	Training	-0.0465	-0.0814	0.0525	-0.0064	0.1021	0.3048	0.0938	-0.438	-0.6447	-0.5217	-0.6051	0.0759																		1	1	1	1	1	1	1	1	1
CHEMBL3125260	CCc1cc(C(=O)N[C@@H]2C[C@@H](C(=O)NCc3nc(C)no3)N(C(=O)c3coc4ccccc34)C2)n(C)n1	6d	'='	2000	0.106	1	Mtb (H37Rv_ATCC 25618)	0.113	AlamarBlue/Resazurin/MABA method	0.525	Test	-0.0465	-0.0814	0.0774	0.3799	0.2225	0.0852	0.1329	-0.438	-0.6447	-0.5217	-0.4917	-0.351																		1	1	1	1	1	1	1	1	1
CHEMBL4289258	CN1CCCC2(CCN(Cc3ccc(Oc4ccc(OC(F)(F)F)cc4)cc3)CC2)C1	6d	'='	2500	0.106	1	Mtb (H37Rv_ATCC 25618)	0.113	AlamarBlue/Resazurin/MABA method	0.525	Training	1.6081	0.2116	-0.1037	-0.1223	-0.0183	0.0303	-0.1104	1.3988	-0.0181	2.093	-0.6439	-0.5288																		1	1	1	1	1	1	1	1	1
CHEMBL4282464	CC(C)(C)c1ccc(CN2CCC3(CC2)OCCCO3)cc1	6d	'='	2500	0.106	1	Mtb (H37Rv_ATCC 25618)	0.113	AlamarBlue/Resazurin/MABA method	0.525	Training	-0.0465	-0.0814	-0.1266	-0.1223	0.1848	-0.2991	-0.0849	-0.438	-0.6447	-0.5217	-0.0907	-1.1328																		1	1	1	1	1	1	1	1	1
CHEMBL4466091	O=C(C1CCN(c2cc(N3CCCCC3)ncn2)CC1)N1CCC(Cc2ccccc2)CC1	6d	'='	2500	0.106	1	Mtb (H37Rv_ATCC 25618)	0.113	AlamarBlue/Resazurin/MABA method	0.525	Training	-0.0465	-0.0814	0.0187	0.1808	-0.1764	-0.0795	0.1145	-0.438	-0.6447	-0.5217	-1.0163	-0.7197																		1	1	1	1	1	1	1	1	1
CHEMBL2098125	c1ccc2oc(CN3CCC4(CC3)OCCc3sccc34)cc2c1	6d	'='	2700	0.106	1	Mtb (H37Rv_ATCC 25618)	0.113	AlamarBlue/Resazurin/MABA method	0.525	Test	-0.0465	-0.0814	-0.0595	-0.1223	-0.1764	0.0303	-0.117	-0.438	-0.6447	-0.5217	-1.0163	-0.4313																		1	1	1	1	1	1	1	1	1
CHEMBL3832889	COc1ccc(-n2c(C)cc(CN3CCC4(CC3)OCCc3sccc34)c2C)cc1	6d	'='	3000	0.106	1	Mtb (H37Rv_ATCC 25618)	0.113	AlamarBlue/Resazurin/MABA method	0.525	Training	-0.0465	-0.0814	-0.0595	-0.1223	0.2225	0.1401	-0.1268	-0.438	-0.6447	-0.5217	-0.4886	-0.1667																		1	1	1	1	1	1	1	1	1
CHEMBL4284290	Cc1cc(CN2CCC3(CC2)OCCc2sccc23)c(C)n1-c1ccc(F)cc1	6d	'='	3000	0.106	1	Mtb (H37Rv_ATCC 25618)	0.113	AlamarBlue/Resazurin/MABA method	0.525	Training	-0.2501	0.091	-0.0396	-0.1223	0.0644	0.1401	-0.1472	-1.2219	-0.3882	0.4527	-0.779	-0.1649																		1	1	1	1	1	1	1	1	1
CHEMBL4294925	Cc1cc(CN2CCC3(CC2)OCCc2sccc23)c(C)n1-c1ccccc1	6d	'='	3000	0.106	1	Mtb (H37Rv_ATCC 25618)	0.113	AlamarBlue/Resazurin/MABA method	0.525	Training	-0.0465	-0.0814	-0.064	-0.1223	0.0644	0.1401	-0.1373	-0.438	-0.6447	-0.5217	-0.779	-0.2169																		1	1	1	1	1	1	1	1	1
CHEMBL4576342	O=C(C1CCN(c2cncc(N3CCOCC3)n2)CC1)N1CCC(Cc2ccccc2)CC1	6d	'='	3000	0.106	1	Mtb (H37Rv_ATCC 25618)	0.113	AlamarBlue/Resazurin/MABA method	0.525	Test	-0.0465	-0.0814	-0.0235	0.1808	-0.1764	-0.0795	0.0895	-0.438	-0.6447	-0.5217	-1.0163	-0.7136																		1	1	1	1	1	1	1	1	1
CHEMBL4483051	O=C(C1CCN(c2cc(N3CCOCC3)[nH]c(=O)n2)CC1)N1CCC(Cc2ccccc2)CC1	6d	'='	3000	0.106	1	Mtb (H37Rv_ATCC 25618)	0.113	AlamarBlue/Resazurin/MABA method	0.525	Training	-0.0465	-0.0814	0.0701	-0.1223	-0.1764	-0.2991	0.2179	-0.438	-0.6447	-0.5217	-1.0163	-1.1687																		1	1	1	1	1	1	1	1	1
CHEMBL4527837	O=C(C1CCN(c2cc(N3CCOCC3)ncn2)CC1)N1CCC(CC2CCCC2)CC1	6d	'='	3000	0.106	1	Mtb (H37Rv_ATCC 25618)	0.113	AlamarBlue/Resazurin/MABA method	0.525	Training	-0.0465	-0.0814	0.0232	0.1808	-0.1764	-0.409	0.1613	-0.438	-0.6447	-0.5217	-1.0163	-1.3175																		1	1	1	1	1	1	1	1	1
CHEMBL3125279	CCc1cc(C(=O)N[C@@H]2C[C@@H](C(N)=O)N(C(=O)c3coc4ccccc34)C2)n(C)n1	6d	'='	3000	0.106	1	Mtb (H37Rv_ATCC 25618)	0.113	AlamarBlue/Resazurin/MABA method	0.525	Training	-0.0465	-0.0814	0.0235	-0.0064	0.1021	-0.0246	0.033	-0.438	-0.6447	-0.5217	-0.6051	-0.5657																		1	1	1	1	1	1	1	1	1
CHEMBL4517077	O=C(C1CCN(c2cc(N3CCOCC3)ncn2)CC1)N1CCC(Cc2cccnc2)CC1	6d	'='	3300	0.106	1	Mtb (H37Rv_ATCC 25618)	0.113	AlamarBlue/Resazurin/MABA method	0.525	Test	-0.0465	-0.0814	0.0267	0.3324	-0.1764	-0.1344	0.1524	-0.438	-0.6447	-0.5217	-1.0163	-0.8046																		1	1	1	1	1	1	1	1	1
CHEMBL4518184	Nc1nc(N2CCOCC2)cc(N2CCC(C(=O)N3CCC(Cc4ccccc4)CC3)CC2)n1	6d	'='	3500	0.106	1	Mtb (H37Rv_ATCC 25618)	0.113	AlamarBlue/Resazurin/MABA method	0.525	Training	-0.0465	-0.0814	0.0735	0.1808	-0.1764	-0.0795	0.1522	-0.438	-0.6447	-0.5217	-1.0163	-0.7111																		1	1	1	1	1	1	1	1	1
CHEMBL4439492	CC(C)C1CCN(C(=O)C2CCN(c3cc(N4CCOCC4)ncn3)CC2)CC1	6d	'='	4000	0.106	1	Mtb (H37Rv_ATCC 25618)	0.113	AlamarBlue/Resazurin/MABA method	0.525	Training	-0.0465	-0.0814	0.0232	0.1808	0.0644	-0.409	0.1613	-0.438	-0.6447	-0.5217	-0.3806	-1.3175																		1	1	1	1	1	1	1	1	1
CHEMBL4445390	O=C(C1CCN(c2cc(N3CCOCC3)ncn2)CC1)N1CCC(Cc2ccccc2)C1	6d	'='	4000	0.106	1	Mtb (H37Rv_ATCC 25618)	0.113	AlamarBlue/Resazurin/MABA method	0.525	Training	-0.0465	-0.0814	0.0232	0.1808	-0.1764	-0.0795	0.1501	-0.438	-0.6447	-0.5217	-1.0163	-0.7197																		1	1	1	1	1	1	1	1	1
CHEMBL2097992	O=C(C1CCN(c2nnc(-n3cccc3)s2)CC1)N1CCC(Cc2ccccc2)CC1	6d	'='	4000	0.106	1	Mtb (H37Rv_ATCC 25618)	0.113	AlamarBlue/Resazurin/MABA method	0.525	Test	-0.0465	-0.0814	0.0892	0.1808	-0.1764	0.0303	0.0951	-0.438	-0.6447	-0.5217	-1.0163	-0.5608																		1	1	1	1	1	1	1	1	1
CHEMBL3109799	COc1ncnc(Cn2cc(C(=O)NCCF)c3ncccc32)c1C	6d	'='	4000	0.106	1	Mtb (H37Rv_ATCC 25618)	0.113	AlamarBlue/Resazurin/MABA method	0.525	Training	-1.2614	0.0021	0.0164	0.3324	0.1021	-0.0246	-0.0915	-3.2457	-0.4084	0.1297	-0.6207	-0.5362																		1	1	1	1	1	1	1	1	1
CHEMBL3125286	CCc1cc(C(=O)N[C@@H]2C[C@@H](C(=O)NCCNC(C)=O)N(C(=O)c3coc4ccccc34)C2)n(C)n1	6d	'='	4000	0.106	1	Mtb (H37Rv_ATCC 25618)	0.113	AlamarBlue/Resazurin/MABA method	0.525	Training	-0.0465	-0.0814	0.0738	-0.0064	0.2225	-0.0246	0.21	-0.438	-0.6447	-0.5217	-0.4712	-0.5657																		1	1	1	1	1	1	1	1	1
CHEMBL3125237	CCc1cc(C(=O)N[C@@H]2C[C@@H](C(=O)NCC3CCCO3)N(C(=O)c3coc4ccccc34)C2)n(C)n1	6d	'='	4000	0.106	1	Mtb (H37Rv_ATCC 25618)	0.113	AlamarBlue/Resazurin/MABA method	0.525	Training	-0.0465	-0.0814	0.028	-0.0064	0.1021	-0.0246	0.0905	-0.438	-0.6447	-0.5217	-0.6051	-0.5657																		1	1	1	1	1	1	1	1	1
CHEMBL3125257	CCc1cc(C(=O)N[C@@H]2C[C@@H](C(=O)NCc3ccn(CC)n3)N(C(=O)c3coc4ccccc34)C2)n(C)n1	6d	'='	4000	0.106	1	Mtb (H37Rv_ATCC 25618)	0.113	AlamarBlue/Resazurin/MABA method	0.525	Test	-0.0465	-0.0814	0.027	0.1096	0.2225	0.1401	0.0094	-0.438	-0.6447	-0.5217	-0.3994	-0.2407																		1	1	1	1	1	1	1	1	1
CHEMBL3125253	CCc1cc(C(=O)N[C@@H]2C[C@@H](C(=O)Nc3cnn(CC)n3)N(C(=O)c3coc4ccccc34)C2)n(C)n1	6d	'='	4000	0.106	1	Mtb (H37Rv_ATCC 25618)	0.113	AlamarBlue/Resazurin/MABA method	0.525	Training	-0.0465	-0.0814	0.0305	0.2255	0.2225	0.0852	0.0013	-0.438	-0.6447	-0.5217	-0.3994	-0.3457																		1	1	1	1	1	1	1	1	1
CHEMBL3125283	CCc1cc(C(=O)N[C@@H]2C[C@@H](C(=O)NCCOC)N(C(=O)c3coc4ccccc34)C2)n(C)n1	6d	'='	4000	0.106	1	Mtb (H37Rv_ATCC 25618)	0.113	AlamarBlue/Resazurin/MABA method	0.525	Training	-0.0465	-0.0814	0.028	-0.0064	0.2602	-0.0246	0.1011	-0.438	-0.6447	-0.5217	-0.1914	-0.5657																		1	1	1	1	1	1	1	1	1
CHEMBL3125285	CCOC(=O)CCNC(=O)[C@@H]1C[C@@H](NC(=O)c2cc(CC)nn2C)CN1C(=O)c1coc2ccccc12	6d	'='	4000	0.106	1	Mtb (H37Rv_ATCC 25618)	0.113	AlamarBlue/Resazurin/MABA method	0.525	Training	-0.0465	-0.0814	0.0238	-0.0064	0.2225	-0.0246	0.0576	-0.438	-0.6447	-0.5217	-0.4012	-0.5657																		1	1	1	1	1	1	1	1	1
CHEMBL3125245	CCc1cc(C(=O)N[C@@H]2C[C@@H](C(=O)Nc3ccc4c(c3)B(O)OC4)N(C(=O)c3coc4ccccc34)C2)n(C)n1	6d	'='	4000	0.106	1	Mtb (H37Rv_ATCC 25618)	0.113	AlamarBlue/Resazurin/MABA method	0.525	Test	-0.0465	-0.0814	0.0525	-0.0064	0.1021	0.3048	0.0756	-0.438	-0.6447	-0.5217	-0.6051	0.0914																		1	1	1	1	1	1	1	1	1
CHEMBL3125244	CCc1cc(C(=O)N[C@@H]2C[C@@H](C(=O)Nc3ccccn3)N(C(=O)c3coc4ccccc34)C2)n(C)n1	6d	'='	4000	0.106	1	Mtb (H37Rv_ATCC 25618)	0.113	AlamarBlue/Resazurin/MABA method	0.525	Training	-0.0465	-0.0814	0.027	0.1452	0.1021	0.2499	0.0219	-0.438	-0.6447	-0.5217	-0.6051	-0.0589																		1	1	1	1	1	1	1	1	1
CHEMBL3125238	CCc1cc(C(=O)N[C@@H]2C[C@@H](C(=O)NC3CCCC3)N(C(=O)c3coc4ccccc34)C2)n(C)n1	6d	'='	4000	0.106	1	Mtb (H37Rv_ATCC 25618)	0.113	AlamarBlue/Resazurin/MABA method	0.525	Training	-0.0465	-0.0814	0.0235	-0.0064	0.1021	-0.0246	0.0866	-0.438	-0.6447	-0.5217	-0.6051	-0.5657																		1	1	1	1	1	1	1	1	1
CHEMBL3125239	CCc1cc(C(=O)N[C@@H]2C[C@@H](C(=O)NCc3ccccc3)N(C(=O)c3coc4ccccc34)C2)n(C)n1	6d	'='	4000	0.106	1	Mtb (H37Rv_ATCC 25618)	0.113	AlamarBlue/Resazurin/MABA method	0.525	Training	-0.0465	-0.0814	0.0235	-0.0064	0.1021	0.3048	0.0338	-0.438	-0.6447	-0.5217	-0.6051	0.0376																		1	1	1	1	1	1	1	1	1
CHEMBL3125252	CCc1cc(C(=O)N[C@@H]2C[C@@H](C(=O)Nc3ccn(C)n3)N(C(=O)c3coc4ccccc34)C2)n(C)n1	6d	'='	4000	0.106	1	Mtb (H37Rv_ATCC 25618)	0.113	AlamarBlue/Resazurin/MABA method	0.525	Test	-0.0465	-0.0814	0.027	0.1096	0.2602	0.1401	0.0012	-0.438	-0.6447	-0.5217	-0.3784	-0.2376																		1	1	1	1	1	1	1	1	1
CHEMBL3125281	CCc1cc(C(=O)N[C@@H]2C[C@@H](C(=O)NCC(F)(F)F)N(C(=O)c3coc4ccccc34)C2)n(C)n1	6d	'='	4000	0.106	1	Mtb (H37Rv_ATCC 25618)	0.113	AlamarBlue/Resazurin/MABA method	0.525	Training	0.3137	0.227	0.0296	-0.0064	0.1021	-0.0246	-0.0078	-1.8854	0.059	2.2446	-0.6051	-0.5657																		1	1	1	1	1	1	1	1	1
CHEMBL3125255	CCc1cc(C(=O)N[C@@H]2C[C@@H](C(=O)Nc3ccn(Cc4ccc(F)cc4)n3)N(C(=O)c3coc4ccccc34)C2)n(C)n1	6d	'='	4000	0.106	1	Mtb (H37Rv_ATCC 25618)	0.113	AlamarBlue/Resazurin/MABA method	0.525	Training	-0.2504	0.0845	0.0514	0.1096	0.1021	0.4695	0.0016	-1.2219	-0.3856	0.4537	-0.6051	0.3985																		1	1	1	1	1	1	1	1	1
CHEMBL4282858	CC(C)(C)c1ccc(CN2CCC3(CC2)OCCCCO3)cc1	6d	'='	5000	0.106	1	Mtb (H37Rv_ATCC 25618)	0.113	AlamarBlue/Resazurin/MABA method	0.525	Training	-0.0465	-0.0814	-0.1266	-0.1223	0.1848	-0.2991	-0.0849	-0.438	-0.6447	-0.5217	-0.0907	-1.1328																		1	1	1	1	1	1	1	1	1
CHEMBL4290339	CC(C)(C)c1ccc(CN2CCC3(CCOCC3)CC2)cc1	6d	'='	5000	0.106	1	Mtb (H37Rv_ATCC 25618)	0.113	AlamarBlue/Resazurin/MABA method	0.525	Training	-0.0465	-0.0814	-0.1311	-0.1223	0.1848	-0.2991	-0.1226	-0.438	-0.6447	-0.5217	-0.0907	-1.1328																		1	1	1	1	1	1	1	1	1
CHEMBL4581876	CCC1CCN(C(=O)C2CCN(c3cc(N4CCOCC4)ncn3)CC2)CC1	6d	'='	8000	0.106	-1	Mtb (H37Rv_ATCC 25618)	0.113	AlamarBlue/Resazurin/MABA method	0.525	Training	-0.0465	-0.0814	0.0232	0.1808	-0.056	-0.409	0.1613	-0.438	-0.6447	-0.5217	-0.7505	-1.3175																		1	1	1	1	1	1	1	1	1
CHEMBL3125251	CCc1cc(C(=O)N[C@@H]2C[C@@H](C(=O)Nc3nc(C)co3)N(C(=O)c3coc4ccccc34)C2)n(C)n1	6d	'='	8000	0.106	-1	Mtb (H37Rv_ATCC 25618)	0.113	AlamarBlue/Resazurin/MABA method	0.525	Training	-0.0465	-0.0814	0.0272	-0.0064	0.2225	0.1401	-0.0012	-0.438	-0.6447	-0.5217	-0.433	-0.2437																		1	1	1	1	1	1	1	1	1
CHEMBL3125243	CCc1cc(C(=O)N[C@@H]2C[C@@H](C(=O)NCc3cnc(C)cn3)N(C(=O)c3coc4ccccc34)C2)n(C)n1	6d	'='	8000	0.106	-1	Mtb (H37Rv_ATCC 25618)	0.113	AlamarBlue/Resazurin/MABA method	0.525	Training	-0.0465	-0.0814	0.0304	0.2968	0.2225	0.195	0.0054	-0.438	-0.6447	-0.5217	-0.491	-0.1234																		1	1	1	1	1	1	1	1	1
CHEMBL4591937	O=C(C1CCN(c2cc(N3CCOCC3)ncn2)CC1)N1CCC(Cc2ccccn2)CC1	6d	'='	8800	0.106	-1	Mtb (H37Rv_ATCC 25618)	0.113	AlamarBlue/Resazurin/MABA method	0.525	Test	-0.0465	-0.0814	0.0267	0.3324	-0.1764	-0.1344	0.1511	-0.438	-0.6447	-0.5217	-1.0163	-0.8099																		1	1	1	1	1	1	1	1	1
CHEMBL4463221	O=C(C1CCN(c2cc(N3CCOCC3)ncn2)CC1)N1CCC(Nc2ccccc2)CC1	6d	'='	10000	0.106	-1	Mtb (H37Rv_ATCC 25618)	0.113	AlamarBlue/Resazurin/MABA method	0.525	Training	-0.0465	-0.0814	0.0425	0.1808	-0.1764	-0.0795	0.2187	-0.438	-0.6447	-0.5217	-1.0163	-0.714																		1	1	1	1	1	1	1	1	1
CHEMBL4460041	O=C(C1CCN(c2cc(N3CCOCC3)ncn2)CC1)N1CCC(O)(Cc2ccccc2)CC1	6d	'='	10000	0.106	-1	Mtb (H37Rv_ATCC 25618)	0.113	AlamarBlue/Resazurin/MABA method	0.525	Training	-0.0465	-0.0814	0.0477	0.1808	-0.1764	-0.0795	0.2368	-0.438	-0.6447	-0.5217	-1.0163	-0.7235																		1	1	1	1	1	1	1	1	1
CHEMBL4468723	O=C(C1CCN(c2cc(N3CCOCC3)ncn2)CC1)N1CCc2ccccc2C1	6d	'='	10000	0.106	-1	Mtb (H37Rv_ATCC 25618)	0.113	AlamarBlue/Resazurin/MABA method	0.525	Training	-0.0465	-0.0814	0.0232	0.1808	-0.1764	-0.0795	0.1305	-0.438	-0.6447	-0.5217	-1.0163	-0.7003																		1	1	1	1	1	1	1	1	1
CHEMBL4291483	COc1ccc2c(c1)CCOC21CCN(Cc2ccc3c(c2)OCCO3)CC1	6d	'>'	10000	0.106	-1	Mtb (H37Rv_ATCC 25618)	0.113	AlamarBlue/Resazurin/MABA method	0.525	Test	-0.0465	-0.0814	-0.1174	-0.1223	-0.0183	0.0303	-0.0678	-0.438	-0.6447	-0.5217	-0.7259	-0.4206																		1	1	1	1	1	1	1	1	1
CHEMBL4287645	O=S(=O)(c1ccc2c(c1)OCCO2)N1CCC2(CC1)OCCc1sccc12	6d	'>'	10000	0.106	-1	Mtb (H37Rv_ATCC 25618)	0.113	AlamarBlue/Resazurin/MABA method	0.525	Training	-0.0465	-0.0814	0.023	0.9588	-0.1764	-0.0795	0.0668	-0.438	-0.6447	-0.5217	-1.0163	-0.5484																		1	1	1	1	1	1	1	1	1
CHEMBL4279742	O=C(Nc1ccc2c(c1)OCCO2)N1CCC2(CC1)OCCc1sccc12	6d	'>'	10000	0.106	-1	Mtb (H37Rv_ATCC 25618)	0.113	AlamarBlue/Resazurin/MABA method	0.525	Training	-0.0465	-0.0814	0.0456	-0.1223	-0.1764	-0.0795	0.054	-0.438	-0.6447	-0.5217	-1.0163	-0.5879																		1	1	1	1	1	1	1	1	1
CHEMBL4546066	C=C/C(C)=C/[C@@]1(C)SC(=O)C(CC)=C1O	6d	'='	11144.8	0.106	-1	Mtb (H37Rv)	0.368	AlamarBlue/Resazurin/MABA method	0.525	Training	-0.0465	-0.0814	-0.0685	-0.1223	-0.4641	-1.7198	-0.3782	-0.438	-0.6447	-0.5217	-0.4849	-1.7665																		1	1	1	1	1	1	1	1	1
CHEMBL4286310	Cc1cc(CN2CCC3(CC2)OCCc2sccc23)c(C)n1-c1cccnc1	6d	'='	14000	0.106	-1	Mtb (H37Rv_ATCC 25618)	0.113	AlamarBlue/Resazurin/MABA method	0.525	Test	-0.0465	-0.0814	-0.0605	0.0292	0.0644	0.0852	-0.1471	-0.438	-0.6447	-0.5217	-0.779	-0.3016																		1	1	1	1	1	1	1	1	1
CHEMBL4278399	Cc1cc(CN2CCC3(CC2)OCCc2sccc23)c(C)n1-c1ccccn1	6d	'='	14000	0.106	-1	Mtb (H37Rv_ATCC 25618)	0.113	AlamarBlue/Resazurin/MABA method	0.525	Training	-0.0465	-0.0814	-0.0605	0.0292	0.0644	0.0852	-0.138	-0.438	-0.6447	-0.5217	-0.779	-0.3051																		1	1	1	1	1	1	1	1	1
CHEMBL399043	C=C/C(C)=C/[C@@]1(C)SC(=O)C(C)=C1O	6d	'='	14740.8	0.106	-1	Mtb (H37Rv)	0.368	AlamarBlue/Resazurin/MABA method	0.525	Training	-0.0465	-0.0814	-0.0685	-0.1223	-0.4641	-1.7198	-0.3781	-0.438	-0.6447	-0.5217	-0.5623	-1.7665																		1	1	1	1	1	1	1	1	1
CHEMBL4468225	CC1CCN(C(=O)C2CCN(c3cc(N4CCCCC4)ncn3)CC2)CC1	6d	'='	15600	0.106	-1	Mtb (H37Rv_ATCC 25618)	0.113	AlamarBlue/Resazurin/MABA method	0.525	Training	-0.0465	-0.0814	0.0187	0.1808	-0.056	-0.409	0.1145	-0.438	-0.6447	-0.5217	-0.7354	-1.3175																		1	1	1	1	1	1	1	1	1
CHEMBL4572265	CC1CCN(C(=O)C2CCN(c3cc(N4CCOCC4)ncn3)CC2)CC1	6d	'='	15600	0.106	-1	Mtb (H37Rv_ATCC 25618)	0.113	AlamarBlue/Resazurin/MABA method	0.525	Test	-0.0465	-0.0814	0.0232	0.1808	-0.056	-0.409	0.1613	-0.438	-0.6447	-0.5217	-0.7354	-1.3175																		1	1	1	1	1	1	1	1	1
CHEMBL3125282	CCCNC(=O)[C@@H]1C[C@@H](NC(=O)c2cc(CC)nn2C)CN1C(=O)c1coc2ccccc12	6d	'='	15600	0.106	-1	Mtb (H37Rv_ATCC 25618)	0.113	AlamarBlue/Resazurin/MABA method	0.525	Training	-0.0465	-0.0814	0.0235	-0.0064	0.2225	-0.0246	0.0766	-0.438	-0.6447	-0.5217	-0.2743	-0.5657																		1	1	1	1	1	1	1	1	1
CHEMBL4593133	Cc1ccc(OC2CCN(C(=O)C3CCN(c4cc(N5CCOCC5)ncn4)CC3)CC2)nc1	6d	'='	16000	0.106	-1	Mtb (H37Rv_ATCC 25618)	0.113	AlamarBlue/Resazurin/MABA method	0.525	Training	-0.0465	-0.0814	0.0313	0.3324	-0.056	-0.1344	0.1812	-0.438	-0.6447	-0.5217	-0.8902	-0.7781																		1	1	1	1	1	1	1	1	1
CHEMBL4539948	O=C(C1CCN(c2nccc(N3CCCCC3)n2)CC1)N1CCC(Cc2ccccc2)CC1	6d	'='	16000	0.106	-1	Mtb (H37Rv_ATCC 25618)	0.113	AlamarBlue/Resazurin/MABA method	0.525	Training	-0.0465	-0.0814	0.0689	0.1808	-0.1764	-0.0795	0.1846	-0.438	-0.6447	-0.5217	-1.0163	-0.7241																		1	1	1	1	1	1	1	1	1
CHEMBL3125241	CCc1cc(C(=O)N[C@@H]2C[C@@H](C(=O)NCc3ccc(C(F)(F)F)cc3)N(C(=O)c3coc4ccccc34)C2)n(C)n1	6d	'='	16000	0.106	-1	Mtb (H37Rv_ATCC 25618)	0.113	AlamarBlue/Resazurin/MABA method	0.525	Test	0.1912	0.3282	0.0296	-0.0064	0.1021	0.3048	0.0421	0.2204	0.0367	1.9349	-0.6051	0.099																		1	1	1	1	1	1	1	1	1
CHEMBL3125250	CCc1cc(C(=O)N[C@@H]2C[C@@H](C(=O)Nc3cc(C)on3)N(C(=O)c3coc4ccccc34)C2)n(C)n1	6d	'='	16000	0.106	-1	Mtb (H37Rv_ATCC 25618)	0.113	AlamarBlue/Resazurin/MABA method	0.525	Training	-0.0465	-0.0814	0.0315	0.3799	0.2225	0.1401	0.0436	-0.438	-0.6447	-0.5217	-0.4587	-0.2197																		1	1	1	1	1	1	1	1	1
CHEMBL4467758	O=C(C1CCN(c2cc(N3CCOCC3)ncn2)CC1)N1CCN(c2ccc(F)cc2)CC1	6d	'='	20000	0.106	-1	Mtb (H37Rv_ATCC 25618)	0.113	AlamarBlue/Resazurin/MABA method	0.525	Training	-0.2501	0.0865	0.0477	0.1808	-0.1764	-0.0795	0.1619	-1.2219	-0.3857	0.4527	-1.0163	-0.6567																		1	1	1	1	1	1	1	1	1
CHEMBL1564372	CC1CCN(C(=O)C2CCN(c3nnc(-n4cccc4)s3)CC2)CC1	6d	'='	20800	0.106	-1	Mtb (H37Rv_ATCC 25618)	0.113	AlamarBlue/Resazurin/MABA method	0.525	Training	-0.0465	-0.0814	0.0892	0.1808	-0.056	-0.2991	0.0951	-0.438	-0.6447	-0.5217	-0.7354	-1.1586																		1	1	1	1	1	1	1	1	1
CHEMBL4438738	CC1CCN(C(=O)C2CCN(c3cc(N4CCCC4)ncn3)CC2)CC1	6d	'='	23400	0.106	-1	Mtb (H37Rv_ATCC 25618)	0.113	AlamarBlue/Resazurin/MABA method	0.525	Test	-0.0465	-0.0814	0.0187	0.1808	-0.056	-0.409	0.1145	-0.438	-0.6447	-0.5217	-0.7354	-1.3175																		1	1	1	1	1	1	1	1	1
CHEMBL3125240	CCc1cc(C(=O)N[C@@H]2C[C@@H](C(=O)NCc3ccc(OC(F)(F)F)cc3)N(C(=O)c3coc4ccccc34)C2)n(C)n1	6d	'='	23400	0.106	-1	Mtb (H37Rv_ATCC 25618)	0.113	AlamarBlue/Resazurin/MABA method	0.525	Training	1.6081	0.2121	0.0508	-0.0064	0.1021	0.3048	0.059	1.3988	-0.0179	2.093	-0.6051	0.0585																		1	1	1	1	1	1	1	1	1
CHEMBL4458874	C=C/C(C)=C/[C@@]1(C)SC(=O)C(CCCCc2ccc(Br)cc2)=C1O	6d	'='	30684.6	0.106	-1	Mtb (H37Rv)	0.368	AlamarBlue/Resazurin/MABA method	0.525	Training	-0.4067	0.4936	0.087	-0.1223	-0.6813	-1.1256	-0.3519	0.7122	1.0694	-0.5044	-0.6888	-0.851																		1	1	1	1	1	1	1	1	1
CHEMBL4569473	C=C/C(C)=C/[C@@]1(C)SC(=O)C(CCCCc2ccc(-c3ccccc3)cc2)=C1O	6d	'='	30896.2	0.106	-1	Mtb (H37Rv)	0.368	AlamarBlue/Resazurin/MABA method	0.525	Training	-0.0465	-0.0814	-0.0685	-0.1223	-0.6813	-0.5314	-0.3782	-0.438	-0.6447	-0.5217	-0.6888	-0.5745																		1	1	1	1	1	1	1	1	1
CHEMBL3125280	CCc1cc(C(=O)N[C@@H]2C[C@@H](C(=O)N(CC)CC)N(C(=O)c3coc4ccccc34)C2)n(C)n1	6d	'>'	31000	0.106	-1	Mtb (H37Rv_ATCC 25618)	0.113	AlamarBlue/Resazurin/MABA method	0.525	Test	-0.0465	-0.0814	0.0235	-0.0064	0.3429	-0.0246	0.1973	-0.438	-0.6447	-0.5217	-0.1069	-0.5657																		1	1	1	1	1	1	1	1	1
CHEMBL3125236	CCc1cc(C(=O)N[C@@H]2C[C@@H](C(=O)NC3CCOC3=O)N(C(=O)c3coc4ccccc34)C2)n(C)n1	6d	'>'	31000	0.106	-1	Mtb (H37Rv_ATCC 25618)	0.113	AlamarBlue/Resazurin/MABA method	0.525	Training	-0.0465	-0.0814	0.0238	-0.0064	0.1021	-0.0246	0.0583	-0.438	-0.6447	-0.5217	-0.6051	-0.5657																		1	1	1	1	1	1	1	1	1
CHEMBL3125269	CCc1cc(C(=O)N[C@@H]2C[C@@H](C(=O)NCC(=O)OC)N(C(=O)c3coc4ccccc34)C2)n(Cc2ccccc2)n1	6d	'>'	31000	0.106	-1	Mtb (H37Rv_ATCC 25618)	0.113	AlamarBlue/Resazurin/MABA method	0.525	Training	-0.0465	-0.0814	0.0238	-0.0064	0.1021	0.3048	0.0477	-0.438	-0.6447	-0.5217	-0.5097	0.0185																		1	1	1	1	1	1	1	1	1
CHEMBL3125264	COC(=O)CNC(=O)[C@@H]1C[C@@H](NC(=O)c2cc(CC(C)C)nn2C)CN1C(=O)c1coc2ccccc12	6d	'>'	31000	0.106	-1	Mtb (H37Rv_ATCC 25618)	0.113	AlamarBlue/Resazurin/MABA method	0.525	Training	-0.0465	-0.0814	0.0238	-0.0064	0.3806	-0.0246	0.04	-0.438	-0.6447	-0.5217	0.1294	-0.5807																		1	1	1	1	1	1	1	1	1
CHEMBL3125268	CCc1cc(C(=O)N[C@@H]2C[C@@H](C(=O)NCC(=O)OC)N(C(=O)c3coc4ccccc34)C2)n(CCO)n1	6d	'>'	31000	0.106	-1	Mtb (H37Rv_ATCC 25618)	0.113	AlamarBlue/Resazurin/MABA method	0.525	Test	-0.0465	-0.0814	0.0482	-0.0064	0.1021	-0.0246	0.1162	-0.438	-0.6447	-0.5217	-0.5097	-0.5754																		1	1	1	1	1	1	1	1	1
CHEMBL3125277	CCc1cc(C(=O)N[C@@H]2CCN(C(=O)c3coc4ccccc34)C2)n(C)n1	6d	'>'	31000	0.106	-1	Mtb (H37Rv_ATCC 25618)	0.113	AlamarBlue/Resazurin/MABA method	0.525	Training	-0.0465	-0.0814	-0.0269	-0.0064	0.1021	-0.0246	-0.0037	-0.438	-0.6447	-0.5217	-0.6051	-0.5649																		1	1	1	1	1	1	1	1	1
CHEMBL3125284	CCc1cc(C(=O)N[C@@H]2C[C@@H](C(=O)NCCN(C)C)N(C(=O)c3coc4ccccc34)C2)n(C)n1	6d	'>'	31000	0.106	-1	Mtb (H37Rv_ATCC 25618)	0.113	AlamarBlue/Resazurin/MABA method	0.525	Training	-0.0465	-0.0814	0.0235	-0.0064	0.4183	-0.0246	0.0713	-0.438	-0.6447	-0.5217	0.3212	-0.5657																		1	1	1	1	1	1	1	1	1
CHEMBL3125254	CCc1cc(C(=O)N[C@@H]2C[C@@H](C(=O)Nc3ccn(CC4CCCCC4)n3)N(C(=O)c3coc4ccccc34)C2)n(C)n1	6d	'>'	31000	0.106	-1	Mtb (H37Rv_ATCC 25618)	0.113	AlamarBlue/Resazurin/MABA method	0.525	Training	-0.0465	-0.0814	0.027	0.1096	0.1021	0.1401	0.0104	-0.438	-0.6447	-0.5217	-0.6051	-0.2498																		1	1	1	1	1	1	1	1	1
CHEMBL3125278	CCNC[C@@H]1C[C@@H](NC(=O)c2cc(CC)nn2C)CN1C(=O)c1coc2ccccc12	6d	'>'	31000	0.106	-1	Mtb (H37Rv_ATCC 25618)	0.113	AlamarBlue/Resazurin/MABA method	0.525	Test	-0.0465	-0.0814	-0.0076	-0.0064	0.2225	-0.0246	0.1077	-0.438	-0.6447	-0.5217	-0.3669	-0.5657																		1	1	1	1	1	1	1	1	1
CHEMBL4462571	O=C(C1CCN(c2cc(N3CCOCC3)ncn2)CC1)N1CCCC(Cc2ccccc2)C1	6d	'='	32000	0.106	-1	Mtb (H37Rv_ATCC 25618)	0.113	AlamarBlue/Resazurin/MABA method	0.525	Training	-0.0465	-0.0814	0.0232	0.1808	-0.1764	-0.0795	0.1543	-0.438	-0.6447	-0.5217	-1.0163	-0.7197																		1	1	1	1	1	1	1	1	1
CHEMBL4559487	O=C(C1CCN(c2cc(N3CCCCC3)ncn2)CC1)N1CCCCC1	6d	'='	35600	0.106	-1	Mtb (H37Rv_ATCC 25618)	0.113	AlamarBlue/Resazurin/MABA method	0.525	Training	-0.0465	-0.0814	0.0187	0.1808	-0.1764	-0.409	0.1229	-0.438	-0.6447	-0.5217	-1.0163	-1.3175																		1	1	1	1	1	1	1	1	1
CHEMBL4578072	C=C/C(C)=C/[C@@]1(C)SC(=O)C(C(C)=O)=C1O	6d	'='	52452.7	0.106	-1	Mtb (H37Rv)	0.368	AlamarBlue/Resazurin/MABA method	0.525	Test	-0.0465	-0.0814	-0.0684	-0.1223	-0.4641	-1.7198	-0.3701	-0.438	-0.6447	-0.5217	-0.5847	-1.7665																		1	1	1	1	1	1	1	1	1
CHEMBL4283217	O=C(c1ccc2c(c1)OCCO2)N1CCC2(CC1)OCCc1sccc12	6d	'>'	80000	0.106	-1	Mtb (H37Rv_ATCC 25618)	0.113	AlamarBlue/Resazurin/MABA method	0.525	Test	-0.0465	-0.0814	-0.0046	-0.1223	-0.1764	-0.0795	-0.0093	-0.438	-0.6447	-0.5217	-1.0163	-0.5831																		1	1	1	1	1	1	1	1	1
CHEMBL4538842	O=C(c1ccc(F)cc1)N1CCN(C(=O)C2CCN(c3cc(N4CCOCC4)ncn3)CC2)CC1	6d	'>'	80000	0.106	-1	Mtb (H37Rv_ATCC 25618)	0.113	AlamarBlue/Resazurin/MABA method	0.525	Training	-0.2497	0.0871	0.0981	0.1808	-0.1764	-0.0795	0.2646	-1.2219	-0.3892	0.4518	-1.0163	-0.663																		1	1	1	1	1	1	1	1	1
CHEMBL4291067	c1ccc2c3c([nH]c2c1)C1(CCN(Cc2ccc4c(c2)OCCO4)CC1)OCC3	6d	'='	93000	0.106	-1	Mtb (H37Rv_ATCC 25618)	0.113	AlamarBlue/Resazurin/MABA method	0.525	Training	-0.0465	-0.0814	-0.1027	-0.1223	-0.1764	0.1401	-0.0597	-0.438	-0.6447	-0.5217	-1.0163	-0.2548																		1	1	1	1	1	1	1	1	1
CHEMBL4294890	c1ccc2oc(CN3CCC4(CC3)OCCc3ccsc34)cc2c1	6d	'>'	100000	0.106	-1	Mtb (H37Rv_ATCC 25618)	0.113	AlamarBlue/Resazurin/MABA method	0.525	Training	-0.0465	-0.0814	-0.0595	-0.1223	-0.1764	0.0303	-0.092	-0.438	-0.6447	-0.5217	-1.0163	-0.4275																		1	1	1	1	1	1	1	1	1
CHEMBL4437030	C=C/C(C)=C/[C@@]1(C)SC(=O)C(CCC)=C1O	6d	'='	104888	0.106	-1	Mtb (H37Rv)	0.368	AlamarBlue/Resazurin/MABA method	0.525	Test	-0.0465	-0.0814	-0.0685	-0.1223	-0.4641	-1.7198	-0.3782	-0.438	-0.6447	-0.5217	-0.3926	-1.7665																		1	1	1	1	1	1	1	1	1
CHEMBL4459185	C=C/C(C)=C/[C@@]1(C)SC(=O)C(C(=O)CCCCCc2ccc(-c3ccccc3)cc2)=C1O	6d	'='	111955	0.106	-1	Mtb (H37Rv)	0.368	AlamarBlue/Resazurin/MABA method	0.525	Training	-0.0465	-0.0814	-0.0684	-0.1223	-0.6813	-0.5314	-0.3741	-0.438	-0.6447	-0.5217	-0.6888	-0.5745																		1	1	1	1	1	1	1	1	1
CHEMBL4569261	O=C(C1CCN(c2cc(N3CCOCC3)ncn2)CC1)N1CCCCC1Cc1ccccc1	6d	'='	125000	0.106	-1	Mtb (H37Rv_ATCC 25618)	0.113	AlamarBlue/Resazurin/MABA method	0.525	Training	-0.0465	-0.0814	0.0232	0.1808	-0.1764	-0.0795	0.18	-0.438	-0.6447	-0.5217	-1.0163	-0.7209																		1	1	1	1	1	1	1	1	1
CHEMBL4446856	CN1CCN(c2cc(N3CCC(C(=O)N4CCC(Cc5ccccc5)CC4)CC3)ncn2)CC1	6d	'='	125000	0.106	-1	Mtb (H37Rv_ATCC 25618)	0.113	AlamarBlue/Resazurin/MABA method	0.525	Training	-0.0465	-0.0814	0.0187	0.1808	-0.0183	-0.0795	0.1037	-0.438	-0.6447	-0.5217	-0.633	-0.7197																		1	1	1	1	1	1	1	1	1
CHEMBL4442336	CC1CCN(C(=O)C2CCN(c3cc(N(C)C)ncn3)CC2)CC1	6d	'='	125000	0.106	-1	Mtb (H37Rv_ATCC 25618)	0.113	AlamarBlue/Resazurin/MABA method	0.525	Test	-0.0465	-0.0814	0.0187	0.1808	0.2602	-0.409	0.0674	-0.438	-0.6447	-0.5217	0.0012	-1.2998																		1	1	1	1	1	1	1	1	1
CHEMBL4444546	O=C(C1CCN(c2cc(N3CCOCC3)ncn2)CC1)N1CCC(CCN2CCCC2)CC1	6d	'>'	125000	0.106	-1	Mtb (H37Rv_ATCC 25618)	0.113	AlamarBlue/Resazurin/MABA method	0.525	Training	-0.0465	-0.0814	0.0233	0.1808	-0.1764	-0.409	0.1587	-0.438	-0.6447	-0.5217	-1.0163	-1.3175																		1	1	1	1	1	1	1	1	1
CHEMBL4574733	O=C(C1CCN(c2cc(N3CCOCC3)ncn2)CC1)N1CCOC(Cc2ccccc2)C1	6d	'>'	125000	0.106	-1	Mtb (H37Rv_ATCC 25618)	0.113	AlamarBlue/Resazurin/MABA method	0.525	Training	-0.0465	-0.0814	0.0278	0.1808	-0.1764	-0.0795	0.1977	-0.438	-0.6447	-0.5217	-1.0163	-0.7197																		1	1	1	1	1	1	1	1	1
CHEMBL4435386	CCN(CC)CCC1CCN(C(=O)C2CCN(c3cc(N4CCOCC4)ncn3)CC2)CC1	6d	'>'	125000	0.106	-1	Mtb (H37Rv_ATCC 25618)	0.113	AlamarBlue/Resazurin/MABA method	0.525	Training	-0.0465	-0.0814	0.0233	0.1808	0.0644	-0.409	0.156	-0.438	-0.6447	-0.5217	-0.6051	-1.3175																		1	1	1	1	1	1	1	1	1
CHEMBL4441828	O=C(C1CCN(c2ccncn2)CC1)N1CCC(Cc2ccccc2)CC1	6d	'>'	125000	0.106	-1	Mtb (H37Rv_ATCC 25618)	0.113	AlamarBlue/Resazurin/MABA method	0.525	Test	-0.0465	-0.0814	-0.0316	0.1808	-0.1764	-0.0795	-0.0029	-0.438	-0.6447	-0.5217	-1.0163	-0.7399																		1	1	1	1	1	1	1	1	1
CHEMBL4445893	CC(C)C1CCN(C(=O)C2CCN(c3cc(N4CCOCC4)ccn3)CC2)CC1	6d	'>'	125000	0.106	-1	Mtb (H37Rv_ATCC 25618)	0.113	AlamarBlue/Resazurin/MABA method	0.525	Training	-0.0465	-0.0814	-0.0772	0.0292	0.0644	-0.354	-0.0153	-0.438	-0.6447	-0.5217	-0.3806	-1.2246																		1	1	1	1	1	1	1	1	1
CHEMBL4449653	CC(C)C1CCN(C(=O)C2CCN(c3ccnc(N4CCOCC4)c3)CC2)CC1	6d	'>'	125000	0.106	-1	Mtb (H37Rv_ATCC 25618)	0.113	AlamarBlue/Resazurin/MABA method	0.525	Training	-0.0465	-0.0814	-0.0772	0.0292	0.0644	-0.354	-0.0153	-0.438	-0.6447	-0.5217	-0.3806	-1.2246																		1	1	1	1	1	1	1	1	1
CHEMBL4436530	CC(C)C1CCN(C(=O)C2CCN(c3cccc(N4CCOCC4)n3)CC2)CC1	6d	'>'	125000	0.106	-1	Mtb (H37Rv_ATCC 25618)	0.113	AlamarBlue/Resazurin/MABA method	0.525	Training	-0.0465	-0.0814	-0.027	0.0292	0.0644	-0.354	0.1013	-0.438	-0.6447	-0.5217	-0.3806	-1.2291																		1	1	1	1	1	1	1	1	1
CHEMBL4521067	CC1CCN(C(=O)C2CCN(c3cc(NC4CCCC4)ncn3)CC2)CC1	6d	'>'	125000	0.106	-1	Mtb (H37Rv_ATCC 25618)	0.113	AlamarBlue/Resazurin/MABA method	0.525	Test	-0.0465	-0.0814	0.0187	0.1808	-0.056	-0.409	0.104	-0.438	-0.6447	-0.5217	-0.7354	-1.3243																		1	1	1	1	1	1	1	1	1
CHEMBL4581882	C=C/C(C)=C/[C@@]1(C)SC(=O)C(C(=O)c2ccccc2C(=O)O)=C1O	6d	'='	145184	0.106	-1	Mtb (H37Rv)	0.368	AlamarBlue/Resazurin/MABA method	0.525	Training	-0.0465	-0.0814	-0.0683	-0.1223	-0.6813	-1.1256	-0.3781	-0.438	-0.6447	-0.5217	-0.6888	-1.1364																		1	1	1	1	1	1	1	1	1
CHEMBL4526695	C=C/C(C)=C/[C@@]1(C)SC(=O)C=C1OCC(=O)NCCn1cc(CNC(=O)c2ccc(NS(=O)(=O)c3ccc(F)cc3)cc2)nn1	6d	'>'	152730	0.106	-1	Mtb (H37Rv)	0.368	AlamarBlue/Resazurin/MABA method	0.525	Training	-0.249	0.1001	0.2235	1.8279	-0.6813	-0.3333	0.1346	-1.2219	-0.3866	0.45	-0.6886	-0.2179																		1	1	1	1	1	1	1	1	1
CHEMBL4539492	C=C/C(C)=C/[C@@]1(C)SC(=O)C(CCCCn2cc(CNC(=O)c3ccc(NS(=O)(=O)c4ccc(F)cc4)cc3)nn2)=C1O	6d	'='	159808	0.106	-1	Mtb (H37Rv)	0.368	AlamarBlue/Resazurin/MABA method	0.525	Training	-0.249	0.1001	0.1686	1.8279	-0.6813	-0.3333	-0.0733	-1.2219	-0.3866	0.45	-0.6888	-0.2179																		1	1	1	1	1	1	1	1	1
CHEMBL4471699	C=C/C(C)=C/[C@@]1(C)SC(=O)C=C1OCC(=O)NCCn1cc(CNC(=O)[C@H](O)C(C)(C)CO)nn1	6d	'='	197002	0.106	-1	Mtb (H37Rv)	0.368	AlamarBlue/Resazurin/MABA method	0.525	Test	-0.0465	-0.0814	0.17	0.5999	-0.2469	-1.5217	0.1409	-0.438	-0.6447	-0.5217	-0.061	-1.5337																		1	1	1	1	1	1	1	1	1
CHEMBL1727	CC1=C(C(=O)O)N2C(=O)[C@@H](NC(=O)[C@H](N)c3ccccc3)[C@H]2SC1	6d	'='	202706	0.106	-1	Mtb (MC2 6220_NRF)	0.122	Spectrophotometric assay (OD580-OD600)	0.28	Training	-0.0465	-0.0814	0.0888	-0.1223	-0.1525	-0.0358	-0.2452	-0.1009	-0.0952	-0.1478	-0.1556	-0.2496																		1	1	1	1	1	1	1	1	1
CHEMBL4552135	C=C/C(C)=C/[C@@]1(C)SC(=O)C(CCCCn2cc(CNC(=O)[C@H](O)C(C)(C)CO)nn2)=C1O	6d	'>'	208934	0.106	-1	Mtb (H37Rv)	0.368	AlamarBlue/Resazurin/MABA method	0.525	Training	-0.0465	-0.0814	0.1151	0.5999	-0.2469	-1.5217	-0.067	-0.438	-0.6447	-0.5217	-0.0612	-1.5337																		1	1	1	1	1	1	1	1	1
CHEMBL4532925	C=C/C(C)=C/[C@@]1(C)SC(=O)C(C(=O)CCCCCCCCCCCCCCC)=C1O	6d	'='	230049	0.106	-1	Mtb (H37Rv)	0.368	AlamarBlue/Resazurin/MABA method	0.525	Training	-0.0465	-0.0814	-0.0684	-0.1223	-0.4641	-1.7198	-0.3741	-0.438	-0.6447	-0.5217	-0.3814	-1.7665																		1	1	1	1	1	1	1	1	1
CHEMBL4439825	C=C/C(C)=C/[C@@]1(C)SC(=O)C=C1OCC(=O)NCCNC(=O)OC(C)(C)C	6d	'>'	252200	0.106	-1	Mtb (H37Rv)	0.368	AlamarBlue/Resazurin/MABA method	0.525	Test	-0.0465	-0.0814	0.0369	-0.1223	-0.0297	-1.7198	-0.0606	-0.438	-0.6447	-0.5217	0.2371	-1.7665																		1	1	1	1	1	1	1	1	1
CHEMBL4463228	C=C/C(C)=C/[C@@]1(C)SC(=O)C(CCCCc2ccc(Cl)cc2)=C1O	6d	'='	275543	0.106	-1	Mtb (H37Rv)	0.368	AlamarBlue/Resazurin/MABA method	0.525	Training	-0.3949	0.3163	0.0593	-0.1223	-0.6813	-1.1256	-0.3643	0.1666	-0.0846	-0.4608	-0.6888	-1.0393																		1	1	1	1	1	1	1	1	1
CHEMBL4551498	C=C/C(C)=C/[C@@]1(C)SC(=O)C(CCCCc2ccc(F)cc2)=C1O	6d	'>'	288625	0.106	-1	Mtb (H37Rv)	0.368	AlamarBlue/Resazurin/MABA method	0.525	Training	-0.2504	0.0824	-0.0441	-0.1223	-0.6813	-1.1256	-0.3961	-1.2219	-0.3843	0.4537	-0.6888	-1.109																		1	1	1	1	1	1	1	1	1
CHEMBL4473783	C=C/C(C)=C/[C@@]1(C)SC(=O)C(CCc2ccc(Cl)cc2)=C1O	6d	'='	298623	0.106	-1	Mtb (H37Rv)	0.368	AlamarBlue/Resazurin/MABA method	0.525	Training	-0.3949	0.3203	0.0593	-0.1223	-0.6813	-1.1256	-0.3643	0.1666	-0.0859	-0.4608	-0.6888	-1.0434																		1	1	1	1	1	1	1	1	1
CHEMBL4531860	C=C/C(C)=C/[C@@]1(C)SC(=O)C=C1OCC(=O)NCCN=[N+]=[N-]	6d	'>'	310183	0.106	-1	Mtb (H37Rv)	0.368	AlamarBlue/Resazurin/MABA method	0.525	Test	-0.0465	-0.0814	0.4877	-0.1223	-0.6813	-1.7198	1.4668	-0.438	-0.6447	-0.5217	-0.6886	-1.7665																		1	1	1	1	1	1	1	1	1
CHEMBL4556828	C=C/C(C)=C/[C@@]1(C)SC(=O)C(CCCCN=[N+]=[N-])=C1O	6d	'='	340843	0.106	-1	Mtb (H37Rv)	0.368	AlamarBlue/Resazurin/MABA method	0.525	Training	-0.0465	-0.0814	0.4328	-0.1223	-0.6813	-1.7198	1.2599	-0.438	-0.6447	-0.5217	-0.6888	-1.7665																		1	1	1	1	1	1	1	1	1
CHEMBL4454335	C=C/C(C)=C/[C@@]1(C)SC(=O)C(C(=O)C(F)(F)F)=C1O	6d	'='	342138	0.106	-1	Mtb (H37Rv)	0.368	AlamarBlue/Resazurin/MABA method	0.525	Training	0.2654	0.3953	-0.0623	-0.1223	-0.6813	-1.7198	-0.3744	-0.1434	0.1046	2.6495	-0.6888	-1.7665																		1	1	1	1	1	1	1	1	1
CHEMBL4444456	C=C/C(C)=C/[C@@]1(C)SC(=O)C(CCCN=[N+]=[N-])=C1O	6d	'='	357961	0.106	-1	Mtb (H37Rv)	0.368	AlamarBlue/Resazurin/MABA method	0.525	Training	-0.0465	-0.0814	0.4328	-0.1223	-0.6813	-1.7198	1.2599	-0.438	-0.6447	-0.5217	-0.6888	-1.7665																		1	1	1	1	1	1	1	1	1
CHEMBL4436608	C=C/C(C)=C/[C@@]1(C)SC(=O)C(C(=O)CCC)=C1O	6d	'='	375432	0.106	-1	Mtb (H37Rv)	0.368	AlamarBlue/Resazurin/MABA method	0.525	Test	-0.0465	-0.0814	-0.0684	-0.1223	-0.4641	-1.7198	-0.3741	-0.438	-0.6447	-0.5217	-0.3926	-1.7665																		1	1	1	1	1	1	1	1	1
CHEMBL4525965	C=C/C(C)=C/[C@@]1(C)SC(=O)C(C(=O)OC)=C1O	6d	'='	393221	0.106	-1	Mtb (H37Rv)	0.368	AlamarBlue/Resazurin/MABA method	0.525	Training	-0.0465	-0.0814	-0.0682	-0.1223	-0.3961	-1.7198	-0.3781	-0.438	-0.6447	-0.5217	-0.4081	-1.7665																		1	1	1	1	1	1	1	1	1
CHEMBL251749	C=C/C(C)=C/[C@@]1(C)SC(=O)C=C1O	6d	'>'	509502	0.106	-1	Mtb (H37Rv)	0.368	AlamarBlue/Resazurin/MABA method	0.525	Training	-0.0465	-0.0814	-0.0685	-0.1223	-0.6813	-1.7198	-0.3919	-0.438	-0.6447	-0.5217	-0.6884	-1.7665																		1	1	1	1	1	1	1	1	1
CHEMBL236297	CO[C@H]1/C=C/O[C@@]2(C)Oc3c(C)c(O)c4c(=O)c(c5oc6cc(N7CCN(CC(C)C)CC7)cc(O)c6nc-5c4c3C2=O)NC(=O)/C(C)=C\C=C\[C@H](C)[C@H](O)[C@@H](C)[C@@H](O)[C@@H](C)[C@H](OC(C)=O)[C@@H]1C	7d	'<'	4	0.345	1	Mtb (H37Rv)	0.368	AlamarBlue/Resazurin/MABA method	0.525	Training	-0.0117	-0.175	-0.823	-0.6754	1.2862	-0.5314	0.0522	-0.438	-0.6447	-0.5217	1.4047	-0.3822																		1	1	1	1	1	1	1	1	1
CHEMBL218650	C[C@]1(COc2ccc(N3CCC(Oc4ccc(OC(F)(F)F)cc4)CC3)cc2)Cn2cc([N+](=O)[O-])nc2O1	7d	'='	13.0966	0.345	1	Mtb (H37Rv_ATCC 27294)	0.15	AlamarBlue/Resazurin/MABA method	0.525	Training	2.9775	0.3533	0.6136	0.1347	-0.1019	0.2063	0.5713	1.3988	-0.018	2.093	-0.7806	-0.1604																		1	1	1	1	1	1	1	1	1
CHEMBL374478	CO[C@H]1/C=C/O[C@@]2(C)Oc3c(C)c(O)c4c(O)c(c(/C=N/N5CCN(C)CC5)c(O)c4c3C2=O)NC(=O)/C(C)=C\C=C\[C@H](C)[C@H](O)[C@@H](C)[C@@H](O)[C@@H](C)[C@H](OC(C)=O)[C@@H]1C	7d	'='	15.6	0.345	1	Mtb (H37Rv)	0.368	AlamarBlue/Resazurin/MABA method	0.525	Training	-0.0117	-0.175	-0.8314	-0.5434	1.137	-0.7295	0.0044	-0.438	-0.6447	-0.5217	1.0711	-0.5752																		1	1	1	1	1	1	1	1	1
CHEMBL2046885	CCN(CC)CCOc1cccc2oc3c4c(=O)c5c(O)c(C)c6c(c5c-3nc12)C(=O)[C@@](C)(O/C=C/[C@H](OC)[C@@H](C)[C@@H](OC(C)=O)[C@H](C)[C@H](O)[C@H](C)[C@@H](O)[C@@H](C)/C=C/C=C(/C)C(=O)N4)O6	7d	'='	20	0.345	1	Mtb (H37Rv)	0.368	AlamarBlue/Resazurin/MABA method	0.525	Training	-0.0117	-0.175	-0.8149	-0.6754	1.2862	-0.5314	0.0845	-0.438	-0.6447	-0.5217	1.0991	-0.413																		1	1	1	1	1	1	1	1	1
CHEMBL1271389	O=C(/C=C/c1ccc([N+](=O)[O-])o1)c1ccc(N2CCCCC2)cc1	7d	'<'	30	0.345	1	Mtb (INH-R)	0.024	AlamarBlue/Resazurin/MABA method	0.525	Training	-0.0117	-0.175	0.4586	0.1347	-0.061	0.0044	0.152	-0.438	-0.6447	-0.5217	-1.0163	-0.7014																		1	1	1	1	1	1	1	1	1
CHEMBL374478	CO[C@H]1/C=C/O[C@@]2(C)Oc3c(C)c(O)c4c(O)c(c(/C=N/N5CCN(C)CC5)c(O)c4c3C2=O)NC(=O)/C(C)=C\C=C\[C@H](C)[C@H](O)[C@@H](C)[C@@H](O)[C@@H](C)[C@H](OC(C)=O)[C@@H]1C	7d	'='	40	0.345	1	Mtb (H37Rv_ATCC 27294)	0.15	Broth dilution method	0.052	Test	-0.0117	-0.175	-0.8314	-0.5434	1.234	-0.1101	-0.5596	0.002	-0.0058	-0.0227	0.4703	0.0669																		1	1	1	1	1	1	1	1	1
CHEMBL374478	CO[C@H]1/C=C/O[C@@]2(C)Oc3c(C)c(O)c4c(O)c(c(/C=N/N5CCN(C)CC5)c(O)c4c3C2=O)NC(=O)/C(C)=C\C=C\[C@H](C)[C@H](O)[C@@H](C)[C@@H](O)[C@@H](C)[C@H](OC(C)=O)[C@@H]1C	7d	'='	40	0.345	1	Mtb (H37Rv_ATCC 27294)	0.15	AlamarBlue/Resazurin/MABA method	0.525	Training	-0.0117	-0.175	-0.8314	-0.5434	1.234	-0.1101	-0.5596	-0.438	-0.6447	-0.5217	1.0711	-0.5752																		1	1	1	1	1	1	1	1	1
CHEMBL374478	CO[C@H]1/C=C/O[C@@]2(C)Oc3c(C)c(O)c4c(O)c(c(/C=N/N5CCN(C)CC5)c(O)c4c3C2=O)NC(=O)/C(C)=C\C=C\[C@H](C)[C@H](O)[C@@H](C)[C@@H](O)[C@@H](C)[C@H](OC(C)=O)[C@@H]1C	7d	'='	70	0.345	1	Mtb (H37Rv)	0.368	Broth dilution method	0.052	Training	-0.0117	-0.175	-0.8314	-0.5434	1.137	-0.7295	0.0044	0.002	-0.0058	-0.0227	0.4703	0.0669																		1	1	1	1	1	1	1	1	1
CHEMBL2046887	CO[C@H]1/C=C/O[C@@]2(C)Oc3c(C)c(O)c4c(=O)c(c5oc6cccc(OCCCCN7CCN(C(=O)Cn8ccnc8)CC7)c6nc-5c4c3C2=O)NC(=O)/C(C)=C\C=C\[C@H](C)[C@H](O)[C@@H](C)[C@@H](O)[C@@H](C)[C@H](OC(C)=O)[C@@H]1C	7d	'='	70	0.345	1	Mtb (H37Rv)	0.368	AlamarBlue/Resazurin/MABA method	0.525	Training	-0.0117	-0.175	-0.6268	-0.6754	0.8518	-0.2343	0.4156	-0.438	-0.6447	-0.5217	0.6879	-0.1077																		1	1	1	1	1	1	1	1	1
CHEMBL1271389	O=C(/C=C/c1ccc([N+](=O)[O-])o1)c1ccc(N2CCCCC2)cc1	7d	'='	70	0.345	1	Mtb (RMP-R)	0.014	AlamarBlue/Resazurin/MABA method	0.525	Training	-0.0117	-0.175	0.4586	0.1347	-0.0298	-0.0088	0.0051	-0.438	-0.6447	-0.5217	-1.0163	-0.7014																		1	1	1	1	1	1	1	1	1
CHEMBL2046886	CO[C@H]1/C=C/O[C@@]2(C)Oc3c(C)c(O)c4c(=O)c(c5oc6cccc(OCCCCN7CCN(CCn8ccnc8)CC7)c6nc-5c4c3C2=O)NC(=O)/C(C)=C\C=C\[C@H](C)[C@H](O)[C@@H](C)[C@@H](O)[C@@H](C)[C@H](OC(C)=O)[C@@H]1C	7d	'='	80	0.345	1	Mtb (H37Rv)	0.368	AlamarBlue/Resazurin/MABA method	0.525	Training	-0.0117	-0.175	-0.7177	-0.6754	0.8518	-0.2343	0.2303	-0.438	-0.6447	-0.5217	0.6879	-0.1021																		1	1	1	1	1	1	1	1	1
CHEMBL4443524	CNC(=O)c1c(-c2ccc(O)cc2)oc2ccc(O)c(CN3CCCCC3)c12	7d	'='	90	0.345	1	Mtb (H37Rv_ATCC 27294)	0.15	AlamarBlue/Resazurin/MABA method	0.525	Training	-0.0117	-0.175	-0.9435	-0.6754	-0.0584	0.143	-0.711	-0.438	-0.6447	-0.5217	-0.7357	-0.2406																		1	1	1	1	1	1	1	1	1
CHEMBL1951801	COc1cccc(CNC(=O)c2c(C)nc3ncc(C)cn23)c1	7d	'='	100	0.345	1	Mtb (H37Rv_ATCC 27294)	0.15	AlamarBlue/Resazurin/MABA method	0.525	Training	-0.0117	-0.175	-0.7557	-0.4016	0.2192	0.0165	-0.6407	-0.438	-0.6447	-0.5217	-0.4655	-0.4471																		1	1	1	1	1	1	1	1	1
CHEMBL1271390	O=C(/C=C/c1ccc([N+](=O)[O-])o1)c1ccc(N2CCOCC2)cc1	7d	'='	110	0.345	1	Mtb (INH-R)	0.024	AlamarBlue/Resazurin/MABA method	0.525	Test	-0.0117	-0.175	0.4669	0.1347	-0.061	0.0044	0.1665	-0.438	-0.6447	-0.5217	-1.0163	-0.7014																		1	1	1	1	1	1	1	1	1
CHEMBL3742261	C[C@]1(COc2ccc(N3CCN(S(=O)(=O)c4ccc(F)cc4)CC3)cc2)Cn2cc([N+](=O)[O-])nc2O1	7d	'='	115.933	0.345	1	Mtb (H37Rv_ATCC 27294)	0.15	AlamarBlue/Resazurin/MABA method	0.525	Training	-0.3776	0.1541	0.7411	2.088	-0.1019	0.2063	0.7036	-1.2219	-0.3868	0.45	-0.7806	-0.1005																		1	1	1	1	1	1	1	1	1
CHEMBL227875	O=[N+]([O-])c1cn2c(n1)OC[C@@H](OCc1ccc(OC(F)(F)F)cc1)C2	7d	'='	120	0.345	1	Mtb (H37Rv_ATCC 27294)	0.15	AlamarBlue/Resazurin/MABA method	0.525	Training	2.9775	0.3532	0.6053	0.1347	-0.2406	-0.1734	0.5792	1.3988	-0.0179	2.093	-1.0163	-0.7932																		1	1	1	1	1	1	1	1	1
CHEMBL4060506	CC(C)(C)c1ccc(C(=O)/C=C/c2ccc([N+](=O)[O-])s2)cc1	7d	'='	140	0.345	1	Mtb (RMP-R)	0.014	AlamarBlue/Resazurin/MABA method	0.525	Training	-0.0117	-0.175	0.5714	0.1347	0.095	-0.0088	-0.0315	-0.438	-0.6447	-0.5217	-0.0907	-0.6332																		1	1	1	1	1	1	1	1	1
CHEMBL4082865	CSc1ccc(C(=O)/C=C/c2ccc([N+](=O)[O-])s2)cc1	7d	'='	140	0.345	1	Mtb (RMP-R)	0.014	AlamarBlue/Resazurin/MABA method	0.525	Test	-0.0117	-0.175	0.6926	0.1347	0.0248	-0.0088	-0.0258	-0.438	-0.6447	-0.5217	-0.7259	-0.5591																		1	1	1	1	1	1	1	1	1
CHEMBL4060506	CC(C)(C)c1ccc(C(=O)/C=C/c2ccc([N+](=O)[O-])s2)cc1	7d	'='	150	0.345	1	Mtb (INH-R)	0.024	AlamarBlue/Resazurin/MABA method	0.525	Training	-0.0117	-0.175	0.5714	0.1347	0.1041	0.0044	0.1035	-0.438	-0.6447	-0.5217	-0.0907	-0.6332																		1	1	1	1	1	1	1	1	1
CHEMBL177	NCC[C@H](O)C(=O)N[C@@H]1C[C@H](N)[C@@H](O[C@H]2O[C@H](CN)[C@@H](O)[C@H](O)[C@H]2O)[C@H](O)[C@H]1O[C@H]1O[C@H](CO)[C@@H](O)[C@H](N)[C@H]1O	7d	'='	160	0.345	1	Mtb (H37Rv_ATCC 27294)	0.15	Broth dilution method	0.052	Training	-0.0117	-0.175	-0.1562	-0.6754	-0.2406	-0.7429	0.3419	0.002	-0.0058	-0.0227	-0.1888	-0.3092																		1	1	1	1	1	1	1	1	1
CHEMBL3264870	CN1CCN(Cc2cc(=O)oc3c2c2c(c4oc([N+](=O)[O-])cc43)C=CC(C)(C)O2)CC1	7d	'='	188.041	0.345	1	Mtb (H37Rv)	0.368	Spectrophotometric assay (OD580-OD600)	0.28	Training	-0.0117	-0.175	0.4673	0.1347	-0.4513	-0.9275	1.7016	-0.1009	-0.0952	-0.1478	0.3249	-0.0373																		1	1	1	1	1	1	1	1	1
CHEMBL4070585	O=C(/C=C/c1ccc([N+](=O)[O-])o1)c1ccc(N2CCNCC2)cc1	7d	'='	190	0.345	1	Mtb (INH-R)	0.024	AlamarBlue/Resazurin/MABA method	0.525	Test	-0.0117	-0.175	0.4935	0.1347	-0.061	0.0044	0.1858	-0.438	-0.6447	-0.5217	-1.0163	-0.7014																		1	1	1	1	1	1	1	1	1
CHEMBL3264894	CCCc1cc(=O)oc2c3c(cc(OCCN4CCOCC4)c12)O[C@@H]([N+](=O)[O-])[C@@H]3O	7d	'='	190.286	0.345	1	Mtb (H37Rv)	0.368	Spectrophotometric assay (OD580-OD600)	0.28	Training	-0.0117	-0.175	0.5197	0.1347	-0.9537	-1.1256	1.7354	-0.1009	-0.0952	-0.1478	-0.0783	-0.1814																		1	1	1	1	1	1	1	1	1
CHEMBL3264901	CCCc1cc(=O)oc2c3c(cc(OCCN4CCOCC4)c12)O[C@H]([N+](=O)[O-])[C@H]3O	7d	'='	190.286	0.345	1	Mtb (H37Rv)	0.368	Spectrophotometric assay (OD580-OD600)	0.28	Training	-0.0117	-0.175	0.5197	0.1347	-0.9537	-1.1256	1.7354	-0.1009	-0.0952	-0.1478	-0.0783	-0.1814																		1	1	1	1	1	1	1	1	1
CHEMBL3740502	CC(C)(C)c1ccc(NC(=O)Nc2ccc(OC[C@@]3(C)Cn4cc([N+](=O)[O-])nc4O3)cc2)cc1	7d	'='	193.336	0.345	1	Mtb (H37Rv_ATCC 27294)	0.15	AlamarBlue/Resazurin/MABA method	0.525	Training	-0.0117	-0.175	0.7376	0.1347	0.3145	0.2063	0.6355	-0.438	-0.6447	-0.5217	0.145	-0.1685																		1	1	1	1	1	1	1	1	1
CHEMBL2147653	Cc1ccn2c(C(=O)OCc3ccccc3)c(-c3ccccc3)nc2c1	7d	'<'	195	0.345	1	Mtb (H37Rv_ATCC 27294)	0.15	AlamarBlue/Resazurin/MABA method	0.525	Test	-0.0117	-0.175	-0.9452	-0.6754	-0.1019	0.4594	-0.7029	-0.438	-0.6447	-0.5217	-0.8784	0.1729																		1	1	1	1	1	1	1	1	1
CHEMBL2147655	Cc1ccn2c(C(=O)OCc3ccccc3)c(C)nc2c1	7d	'<'	195	0.345	1	Mtb (H37Rv_ATCC 27294)	0.15	AlamarBlue/Resazurin/MABA method	0.525	Training	-0.0117	-0.175	-0.9452	-0.6754	0.0369	0.0797	-0.7155	-0.438	-0.6447	-0.5217	-0.7631	-0.4007																		1	1	1	1	1	1	1	1	1
CHEMBL3264876	CCCc1cc(=O)oc2c1c(OCCN1CCOCC1)cc1oc([N+](=O)[O-])cc12	7d	'='	198.807	0.345	1	Mtb (H37Rv)	0.368	Spectrophotometric assay (OD580-OD600)	0.28	Training	-0.0117	-0.175	0.4755	0.1347	-0.9537	-0.9275	1.7352	-0.1009	-0.0952	-0.1478	-0.0783	-0.0341																		1	1	1	1	1	1	1	1	1
CHEMBL32	COc1c(N2C[C@@H]3CCCN[C@@H]3C2)c(F)cc2c(=O)c(C(=O)O)cn(C3CC3)c12	7d	'<'	200	0.345	1	Mtb (H37Rv_ATCC 27294)	0.15	AlamarBlue/Resazurin/MABA method	0.525	Training	-0.2129	0.3694	-0.9551	-0.6754	-0.0584	-0.3632	-0.6744	-0.8735	-0.3804	0.5263	-0.7263	-1.0242																		1	1	1	1	1	1	1	1	1
CHEMBL64	NNC(=O)c1ccncc1	7d	'='	220	0.345	1	Mtb (H37Rv_ATCC 27294)	0.15	AlamarBlue/Resazurin/MABA method	0.525	Test	-0.0117	-0.175	-0.8932	1.9201	-0.2406	-0.4265	-0.6954	-0.438	-0.6447	-0.5217	-1.0163	-1.2444																		1	1	1	1	1	1	1	1	1
CHEMBL4079742	CC(C)(C)c1ccc(C(=O)/C=C/c2ccc([N+](=O)[O-])o2)cc1	7d	'='	220	0.345	1	Mtb (INH-R)	0.024	AlamarBlue/Resazurin/MABA method	0.525	Training	-0.0117	-0.175	0.4585	0.1347	0.1041	0.0044	0.153	-0.438	-0.6447	-0.5217	-0.0907	-0.6897																		1	1	1	1	1	1	1	1	1
CHEMBL4082865	CSc1ccc(C(=O)/C=C/c2ccc([N+](=O)[O-])s2)cc1	7d	'='	220	0.345	1	Mtb (INH-R)	0.024	AlamarBlue/Resazurin/MABA method	0.525	Training	-0.0117	-0.175	0.6926	0.1347	0.0112	0.0044	0.1112	-0.438	-0.6447	-0.5217	-0.7259	-0.5591																		1	1	1	1	1	1	1	1	1
CHEMBL3742375	C[C@]1(COc2ccc(-n3cc(COc4ccc(OC(F)(F)F)cc4)nn3)cc2)Cn2cc([N+](=O)[O-])nc2O1	7d	'='	225.378	0.345	1	Mtb (H37Rv_ATCC 27294)	0.15	AlamarBlue/Resazurin/MABA method	0.525	Training	2.9775	0.3524	0.7658	1.4396	-0.1019	0.3328	0.6261	1.3988	-0.0179	2.093	-0.7806	0.0579																		1	1	1	1	1	1	1	1	1
CHEMBL64	NNC(=O)c1ccncc1	7d	'='	240	0.345	1	Mtb (H37Rv)	0.368	AlamarBlue/Resazurin/MABA method	0.525	Test	-0.0117	-0.175	-0.8932	1.9201	-1.1709	-1.2246	-0.2082	-0.438	-0.6447	-0.5217	-1.0163	-1.2444																		1	1	1	1	1	1	1	1	1
CHEMBL4103684	CSc1ccc(C(=O)/C=C/c2ccc([N+](=O)[O-])o2)cc1	7d	'='	240	0.345	1	Mtb (RMP-R)	0.014	AlamarBlue/Resazurin/MABA method	0.525	Training	-0.0117	-0.175	0.5797	0.1347	0.0248	-0.0088	0.0116	-0.438	-0.6447	-0.5217	-0.7259	-0.6156																		1	1	1	1	1	1	1	1	1
CHEMBL3264865	Cc1cc(=O)oc2c1c1c(c3oc([N+](=O)[O-])cc32)C=CC(C)(C)O1	7d	'='	244.432	0.345	1	Mtb (H37Rv)	0.368	Spectrophotometric assay (OD580-OD600)	0.28	Training	-0.0117	-0.175	0.4671	0.1347	-0.5193	-0.9275	1.7089	-0.1009	-0.0952	-0.1478	0.1451	-0.0326																		1	1	1	1	1	1	1	1	1
CHEMBL3264886	Cc1c(F)c(=O)oc2c3c(c4c(c12)OC(C)(C)CC4)O[C@H]([N+](=O)[O-])[C@H]3O	7d	'<'	273.74	0.345	1	Mtb (MC2 6220_RF)	0.062	Spectrophotometric assay (OD580-OD600)	0.28	Training	-0.6901	0.3018	0.5555	0.1347	0.1285	-0.0973	0.0138	0.4597	0.1057	0.6134	0.1878	-0.1733																		1	1	1	1	1	1	1	1	1
CHEMBL3264880	Cc1c(F)c(=O)oc2c1c1c(c3oc([N+](=O)[O-])cc32)C=CC(C)(C)O1	7d	'<'	289.62	0.345	1	Mtb (MC2 6220_RF)	0.062	Spectrophotometric assay (OD580-OD600)	0.28	Test	-0.6901	0.3043	0.5113	0.1347	0.1285	-0.0162	0.01	0.4597	0.1051	0.6134	0.1331	-0.035																		1	1	1	1	1	1	1	1	1
CHEMBL4091493	O=C(/C=C/c1ccc([N+](=O)[O-])o1)c1ccc(-c2ccccc2)cc1	7d	'='	290	0.345	1	Mtb (INH-R)	0.024	AlamarBlue/Resazurin/MABA method	0.525	Training	-0.0117	-0.175	0.4585	0.1347	-0.061	0.1549	0.153	-0.438	-0.6447	-0.5217	-1.0163	-0.1369																		1	1	1	1	1	1	1	1	1
CHEMBL4079742	CC(C)(C)c1ccc(C(=O)/C=C/c2ccc([N+](=O)[O-])o2)cc1	7d	'='	290	0.345	1	Mtb (RMP-R)	0.014	AlamarBlue/Resazurin/MABA method	0.525	Test	-0.0117	-0.175	0.4585	0.1347	0.095	-0.0088	0.0058	-0.438	-0.6447	-0.5217	-0.0907	-0.6897																		1	1	1	1	1	1	1	1	1
CHEMBL1951799	Cc1ccn2c(C(=O)NCc3cccc(F)c3)c(C)nc2c1	7d	'='	290	0.345	1	Mtb (H37Rv_ATCC 27294)	0.15	AlamarBlue/Resazurin/MABA method	0.525	Training	-0.3204	0.1491	-0.8106	-0.6754	0.0369	0.0797	-0.6874	-1.2065	-0.3835	0.4691	-0.7631	-0.3519																		1	1	1	1	1	1	1	1	1
CHEMBL4092551	O=C(/C=C/c1ccc([N+](=O)[O-])s1)c1ccc(-n2ccnc2)cc1	7d	'='	300	0.345	1	Mtb (INH-R)	0.024	AlamarBlue/Resazurin/MABA method	0.525	Test	-0.0117	-0.175	0.6686	0.1347	-0.061	0.0797	0.1291	-0.438	-0.6447	-0.5217	-1.0163	-0.362																		1	1	1	1	1	1	1	1	1
CHEMBL64	NNC(=O)c1ccncc1	7d	'='	310	0.345	1	Mtb (H37Rv_ATCC 27294)	0.15	Broth dilution method	0.052	Training	-0.0117	-0.175	-0.8932	1.9201	-0.2406	-0.4265	-0.6954	0.002	-0.0058	-0.0227	-0.1888	-0.1443																		1	1	1	1	1	1	1	1	1
CHEMBL4094986	CCCCc1ccc(C(=O)/C=C/c2ccc([N+](=O)[O-])s2)cc1	7d	'='	310	0.345	1	Mtb (INH-R)	0.024	AlamarBlue/Resazurin/MABA method	0.525	Training	-0.0117	-0.175	0.5714	0.1347	-0.006	0.0044	0.1035	-0.438	-0.6447	-0.5217	-0.709	-0.6483																		1	1	1	1	1	1	1	1	1
CHEMBL1951792	Cc1ccn2c(C(=O)NCc3ccccc3)c(C)nc2c1	7d	'='	370	0.345	1	Mtb (H37Rv_ATCC 27294)	0.15	AlamarBlue/Resazurin/MABA method	0.525	Training	-0.0117	-0.175	-0.8548	-0.6754	0.0369	0.0797	-0.6762	-0.438	-0.6447	-0.5217	-0.7631	-0.4046																		1	1	1	1	1	1	1	1	1
CHEMBL177	NCC[C@H](O)C(=O)N[C@@H]1C[C@H](N)[C@@H](O[C@H]2O[C@H](CN)[C@@H](O)[C@H](O)[C@H]2O)[C@H](O)[C@H]1O[C@H]1O[C@H](CO)[C@@H](O)[C@H](N)[C@H]1O	7d	'='	400	0.345	1	Mtb (H37Rv_ATCC 27294)	0.15	AlamarBlue/Resazurin/MABA method	0.525	Test	-0.0117	-0.175	-0.1562	-0.6754	-0.2406	-0.7429	0.3419	-0.438	-0.6447	-0.5217	-1.0163	-1.7665																		1	1	1	1	1	1	1	1	1
CHEMBL372795	CN[C@@H]1[C@H](O[C@H]2[C@H](O[C@@H]3[C@@H](N=C(N)N)[C@H](O)[C@@H](N=C(N)N)[C@H](O)[C@H]3O)O[C@@H](C)[C@]2(O)C=O)O[C@@H](CO)[C@H](O)[C@H]1O	7d	'='	400	0.345	1	Mtb (H37Rv_ATCC 27294)	0.15	AlamarBlue/Resazurin/MABA method	0.525	Training	-0.0117	-0.175	-0.2896	-0.6754	0.0804	-0.7429	-0.1012	-0.438	-0.6447	-0.5217	-0.5158	-1.7665																		1	1	1	1	1	1	1	1	1
CHEMBL3741879	C[C@]1(COc2ccc(N3CCN(S(=O)(=O)c4ccc(C(F)(F)F)cc4)CC3)cc2)Cn2cc([N+](=O)[O-])nc2O1	7d	'='	440.49	0.345	1	Mtb (H37Rv_ATCC 27294)	0.15	AlamarBlue/Resazurin/MABA method	0.525	Training	0.4178	0.6069	0.7079	2.088	-0.1019	0.2063	0.7248	0.2204	0.0314	1.9349	-0.7806	-0.0913																		1	1	1	1	1	1	1	1	1
CHEMBL372795	CN[C@@H]1[C@H](O[C@H]2[C@H](O[C@@H]3[C@@H](N=C(N)N)[C@H](O)[C@@H](N=C(N)N)[C@H](O)[C@H]3O)O[C@@H](C)[C@]2(O)C=O)O[C@@H](CO)[C@H](O)[C@H]1O	7d	'='	460	0.345	1	Mtb (H37Rv)	0.368	AlamarBlue/Resazurin/MABA method	0.525	Training	-0.0117	-0.175	-0.2896	-0.6754	-0.6685	-1.7198	0.7219	-0.438	-0.6447	-0.5217	-0.5158	-1.7665																		1	1	1	1	1	1	1	1	1
CHEMBL32	COc1c(N2C[C@@H]3CCCN[C@@H]3C2)c(F)cc2c(=O)c(C(=O)O)cn(C3CC3)c12	7d	'='	460	0.345	1	Mtb (H37Rv)	0.368	AlamarBlue/Resazurin/MABA method	0.525	Test	-0.2129	0.3694	-0.9551	-0.6754	-0.8857	-1.1256	-0.1753	-0.8735	-0.3804	0.5263	-0.7263	-1.0242																		1	1	1	1	1	1	1	1	1
CHEMBL4436794	CCCOC(=O)C1=C(C)CS[C@@H]2[C@H](NC(=O)CCc3ccc(OC)cc3)C(=O)N12	7d	'<'	477.874	0.345	1	Mtb (MC2 6220_NRF)	0.122	Spectrophotometric assay (OD580-OD600)	0.28	Training	-0.0117	-0.175	-0.7309	-0.6754	0.1362	-0.0358	-0.2602	-0.1009	-0.0952	-0.1478	0.2976	-0.2171																		1	1	1	1	1	1	1	1	1
CHEMBL4094986	CCCCc1ccc(C(=O)/C=C/c2ccc([N+](=O)[O-])s2)cc1	7d	'='	480	0.345	1	Mtb (RMP-R)	0.014	AlamarBlue/Resazurin/MABA method	0.525	Training	-0.0117	-0.175	0.5714	0.1347	0.0118	-0.0088	-0.0315	-0.438	-0.6447	-0.5217	-0.709	-0.6483																		1	1	1	1	1	1	1	1	1
CHEMBL3264869	CC1(C)C=Cc2c(c3c(CN4CCOCC4)cc(=O)oc3c3cc([N+](=O)[O-])oc23)O1	7d	'<'	484.966	0.345	1	Mtb (MC2 6220_RF)	0.062	Spectrophotometric assay (OD580-OD600)	0.28	Training	-0.0117	-0.175	0.4755	0.1347	0.0396	-0.0162	0.0248	-0.1009	-0.0952	-0.1478	0.0453	-0.0373																		1	1	1	1	1	1	1	1	1
CHEMBL1087356	O=C(OCc1ccccc1)c1coc(-c2ccccc2)n1	7d	'='	490	0.345	1	Mtb (H37Rv_ATCC 27294)	0.15	AlamarBlue/Resazurin/MABA method	0.525	Test	-0.0117	-0.175	-1.0357	-0.6754	-0.2406	0.2063	-0.7609	-0.438	-0.6447	-0.5217	-1.0163	-0.236																		1	1	1	1	1	1	1	1	1
CHEMBL3741005	C[C@]1(COc2ccc(NC(=S)Nc3ccc(OC(F)(F)F)cc3)cc2)Cn2cc([N+](=O)[O-])nc2O1	7d	'='	490.706	0.345	1	Mtb (H37Rv_ATCC 27294)	0.15	AlamarBlue/Resazurin/MABA method	0.525	Training	2.9775	0.3602	1.0533	0.1347	-0.1019	0.2063	0.6359	1.3988	-0.018	2.093	-0.7806	-0.1815																		1	1	1	1	1	1	1	1	1
CHEMBL3741409	Cc1ccc(NC(=O)Nc2ccc(OC[C@@]3(C)Cn4cc([N+](=O)[O-])nc4O3)cc2)cc1	7d	'='	495.95	0.345	1	Mtb (H37Rv_ATCC 27294)	0.15	AlamarBlue/Resazurin/MABA method	0.525	Training	-0.0117	-0.175	0.7376	0.1347	0.0369	0.2063	0.6355	-0.438	-0.6447	-0.5217	-0.6422	-0.1799																		1	1	1	1	1	1	1	1	1
CHEMBL1951797	Cc1ccn2c(C(=O)NCc3ccc(Cl)cc3)c(C)nc2c1	7d	'='	500	0.345	1	Mtb (H37Rv_ATCC 27294)	0.15	AlamarBlue/Resazurin/MABA method	0.525	Training	-0.6411	0.547	-0.6238	-0.6754	0.0369	0.0797	-0.6674	0.1666	-0.0857	-0.4608	-0.7631	-0.2828																		1	1	1	1	1	1	1	1	1
CHEMBL1951795	COc1ccc(CNC(=O)c2c(C)nc3cc(C)ccn23)cc1	7d	'='	500	0.345	1	Mtb (H37Rv_ATCC 27294)	0.15	AlamarBlue/Resazurin/MABA method	0.525	Test	-0.0117	-0.175	-0.8465	-0.6754	0.2192	0.0797	-0.664	-0.438	-0.6447	-0.5217	-0.4727	-0.3544																		1	1	1	1	1	1	1	1	1
CHEMBL4438841	CCCOC(=O)C1C(C)=CS[C@@H]2[C@H](NC(=O)CCc3ccc(OC)cc3)C(=O)N12	7d	'='	501.768	0.345	1	Mtb (MC2 6220_NRF)	0.122	Spectrophotometric assay (OD580-OD600)	0.28	Training	-0.0117	-0.175	-0.7309	-0.6754	0.1362	-0.0358	-0.258	-0.1009	-0.0952	-0.1478	0.3112	-0.2171																		1	1	1	1	1	1	1	1	1
CHEMBL1951796	Cc1ccc(CNC(=O)c2c(C)nc3cc(C)ccn23)cc1	7d	'='	510	0.345	1	Mtb (H37Rv_ATCC 27294)	0.15	AlamarBlue/Resazurin/MABA method	0.525	Training	-0.0117	-0.175	-0.8548	-0.6754	0.1757	0.0797	-0.6762	-0.438	-0.6447	-0.5217	-0.6247	-0.3822																		1	1	1	1	1	1	1	1	1
CHEMBL3264890	CCCc1cc(=O)oc2c1c(OCCN1CCCC1)cc1oc([N+](=O)[O-])cc12	7d	'<'	517.598	0.345	1	Mtb (MC2 6220_RF)	0.062	Spectrophotometric assay (OD580-OD600)	0.28	Training	-0.0117	-0.175	0.4672	0.1347	-0.0493	-0.0162	-0.0097	-0.1009	-0.0952	-0.1478	-0.0783	-0.0341																		1	1	1	1	1	1	1	1	1
CHEMBL4573213	CCCCOC(=O)C1=C(C)CS[C@@H]2[C@H](NC(=O)CCc3ccccc3)C(=O)N12	7d	'='	521.713	0.345	1	Mtb (MC2 6220_NRF)	0.122	Spectrophotometric assay (OD580-OD600)	0.28	Test	-0.0117	-0.175	-0.7392	-0.6754	-0.0277	-0.0358	-0.2706	-0.1009	-0.0952	-0.1478	0.0686	-0.2537																		1	1	1	1	1	1	1	1	1
CHEMBL3264872	CCCc1cc(=O)oc2c3c(c4c(c12)OC(C)(C)C=C4)O[C@H]([N+](=O)[O-])[C@H]3O	7d	'<'	535.676	0.345	1	Mtb (MC2 6220_RF)	0.062	Spectrophotometric assay (OD580-OD600)	0.28	Test	-0.0117	-0.175	0.5113	0.1347	0.1285	-0.0973	0.0028	-0.1009	-0.0952	-0.1478	0.2614	-0.1834																		1	1	1	1	1	1	1	1	1
CHEMBL3264887	CC1(C)CCc2c3c(c4oc(=O)c5c(c4c2O1)CCC5)[C@H](O)[C@@H]([N+](=O)[O-])O3	7d	'='	535.676	0.345	1	Mtb (MC2 6220_RF)	0.062	Spectrophotometric assay (OD580-OD600)	0.28	Training	-0.0117	-0.175	0.5113	0.1347	0.0396	-0.0973	0.0065	-0.1009	-0.0952	-0.1478	0.1001	-0.1773																		1	1	1	1	1	1	1	1	1
CHEMBL3264868	CC1(C)C=Cc2c(c3c4c(c(=O)oc3c3cc([N+](=O)[O-])oc23)CCCC4)O1	7d	'<'	544.425	0.345	1	Mtb (MC2 6220_RF)	0.062	Spectrophotometric assay (OD580-OD600)	0.28	Training	-0.0117	-0.175	0.4671	0.1347	0.0396	-0.0162	0.0027	-0.1009	-0.0952	-0.1478	0.0453	-0.0389																		1	1	1	1	1	1	1	1	1
CHEMBL1271390	O=C(/C=C/c1ccc([N+](=O)[O-])o1)c1ccc(N2CCOCC2)cc1	7d	'='	550	0.345	1	Mtb (RMP-R)	0.014	AlamarBlue/Resazurin/MABA method	0.525	Test	-0.0117	-0.175	0.4669	0.1347	-0.0298	-0.0088	0.016	-0.438	-0.6447	-0.5217	-1.0163	-0.7014																		1	1	1	1	1	1	1	1	1
CHEMBL4551895	CCCCOC(=O)C1=C(C)CS[C@@H]2[C@H](NC(=O)CCc3ccc(OC)cc3)C(=O)N12	7d	'='	554.862	0.345	1	Mtb (MC2 6220_NRF)	0.122	Spectrophotometric assay (OD580-OD600)	0.28	Training	-0.0117	-0.175	-0.7309	-0.6754	0.1362	-0.0358	-0.2597	-0.1009	-0.0952	-0.1478	0.2805	-0.2171																		1	1	1	1	1	1	1	1	1
CHEMBL3740988	C[C@]1(COc2ccc(NC(=O)Nc3ccc(Cl)cc3)cc2)Cn2cc([N+](=O)[O-])nc2O1	7d	'='	563.253	0.345	1	Mtb (H37Rv_ATCC 27294)	0.15	AlamarBlue/Resazurin/MABA method	0.525	Training	-0.6411	0.5483	0.9686	0.1347	-0.1019	0.2063	0.6443	0.1666	-0.0857	-0.4608	-0.7806	-0.0806																		1	1	1	1	1	1	1	1	1
CHEMBL1269013	O=C(/C=C/c1ccc([N+](=O)[O-])o1)c1ccc(Br)cc1	7d	'='	580	0.345	1	Mtb (INH-R)	0.024	AlamarBlue/Resazurin/MABA method	0.525	Training	-0.6587	0.8779	0.7396	0.1347	-0.061	0.0044	0.1597	0.7122	1.0478	-0.5044	-1.0163	-0.4135																		1	1	1	1	1	1	1	1	1
CHEMBL2147654	Cc1ccn2c(C(=O)NCc3ccccc3)c(-c3ccccc3)nc2c1	7d	'='	600	0.345	1	Mtb (H37Rv_ATCC 27294)	0.15	AlamarBlue/Resazurin/MABA method	0.525	Test	-0.0117	-0.175	-0.8548	-0.6754	-0.1019	0.4594	-0.6636	-0.438	-0.6447	-0.5217	-0.8784	0.1689																		1	1	1	1	1	1	1	1	1
CHEMBL4092551	O=C(/C=C/c1ccc([N+](=O)[O-])s1)c1ccc(-n2ccnc2)cc1	7d	'='	600	0.345	1	Mtb (RMP-R)	0.014	AlamarBlue/Resazurin/MABA method	0.525	Training	-0.0117	-0.175	0.6686	0.1347	-0.0298	0.0482	-0.0122	-0.438	-0.6447	-0.5217	-1.0163	-0.362																		1	1	1	1	1	1	1	1	1
CHEMBL4547470	CC1=C(c2nc(C)no2)N2C(=O)[C@@H](NC(=O)Cc3ccc(Cl)c(Cl)c3)[C@H]2SC1	7d	'='	637.349	0.345	1	Mtb (MC2 6220_NRF)	0.122	Spectrophotometric assay (OD580-OD600)	0.28	Training	-0.1299	1.6312	-0.1803	0.0225	-0.0277	0.078	-0.1838	1.8651	0.8389	-0.0591	-0.0728	0.0713																		1	1	1	1	1	1	1	1	1
CHEMBL3264888	CCCc1cc(=O)oc2c1c(OC)cc1oc([N+](=O)[O-])cc12	7d	'<'	659.478	0.345	1	Mtb (MC2 6220_RF)	0.062	Spectrophotometric assay (OD580-OD600)	0.28	Training	-0.0117	-0.175	0.4671	0.1347	0.0674	-0.0162	-0.0153	-0.1009	-0.0952	-0.1478	0.1334	-0.0204																		1	1	1	1	1	1	1	1	1
CHEMBL3264883	CC1(C)C=Cc2c(c3c(CN4CCSCC4)cc(=O)oc3c3cc([N+](=O)[O-])oc23)O1	7d	'<'	700.166	0.345	1	Mtb (MC2 6220_RF)	0.062	Spectrophotometric assay (OD580-OD600)	0.28	Test	-0.0117	-0.175	0.5884	0.1347	0.0396	-0.0162	-0.0365	-0.1009	-0.0952	-0.1478	0.0453	-0.0373																		1	1	1	1	1	1	1	1	1
CHEMBL4173582	CCCCCCCCn1cc(CN2CCC3(CC2)OCCCO3)c2ccc(OC)cc21	7d	'='	760	0.345	1	Mtb (H37Rv_ATCC 27294)	0.15	Broth dilution method	0.052	Training	-0.0117	-0.175	-1.018	-0.6754	0.0804	-0.2367	-0.6752	0.002	-0.0058	-0.0227	-0.0001	-0.033																		1	1	1	1	1	1	1	1	1
CHEMBL4070585	O=C(/C=C/c1ccc([N+](=O)[O-])o1)c1ccc(N2CCNCC2)cc1	7d	'='	760	0.345	1	Mtb (RMP-R)	0.014	AlamarBlue/Resazurin/MABA method	0.525	Training	-0.0117	-0.175	0.4935	0.1347	-0.0298	-0.0088	0.0306	-0.438	-0.6447	-0.5217	-1.0163	-0.7014																		1	1	1	1	1	1	1	1	1
CHEMBL1269013	O=C(/C=C/c1ccc([N+](=O)[O-])o1)c1ccc(Br)cc1	7d	'='	760	0.345	1	Mtb (RMP-R)	0.014	AlamarBlue/Resazurin/MABA method	0.525	Training	-0.6587	0.8779	0.7396	0.1347	-0.0298	-0.0088	0.0109	0.7122	1.0478	-0.5044	-1.0163	-0.4135																		1	1	1	1	1	1	1	1	1
CHEMBL4175028	CCCCCCCCn1cc(CN2CCC3(CC2)SCCCS3)c2ccc(OC)cc21	7d	'='	780	0.345	1	Mtb (H37Rv_ATCC 27294)	0.15	Broth dilution method	0.052	Test	-0.0117	-0.175	-0.7922	-0.6754	0.0804	-0.2367	-0.8591	0.002	-0.0058	-0.0227	-0.0001	-0.033																		1	1	1	1	1	1	0	1	1
CHEMBL4167156	CCCCCCCCn1cc(CN2CCC3(CC2)OCCCS3)c2ccc(OC)cc21	7d	'='	800	0.345	1	Mtb (H37Rv_ATCC 27294)	0.15	Broth dilution method	0.052	Training	-0.0117	-0.175	-0.9051	-0.6754	0.0804	-0.2367	-0.8018	0.002	-0.0058	-0.0227	-0.0001	-0.033																		1	1	1	1	1	1	1	1	1
CHEMBL2147651	O=C(OCc1ccccc1)c1cc(-c2ccccc2)on1	7d	'='	800	0.345	1	Mtb (H37Rv_ATCC 27294)	0.15	AlamarBlue/Resazurin/MABA method	0.525	Training	-0.0117	-0.175	-1.0278	0.0225	-0.2406	0.2063	-0.7482	-0.438	-0.6447	-0.5217	-1.0163	-0.2201																		1	1	1	1	1	1	1	1	1
CHEMBL4103684	CSc1ccc(C(=O)/C=C/c2ccc([N+](=O)[O-])o2)cc1	7d	'='	800	0.345	1	Mtb (INH-R)	0.024	AlamarBlue/Resazurin/MABA method	0.525	Training	-0.0117	-0.175	0.5797	0.1347	0.0112	0.0044	0.1607	-0.438	-0.6447	-0.5217	-0.7259	-0.6156																		1	1	1	1	1	1	1	1	1
CHEMBL4458894	COc1ccc(CCC(=O)N[C@@H]2C(=O)N3C(C(=O)OCc4ccccc4)=C(C)CS[C@H]23)cc1	7d	'='	835.905	0.345	1	Mtb (MC2 6220_NRF)	0.122	Spectrophotometric assay (OD580-OD600)	0.28	Test	-0.0117	-0.175	-0.7309	-0.6754	0.0114	0.3056	-0.2574	-0.1009	-0.0952	-0.1478	0.0563	0.2245																		1	1	1	1	1	1	1	1	1
CHEMBL4582091	CCCc1noc(C2=C(C)CS[C@@H]3[C@H](NC(=O)CCc4ccc(OC)cc4)C(=O)N23)n1	7d	'='	836.083	0.345	1	Mtb (MC2 6220_NRF)	0.122	Spectrophotometric assay (OD580-OD600)	0.28	Training	-0.0117	-0.175	-0.634	0.0225	0.1362	0.078	-0.2148	-0.1009	-0.0952	-0.1478	0.2723	-0.0531																		1	1	1	1	1	1	1	1	1
CHEMBL3264848	CCCc1cc(=O)oc2c1c1c(c3oc([N+](=O)[O-])cc32)C=CC(C)(C)O1	7d	'='	844.238	0.345	1	Mtb (H37Rv)	0.368	Spectrophotometric assay (OD580-OD600)	0.28	Training	-0.0117	-0.175	0.4671	0.1347	-0.5193	-0.9275	1.7089	-0.1009	-0.0952	-0.1478	0.2614	-0.0364																		1	1	1	1	1	1	1	1	1
CHEMBL3741745	C[C@]1(COc2ccc(S(=O)(=O)N3CCOCC3)cc2)Cn2cc([N+](=O)[O-])nc2O1	7d	'='	871.737	0.345	1	Mtb (H37Rv_ATCC 27294)	0.15	AlamarBlue/Resazurin/MABA method	0.525	Training	-0.0117	-0.175	0.7051	2.088	-0.1019	-0.1734	0.7665	-0.438	-0.6447	-0.5217	-0.7806	-0.7613																		1	1	1	1	1	1	1	1	1
CHEMBL4461543	CCCOC(=O)C1=C(C)CS[C@@H]2[C@H](NC(=O)COc3ccc(OC)cc3)C(=O)N12	7d	'='	927.489	0.345	1	Mtb (MC2 6220_NRF)	0.122	Spectrophotometric assay (OD580-OD600)	0.28	Test	-0.0117	-0.175	-0.7227	-0.6754	0.1362	-0.0358	-0.2431	-0.1009	-0.0952	-0.1478	0.2976	-0.2079																		1	1	1	1	1	1	1	1	1
CHEMBL3740260	COc1ccc(S(=O)(=O)N2CCN(c3ccc(OC[C@@]4(C)Cn5cc([N+](=O)[O-])nc5O4)cc3)CC2)cc1	7d	'='	944.144	0.345	1	Mtb (H37Rv_ATCC 27294)	0.15	AlamarBlue/Resazurin/MABA method	0.525	Training	-0.0117	-0.175	0.7051	2.088	0.0804	0.2063	0.7273	-0.438	-0.6447	-0.5217	-0.4902	-0.1024																		1	1	1	1	1	1	1	1	1
CHEMBL4176944	CCCCCCCCn1cc(CN2CCC3(CC2)OCCS3)c2ccc(OC)cc21	7d	'='	950	0.345	1	Mtb (H37Rv_ATCC 27294)	0.15	Broth dilution method	0.052	Training	-0.0117	-0.175	-0.9051	-0.6754	0.0804	-0.2367	-0.8098	0.002	-0.0058	-0.0227	-0.0001	-0.033																		1	1	1	1	1	1	1	1	1
CHEMBL4072370	Cc1ccc(C(=O)/C=C/c2ccc([N+](=O)[O-])s2)cc1	7d	'='	960	0.345	1	Mtb (INH-R)	0.024	AlamarBlue/Resazurin/MABA method	0.525	Test	-0.0117	-0.175	0.5714	0.1347	-0.006	0.0044	0.1035	-0.438	-0.6447	-0.5217	-0.8779	-0.6446																		1	1	1	1	1	1	1	1	1
CHEMBL4532571	CCCCOc1ccc(CCC(=O)N[C@@H]2C(=O)N3C(c4nc(CCC)no4)=C(C)CS[C@H]23)cc1	7d	'='	969.832	0.345	1	Mtb (MC2 6220_NRF)	0.122	Spectrophotometric assay (OD580-OD600)	0.28	Test	-0.0117	-0.175	-0.634	0.0225	0.0972	0.078	-0.2052	-0.1009	-0.0952	-0.1478	0.2847	-0.0667																		1	1	1	1	1	1	1	1	1
CHEMBL3741121	Cc1ccc(S(=O)(=O)N2CCN(c3ccc(OC[C@@]4(C)Cn5cc([N+](=O)[O-])nc5O4)cc3)CC2)cc1	7d	'='	973.558	0.345	1	Mtb (H37Rv_ATCC 27294)	0.15	AlamarBlue/Resazurin/MABA method	0.525	Training	-0.0117	-0.175	0.6969	2.088	0.0369	0.2063	0.7151	-0.438	-0.6447	-0.5217	-0.6422	-0.1301																		1	1	1	1	1	1	1	1	1
CHEMBL4447268	CCCCOC(=O)C1=C(C)CS[C@@H]2[C@H](NC(=O)COc3ccc(Cl)cc3)C(=O)N12	7d	'='	979.655	0.345	1	Mtb (MC2 6220_NRF)	0.122	Spectrophotometric assay (OD580-OD600)	0.28	Training	-0.6411	0.5388	-0.5	-0.6754	-0.0277	-0.0358	-0.2456	0.3401	0.3151	-0.1034	0.0686	-0.1556																		1	1	1	1	1	1	1	1	1
CHEMBL4576955	CCOC(=O)C1=C(C)CS[C@@H]2[C@H](NC(=O)CCc3ccc(OC)cc3)C(=O)N12	7d	'='	988.9	0.345	1	Mtb (MC2 6220_NRF)	0.122	Spectrophotometric assay (OD580-OD600)	0.28	Training	-0.0117	-0.175	-0.7309	-0.6754	0.1362	-0.0358	-0.2631	-0.1009	-0.0952	-0.1478	0.205	-0.2171																		1	1	1	1	1	1	1	1	1
CHEMBL1951794	COc1cccc(CNC(=O)c2c(C)nc3cc(C)ccn23)c1	7d	'='	1000	0.345	1	Mtb (H37Rv_ATCC 27294)	0.15	AlamarBlue/Resazurin/MABA method	0.525	Test	-0.0117	-0.175	-0.8465	-0.6754	0.2192	0.0797	-0.6641	-0.438	-0.6447	-0.5217	-0.4727	-0.3537																		1	1	1	1	1	1	1	1	1
CHEMBL3264873	CC1(C)CCc2c3c(c4oc(=O)c5c(c4c2O1)CCCC5)[C@H](O)[C@@H]([N+](=O)[O-])O3	7d	'='	1032.55	0.345	1	Mtb (MC2 6220_RF)	0.062	Spectrophotometric assay (OD580-OD600)	0.28	Test	-0.0117	-0.175	0.5113	0.1347	0.0396	-0.0973	0.0065	-0.1009	-0.0952	-0.1478	0.1001	-0.1773																		1	1	1	1	1	1	1	1	1
CHEMBL3739991	C[C@]1(COc2ccc(NC(=O)Nc3ccc(C(F)(F)F)cc3)cc2)Cn2cc([N+](=O)[O-])nc2O1	7d	'='	1047.34	0.345	1	Mtb (H37Rv_ATCC 27294)	0.15	AlamarBlue/Resazurin/MABA method	0.525	Training	0.4178	0.5664	0.7487	0.1347	-0.1019	0.2063	0.6451	0.2204	0.0362	1.9349	-0.7806	-0.1411																		1	1	1	1	1	1	1	1	1
CHEMBL4081203	Cc1ccccc1C(=O)/C=C/c1ccc([N+](=O)[O-])o1	7d	'='	1070	0.345	1	Mtb (INH-R)	0.024	AlamarBlue/Resazurin/MABA method	0.525	Training	-0.0117	-0.175	0.4585	0.1347	-0.006	0.0044	0.153	-0.438	-0.6447	-0.5217	-0.8979	-0.6975																		1	1	1	1	1	1	1	1	1
CHEMBL4466042	CC1=C(c2nc(C)no2)N2C(=O)[C@@H](NC(=O)OCC(Cl)(Cl)Cl)[C@H]2SC1	7d	'='	1075.52	0.345	1	Mtb (MC2 6220_NRF)	0.122	Spectrophotometric assay (OD580-OD600)	0.28	Test	2.2934	2.9177	-0.5483	0.0225	-0.0277	-0.2635	-0.2555	-0.6952	0.9146	0.0348	-0.0728	-0.5374																		1	0	1	1	1	1	1	1	1
CHEMBL4073310	O=C(/C=C/c1ccc([N+](=O)[O-])o1)c1ccc(I)cc1	7d	'='	1080	0.345	1	Mtb (INH-R)	0.024	AlamarBlue/Resazurin/MABA method	0.525	Training	-0.6071	1.6903	0.6433	0.1347	-0.061	0.0044	0.1538	-0.2997	2.8021	-0.5128	-1.0163	-0.2143																		1	1	1	1	1	1	1	1	1
CHEMBL4081203	Cc1ccccc1C(=O)/C=C/c1ccc([N+](=O)[O-])o1	7d	'='	1080	0.345	1	Mtb (RMP-R)	0.014	AlamarBlue/Resazurin/MABA method	0.525	Training	-0.0117	-0.175	0.4585	0.1347	0.0118	-0.0088	0.0058	-0.438	-0.6447	-0.5217	-0.8979	-0.6975																		1	1	1	1	1	1	1	1	1
CHEMBL3741575	COc1ccc(NC(=S)Nc2ccc(OC[C@@]3(C)Cn4cc([N+](=O)[O-])nc4O3)cc2)cc1	7d	'='	1097.69	0.345	1	Mtb (H37Rv_ATCC 27294)	0.15	AlamarBlue/Resazurin/MABA method	0.525	Training	-0.0117	-0.175	1.0121	0.1347	0.0804	0.2063	0.619	-0.438	-0.6447	-0.5217	-0.4902	-0.1522																		1	1	1	1	1	1	1	1	1
CHEMBL4165658	CCCCCCCCn1cc(CN2CCC3(CC2)SCCS3)c2ccc(OC)cc21	7d	'='	1100	0.345	1	Mtb (H37Rv_ATCC 27294)	0.15	Broth dilution method	0.052	Test	-0.0117	-0.175	-0.7922	-0.6754	0.0804	-0.2367	-0.8809	0.002	-0.0058	-0.0227	-0.0001	-0.033																		1	1	1	1	1	1	0	1	1
CHEMBL2147657	Cc1cc2nc(C)c(C(=O)OCc3ccccc3)n2c(C)n1	7d	'='	1100	0.345	1	Mtb (H37Rv_ATCC 27294)	0.15	AlamarBlue/Resazurin/MABA method	0.525	Training	-0.0117	-0.175	-0.9389	-0.4016	0.1757	0.0165	-0.7236	-0.438	-0.6447	-0.5217	-0.6518	-0.4926																		1	1	1	1	1	1	1	1	1
CHEMBL3739539	CCOc1ccc(NC(=O)Nc2ccc(OC[C@@]3(C)Cn4cc([N+](=O)[O-])nc4O3)cc2)cc1	7d	'='	1102.63	0.345	1	Mtb (H37Rv_ATCC 27294)	0.15	AlamarBlue/Resazurin/MABA method	0.525	Training	-0.0117	-0.175	0.7459	0.1347	0.0369	0.2063	0.6761	-0.438	-0.6447	-0.5217	-0.5602	-0.1668																		1	1	1	1	1	1	1	1	1
CHEMBL4443259	CCCc1noc(C2=C(C)CS[C@@H]3[C@H](NC(=O)CCc4ccc(F)cc4)C(=O)N23)n1	7d	'='	1114.96	0.345	1	Mtb (MC2 6220_NRF)	0.122	Spectrophotometric assay (OD580-OD600)	0.28	Training	-0.3801	0.122	-0.5981	0.0225	-0.0277	0.078	-0.236	-0.6727	0.0944	0.5637	0.0605	-0.0517																		1	1	1	1	1	1	1	1	1
CHEMBL4102608	O=C(/C=C/c1ccc([N+](=O)[O-])o1)c1cccc(Br)c1	7d	'='	1120	0.345	1	Mtb (INH-R)	0.024	AlamarBlue/Resazurin/MABA method	0.525	Test	-0.5078	0.9361	0.7396	0.1347	-0.061	0.0044	0.1599	0.7532	1.0278	-0.5041	-1.0163	-0.4151																		1	1	1	1	1	1	1	1	1
CHEMBL4072698	O=C(/C=C/c1ccc([N+](=O)[O-])o1)c1ccc(C2CCCCC2)cc1	7d	'='	1120	0.345	1	Mtb (RMP-R)	0.014	AlamarBlue/Resazurin/MABA method	0.525	Training	-0.0117	-0.175	0.4585	0.1347	-0.0298	-0.0088	0.0058	-0.438	-0.6447	-0.5217	-1.0163	-0.7067																		1	1	1	1	1	1	1	1	1
CHEMBL3741726	CCc1ccc(NC(=O)Nc2ccc(OC[C@@]3(C)Cn4cc([N+](=O)[O-])nc4O3)cc2)cc1	7d	'='	1142.96	0.345	1	Mtb (H37Rv_ATCC 27294)	0.15	AlamarBlue/Resazurin/MABA method	0.525	Training	-0.0117	-0.175	0.7376	0.1347	0.0369	0.2063	0.6355	-0.438	-0.6447	-0.5217	-0.5768	-0.1665																		1	1	1	1	1	1	1	1	1
CHEMBL4462910	CCCc1noc(C2=C(C)CS[C@@H]3[C@H](NC(=O)CCc4ccccc4Cl)C(=O)N23)n1	7d	'='	1163.42	0.345	1	Mtb (MC2 6220_NRF)	0.122	Spectrophotometric assay (OD580-OD600)	0.28	Training	-0.7052	0.6624	-0.4112	0.0225	-0.0277	0.078	-0.1968	1.5044	0.3152	-0.102	0.0605	-0.0008																		1	1	1	1	1	1	1	1	1
CHEMBL4073310	O=C(/C=C/c1ccc([N+](=O)[O-])o1)c1ccc(I)cc1	7d	'='	1180	0.345	1	Mtb (RMP-R)	0.014	AlamarBlue/Resazurin/MABA method	0.525	Test	-0.6071	1.6903	0.6433	0.1347	-0.0298	-0.0088	0.0065	-0.2997	2.8021	-0.5128	-1.0163	-0.2143																		1	1	1	1	1	1	1	1	1
CHEMBL3742376	C[C@]1(COc2ccc(S(=O)(=O)N3CCCCC3)cc2)Cn2cc([N+](=O)[O-])nc2O1	7d	'='	1183.54	0.345	1	Mtb (H37Rv_ATCC 27294)	0.15	AlamarBlue/Resazurin/MABA method	0.525	Training	-0.0117	-0.175	0.6968	2.088	-0.1019	-0.1734	0.7137	-0.438	-0.6447	-0.5217	-0.7806	-0.7613																		1	1	1	1	1	1	1	1	1
CHEMBL4068974	O=C(/C=C/c1ccc([N+](=O)[O-])o1)c1ccc(-n2ccnc2)cc1	7d	'='	1190	0.345	1	Mtb (RMP-R)	0.014	AlamarBlue/Resazurin/MABA method	0.525	Training	-0.0117	-0.175	0.5557	0.1347	-0.0298	0.0482	0.0252	-0.438	-0.6447	-0.5217	-1.0163	-0.4185																		1	1	1	1	1	1	1	1	1
CHEMBL4072370	Cc1ccc(C(=O)/C=C/c2ccc([N+](=O)[O-])s2)cc1	7d	'='	1210	0.345	1	Mtb (RMP-R)	0.014	AlamarBlue/Resazurin/MABA method	0.525	Training	-0.0117	-0.175	0.5714	0.1347	0.0118	-0.0088	-0.0315	-0.438	-0.6447	-0.5217	-0.8779	-0.6446																		1	1	1	1	1	1	1	1	1
CHEMBL7438	O=[N+]([O-])c1cc2ccccc2o1	7d	'='	1226.02	0.345	1	Mtb (MC2 6220_RF)	0.062	Spectrophotometric assay (OD580-OD600)	0.28	Test	-0.0117	-0.175	0.4583	0.1347	-0.1381	-0.0162	-0.0206	-0.1009	-0.0952	-0.1478	-0.2943	-0.0799																		1	1	1	1	1	1	1	1	1
CHEMBL4072698	O=C(/C=C/c1ccc([N+](=O)[O-])o1)c1ccc(C2CCCCC2)cc1	7d	'='	1230	0.345	1	Mtb (INH-R)	0.024	AlamarBlue/Resazurin/MABA method	0.525	Training	-0.0117	-0.175	0.4585	0.1347	-0.061	0.0044	0.153	-0.438	-0.6447	-0.5217	-1.0163	-0.7067																		1	1	1	1	1	1	1	1	1
CHEMBL4456693	CCOC(=O)C1=C(C)CS[C@@H]2[C@H](NC(=O)CCc3ccccc3)C(=O)N12	7d	'='	1255.14	0.345	1	Mtb (MC2 6220_NRF)	0.122	Spectrophotometric assay (OD580-OD600)	0.28	Training	-0.0117	-0.175	-0.7392	-0.6754	-0.0277	-0.0358	-0.274	-0.1009	-0.0952	-0.1478	-0.0068	-0.2537																		1	1	1	1	1	1	1	1	1
CHEMBL4464261	CCOC(=O)C1=C(C)CS[C@@H]2[C@H](NC(=O)COc3ccc(OC)cc3)C(=O)N12	7d	'='	1303.94	0.345	1	Mtb (MC2 6220_NRF)	0.122	Spectrophotometric assay (OD580-OD600)	0.28	Training	-0.0117	-0.175	-0.7227	-0.6754	0.1362	-0.0358	-0.246	-0.1009	-0.0952	-0.1478	0.205	-0.2079																		1	1	1	1	1	1	1	1	1
CHEMBL3739520	C[C@]1(COc2ccc(S(=O)(=O)N3CCC(c4ccccc4)CC3)cc2)Cn2cc([N+](=O)[O-])nc2O1	7d	'='	1343.87	0.345	1	Mtb (H37Rv_ATCC 27294)	0.15	AlamarBlue/Resazurin/MABA method	0.525	Test	-0.0117	-0.175	0.6968	2.088	-0.1019	0.2063	0.7041	-0.438	-0.6447	-0.5217	-0.7806	-0.1579																		1	1	1	1	1	1	1	1	1
CHEMBL3741141	C[C@]1(COc2ccc(NC(=O)Nc3ccc(OC(F)(F)F)cc3)cc2)Cn2cc([N+](=O)[O-])nc2O1	7d	'='	1357.92	0.345	1	Mtb (H37Rv_ATCC 27294)	0.15	AlamarBlue/Resazurin/MABA method	0.525	Training	2.9775	0.3558	0.7871	0.1347	-0.1019	0.2063	0.6645	1.3988	-0.018	2.093	-0.7806	-0.1815																		1	1	1	1	1	1	1	1	1
CHEMBL4068974	O=C(/C=C/c1ccc([N+](=O)[O-])o1)c1ccc(-n2ccnc2)cc1	7d	'='	1440	0.345	1	Mtb (INH-R)	0.024	AlamarBlue/Resazurin/MABA method	0.525	Training	-0.0117	-0.175	0.5557	0.1347	-0.061	0.0797	0.1786	-0.438	-0.6447	-0.5217	-1.0163	-0.4185																		1	1	1	1	1	1	1	1	1
CHEMBL3264889	CCCc1cc(=O)oc2c1c(OCc1ccc(F)cc1)cc1oc([N+](=O)[O-])cc12	7d	'='	1509.97	0.345	1	Mtb (H37Rv)	0.368	Spectrophotometric assay (OD580-OD600)	0.28	Training	-0.3801	0.1232	0.5113	0.1347	-0.9537	-0.3333	1.6444	-0.6727	0.0942	0.5637	-0.0783	0.4425																		1	1	1	1	1	1	1	1	1
CHEMBL4468496	CCCOC(=O)C1=C(C)CS[C@@H]2[C@H](NC(=O)CCc3ccccc3)C(=O)N12	7d	'='	1544.44	0.345	1	Mtb (MC2 6220_NRF)	0.122	Spectrophotometric assay (OD580-OD600)	0.28	Test	-0.0117	-0.175	-0.7392	-0.6754	-0.0277	-0.0358	-0.2711	-0.1009	-0.0952	-0.1478	0.0858	-0.2537																		1	1	1	1	1	1	1	1	1
CHEMBL4572791	CCCc1noc(C2=C(C)CS[C@@H]3[C@H](NC(=O)Cc4ccc(C)cc4)C(=O)N23)n1	7d	'='	1551.44	0.345	1	Mtb (MC2 6220_NRF)	0.122	Spectrophotometric assay (OD580-OD600)	0.28	Training	-0.0117	-0.175	-0.6423	0.0225	0.0972	0.078	-0.2297	-0.1009	-0.0952	-0.1478	0.1615	-0.0793																		1	1	1	1	1	1	1	1	1
CHEMBL4460987	CCCOC(=O)C1=C(C)CS[C@@H]2[C@H](NC(=O)COc3ccc(Cl)cc3)C(=O)N12	7d	'='	1553.27	0.345	1	Mtb (MC2 6220_NRF)	0.122	Spectrophotometric assay (OD580-OD600)	0.28	Training	-0.6411	0.5388	-0.5	-0.6754	-0.0277	-0.0358	-0.246	0.3401	0.3151	-0.1034	0.0858	-0.1556																		1	1	1	1	1	1	1	1	1
CHEMBL3740463	C[C@]1(COc2ccc(S(=O)(=O)N3CCN(c4cccc(Cl)c4)CC3)cc2)Cn2cc([N+](=O)[O-])nc2O1	7d	'='	1554.34	0.345	1	Mtb (H37Rv_ATCC 27294)	0.15	AlamarBlue/Resazurin/MABA method	0.525	Training	-0.5757	0.6089	0.9279	2.088	-0.1019	0.2063	0.7245	0.2024	-0.0843	-0.4598	-0.7806	-0.0309																		1	1	1	1	1	1	1	1	1
CHEMBL4474931	CCCCOC(=O)C1=C(C)CS[C@@H]2[C@H](NC(=O)COc3ccc(OC)cc3)C(=O)N12	7d	'='	1634.02	0.345	1	Mtb (MC2 6220_NRF)	0.122	Spectrophotometric assay (OD580-OD600)	0.28	Test	-0.0117	-0.175	-0.7227	-0.6754	0.1362	-0.0358	-0.2426	-0.1009	-0.0952	-0.1478	0.2805	-0.2079																		1	1	1	1	1	1	1	1	1
CHEMBL2356535	CCCOC(=O)C1=C(C)CS[C@@H]2[C@H](NC(=O)COc3ccccc3)C(=O)N12	7d	'='	1639.09	0.345	1	Mtb (MC2 6220_NRF)	0.122	Spectrophotometric assay (OD580-OD600)	0.28	Training	-0.0117	-0.175	-0.7309	-0.6754	-0.0277	-0.0358	-0.254	-0.1009	-0.0952	-0.1478	0.0858	-0.2445																		1	1	1	1	1	1	1	1	1
CHEMBL4554322	CCCCOC(=O)C1=C(C)CS[C@@H]2[C@H](NC(=O)CCc3ccc(Cl)cc3)C(=O)N12	7d	'='	1647.75	0.345	1	Mtb (MC2 6220_NRF)	0.122	Spectrophotometric assay (OD580-OD600)	0.28	Training	-0.6411	0.5451	-0.5082	-0.6754	-0.0277	-0.0358	-0.2627	0.3401	0.3127	-0.1034	0.0686	-0.1649																		1	1	1	1	1	1	1	1	1
CHEMBL3264867	CCc1c(F)c(=O)oc2c1c1c(c3oc([N+](=O)[O-])cc32)C=CC(C)(C)O1	7d	'='	1669.87	0.345	1	Mtb (H37Rv)	0.368	Spectrophotometric assay (OD580-OD600)	0.28	Training	-0.4663	0.332	0.5113	0.1347	-0.5193	-0.9275	1.7262	0.4579	0.1034	0.6418	0.1941	-0.0374																		1	1	1	1	1	1	1	1	1
CHEMBL3264884	CCCc1cc(=O)oc2c1c1c(c3oc([N+](=O)[O-])cc32)CCC(C)(C)O1	7d	'='	1678.98	0.345	1	Mtb (H37Rv)	0.368	Spectrophotometric assay (OD580-OD600)	0.28	Test	-0.0117	-0.175	0.4671	0.1347	-0.5193	-0.9275	1.7182	-0.1009	-0.0952	-0.1478	0.3161	-0.0278																		1	1	1	1	1	1	1	1	1
CHEMBL4587868	CCOC(=O)C1=C(C)CS[C@@H]2[C@H](NC(=O)COc3ccccc3)C(=O)N12	7d	'='	1753.31	0.345	1	Mtb (MC2 6220_NRF)	0.122	Spectrophotometric assay (OD580-OD600)	0.28	Training	-0.0117	-0.175	-0.7309	-0.6754	-0.0277	-0.0358	-0.2569	-0.1009	-0.0952	-0.1478	-0.0068	-0.2445																		1	1	1	1	1	1	1	1	1
CHEMBL4530873	CCCc1noc(C2=C(C)CS[C@@H]3[C@H](NC(=O)Cc4ccc(OC)cc4)C(=O)N23)n1	7d	'='	1796.92	0.345	1	Mtb (MC2 6220_NRF)	0.122	Spectrophotometric assay (OD580-OD600)	0.28	Training	-0.0117	-0.175	-0.634	0.0225	0.1362	0.078	-0.2187	-0.1009	-0.0952	-0.1478	0.2723	-0.059																		1	1	1	1	1	1	1	1	1
CHEMBL4472081	CC1=C(C(=O)OCc2ccccc2)N2C(=O)[C@@H](NC(=O)COc3ccc(Cl)cc3)[C@H]2SC1	7d	'='	1839.52	0.345	1	Mtb (MC2 6220_NRF)	0.122	Spectrophotometric assay (OD580-OD600)	0.28	Training	-0.6411	0.5388	-0.5	-0.6754	-0.1525	0.3056	-0.2432	0.3401	0.3151	-0.1034	-0.1556	0.286																		1	1	1	1	1	1	1	1	1
CHEMBL4102608	O=C(/C=C/c1ccc([N+](=O)[O-])o1)c1cccc(Br)c1	7d	'='	1880	0.345	1	Mtb (RMP-R)	0.014	AlamarBlue/Resazurin/MABA method	0.525	Test	-0.5078	0.9361	0.7396	0.1347	-0.0298	-0.0088	0.0111	0.7532	1.0278	-0.5041	-1.0163	-0.4151																		1	1	1	1	1	1	1	1	1
CHEMBL3741133	Cc1ccc(NC(=S)Nc2ccc(OC[C@@]3(C)Cn4cc([N+](=O)[O-])nc4O3)cc2)cc1	7d	'='	1888.51	0.345	1	Mtb (H37Rv_ATCC 27294)	0.15	AlamarBlue/Resazurin/MABA method	0.525	Training	-0.0117	-0.175	1.0039	0.1347	0.0369	0.2063	0.6069	-0.438	-0.6447	-0.5217	-0.6422	-0.1799																		1	1	1	1	1	1	1	1	1
CHEMBL4545959	COc1ccc(CCC(=O)N[C@@H]2C(=O)N3C(C(=O)OC4CCCC4)=C(C)CS[C@H]23)cc1	7d	'='	1889.55	0.345	1	Mtb (MC2 6220_NRF)	0.122	Spectrophotometric assay (OD580-OD600)	0.28	Training	-0.0117	-0.175	-0.7309	-0.6754	0.0114	-0.0358	-0.2612	-0.1009	-0.0952	-0.1478	0.0563	-0.2171																		1	1	1	1	1	1	1	1	1
CHEMBL2147652	COc1ccc(-c2ccc(C(=O)OCc3ccccc3)cn2)cc1	7d	'='	1900	0.345	1	Mtb (H37Rv_ATCC 27294)	0.15	AlamarBlue/Resazurin/MABA method	0.525	Training	-0.0117	-0.175	-1.0278	-0.4016	-0.0584	0.3328	-0.7472	-0.438	-0.6447	-0.5217	-0.7259	0.0022																		1	1	1	1	1	1	1	1	1
CHEMBL1951793	COc1ccccc1CNC(=O)c1c(C)nc2cc(C)ccn12	7d	'='	1900	0.345	1	Mtb (H37Rv_ATCC 27294)	0.15	AlamarBlue/Resazurin/MABA method	0.525	Test	-0.0117	-0.175	-0.8465	-0.6754	0.2192	0.0797	-0.6678	-0.438	-0.6447	-0.5217	-0.4729	-0.3514																		1	1	1	1	1	1	1	1	1
CHEMBL3264875	CCCc1cc(=O)oc2c1c(-c1ccc(F)cc1)cc1oc([N+](=O)[O-])cc12	7d	'='	1905.64	0.345	1	Mtb (MC2 6220_RF)	0.062	Spectrophotometric assay (OD580-OD600)	0.28	Training	-0.3789	0.1432	0.5031	0.1347	-0.0493	0.2269	-0.0279	-0.6727	0.0896	0.5623	-0.0783	0.4078																		1	1	1	1	1	1	1	1	1
CHEMBL4061960	Cc1cccc(C(=O)/C=C/c2ccc([N+](=O)[O-])o2)c1	7d	'='	1930	0.345	1	Mtb (INH-R)	0.024	AlamarBlue/Resazurin/MABA method	0.525	Training	-0.0117	-0.175	0.4585	0.1347	-0.006	0.0044	0.153	-0.438	-0.6447	-0.5217	-0.8784	-0.7002																		1	1	1	1	1	1	1	1	1
CHEMBL4437665	CCCCOC(=O)C1C(C)=CS[C@@H]2[C@H](NC(=O)COc3ccccc3)C(=O)N12	7d	'='	1953.08	0.345	1	Mtb (MC2 6220_NRF)	0.122	Spectrophotometric assay (OD580-OD600)	0.28	Training	-0.0117	-0.175	-0.7309	-0.6754	-0.0277	-0.0358	-0.2513	-0.1009	-0.0952	-0.1478	0.0822	-0.2445																		1	1	1	1	1	1	1	1	1
CHEMBL3741017	C[C@]1(COc2ccc(N3CCN(S(=O)(=O)c4ccccc4)CC3)cc2)Cn2cc([N+](=O)[O-])nc2O1	7d	'='	2001.8	0.345	1	Mtb (H37Rv_ATCC 27294)	0.15	AlamarBlue/Resazurin/MABA method	0.525	Test	-0.0117	-0.175	0.6969	2.088	-0.1019	0.2063	0.7151	-0.438	-0.6447	-0.5217	-0.7806	-0.1526																		1	1	1	1	1	1	1	1	1
CHEMBL3264906	CCCc1cc(=O)oc2c1c(OCCN1CCOCC1)cc1oc([N+](=O)[O-])c(COC(C)=O)c12	7d	'='	2107.61	0.345	1	Mtb (MC2 6220_RF)	0.062	Spectrophotometric assay (OD580-OD600)	0.28	Training	-0.0117	-0.175	0.476	0.1347	0.0396	-0.0162	-0.0191	-0.1009	-0.0952	-0.1478	-0.0025	-0.015																		1	1	1	1	1	1	1	1	1
CHEMBL3264903	O=C(OCCOc1cc2c(c3oc(=O)c4c(c13)CCCC4)[C@H](O)[C@@H]([N+](=O)[O-])O2)c1cnccn1	7d	'<'	2130.33	0.345	1	Mtb (MC2 6220_RF)	0.062	Spectrophotometric assay (OD580-OD600)	0.28	Training	-0.0117	-0.175	0.5245	0.6824	-0.1381	0.0648	-0.0186	-0.1009	-0.0952	-0.1478	-0.2943	0.1346																		1	1	1	1	1	1	1	1	1
CHEMBL3264895	CCCc1cc(=O)oc2c3c(cc(OCCOC(=O)c4cnccn4)c12)O[C@H]([N+](=O)[O-])[C@H]3O	7d	'<'	2186.27	0.345	1	Mtb (MC2 6220_RF)	0.062	Spectrophotometric assay (OD580-OD600)	0.28	Training	-0.0117	-0.175	0.5245	0.6824	-0.0493	0.0648	-0.0184	-0.1009	-0.0952	-0.1478	-0.0783	0.1371																		1	1	1	1	1	1	1	1	1
CHEMBL3740737	CCc1ccc(NC(=S)Nc2ccc(OC[C@@]3(C)Cn4cc([N+](=O)[O-])nc4O3)cc2)cc1	7d	'='	2204.97	0.345	1	Mtb (H37Rv_ATCC 27294)	0.15	AlamarBlue/Resazurin/MABA method	0.525	Test	-0.0117	-0.175	1.0039	0.1347	0.0369	0.2063	0.6069	-0.438	-0.6447	-0.5217	-0.5768	-0.1665																		1	1	1	1	1	1	1	1	1
CHEMBL4100154	CCCCc1ccc(C(=O)/C=C/c2ccc([N+](=O)[O-])o2)cc1	7d	'='	2230	0.345	1	Mtb (INH-R)	0.024	AlamarBlue/Resazurin/MABA method	0.525	Test	-0.0117	-0.175	0.4585	0.1347	-0.006	0.0044	0.153	-0.438	-0.6447	-0.5217	-0.709	-0.7048																		1	1	1	1	1	1	1	1	1
CHEMBL4476844	CC1=C(c2nc(C)no2)N2C(=O)[C@@H](NC(=O)COc3ccccc3)[C@H]2SC1	7d	'='	2277.26	0.345	1	Mtb (MC2 6220_NRF)	0.122	Spectrophotometric assay (OD580-OD600)	0.28	Training	-0.0117	-0.175	-0.634	0.0225	-0.0277	0.078	-0.1982	-0.1009	-0.0952	-0.1478	-0.0728	-0.0895																		1	1	1	1	1	1	1	1	1
CHEMBL4437434	CCCc1noc(C2=C(C)CS[C@@H]3[C@H](NC(=O)CCc4ccc(C)cc4)C(=O)N23)n1	7d	'='	2297.56	0.345	1	Mtb (MC2 6220_NRF)	0.122	Spectrophotometric assay (OD580-OD600)	0.28	Training	-0.0117	-0.175	-0.6423	0.0225	0.0972	0.078	-0.2257	-0.1009	-0.0952	-0.1478	0.1615	-0.0733																		1	1	1	1	1	1	1	1	1
CHEMBL4097597	CCCCCCCCn1cc(CN2CCC3(CC2)OCCO3)c2ccc(OC)cc21	7d	'='	2300	0.345	1	Mtb (H37Rv_ATCC 27294)	0.15	Broth dilution method	0.052	Test	-0.0117	-0.175	-1.018	-0.6754	0.0804	-0.2367	-0.6695	0.002	-0.0058	-0.0227	-0.0001	-0.033																		1	1	1	1	1	1	1	1	1
CHEMBL2147656	Cc1nc2ncccn2c1C(=O)OCc1ccccc1	7d	'='	2300	0.345	1	Mtb (H37Rv_ATCC 27294)	0.15	AlamarBlue/Resazurin/MABA method	0.525	Training	-0.0117	-0.175	-0.8544	-0.4016	-0.1019	0.0165	-0.674	-0.438	-0.6447	-0.5217	-0.901	-0.5195																		1	1	1	1	1	1	1	1	1
CHEMBL3264871	Cc1c(F)c(=O)oc2c1c1c(c3oc([N+](=O)[O-])cc32)CCC(C)(C)O1	7d	'='	2303.48	0.345	1	Mtb (MC2 6220_RF)	0.062	Spectrophotometric assay (OD580-OD600)	0.28	Training	-0.6901	0.3012	0.5113	0.1347	0.1285	-0.0162	0.0138	0.4597	0.1054	0.6134	0.1878	-0.0264																		1	1	1	1	1	1	1	1	1
CHEMBL3264896	O=c1oc2c3c(cc(OCCN4CCOCC4)c2c2c1CCCC2)O[C@H]([N+](=O)[O-])[C@H]3O	7d	'<'	2312.51	0.345	1	Mtb (MC2 6220_RF)	0.062	Spectrophotometric assay (OD580-OD600)	0.28	Training	-0.0117	-0.175	0.5197	0.1347	-0.1381	-0.0973	0.0136	-0.1009	-0.0952	-0.1478	-0.2943	-0.1839																		1	1	1	1	1	1	1	1	1
CHEMBL3742083	Cc1ccccc1NC(=O)Nc1ccc(OC[C@@]2(C)Cn3cc([N+](=O)[O-])nc3O2)cc1	7d	'='	2361.67	0.345	1	Mtb (H37Rv_ATCC 27294)	0.15	AlamarBlue/Resazurin/MABA method	0.525	Test	-0.0117	-0.175	0.7376	0.1347	0.0369	0.2063	0.6261	-0.438	-0.6447	-0.5217	-0.6513	-0.1772																		1	1	1	1	1	1	1	1	1
CHEMBL4472841	COC(=O)C1=C(C)CS[C@@H]2[C@H](NC(=O)COc3ccc(Cl)cc3)C(=O)N12	7d	'='	2393.85	0.345	1	Mtb (MC2 6220_NRF)	0.122	Spectrophotometric assay (OD580-OD600)	0.28	Training	-0.6411	0.5388	-0.5	-0.6754	0.0114	-0.0358	-0.2433	0.3401	0.3151	-0.1034	0.0492	-0.1556																		1	1	1	1	1	1	1	1	1
CHEMBL3264893	O=[N+]([O-])C1Cc2ccccc2O1	7d	'='	2422.04	0.345	1	Mtb (MC2 6220_RF)	0.062	Spectrophotometric assay (OD580-OD600)	0.28	Training	-0.0117	-0.175	0.4583	0.1347	-0.1381	-0.0973	-0.0199	-0.1009	-0.0952	-0.1478	-0.2943	-0.2405																		1	1	1	1	1	1	1	1	1
CHEMBL3739767	C[C@]1(COc2ccc(S(=O)(=O)N3CCCC3)cc2)Cn2cc([N+](=O)[O-])nc2O1	7d	'='	2448.34	0.345	1	Mtb (H37Rv_ATCC 27294)	0.15	AlamarBlue/Resazurin/MABA method	0.525	Training	-0.0117	-0.175	0.6968	2.088	-0.1019	-0.1734	0.7137	-0.438	-0.6447	-0.5217	-0.7806	-0.7613																		1	1	1	1	1	1	1	1	1
CHEMBL4455977	CCCc1noc(C2=C(C)CS[C@@H]3[C@H](NC(=O)c4ccc(Cl)cc4)C(=O)N23)n1	7d	'='	2530.38	0.345	1	Mtb (MC2 6220_NRF)	0.122	Spectrophotometric assay (OD580-OD600)	0.28	Test	-0.6373	0.5576	-0.4112	0.0225	-0.0277	0.078	-0.2478	0.3401	0.3071	-0.1036	0.0605	0.0018																		1	1	1	1	1	1	1	1	1
CHEMBL4451773	CCOC(=O)C1=C(C)CS[C@@H]2[C@H](NC(=O)COc3ccc(Cl)cc3)C(=O)N12	7d	'='	2604.17	0.345	1	Mtb (MC2 6220_NRF)	0.122	Spectrophotometric assay (OD580-OD600)	0.28	Training	-0.6411	0.5388	-0.5	-0.6754	-0.0277	-0.0358	-0.249	0.3401	0.3151	-0.1034	-0.0068	-0.1556																		1	1	1	1	1	1	1	1	1
CHEMBL4444743	CCCc1noc(C2=C(C)CS[C@@H]3[C@H](NC(=O)Cc4ccccc4)C(=O)N23)n1	7d	'='	2609.85	0.345	1	Mtb (MC2 6220_NRF)	0.122	Spectrophotometric assay (OD580-OD600)	0.28	Training	-0.0117	-0.175	-0.6423	0.0225	-0.0277	0.078	-0.2297	-0.1009	-0.0952	-0.1478	0.0605	-0.0956																		1	1	1	1	1	1	1	1	1
CHEMBL4459905	COc1ccc(CCC(=O)N[C@@H]2C(=O)N3C(c4nc(C)no4)=C(C)CS[C@H]23)cc1	7d	'='	2726.24	0.345	1	Mtb (MC2 6220_NRF)	0.122	Spectrophotometric assay (OD580-OD600)	0.28	Training	-0.0117	-0.175	-0.634	0.0225	0.1362	0.078	-0.2044	-0.1009	-0.0952	-0.1478	0.139	-0.0621																		1	1	1	1	1	1	1	1	1
CHEMBL4468454	CC1=C(c2nc(C)no2)N2C(=O)[C@@H](NC(=O)Cc3ccc(Cl)cc3)[C@H]2SC1	7d	'='	2790.95	0.345	1	Mtb (MC2 6220_NRF)	0.122	Spectrophotometric assay (OD580-OD600)	0.28	Test	-0.6411	0.5493	-0.4112	0.0225	-0.0277	0.078	-0.2113	0.3401	0.3114	-0.1034	-0.0728	-0.0159																		1	1	1	1	1	1	1	1	1
CHEMBL4587642	CC1=C(c2nc(C)no2)N2C(=O)[C@@H](NC(=O)OCC(C)(C)C)[C@H]2SC1	7d	'='	2810.83	0.345	1	Mtb (MC2 6220_NRF)	0.122	Spectrophotometric assay (OD580-OD600)	0.28	Training	-0.0117	-0.175	-0.6419	0.0225	0.3468	-0.2635	-0.247	-0.1009	-0.0952	-0.1478	0.7569	-0.5374																		1	1	1	1	1	1	1	1	1
CHEMBL3264902	CCCc1cc(=O)oc2c3c(cc(OCCO)c12)O[C@H]([N+](=O)[O-])[C@H]3O	7d	'<'	2846.49	0.345	1	Mtb (MC2 6220_RF)	0.062	Spectrophotometric assay (OD580-OD600)	0.28	Training	-0.0117	-0.175	0.5555	0.1347	-0.0493	-0.0973	0.051	-0.1009	-0.0952	-0.1478	-0.0783	-0.1814																		1	1	1	1	1	1	1	1	1
CHEMBL4527610	CC1=C(c2nc(C)no2)N2C(=O)[C@@H](NC(=O)COc3ccc(Cl)cc3)[C@H]2SC1	7d	'='	2851.17	0.345	1	Mtb (MC2 6220_NRF)	0.122	Spectrophotometric assay (OD580-OD600)	0.28	Training	-0.6411	0.5389	-0.403	0.0225	-0.0277	0.078	-0.1902	0.3401	0.3151	-0.1034	-0.0728	-0.0007																		1	1	1	1	1	1	1	1	1
CHEMBL4457490	CCCc1noc(C2=C(C)CS[C@@H]3[C@H](NC(=O)COc4ccc(Cl)cc4)C(=O)N23)n1	7d	'='	3029.43	0.345	1	Mtb (MC2 6220_NRF)	0.122	Spectrophotometric assay (OD580-OD600)	0.28	Test	-0.6411	0.5389	-0.403	0.0225	-0.0277	0.078	-0.2007	0.3401	0.3151	-0.1034	0.0605	0.0084																		1	1	1	1	1	1	1	1	1
CHEMBL1384	NC[C@H]1O[C@H](O[C@@H]2[C@@H](N)C[C@@H](N)[C@H](O[C@H]3O[C@H](CO)[C@@H](O)[C@H](N)[C@H]3O)[C@H]2O)[C@H](O)[C@@H](O)[C@@H]1O	7d	'='	3125	0.345	1	Mtb (H37Rv_ATCC 27294)	0.15	AlamarBlue/Resazurin/MABA method	0.525	Training	-0.0117	-0.175	-0.2913	-0.6754	-0.2406	-0.7429	0.1821	-0.438	-0.6447	-0.5217	-1.0163	-1.7665																		1	1	1	1	1	1	1	1	1
CHEMBL4562473	COc1ccc(OCC(=O)N[C@@H]2C(=O)N3C(C(=O)OCc4ccccc4)=C(C)CS[C@H]23)cc1	7d	'='	3286.88	0.345	1	Mtb (MC2 6220_NRF)	0.122	Spectrophotometric assay (OD580-OD600)	0.28	Training	-0.0117	-0.175	-0.7227	-0.6754	0.0114	0.3056	-0.2402	-0.1009	-0.0952	-0.1478	0.0563	0.2338																		1	1	1	1	1	1	1	1	1
CHEMBL3741495	CC(C)(C)OC(=O)Nc1ccc(OC[C@@]2(C)Cn3cc([N+](=O)[O-])nc3O2)cc1	7d	'='	3432.38	0.345	1	Mtb (H37Rv_ATCC 27294)	0.15	AlamarBlue/Resazurin/MABA method	0.525	Training	-0.0117	-0.175	0.6472	0.1347	0.3145	-0.1734	0.5508	-0.438	-0.6447	-0.5217	0.1451	-0.8009																		1	1	1	1	1	1	1	1	1
CHEMBL4091493	O=C(/C=C/c1ccc([N+](=O)[O-])o1)c1ccc(-c2ccccc2)cc1	7d	'='	3450	0.345	1	Mtb (RMP-R)	0.014	AlamarBlue/Resazurin/MABA method	0.525	Test	-0.0117	-0.175	0.4585	0.1347	-0.0298	0.1051	0.0058	-0.438	-0.6447	-0.5217	-1.0163	-0.1369																		1	1	1	1	1	1	1	1	1
CHEMBL2147650	O=C(OCc1ccccc1)c1cc(-c2ccccc2)[nH]n1	7d	'='	3500	0.345	1	Mtb (H37Rv_ATCC 27294)	0.15	AlamarBlue/Resazurin/MABA method	0.525	Training	-0.0117	-0.175	-1.0011	0.1632	-0.2406	0.2063	-0.7316	-0.438	-0.6447	-0.5217	-1.0163	-0.2291																		1	1	1	1	1	1	1	1	1
CHEMBL2147648	O=C(OCc1ccccc1)[C@@H]1CSC(c2ccccc2)=N1	7d	'='	3500	0.345	1	Mtb (H37Rv_ATCC 27294)	0.15	AlamarBlue/Resazurin/MABA method	0.525	Training	-0.0117	-0.175	-0.9149	-0.6754	-0.2406	0.0165	-0.7236	-0.438	-0.6447	-0.5217	-1.0163	-0.5469																		1	1	1	1	1	1	1	1	1
CHEMBL4483411	COC(=O)C1=C(C)CS[C@@H]2[C@H](NC(=O)CCc3ccccc3)C(=O)N12	7d	'='	3523.47	0.345	1	Mtb (MC2 6220_NRF)	0.122	Spectrophotometric assay (OD580-OD600)	0.28	Training	-0.0117	-0.175	-0.7392	-0.6754	0.0114	-0.0358	-0.2684	-0.1009	-0.0952	-0.1478	0.0492	-0.2537																		1	1	1	1	1	1	1	1	1
CHEMBL4457712	CCC(C)OC(=O)C1=C(C)CS[C@@H]2[C@H](NC(=O)CCc3ccc(OC)cc3)C(=O)N12	7d	'='	3629.72	0.345	1	Mtb (MC2 6220_NRF)	0.122	Spectrophotometric assay (OD580-OD600)	0.28	Test	-0.0117	-0.175	-0.7309	-0.6754	0.2611	-0.0358	-0.2636	-0.1009	-0.0952	-0.1478	0.4093	-0.2171																		1	1	1	1	1	1	1	1	1
CHEMBL4456687	C#CCOC(=O)C1=C(C)CS[C@@H]2[C@H](NC(=O)COc3ccc(Cl)cc3)C(=O)N12	7d	'='	3635.33	0.345	1	Mtb (MC2 6220_NRF)	0.122	Spectrophotometric assay (OD580-OD600)	0.28	Training	-0.6411	0.5388	-0.5	-0.6754	-0.1412	-0.0358	-0.2429	0.3401	0.3151	-0.1034	-0.1623	-0.1556																		1	1	1	1	1	1	1	1	1
CHEMBL4061960	Cc1cccc(C(=O)/C=C/c2ccc([N+](=O)[O-])o2)c1	7d	'='	3780	0.345	1	Mtb (RMP-R)	0.014	AlamarBlue/Resazurin/MABA method	0.525	Training	-0.0117	-0.175	0.4585	0.1347	0.0118	-0.0088	0.0058	-0.438	-0.6447	-0.5217	-0.8784	-0.7002																		1	1	1	1	1	1	1	1	1
CHEMBL3739492	C[C@]1(COc2ccc(NC(=O)Nc3ccccc3F)cc2)Cn2cc([N+](=O)[O-])nc2O1	7d	'='	3907.44	0.345	1	Mtb (H37Rv_ATCC 27294)	0.15	AlamarBlue/Resazurin/MABA method	0.525	Training	-0.3814	0.2081	0.7818	0.1347	-0.1019	0.2063	0.6244	-0.8991	-0.3746	0.5058	-0.7806	-0.1484																		1	1	1	1	1	1	1	1	1
CHEMBL2237038	O=C1/C(=N\c2ccc(/N=C/c3ccc(Br)cc3)cc2)c2ccccc2N1Cc1ccccc1	7d	'='	4260	0.345	1	Mtb (H37Rv_ATCC 27294)	0.15	AlamarBlue/Resazurin/MABA method	0.525	Test	-0.6606	0.8728	-0.6582	-0.6754	-0.2406	0.7758	-0.6977	0.7122	1.0526	-0.5044	-1.0163	0.9323																		1	1	1	1	1	1	1	1	1
CHEMBL4585157	CC1=C(c2nc(C)no2)N2C(=O)[C@@H](NC(=O)Cc3ccccc3)[C@H]2SC1	7d	'='	4346.3	0.345	1	Mtb (MC2 6220_NRF)	0.122	Spectrophotometric assay (OD580-OD600)	0.28	Training	-0.0117	-0.175	-0.6423	0.0225	-0.0277	0.078	-0.2192	-0.1009	-0.0952	-0.1478	-0.0728	-0.1047																		1	1	1	1	1	1	1	1	1
CHEMBL1086710	O=C(OCc1ccccc1)[C@@H]1COC(c2ccccc2)=N1	7d	'='	4400	0.345	1	Mtb (H37Rv_ATCC 27294)	0.15	AlamarBlue/Resazurin/MABA method	0.525	Training	-0.0117	-0.175	-1.0357	-0.6754	-0.2406	0.0165	-0.7627	-0.438	-0.6447	-0.5217	-1.0163	-0.5625																		1	1	1	1	1	1	1	1	1
CHEMBL3741467	COc1ccc(NC(=O)Nc2ccc(OC[C@@]3(C)Cn4cc([N+](=O)[O-])nc4O3)cc2)cc1	7d	'='	4551.35	0.345	1	Mtb (H37Rv_ATCC 27294)	0.15	AlamarBlue/Resazurin/MABA method	0.525	Training	-0.0117	-0.175	0.7459	0.1347	0.0804	0.2063	0.6476	-0.438	-0.6447	-0.5217	-0.4902	-0.1522																		1	1	1	1	1	1	1	1	1
CHEMBL4435686	CC1=C(c2nc(C)no2)N2C(=O)[C@@H](NC(=O)Cc3ccc(C)cc3)[C@H]2SC1	7d	'='	4551.84	0.345	1	Mtb (MC2 6220_NRF)	0.122	Spectrophotometric assay (OD580-OD600)	0.28	Test	-0.0117	-0.175	-0.6423	0.0225	0.0972	0.078	-0.2192	-0.1009	-0.0952	-0.1478	0.0282	-0.0883																		1	1	1	1	1	1	1	1	1
CHEMBL4100154	CCCCc1ccc(C(=O)/C=C/c2ccc([N+](=O)[O-])o2)cc1	7d	'='	4700	0.345	1	Mtb (RMP-R)	0.014	AlamarBlue/Resazurin/MABA method	0.525	Training	-0.0117	-0.175	0.4585	0.1347	0.0118	-0.0088	0.0058	-0.438	-0.6447	-0.5217	-0.709	-0.7048																		1	1	1	1	1	1	1	1	1
CHEMBL3264866	Cc1c(Cc2ccccc2)c(=O)oc2c1c1c(c3oc([N+](=O)[O-])cc32)C=CC(C)(C)O1	7d	'='	4791.34	0.345	1	Mtb (MC2 6220_RF)	0.062	Spectrophotometric assay (OD580-OD600)	0.28	Training	-0.0117	-0.175	0.4671	0.1347	0.1285	0.2269	0.0027	-0.1009	-0.0952	-0.1478	0.1172	0.3954																		1	1	1	1	1	1	1	1	1
CHEMBL1950387	COc1ccc(/C=C/C(=O)c2cccc(Br)c2)cc1	7d	'='	4940	0.345	1	Mtb (INH-R)	0.024	AlamarBlue/Resazurin/MABA method	0.525	Training	-0.5078	0.9377	-0.7534	-0.6754	0.0112	0.0546	-0.3331	0.7532	1.0277	-0.5041	-0.7259	-0.2181																		1	1	1	1	1	1	1	1	1
CHEMBL64	NNC(=O)c1ccncc1	7d	'>'	5000	0.345	-1	Mtb (INH-R)	0.024	AlamarBlue/Resazurin/MABA method	0.525	Training	-0.0117	-0.175	-0.8932	1.9201	-0.061	-0.1211	-0.3209	-0.438	-0.6447	-0.5217	-1.0163	-1.2444																		1	1	1	1	1	1	1	1	1
CHEMBL4544246	COC(=O)C1=C(C)CS[C@@H]2[C@H](NC(=O)COc3ccc(OC)cc3)C(=O)N12	7d	'='	5121.93	0.345	-1	Mtb (MC2 6220_NRF)	0.122	Spectrophotometric assay (OD580-OD600)	0.28	Training	-0.0117	-0.175	-0.7227	-0.6754	0.1753	-0.0358	-0.2403	-0.1009	-0.0952	-0.1478	0.261	-0.2079																		1	1	1	1	1	1	1	1	1
CHEMBL3264879	CC1(C)C=Cc2c(c3c(-c4ccccc4)cc(=O)oc3c3cc([N+](=O)[O-])oc23)O1	7d	'='	5136.63	0.345	-1	Mtb (MC2 6220_RF)	0.062	Spectrophotometric assay (OD580-OD600)	0.28	Training	-0.0117	-0.175	0.4671	0.1347	0.0396	0.2269	0.0029	-0.1009	-0.0952	-0.1478	0.0453	0.3853																		1	1	1	1	1	1	1	1	1
CHEMBL3426282	O=C1NC(c2c[nH]c3ccc(I)cc23)Nc2ccccc21	7d	'='	5200	0.345	-1	Mtb (H37Rv)	0.368	Broth dilution method	0.052	Training	-0.4776	1.8225	-0.6974	-0.6754	-1.1709	-0.3333	-0.1715	0.0562	1.0405	-0.0199	-0.1888	0.3068																		1	1	1	1	1	1	1	1	1
CHEMBL4547024	CCSC(=O)N[C@@H]1C(=O)N2C(c3nc(C)no3)=C(C)CS[C@H]12	7d	'='	5404.93	0.345	-1	Mtb (MC2 6220_NRF)	0.122	Spectrophotometric assay (OD580-OD600)	0.28	Test	-0.0117	-0.175	-0.5211	0.0225	0.0972	-0.2635	-0.343	-0.1009	-0.0952	-0.1478	0.04	-0.5374																		1	1	1	1	1	1	1	1	1
CHEMBL3264826	CCCc1cc(=O)oc2cc(OCC=C(C)C)c3c(c12)OC(C)(C)C=C3	7d	'='	5642.54	0.345	-1	Mtb (MC2 6220_NRF)	0.122	Spectrophotometric assay (OD580-OD600)	0.28	Training	-0.0117	-0.175	-1.0258	-0.6754	0.3468	-0.0358	-0.3406	-0.1009	-0.0952	-0.1478	0.6167	-0.2007																		1	1	1	1	1	1	1	1	1
CHEMBL4452375	COC(=O)C1=C(C)CS[C@@H]2[C@H](NC(=O)COc3ccccc3)C(=O)N12	7d	'='	5711.76	0.345	-1	Mtb (MC2 6220_NRF)	0.122	Spectrophotometric assay (OD580-OD600)	0.28	Training	-0.0117	-0.175	-0.7309	-0.6754	0.0114	-0.0358	-0.2513	-0.1009	-0.0952	-0.1478	0.0492	-0.2445																		1	1	1	1	1	1	1	1	1
CHEMBL214920	CC(C)CCOc1ccc(NC(=S)Nc2ccc(OCCC(C)C)cc2)cc1	7d	'='	5741.53	0.345	-1	Mtb (H37Rv_ATCC 27294)	0.15	AlamarBlue/Resazurin/MABA method	0.525	Training	-0.0117	-0.175	-0.5784	-0.6754	0.3145	0.0165	-0.6221	-0.438	-0.6447	-0.5217	0.3726	-0.5065																		1	1	1	1	1	1	1	1	1
CHEMBL2147649	O=C(OCc1ccccc1)c1csc(-c2ccccc2)n1	7d	'='	6000	0.345	-1	Mtb (H37Rv_ATCC 27294)	0.15	AlamarBlue/Resazurin/MABA method	0.525	Test	-0.0117	-0.175	-0.9149	-0.6754	-0.2406	0.2063	-0.7199	-0.438	-0.6447	-0.5217	-1.0163	-0.1932																		1	1	1	1	1	1	1	1	1
CHEMBL3264852	CCCc1cc(=O)oc2cc(N(C)C)c3c(c12)OC(C)(C)C=C3	7d	'='	6381.62	0.345	-1	Mtb (MC2 6220_NRF)	0.122	Spectrophotometric assay (OD580-OD600)	0.28	Training	-0.0117	-0.175	-1.034	-0.6754	0.425	-0.0358	-0.3501	-0.1009	-0.0952	-0.1478	0.8087	-0.1904																		1	1	1	1	1	1	1	1	1
CHEMBL44884	CC[C@@H](CO)NCCN[C@@H](CC)CO	7d	'='	7000	0.345	-1	Mtb (H37Rv_ATCC 27294)	0.15	AlamarBlue/Resazurin/MABA method	0.525	Training	-0.0117	-0.175	-0.8848	-0.6754	0.0369	-0.7429	-0.4311	-0.438	-0.6447	-0.5217	-0.4825	-1.7665																		1	1	1	1	1	1	1	1	1
CHEMBL2147749	CCOC(=O)c1coc(-c2ccccc2)n1	7d	'='	7500	0.345	-1	Mtb (H37Rv_ATCC 27294)	0.15	AlamarBlue/Resazurin/MABA method	0.525	Training	-0.0117	-0.175	-1.0357	-0.6754	-0.1019	-0.1734	-0.7673	-0.438	-0.6447	-0.5217	-0.8124	-0.8413																		1	1	1	1	1	1	1	1	1
CHEMBL3741259	C[C@]1(COc2ccc(S(=O)(=O)N3CCN(C(=O)c4ccccc4)CC3)cc2)Cn2cc([N+](=O)[O-])nc2O1	7d	'='	7582.08	0.345	-1	Mtb (H37Rv_ATCC 27294)	0.15	AlamarBlue/Resazurin/MABA method	0.525	Test	-0.0117	-0.175	0.7878	2.088	-0.1019	0.2063	0.8335	-0.438	-0.6447	-0.5217	-0.7806	-0.1588																		1	1	1	1	1	1	1	1	1
CHEMBL2029363	COc1ccc(/C=C/C(=O)c2cccc(I)c2)cc1	7d	'='	7750	0.345	-1	Mtb (INH-R)	0.024	AlamarBlue/Resazurin/MABA method	0.525	Training	-0.4845	1.7696	-0.8497	-0.6754	0.0112	0.0546	-0.339	-0.2664	2.7366	-0.5127	-0.7259	-0.0207																		1	1	1	1	1	1	1	1	1
CHEMBL3740998	CCOC(=O)N1CCN(S(=O)(=O)c2ccc(OC[C@@]3(C)Cn4cc([N+](=O)[O-])nc4O3)cc2)CC1	7d	'='	8072.49	0.345	-1	Mtb (H37Rv_ATCC 27294)	0.15	AlamarBlue/Resazurin/MABA method	0.525	Test	-0.0117	-0.175	0.7882	2.088	0.0369	-0.1734	0.8262	-0.438	-0.6447	-0.5217	-0.5767	-0.7613																		1	1	1	1	1	1	1	1	1
CHEMBL4446673	COc1ccc(CC(=O)N[C@@H]2C(=O)N3C(c4nc(C)no4)=C(C)CS[C@H]23)cc1	7d	'='	8115.67	0.345	-1	Mtb (MC2 6220_NRF)	0.122	Spectrophotometric assay (OD580-OD600)	0.28	Training	-0.0117	-0.175	-0.634	0.0225	0.1362	0.078	-0.2083	-0.1009	-0.0952	-0.1478	0.139	-0.0681																		1	1	1	1	1	1	1	1	1
CHEMBL2029363	COc1ccc(/C=C/C(=O)c2cccc(I)c2)cc1	7d	'='	8310	0.345	-1	Mtb (RMP-R)	0.014	AlamarBlue/Resazurin/MABA method	0.525	Training	-0.4845	1.7696	-0.8497	-0.6754	0.0248	0.0292	-0.3661	-0.2664	2.7366	-0.5127	-0.7259	-0.0207																		1	1	1	1	1	1	1	1	1
CHEMBL4473593	COC(=O)C1=C(C)CS[C@@H]2[C@H](NC(=O)CCc3ccc(OC)cc3)C(=O)N12	7d	'='	8400.35	0.345	-1	Mtb (MC2 6220_NRF)	0.122	Spectrophotometric assay (OD580-OD600)	0.28	Training	-0.0117	-0.175	-0.7309	-0.6754	0.1753	-0.0358	-0.2574	-0.1009	-0.0952	-0.1478	0.261	-0.2171																		1	1	1	1	1	1	1	1	1
CHEMBL4100839	O=C(/C=C/c1ccc(Cl)s1)c1ccc(-n2ccnc2)cc1	7d	'='	8890	0.345	-1	Mtb (RMP-R)	0.014	AlamarBlue/Resazurin/MABA method	0.525	Training	0.0858	0.8591	-0.7425	-0.6754	-0.0298	0.0482	-0.3443	0.7686	-0.1952	-0.4532	-1.0163	-0.311																		1	1	1	1	1	1	1	1	1
CHEMBL4100839	O=C(/C=C/c1ccc(Cl)s1)c1ccc(-n2ccnc2)cc1	7d	'='	9030	0.345	-1	Mtb (INH-R)	0.024	AlamarBlue/Resazurin/MABA method	0.525	Training	0.0858	0.8591	-0.7425	-0.6754	-0.061	0.0797	-0.3102	0.7686	-0.1952	-0.4532	-1.0163	-0.311																		1	1	1	1	1	1	1	1	1
CHEMBL1950387	COc1ccc(/C=C/C(=O)c2cccc(Br)c2)cc1	7d	'='	9280	0.345	-1	Mtb (RMP-R)	0.014	AlamarBlue/Resazurin/MABA method	0.525	Training	-0.5078	0.9377	-0.7534	-0.6754	0.0248	0.0292	-0.3616	0.7532	1.0277	-0.5041	-0.7259	-0.2181																		1	1	1	1	1	1	1	1	1
CHEMBL1951798	Cc1ccn2c(C(=O)NCc3ccc(Cl)c(Cl)c3)c(C)nc2c1	7d	'='	9300	0.345	-1	Mtb (H37Rv_ATCC 27294)	0.15	AlamarBlue/Resazurin/MABA method	0.525	Training	-0.1299	1.6234	-0.3928	-0.6754	0.0369	0.0797	-0.6368	2.257	0.6404	-0.3999	-0.7631	-0.1633																		1	1	1	1	1	1	1	1	1
CHEMBL172	O[C@@H](c1cc(C(F)(F)F)nc2c(C(F)(F)F)cccc12)[C@H]1CCCCN1	7d	'='	10000	0.345	-1	Mtb (H37Rv_ATCC 27294)	0.15	AlamarBlue/Resazurin/MABA method	0.525	Training	0.9202	1.6041	-0.9355	-0.4016	-0.2406	-0.1734	-0.6256	0.5252	0.7017	4.6156	-1.0163	-0.7175																		1	1	1	1	1	1	1	1	1
CHEMBL4474866	CCOC(=O)c1c(C)oc2nc(N3CCCC3)ccc12	7d	'='	10500	0.345	-1	Mtb (H37Rv_ATCC 27294)	0.15	AlamarBlue/Resazurin/MABA method	0.525	Training	-0.0117	-0.175	-1.0356	-0.4016	0.0369	-0.2999	-0.7665	-0.438	-0.6447	-0.5217	-0.7138	-0.9856																		1	1	1	1	1	1	1	1	1
CHEMBL2147664	O=C(Nc1ccccc1)c1coc(-c2ccccc2)n1	7d	'='	11000	0.345	-1	Mtb (H37Rv_ATCC 27294)	0.15	AlamarBlue/Resazurin/MABA method	0.525	Test	-0.0117	-0.175	-0.9452	-0.6754	-0.2406	0.2063	-0.7085	-0.438	-0.6447	-0.5217	-1.0163	-0.2484																		1	1	1	1	1	1	1	1	1
CHEMBL44884	CC[C@@H](CO)NCCN[C@@H](CC)CO	7d	'='	12500	0.345	-1	Mtb (H37Rv_ATCC 27294)	0.15	Broth dilution method	0.052	Training	-0.0117	-0.175	-0.8848	-0.6754	0.0369	-0.7429	-0.4311	0.002	-0.0058	-0.0227	-0.0203	-0.3092																		1	1	1	1	1	1	1	1	1
CHEMBL4548995	CC1=C(C(=O)O/N=C(\C)N)N2C(=O)[C@@H](NC(=O)COc3ccccc3)[C@H]2SC1	7d	'='	13846	0.345	-1	Mtb (MC2 6220_NRF)	0.122	Spectrophotometric assay (OD580-OD600)	0.28	Training	-0.0117	-0.175	-0.6338	-0.2054	-0.0277	-0.0358	-0.2008	-0.1009	-0.0952	-0.1478	-0.0646	-0.2445																		1	1	1	1	1	1	1	1	1
CHEMBL2147662	O=C(NC1CCCCC1)c1coc(-c2ccccc2)n1	7d	'='	14000	0.345	-1	Mtb (H37Rv_ATCC 27294)	0.15	AlamarBlue/Resazurin/MABA method	0.525	Training	-0.0117	-0.175	-0.9452	-0.6754	-0.2406	-0.1734	-0.6594	-0.438	-0.6447	-0.5217	-1.0163	-0.8447																		1	1	1	1	1	1	1	1	1
CHEMBL2147670	CCCCCCNC(=O)c1csc(-c2ccccc2)n1	7d	'='	14000	0.345	-1	Mtb (H37Rv_ATCC 27294)	0.15	AlamarBlue/Resazurin/MABA method	0.525	Test	-0.0117	-0.175	-0.8244	-0.6754	-0.1019	-0.1734	-0.6391	-0.438	-0.6447	-0.5217	-0.709	-0.8006																		1	1	1	1	1	1	1	1	1
CHEMBL3739576	CC(C)(C)OC(=O)N1CCN(c2ccc(OC[C@@]3(C)Cn4cc([N+](=O)[O-])nc4O3)cc2)CC1	7d	'='	14515.8	0.345	-1	Mtb (H37Rv_ATCC 27294)	0.15	AlamarBlue/Resazurin/MABA method	0.525	Training	-0.0117	-0.175	0.6473	0.1347	0.3145	-0.1734	0.6169	-0.438	-0.6447	-0.5217	0.1451	-0.7906																		1	1	1	1	1	1	1	1	1
CHEMBL4085968	Ic1ccc(-c2nn(-c3ccccc3)cc2Cn2ccnc2)cc1	7d	'='	14662.4	0.345	-1	Mtb (H37Rv)	0.368	AlamarBlue/Resazurin/MABA method	0.525	Training	-0.6071	1.7144	-0.7546	-0.466	-1.1709	0.0628	-0.2172	-0.2997	2.7943	-0.5128	-1.0163	0.5545																		1	1	1	1	1	1	1	1	1
CHEMBL2147669	O=C(NC1CCCCC1)c1csc(-c2ccccc2)n1	7d	'='	15000	0.345	-1	Mtb (H37Rv_ATCC 27294)	0.15	AlamarBlue/Resazurin/MABA method	0.525	Training	-0.0117	-0.175	-0.8244	-0.6754	-0.2406	-0.1734	-0.6184	-0.438	-0.6447	-0.5217	-1.0163	-0.8019																		1	1	1	1	1	1	1	1	1
CHEMBL4564183	CC1=C(c2nc(C)no2)N2C(=O)[C@@H](NC(=O)OC(C)(C)C)[C@H]2SC1	7d	'='	15038.9	0.345	-1	Mtb (MC2 6220_NRF)	0.122	Spectrophotometric assay (OD580-OD600)	0.28	Test	-0.0117	-0.175	-0.6419	0.0225	0.3468	-0.2635	-0.2557	-0.1009	-0.0952	-0.1478	0.6024	-0.5374																		1	1	1	1	1	1	1	1	1
CHEMBL4536176	FC(F)(F)c1ccc2c(c1)nc(-c1ccccc1)n2CCCNc1ccnc2cc(Cl)ccc12	7d	'='	15800	0.345	-1	Mtb (H37Rv)	0.368	AlamarBlue/Resazurin/MABA method	0.525	Training	-0.133	1.413	-0.6626	-0.4016	-1.1709	0.4589	-0.1039	0.8634	0.5651	1.9889	-1.0163	0.6399																		1	1	1	1	1	1	1	1	1
CHEMBL2046463	CCOC(=O)c1cc(Cl)[n+]([O-])c2ccc(C)cc12	7d	'='	16296.6	0.345	-1	Mtb (H37Rv_ATCC 27294)	0.15	AlamarBlue/Resazurin/MABA method	0.525	Training	-0.3242	0.6963	0.1482	-0.1038	0.0369	-0.1734	-0.6434	-2.9127	-0.0882	-0.4438	-0.6745	-0.7234																		1	1	1	1	1	1	1	1	1
CHEMBL4078921	Brc1ccc(-c2nn(-c3ccccc3)cc2Cn2ccnc2)cc1	7d	'='	16479.5	0.345	-1	Mtb (H37Rv)	0.368	AlamarBlue/Resazurin/MABA method	0.525	Training	-0.6587	0.896	-0.6583	-0.466	-1.1709	0.0628	-0.1941	0.7122	1.0429	-0.5044	-1.0163	0.3554																		1	1	1	1	1	1	1	1	1
CHEMBL4075129	CC(C)=CCOc1cccc(NC(=O)Nc2ccccc2C)c1	7d	'='	16752.6	0.345	-1	Mtb (H37Rv_ATCC 27294)	0.15	AlamarBlue/Resazurin/MABA method	0.525	Test	-0.0117	-0.175	-0.8529	-0.6754	0.1757	0.0165	-0.6323	-0.438	-0.6447	-0.5217	-0.4	-0.5146																		1	1	1	1	1	1	1	1	1
CHEMBL4063775	CC(C)=CCOc1cccc(NC(=O)Nc2cccc([N+](=O)[O-])c2)c1	7d	'='	17576.2	0.345	-1	Mtb (H37Rv_ATCC 27294)	0.15	AlamarBlue/Resazurin/MABA method	0.525	Training	-0.0117	-0.175	0.6401	0.1347	0.0369	0.0165	0.5432	-0.438	-0.6447	-0.5217	-0.5293	-0.5055																		1	1	1	1	1	1	1	1	1
CHEMBL3264486	CCCc1cc(=O)oc2cc(OCCN3CCCCC3)c3c(c12)OC(C)(C)C=C3	7d	'='	17609.2	0.345	-1	Mtb (MC2 6220_NRF)	0.122	Spectrophotometric assay (OD580-OD600)	0.28	Training	-0.0117	-0.175	-1.0258	-0.6754	0.0972	-0.0358	-0.3345	-0.1009	-0.0952	-0.1478	0.2614	-0.199																		1	1	1	1	1	1	1	1	1
CHEMBL2147663	CCCCCCNC(=O)c1coc(-c2ccccc2)n1	7d	'='	18000	0.345	-1	Mtb (H37Rv_ATCC 27294)	0.15	AlamarBlue/Resazurin/MABA method	0.525	Training	-0.0117	-0.175	-0.9452	-0.6754	-0.1019	-0.1734	-0.6801	-0.438	-0.6447	-0.5217	-0.709	-0.8433																		1	1	1	1	1	1	1	1	1
CHEMBL2147667	CCCCCCNC(=O)[C@@H]1CSC(c2ccccc2)=N1	7d	'='	23000	0.345	-1	Mtb (H37Rv_ATCC 27294)	0.15	AlamarBlue/Resazurin/MABA method	0.525	Test	-0.0117	-0.175	-0.8244	-0.6754	-0.1019	-0.3632	-0.6287	-0.438	-0.6447	-0.5217	-0.709	-1.1523																		1	1	1	1	1	1	1	1	1
CHEMBL4587983	CCCCNc1ccc2c(C(=O)OCC)c(C(C)C)oc2n1	7d	'='	23200	0.345	-1	Mtb (H37Rv_ATCC 27294)	0.15	AlamarBlue/Resazurin/MABA method	0.525	Training	-0.0117	-0.175	-1.0008	-0.4016	0.3145	-0.2999	-0.7262	-0.438	-0.6447	-0.5217	0.0695	-0.9672																		1	1	1	1	1	1	1	1	1
CHEMBL3133777	O=C1NC(c2c[nH]c3ccc(Br)cc23)Nc2ccccc21	7d	'='	23400	0.345	-1	Mtb (H37Rv)	0.368	Broth dilution method	0.052	Training	-0.499	0.9777	-0.6011	-0.6754	-1.1709	-0.3333	-0.1482	0.3781	0.5114	-0.0172	-0.1888	0.2445																		1	1	1	1	1	1	1	1	1
CHEMBL4099686	CCCCOc1ccc(NC(=O)Nc2ccccc2C)cc1	7d	'='	23459.2	0.345	-1	Mtb (H37Rv_ATCC 27294)	0.15	AlamarBlue/Resazurin/MABA method	0.525	Training	-0.0117	-0.175	-0.8529	-0.6754	0.0369	0.0165	-0.6227	-0.438	-0.6447	-0.5217	-0.5797	-0.5128																		1	1	1	1	1	1	1	1	1
CHEMBL771	N[C@@H]1CONC1=O	7d	'='	25000	0.345	-1	Mtb (H37Rv_ATCC 27294)	0.15	Broth dilution method	0.052	Test	-0.0117	-0.175	-0.8414	-0.1264	-0.2406	-0.7429	-0.5337	0.002	-0.0058	-0.0227	-0.1888	-0.3092																		1	1	1	1	1	1	1	1	1
CHEMBL4207604	COc1cc(CN2CCN(Cc3cc(OC)cc(OC)c3)C(Cn3ccnc3)C2)cc(OC)c1	7d	'='	26790.7	0.345	-1	Mtb (H37Rv)	0.368	AlamarBlue/Resazurin/MABA method	0.525	Training	-0.0117	-0.175	-0.9126	-0.6754	-0.0301	-0.2343	-0.1219	-0.438	-0.6447	-0.5217	0.1452	-0.0557																		1	1	1	1	1	1	1	1	1
CHEMBL4073556	CC(C)=CCOc1cccc(NC(=O)Nc2cccc(C#N)c2)c1	7d	'='	28626.5	0.345	-1	Mtb (H37Rv_ATCC 27294)	0.15	AlamarBlue/Resazurin/MABA method	0.525	Training	-0.0117	-0.175	-0.8465	-0.6754	0.0369	0.0165	-0.6177	-0.438	-0.6447	-0.5217	-0.5293	-0.5354																		1	1	1	1	1	1	1	1	1
CHEMBL2147660	CCCCCCNC(=O)[C@@H]1COC(c2ccc(OC(F)(F)F)cc2)=N1	7d	'='	31000	0.345	-1	Mtb (H37Rv_ATCC 27294)	0.15	AlamarBlue/Resazurin/MABA method	0.525	Training	2.9775	0.3587	-0.8958	-0.6754	-0.1019	-0.3632	-0.6388	1.3988	-0.0187	2.093	-0.709	-1.1469																		1	1	1	1	1	1	1	1	1
CHEMBL4444771	Cc1ccc2c(c1)nc(-c1ccccc1)n2CCCNc1ccnc2cc(Cl)ccc12	7d	'='	32700	0.345	-1	Mtb (H37Rv)	0.368	AlamarBlue/Resazurin/MABA method	0.525	Test	-0.5637	0.6077	-0.6736	-0.4016	-0.9537	0.4589	-0.1189	0.2024	-0.1073	-0.4604	-0.8784	0.601																		1	1	1	1	1	1	1	1	1
CHEMBL4550888	CCOC(=O)c1c(C(C)C)oc2nc(N3CCCC3)ccc12	7d	'='	32800	0.345	-1	Mtb (H37Rv_ATCC 27294)	0.15	AlamarBlue/Resazurin/MABA method	0.525	Training	-0.0117	-0.175	-1.0356	-0.4016	0.1757	-0.2999	-0.7641	-0.438	-0.6447	-0.5217	-0.2379	-0.9673																		1	1	1	1	1	1	1	1	1
CHEMBL4066519	CC(C)=CCOc1cccc(NC(=O)Nc2ccc(C)cc2)c1	7d	'='	33827.3	0.345	-1	Mtb (H37Rv_ATCC 27294)	0.15	AlamarBlue/Resazurin/MABA method	0.525	Training	-0.0117	-0.175	-0.8529	-0.6754	0.1757	0.0165	-0.6229	-0.438	-0.6447	-0.5217	-0.3909	-0.5173																		1	1	1	1	1	1	1	1	1
CHEMBL4474452	COC(=O)C1=C(C)CS[C@@H]2[C@H](NC(=O)[C@H](NC(=O)OC(C)(C)C)c3ccccc3)C(=O)N12	7d	'='	35771.5	0.345	-1	Mtb (MC2 6220_NRF)	0.122	Spectrophotometric assay (OD580-OD600)	0.28	Training	-0.0117	-0.175	-0.6478	-0.6754	0.3859	-0.0358	-0.2645	-0.1009	-0.0952	-0.1478	0.7244	-0.2587																		1	1	1	1	1	1	1	1	1
CHEMBL2048368	CCOC(=O)c1cc(Cl)[n+]([O-])c2ccccc12	7d	'='	36555.8	0.345	-1	Mtb (H37Rv_ATCC 27294)	0.15	AlamarBlue/Resazurin/MABA method	0.525	Test	-0.3242	0.6917	0.1482	-0.1038	-0.1019	-0.1734	-0.6434	-2.9127	-0.0874	-0.4438	-0.8124	-0.7463																		1	1	1	1	1	1	1	1	1
CHEMBL771	N[C@@H]1CONC1=O	7d	'='	37100	0.345	-1	Mtb (H37Rv_ATCC 27294)	0.15	AlamarBlue/Resazurin/MABA method	0.525	Training	-0.0117	-0.175	-0.8414	-0.1264	-0.2406	-0.7429	-0.5337	-0.438	-0.6447	-0.5217	-1.0163	-1.7665																		1	1	1	1	1	1	1	1	1
CHEMBL4098068	Clc1ccc(-c2nn(-c3ccccc3)cc2Cn2ccnc2)cc1	7d	'='	37334.6	0.345	-1	Mtb (H37Rv)	0.368	AlamarBlue/Resazurin/MABA method	0.525	Training	-0.6373	0.5702	-0.7084	-0.466	-1.1709	0.0628	-0.2066	0.1666	-0.0964	-0.461	-1.0163	0.1671																		1	1	1	1	1	1	1	1	1
CHEMBL4548998	Clc1ccc2c(NCCCn3c(-c4ccccc4)nc4ccccc43)ccnc2c1	7d	'='	38800	0.345	-1	Mtb (H37Rv)	0.368	AlamarBlue/Resazurin/MABA method	0.525	Training	-0.5637	0.6077	-0.6736	-0.4016	-1.1709	0.4589	-0.1191	0.2024	-0.1073	-0.4604	-1.0163	0.5778																		1	1	1	1	1	1	1	1	1
CHEMBL2147754	CCOC(=O)c1csc(-c2cccc(Cl)c2Cl)n1	7d	'='	39000	0.345	-1	Mtb (H37Rv_ATCC 27294)	0.15	AlamarBlue/Resazurin/MABA method	0.525	Test	0.0757	1.967	-0.4529	-0.6754	-0.1019	-0.1734	-0.664	3.8222	0.6133	-0.397	-0.8124	-0.5592																		1	0	1	1	1	1	1	0	1
CHEMBL4444959	CCCOC(=O)C1=C(C)CS[C@@H]2[C@H](NC(=O)[C@H](N)c3ccccc3)C(=O)N12	7d	'='	39694	0.345	-1	Mtb (MC2 6220_NRF)	0.122	Spectrophotometric assay (OD580-OD600)	0.28	Training	-0.0117	-0.175	-0.6369	-0.6754	-0.0277	-0.0358	-0.2486	-0.1009	-0.0952	-0.1478	0.0858	-0.2496																		1	1	1	1	1	1	1	1	1
CHEMBL4071828	Cc1ccc(-c2nn(-c3ccccc3)cc2Cn2ccnc2)cc1	7d	'='	39759.5	0.345	-1	Mtb (H37Rv)	0.368	AlamarBlue/Resazurin/MABA method	0.525	Training	-0.0117	-0.175	-0.9394	-0.466	-0.9537	0.0628	-0.2204	-0.438	-0.6447	-0.5217	-0.8779	0.0677																		1	1	1	1	1	1	1	1	1
CHEMBL2147647	O=C(NCc1ccccc1)c1coc(-c2ccccc2)n1	7d	'>'	40000	0.345	-1	Mtb (H37Rv_ATCC 27294)	0.15	AlamarBlue/Resazurin/MABA method	0.525	Training	-0.0117	-0.175	-0.9452	-0.6754	-0.2406	0.2063	-0.7213	-0.438	-0.6447	-0.5217	-1.0163	-0.24																		1	1	1	1	1	1	1	1	1
CHEMBL2048369	CCOC(=O)c1cc(Cl)[n+]([O-])c2ccc(F)cc12	7d	'='	40421.3	0.345	-1	Mtb (H37Rv_ATCC 27294)	0.15	AlamarBlue/Resazurin/MABA method	0.525	Test	-0.6279	1.056	0.1923	-0.1038	-0.1019	-0.1734	-0.6546	-3.6786	0.1589	0.5345	-0.8124	-0.6941																		1	1	1	1	1	1	1	1	1
CHEMBL415506	CCOC(=O)c1c(-c2ccccc2)nc2ccc(C)cn12	7d	'='	41000	0.345	-1	Mtb (H37Rv_ATCC 27294)	0.15	AlamarBlue/Resazurin/MABA method	0.525	Training	-0.0117	-0.175	-0.9452	-0.6754	0.0369	0.0797	-0.7179	-0.438	-0.6447	-0.5217	-0.655	-0.4332																		1	1	1	1	1	1	1	1	1
CHEMBL4075342	c1ccc(-c2nn(-c3ccccc3)cc2Cn2ccnc2)cc1	7d	'='	41615.3	0.345	-1	Mtb (H37Rv)	0.368	AlamarBlue/Resazurin/MABA method	0.525	Training	-0.0117	-0.175	-0.9394	-0.466	-1.1709	0.0628	-0.2204	-0.438	-0.6447	-0.5217	-1.0163	0.0453																		1	1	1	1	1	1	1	1	1
CHEMBL2147666	O=C(NC1CCCCC1)[C@@H]1CSC(c2ccccc2)=N1	7d	'='	46000	0.345	-1	Mtb (H37Rv_ATCC 27294)	0.15	AlamarBlue/Resazurin/MABA method	0.525	Training	-0.0117	-0.175	-0.8244	-0.6754	-0.2406	-0.3632	-0.6091	-0.438	-0.6447	-0.5217	-1.0163	-1.1523																		1	1	1	1	1	1	1	1	1
CHEMBL3264827	CCCc1cc(=O)oc2cc(OC3CCN(C(=O)Nc4ccc(F)cc4)CC3)c3c(c12)OC(C)(C)C=C3	7d	'>'	47377.5	0.345	-1	Mtb (MC2 6220_RF)	0.062	Spectrophotometric assay (OD580-OD600)	0.28	Test	-0.3801	0.1246	-0.7999	-0.6754	0.1285	0.1459	-0.6746	-0.6727	0.0942	0.5637	0.2614	0.2687																		1	1	1	1	1	1	1	1	1
CHEMBL3264874	CCCc1cc(=O)oc2c1c(O)cc1oc([N+](=O)[O-])cc12	7d	'>'	48402.7	0.345	-1	Mtb (MC2 6220_RF)	0.062	Spectrophotometric assay (OD580-OD600)	0.28	Training	-0.0117	-0.175	0.459	0.1347	-0.0493	-0.0162	-0.0203	-0.1009	-0.0952	-0.1478	-0.0783	-0.0288																		1	1	1	1	1	1	1	1	1
CHEMBL4091696	CC(C)=CCOc1cccc(NC(=O)Nc2cccc(C(=O)O)c2)c1	7d	'='	48475.2	0.345	-1	Mtb (H37Rv_ATCC 27294)	0.15	AlamarBlue/Resazurin/MABA method	0.525	Training	-0.0117	-0.175	-0.8526	-0.6754	0.0369	0.0165	-0.6231	-0.438	-0.6447	-0.5217	-0.5293	-0.5104																		1	1	1	1	1	1	1	1	1
CHEMBL3264489	CCCc1cc(=O)oc2cc(OC(C)C)c3c(c12)OC(C)(C)C=C3	7d	'>'	48719.6	0.345	-1	Mtb (MC2 6220_RF)	0.062	Spectrophotometric assay (OD580-OD600)	0.28	Training	-0.0117	-0.175	-1.0258	-0.6754	0.3062	-0.0973	-0.7644	-0.1009	-0.0952	-0.1478	0.6778	-0.2024																		1	1	1	1	1	1	1	1	1
CHEMBL3264480	CCCc1cc(=O)oc2c(C(=O)CC)c(N(C)C)c3c(c12)OC(C)(C)C=C3	7d	'>'	48719.8	0.345	-1	Mtb (MC2 6220_RF)	0.062	Spectrophotometric assay (OD580-OD600)	0.28	Test	-0.0117	-0.175	-1.0338	-0.6754	0.4508	-0.0973	-0.7937	-0.1009	-0.0952	-0.1478	0.9733	-0.1704																		1	1	1	1	1	1	1	1	1
CHEMBL3264851	CCCc1cc(=O)oc2cc(N3CCC(O)CC3)c3c(c12)OC(C)(C)C=C3	7d	'>'	48719.8	0.345	-1	Mtb (MC2 6220_RF)	0.062	Spectrophotometric assay (OD580-OD600)	0.28	Training	-0.0117	-0.175	-0.9899	-0.6754	0.1285	-0.0973	-0.7408	-0.1009	-0.0952	-0.1478	0.2614	-0.2051																		1	1	1	1	1	1	1	1	1
CHEMBL3264484	CCCc1cc(=O)oc2cc(OC(C)=O)c3c(c12)OC(C)(C)C=C3	7d	'>'	48727	0.345	-1	Mtb (MC2 6220_RF)	0.062	Spectrophotometric assay (OD580-OD600)	0.28	Training	-0.0117	-0.175	-1.0336	-0.6754	0.2174	-0.0973	-0.7953	-0.1009	-0.0952	-0.1478	0.3373	-0.2087																		1	1	1	1	1	1	1	1	1
CHEMBL3264860	CCCc1cc(=O)oc2cc(NC(=O)c3ccccc3)c3c(c12)OC(C)(C)C=C3	7d	'>'	48786.8	0.345	-1	Mtb (MC2 6220_RF)	0.062	Spectrophotometric assay (OD580-OD600)	0.28	Training	-0.0117	-0.175	-0.9431	-0.6754	0.1285	0.1459	-0.7718	-0.1009	-0.0952	-0.1478	0.2614	0.2267																		1	1	1	1	1	1	1	1	1
CHEMBL3264825	CCCc1cc(=O)oc2cc(OC3CCCCC3)c3c(c12)OC(C)(C)C=C3	7d	'>'	48850.7	0.345	-1	Mtb (MC2 6220_RF)	0.062	Spectrophotometric assay (OD580-OD600)	0.28	Test	-0.0117	-0.175	-1.0258	-0.6754	0.1285	-0.0973	-0.779	-0.1009	-0.0952	-0.1478	0.2614	-0.2053																		1	1	1	1	1	1	1	1	1
CHEMBL3264843	CCCc1cc(=O)oc2cc(NC(C)=O)c3c(c12)OC(C)(C)C=C3	7d	'>'	48872.9	0.345	-1	Mtb (MC2 6220_RF)	0.062	Spectrophotometric assay (OD580-OD600)	0.28	Training	-0.0117	-0.175	-0.9431	-0.6754	0.2174	-0.0973	-0.7322	-0.1009	-0.0952	-0.1478	0.357	-0.2123																		1	1	1	1	1	1	1	1	1
CHEMBL3264493	CCCc1cc(=O)oc2cc(C#Cc3ccc(F)cc3)c3c(c12)OC(C)(C)C=C3	7d	'>'	48913.6	0.345	-1	Mtb (MC2 6220_RF)	0.062	Spectrophotometric assay (OD580-OD600)	0.28	Training	-0.3789	0.1282	-0.9899	-0.6754	0.1285	0.1459	-0.8032	-0.6727	0.0892	0.5623	0.2614	0.2373																		1	1	1	1	1	1	1	1	1
CHEMBL3264481	CCCc1cc(=O)oc2c(C(=O)CC)c(N3CCSCC3)c3c(c12)OC(C)(C)C=C3	7d	'>'	49114.8	0.345	-1	Mtb (MC2 6220_RF)	0.062	Spectrophotometric assay (OD580-OD600)	0.28	Training	-0.0117	-0.175	-0.9127	-0.6754	0.2174	-0.0973	-0.8329	-0.1009	-0.0952	-0.1478	0.4262	-0.1851																		1	1	1	1	1	1	1	1	1
CHEMBL3264492	CCCc1cc(=O)oc2cc(OCC(=O)NCCc3ccccc3)c3c(c12)OC(C)(C)C=C3	7d	'>'	49158.7	0.345	-1	Mtb (MC2 6220_RF)	0.062	Spectrophotometric assay (OD580-OD600)	0.28	Test	-0.0117	-0.175	-0.9348	-0.6754	0.1285	0.1459	-0.7199	-0.1009	-0.0952	-0.1478	0.2614	0.2397																		1	1	1	1	1	1	1	1	1
CHEMBL3264482	CCCc1cc(=O)oc2c(C(=O)CC)c(N3CCN(c4ccccn4)CC3)c3c(c12)OC(C)(C)C=C3	7d	'>'	49220.7	0.345	-1	Mtb (MC2 6220_RF)	0.062	Spectrophotometric assay (OD580-OD600)	0.28	Training	-0.0117	-0.175	-1.0275	-0.4016	0.2174	0.1054	-0.797	-0.1009	-0.0952	-0.1478	0.4262	0.1929																		1	1	1	1	1	1	1	1	1
CHEMBL3264858	CCCc1cc(=O)oc2cc(N3CCN(C(=O)NCc4ccccc4)CC3)c3c(c12)OC(C)(C)C=C3	7d	'>'	49220.7	0.345	-1	Mtb (MC2 6220_RF)	0.062	Spectrophotometric assay (OD580-OD600)	0.28	Training	-0.0117	-0.175	-0.8522	-0.6754	0.1285	0.1459	-0.6823	-0.1009	-0.0952	-0.1478	0.2614	0.235																		1	1	1	1	1	1	1	1	1
CHEMBL3264483	CCCc1cc(=O)oc2c(C(=O)CC)c(N3CCN(c4ccncc4)CC3)c3c(c12)OC(C)(C)C=C3	7d	'>'	49220.7	0.345	-1	Mtb (MC2 6220_RF)	0.062	Spectrophotometric assay (OD580-OD600)	0.28	Training	-0.0117	-0.175	-1.0275	-0.4016	0.2174	0.1054	-0.8046	-0.1009	-0.0952	-0.1478	0.4262	0.1962																		1	1	1	1	1	1	1	1	1
CHEMBL3264898	CCCc1cc(=O)oc2c3c(cc(OCCN4CCOCC4)c12)O[C@H]([N+](=O)[O-])[C@H]3C(C)C	7d	'='	49272.1	0.345	-1	Mtb (MC2 6220_RF)	0.062	Spectrophotometric assay (OD580-OD600)	0.28	Test	-0.0117	-0.175	0.4755	0.1347	0.1285	-0.0973	-0.0069	-0.1009	-0.0952	-0.1478	0.38	-0.1936																		1	1	1	1	1	1	1	1	1
CHEMBL3264494	CCCc1cc(=O)oc2cc(C#CCO)c3c(c12)OC(C)(C)C=C3	7d	'>'	49324.9	0.345	-1	Mtb (MC2 6220_RF)	0.062	Spectrophotometric assay (OD580-OD600)	0.28	Training	-0.0117	-0.175	-0.9899	-0.6754	0.1285	-0.0973	-0.7878	-0.1009	-0.0952	-0.1478	0.2614	-0.2237																		1	1	1	1	1	1	1	1	1
CHEMBL3264828	CCCc1cc(=O)oc2cc(OCCCO)c3c(c12)OC(C)(C)C=C3	7d	'>'	49359.8	0.345	-1	Mtb (MC2 6220_RF)	0.062	Spectrophotometric assay (OD580-OD600)	0.28	Training	-0.0117	-0.175	-0.9817	-0.6754	0.1285	-0.0973	-0.7358	-0.1009	-0.0952	-0.1478	0.2614	-0.199																		1	1	1	1	1	1	1	1	1
CHEMBL3264830	CCCc1cc(=O)oc2cc(C#Cc3ccc(C)cc3)c3c(c12)OC(C)(C)C=C3	7d	'>'	49417.4	0.345	-1	Mtb (MC2 6220_RF)	0.062	Spectrophotometric assay (OD580-OD600)	0.28	Training	-0.0117	-0.175	-1.0341	-0.6754	0.2174	0.1459	-0.7959	-0.1009	-0.0952	-0.1478	0.3624	0.2157																		1	1	1	1	1	1	1	1	1
CHEMBL3264838	CCCc1cc(=O)oc2cc(N3CCN(C(=O)Nc4ccc(F)c(Cl)c4)CC3)c3c(c12)OC(C)(C)C=C3	7d	'>'	49428.7	0.345	-1	Mtb (MC2 6220_RF)	0.062	Spectrophotometric assay (OD580-OD600)	0.28	Test	-0.4109	1.0144	-0.5771	-0.6754	0.1285	0.1459	-0.668	0.555	0.5555	0.6021	0.2614	0.3573																		1	1	1	1	1	1	1	1	1
CHEMBL3264899	CCCc1cc(=O)oc2c1c(OCCN1CCOCC1)cc1oc([N+](=O)[O-])c(C(C)C)c12	7d	'>'	49496	0.345	-1	Mtb (MC2 6220_RF)	0.062	Spectrophotometric assay (OD580-OD600)	0.28	Training	-0.0117	-0.175	0.4755	0.1347	0.1285	-0.0162	-0.0198	-0.1009	-0.0952	-0.1478	0.321	-0.0017																		1	1	1	1	1	1	1	1	1
CHEMBL3264857	CCCc1cc(=O)oc2cc(N3CCN(C(=O)Nc4ccccc4Oc4ccccc4)CC3)c3c(c12)OC(C)(C)C=C3	7d	'>'	49498.8	0.345	-1	Mtb (MC2 6220_RF)	0.062	Spectrophotometric assay (OD580-OD600)	0.28	Training	-0.0117	-0.175	-0.844	-0.6754	0.1285	0.389	-0.6703	-0.1009	-0.0952	-0.1478	0.2614	0.6828																		1	1	1	1	1	1	1	1	1
CHEMBL3264824	CCCc1cc(=O)oc2cc(OCCN3CCCC3)c3c(c12)OC(C)(C)C=C3	7d	'='	49545	0.345	-1	Mtb (MC2 6220_RF)	0.062	Spectrophotometric assay (OD580-OD600)	0.28	Training	-0.0117	-0.175	-1.0258	-0.6754	0.1285	-0.0973	-0.785	-0.1009	-0.0952	-0.1478	0.2614	-0.199																		1	1	1	1	1	1	1	1	1
CHEMBL3264882	CCCc1cc(=O)oc2c1c1c(c3oc([N+](=O)[O-])cc32)C=CC(c2ccccc2)O1	7d	'='	49579.8	0.345	-1	Mtb (MC2 6220_RF)	0.062	Spectrophotometric assay (OD580-OD600)	0.28	Test	-0.0117	-0.175	0.4671	0.1347	-0.0493	0.2269	-0.0184	-0.1009	-0.0952	-0.1478	-0.0783	0.4019																		1	1	1	1	1	1	1	1	1
CHEMBL3264841	CCCc1cc(=O)oc2cc(N3CCN(C(=O)Nc4ccc(OC)cc4)CC3)c3c(c12)OC(C)(C)C=C3	7d	'>'	49642.6	0.345	-1	Mtb (MC2 6220_RF)	0.062	Spectrophotometric assay (OD580-OD600)	0.28	Training	-0.0117	-0.175	-0.844	-0.6754	0.2452	0.1459	-0.6684	-0.1009	-0.0952	-0.1478	0.4732	0.2676																		1	1	1	1	1	1	1	1	1
CHEMBL3264863	CCCc1cc(=O)oc2c3c(c4c(c12)OC(C)(C)C=C4)OC(O)C3=O	7d	'>'	49656.8	0.345	-1	Mtb (MC2 6220_RF)	0.062	Spectrophotometric assay (OD580-OD600)	0.28	Training	-0.0117	-0.175	-0.9815	-0.6754	0.1285	-0.0973	-0.7709	-0.1009	-0.0952	-0.1478	0.2614	-0.1896																		1	1	1	1	1	1	1	1	1
CHEMBL3264844	CCCc1cc(=O)oc2cc(NC(=O)Nc3ccc(F)cc3)c3c(c12)OC(C)(C)C=C3	7d	'>'	49708.8	0.345	-1	Mtb (MC2 6220_RF)	0.062	Spectrophotometric assay (OD580-OD600)	0.28	Training	-0.3801	0.1253	-0.8081	-0.6754	0.1285	0.1459	-0.7322	-0.6727	0.0943	0.5637	0.2614	0.2616																		1	1	1	1	1	1	1	1	1
CHEMBL3264490	CCCc1cc(=O)oc2cc(OC3CCN(C(=O)NCc4ccccc4)CC3)c3c(c12)OC(C)(C)C=C3	7d	'>'	49740.4	0.345	-1	Mtb (MC2 6220_RF)	0.062	Spectrophotometric assay (OD580-OD600)	0.28	Test	-0.0117	-0.175	-0.844	-0.6754	0.1285	0.1459	-0.6734	-0.1009	-0.0952	-0.1478	0.2614	0.2348																		1	1	1	1	1	1	1	1	1
CHEMBL3264834	CCCc1cc(=O)oc2cc(Nc3ccccc3)c3c(c12)OC(C)(C)C=C3	7d	'>'	49800.8	0.345	-1	Mtb (MC2 6220_RF)	0.062	Spectrophotometric assay (OD580-OD600)	0.28	Training	-0.0117	-0.175	-0.9992	-0.6754	0.1285	0.1459	-0.7768	-0.1009	-0.0952	-0.1478	0.2614	0.2204																		1	1	1	1	1	1	1	1	1
CHEMBL3264854	CCCc1cc(=O)oc2cc(N3CCN(C(=O)Nc4ccc(C(F)(F)F)cc4)CC3)c3c(c12)OC(C)(C)C=C3	7d	'>'	49855.1	0.345	-1	Mtb (MC2 6220_RF)	0.062	Spectrophotometric assay (OD580-OD600)	0.28	Training	0.4178	0.5675	-0.8412	-0.6754	0.1285	0.1459	-0.67	0.3794	0.4015	1.6442	0.2614	0.2757																		1	1	1	1	1	1	1	1	1
CHEMBL3264488	CCCc1cc(=O)oc2cc(OCC3CC3)c3c(c12)OC(C)(C)C=C3	7d	'>'	49938.3	0.345	-1	Mtb (MC2 6220_RF)	0.062	Spectrophotometric assay (OD580-OD600)	0.28	Training	-0.0117	-0.175	-1.0258	-0.6754	0.1285	-0.0973	-0.7872	-0.1009	-0.0952	-0.1478	0.2614	-0.2007																		1	1	1	1	1	1	1	1	1
CHEMBL3264831	CCCc1cc(=O)oc2cc(C#Cc3ccc(OC)cc3)c3c(c12)OC(C)(C)C=C3	7d	'>'	49941.3	0.345	-1	Mtb (MC2 6220_RF)	0.062	Spectrophotometric assay (OD580-OD600)	0.28	Test	-0.0117	-0.175	-1.0258	-0.6754	0.2452	0.1459	-0.7881	-0.1009	-0.0952	-0.1478	0.4732	0.2359																		1	1	1	1	1	1	1	1	1
CHEMBL3264821	CCCc1cc(=O)oc2cc(OC)c3c(c12)OC(C)(C)C=C3	7d	'>'	49941.7	0.345	-1	Mtb (MC2 6220_RF)	0.062	Spectrophotometric assay (OD580-OD600)	0.28	Training	-0.0117	-0.175	-1.0258	-0.6754	0.2452	-0.0973	-0.7906	-0.1009	-0.0952	-0.1478	0.4731	-0.1853																		1	1	1	1	1	1	1	1	1
CHEMBL4227006	C[C@H](Oc1ccc(-c2cn(C)cn2)cc1)C(=O)Nc1nc(-c2ccc(Br)cc2)c[nH]1	7d	'>='	50000	0.345	-1	Mtb (H37Rv)	0.368	AlamarBlue/Resazurin/MABA method	0.525	Training	-0.6587	0.8825	-0.4683	-0.6754	-0.6685	0.0628	-0.0462	0.7122	1.0445	-0.5044	-0.621	0.3784																		1	1	1	1	1	1	1	1	1
CHEMBL4226792	COc1ccc(-c2c[nH]c(NC(=O)C(C)Oc3ccc(-c4cn(C)cn4)cc3)n2)cc1	7d	'>='	50000	0.345	-1	Mtb (H37Rv)	0.368	AlamarBlue/Resazurin/MABA method	0.525	Training	-0.0117	-0.175	-0.7412	-0.6754	-0.3833	0.0628	-0.0535	-0.438	-0.6447	-0.5217	-0.3306	0.1185																		1	1	1	1	1	1	1	1	1
CHEMBL4224817	CC(Oc1ccc(-c2cn(C)cn2)cc1)C(=O)Nc1nc(-c2ccccc2)c[nH]1	7d	'>='	50000	0.345	-1	Mtb (H37Rv)	0.368	AlamarBlue/Resazurin/MABA method	0.525	Test	-0.0117	-0.175	-0.7494	-0.6754	-0.6685	0.0628	-0.0725	-0.438	-0.6447	-0.5217	-0.621	0.0683																		1	1	1	1	1	1	1	1	1
CHEMBL4225214	CC(Oc1ccc(-c2cn(C)cn2)cc1)C(=O)Nc1ccccc1	7d	'>='	50000	0.345	-1	Mtb (H37Rv)	0.368	AlamarBlue/Resazurin/MABA method	0.525	Training	-0.0117	-0.175	-0.8465	-0.6754	-0.6685	-0.2343	-0.0959	-0.438	-0.6447	-0.5217	-0.621	-0.2276																		1	1	1	1	1	1	1	1	1
CHEMBL4226317	CC(Oc1ccc(-c2cn(C)cn2)cc1)C(=O)Nc1nc(-c2ccc(N3CCOCC3)cc2)c[nH]1	7d	'>='	50000	0.345	-1	Mtb (H37Rv)	0.368	AlamarBlue/Resazurin/MABA method	0.525	Training	-0.0117	-0.175	-0.7411	-0.6754	-0.6685	0.0628	-0.0193	-0.438	-0.6447	-0.5217	-0.621	0.0904																		1	1	1	1	1	1	1	1	1
CHEMBL4228427	CC(Oc1ccc(-c2cn(C)cn2)cc1)C(=O)Nc1nc(-c2ccc(Br)cc2)co1	7d	'>='	50000	0.345	-1	Mtb (H37Rv)	0.368	AlamarBlue/Resazurin/MABA method	0.525	Training	-0.6587	0.8804	-0.5588	-0.6754	-0.6685	0.0628	-0.1289	0.7122	1.0445	-0.5044	-0.621	0.3819																		1	1	1	1	1	1	1	1	1
CHEMBL4226067	CC(Oc1ccc(-c2cn(C)cn2)cc1)C(=O)Nc1ccc(I)cc1	7d	'>='	50000	0.345	-1	Mtb (H37Rv)	0.368	AlamarBlue/Resazurin/MABA method	0.525	Test	-0.6103	1.6795	-0.6618	-0.6754	-0.6685	-0.2343	-0.0927	-0.2997	2.8317	-0.5128	-0.621	0.2816																		1	1	1	1	1	1	1	1	0
CHEMBL4227645	CC(Oc1ccc(-c2cn(C)cn2)cc1)C(=O)Nc1nc(-c2ccc(I)cc2)c[nH]1	7d	'>='	50000	0.345	-1	Mtb (H37Rv)	0.368	AlamarBlue/Resazurin/MABA method	0.525	Training	-0.6071	1.6965	-0.5647	-0.6754	-0.6685	0.0628	-0.0694	-0.2997	2.7968	-0.5128	-0.621	0.5775																		1	1	1	1	1	1	1	1	1
CHEMBL4226587	CC(Oc1ccc(-c2cn(C)cn2)cc1)C(=O)Nc1nc(-c2ccc(Br)cc2)c[nH]1	7d	'>='	50000	0.345	-1	Mtb (H37Rv)	0.368	AlamarBlue/Resazurin/MABA method	0.525	Training	-0.6587	0.8825	-0.4683	-0.6754	-0.6685	0.0628	-0.0462	0.7122	1.0445	-0.5044	-0.621	0.3784																		1	1	1	1	1	1	1	1	1
CHEMBL3264839	CCCc1cc(=O)oc2cc(N3CCN(C(=O)NC4CCCCC4)CC3)c3c(c12)OC(C)(C)C=C3	7d	'>'	50039.6	0.345	-1	Mtb (MC2 6220_RF)	0.062	Spectrophotometric assay (OD580-OD600)	0.28	Training	-0.0117	-0.175	-0.8522	-0.6754	0.1285	-0.0973	-0.6438	-0.1009	-0.0952	-0.1478	0.2614	-0.2051																		1	1	1	1	1	1	1	1	1
CHEMBL3264823	CCCc1cc(=O)oc2cc(OCCN3CCOCC3)c3c(c12)OC(C)(C)C=C3	7d	'='	50063.8	0.345	-1	Mtb (MC2 6220_RF)	0.062	Spectrophotometric assay (OD580-OD600)	0.28	Test	-0.0117	-0.175	-1.0175	-0.6754	0.1285	-0.0973	-0.7617	-0.1009	-0.0952	-0.1478	0.2614	-0.199																		1	1	1	1	1	1	1	1	1
CHEMBL3264864	CCCc1cc(=O)oc2c(C(=O)N3CCOCC3)c(O)c3c(c12)OC(C)(C)C=C3	7d	'>'	50070.1	0.345	-1	Mtb (MC2 6220_RF)	0.062	Spectrophotometric assay (OD580-OD600)	0.28	Training	-0.0117	-0.175	-0.9348	-0.6754	0.1285	-0.0973	-0.6899	-0.1009	-0.0952	-0.1478	0.2614	-0.1769																		1	1	1	1	1	1	1	1	1
CHEMBL3264819	CCCc1cc(=O)oc2c(C(=O)CC)c(N3CCN(Cc4ccc(F)cc4)CC3)c3c(c12)OC(C)(C)C=C3	7d	'>'	50132.1	0.345	-1	Mtb (MC2 6220_RF)	0.062	Spectrophotometric assay (OD580-OD600)	0.28	Training	-0.3801	0.1244	-0.9896	-0.6754	0.2174	0.1459	-0.8037	-0.6727	0.0943	0.5637	0.4262	0.2904																		1	1	1	1	1	1	1	1	1
CHEMBL3264855	CCCc1cc(=O)oc2cc(N3CCN(C(=O)Nc4ccc(C#N)cc4)CC3)c3c(c12)OC(C)(C)C=C3	7d	'>'	50142.4	0.345	-1	Mtb (MC2 6220_RF)	0.062	Spectrophotometric assay (OD580-OD600)	0.28	Training	-0.0117	-0.175	-0.8459	-0.6754	0.1285	0.1459	-0.6726	-0.1009	-0.0952	-0.1478	0.2614	0.2335																		1	1	1	1	1	1	1	1	1
CHEMBL3264859	CCCc1cc(=O)oc2cc(N3CCN(C(=O)C(C)CC)CC3)c3c(c12)OC(C)(C)C=C3	7d	'>'	50163	0.345	-1	Mtb (MC2 6220_RF)	0.062	Spectrophotometric assay (OD580-OD600)	0.28	Test	-0.0117	-0.175	-0.943	-0.6754	0.3062	-0.0973	-0.7106	-0.1009	-0.0952	-0.1478	0.6156	-0.2051																		1	1	1	1	1	1	1	1	1
CHEMBL3264833	CCCc1cc(=O)oc2cc(C#CCOc3ccc(F)cc3)c3c(c12)OC(C)(C)C=C3	7d	'>'	50184	0.345	-1	Mtb (MC2 6220_RF)	0.062	Spectrophotometric assay (OD580-OD600)	0.28	Training	-0.3801	0.1175	-0.9817	-0.6754	0.1285	0.1459	-0.7977	-0.6727	0.0954	0.5637	0.2614	0.2622																		1	1	1	1	1	1	1	1	1
CHEMBL3264905	CCCc1cc(=O)oc2c3c(cc(OCCN4CCOCC4)c12)O[C@H]([N+](=O)[O-])[C@H]3C	7d	'>'	50185.2	0.345	-1	Mtb (MC2 6220_RF)	0.062	Spectrophotometric assay (OD580-OD600)	0.28	Training	-0.0117	-0.175	0.4755	0.1347	0.0396	-0.0973	-0.0037	-0.1009	-0.0952	-0.1478	0.0374	-0.1862																		1	1	1	1	1	1	1	1	1
CHEMBL3264862	CCCc1cc(=O)oc2c3c(c4c(c12)OC(C)(C)C=C4)OC(C)(OC(C)=O)C3=O	7d	'>'	50199.5	0.345	-1	Mtb (MC2 6220_RF)	0.062	Spectrophotometric assay (OD580-OD600)	0.28	Training	-0.0117	-0.175	-1.0251	-0.6754	0.3062	-0.0973	-0.7836	-0.1009	-0.0952	-0.1478	0.4249	-0.1952																		1	1	1	1	1	1	1	1	1
CHEMBL3264840	CCCc1cc(=O)oc2cc(N3CCN(C(=O)Nc4ccc(OC(F)(F)F)cc4)CC3)c3c(c12)OC(C)(C)C=C3	7d	'>'	50217.9	0.345	-1	Mtb (MC2 6220_RF)	0.062	Spectrophotometric assay (OD580-OD600)	0.28	Test	2.9775	0.3562	-0.8028	-0.6754	0.1285	0.1459	-0.6576	1.239	0.3619	1.7596	0.2614	0.2462																		1	1	1	1	1	1	1	1	1
CHEMBL3264486	CCCc1cc(=O)oc2cc(OCCN3CCCCC3)c3c(c12)OC(C)(C)C=C3	7d	'>'	50311.9	0.345	-1	Mtb (MC2 6220_RF)	0.062	Spectrophotometric assay (OD580-OD600)	0.28	Training	-0.0117	-0.175	-1.0258	-0.6754	0.1285	-0.0973	-0.785	-0.1009	-0.0952	-0.1478	0.2614	-0.199																		1	1	1	1	1	1	1	1	1
CHEMBL3264820	CCCc1cc(=O)oc2c(C(=O)CC)c(N3CCN(c4ccc(OC)cc4)CC3)c3c(c12)OC(C)(C)C=C3	7d	'>'	50325.2	0.345	-1	Mtb (MC2 6220_RF)	0.062	Spectrophotometric assay (OD580-OD600)	0.28	Training	-0.0117	-0.175	-1.0255	-0.6754	0.3341	0.1459	-0.7888	-0.1009	-0.0952	-0.1478	0.638	0.2956																		1	1	1	1	1	1	1	1	1
CHEMBL3264885	CCCC1CC(=O)Oc2c1c1c(c3oc([N+](=O)[O-])cc23)C=CC(C)(C)O1	7d	'>'	50369.4	0.345	-1	Mtb (MC2 6220_RF)	0.062	Spectrophotometric assay (OD580-OD600)	0.28	Training	-0.0117	-0.175	0.4671	0.1347	0.1285	-0.0162	0.0032	-0.1009	-0.0952	-0.1478	0.2647	-0.0296																		1	1	1	1	1	1	1	1	1
CHEMBL3264856	CCCc1cc(=O)oc2cc(N3CCN(C(=O)Nc4ccc(C(C)C)cc4)CC3)c3c(c12)OC(C)(C)C=C3	7d	'>'	50421.8	0.345	-1	Mtb (MC2 6220_RF)	0.062	Spectrophotometric assay (OD580-OD600)	0.28	Test	-0.0117	-0.175	-0.8522	-0.6754	0.3062	0.1459	-0.6762	-0.1009	-0.0952	-0.1478	0.6606	0.2572																		1	1	1	1	1	1	1	1	1
CHEMBL3264485	CCCc1cc(=O)oc2cc(OC(=O)/C=C/c3ccccc3)c3c(c12)OC(C)(C)C=C3	7d	'>'	50423.8	0.345	-1	Mtb (MC2 6220_RF)	0.062	Spectrophotometric assay (OD580-OD600)	0.28	Training	-0.0117	-0.175	-1.0336	-0.6754	0.1285	0.1459	-0.7961	-0.1009	-0.0952	-0.1478	0.2614	0.2206																		1	1	1	1	1	1	1	1	1
CHEMBL3264842	CCCCCCCNC(=O)N1CCN(c2cc3oc(=O)cc(CCC)c3c3c2C=CC(C)(C)O3)CC1	7d	'>'	50437.8	0.345	-1	Mtb (MC2 6220_RF)	0.062	Spectrophotometric assay (OD580-OD600)	0.28	Training	-0.0117	-0.175	-0.8522	-0.6754	0.2174	-0.0973	-0.6559	-0.1009	-0.0952	-0.1478	0.4856	-0.2051																		1	1	1	1	1	1	1	1	1
CHEMBL3264829	CCCc1cc(=O)oc2cc(OCCc3cccs3)c3c(c12)OC(C)(C)C=C3	7d	'>'	50440.1	0.345	-1	Mtb (MC2 6220_RF)	0.062	Spectrophotometric assay (OD580-OD600)	0.28	Training	-0.0117	-0.175	-0.9047	-0.6754	0.1285	0.0648	-0.8107	-0.1009	-0.0952	-0.1478	0.2614	0.1611																		1	1	1	1	1	1	1	1	1
CHEMBL3264892	Cc1cc(=O)oc2cc(NC(=O)c3ccc([N+](=O)[O-])o3)c3c(c12)OC(C)(C)C=C3	7d	'>'	50459.2	0.345	-1	Mtb (MC2 6220_RF)	0.062	Spectrophotometric assay (OD580-OD600)	0.28	Test	-0.0117	-0.175	0.5581	0.1347	0.1285	0.0648	0.0343	-0.1009	-0.0952	-0.1478	0.1451	0.1232																		1	1	1	1	1	1	1	1	1
CHEMBL3264491	CCCc1cc(=O)oc2cc(OCc3ccccc3)c3c(c12)OC(C)(C)C=C3	7d	'>'	50471.5	0.345	-1	Mtb (MC2 6220_RF)	0.062	Spectrophotometric assay (OD580-OD600)	0.28	Training	-0.0117	-0.175	-1.0258	-0.6754	0.1285	0.1459	-0.7915	-0.1009	-0.0952	-0.1478	0.2614	0.2397																		1	1	1	1	1	1	1	1	1
CHEMBL3264861	CCCc1cc(=O)oc2cc(NC(=O)Nc3cccc4ccccc34)c3c(c12)OC(C)(C)C=C3	7d	'>'	50601.7	0.345	-1	Mtb (MC2 6220_RF)	0.062	Spectrophotometric assay (OD580-OD600)	0.28	Training	-0.0117	-0.175	-0.8523	-0.6754	0.1285	0.308	-0.7309	-0.1009	-0.0952	-0.1478	0.2614	0.5103																		1	1	1	1	1	1	1	1	1
CHEMBL3264849	CCCc1cc(=O)oc2cc(NCc3ccccc3)c3c(c12)OC(C)(C)C=C3	7d	'='	50603.2	0.345	-1	Mtb (MC2 6220_RF)	0.062	Spectrophotometric assay (OD580-OD600)	0.28	Training	-0.0117	-0.175	-0.9992	-0.6754	0.1285	0.1459	-0.7827	-0.1009	-0.0952	-0.1478	0.2614	0.2338																		1	1	1	1	1	1	1	1	1
CHEMBL3264826	CCCc1cc(=O)oc2cc(OCC=C(C)C)c3c(c12)OC(C)(C)C=C3	7d	'>'	50782.9	0.345	-1	Mtb (MC2 6220_RF)	0.062	Spectrophotometric assay (OD580-OD600)	0.28	Test	-0.0117	-0.175	-1.0258	-0.6754	0.3062	-0.0973	-0.7893	-0.1009	-0.0952	-0.1478	0.6167	-0.2007																		1	1	1	1	1	1	1	1	1
CHEMBL3264850	CCCc1cc(=O)oc2cc(NCc3ccc(F)cc3)c3c(c12)OC(C)(C)C=C3	7d	'>'	50831.1	0.345	-1	Mtb (MC2 6220_RF)	0.062	Spectrophotometric assay (OD580-OD600)	0.28	Training	-0.3801	0.1251	-0.9551	-0.6754	0.1285	0.1459	-0.79	-0.6727	0.0942	0.5637	0.2614	0.2718																		1	1	1	1	1	1	1	1	1
CHEMBL3264835	CCCc1cc(=O)oc2cc(NCc3cccc(F)c3)c3c(c12)OC(C)(C)C=C3	7d	'>'	50831.1	0.345	-1	Mtb (MC2 6220_RF)	0.062	Spectrophotometric assay (OD580-OD600)	0.28	Training	-0.3204	0.1531	-0.9551	-0.6754	0.1285	0.1459	-0.7899	-0.6615	0.0949	0.5749	0.2614	0.2723																		1	1	1	1	1	1	1	1	1
CHEMBL3264837	CCCc1cc(=O)oc2cc(N3CCN(C(=O)Nc4ccc(F)cc4)CC3)c3c(c12)OC(C)(C)C=C3	7d	'>'	50858.5	0.345	-1	Mtb (MC2 6220_RF)	0.062	Spectrophotometric assay (OD580-OD600)	0.28	Training	-0.3801	0.1249	-0.8081	-0.6754	0.1285	0.1459	-0.6835	-0.6727	0.0942	0.5637	0.2614	0.2689																		1	1	1	1	1	1	1	1	1
CHEMBL3264881	CCCc1c(F)c(=O)oc2c1c1c(c3oc([N+](=O)[O-])cc32)C=CC(C)(C)O1	7d	'='	50891.9	0.345	-1	Mtb (MC2 6220_RF)	0.062	Spectrophotometric assay (OD580-OD600)	0.28	Test	-0.4581	0.3461	0.5113	0.1347	0.1285	-0.0162	0.01	0.4579	0.1155	0.6399	0.2614	-0.0386																		1	1	1	1	1	1	1	1	1
CHEMBL3264878	Cc1cc(=O)oc2cc(-c3ccc([N+](=O)[O-])o3)c3c(c12)OC(C)(C)C=C3	7d	'>'	50943.9	0.345	-1	Mtb (MC2 6220_RF)	0.062	Spectrophotometric assay (OD580-OD600)	0.28	Training	-0.0117	-0.175	0.4671	0.1347	0.1285	0.0648	0.0062	-0.1009	-0.0952	-0.1478	0.1451	0.1072																		1	1	1	1	1	1	1	1	1
CHEMBL3264495	CCCc1cc(=O)oc2c(C(=O)CC)c(N3CCOCC3)c3c(c12)OC(C)(C)C=C3	7d	'>'	51032.8	0.345	-1	Mtb (MC2 6220_RF)	0.062	Spectrophotometric assay (OD580-OD600)	0.28	Training	-0.0117	-0.175	-1.0256	-0.6754	0.2174	-0.0973	-0.7715	-0.1009	-0.0952	-0.1478	0.4262	-0.1851																		1	1	1	1	1	1	1	1	1
CHEMBL3264852	CCCc1cc(=O)oc2cc(N(C)C)c3c(c12)OC(C)(C)C=C3	7d	'>'	51053	0.345	-1	Mtb (MC2 6220_RF)	0.062	Spectrophotometric assay (OD580-OD600)	0.28	Training	-0.0117	-0.175	-1.034	-0.6754	0.3619	-0.0973	-0.7961	-0.1009	-0.0952	-0.1478	0.8087	-0.1904																		1	1	1	1	1	1	1	1	1
CHEMBL3264845	CCCc1cc(=O)oc2cc(NC(=O)c3cnccn3)c3c(c12)OC(C)(C)C=C3	7d	'>'	51094.7	0.345	-1	Mtb (MC2 6220_RF)	0.062	Spectrophotometric assay (OD580-OD600)	0.28	Test	-0.0117	-0.175	-0.9305	-0.1277	0.1285	0.0648	-0.7787	-0.1009	-0.0952	-0.1478	0.2614	0.1016																		1	1	1	1	1	1	1	1	1
CHEMBL3264836	CCCc1cc(=O)oc2cc(N3CCSCC3)c3c(c12)OC(C)(C)C=C3	7d	'>'	51144	0.345	-1	Mtb (MC2 6220_RF)	0.062	Spectrophotometric assay (OD580-OD600)	0.28	Training	-0.0117	-0.175	-0.9129	-0.6754	0.1285	-0.0973	-0.8353	-0.1009	-0.0952	-0.1478	0.2614	-0.2051																		1	1	1	1	1	1	1	1	1
CHEMBL3264832	CCCc1cc(=O)oc2cc(C#Cc3ccccn3)c3c(c12)OC(C)(C)C=C3	7d	'>'	51152.3	0.345	-1	Mtb (MC2 6220_RF)	0.062	Spectrophotometric assay (OD580-OD600)	0.28	Training	-0.0117	-0.175	-1.0278	-0.4016	0.1285	0.1054	-0.7985	-0.1009	-0.0952	-0.1478	0.2614	0.1371																		1	1	1	1	1	1	1	1	1
CHEMBL3264822	CCCc1cc(=O)oc2cc(OC(=O)c3ccccc3)c3c(c12)OC(C)(C)C=C3	7d	'>'	51224.3	0.345	-1	Mtb (MC2 6220_RF)	0.062	Spectrophotometric assay (OD580-OD600)	0.28	Training	-0.0117	-0.175	-1.0336	-0.6754	0.1285	0.1459	-0.7963	-0.1009	-0.0952	-0.1478	0.2614	0.2314																		1	1	1	1	1	1	1	1	1
CHEMBL3264847	CCCc1cc(=O)oc2c(C(=O)O)c(O)c3c(c12)OC(C)(C)C=C3	7d	'>'	51462.1	0.345	-1	Mtb (MC2 6220_RF)	0.062	Spectrophotometric assay (OD580-OD600)	0.28	Test	-0.0117	-0.175	-1.0338	-0.6754	0.1285	-0.0973	-0.7953	-0.1009	-0.0952	-0.1478	0.2614	-0.1677																		1	1	1	1	1	1	1	1	1
CHEMBL1468936	CCOC(=O)c1c(-c2ccccc2)nc2cc(C)ccn12	7d	'='	55100	0.345	-1	Mtb (H37Rv_ATCC 27294)	0.15	AlamarBlue/Resazurin/MABA method	0.525	Training	-0.0117	-0.175	-0.9452	-0.6754	0.0369	0.0797	-0.7093	-0.438	-0.6447	-0.5217	-0.6745	-0.4325																		1	1	1	1	1	1	1	1	1
CHEMBL104	Clc1ccccc1C(c1ccccc1)(c1ccccc1)n1ccnc1	7d	'='	57996.2	0.345	-1	Mtb (H37Rv)	0.368	AlamarBlue/Resazurin/MABA method	0.525	Training	-0.4229	0.9049	-0.7148	-0.6754	-1.1709	0.3599	-0.1851	1.7574	-0.1116	-0.4578	-1.0163	0.4074																		1	1	1	1	1	1	1	1	1
CHEMBL2147668	COc1ccc(CNC(=O)c2csc(-c3ccccc3)n2)cc1OC	7d	'='	58000	0.345	-1	Mtb (H37Rv_ATCC 27294)	0.15	AlamarBlue/Resazurin/MABA method	0.525	Training	-0.0117	-0.175	-0.8079	-0.6754	0.1238	0.2063	-0.6597	-0.438	-0.6447	-0.5217	-0.4359	-0.0935																		1	1	1	1	1	1	1	1	1
CHEMBL4473379	CCOC(=O)c1c(C(C)C)oc2nccc(N3CCN(c4ccc(Cl)cc4)CC3)c12	7d	'>'	58500	0.345	-1	Mtb (H37Rv_ATCC 27294)	0.15	AlamarBlue/Resazurin/MABA method	0.525	Test	-0.6392	0.5561	-0.8045	-0.4016	0.1757	0.0797	-0.7688	0.1666	-0.0871	-0.4609	-0.2379	-0.2306																		1	1	1	1	1	1	1	1	1
CHEMBL4443382	CCOC(=O)c1c(C(C)C)oc2nc(N3CCN(c4ccc(Cl)cc4)CC3)ccc12	7d	'>'	58500	0.345	-1	Mtb (H37Rv_ATCC 27294)	0.15	AlamarBlue/Resazurin/MABA method	0.525	Training	-0.6392	0.5555	-0.8045	-0.4016	0.1757	0.0797	-0.758	0.1666	-0.0871	-0.4609	-0.2379	-0.2368																		1	1	1	1	1	1	1	1	1
CHEMBL2147753	CCOC(=O)c1csc(-c2cccc(C(F)(F)F)c2)n1	7d	'='	59000	0.345	-1	Mtb (H37Rv_ATCC 27294)	0.15	AlamarBlue/Resazurin/MABA method	0.525	Training	0.419	0.653	-0.9038	-0.6754	-0.1019	-0.1734	-0.7166	0.2204	0.0309	1.9291	-0.8124	-0.7368																		1	1	1	1	1	1	1	1	1
CHEMBL2147659	O=C(NC1CCCCC1)[C@@H]1COC(c2ccc(OC(F)(F)F)cc2)=N1	7d	'='	60000	0.345	-1	Mtb (H37Rv_ATCC 27294)	0.15	AlamarBlue/Resazurin/MABA method	0.525	Training	2.9775	0.3588	-0.8958	-0.6754	-0.2406	-0.3632	-0.6192	1.3988	-0.0187	2.093	-1.0163	-1.1469																		1	1	1	1	1	1	1	1	1
CHEMBL2147752	CCOC(=O)c1csc(-c2ccc(C)cc2)n1	7d	'='	61000	0.345	-1	Mtb (H37Rv_ATCC 27294)	0.15	AlamarBlue/Resazurin/MABA method	0.525	Test	-0.0117	-0.175	-0.9149	-0.6754	0.0369	-0.1734	-0.7262	-0.438	-0.6447	-0.5217	-0.674	-0.7761																		1	1	1	1	1	1	1	1	1
CHEMBL4451641	C=CCONC(=O)CN1C(=O)S/C(=C\CCCC)C1=O	7d	'='	61800	0.345	-1	Mtb (H37Rv)	0.368	AlamarBlue/Resazurin/MABA method	0.525	Training	-0.0117	-0.175	-0.7313	-0.1264	-0.8985	-1.7198	-0.0665	-0.438	-0.6447	-0.5217	-0.5777	-1.7665																		1	1	1	1	1	1	1	1	1
CHEMBL3426271	Nc1nccc(-c2cn(S(=O)(=O)c3ccc(OC(F)(F)F)cc3)c3ccc(Br)cc23)n1	7d	'='	62500	0.345	-1	Mtb (H37Rv)	0.368	Broth dilution method	0.052	Training	2.4908	1.5829	-0.3835	1.8606	-1.1709	0.0628	-0.0007	0.958	0.7035	0.8083	-0.1888	0.3846																		1	1	1	1	1	1	1	1	1
CHEMBL4457955	CS(=O)(=O)c1ccc2c(c1)nc(-c1ccccc1)n2CCCNc1ccnc2cc(Cl)ccc12	7d	'>'	62500	0.345	-1	Mtb (H37Rv)	0.368	AlamarBlue/Resazurin/MABA method	0.525	Training	-0.5637	0.6078	-0.6234	1.4846	-0.8857	0.4589	-0.0224	0.2024	-0.1073	-0.4604	-0.9149	0.6352																		1	1	1	1	1	1	1	1	1
CHEMBL4458564	N#Cc1ccc2c(c1)nc(-c1ccccc1)n2CCCNc1ccnc2cc(Cl)ccc12	7d	'>'	62500	0.345	-1	Mtb (H37Rv)	0.368	AlamarBlue/Resazurin/MABA method	0.525	Test	-0.5637	0.6077	-0.6673	-0.4016	-1.1709	0.4589	-0.1103	0.2024	-0.1073	-0.4604	-1.0163	0.5821																		1	1	1	1	1	1	1	1	1
CHEMBL1729100	CCOC(=O)c1nc(-c2ccccc2)sc1C(C)=O	7d	'='	63000	0.345	-1	Mtb (H37Rv_ATCC 27294)	0.15	AlamarBlue/Resazurin/MABA method	0.525	Training	-0.0117	-0.175	-0.9147	-0.6754	0.0369	-0.1734	-0.7256	-0.438	-0.6447	-0.5217	-0.6976	-0.7754																		1	1	1	1	1	1	1	1	1
CHEMBL104554	CCOC(=O)c1c(-c2ccccc2)nc2ccc(Cl)cn12	7d	'='	63100	0.345	-1	Mtb (H37Rv_ATCC 27294)	0.15	AlamarBlue/Resazurin/MABA method	0.525	Training	-0.9259	0.6383	-0.7142	-0.6754	-0.1019	0.0797	-0.7265	-1.3295	-0.0903	-0.4575	-0.8124	-0.3339																		1	1	1	1	1	1	1	1	1
CHEMBL4463825	CCOC(=O)c1c(C(C)C)oc2nc(N3CCN(c4ccccc4)CC3)ccc12	7d	'>'	63600	0.345	-1	Mtb (H37Rv_ATCC 27294)	0.15	AlamarBlue/Resazurin/MABA method	0.525	Training	-0.0117	-0.175	-1.0355	-0.4016	0.1757	0.0797	-0.7668	-0.438	-0.6447	-0.5217	-0.2379	-0.3585																		1	1	1	1	1	1	1	1	1
CHEMBL4565081	CCOC(=O)c1c(C(C)C)oc2nccc(N3CCN(c4ccccc4)CC3)c12	7d	'>'	63600	0.345	-1	Mtb (H37Rv_ATCC 27294)	0.15	AlamarBlue/Resazurin/MABA method	0.525	Test	-0.0117	-0.175	-1.0355	-0.4016	0.1757	0.0797	-0.7777	-0.438	-0.6447	-0.5217	-0.2379	-0.3524																		1	1	1	1	1	1	1	1	1
CHEMBL4438652	C=CCONC(=O)C(C)N1C(=O)S/C(=C\c2ccc(C(F)(F)F)cc2)C1=O	7d	'>'	64000	0.345	-1	Mtb (H37Rv)	0.368	AlamarBlue/Resazurin/MABA method	0.525	Training	0.4178	0.5831	-0.7203	-0.1264	-0.8985	-1.1256	0.016	0.2204	0.0342	1.9349	-0.7126	-1.1192																		1	1	1	1	1	1	1	1	1
CHEMBL4462193	CC(C(=O)NOCc1ccccc1)N1C(=O)S/C(=C\c2ccc(F)cc2)C1=O	7d	'>'	64000	0.345	-1	Mtb (H37Rv)	0.368	AlamarBlue/Resazurin/MABA method	0.525	Training	-0.3795	0.1364	-0.6871	-0.1264	-0.9537	-0.5314	-0.0312	-1.2219	-0.389	0.4527	-0.8438	-0.5177																		1	1	1	1	1	1	1	1	1
CHEMBL4447417	C=CCONC(=O)C(C)N1C(=O)S/C(=C\c2ccccc2)C1=O	7d	'>'	64000	0.345	-1	Mtb (H37Rv)	0.368	AlamarBlue/Resazurin/MABA method	0.525	Training	-0.0117	-0.175	-0.7313	-0.1264	-0.8985	-1.1256	0.001	-0.438	-0.6447	-0.5217	-0.7126	-1.1805																		1	1	1	1	1	1	1	1	1
CHEMBL4444795	CC(C(=O)NOCc1ccccc1)N1C(=O)S/C(=C\c2ccccc2)C1=O	7d	'>'	64000	0.345	-1	Mtb (H37Rv)	0.368	AlamarBlue/Resazurin/MABA method	0.525	Test	-0.0117	-0.175	-0.7313	-0.1264	-0.9537	-0.5314	-0.0132	-0.438	-0.6447	-0.5217	-0.8438	-0.5697																		1	1	1	1	1	1	1	1	1
CHEMBL4558855	C=CCONC(=O)CN1C(=O)S/C(=C\c2ccc(F)cc2)C1=O	7d	'>'	64000	0.345	-1	Mtb (H37Rv)	0.368	AlamarBlue/Resazurin/MABA method	0.525	Training	-0.3795	0.136	-0.6871	-0.1264	-1.1157	-1.1256	-0.0821	-1.2219	-0.389	0.4527	-0.8851	-1.1285																		1	1	1	1	1	1	1	1	1
CHEMBL4546562	CC(C(=O)NOCc1ccccc1)N1C(=O)CSC1=O	7d	'>'	64000	0.345	-1	Mtb (H37Rv)	0.368	AlamarBlue/Resazurin/MABA method	0.525	Training	-0.0117	-0.175	-0.7313	-0.1264	-0.9537	-1.1256	0.0702	-0.438	-0.6447	-0.5217	-0.8438	-1.1557																		1	1	1	1	1	1	1	1	1
CHEMBL4474614	C=CCONC(=O)CN1C(=O)S/C(=C\c2ccccc2)C1=O	7d	'>'	64000	0.345	-1	Mtb (H37Rv)	0.368	AlamarBlue/Resazurin/MABA method	0.525	Training	-0.0117	-0.175	-0.7313	-0.1264	-1.1157	-1.1256	-0.0642	-0.438	-0.6447	-0.5217	-0.8851	-1.1805																		1	1	1	1	1	1	1	1	1
CHEMBL4457937	C=CCONC(=O)C(C)N1C(=O)CSC1=O	7d	'>'	64000	0.345	-1	Mtb (H37Rv)	0.368	AlamarBlue/Resazurin/MABA method	0.525	Test	-0.0117	-0.175	-0.7313	-0.1264	-0.8985	-1.7198	0.0845	-0.438	-0.6447	-0.5217	-0.7126	-1.7665																		1	1	1	1	1	1	1	1	1
CHEMBL4537526	O=C(CN1C(=O)CSC1=O)NOCc1ccccc1	7d	'>'	64000	0.345	-1	Mtb (H37Rv)	0.368	AlamarBlue/Resazurin/MABA method	0.525	Training	-0.0117	-0.175	-0.7313	-0.1264	-1.1709	-1.1256	0.0064	-0.438	-0.6447	-0.5217	-1.0163	-1.1557																		1	1	1	1	1	1	1	1	1
CHEMBL4436172	O=C(CN1C(=O)S/C(=C\c2ccc(F)cc2)C1=O)NOCc1ccccc1	7d	'>'	64000	0.345	-1	Mtb (H37Rv)	0.368	AlamarBlue/Resazurin/MABA method	0.525	Training	-0.3795	0.136	-0.6871	-0.1264	-1.1709	-0.5314	-0.0964	-1.2219	-0.389	0.4527	-1.0163	-0.5177																		1	1	1	1	1	1	1	1	1
CHEMBL4570391	C=CCONC(=O)C(C)N1C(=O)S/C(=C\CCCC)C1=O	7d	'>'	64000	0.345	-1	Mtb (H37Rv)	0.368	AlamarBlue/Resazurin/MABA method	0.525	Training	-0.0117	-0.175	-0.7313	-0.1264	-0.6813	-1.7198	-0.0013	-0.438	-0.6447	-0.5217	-0.4052	-1.7665																		1	1	1	1	1	1	1	1	1
CHEMBL4459619	O=C(CN1C(=O)S/C(=C\c2ccc(C(F)(F)F)cc2)C1=O)NOCc1ccccc1	7d	'>'	64000	0.345	-1	Mtb (H37Rv)	0.368	AlamarBlue/Resazurin/MABA method	0.525	Test	0.4178	0.5826	-0.7203	-0.1264	-1.1709	-0.5314	-0.0634	0.2204	0.0342	1.9349	-1.0163	-0.5084																		1	1	1	1	1	1	1	1	1
[truncated: 197 more rows]
[truncated: 4 more columns]
