# Supplementary material for: Computational Drug Repurposing for Antituberculosis Therapy: Discovery of Multi-Strain Inhibitors
Source: Antibiotics (Basel). 2021 Aug 19;10(8):1005. doi: 10.3390/antibiotics10081005 (PMC8388932; doi:10.3390/antibiotics10081005)
Supplement: Supplementary file 1 [file antibiotics-10-01005-s001.zip › Supplementary Material 4.xlsx]

## Sheet: S1
Computational Drug Repurposing for Antituberculosis Therapy: Discovery of Multi-Strain Inhibitors
Valeria V. Kleandrova1, Marcus T. Scotti2, and Alejandro Speck-Planche2*
1Laboratory of Fundamental and Applied Research of Quality and Technology of Food Production, Moscow State University of Food Production, Volokolamskoe shosse 11, 125080, Moscow, Russian Federation 2Postgraduate Program in Natural and Synthetic Bioactive Products, Federal University of Paraíba, 58051-900, João Pessoa, Brazil
*Correspondence: Alejandro Speck-Planche (alejspivanovich@gmail.com)

## Sheet: S2
ID	Smiles	Name	LASSq0(HYD)C	LASSq1(HYD)C	LASSq2(HYD)C	LASSq3(HYD)C	LASSq4(HYD)C	LASSq5(HYD)C	LASSq0(AW)C	LASSq1(AW)C	LASSq2(AW)C	LASSq3(AW)C	LASSq4(AW)C	LASSq5(AW)C	LASSq0(POL)C	LASSq1(POL)C	LASSq2(POL)C	LASSq3(POL)C	LASSq4(POL)C	LASSq5(POL)C	LASSq0(KU)C	LASSq1(KU)C	LASSq2(KU)C	LASSq3(KU)C	LASSq4(KU)C	LASSq5(KU)C	LASSq0(HYD)G	LASSq1(HYD)G	LASSq2(HYD)G	LASSq3(HYD)G	LASSq4(HYD)G	LASSq5(HYD)G	LASSq0(AW)G	LASSq1(AW)G	LASSq2(AW)G	LASSq3(AW)G	LASSq4(AW)G	LASSq5(AW)G	LASSq0(POL)G	LASSq1(POL)G	LASSq2(POL)G	LASSq3(POL)G	LASSq4(POL)G	LASSq5(POL)G	LASSq0(KU)G	LASSq1(KU)G	LASSq2(KU)G	LASSq3(KU)G	LASSq4(KU)G
CHEMBL1200861	O=C(O)[C@@H](O)[C@H](O)C(=O)O	E334|TARTARIC ACID	0.9462	0.717	0.5353	0.4851	0.4492	0.4328	4	7.2727	5.1367	6.3331	5.2911	6.1415	124.698	140.537	119.866	127.044	118.965	124.142	50	105.438	69.097	92.0243	72.266	88.8918	0	0	0	0	0	0	0	0	0	0	0	0	0	0	0	0	0	0	0	0	0	0	0
CHEMBL502135	OC1OC[C@@H](O)[C@H](O)[C@H]1O	XYLO-PFAN|XYLOSE	3.0971	2.1987	2.5013	2.1992	2.4016	2.2056	5	7.6067	6.3482	6.7727	6.5313	6.6954	152.328	166.964	153.78	156.872	155.312	156.145	40	79.4315	60.6707	67.976	63.4257	66.7993	0	0	0	0	0	0	0	0	0	0	0	0	0	0	0	0	0	0	0	0	0	0	0
CHEMBL31882	Nc1cc2[nH]cnc2c(=O)[nH]1	CI-908|DEZAGUANINE	0.2262	-0.1906	0.2478	-0.1285	0.2004	-0.0856	3	4.3109	3.2896	3.9872	3.2859	3.8045	156.119	175.417	160.25	168.757	156.938	163.998	41	60.5063	44.1271	55.2317	44.8856	52.4333	0	0	0	0	0	0	0	0	0	0	0	0	0	0	0	0	0	0	0	0	0	0	0
CHEMBL312311	CCC(=O)c1ccc(O)cc1	B-360|H 365|PAROXYPROPIONE|Paroxypropione	3.5165	2.553	1.9075	1.15	1.0397	0.8075	3	3.4991	2.9544	3.0244	2.7357	2.7557	87.9668	91.7477	87.0865	87.5157	86.1926	84.3917	21	31.9863	23.0708	28.7348	22.8973	26.1746	0	0	0	0	0	0	0	0	0	0	0	0	0	0	0	0	0	0	0	0	0	0	0
CHEMBL2104213	CSCCC(O)C(=O)O	DESMENINOL	6.2532	0.8809	4.9858	1.328	4.1497	1.3839	5	8.4736	6.0373	7.8328	6.2717	7.3617	183.946	186.642	180.58	177.937	176.978	171.183	34	59.5999	42.5234	53.5786	46.1833	53.702	0	0	0	0	0	0	0	0	0	0	0	0	0	0	0	0	0	0	0	0	0	0	0
CHEMBL29411	Cc1ccc(C(C)C)c(O)c1	EFTAB|FEMA NO. 3066|GPPE MTHWSH TAB|LISTERINE|NSC-11215|NSC-47821|NSC-49142|SOTOL|TELLODONT|TELLORA|THYMOL|VALDA	7.75	2.735	4.3071	2.0127	2.4114	1.563	4	3.5833	3.3814	3.1621	3.0382	2.9361	103.15	112.021	100.269	102.617	94.8213	95.4962	12	14	13.5491	14.6932	14.3375	14.6845	0	0	0	0	0	0	0	0	0	0	0	0	0	0	0	0	0	0	0	0	0	0	0
CHEMBL2426701	CC1=CC(=O)[C@H]2C[C@@H]1C2(C)C	LEVOVERBENONE	9.5735	2.9038	6.6737	3.4852	5.6138	3.2587	10	10.4991	10.2106	10.4682	10.2211	10.4494	451.366	477.902	454.986	466.338	452.173	463.588	82	92.9863	85.4941	91.9836	87.9181	92.4534	0	0	0	0	0	0	0	0	0	0	0	0	0	0	0	0	0	0	0	0	0	0	0
CHEMBL22498	CC(Cc1ccccc1)NN	PHENIPRAZINE	3.9218	2.0649	2.5228	1.6957	1.9749	1.426	3	3.0276	3.1702	3.0893	3.0038	2.8317	104.967	105.539	101.947	101.473	98.064	94.8631	14	17.1333	17.9356	18.0448	17.85	16.8406	0	0	0	0	0	0	0	0	0	0	0	0	0	0	0	0	0	0	0	0	0	0	0
CHEMBL3707265	C[N+](C)(C)CCOCCF		15.8268	8.3779	14.1585	9.8085	13.4262	10.4472	7	7.1423	7.5216	7.0323	7.6573	7.0416	136.466	130.296	137.97	133.125	139.321	135.045	19	45.3617	29.0034	39.1227	31.8445	36.8845	0.2301	-0.4492	-0.1096	-0.3164	-0.2047	-0.2814	2.502	1.1863	1.8442	1.2738	1.5773	1.2489	5.4829	5.836	6.319	6.3604	6.5474	6.5795	56.0419	11.2292	33.6355	18.3435	25.7159
CHEMBL219568	Nc1nc2[nH]cnc2c(=O)[nH]1	GUANINE|VALACYCLOVIR HYDROCHLORIDE, GUANINE-	0.1849	-0.1546	0.1272	-0.1263	0.0893	-0.1042	2	3.5328	1.9594	3.1671	1.9545	2.954	97.7921	120.088	96.3622	113.772	94.619	109.342	32	54.9841	31.5371	48.9081	31.4156	45.4455	0	0	0	0	0	0	0	0	0	0	0	0	0	0	0	0	0	0	0	0	0	0	0
CHEMBL112	CC(=O)Nc1ccc(O)cc1	ABDINE|ACEPHEN|ACETAMINOPHEN|ALVEDON|ANGIERS|APAP|Acetaminophen|CALPOL|CALPOL SIX PLUS|CALPOL SIX PLUS FASTMELTS|CHILD LEMSIP|CUPANOL|DAFALGAN|DISPROL|DISPROL INFANT|DISPROL JNR|DISPROL PAED|Datril|FENNINGS|GALPAMOL|HEDEX|INFADROPS|INFANTS' FEVERALL|INJECTAPAP|JUNIOR PARAPAED|MANDANOL|MEDINOL|MEDINOL FOR CHILDREN|MEDINOL OVER 6|MEDINOL UNDER 6|MEDISED PLAIN|MIRADOL|NEOPAP|NSC-109028|NSC-3991|OFIR…	2.4446	0.2164	0.7829	0.216	0.7235	0.2399	2	2.6864	1.9384	2.4696	1.8386	2.2215	48.0808	58.0148	46.66	55.5372	45.874	52.1037	17	30.1463	18.9171	27.264	17.5871	23.9316	0	0	0	0	0	0	0	0	0	0	0	0	0	0	0	0	0	0	0	0	0	0	0
CHEMBL9419	CC(=O)Nc1cccc(O)c1	BS 749|METACETAMOL|Metacetamol	2.4446	0.2164	0.7829	0.2159	0.7224	0.2363	2	2.6864	1.9384	2.4686	1.836	2.2242	48.399	58.4338	47.0269	55.9316	46.1809	52.4961	17	30.1463	18.9171	27.2529	17.6181	24.0206	0	0	0	0	0	0	0	0	0	0	0	0	0	0	0	0	0	0	0	0	0	0	0
CHEMBL2104183	Cc1cccc(C(N)=O)c1O	CRESOTAMIDE	2.4446	-0.0045	0.7737	0.3581	0.4344	0.3676	2	2.6029	1.7103	2.393	1.7095	2.1369	64.14	72.2626	63.6692	69.3481	62.6902	66.1706	17	33.1863	16.9553	27.963	17.1378	23.6591	0	0	0	0	0	0	0	0	0	0	0	0	0	0	0	0	0	0	0	0	0	0	0
CHEMBL328875	NCc1ccc(C(=O)O)cc1	4-(Aminomethyl)Benzoic Acid|4-Aminomethyl-Benzoic Acid|AMINOMETHYLBENZOIC ACID	1.569	0.4919	0.78	0.4432	0.4807	0.3925	2	3.3313	1.8107	2.6257	1.7451	2.222	64.3931	72.3917	63.1966	67.6933	61.2486	64.0734	20	43.7912	19.1937	33.9655	18.9716	27.8289	0	0	0	0	0	0	0	0	0	0	0	0	0	0	0	0	0	0	0	0	0	0	0
CHEMBL1593719	NC(=O)NNc1ccccc1	PHENICARBAZIDE	0.1749	-0.2211	0.1294	-0.212	0.1069	-0.1968	1	2.1653	1.0376	2.016	1.0053	1.8673	28.9895	39.8518	30.2612	38.5911	29.648	36.4712	16	32.8463	16.2565	30.5449	15.5988	28.2334	0	0	0	0	0	0	0	0	0	0	0	0	0	0	0	0	0	0	0	0	0	0	0
CHEMBL61006	CC(N)C(O)c1ccccc1	PHENYLPROPANOLAMINE	3.3607	2.1249	2.2357	1.545	1.7599	1.1791	3	3.9572	3.2423	3.2132	2.9715	2.7698	106.723	118.492	104.12	104.248	99.0321	95.0326	19	30.2079	22.7448	23.6541	21.623	20.7984	0	0	0	0	0	0	0	0	0	0	0	0	0	0	0	0	0	0	0	0	0	0	0
CHEMBL1546	CC(N)Cc1ccc(O)cc1	HYDROXYAMFETAMINE|Hydroxyamphetamine	3.9218	2.2213	2.705	1.7948	2.0999	1.3567	3	3.3191	3.0342	2.9727	2.7061	2.5486	93.2116	97.7657	90.7098	91.8562	84.8292	82.9154	14	18.16	16.0338	16.6662	14.8869	14.9583	0	0	0	0	0	0	0	0	0	0	0	0	0	0	0	0	0	0	0	0	0	0	0
CHEMBL3989731	C[C@H](N)Cc1cccc(O)c1	GEPEFRINE	3.9218	2.2213	2.7032	1.7856	2.0858	1.3374	3	3.3191	3.0297	2.9681	2.7217	2.5582	94.0807	98.6925	91.4106	92.6027	85.6986	83.641	14	18.16	16.0065	16.7231	15.1466	15.2058	0	0	0	0	0	0	0	0	0	0	0	0	0	0	0	0	0	0	0	0	0	0	0
CHEMBL660	NC12CC3CC(CC(C3)C1)C2	AMANTADINE|Amantadine|NSC-341865|Symadine|Symmetrel|TCMDC-125869	7.5651	5.8162	7.3686	5.742	7.2992	5.6994	10	10.4789	10.2586	10.4506	10.2818	10.4388	444.203	462.757	445.306	461.369	445.649	460.959	67	70.7	68.7014	70.2954	68.9697	70.2065	0	0	0	0	0	0	0	0	0	0	0	0	0	0	0	0	0	0	0	0	0	0	0
CHEMBL443052	OB1OCc2cc(F)ccc21	AN2690|KERYDIN|TAVABOROLE	1.559	0.0783	0.6092	0.2646	0.3595	0.2936	1	1.041	0.8423	0.9793	0.8627	0.9231	26.623	24.1957	25.3254	24.7073	24.4809	24.4402	4	9.3288	4.9048	7.6665	5.9208	6.8481	0.1272	-0.0475	-0.03	-0.0485	-0.0549	-0.0556	2.502	0.9886	1.4416	1.1718	1.2104	1.1657	13.8384	13.7501	14.8075	14.5876	14.6925	14.6933	56.0419	18.7153	26.873	20.7047	21.1812
CHEMBL859	O=c1[nH]c(=O)c2c[nH]nc2[nH]1	NSC-76239|OXIPURINOL|OXYPURINOL|Oxypurinol	0.1849	-0.1477	0.1405	-0.1071	0.0808	-0.0826	2	3.5601	1.9708	3.2595	1.9502	3.0262	88.863	103.645	87.8823	99.685	86.528	96.208	32	60.4526	30.7333	54.8558	29.9833	50.5588	0	0	0	0	0	0	0	0	0	0	0	0	0	0	0	0	0	0	0	0	0	0	0
CHEMBL108545	COC(=O)c1ccccc1O	ASPELLIN|BALMOSA|BENGUE'S BALSAM|BETULA OIL|BIRCH OIL, SWEET|DEEP HEAT|DUBAM|FEMA NO. 2745|GAULTHERIA OIL|GPPE LIN|GPPE RUB|LUMA|METHYL SALICYLATE|Methyl salicylate|NASCIODINE|NSC-8204|P.R.|RADIAN-B|Rhodiaflor|SLOANS|SWEET BIRCH OIL|TEABERRY OIL|THERA-GESIC|WINTERGREEN OIL	3.207	-0.0439	1.7176	-0.0084	0.711	0.0553	2	2.7477	1.975	2.4544	1.8917	2.178	52.8228	57.3873	56.0763	57.1433	57.2574	55.4737	17	37.226	16.5	32.8868	17.5942	27.8141	0	0	0	0	0	0	0	0	0	0	0	0	0	0	0	0	0	0	0	0	0	0	0
CHEMBL13883	COc1cc(C=O)ccc1O	VANILLIN|vanilline	3.2144	0.2077	1.7302	0.2505	0.6387	0.318	2	2.4008	1.7349	1.8768	1.5797	1.6974	40.1196	40.7374	42.2576	40.7374	41.5443	40.9999	10	24.0685	10.4745	18.0245	11.3487	15.0759	0	0	0	0	0	0	0	0	0	0	0	0	0	0	0	0	0	0	0	0	0	0	0
CHEMBL1593874	CC(=O)Oc1cccc(O)c1	EURESOL|RESORCIN ACETATE|RESORCINOL MONOACETATE	2.4446	0.196	0.6238	0.1991	0.5724	0.2128	2	2.7486	1.9695	2.5199	1.8679	2.2666	42.0242	50.9015	40.7857	48.8369	40.2538	46.0224	17	33.4795	19.3337	30.0013	18.1552	26.2137	0	0	0	0	0	0	0	0	0	0	0	0	0	0	0	0	0	0	0	0	0	0	0
CHEMBL448399	Cc1cccc(C(=O)O)c1O	3 MS|HYDROXYTOLUIC ACID	2.4446	-0.0358	0.7737	0.3372	0.4334	0.3468	2	2.7066	1.7103	2.4626	1.7128	2.1833	58.5126	65.6666	58.6291	63.6283	58.0557	61.0919	17	38.6712	16.9553	31.6405	17.3109	26.0507	0	0	0	0	0	0	0	0	0	0	0	0	0	0	0	0	0	0	0	0	0	0	0
CHEMBL325372	COC(=O)c1ccc(O)cc1	E218|METHYL P-HYDROXYBENZOATE|METHYL PARAHYDROXYBENZOATE|METHYLPARABEN	3.207	-0.0439	1.7196	-0.0074	0.7287	0.0661	2	2.7477	1.9857	2.4077	1.8702	2.1388	51.027	55.4154	54.4436	54.5449	55.1522	53.1225	17	37.226	16.2714	31.9423	16.7892	27.0619	0	0	0	0	0	0	0	0	0	0	0	0	0	0	0	0	0	0	0	0	0	0	0
CHEMBL1609	O=C(O)C(O)c1ccccc1	MANDELIC ACID|Mandelic Acid	0.4731	0.1965	0.2295	0.176	0.2063	0.1895	2	3.5947	2.3497	2.8831	2.3576	2.624	78.0507	85.6001	73.3548	77.1887	73.0346	74.41	25	53.2192	31.8177	41.7564	31.4996	36.9139	0	0	0	0	0	0	0	0	0	0	0	0	0	0	0	0	0	0	0	0	0	0	0
CHEMBL96783	OC[C@H](O)[C@@H](O)[C@H](O)CO	E-967|E967|INS NO.967|INS-967|NSC-25283|XYLITOL	4.5072	3.1871	3.7011	3.1461	3.5696	3.1487	5	7.6623	6.5131	6.8103	6.7168	6.7721	134.749	146.174	136.834	139.48	139.344	139.873	35	69.4658	56.7175	60.002	59.5308	59.8386	0	0	0	0	0	0	0	0	0	0	0	0	0	0	0	0	0	0	0	0	0	0	0
CHEMBL1425	Sc1ncnc2nc[nH]c12	MERCAPTOPURINE|Mercaptopurine anhydrous	0	0	0	0	0	0	0	0	0	0	0	0	0	0	0	0	0	0	0	0	0	0	0	0	0	0	0	0	0	0	0	0	0	0	0	0	0	0	0	0	0	0	0	0	0	0	0
CHEMBL119423	Sc1[nH]cnc2nncc1-2	EXURACID|TISOPURINE	0	0	0	0	0	0	0	0	0	0	0	0	0	0	0	0	0	0	0	0	0	0	0	0	0	0	0	0	0	0	0	0	0	0	0	0	0	0	0	0	0	0	0	0	0	0	0
CHEMBL236687	C=C(C)[C@@H]1CC=C(CO)CC1	FEMA NO. 2664|NSC-641066|PERILLYL ALCOHOL	8.291	2.6017	6.002	3.3339	5.5387	3.4972	10	10.4991	10.2996	10.5624	10.5008	10.5758	389.916	402.505	392.914	401.068	395.959	401.001	71	76.911	74.6538	77.1542	77.3657	77.3993	0	0	0	0	0	0	0	0	0	0	0	0	0	0	0	0	0	0	0	0	0	0	0
CHEMBL504760	CC1(C)[C@@H]2CC[C@@]1(C)C(=O)C2	CAMPHOR|CAMPHOR D-FORM|CAMPHORA|CINNAMOMUM CAMPHORA|D-CAMPHOR|DL-CAMPHOR|FEMA NO. 2230|FEMA NO. 4513|TRANS-PI-OXOCAMPHOR	11.1537	5.0391	7.8137	6.552	6.7659	6.3097	10	10.4991	10.1769	10.3892	10.1709	10.3279	443.968	476.251	444.672	448.112	441.755	441.817	72	82.9863	73.6054	79.8673	75.9015	80.0436	0	0	0	0	0	0	0	0	0	0	0	0	0	0	0	0	0	0	0	0	0	0	0
CHEMBL1169	Nc1ccc(C(=O)O)c(O)c1	4-AMINOSALICYLIC ACID|AMINOSALICYLIC ACID|AMINOSALICYLIC ACID RESIN COMPLEX|Aminosalicylic Acid|GRANUPAS|NSC-2083|P-AMINOSALICYLIC ACID|PARA-AMINOSALICYLIC ACID|PARASAL|PAS|PASER|Paskalium|REZIPAS|Teebacin	0.01	0.0016	0.0126	0.0069	0.0141	0.0114	1	2.0816	0.9583	1.729	0.9766	1.4557	35.6305	43.837	36.1324	41.4314	35.8014	39.1548	16	36.1712	14.9111	29.1148	14.9925	23.7221	0	0	0	0	0	0	0	0	0	0	0	0	0	0	0	0	0	0	0	0	0	0	0
CHEMBL704	Nc1ccc(O)c(C(=O)O)c1	APRISO|ASACOL|ASACOL HD|CANASA|COLTEC EC|DELZICOL|FISALAMINE|IPOCOL|LIALDA|MAX-002|MESALAMINE|MESALAZINE|MESALAZINE |MESREN MR|MEZAVANT XL|NSC-38877|OCTASA|PENTASA|PENTASA SR|ROWASA|SALOFALK|SFROWASA	0.01	0.0016	0.0124	0.0063	0.0148	0.0112	1	2.0816	0.9538	1.7247	0.9892	1.4535	36.4514	44.8294	36.7992	42.1802	36.6946	39.9001	16	36.1712	14.8566	29.1691	15.1256	23.7524	0	0	0	0	0	0	0	0	0	0	0	0	0	0	0	0	0	0	0	0	0	0	0
CHEMBL1240705	O=C(O)C1=CC[C@@H]2CC(=O)N12	CARBAPENEM|SQ-27860	2.7337	1.834	1.7591	1.3882	1.4429	1.2709	7	8.8164	7.3268	8.5779	7.5888	8.4383	303.798	320.314	302.298	312.616	300.559	308.989	74	111.269	84.3671	107.451	89.4419	104.55	0	0	0	0	0	0	0	0	0	0	0	0	0	0	0	0	0	0	0	0	0	0	0
CHEMBL2106246	N/N=c1/ccc(C(N)=O)n[nH]1	HYDRACARBAZINE|TH-2151	0.3919	0.3263	0.3163	0.2946	0.3014	0.293	5	6.5258	5.8096	6.3672	6.0874	6.3924	252.584	262.034	253.915	257.488	257.157	259.004	66	90.8019	77.2243	87.514	81.5605	86.9969	0	0	0	0	0	0	0	0	0	0	0	0	0	0	0	0	0	0	0	0	0	0	0
CHEMBL53929	NCC(O)c1ccc(O)cc1	ND 50|OCTOPAMINE	2.0221	1.3705	1.2814	1.012	0.8905	0.7449	2	2.8877	2.2082	2.1783	1.9599	1.8398	70.6092	75.7256	68.5495	67.9447	64.0902	61.9649	13	23.6679	16.7157	17.3969	15.6232	15.0424	0	0	0	0	0	0	0	0	0	0	0	0	0	0	0	0	0	0	0	0	0	0	0
CHEMBL358040	NCC(O)c1cccc(O)c1	NORFENEFRINE|NORFENEFRINE HYDROCHLORIDE|WV 569 [AS HYDROCHLORIDE]	2.0221	1.3705	1.2801	1.0065	0.8792	0.7318	2	2.8877	2.2036	2.1738	1.9758	1.8471	71.3753	76.5771	69.1433	68.5679	64.843	62.4947	13	23.6679	16.6748	17.4696	15.9378	15.2384	0	0	0	0	0	0	0	0	0	0	0	0	0	0	0	0	0	0	0	0	0	0	0
CHEMBL59	NCCc1ccc(O)c(O)c1	Carbilev|DOPAMINE|Dopamine|Intropin|NSC-173182|Parcopa|Sinemet	2.5831	1.7573	1.6541	1.2765	1.0317	0.8517	2	2.2496	1.9842	1.9254	1.7099	1.6377	60.3363	59.0994	58.5571	56.5102	54.3035	52.0127	8	11.62	10.2927	10.5901	9.975	9.9038	0	0	0	0	0	0	0	0	0	0	0	0	0	0	0	0	0	0	0	0	0	0	0
CHEMBL2104251	C=C(C#N)C(=O)OCCCC	ENBUCRILATE|HISTOACRYL|INDERMIL|N-BUTYL CYANOACRYLATE	6.6821	4.5757	5.5441	4.2355	4.4624	3.4139	8	9.1851	8.2631	9	8.2621	8.8945	220.029	223.408	214.99	216.974	215.798	217.183	65	91.7749	71.5779	91.6359	75.8021	93.8498	0	0	0	0	0	0	0	0	0	0	0	0	0	0	0	0	0	0	0	0	0	0	0
CHEMBL2103950	C=C(C#N)C(=O)OCC(C)C	BUCRILATE|BUCRYLATE|IBC	7.5147	3.3944	6.7097	2.6889	5.8158	1.9979	8	9.1851	8.2631	8.8887	8.3131	8.7417	229.399	238.008	223.223	226.714	224.098	223.5	67	93.7749	73.3131	92.7889	76.8927	94.4002	0	0	0	0	0	0	0	0	0	0	0	0	0	0	0	0	0	0	0	0	0	0	0
CHEMBL2106267	CN1C(C)(C)C=CCC1(C)C	DROPEMPINE	14.4355	3.0302	8.9264	6.0622	7.9151	5.9889	10	9.9577	9.8706	10.2009	9.9082	10.2365	391.668	436.445	401.908	427.818	406.628	428.419	59	65.4	61.2045	63.4062	62.3798	63.6546	0	0	0	0	0	0	0	0	0	0	0	0	0	0	0	0	0	0	0	0	0	0	0
CHEMBL2104389	C#CC(C)(C)N(C)C(C)(C)C	BUTYNAMINE	15.8397	2.961	9.4068	5.0828	7.1054	3.9066	10	9.9577	9.8355	10.2096	9.8707	10.2589	322.957	369.949	328.941	354.684	329.199	349.63	63	69.4	64.8212	67.7443	66.8809	69.307	0	0	0	0	0	0	0	0	0	0	0	0	0	0	0	0	0	0	0	0	0	0	0
CHEMBL44814	ClC(Cl)(Cl)Cl	CARBON TETRACHLORIDE	2.6968	1.9936	2.6968	1.9936	2.6968	1.9936	1	7.3794	1	7.3794	1	7.3794	108.91	180.582	108.91	180.582	108.91	180.582	16	6.0494	16	6.0494	16	6.0494	0.9432	1.9936	0.9432	1.9936	0.9432	1.9936	34.8518	7.3794	34.8518	7.3794	34.8518	7.3794	191.629	180.582	191.629	180.582	191.629	180.582	1.4638	6.0494	1.4638	6.0494	1.4638
CHEMBL345714	Cc1cnc(C(=O)O)c[n+]1[O-]	ACIPIMOX|OLBETAM	2.4446	0.2162	1.2681	0.5419	0.7138	0.5617	2	2.7066	1.7681	2.4684	1.7565	2.1966	52.5087	58.6948	52.6604	56.4698	51.7699	54.3318	17	38.6712	17.8037	31.684	18.4625	26.7624	0	0	0	0	0	0	0	0	0	0	0	0	0	0	0	0	0	0	0	0	0	0	0
CHEMBL4297450	COc1cc(CO)ccc1O	FEMA NO. 3737|NSC-3993|V-0018|V0018|VANILLYL ALCOHOL	4.7559	0.5227	2.4713	0.5984	1.0619	0.7039	2	2.3731	1.6256	1.6726	1.4661	1.4863	38.8379	40.7519	38.9045	38.6952	37.5321	37.5583	5	15.6575	6.1599	9.9356	7.3661	8.2341	0	0	0	0	0	0	0	0	0	0	0	0	0	0	0	0	0	0	0	0	0	0	0
CHEMBL151938	CO/N=C/C1=CCCN(C)C1	MILAMELINE	10.7119	1.7065	7.3764	1.9773	5.1533	2.0634	8	7.8591	8.3126	8.2197	8.5071	8.4496	277.491	270.843	283.58	287.14	293.514	295.754	48	62.991	58.4426	65.7224	64.635	68.6663	0	0	0	0	0	0	0	0	0	0	0	0	0	0	0	0	0	0	0	0	0	0	0
CHEMBL1697839	CCC(C)(C)/N=C(\N)NC#N	CL 2422|GUANCIDINE|GUANCYDINE	8.5838	3.504	5.7813	2.839	3.81	1.701	7	8.3943	6.8539	8.2845	6.7103	8.1498	212.726	250.184	213.959	244.114	212.079	239.511	55	74.9533	56.3513	75.4575	58.5035	76.5045	0	0	0	0	0	0	0	0	0	0	0	0	0	0	0	0	0	0	0	0	0	0	0
CHEMBL485259	CC12CCC(CC1)C(C)(C)O2	CINEOLE|EUCALYPTOL|FEMA NO. 2465|NSC-6171	12.0089	5.4186	8.6607	6.2962	8.4075	6.4965	10	10.4991	10.096	10.4315	10.1377	10.4164	366.954	403.104	369.494	392.801	372.08	390.689	60	70.9863	64.2952	68.8699	64.8867	68.5095	0	0	0	0	0	0	0	0	0	0	0	0	0	0	0	0	0	0	0	0	0	0	0
CHEMBL486208	CC1(C)[C@@H]2CC[C@@]1(C)[C@@H](O)C2	(-) Borneol|BORNEOL|FEMA NO. 2157|NSC-60223	11.559	5.6904	8.7685	7.759	8.1923	7.9008	10	10.5547	10.355	10.5281	10.4419	10.5251	428.416	465.373	438.657	445.151	442.168	443.727	65	72.5479	66.6728	69.1677	67.9844	68.8952	0	0	0	0	0	0	0	0	0	0	0	0	0	0	0	0	0	0	0	0	0	0	0
CHEMBL93070	C=CCN1C(=O)OC(C)C1=O	ALLOMETHADIONE|ALOXIDONE|Allomethadione	5.4173	2.5961	2.7864	1.6188	2.0798	1.3426	7	8.6356	7.1043	8.2459	7.1373	8.0501	229.26	244.306	226.024	233.215	225.288	229.133	59	97.6323	64.7279	93.5193	67.941	91.74	0	0	0	0	0	0	0	0	0	0	0	0	0	0	0	0	0	0	0	0	0	0	0
CHEMBL2104736	CN1N=C(C(N)=O)CCC1=O	L-1777|MEDAZOMIDE|MEDAZONAMIDE	5.3232	1.9358	2.0267	1.4689	1.5381	1.4501	6	7.5249	6.2579	7.157	6.4417	7.0155	228.396	240.546	221.517	229.715	223.529	227.07	57	91.0615	67.3052	84.1949	70.8821	81.4121	0	0	0	0	0	0	0	0	0	0	0	0	0	0	0	0	0	0	0	0	0	0	0
CHEMBL17962	N[C@@H](Cc1c[nH]cn1)C(=O)O	FEMA NO. 3694|HISTIDINE|L-HISTIDINE|NSC-137773	1.4973	0.9432	0.8732	0.6512	0.7086	0.5653	3	4.4007	3.3969	3.9428	3.425	3.7627	116.435	121.138	105.587	107.905	103.09	103.725	29	53.3312	35.7328	47.9617	36.7355	45.6142	0	0	0	0	0	0	0	0	0	0	0	0	0	0	0	0	0	0	0	0	0	0	0
CHEMBL7303	COC(=O)C1=CCCN(C)C1		10.7045	1.4698	7.5342	1.7337	5.5754	1.6701	8	8.4969	8.3313	8.7569	8.562	8.8976	280.704	279.923	287.891	290.887	297.301	296.305	55	82.2038	62.8796	84.0759	69.5027	85.3205	0	0	0	0	0	0	0	0	0	0	0	0	0	0	0	0	0	0	0	0	0	0	0
CHEMBL1214192	CCC1(C)CC(=O)NC(=O)C1	BEMEGRIDE|MEGIMIDE|METHETHARIMIDE	8.0983	4.1258	6.1918	4.0832	4.7361	3.3431	8	9.3728	8.2076	9.3538	8.1567	9.2573	296.94	318.653	292.101	312.422	285.822	306.71	62	88.2926	67.0178	88.8074	70.3172	89.7116	0	0	0	0	0	0	0	0	0	0	0	0	0	0	0	0	0	0	0	0	0	0	0
CHEMBL4297514	C[C@H]1N=C(N(C)C)N=C(N)N1	EMD-387008|IMEGLIMIN	9.327	1.656	4.8173	0.3642	2.0833	0.4891	6	6.9699	5.8584	6.9232	5.785	6.9361	208.987	234.506	215.314	237.28	221.108	236.887	44	70.9044	45.7889	72.8592	47.2962	73.0528	0	0	0	0	0	0	0	0	0	0	0	0	0	0	0	0	0	0	0	0	0	0	0
CHEMBL2107706	C=CCC(CC)(CC)C(N)=O	VALDETAMIDE	8.864	6.485	6.6112	5.3173	5.1621	4.6236	9	9.9779	9.2038	9.7836	9.1523	9.6665	323.253	339.026	326.689	328.527	320.587	321.775	59	73.6863	62.2567	72.9345	65.0855	73.1337	0	0	0	0	0	0	0	0	0	0	0	0	0	0	0	0	0	0	0	0	0	0	0
CHEMBL2105275	CNC(C)CC1CCCCC1	DRISTAN INHALER|PROPYLHEXEDRINE	12.6858	8.2911	10.7847	9.6472	10.2212	9.841	10	10.0272	10.0831	10.2203	10.1438	10.2736	293.024	299.224	296.178	302.543	300.753	304.931	44	48.2133	45.7089	48.3155	46.8758	48.5782	0	0	0	0	0	0	0	0	0	0	0	0	0	0	0	0	0	0	0	0	0	0	0
CHEMBL1617409	CN1C(C)(C)CCCC1(C)C	PEMPIDINE	16.1699	4.6855	10.9117	8.2534	10.2777	8.4379	10	9.9577	9.8328	10.1571	9.7984	10.1595	349.928	393.147	359.191	384.08	360.45	383.415	49	55.4	51.1783	53.1451	51.8873	53.0694	0	0	0	0	0	0	0	0	0	0	0	0	0	0	0	0	0	0	0	0	0	0	0
CHEMBL427	CN(CCCl)CCCl	CHLORMETHINE|MECHLORETHAMINE|Mechlorethamine|Mustargen|NSC-10107|NSC-128663	9.433	1.6945	6.7371	3.9634	5.5553	4.5614	5	8.1769	6.6215	7.0661	7.2706	6.6593	159.192	162.091	162.599	161.588	163.536	160.535	17	21.7926	18.9225	21.5197	19.6026	21.4725	1.108	-1.394	-0.0966	-0.881	-0.6928	-0.708	17.4259	4.4277	10.7792	4.2234	7.9046	4.1554	42.6559	40.3824	40.7774	37.9956	38.0263	37.1983	0.7319	1.8148	1.2129	2.4263	1.2754
CHEMBL15721	O=[N+]([O-])c1ccc(/C=N/O)o1	NIFUROXIME	0.0174	-0.0037	0.0217	0.0027	0.0239	0.0068	1	1.0691	1.418	1.0105	1.3109	0.9876	32.8902	28.8779	34.8607	29.3895	33.9666	29.4194	9	13.7667	15.2103	12.6244	14.1756	12.1726	0	0	0	0	0	0	0	0	0	0	0	0	0	0	0	0	0	0	0	0	0	0	0
CHEMBL1235017	O=C(O)c1cc(=O)[nH]c(=O)[nH]1	NSC-9791|OROTIC ACID	0.3973	0.0289	0.3007	0.0042	0.2431	0.0013	5	7.829	5.5014	7.6216	5.8501	7.3703	226.436	249.762	224.899	244.031	226.876	241.42	73	123.784	81.618	119.448	87.8024	114.543	0	0	0	0	0	0	0	0	0	0	0	0	0	0	0	0	0	0	0	0	0	0	0
CHEMBL1908316	C/C=C(/CC)C(=O)NC(N)=O	ECTYLUREA	6.2366	2.9439	2.8819	2.1068	2.053	1.7006	7	8.8516	7.149	8.7574	7.1533	8.7117	243.408	266.267	252.083	265.768	250.511	265.209	63	92.9926	66.4851	93.1634	69.2603	93.1199	0	0	0	0	0	0	0	0	0	0	0	0	0	0	0	0	0	0	0	0	0	0	0
CHEMBL2106472	CC(C)C(O)C1CCCCC1	CIMEPANOL	11.3456	8.7713	10.3906	8.285	9.9083	8.2531	10	10.5547	10.3295	10.405	10.3858	10.3869	303.951	316.423	307.279	311.941	310.988	312.469	49	56.5479	53.6053	55.1806	54.934	55.3447	0	0	0	0	0	0	0	0	0	0	0	0	0	0	0	0	0	0	0	0	0	0	0
CHEMBL256087	CC1CCC(C(C)C)C(O)C1	AQUA-COOL|AQUASOOTHE|ARJUN|CATARRH|DERMACOOL|DL-MENTHOL|FEMA NO. 2665|FISHERMAN'S FRIEND LOZENGES|HALLS|KARVOL|LOCKETS|MEGGEZONES|MENTHOL|MUIRS|RACEMENTHOL|THERAPEUTIC MINERAL ICE|TIXYLIX DECONGESTANT INH|VOCALZONE	12.1782	8.2206	10.8042	8.5838	9.938	8.6089	10	10.5547	10.3466	10.5337	10.3712	10.5246	322.745	340.212	328.055	338.483	330.111	338.453	51	58.5479	54.7212	57.9443	55.6931	57.9785	0	0	0	0	0	0	0	0	0	0	0	0	0	0	0	0	0	0	0	0	0	0	0
CHEMBL398440	Cc1cc(O)cc(C)c1Cl	CHLOROXYLENOL	4.8691	-0.0747	1.5167	0.4171	0.7694	0.5778	2	1.25	1.5012	1.7327	1.672	1.7001	51.9079	50.2763	52.7309	52.297	52.1931	51.9146	2	5	4.1638	4.41	4.5226	4.5675	0.665	-0.1085	0.1483	-0.2159	-0.1157	-0.1797	8.7129	1.8449	3.6447	2.657	2.7198	2.5864	37.7641	33.482	34.3701	33.1172	32.5343	32.2361	0.366	1.5123	1.2936	1.3016	1.3286
CHEMBL181932	O=C(O)c1nc(=O)[nH]c(=O)[nH]1	OTERACIL|OXONIC ACID	0.3699	-0.2609	0.2925	-0.2716	0.2399	-0.2675	4	7.0994	4.2806	6.5661	4.5372	6.2224	166.573	192.04	164.645	184.676	165.521	181.096	64	120.751	69.3885	111.296	74.2709	105.073	0	0	0	0	0	0	0	0	0	0	0	0	0	0	0	0	0	0	0	0	0	0	0
CHEMBL221722	NC(=O)c1nc(F)cnc1O	FAVIPIRAVIR|T-705	0.01	0.0398	0.0084	0.0271	0.0081	0.0194	1	1.9779	0.9706	1.6694	1.0182	1.4382	38.6604	47.3316	37.971	43.5618	37.0025	40.3562	16	30.6863	15.7185	26.2213	16.5385	22.8314	0.0395	0.0302	-0.0053	-0.0025	-0.0075	-0.0084	2.502	0.9886	1.4864	1.2167	1.2512	1.2323	13.5875	13.4688	14.6284	14.5053	14.6596	14.7294	56.0419	18.7153	29.5952	23.5279	24.2972
CHEMBL1100	CCC1(C)OC(=O)N(C)C1=O	ISOETHADIONE|PARADIONE|PARAMETHADIONE|Paramethadione	9.3563	3.7128	4.2357	2.3682	2.4523	1.7941	7	8.4549	7.1799	8.1165	7.1498	7.9237	236.374	260.033	239.648	242.405	237.821	236.733	55	94.3589	60.7214	89.8052	64.9387	87.9214	0	0	0	0	0	0	0	0	0	0	0	0	0	0	0	0	0	0	0	0	0	0	0
CHEMBL93047	CCN1C(=O)OC(C)(C)C1=O	ETHADIONE	9.1287	4.2625	4.7561	1.8518	2.7011	1.2207	7	8.6634	6.9915	8.1777	6.9818	7.9799	229.381	259.965	228.804	241.449	227.213	235.589	55	94.2145	61.5324	90.5454	65.4751	88.5332	0	0	0	0	0	0	0	0	0	0	0	0	0	0	0	0	0	0	0	0	0	0	0
CHEMBL2105297	CCCC1OC1(CC)C(N)=O	OXANAMIDE	8.4958	6.7726	6.3282	5.0365	4.6359	4.0896	8	9.4492	8.4466	8.9636	8.411	8.8043	245.774	260.089	248.885	254.838	250.598	253.978	55	80.0904	66.0524	76.5985	70.6609	77.1111	0	0	0	0	0	0	0	0	0	0	0	0	0	0	0	0	0	0	0	0	0	0	0
CHEMBL877	NC[C@H]1CC[C@H](C(=O)O)CC1	CL 65336|CYKLO-F HEAVY PERIOD RELIEF|CYKLOKAPRON|EXACYL|LB-1148|LB1148|LYSTEDA|MENSTRALITE|NSC-291305|RP-18429|TRANEXAMIC ACID|TRANS AMCHA|TRANS-AMCHA|Trans AMCHA	6.5583	5.547	5.9003	5.1196	5.3495	4.7483	8	9.4563	8.4299	9.3663	8.6061	9.3248	277.131	284.8	272.387	275.507	269.706	270.926	54	76.7912	59.3682	75.4262	62.6811	76.0672	0	0	0	0	0	0	0	0	0	0	0	0	0	0	0	0	0	0	0	0	0	0	0
CHEMBL39736	CCCC/N=C(/N)N=C(N)N	BUFORMIN|BUFORMIN HYDROCHLORIDE|DBV|W 37	6.3916	4.031	4.8715	3.472	3.4433	2.2893	6	7.8732	5.9541	7.7375	5.7995	7.5726	167.46	196.103	168.78	196.43	170.255	197.419	45	68.3222	45.7967	68.9307	47.6071	70.4149	0	0	0	0	0	0	0	0	0	0	0	0	0	0	0	0	0	0	0	0	0	0	0
CHEMBL2104369	CCCC(N)(CCC)CCC	DIPROBUTINE	13.5296	10.9234	11.708	9.2119	10.401	8.6099	10	10.4789	10.2289	10.3509	10.1123	10.3149	283.027	299.754	293.527	308.75	299.811	312.775	43	46.7	45.9214	48.115	47.5741	48.9348	0	0	0	0	0	0	0	0	0	0	0	0	0	0	0	0	0	0	0	0	0	0	0
CHEMBL593429	NC(=O)NC1NC(=O)NC1=O	ALLANTOIN	0.5087	-0.1809	0.2901	-0.225	0.2061	-0.2146	4	7.0305	4.1777	6.6811	4.3037	6.4155	160.754	186.87	154.387	177.811	153.078	173.281	57	106.566	60.2064	100.725	62.3894	96.2893	0	0	0	0	0	0	0	0	0	0	0	0	0	0	0	0	0	0	0	0	0	0	0
CHEMBL36633	NC(=O)CN1CC(O)CC1=O	CGP 21690E|GNF-Pf-1005|OXIRACETAM	4.6253	2.1961	2.9818	2.0177	2.5486	1.9435	6	8.0937	6.5852	7.7624	6.6298	7.5669	210.445	220.791	203.902	214.088	201.812	210.058	53	92.765	63.6302	87.362	65.8454	84.504	0	0	0	0	0	0	0	0	0	0	0	0	0	0	0	0	0	0	0	0	0	0	0
CHEMBL1410814	Cc1ccc(O)c2ncccc12	TILIQUINOL	2.4345	-0.0373	0.6974	0.3442	0.3923	0.339	1	0.625	0.75	0.6809	0.6931	0.6934	25.0113	24.0937	25.2517	24.5289	24.5025	24.3565	1	2.5	2.075	2.2452	2.2505	2.3356	0	0	0	0	0	0	0	0	0	0	0	0	0	0	0	0	0	0	0	0	0	0	0
CHEMBL4297145	N/C=C1\Cc2ccccc2C1=O	CP-24,877|DRINIDENE	1.7316	0.209	1.1927	0.3287	0.9646	0.3692	4	4.8182	4.3496	4.6517	4.26	4.5001	224.215	224.914	221.301	220.255	217.632	217.247	45	60.1463	49.8874	55.9158	49.4205	53.4788	0	0	0	0	0	0	0	0	0	0	0	0	0	0	0	0	0	0	0	0	0	0	0
CHEMBL2104457	CC(=O)NC1CCSC1=O	CITIOLONE	5.5008	1.8495	2.5017	1.4736	2.0033	1.3547	6	8.9241	6.6523	8.5145	6.7723	8.2341	278.912	295.445	272.516	282.854	266.966	276.253	50	71.5241	54.2732	69.2201	55.9315	67.8492	0	0	0	0	0	0	0	0	0	0	0	0	0	0	0	0	0	0	0	0	0	0	0
CHEMBL673	C#CCN(C)Cc1ccccc1	Eutonyl|Eutron|PARGYLINE|Pargyline	6.6227	-0.0812	4.4901	-0.0806	2.6008	0.0498	5	4.6243	5.0061	4.725	4.9432	4.7727	144.47	134.201	142.055	136.46	137.671	136.198	34	41.9778	36.3821	41.7246	38.7043	41.5266	0	0	0	0	0	0	0	0	0	0	0	0	0	0	0	0	0	0	0	0	0	0	0
CHEMBL1059	CC(C)C[C@H](CN)CC(=O)O	ALZAIN|AXALID|CI-1008|LECAENT|LYRICA|LYRICA CR|PD-144723|PREGABALIN|REWISCA|YNP-1807	9.3791	5.7521	8.4814	5.4769	7.8734	4.9954	8	9.4563	8.412	9.4556	8.5541	9.3028	235.659	248.53	232.2	247.253	230.224	242.025	48	70.7912	53.2566	71.0437	56.3134	71.0213	0	0	0	0	0	0	0	0	0	0	0	0	0	0	0	0	0	0	0	0	0	0	0
CHEMBL2104701	CNC(C)CCCC(C)(C)O	METHAMOCTOL	14.1172	5.9436	10.8451	7.7594	10.3805	8.0752	9	9.6098	9.3461	9.7592	9.418	9.8036	229.66	250.371	230.494	247.804	233.027	248.278	41	54.3983	45.4469	52.7905	46.3494	52.5217	0	0	0	0	0	0	0	0	0	0	0	0	0	0	0	0	0	0	0	0	0	0	0
CHEMBL2105215	Cc1coc2ccccc2c1=O	METHYLCHROMONE	3.142	-0.0617	2.0637	0.0212	1.6462	0.0945	4	4.7208	4.2085	4.3824	4.1296	4.2039	180.93	192.062	183.457	182.03	181.903	178.674	42	57.8973	46.5984	53.2714	46.5708	50.9021	0	0	0	0	0	0	0	0	0	0	0	0	0	0	0	0	0	0	0	0	0	0	0
CHEMBL144399	Cc1nccc2nc(O)ccc12	MEDORINONE|WIN 49,016	2.4345	0.2345	0.6249	0.3812	0.4003	0.3567	1	0.625	0.7791	0.703	0.7177	0.7031	23.8181	22.7753	23.862	23.2613	23.2976	23.1548	1	2.5	2.4483	2.5015	2.4895	2.4834	0	0	0	0	0	0	0	0	0	0	0	0	0	0	0	0	0	0	0	0	0	0	0
CHEMBL2105367	CC(=O)OCC(C)OC(C)=O	PROPYLENE GLYCOL DIACETATE	9.3458	2.4863	4.0365	2.4448	3.5714	2.3533	7	8.885	7.0947	8.722	7.0834	8.6204	148.935	168.275	143.513	161.341	139.865	156.57	48	90.1986	57.6515	88.3803	58.5751	87.5604	0	0	0	0	0	0	0	0	0	0	0	0	0	0	0	0	0	0	0	0	0	0	0
CHEMBL276832	NNc1nncc2ccccc12	HYDRALAZINE|NSC-126699	0	0	0	0	0	0	0	0	0	0	0	0	0	0	0	0	0	0	0	0	0	0	0	0	0	0	0	0	0	0	0	0	0	0	0	0	0	0	0	0	0	0	0	0	0	0	0
CHEMBL770	c1ccc(CC2=NCCN2)cc1	Priscoline|TOLAZOLINE|Tolazoline	4.1522	1.8809	2.0021	1.6396	1.623	1.5096	4	4.3116	3.9712	4.241	3.9229	4.1206	157.019	155.118	151.33	155.53	151.189	153.129	28	39.5222	32.2602	38.2625	32.6173	36.8653	0	0	0	0	0	0	0	0	0	0	0	0	0	0	0	0	0	0	0	0	0	0	0
CHEMBL1896433	COC(=O)CCC[N+](C)(C)C		16.4051	7.8376	13.8637	8.2089	12.592	8.0573	8	7.8716	8.1451	8.0626	8.2061	8.1469	189.559	185.129	186.64	184.453	187.475	184.98	32	60.701	37.0723	61.2145	39.8644	61.2564	0	0	0	0	0	0	0	0	0	0	0	0	0	0	0	0	0	0	0	0	0	0	0
CHEMBL978	CC(=O)OC(C)C[N+](C)(C)C	METHACHOLINE|Methacholine|Provocholine	16.492	7.8273	13.1098	7.6279	12.5653	7.2635	8	8.0942	8.0757	8.1837	8.0841	8.2517	191.403	197.764	190.941	198.549	188.606	198.79	34	63.8654	40.5258	62.7957	42.1547	62.5167	0	0	0	0	0	0	0	0	0	0	0	0	0	0	0	0	0	0	0	0	0	0	0
CHEMBL2106224	Nc1nnnn1-c1ccccc1	AL 0559|FENAMOLE|P-463|PAT	0	0	0	0	0	0	0	0	0	0	0	0	0	0	0	0	0	0	0	0	0	0	0	0	0	0	0	0	0	0	0	0	0	0	0	0	0	0	0	0	0	0	0	0	0	0	0
CHEMBL172513	C[N+](C)(C)CC(O)CC(=O)[O-]	CARNITINE|CARNITINE CHLORIDE|CARNITINE DL-FORM	12.6471	7.088	11.7859	6.8788	11.0768	6.5325	7	7.7603	7.5718	7.8207	7.5879	7.8748	188.288	188.848	185.666	189.461	183.751	189.778	36	74.8312	45.2438	72.954	46.8383	72.3363	0	0	0	0	0	0	0	0	0	0	0	0	0	0	0	0	0	0	0	0	0	0	0
CHEMBL1482	CC(C[N+](C)(C)C)OC(N)=O	BETHANECHOL|Bethanechol	14.2223	7.4955	12.5178	6.8834	11.6437	6.1158	7	7.5731	7.0645	7.6496	7.0722	7.7002	178.148	186.862	179.208	186.911	176.052	186.631	33	66.5654	36.6594	65.4538	38.6209	65.0419	0	0	0	0	0	0	0	0	0	0	0	0	0	0	0	0	0	0	0	0	0	0	0
CHEMBL2110918	NC1CCCC1c1ccccc1	CYPENAMINE	3.9819	3.7274	3.3873	3.1179	2.811	2.5546	5	5.4025	5.1244	5.0647	4.804	4.64	210.713	213.995	208.485	205.531	198.589	192.294	30	33.66	32.3268	32.665	31.672	31.1718	0	0	0	0	0	0	0	0	0	0	0	0	0	0	0	0	0	0	0	0	0	0	0
CHEMBL2110598	C=CCC(N)Cc1ccccc1	ALFETAMINE	3.2871	2.233	2.7591	2.102	2.5135	1.9345	5	5.3191	5.1287	5.1246	4.9488	4.8605	177.924	178.845	171.066	170.543	163.449	161.819	30	34.16	32.3162	32.8875	31.5093	31.3956	0	0	0	0	0	0	0	0	0	0	0	0	0	0	0	0	0	0	0	0	0	0	0
CHEMBL315795	Cc1ncsc1CCCl	CLOMETHIAZOLE|HEMINEVRIN|SCTZ [AS EDISYLATE]	5.0177	0.855	1.8289	0.8248	1.2596	0.6815	3	4.2138	3.6429	3.9173	3.2869	3.3777	129.27	129.397	129.747	125.907	121.505	117.734	9	10.4074	10.7074	10.4828	11.0793	10.7606	0.554	-0.697	0.0259	-0.4545	-0.0181	-0.2817	8.7129	2.2138	5.3404	1.8847	3.7791	1.7222	25.3059	25.1047	25.5067	24.1191	23.1372	22.4909	0.366	0.9074	0.5863	0.9905	0.7038
CHEMBL1903897	Oc1ccccc1-c1nnco1	FENADIAZOLE|JL 512	0	0	0	0	0	0	0	0	0	0	0	0	0	0	0	0	0	0	0	0	0	0	0	0	0	0	0	0	0	0	0	0	0	0	0	0	0	0	0	0	0	0	0	0	0	0	0
CHEMBL50444	CC(O)(CC(=O)O)CC(=O)O	CB-337|MEGLUTOL	4.5841	1.2089	2.9411	1.0145	2.3858	0.9024	6	8.7458	6.7481	8.7379	6.7332	8.7275	189.092	211.731	180.736	205.45	174.962	201.442	57	106.527	68.3082	106.686	69.5536	106.892	0	0	0	0	0	0	0	0	0	0	0	0	0	0	0	0	0	0	0	0	0	0	0
CHEMBL2104626	[O-][n+]1cc[n+]([O-])c2ccccc21	ICI 8173|QUINDOXIN	0	0	0	0	0	0	0	0	0	0	0	0	0	0	0	0	0	0	0	0	0	0	0	0	0	0	0	0	0	0	0	0	0	0	0	0	0	0	0	0	0	0	0	0	0	0	0
CHEMBL242273	C=CCc1ccc2c(c1)OCO2	SAFROLE|Safrole|Shikimol	2.8618	0.9978	2.0207	0.9966	1.5075	0.9667	4	4.2071	3.7081	3.6417	3.4429	3.338	112.752	113.178	109.788	108.63	106.416	105.101	21	30.6575	22.2357	25.3335	22.4859	23.2254	0	0	0	0	0	0	0	0	0	0	0	0	0	0	0	0	0	0	0	0	0	0	0
CHEMBL106258	NC1=NCC(c2ccccc2)O1	AMINOREX|AMINOXAPHEN|APIQUEL|Aminorex|MCN-742	2.197	0.5254	0.4883	0.354	0.361	0.3439	3	4.0746	2.9518	3.8575	2.9621	3.6642	129.581	139.807	122.396	131.777	119.948	127.446	29	49.8597	30.5551	45.5637	30.9428	42.3057	0	0	0	0	0	0	0	0	0	0	0	0	0	0	0	0	0	0	0	0	0	0	0
CHEMBL132966	CNCC/C=C/c1cccnc1	RIVANICLINE|TC-2403	6.094	2.4252	5.1667	2.6368	4.2323	2.4166	5	4.9161	5.0514	4.9935	5.0397	4.9297	160.256	158.056	161.679	161.894	164.232	163.377	27	31.6867	29.0498	32.6667	31.2358	33.3408	0	0	0	0	0	0	0	0	0	0	0	0	0	0	0	0	0	0	0	0	0	0	0
CHEMBL2105471	COCC(O)COC(C)(C)C	TERBUPROL	14.1628	3.6604	11.4298	5.2707	10.5397	5.926	8	9.1354	8.5924	8.8891	8.6711	8.8711	173.585	194.942	174.887	192.149	176.179	190.706	37	62.4452	48.4749	56.7511	50.1209	55.4488	0	0	0	0	0	0	0	0	0	0	0	0	0	0	0	0	0	0	0	0	0	0	0
CHEMBL3	CN1CCC[C@H]1c1cccnc1	HABITROL|NICABATE|NICODERM|NICODERM CQ|NICOPASS|NICOPATCH|NICORETTE INVISI|NICOTINE|NICOTINELL CLASSIC|NICOTINELL SUPPORT|NICOTINELL TTS 10|NICOTINELL TTS 20|NICOTINELL TTS 30|NICOTROL|NIQUITIN|NIQUITIN CLR|NIQUITIN MINIS CHERRY|NIQUITIN MINIS MINT|NIQUITIN MINIS ORANGE|NIQUITIN MINT|NIQUITIN PRE-QUIT|NIQUITIN STRIPS MINT|Nicotine|Nicotrol Inhaler|Nicotrol NS|PROSTEP|STOPPERS|STUBIT	7.2673	2.8284	5.5401	3.0381	4.343	2.6684	5	4.7771	4.917	4.6506	4.6089	4.3399	182.1	178.003	182.446	175.49	174.648	166.503	22	29.3333	24.7237	28.588	25.3507	27.1751	0	0	0	0	0	0	0	0	0	0	0	0	0	0	0	0	0	0	0	0	0	0	0
CHEMBL359965	C=CCS[S+]([O-])CC=C	ALLICIN|Diallyl Thiosulfinate	4.6694	1.4946	3.6747	1.9084	3.551	2.0132	6	7.4473	7.4687	8.0489	8.077	8.467	283.287	279.519	288.383	297.17	298.482	306.028	34	30.9227	32.9705	33.6913	33.3827	34.7842	0	0	0	0	0	0	0	0	0	0	0	0	0	0	0	0	0	0	0	0	0	0	0
CHEMBL1720051	O=c1[nH]c(=O)c2ccccc2o1	CARSALAM|OXYPHENHYDRAZINE	0.1849	-0.0624	0.1243	-0.0536	0.0753	-0.0484	2	3.6223	1.9478	3.2367	1.9263	2.8963	87.1781	101.751	86.6414	97.1011	85.0465	92.4924	32	63.7858	30.7641	56.0355	30.0248	49.0838	0	0	0	0	0	0	0	0	0	0	0	0	0	0	0	0	0	0	0	0	0	0	0
CHEMBL176687	CC1=CC(=O)NS(=O)(=O)O1	ACESULFAME|Acesulfame	2.6469	0.5552	1.1534	0.4918	0.8672	0.461	4	4.9359	4.492	5.1533	4.6634	5.2618	183.22	208.161	188.836	206.134	182.816	201.727	42	60.6395	44.509	61.6875	42.8029	61.196	0	0	0	0	0	0	0	0	0	0	0	0	0	0	0	0	0	0	0	0	0	0	0
CHEMBL1972318	O=C1NC(=O)C2C3C=CC(C3)C12	NOREXIMIDE	3.1436	2.7018	2.5353	2.3505	2.2908	2.2173	9	10.3728	9.2618	10.3014	9.3754	10.1944	480.22	484.594	466.02	473.253	460.151	467.087	90	116.293	95.5547	115.439	98.4545	113.9	0	0	0	0	0	0	0	0	0	0	0	0	0	0	0	0	0	0	0	0	0	0	0
CHEMBL110458	OC[C@H]1NC[C@H](O)[C@@H](O)[C@H]1O	AT-1001, GR-181314A|GALAFOLD|MIGALASTAT	4.9703	3.4494	4.0762	3.6385	3.8697	3.6935	6	8.3989	7.4207	7.6499	7.6068	7.6122	209.916	223.132	213.208	215.27	215.623	215.41	44	76.7948	64.641	67.2765	66.9285	66.9118	0	0	0	0	0	0	0	0	0	0	0	0	0	0	0	0	0	0	0	0	0	0	0
CHEMBL1314	CC(S)C(=O)NCC(=O)O	ACADIONE|CAPTIMER|THIOLA|THIOLA EC|TIOPRONIN|Tiopronin	4.4767	1.6132	1.4313	1.1409	1.2231	1.0433	5	8.2976	6.3253	7.0889	6.5524	6.7288	197.454	223.434	187.225	198.28	189.338	191.397	46	79.263	51.0827	74.1259	53.4855	72.1901	0	0	0	0	0	0	0	0	0	0	0	0	0	0	0	0	0	0	0	0	0	0	0
CHEMBL600	CC(=O)N[C@@H](CS)C(=O)O	5052|A-CYS|ACC-600|ACETADOTE|ACETYLCYSTEINE|AIRBRON|CETYLEV|EN-CYS|FABROL|FLUIMUCIL|FLUIMUCIL 600|FLUIMUCIL LONG|FLUIMUCIL N|ILUBE|MUCOMYST|MUCOSIL|MUCOSIL-10|MUCOSIL-20|N-ACETYL-L-CYSTEINE|N-Acetyl-L-Cysteine|NSC-111180|ORONAC 600|PARVOLEX|RESPI-NAC|SIRAN|SOLMUCOL|YOURNAC	4.4767	0.5362	1.8206	0.7973	1.5533	0.8232	5	8.4229	5.906	7.645	5.9688	7.35	200.595	220.999	191.204	204.887	184.94	196.696	46	80.08	52.6532	75.9065	54.8676	73.3979	0	0	0	0	0	0	0	0	0	0	0	0	0	0	0	0	0	0	0	0	0	0	0
CHEMBL1395071	CC(Cc1ccccc1)NC=O	FORMETAMIDE|FORMETOREX	3.9392	2.1507	2.5502	1.5598	1.7954	1.2573	4	4.6236	3.8649	4.4306	3.6696	4.1847	130.647	134.69	124.085	124.598	115.363	116.574	23	38.0886	24.9883	37.292	25.0526	35.7234	0	0	0	0	0	0	0	0	0	0	0	0	0	0	0	0	0	0	0	0	0	0	0
CHEMBL276443	CCNC(C)Cc1ccccc1	ETILAMFETAMINE	7.9153	5.185	5.2927	4.8213	4.6099	4.0785	5	5.1107	4.8119	4.9191	4.564	4.5274	144.67	149.818	141.907	145.311	137.501	137.482	19	24.24	22.1976	23.5119	21.8243	22.2134	0	0	0	0	0	0	0	0	0	0	0	0	0	0	0	0	0	0	0	0	0	0	0
CHEMBL1201234	CNC(C)(C)Cc1ccccc1	MEPHENTERMINE|Mephentermine	9.1713	1.7717	6.2264	3.7954	4.7342	3.56	5	4.937	5.0018	4.933	4.7183	4.5517	169.982	184.142	169.318	175.551	164.238	162.919	23	28.24	24.6993	26.393	24.3335	24.3967	0	0	0	0	0	0	0	0	0	0	0	0	0	0	0	0	0	0	0	0	0	0	0
CHEMBL2105389	CC(c1ccccc1)C(C)(C)N	PENTOREX	7.8311	2.7014	4.9528	3.0525	3.9849	2.6523	5	5.4372	4.9813	4.9624	4.6611	4.5013	192.824	221.442	189.763	197.071	181.522	180.522	28	32.2	28.1724	29.2214	27.0153	27.0545	0	0	0	0	0	0	0	0	0	0	0	0	0	0	0	0	0	0	0	0	0	0	0
CHEMBL2106635	C[C@@H](Cc1ccccc1)N(C)C	DIMETAMFETAMINE	10.3156	1.9406	7.6489	4.203	6.1251	4.0334	5	4.4853	4.9204	4.6286	4.6474	4.3735	152.291	151.013	150.448	147.67	146.37	141.194	16	23.9778	18.2527	22.2035	18.8177	20.945	0	0	0	0	0	0	0	0	0	0	0	0	0	0	0	0	0	0	0	0	0	0	0
CHEMBL14053	O=C(O)C(Cl)(Cl)Cl	NSC-215204|TCAA|TRICHLOROACETIC ACID|Trichloroethanoic acid	0.6332	0.4064	0.3396	0.2119	0.244	0.1457	2	7.8662	3.4554	5.4674	4.3484	4.7431	150.931	205.986	137.822	163.225	141.886	151.86	32	44.7083	32.0449	38.3958	32.9645	37.4906	0.2693	0.4434	0.1857	0.2647	0.1284	0.2058	26.1388	5.5346	21.203	7.2119	17.4378	7.5841	135.556	126.504	127.462	106.656	117.816	98.672	1.0979	4.537	2.1341	6.2597	2.6778
CHEMBL1880349	OCC1OC(O)CC(O)C1O	2-DEOXY-D-GLUCOSE|2-Deoxy-D-glucose|BA 2758|BA-2758|NSC-15193	4.1212	3.0426	3.2323	3.0042	3.1188	2.98	6	8.6067	7.2792	8.105	7.4886	7.9392	189.625	204.453	191.708	199.651	193.24	198.34	44	82.3767	63.8676	75.9682	67.2119	73.9362	0	0	0	0	0	0	0	0	0	0	0	0	0	0	0	0	0	0	0	0	0	0	0
CHEMBL469449	C[C@@H]1OC(O)[C@@H](O)[C@H](O)[C@@H]1O	L-FUCOSE|L-Fucose	4.4357	3.1626	3.1395	2.8674	2.9514	2.8086	6	8.6623	7.3305	7.8095	7.5305	7.7382	193.982	215.287	196.404	202.291	198.224	201.154	46	86.0137	67.6817	74.7539	70.4025	73.7178	0	0	0	0	0	0	0	0	0	0	0	0	0	0	0	0	0	0	0	0	0	0	0
CHEMBL2104680	O=C(O)CCSCC(=O)O	DANOSTEINE	4.1622	0.7011	2.2417	0.7508	1.65	0.7151	5	8.833	6.1032	8.0504	6.1894	7.7351	203.277	208.346	186.856	195.6	177.67	188.477	44	81.349	49.2884	79.1286	50.7732	78.8994	0	0	0	0	0	0	0	0	0	0	0	0	0	0	0	0	0	0	0	0	0	0	0
CHEMBL2104205	Cc1cc2nc(N)nc(N)n2n1	DAMETRALAST	2.4345	0.2345	0.6399	0.1992	0.4224	0.1424	1	0.625	0.8142	0.6516	0.7672	0.669	20.5328	19.1692	20.6952	20.7943	20.8446	20.985	1	2.5	2.5	2.6671	2.5741	2.6976	0	0	0	0	0	0	0	0	0	0	0	0	0	0	0	0	0	0	0	0	0	0	0
CHEMBL1469	O=C(O)CCCc1ccccc1	PHENYLBUTANOIC ACID|Phenylbutyrate	3.0825	2.1124	1.6898	1.3055	1.1853	1.0534	4	4.9566	3.9744	4.7278	3.8423	4.5661	126.076	126.997	114.489	116.301	107.071	111.465	28	49.1712	32.6797	48.5654	33.3334	47.403	0	0	0	0	0	0	0	0	0	0	0	0	0	0	0	0	0	0	0	0	0	0	0
CHEMBL42710	C=CCc1ccc(O)c(OC)c1	EUGENOL	4.9968	1.0457	3.1263	1.0762	1.804	1.1021	4	3.8741	3.6696	3.4427	3.3631	3.223	103.539	101.894	101.67	100.517	99.0239	97.8591	18	22.7466	19.2742	20.4882	19.5009	19.645	0	0	0	0	0	0	0	0	0	0	0	0	0	0	0	0	0	0	0	0	0	0	0
CHEMBL1672002	CC1=CC(=O)C(C(C)C)=CC1=O	NSC-2228|THYMOQUINONE	8.1825	2.7652	4.9964	2.2739	2.9728	1.8983	10	10.9981	10.4426	10.8923	10.5281	10.7496	471.084	487.517	473.619	483.248	476.162	479.902	94	115.973	103.441	115.789	109.097	114.769	0	0	0	0	0	0	0	0	0	0	0	0	0	0	0	0	0	0	0	0	0	0	0
CHEMBL2104321	CCCCC(O)c1ccccc1	FENIPENTOL	5.97	5.1449	5.1748	4.5805	4.3226	3.6325	5	5.5131	5.0179	5.036	4.6894	4.5067	141.857	146.582	138.5	139.417	133.442	130.887	22	30.0479	24.0392	26.4921	24.012	24.6752	0	0	0	0	0	0	0	0	0	0	0	0	0	0	0	0	0	0	0	0	0	0	0
CHEMBL45024	C[S+](C)CC[C@H](N)C(=O)O		9.4502	2.126	8.3723	2.6245	7.5504	2.6209	6	9.6979	6.8438	9.0752	7.0814	8.6764	251.314	244.367	246.268	235.182	243.826	229.789	35	55.4216	40.0669	50.8914	42.7611	51.1704	0	0	0	0	0	0	0	0	0	0	0	0	0	0	0	0	0	0	0	0	0	0	0
CHEMBL1341	COC(F)(F)C(Cl)Cl	DA-759|METHOXIFLURANE|METHOXY FLURANE|METHOXYFLURANE|Methoxyflurane|Metofane|NSC-110432|PENTHRANE|Pentrane	3.9689	-0.1896	1.3166	-0.1598	0.1972	-0.0852	3	7.9949	4.5232	5.9503	5.3912	5.484	109.214	138.024	106.091	115.802	109.974	112.369	26	61.09	30.705	49.7986	32.9135	48.2208	0.5908	-0.173	0.5673	-0.1049	0.3294	-0.0762	22.43	5.9129	17.1322	10.8093	14.3582	11.6482	90.7962	86.9209	92.7062	87.8153	89.5513	87.3005	112.816	39.8503	88.3597	33.9784	82.9419
CHEMBL1483877	CCOc1ccccc1C(N)=O	ETENZAMIDE|ETHENZAMIDE	4.0036	3.0513	2.4038	1.9825	1.2682	1.008	3	4.144	2.771	3.3404	2.4392	2.7995	76.0859	90.0929	77.1649	83.7216	75.0891	79.2844	21	40.0151	21.7771	33.1511	21.7159	28.5084	0	0	0	0	0	0	0	0	0	0	0	0	0	0	0	0	0	0	0	0	0	0	0
CHEMBL440135	CCC(=O)Nc1ccc(O)cc1	PARAPROPAMOL|Parapropamol	3.4687	2.4656	1.8261	1.1854	1.034	0.9099	3	3.6864	3.0016	3.3148	2.8591	3.0384	77.1675	85.4888	76.5763	80.7744	76.6207	76.9256	21	34.1463	23.715	32.2583	23.6167	29.5085	0	0	0	0	0	0	0	0	0	0	0	0	0	0	0	0	0	0	0	0	0	0	0
CHEMBL278172	CCOC(=O)c1ccc(N)cc1	AEZODENT|AMERICAINE|ANTHISAN PLUS|AR-01|AR01|BABY ANBESOL|BENZOCAINE|BURNEZE|CHILDREN'S CHLORASEPTIC|DEQUACAINE|ETHYL AMINOBENZOATE|LANACANE|MEDILAVE|NESTOSYL|NSC-41531|NSC-4688|ORAJEL|TYROSOLVEN|TYROZETS	4.0036	2.9016	2.3076	1.8378	1.2082	0.9564	3	3.9146	2.9297	3.5275	2.6977	3.1172	73.858	81.2173	76.3927	80.9535	75.7153	79.3788	21	41.8082	22.1144	37.1818	22.8017	32.8517	0	0	0	0	0	0	0	0	0	0	0	0	0	0	0	0	0	0	0	0	0	0	0
CHEMBL301523	N[C@@H](Cc1ccccc1)C(=O)O	FEMA NO. 3585|L-PHENYLALANINE|L-phenylalanine|NSC-79477|PHENYLALANINE	1.4973	0.8479	0.765	0.6366	0.6124	0.5818	3	4.4007	3.3646	3.9015	3.3445	3.7033	123.019	127.909	112.522	114.515	109.361	110.161	29	53.3312	35.3454	47.1068	35.6331	44.2305	0	0	0	0	0	0	0	0	0	0	0	0	0	0	0	0	0	0	0	0	0	0	0
CHEMBL279157	CNC(C)C(O)c1ccccc1	RACEPHEDRINE	6.5576	2.3933	4.4131	3.0614	3.1663	2.5791	4	4.5403	4.1729	4.1205	3.8887	3.6913	133.533	141.913	133.286	131.886	128.124	123.624	20	32.2613	24.2447	26.3701	24.1964	23.6946	0	0	0	0	0	0	0	0	0	0	0	0	0	0	0	0	0	0	0	0	0	0	0
CHEMBL2008672	CNC(C)Cc1ccc(O)cc1	PHOLEDRINE	7.1187	2.4897	4.8805	3.533	3.6424	2.9852	4	3.9022	3.9621	3.8573	3.6467	3.4827	118.706	119.964	117.429	116.71	112.886	109.068	15	20.2133	17.3016	19.0397	17.2506	17.7259	0	0	0	0	0	0	0	0	0	0	0	0	0	0	0	0	0	0	0	0	0	0	0
CHEMBL2111051	C#CCO[C@H]1CN2CCC1CC2	TALSACLIDINE	9.5015	4.7507	7.0824	5.2315	6.3194	5.1704	10	10.3455	10.3311	10.4336	10.4391	10.4693	327.444	328.561	328.463	329.701	327.43	327.685	67	83.0731	76.0579	82.2381	79.7745	82.5038	0	0	0	0	0	0	0	0	0	0	0	0	0	0	0	0	0	0	0	0	0	0	0
CHEMBL1509115	CNc1c2c(nn1C)CCCC2	POLI 67|TETRIDAMINE|TETRYDAMINE	10.4905	3.5583	4.9237	2.1121	3.0252	1.7784	6	5.4021	5.1897	4.8087	4.7627	4.6216	177.781	177.046	174.198	170.982	168.661	166.63	18	24.5022	23.0612	26.0691	24.8873	26.518	0	0	0	0	0	0	0	0	0	0	0	0	0	0	0	0	0	0	0	0	0	0	0
CHEMBL2111165	Cc1nc(C)c(N(C)C)nc1C	TRIAMPYZINE	13.6975	0.6452	6.0494	1.1303	3.4507	1.765	5	3.4299	4.0785	3.5805	3.757	3.5911	108.038	105.02	109.746	106.92	108.112	107.075	5	14.3444	10.3036	13.733	11.7978	12.9633	0	0	0	0	0	0	0	0	0	0	0	0	0	0	0	0	0	0	0	0	0	0	0
CHEMBL2110723	CCON(CC)C(=S)S		8.162	6.5798	4.7013	3.7806	2.6616	2.1177	5	8.163	4.9058	7.6884	5.3508	7.6959	209.276	247.26	213.215	243.331	222.116	247.981	26	25.1537	33.8003	26.6502	34.9191	26.7646	0	0	0	0	0	0	0	0	0	0	0	0	0	0	0	0	0	0	0	0	0	0	0
CHEMBL455917	OC(O)C(Cl)(Cl)Cl	CHLORAL HYDRATE|Chloral Hydrate|NOCTEC|NSC-3210|SK-CHLORAL HYDRATE	0.772	0.4493	0.2768	0.1648	0.1439	0.0965	2	7.894	3.6776	5.7681	4.2939	5.3469	145.04	202.148	138.767	166.393	144.089	160.684	25	32.6329	26.8489	25.0928	29.419	23.7527	0.2693	0.4434	0.1297	0.2085	0.0871	0.1606	26.1388	5.5346	21.449	7.8677	19.7873	8.3238	131.235	121.793	127.24	115.374	124.372	113.858	1.0979	4.537	1.9576	6.4168	2.1838
CHEMBL114062	ClC(Cl)=C(Cl)Cl	TETRACHLOROETHYLENE|Tetrachloroethylene	0.1183	0.3544	0.2363	0.2599	0.2532	0.255	2	8.3794	5.3325	5.95	5.7742	5.8205	191.806	261.38	207.751	217.4	214.562	215.303	32	22.0494	22.5877	22.2265	22.3106	22.2871	0.9432	0.2952	0.637	0.5696	0.5889	0.5839	34.8518	7.3794	21.5584	18.7479	19.5528	19.3411	182.736	165.477	184.035	180.891	181.832	181.588	1.4638	6.0494	4.1196	4.5263	4.4116
CHEMBL321248	Cn1cnc2nc(O)nc(O)c21	7-METHYLXANTHINE|NSC-7861	3.1969	0.6095	1.1942	0.3734	0.4995	0.3097	1	0.7775	0.7556	0.6853	0.6877	0.6759	22.0771	22.6763	21.4201	20.8827	20.4125	20.2658	1	3.4222	1.8	2.9282	2.2915	2.7905	0	0	0	0	0	0	0	0	0	0	0	0	0	0	0	0	0	0	0	0	0	0	0
CHEMBL4297429	C[C@H](O)[C@@H](O)[C@@H](O)[C@H](F)C=O	2-FLUOROFUCOSE|SGN-2FF	4.3043	2.6722	2.9131	2.5001	2.7024	2.322	6	8.8288	7.5573	7.8891	7.7146	7.8029	166.842	180.551	165.428	168.259	165.853	166.162	46	90.438	71.0073	77.5492	74.0113	76.5688	0.2301	-0.2176	-0.0161	-0.1598	-0.0732	-0.1749	2.502	1.0545	1.5872	1.3968	1.4346	1.4733	11.9301	12.7752	12.5689	12.2116	12.5769	12.4194	56.0419	14.9722	29.3751	24.9395	24.5896
CHEMBL508676	CCOc1cc(C=O)ccc1O	ETHYL VANILLIN	4.011	3.0196	2.4132	1.9876	1.2947	1.0061	3	3.5678	2.7622	2.8784	2.3795	2.4319	60.3896	63.5696	62.4183	61.3988	59.8203	59.455	14	28.6507	15.7379	22.8542	16.1424	19.7535	0	0	0	0	0	0	0	0	0	0	0	0	0	0	0	0	0	0	0	0	0	0	0
CHEMBL15841	CCOC(=O)c1ccc(O)cc1	E214|ETHYL HYDROXYBENZOATE|ETHYL PARAHYDROXYBENZOATE|ETHYLPARABEN	4.0036	2.9016	2.3076	1.8378	1.2082	0.9557	3	3.9146	2.9297	3.5275	2.6977	3.1192	73.4225	80.7336	75.8129	80.2994	74.9295	78.4721	21	41.8082	22.1144	37.1818	22.8017	32.959	0	0	0	0	0	0	0	0	0	0	0	0	0	0	0	0	0	0	0	0	0	0	0
CHEMBL346919	COc1cc(C(C)=O)ccc1O	APOCYNIN|Acetovanillone|NSC-209524	5.6893	0.6776	2.3783	0.6552	1.179	0.6957	3	3.4981	2.6632	2.8574	2.4463	2.603	71.9202	80.7076	70.8955	76.6956	70.4105	74.2777	18	32.7329	19.5258	26.2837	19.2877	23.1163	0	0	0	0	0	0	0	0	0	0	0	0	0	0	0	0	0	0	0	0	0	0	0
CHEMBL1231107	Nc1nc(N)nc(NC2CC2)n1	CGA 72662|CYROMAZINE	2.5114	2.3169	2.1074	1.9359	1.7413	1.5232	3	3.1526	2.9582	2.922	2.759	2.6627	76.6576	81.8327	77.9878	77.7384	74.5246	72.7791	17	19.1333	18.016	18.6841	18.1852	18.3601	0	0	0	0	0	0	0	0	0	0	0	0	0	0	0	0	0	0	0	0	0	0	0
CHEMBL2105062	O=C1C2CC3CC1CC(O)(C3)C2	IDRAMANTONE	6.5988	4.8479	5.6882	4.4479	5.3666	4.2725	10	11.0816	10.5225	10.9223	10.5942	10.7797	467.285	481.064	456.352	466.421	452.918	458.166	79	99.1712	87.3065	97.0159	89.653	95.738	0	0	0	0	0	0	0	0	0	0	0	0	0	0	0	0	0	0	0	0	0	0	0
CHEMBL1909286	CC(COc1ccccc1)NN	FENOXYPROPAZINE|PHENOXYPROPAZINE	4.4566	2.3098	3.1345	1.97	2.6201	1.7239	3	3.3186	3.2632	3.2439	3.1382	2.9981	85.2349	90.8206	84.5513	84.6496	81.7365	79.3814	14	20.4621	19.2939	19.5758	19.3017	18.2149	0	0	0	0	0	0	0	0	0	0	0	0	0	0	0	0	0	0	0	0	0	0	0
CHEMBL1441	CCc1cc(C(N)=S)ccn1	1314 TH|1314-TH|BAYER 5312|ETHIONAMIDE|NSC-255115|TRECATOR|TRECATOR-SC	3.4687	2.4146	1.8067	1.0788	0.8698	0.6662	3	4.8562	2.6182	3.8328	2.4451	3.2779	136.232	156.65	128.541	139.903	121.811	129.812	21	19.2098	21.4185	19.7329	20.792	19.6938	0	0	0	0	0	0	0	0	0	0	0	0	0	0	0	0	0	0	0	0	0	0	0
CHEMBL1104	CC[N+](C)(C)c1cccc(O)c1	EDROPHONIUM|ENLON-PLUS|Edrophonium|Enlon|Reversol|Tensilon	10.3874	6.8255	7.9095	5.6652	5.5479	4.2505	4	3.395	3.6216	3.164	3.1411	2.9052	104.505	106.35	107.019	100.969	100.467	95.1051	7	13.2667	8.8756	11.9255	9.6645	11.1719	0	0	0	0	0	0	0	0	0	0	0	0	0	0	0	0	0	0	0	0	0	0	0
CHEMBL102970	Cc1ncc(CO)c(C=O)c1O	PYRIDOXAL	4.011	0.5517	1.4628	0.6987	0.7871	0.6713	3	3.4008	2.5288	2.9834	2.5467	2.7287	83.8215	81.972	83.8437	83.5348	82.5932	82.4934	14	32.7329	16.3413	25.9681	18.823	22.4391	0	0	0	0	0	0	0	0	0	0	0	0	0	0	0	0	0	0	0	0	0	0	0
CHEMBL1232077	N[C@H](C(=O)O)c1ccc(O)cc1	OXFENICINE|UK-25,842	0.4731	0.2809	0.2337	0.2035	0.2084	0.1993	2	3.4841	2.3117	2.8388	2.3013	2.5898	87.437	95.5279	81.4723	85.3096	80.5748	81.811	25	48.8312	29.8065	40.1886	29.2392	35.9468	0	0	0	0	0	0	0	0	0	0	0	0	0	0	0	0	0	0	0	0	0	0	0
CHEMBL727	Nc1nc2[nH]cnc2c(=S)[nH]1	LANVIS|NSC-752|NSC-76504|THIOGUANINE|TIOGUANINE|TIOGUANINE HEMIHYDRATE|Tabloid	0.1849	-0.2222	0.1272	-0.1379	0.0893	-0.086	2	4.5361	1.9594	3.8782	1.9545	3.5249	161.479	191.803	151.818	176.791	145.806	167.674	32	37.5076	31.5371	36.5202	31.4156	35.5007	0	0	0	0	0	0	0	0	0	0	0	0	0	0	0	0	0	0	0	0	0	0	0
CHEMBL33720	CNCC(O)c1ccc(O)cc1	OXEDRINE|Oxedrine|Synephrine	5.219	1.4849	4.2094	1.5898	2.9874	1.3995	3	3.4708	3.1527	3.0262	2.8788	2.6761	91.8875	93.628	90.2063	90.0874	85.88	84.9118	14	26.2346	17.7153	20.6	17.701	18.0757	0	0	0	0	0	0	0	0	0	0	0	0	0	0	0	0	0	0	0	0	0	0	0
CHEMBL1576	C#CC1(OC(N)=O)CCCCC1	ETHINAMATE|Ethinamate|VALMID	5.6845	4.5903	4.2859	3.1198	2.793	1.7092	9	10.477	9.1128	10.4233	9.2241	10.4005	319.616	336.825	317.582	332.158	316.852	329.031	77	102.673	80.7361	103.787	85.4944	105.92	0	0	0	0	0	0	0	0	0	0	0	0	0	0	0	0	0	0	0	0	0	0	0
CHEMBL4297394	C=C(C#N)C(=O)OCCC(C)C	ISOAMYL 2-CYANOACRYLATE|ISOPENTYL 2-CYANOACRYLATE	8.5389	4.5263	7.3033	4.8047	6.3238	4.3712	9	10.1851	9.2798	10.0405	9.3003	9.9604	257.76	266.339	252.534	258.422	251.977	256.969	71	97.7749	77.0781	96.9444	80.6524	98.4031	0	0	0	0	0	0	0	0	0	0	0	0	0	0	0	0	0	0	0	0	0	0	0
CHEMBL1722501	CCC1(CC)C(=O)C=CNC1=O	PYRITHYLDIONE	7.9272	6.039	5.3154	3.999	3.5597	3.2384	9	10.338	9.4532	10.125	9.3259	10.0603	396.08	409.175	402.008	401.901	395.186	399.936	76	102.266	86.5128	102.924	90.1855	103.791	0	0	0	0	0	0	0	0	0	0	0	0	0	0	0	0	0	0	0	0	0	0	0
CHEMBL1215	CNC[C@H](O)c1cccc(O)c1	AB-101 (PHENYLEPHRINE)|Cyclomydril|Duo-Medihaler|J8.601K|PHENYLEPHRINE|Phenylephrine	5.219	1.4849	4.2081	1.5845	2.9769	1.3868	3	3.4708	3.1481	3.0217	2.8947	2.6833	92.7336	94.5444	90.8653	90.8025	86.7276	85.5683	14	26.2346	17.6744	20.6691	18.0067	18.2673	0	0	0	0	0	0	0	0	0	0	0	0	0	0	0	0	0	0	0	0	0	0	0
CHEMBL1201319	C[C@H](N)[C@H](O)c1cccc(O)c1	METARAMINOL	3.3607	2.1249	2.2345	1.5381	1.7446	1.1512	3	3.9572	3.2377	3.2023	2.9724	2.7664	108.601	120.621	106.059	106.18	101.061	96.8824	19	30.2079	22.7038	23.6642	21.8877	21.1463	0	0	0	0	0	0	0	0	0	0	0	0	0	0	0	0	0	0	0	0	0	0	0
CHEMBL267936	CNC1(C)C2CCC(C2)C1(C)C	MECAMYLAMINE	14.6836	6.0425	10.1791	8.6092	9.5929	8.8185	11	11.062	11.1472	11.1645	11.2231	11.2046	485.633	524.224	502.532	509.08	508.918	509.669	66	70.24	65.9063	68.1807	67.1883	68.1766	0	0	0	0	0	0	0	0	0	0	0	0	0	0	0	0	0	0	0	0	0	0	0
CHEMBL1200733	FC(F)OC(F)C(F)(F)F	DESFLURANE|I-653|SUPRANE	1.3428	-0.0061	0.7957	0.0049	0.5718	0.05	3	7.8228	3.7877	6.5758	4.2387	5.9628	43.3656	58.6959	42.7322	51.8295	43.5838	49.2179	34	123.884	49.7492	101.39	58.6553	90.7478	0.1085	0.1953	0.0626	0.18	0.0811	0.1536	15.0123	6.1294	12.7076	7.9774	11.969	9.046	38.8824	36.7771	41.5723	39.3786	41.8357	40.5575	336.251	101.062	275.751	148.913	254.646
CHEMBL792	Oc1nc(O)c2nc(O)[nH]c2n1	NSC-3975|URIC ACID	0	0	0	0	0	0	0	0	0	0	0	0	0	0	0	0	0	0	0	0	0	0	0	0	0	0	0	0	0	0	0	0	0	0	0	0	0	0	0	0	0	0	0	0	0	0	0
CHEMBL284127	CC(=O)C1C(=O)C=C(C)OC1=O	DEHYDROACETIC ACID|Dehydroacetic acid|E265	5.6435	1.2712	2.374	1.2154	2.0558	1.1811	8	9.9963	8.609	9.9942	8.6208	9.994	330.74	345.235	322.294	346.708	322.336	347.698	84	127.945	100.315	128.071	101.384	128.199	0	0	0	0	0	0	0	0	0	0	0	0	0	0	0	0	0	0	0	0	0	0	0
CHEMBL442687	O=c1oc2cc(O)ccc2s1	THIOXOLONE|TIOXOLONE	0.1749	0.0904	0.1132	0.0468	0.0608	0.0163	1	2.4998	0.9519	2.0221	0.9558	1.658	62.41	75.0816	61.2536	66.8739	57.9993	60.5898	16	29.2344	15.2308	24.2309	13.9971	20.1257	0	0	0	0	0	0	0	0	0	0	0	0	0	0	0	0	0	0	0	0	0	0	0
CHEMBL485747	OCCCc1ccc(O)c(O)c1	HYDROXYTYROSOL	3.6073	2.6072	2.7537	2.0877	2.0322	1.4941	3	3.3741	3.0533	3.148	2.7615	2.7426	82.5545	80.1738	79.2134	78.5604	76.1876	74.6072	12	18.911	15.8615	18.6962	15.6653	17.1722	0	0	0	0	0	0	0	0	0	0	0	0	0	0	0	0	0	0	0	0	0	0	0
CHEMBL593019	Cc1ncc(CO)c(CN)c1O	PYRIDOXAMINE	5.5525	1.0409	2.0972	1.2208	1.3448	1.2271	3	3.2487	2.421	2.7588	2.4643	2.5275	87.5159	87.2896	84.197	85.539	82.5376	82.7411	9	21.031	12.0634	16.639	14.1953	14.9367	0	0	0	0	0	0	0	0	0	0	0	0	0	0	0	0	0	0	0	0	0	0	0
CHEMBL2111075	CCCCCOS(=O)(=O)O		7.066	5.6602	6.1916	5.2057	5.3966	4.3394	5	5.166	5.2048	5.1523	5.2365	5.0799	117.553	121.718	116.098	116.217	109.953	109.027	17	21.3288	17.5449	21.7695	17.1317	21.7221	0	0	0	0	0	0	0	0	0	0	0	0	0	0	0	0	0	0	0	0	0	0	0
CHEMBL3989888	C/C(=C\C(=O)O)C1CCCCC1	AD 106|CICROTOIC ACID	8.1701	5.1418	6.447	5.1642	5.5879	4.6204	10	11.0816	10.2495	11.0886	10.3974	11.0511	369.368	383.324	372.807	382.758	374.085	382.561	71	91.1712	75.3425	91.915	79.7098	93.2697	0	0	0	0	0	0	0	0	0	0	0	0	0	0	0	0	0	0	0	0	0	0	0
CHEMBL2106160	CNC1CCc2ncsc2C1	ETRABAMINE	6.7325	2.8482	4.4462	3.0613	3.2809	2.4761	5	4.7772	5.1235	5.0266	5.0046	4.9105	217.626	213.862	216.615	215.627	213.318	209.326	22	28.2133	25.7876	27.4524	26.007	26.172	0	0	0	0	0	0	0	0	0	0	0	0	0	0	0	0	0	0	0	0	0	0	0
CHEMBL211538	OB1OCc2cc(Cl)ccc21	AN-2718|AN2718	1.559	0.0783	0.6092	0.2646	0.3465	0.2813	1	1.041	0.8423	0.9793	0.8937	0.9526	29.329	26.7813	28.3668	27.9677	28.1276	28.2448	4	9.3288	4.9048	7.6665	5.6089	6.5514	0.665	-0.1085	0.025	-0.0768	-0.084	-0.0974	8.7129	1.8449	3.7011	2.5543	2.7081	2.4974	33.2583	28.6944	29.9581	28.2675	27.9692	27.4157	0.366	1.5123	1.1309	1.2947	1.2491
CHEMBL472566	Nc1nc2cc(Cl)ccc2o1	ZOXAZOLAMINE	0	0	0	0	0	0	0	0	0	0	0	0	0	0	0	0	0	0	0	0	0	0	0	0	0.665	-0.1085	0.025	-0.0881	-0.0688	-0.081	8.7129	1.8449	3.7011	2.5492	2.6929	2.4726	34.2583	29.7523	31.2695	29.6731	29.3866	28.8659	0.366	1.5123	1.1309	1.2907	1.27
CHEMBL1449249	Oc1ccc(Cl)c2c1CCC2	CHLORINDANOL|CLORINDANOL	3.0724	2.0192	1.5592	1.1027	0.9081	0.7954	3	2.75	2.5476	2.6184	2.5938	2.6176	116.016	114.892	112.561	110.135	108.065	107.144	12	14	14.381	14.9876	15.0687	15.1971	0.665	-0.1085	0.0858	-0.0901	-0.0893	-0.1237	8.7129	1.8449	3.6612	2.5432	2.692	2.5256	37.7641	33.482	34.5873	33.1848	33.1635	32.8514	0.366	1.5123	1.2013	1.3321	1.3158
CHEMBL1364	Cc1ncc(CO)c(CO)c1O	Hexa-Betalin|M.V.I.-12|PYRIDOXINE|PYRIDOXINE (VIT B6)|Vitamin B6	5.5525	0.8667	2.0972	1.1598	1.3255	1.1956	3	3.3731	2.421	2.8024	2.4781	2.5495	81.6994	81.5213	79.5199	80.7253	78.1787	78.383	9	24.3219	12.0634	17.7908	14.5601	15.4863	0	0	0	0	0	0	0	0	0	0	0	0	0	0	0	0	0	0	0	0	0	0	0
CHEMBL337702	NCCc1cc(O)c(O)cc1O	OXIDOPAMINE|Oxidopamine	2.5831	1.7573	1.6278	1.2149	0.9475	0.7637	2	2.2496	1.9694	1.9656	1.7438	1.67	63.1853	62.0298	61.267	59.6224	57.0577	54.734	8	11.62	10.4414	11.3397	10.7675	10.7331	0	0	0	0	0	0	0	0	0	0	0	0	0	0	0	0	0	0	0	0	0	0	0
CHEMBL1437	NC[C@H](O)c1ccc(O)c(O)c1	Levophed|NOREPINEPHRINE|Norepinephrine|R-norepinephrine	2.0221	1.3705	1.2801	1.005	0.8731	0.717	2	2.8877	2.2036	2.1685	1.9629	1.8391	72.1456	77.4334	70.1392	69.5352	65.7488	63.4413	13	23.6679	16.6748	17.4213	15.8936	15.3448	0	0	0	0	0	0	0	0	0	0	0	0	0	0	0	0	0	0	0	0	0	0	0
CHEMBL334786	CC(C)c1ncc([N+](=O)[O-])n1C	IPRONIDAZOLE|Ipronidazole|RO 7-1554	8.5124	3.4088	4.5724	2.2773	2.7253	1.7963	4	3.7358	3.4591	3.2849	3.1041	3.0471	104.705	115.47	101.362	101.488	94.4594	94.7794	12	14.9222	15.5927	15.3588	16.233	15.7928	0	0	0	0	0	0	0	0	0	0	0	0	0	0	0	0	0	0	0	0	0	0	0
CHEMBL20835	CC(=O)OC1CN2CCC1CC2	ACECLIDINE|GLAUCOSTAT	10.0793	4.8314	7.0797	5.3079	6.5431	5.3587	9	9.928	9.1634	9.9353	9.1912	9.892	307.344	316.216	305.304	314.374	303.288	311.266	55	83.2237	63.495	81.5664	65.6497	80.7519	0	0	0	0	0	0	0	0	0	0	0	0	0	0	0	0	0	0	0	0	0	0	0
CHEMBL3707370	CCC1(CC)C(=O)CCNC1=O	PIPERIDIONE	9.7051	7.1519	6.1184	4.7342	4.3151	4.0168	9	10.2685	9.367	10.0639	9.2361	10.0089	361.756	372.67	365.973	366.32	360.387	364.544	66	92.2393	76.3953	93.7082	80.0204	94.5887	0	0	0	0	0	0	0	0	0	0	0	0	0	0	0	0	0	0	0	0	0	0	0
CHEMBL2111037	OCCSCc1ccncc1	RISTIANOL	4.677	1.1377	3.066	1.8132	2.3025	1.7947	3	5.0439	3.5866	4.104	3.5046	3.4002	144.191	132.688	132.736	125.997	124.16	117.037	12	15.9175	14.5157	14.9463	15.1866	14.469	0	0	0	0	0	0	0	0	0	0	0	0	0	0	0	0	0	0	0	0	0	0	0
CHEMBL2110954	CC1(C)CC(C)(C)CC(C)(N)C1	NERAMEXANE	15.5998	5.0925	13.7052	5.0469	13.5717	5.0241	11	11.4789	11.2289	11.4789	11.2427	11.4789	444.55	502.809	452.744	502.832	452.762	502.843	65	68.7	66.83	68.7	67.0033	68.7	0	0	0	0	0	0	0	0	0	0	0	0	0	0	0	0	0	0	0	0	0	0	0
CHEMBL1371	O=c1[nH]c2cc(Cl)ccc2o1	CHLORZOXAZONE|Chlorzoxazone|NSC-26189|PARAFLEX|PARAFON|PARAFON FORTE DSC|Parafon Forte|Parafon-Forte|STRIFON|STRIFON FORTE DSC	0.1749	-0.0824	0.1132	-0.0804	0.0485	-0.0754	1	1.9359	0.9519	1.6071	0.9157	1.3612	34.7975	45.3453	35.3786	41.1191	35.0133	38.2316	16	34.6395	15.2308	28.2096	14.383	22.962	0.665	-0.1085	0.025	-0.0886	-0.0801	-0.0948	8.7129	1.8449	3.7011	2.5549	2.7113	2.5013	34.2313	29.7236	31.227	29.7104	29.565	29.1257	0.366	1.5123	1.1309	1.2949	1.2721
CHEMBL2104472	FC(C(F)(F)F)C(F)(F)F	APAFLURANE	1.7094	-0.5397	1.3064	-0.5627	1.2915	-0.5698	3	8.1529	4.5045	6.8775	4.7649	6.7793	49.8508	67.1431	50.0967	60.0946	51.2637	59.6296	41	141.264	68.9687	118.696	73.4276	116.884	0.2936	0.087	0.2378	0.2563	0.227	0.2676	17.5143	6.9862	14.5977	9.6762	14.0579	9.8812	50.0114	47.1404	52.2103	49.1956	52.0043	49.3326	392.293	127.264	310.171	195.642	295.986
CHEMBL2111170	CC(O)C(=O)OP(=O)(O)O		2.9077	1.6178	1.3163	0.8906	0.8849	0.6248	3	4.3033	3.5625	3.9851	3.8182	3.9916	60.979	68.4825	57.4965	60.1582	56.8662	56.5649	26	50.0274	32.089	46.4347	33.8125	46.0266	0	0	0	0	0	0	0	0	0	0	0	0	0	0	0	0	0	0	0	0	0	0	0
CHEMBL288114	O=C(O)c1cc(O)c(O)c(O)c1	GALLIC ACID|Gallate|Gallic acid	0.01	0.0016	0.0144	0.0068	0.0148	0.01	1	2.0816	0.96	1.6697	0.973	1.4137	35.3103	43.45	35.7944	40.0805	35.2792	37.8866	16	36.1712	14.5512	28.2124	14.7327	23.2542	0	0	0	0	0	0	0	0	0	0	0	0	0	0	0	0	0	0	0	0	0	0	0
CHEMBL1189150	N=c1c[n+](N2CCOCC2)[n-]o1	LINSIDOMINE	6.2635	3.4042	4.8527	3.5648	3.9543	3.1131	6	6.9417	6.5009	6.8347	6.4724	6.6512	196.569	199.807	202.236	204.487	203.177	204.012	41	67.0096	56.7475	64.9129	59.5737	64.3049	0	0	0	0	0	0	0	0	0	0	0	0	0	0	0	0	0	0	0	0	0	0	0
CHEMBL1400561	CCC(C(N)=O)N1CCCC1=O	ETIRACETAM	7.5491	5.7784	5.2184	3.9447	3.7988	3.2624	8	9.6084	8.176	9.1605	8.1636	8.9389	286.452	299.603	284.183	289.142	277.61	282.486	58	90.0726	66.7115	87.8393	70.8153	86.0277	0	0	0	0	0	0	0	0	0	0	0	0	0	0	0	0	0	0	0	0	0	0	0
CHEMBL2105310	CC1CC(=O)N2CCSC2=N1	OLPIMEDONE	7.2247	3.5712	3.1507	1.5204	1.7127	1.2497	7	9.487	7.2209	9.184	7.2442	9.0723	366.491	385.66	367.737	384.18	365.416	383.252	54	72.6111	59.1206	73.8133	60.5443	73.8555	0	0	0	0	0	0	0	0	0	0	0	0	0	0	0	0	0	0	0	0	0	0	0
CHEMBL1518	CCCc1cc(=O)[nH]c(=S)[nH]1	NSC-6498|NSC-70461|PROPYLTHIOURACIL|Propacil|Propylthiouracil|Prothyran|Thyreostat	4.8701	3.8519	3.9382	2.6742	2.6357	1.5746	7	9.7507	7.2287	9.7016	7.423	9.6451	346.89	382.485	355.246	391.296	362.852	395.827	66	79.1361	71.4533	81.2237	74.1427	82.9058	0	0	0	0	0	0	0	0	0	0	0	0	0	0	0	0	0	0	0	0	0	0	0
CHEMBL459048	CC1=CC[C@H](C(C)(C)O)C[C@@H]1O	SOBREROL|Sobrerol	10.5009	3.375	7.0821	4.8773	6.5891	4.9734	10	11.1373	10.6458	11.0941	10.8107	11.0624	388.977	420.975	392.221	410.544	397.917	409.395	70	86.7329	76.1292	82.92	78.6246	82.188	0	0	0	0	0	0	0	0	0	0	0	0	0	0	0	0	0	0	0	0	0	0	0
CHEMBL325436	FC(F)(Cl)C(F)(F)Cl	CRYOFLUORANE|DICHLOROTETRAFLUOROETHANE	1.2463	0.8103	0.8689	0.7711	0.8088	0.7816	2	8.1442	3.5453	5.5188	4.2732	4.9274	85.2949	126.295	81.731	97.0909	86.1501	91.5115	32	85.8858	42.7641	60.512	49.0598	54.9973	0.2219	0.4987	0.2844	0.385	0.3244	0.3571	27.4341	7.6442	21.1012	15.4669	19.0695	17.1917	111.637	104.972	115.671	112.912	115.26	114.215	224.899	77.8858	145.802	118.05	136.027
CHEMBL96868	CCC1(CC)COC(=O)NC1=O	DIETHADIONE|DIETROXINE|Diethadione	8.798	5.5816	5.9482	4.5637	3.9337	3.488	8	9.7884	8.2085	9.5725	8.0793	9.4404	292.669	312.49	297.108	302.116	290.953	295.251	62	98.1145	66.6526	98.0171	70.1082	98.8007	0	0	0	0	0	0	0	0	0	0	0	0	0	0	0	0	0	0	0	0	0	0	0
CHEMBL2106500	CCCc1ncc(C(=O)O)s1	TIZOPROLIC ACID	4.4929	3.4386	3.2097	2.1657	1.8028	1.2458	4	4.9566	4.2569	4.3163	3.9995	3.9062	137.549	148.334	140.298	142.694	137.065	137.95	25	46.1712	23.6865	39.6311	23.0996	35.8876	0	0	0	0	0	0	0	0	0	0	0	0	0	0	0	0	0	0	0	0	0	0	0
CHEMBL1490434	N=C(N)/N=C(\N)N1CCOCC1	ABOB|MOROXYDINE|SKF 8898-A	6.5858	3.368	4.5368	3.1806	3.3387	2.3806	6	7.9968	6.1368	7.837	6.1173	7.6622	211.799	235.071	213.139	235.103	215.388	234.895	48	80.8886	53.9459	78.2753	56.747	77.638	0	0	0	0	0	0	0	0	0	0	0	0	0	0	0	0	0	0	0	0	0	0	0
CHEMBL1235738	C#CCN[C@H]1CCc2ccccc21	AZILECT|RASAGILINE MESILATE|RASAGILINE MESYLATE|RASAGILINE METHANESULFONATE|TVP-1012	4.3781	1.8297	1.807	1.1239	1.1797	0.853	6	6.069	5.797	5.8082	5.6748	5.6812	219.608	218.816	209.13	207.811	199.826	200.538	46	51.74	49.2919	51.4672	49.8853	50.8761	0	0	0	0	0	0	0	0	0	0	0	0	0	0	0	0	0	0	0	0	0	0	0
CHEMBL940	NCC1(CC(=O)O)CCCCC1	CI-945|DM-1796|GABAPENTIN|GOE 3450|GRALISE|NEURONTIN	7.8507	5.8717	7.1788	5.7644	6.602	5.4074	9	10.4563	9.4472	10.4798	9.6267	10.3682	339.197	349.615	337.513	350.141	336.326	345.781	60	82.7912	65.4921	83.5034	69.0773	83.5012	0	0	0	0	0	0	0	0	0	0	0	0	0	0	0	0	0	0	0	0	0	0	0
CHEMBL2111168	CC(C)(C)CC(C)(C)NC(=N)N	GUANOCTINE	13.5896	3.6551	11.808	3.083	11.007	2.5144	9	10.2281	8.9581	10.2172	8.9122	10.1902	311.569	369.84	314.58	366.786	310.202	363.495	57	69.34	58.5667	69.4143	59.3467	69.592	0	0	0	0	0	0	0	0	0	0	0	0	0	0	0	0	0	0	0	0	0	0	0
CHEMBL2103925	CC(C)CCCC(C)NC(C)C	IPROHEPTINE|IPROHEPTINE HYDROCHLORIDE	16.6176	10.3922	13.8169	10.7117	13.5748	10.8072	11	11.3052	10.8884	11.2833	10.8999	11.2737	273.673	297.199	275.803	295.88	277.621	296.443	44	48.2667	46.2358	47.8671	46.3629	47.8344	0	0	0	0	0	0	0	0	0	0	0	0	0	0	0	0	0	0	0	0	0	0	0
CHEMBL1232903	O=P(O)(O)OC(CO)CO		3.5811	2.075	2.7338	1.8059	2.0751	1.4495	3	4.2198	3.7637	4.1619	3.8094	4.0687	57.4032	59.3231	55.2063	54.1884	49.444	47.993	17	33.7329	25.9711	31.4141	25.8651	28.493	0	0	0	0	0	0	0	0	0	0	0	0	0	0	0	0	0	0	0	0	0	0	0
CHEMBL1329029	O=C1C(O)=C(O)C(=O)C(O)=C1O	HPEK-1|TETROQUINONE|THQ	0.297	0.2082	0.2307	0.2167	0.2255	0.2192	6	9.3284	8.1418	8.3502	8.2356	8.2975	331.951	361.522	342.867	341.034	342.357	340.8	96	154.712	133.072	138.449	135.336	137.271	0	0	0	0	0	0	0	0	0	0	0	0	0	0	0	0	0	0	0	0	0	0	0
CHEMBL590	CC1=CC(=O)c2ccccc2C1=O	KAYQUINONE|Kappaxin|MENADIONE|MENAPHTHENE|MENAPHTHONE|Menadione|NSC-4170|Vitamin K 3	2.7087	-0.0376	1.3166	0.1159	0.9532	0.1884	5	5.9981	5.1682	5.5783	5.1851	5.3457	268.351	276.618	268.12	267.277	264.026	263.659	58	79.9726	61.3546	72.1439	63.2411	67.9596	0	0	0	0	0	0	0	0	0	0	0	0	0	0	0	0	0	0	0	0	0	0	0
CHEMBL21	Nc1ccc(S(N)(=O)=O)cc1	SULFANILAMIDE|Sulfanilamide	0	0	0	0	0	0	0	0	0	0	0	0	0	0	0	0	0	0	0	0	0	0	0	0	0	0	0	0	0	0	0	0	0	0	0	0	0	0	0	0	0	0	0	0	0	0	0
CHEMBL2110826	O=C(O)CC1(CO)CCCCC1		7.8507	5.6975	7.1573	5.6163	6.5519	5.277	9	10.5807	9.4991	10.5987	9.7115	10.4763	324.665	334.131	322.442	334.476	321.166	330.428	60	86.0822	68.2346	86.6481	72.9038	86.3603	0	0	0	0	0	0	0	0	0	0	0	0	0	0	0	0	0	0	0	0	0	0	0
CHEMBL1651998	CC1(O)CCC(C(C)(C)O)CC1	NSC-403856|TERPIN	12.0089	5.5127	9.0994	6.7173	8.8569	6.9892	10	11.1651	10.5955	11.1031	10.6918	11.0944	347.308	381.344	346.171	370.468	350.467	368.834	60	78.3699	65.2254	73.8124	66.2035	72.8992	0	0	0	0	0	0	0	0	0	0	0	0	0	0	0	0	0	0	0	0	0	0	0
CHEMBL3707367	OCCOc1ccc(Cl)cc1	2-(4-CHLORPHENOXY)-ETHANOL	3.118	1.9892	2.0783	1.6863	1.4468	1.1769	2	2.6651	2.1659	2.1538	1.9037	1.7294	38.8948	41.5228	38.6304	38.3806	37.5295	36.3189	8	18.2397	13.1199	14.0793	12.4034	11.4546	0.665	-0.1085	0.0236	-0.1001	-0.085	-0.1085	8.7129	1.8449	3.7145	2.5852	2.7495	2.5603	32.1298	27.5042	28.9949	27.4712	27.3952	27.0974	0.366	1.5123	1.1391	1.2802	1.2455
CHEMBL2105828	OCC(CO)(CCl)CCl	LOPRODIOL	6.3728	0.6593	6.2148	0.6593	6.2148	0.6593	5	9.4258	7.1774	9.4258	7.1774	9.4258	232.475	245.202	242.974	244.091	242.72	243.869	32	41.6367	38.6973	41.6367	38.6973	41.6367	1.108	-1.394	0.382	-1.394	0.0542	-1.394	17.4259	4.4277	10.5578	4.4277	8.6454	4.4277	53.9942	54.4378	54.0384	50.5121	50.985	49.7269	0.7319	1.8148	1.8783	1.8148	3.0081
CHEMBL1095699	[N-]=[N+]=CC(=O)OC[C@H](N)C(=O)O	AZASERINE|Azaserine|CL 337|CN-15,757|P-165	2.0596	1.0958	1.1495	0.7794	0.9168	0.654	5	7.454	5.877	6.8227	6.0129	6.6381	160.489	168.892	152.452	156.134	150.916	151.927	54	101.123	69.6408	92.6024	72.5388	89.8667	0	0	0	0	0	0	0	0	0	0	0	0	0	0	0	0	0	0	0	0	0	0	0
CHEMBL2107460	O=CNc1ncc([N+](=O)[O-])s1	FORMINITRAZOLE	0.0174	0.0307	0.0072	0.0201	0.0038	0.0135	1	1.596	0.9667	1.5383	0.8932	1.3943	25.6087	29.2191	27.5265	29.2613	27.5546	28.0642	9	20.9553	9.1	18.544	8.666	15.7962	0	0	0	0	0	0	0	0	0	0	0	0	0	0	0	0	0	0	0	0	0	0	0
CHEMBL1407356	CC(=O)N1C[C@H](O)C[C@H]1C(=O)O	OXACEPROL	5.9639	2.6541	3.297	2.7148	2.8962	2.5845	7	9.2669	7.5039	8.8887	7.6764	8.6042	256.929	274.007	249.756	262.985	247.201	255.295	59	104.106	70.7759	96.8709	74.8516	92.5376	0	0	0	0	0	0	0	0	0	0	0	0	0	0	0	0	0	0	0	0	0	0	0
CHEMBL2105922	CC(=O)NCCCCCC(=O)O	ACETAMINOCAPROIC ACID|ACEXAMIC ACID|CY 153	8.1102	4.9502	5.2397	4.4172	4.4123	3.8206	8	9.8511	8.1515	9.7395	8.115	9.6327	199.734	211.194	191.686	202.893	184.731	195.357	53	88.4242	59.7935	88.207	62.1766	89.2114	0	0	0	0	0	0	0	0	0	0	0	0	0	0	0	0	0	0	0	0	0	0	0
CHEMBL1875805	CC(=O)NC(CC(C)C)C(=O)O	ACETYLLEUCINE	9.2573	4.3208	6.7808	4.0996	5.7742	3.4648	8	9.9206	8.2314	9.5975	8.2548	9.2969	237.988	260.602	230.724	252.023	227.175	242.268	57	92.4509	64.0428	87.8441	67.1594	85.8336	0	0	0	0	0	0	0	0	0	0	0	0	0	0	0	0	0	0	0	0	0	0	0
CHEMBL371197	O[C@@H]1[C@H](O)CN2CCC[C@@H](O)[C@H]12	Swainsonine|TRIDOLGOSIR	7.0186	4.9646	5.9218	4.9083	5.5718	4.9093	8	9.6914	9.0625	9.1625	9.1767	9.107	310.487	320.692	315.281	316.287	317.187	316.094	52	81.3327	69.6877	74.0215	71.9017	73.0174	0	0	0	0	0	0	0	0	0	0	0	0	0	0	0	0	0	0	0	0	0	0	0
CHEMBL511099	Cc1ccc(C23CNCC2C3)cc1	BICIFADINE	7.1598	2.3844	4.6375	2.9752	3.5641	2.8379	6	5.7912	5.8612	5.7692	5.6439	5.5254	255.214	255.56	256.22	255.786	251.858	248.26	38	43.7133	41.1605	42.9823	41.5864	41.6102	0	0	0	0	0	0	0	0	0	0	0	0	0	0	0	0	0	0	0	0	0	0	0
CHEMBL2103836	CCC[C@@H](C)C[C@H](N)CC(=O)O	IMAGABALIN|PD-0332334|PF-00195889	9.8851	7.382	8.5817	7.05	8.1114	6.6202	9	10.5257	9.4496	10.5065	9.4186	10.4642	259.774	275.115	258.02	272.881	255.593	270.477	52	75.3312	57.6452	75.7198	58.9912	76.6333	0	0	0	0	0	0	0	0	0	0	0	0	0	0	0	0	0	0	0	0	0	0	0
CHEMBL1398657	O=S(=O)(O)c1ccc(O)cc1		0	0	0	0	0	0	0	0	0	0	0	0	0	0	0	0	0	0	0	0	0	0	0	0	0	0	0	0	0	0	0	0	0	0	0	0	0	0	0	0	0	0	0	0	0	0	0
CHEMBL290916	CC1=NN(c2ccccc2)C(=O)C1	ANTIPYRINE RELATED COMPOUND A|EDARAVONE|MCI-186|NORPHENAZONE|NSC-12|NSC-26139|NSC-2629|RADICAVA|Radicut	3.5266	0.7254	1.4934	0.7126	1.2473	0.7276	4	4.7695	3.9862	4.4669	3.9252	4.2477	157.744	173.609	156.477	168.591	154.701	162.941	37	53.953	42.8548	50.4574	42.196	47.1283	0	0	0	0	0	0	0	0	0	0	0	0	0	0	0	0	0	0	0	0	0	0	0
CHEMBL3039113	CCNC(=O)CC[C@H](N)C(=O)O	L-THEANINE|NSC-21308|THEANINE	6.525	5.2251	4.0815	3.5716	2.9775	2.7662	7	9.2952	7.4147	8.7673	7.5485	8.6258	207.218	222.557	197.308	208.735	197.113	206.693	54	92.5842	63.77	88.6746	68.3022	88.5741	0	0	0	0	0	0	0	0	0	0	0	0	0	0	0	0	0	0	0	0	0	0	0
CHEMBL1485	N=C(N)NCCC[C@H](N)C(=O)O	ARGININE|Arginine|L-ARGININE|NSC-206269	4.2553	3.2978	2.9968	2.2807	2.0572	1.6301	6	8.6497	6.4361	8.1209	6.5225	7.9423	195.801	216.955	189.615	201.164	184.063	193.58	53	88.6179	59.442	83.8593	62.6707	83.5604	0	0	0	0	0	0	0	0	0	0	0	0	0	0	0	0	0	0	0	0	0	0	0
CHEMBL2105609	C#CC(OC(N)=O)c1ccccc1	CARFIMATE	0.9457	-0.0272	0.3356	0.0561	0.2208	0.0535	4	5.4075	4.0526	5.3436	4.163	5.2928	148.726	156.171	143.524	156.492	146.135	158.642	50	75.5904	51.3685	73.0227	52.5994	70.8911	0	0	0	0	0	0	0	0	0	0	0	0	0	0	0	0	0	0	0	0	0	0	0
CHEMBL444814	NC(=O)NCCC[C@H](N)C(=O)O	L-CITRULLINE	4.2553	3.2482	2.9968	2.271	2.0679	1.6378	6	8.7741	6.4361	8.2588	6.5336	8.088	186.527	205.378	179.983	189.386	174.093	181.637	53	95.2842	59.442	90.4816	62.9678	90.2421	0	0	0	0	0	0	0	0	0	0	0	0	0	0	0	0	0	0	0	0	0	0	0
CHEMBL13881	c1ccc(NCC2=NCCN2)cc1	PHENAMAZOLINE	4.687	2.111	2.2342	1.8508	1.8613	1.7722	4	4.5197	3.9871	4.2798	3.967	4.1733	144.707	149.012	140.519	145.077	140.025	142.775	28	40.6289	32.7327	38.5915	33.3684	37.551	0	0	0	0	0	0	0	0	0	0	0	0	0	0	0	0	0	0	0	0	0	0	0
CHEMBL169901	N=C(N)N1CCc2ccccc2C1	DEBRISOQUINE	4.317	1.6094	1.9289	1.1939	1.2273	1.0487	4	4.6655	3.7314	4.5265	3.5835	4.35	189.661	191.197	180.459	182.385	171.712	176.044	28	44.5644	30.0309	41.9308	29.6721	39.5867	0	0	0	0	0	0	0	0	0	0	0	0	0	0	0	0	0	0	0	0	0	0	0
CHEMBL2104128	Cc1ncsc1CCCCl	CLOPROTHIAZOLE	6.0418	1.8791	2.9219	1.5124	2.0838	1.2462	4	5.2138	4.7242	5.4382	4.5361	4.7946	164.104	164.381	164.946	164.238	158.427	155.696	13	14.4074	14.4245	14.3574	14.7418	14.773	0.554	-0.697	-0.0055	-0.6137	-0.0689	-0.4075	8.7129	2.2138	5.4634	2.0601	4.1027	2.0182	22.5696	21.7151	22.9476	21.6337	21.4468	20.1829	0.366	0.9074	0.6367	0.8444	0.7194
CHEMBL180570	O=P(O)(O)CP(=O)(O)O	MEDRONIC ACID	1.0619	0.3463	0.2298	0.3463	0.2298	0.3463	1	1.8052	1.5321	1.8052	1.5321	1.8052	8.1339	6.5861	7.1617	6.5861	7.1617	6.5861	4	0.565	12.1918	0.565	12.1918	0.565	0	0	0	0	0	0	0	0	0	0	0	0	0	0	0	0	0	0	0	0	0	0	0
CHEMBL196	O=C1O[C@H]([C@@H](O)CO)C(O)=C1O	ASCOR|ASCORBIC ACID|ASCORBIC ACID (VIT C)|ASCORBICAP|ASCUR|Ascorbic Acid|BASSETT'S|CEBIONE|CECON|CENOLATE|CETANE|CETANE-CAPS TC|CEVALIN|CEVEX|CEVITAMIC ACID|E-300|E300|FEMA NO. 2109|HALIBORANGE|INS NO.300|INS-300|NSC-218455|NSC-33832|REDOXON|REDOXON C|REDOXON CHEW-C|REDOXON SLOW RELEASE|TOP C|VITAL LIFE|VITAMIN C|Vitamin C	2.5859	1.6479	1.8991	1.383	1.5069	1.0894	6	9.1892	7.7137	8.3079	7.9369	8.2272	244.569	268.193	251.98	257.035	256.007	258.505	70	123.219	98.6027	111.526	104.484	112.379	0	0	0	0	0	0	0	0	0	0	0	0	0	0	0	0	0	0	0	0	0	0	0
CHEMBL2107425	O=C1O[C@H]2[C@H](O[C@@H](O)[C@@H]2O)C1O	GLUCUROLACTONE|GLUCURONOLACTONE	2.0112	1.6162	1.4788	1.4524	1.4028	1.3789	6	9.0779	7.3252	8.1315	7.6388	7.9956	230.679	249.026	228.298	235.042	229.968	232.297	61	114.856	85.409	101.26	90.8315	99.65	0	0	0	0	0	0	0	0	0	0	0	0	0	0	0	0	0	0	0	0	0	0	0
CHEMBL2105084	O=[PH](O)C(O)C1CC=CCC1	FOSMENIC ACID	3.9816	3.2921	3.2078	2.9217	2.8649	2.732	7	7.9736	7.5846	8.0569	7.8252	8.2062	223.205	223.348	214.457	211.93	208.097	206.863	48	52.8304	53.61	50.3526	55.0105	50.7848	0	0	0	0	0	0	0	0	0	0	0	0	0	0	0	0	0	0	0	0	0	0	0
CHEMBL12208	Cc1cc(=O)oc2cc(O)ccc12	CANTABILINE|HYMECROMONE|LM-94|NSC-19026|NSC-9408	2.603	-0.0683	1.0809	0.076	0.718	0.1766	4	4.7486	4.0263	4.5147	3.9995	4.3426	182.305	198.11	184.003	191.279	180.915	186.92	42	58.4795	45.4781	56.1162	46.043	53.4131	0	0	0	0	0	0	0	0	0	0	0	0	0	0	0	0	0	0	0	0	0	0	0
CHEMBL1177	NC1=NC(=O)C(c2ccccc2)O1	CYLERT|FENOXAZOL|LA-956|NSC-169499|NSC-25159|PEMOLINE|RONYL|TRADON|VOLITAL|YH-1	0.648	-0.2136	0.2701	-0.0523	0.2216	-0.0043	3	4.6779	3.1453	4.3977	3.2103	4.1958	151.536	164.16	142.634	159.16	142.445	155.531	41	72.5571	45.29	65.9356	45.8578	61.8302	0	0	0	0	0	0	0	0	0	0	0	0	0	0	0	0	0	0	0	0	0	0	0
CHEMBL39	NCCc1c[nH]c2ccc(O)cc12	5-HT|5-HYDROXYTRYPTAMINE|SEROTONIN	2.5831	1.7573	1.7666	1.2414	1.0264	0.8347	2	2.2496	1.9804	1.9206	1.6791	1.5702	67.6982	66.678	65.8491	64.5501	62.193	59.7139	8	11.62	10.2533	11.0813	10.0892	9.9052	0	0	0	0	0	0	0	0	0	0	0	0	0	0	0	0	0	0	0	0	0	0	0
CHEMBL578211	CN1C(=O)CC[C@H]1c1cccnc1	COTININE|NICOTINE RELATED COMPOUND C	5.7184	2.4086	3.0327	2.0448	2.2225	1.84	5	5.3804	4.9584	5.2823	4.8199	5.1095	208.04	208.122	201.611	197.518	193.95	191.105	34	52.0307	37.8599	50.4428	38.673	48.2557	0	0	0	0	0	0	0	0	0	0	0	0	0	0	0	0	0	0	0	0	0	0	0
CHEMBL2111053	CC[N+]1(C)CCc2ccccc2C1		11.3326	7.7952	9.2304	7.3989	7.4392	6.1016	6	5.2908	5.6601	5.2673	5.281	4.9963	224.777	211.096	221.599	210.892	213.724	204.454	18	27.7583	21.6857	26.42	22.4689	25.2859	0	0	0	0	0	0	0	0	0	0	0	0	0	0	0	0	0	0	0	0	0	0	0
CHEMBL1180550	C[N+](C)(C)CC(O)C[N+](C)(C)C		22.7627	12.6114	21.8678	12.541	20.9113	12.4918	9	7.8025	9.4151	7.944	9.4619	7.9955	239.987	228.908	243.503	235.627	244.351	238.301	23	47.4979	29.2257	43.3892	30.6914	41.8332	0	0	0	0	0	0	0	0	0	0	0	0	0	0	0	0	0	0	0	0	0	0	0
CHEMBL3184437	OCc1ccc(Cl)cc1Cl	DICHLOROBENZYL ALCOHOL	1.559	0.3161	0.7288	0.2559	0.3615	0.2325	1	1.3741	0.8301	1.1586	0.8938	1.0124	32.364	33.0772	32.5085	33.657	32.0573	32.5476	4	10.911	4.741	6.9037	5.0204	5.4383	1.3301	-0.217	0.1124	-0.2087	-0.1224	-0.1986	17.4259	3.6897	7.3569	5.1327	5.8903	5.4481	74.034	65.3754	68.1005	65.6	66.2706	65.683	0.7319	3.0247	2.3305	2.6496	2.665
CHEMBL146927	N[C@H]1C[C@@H](C(=O)O)CC1=C(F)F		3.0284	2.014	1.6648	1.1603	1.1477	0.8827	7	10.003	8.2215	9.8951	8.4691	9.8358	297.582	317.125	292.2	300.986	290.009	296.728	74	126.762	93.9777	121.67	98.241	120.639	0.079	0.0604	0.0445	-0.0612	-0.0167	-0.0897	5.0041	1.9772	3.5363	2.1554	3.3238	2.226	25.5362	24.4254	29.7885	29.4661	32.1241	31.0013	112.084	37.4306	75.6209	34.2047	65.0192
CHEMBL4297915	Cc1ccc(S(=O)(=O)NO)o1	BMS-986231|CIMLANOD|CXL-1427	2.4345	0.2076	0.8645	0.1992	0.64	0.1956	1	0.625	0.8407	0.6252	0.8002	0.6838	19.7258	18.2894	20.5493	19.5015	20.6898	19.8853	1	2.5	2.4594	2.3642	2.3309	2.3758	0	0	0	0	0	0	0	0	0	0	0	0	0	0	0	0	0	0	0	0	0	0	0
CHEMBL2064047	O=C(O)C1CSC(C(=O)O)N1	TIDIACIC	2.191	0.4526	1.1466	0.4858	0.8022	0.511	5	9.0824	6.1372	7.8801	6.5445	7.5001	278.451	292.059	261.921	269.091	257.262	261.219	54	94.7415	61.4457	84.9065	64.9285	82.5442	0	0	0	0	0	0	0	0	0	0	0	0	0	0	0	0	0	0	0	0	0	0	0
CHEMBL1201208	CC1NCCOC1c1ccccc1	PHENMETRAZINE|Phenmetrazine|Preludin	6.4787	3.7033	4.2573	3.4707	3.5431	2.9575	5	5.5818	5.1145	5.1178	4.8698	4.6816	183.764	190.619	182.639	181.999	177.075	172.224	27	40.9797	33.5114	35.9728	33.5448	32.9618	0	0	0	0	0	0	0	0	0	0	0	0	0	0	0	0	0	0	0	0	0	0	0
CHEMBL2105245	CC(C(=O)c1ccccc1)N(C)C	DIMEPROPION|METAMFEPRAMONE|MG 559	9.3493	1.4786	6.5667	2.697	4.6156	2.3876	5	5.1094	5.112	4.9931	4.9434	4.7645	176.554	178.839	177.239	175.497	176.483	174.447	28	45.9641	32.0862	40.0834	34.5617	37.3545	0	0	0	0	0	0	0	0	0	0	0	0	0	0	0	0	0	0	0	0	0	0	0
CHEMBL4094396	CNC(C)C(=O)c1ccc(C)cc1	J2.756.280I|Mephedrone	8.5869	1.9904	4.5723	2.7075	2.8109	2.1465	5	5.1513	4.9199	4.8895	4.6797	4.5555	161.219	165.127	162.033	161.216	161.27	158.306	28	44.6996	32.9838	38.7579	34.7382	35.8771	0	0	0	0	0	0	0	0	0	0	0	0	0	0	0	0	0	0	0	0	0	0	0
CHEMBL2111121	Cc1nccnc1N1CCCCC1	MODALINE	8.625	5.342	5.9438	4.7426	4.7498	3.9827	6	5.5968	5.5902	5.3589	5.1796	4.9587	183.215	183.452	183.245	178.209	174.006	167.925	21	27.0556	24.8793	27.0001	25.7856	26.537	0	0	0	0	0	0	0	0	0	0	0	0	0	0	0	0	0	0	0	0	0	0	0
CHEMBL1201260	C/N=C(\NC)NCc1ccccc1	BETANIDINE|Bethanidine	8.1278	0.6987	2.1787	0.7836	1.8121	0.7614	4	4.1651	3.8917	4.121	3.8559	4.0434	125.551	127.429	127.724	125.206	126.466	123.293	22	37.9067	22.3667	36.9919	22.531	35.9088	0	0	0	0	0	0	0	0	0	0	0	0	0	0	0	0	0	0	0	0	0	0	0
CHEMBL48802	C[S+]([O-])CCCCN=C=S	4-(Methylsulfinyl)Butyl Isothiocyanate|SULFORAPHANE	8.3733	3.7814	6.5762	3.3663	5.7404	3.0473	6	9.0608	6.6374	9.2851	6.9599	9.3367	249.257	244.419	249.241	244.68	248.344	245.113	33	30.5203	37.3332	32.7297	38.089	34.5564	0	0	0	0	0	0	0	0	0	0	0	0	0	0	0	0	0	0	0	0	0	0	0
CHEMBL1439973	CC(C)(O)C(Cl)(Cl)Cl	CHLORBUTOL|CHLORETONE|CHLOROBUTANOL|NSC-44794|TRICHLORISOBUTYLALCOHOL	5.5734	1.5058	2.0419	0.4459	1.1343	0.1922	4	9.3671	5.5957	8.8139	6.2079	8.6831	238.29	320.765	234.615	270.001	244.609	260.385	34	35.722	30.6353	29.6499	30.3145	28.7095	0.2693	0.4434	0.1517	-0.1691	0.1005	-0.3089	26.1388	5.5346	21.3436	7.6775	18.9148	8.1341	146.161	138.112	144.314	133.195	140.301	131.452	1.0979	4.537	2.2493	4.7241	2.6658
CHEMBL1200829	O=C1O[C@H](CO)[C@@H](O)[C@H](O)[C@H]1O	E575|GLUCONOLACTONE	3.4214	2.4848	2.5427	2.1994	2.1892	1.991	6	9.1336	7.5433	8.1622	7.7305	7.9928	216.218	233.269	216.306	220.385	216.35	217.716	56	105.945	82.0036	93.9896	86.7323	93.0726	0	0	0	0	0	0	0	0	0	0	0	0	0	0	0	0	0	0	0	0	0	0	0
CHEMBL2106850	Oc1cccc(Oc2nnn[nH]2)c1	COMPOUND 56063|MELIZAME	0	0	0	0	0	0	0	0	0	0	0	0	0	0	0	0	0	0	0	0	0	0	0	0	0	0	0	0	0	0	0	0	0	0	0	0	0	0	0	0	0	0	0	0	0	0	0
CHEMBL2104115	CC(=O)Nn1cnc(=O)c(C#N)c1	CIAPILOME	3.1317	0.3862	1.2497	0.431	1.1663	0.4308	7	8.7676	7.3643	8.7016	7.5006	8.6053	300.685	308.659	296.5	305.329	298.235	304.086	83	123.621	93.1579	122.15	95.6506	120.854	0	0	0	0	0	0	0	0	0	0	0	0	0	0	0	0	0	0	0	0	0	0	0
CHEMBL918	NC(=O)NC(=O)Cc1ccccc1	PHENACEMIDE|PHENURONE|Phenacemide	1.2091	-0.1387	0.5586	-0.0067	0.4894	0.0306	3	4.7266	3.0371	4.6509	3.0219	4.5119	124.001	133.845	115.575	131.921	114.113	128.963	36	66.9926	39.0411	64.4368	38.3354	61.6097	0	0	0	0	0	0	0	0	0	0	0	0	0	0	0	0	0	0	0	0	0	0	0
CHEMBL46730	c1ccc2c(c1)ccc1ccccc12	NSC-26256|PHENANTHRENE	0	0	0	0	0	0	0	0	0	0	0	0	0	0	0	0	0	0	0	0	0	0	0	0	0	0	0	0	0	0	0	0	0	0	0	0	0	0	0	0	0	0	0	0	0	0	0
CHEMBL2106646	CCCCc1ccc(C(N)=O)nc1	BUPICOMIDE|SCH 10595	5.517	4.4414	4.5212	3.7715	3.3333	2.6471	5	5.8529	4.7949	5.2544	4.3742	4.5658	138.078	145.085	136.412	140.034	131.189	132.317	29	44.6863	29.4944	39.2868	29.4299	35.4903	0	0	0	0	0	0	0	0	0	0	0	0	0	0	0	0	0	0	0	0	0	0	0
CHEMBL2104607	CCN(CC)C(=O)c1cccnc1	CORAMINE|NICETHAMIDE|NIKETHAMIDE|NIKETHYL	7.9971	6.3923	5.3672	4.5904	3.4918	2.9867	5	5.561	4.7282	5.2414	4.4663	4.8375	152.661	160.445	157.257	159.097	153.871	154.865	26	43.5307	27.9798	41.0077	29.9795	39.0706	0	0	0	0	0	0	0	0	0	0	0	0	0	0	0	0	0	0	0	0	0	0	0
CHEMBL2106654	CCNc1nsc2ccccc12	BAY VA 9387|ETISAZOLE	3.9935	3.2415	2.5486	1.9674	1.1873	0.8084	2	2.0831	1.7637	1.6867	1.5357	1.4686	42.2307	48.1111	44.4642	45.8091	43.6533	44.4989	5	7.1067	6.2022	7.1046	5.9961	6.7094	0	0	0	0	0	0	0	0	0	0	0	0	0	0	0	0	0	0	0	0	0	0	0
CHEMBL1512677	CCCCCc1ccc(C)cc1O	AMYLMETACRESOL|THROATIES	8.9656	5.3891	6.3553	5.2705	5.124	4.3285	6	5.5	5.5595	5.3804	5.219	4.9949	152.046	148.84	148.701	146.965	144.334	141.812	18	20.5	20.0502	20.9376	21.0079	21.2168	0	0	0	0	0	0	0	0	0	0	0	0	0	0	0	0	0	0	0	0	0	0	0
CHEMBL526	CC(C)c1cccc(C(C)C)c1O	DIPRIVAN|DISOPROFOL|Disoprivan|ICI 35,868|ICI 35-868|ICI35,868|NSC-5105|PROPOFOL|Rapinovet	10.6309	5.5447	6.9892	3.1747	3.8004	2.3074	6	5.9167	5.2245	4.923	4.6277	4.4614	174.574	196.971	169.692	176.442	160.647	162.869	22	23	23.085	25.0131	24.2779	24.8945	0	0	0	0	0	0	0	0	0	0	0	0	0	0	0	0	0	0	0	0	0	0	0
CHEMBL2104018	COC1(F)C(F)(F)C1(F)Cl	26P|ALIFLURANE	3.1981	0.2246	1.5873	0.0095	0.3565	-0.0633	4	8.7979	6.4486	6.9429	6.8837	6.8592	131.831	164.54	141.409	145.746	144.969	145.537	49	114.613	80.7352	89.5547	86.3989	87.8322	0.5072	0.0185	0.2196	0.062	0.0408	0.0405	18.7211	5.7993	11.9526	10.0303	10.9757	10.4271	84.0206	81.1984	86.5824	85.7231	86.7476	86.4178	224.533	76.3735	139.428	119.674	127.479
CHEMBL1231101	N[C@H](C(=O)O)[C@@H]1CC(Cl)=NO1	ACIVICIN|AT-125|U-42,126	1.9704	1.2526	0.9079	0.8109	0.7076	0.6914	5	8.5226	6.1984	7.7074	6.446	7.5898	230.122	251.264	219.915	231.942	218.976	228.359	54	83.7323	68.0079	79.1316	69.626	77.998	0.2358	-0.0304	-0.0147	-0.0599	-0.0497	-0.0824	8.7129	1.8449	3.9629	2.172	3.6343	2.2631	30.5463	25.3157	26.5644	26.0673	26.9466	26.5968	0.366	1.5123	1.416	1.8354	1.5088
CHEMBL1709559	CC(=O)NC(=O)c1ccccc1O	ACETSALICYLAMIDE|L-749|SALACETAMIDE	2.4546	0.2364	0.7945	0.234	0.701	0.229	3	4.3728	2.9432	4.1775	2.9242	3.9296	103.181	117.526	100.216	115.862	99.2554	112.933	33	59.2926	34.5933	55.2118	34.4189	50.9781	0	0	0	0	0	0	0	0	0	0	0	0	0	0	0	0	0	0	0	0	0	0	0
CHEMBL112687	CC(=O)Nc1ccc(C(=O)O)cc1	ACEDOBEN|Acedoben	2.4546	0.218	0.7976	0.2242	0.74	0.252	3	4.768	2.9075	4.155	2.798	3.632	83.1536	101.244	82.6819	96.2422	81.7993	91.0104	33	66.3175	33.5774	55.4654	31.8115	46.7165	0	0	0	0	0	0	0	0	0	0	0	0	0	0	0	0	0	0	0	0	0	0	0
CHEMBL493287	N[C@H]1C(O)O[C@H](CO)[C@@H](O)[C@@H]1O	GLUCOSAMINE	3.5602	2.8733	2.9885	2.749	2.8412	2.7216	6	9.0508	7.5707	8.1354	7.8429	8.0162	221.217	241.177	224.657	229.79	227.785	229.201	49	90.5367	71.9449	79.9999	75.719	78.7462	0	0	0	0	0	0	0	0	0	0	0	0	0	0	0	0	0	0	0	0	0	0	0
CHEMBL396416	N[C@@H](CSCC(=O)O)C(=O)O	AHR-3053|CARBOCISTEIN|CARBOCISTEINE|CARBOCYSTEINE|L-CARBOCISTEINE|L-CARBOCYSTEINE|LJ 206|LOVISCOL|MUCODYNE|MUCODYNE FTE|MUCOFAN|MUCOLEX|NSC-14156|PULMOCLASE|R05CB03	3.6012	0.3555	2.0905	0.5537	1.586	0.5682	5	9.2772	6.3723	7.9787	6.6252	7.6635	235.028	244.96	216.884	223.778	210.801	215.978	49	89.509	55.8122	82.5822	58.5325	81.7026	0	0	0	0	0	0	0	0	0	0	0	0	0	0	0	0	0	0	0	0	0	0	0
CHEMBL112797	CCCCP(=O)(O)CCCN	CGP-36742|LU-AE-58479|SGS-742|SGS742	10.184	7.6916	8.0537	6.4848	6.4529	5.1502	7	8.1798	7.8652	8.5555	8.0267	8.5641	124.876	122.917	117.654	116.088	109.838	108.246	25	24.185	30.9373	26.2078	31.3484	25.1169	0	0	0	0	0	0	0	0	0	0	0	0	0	0	0	0	0	0	0	0	0	0	0
CHEMBL39677	c1ccc2nc3ccccc3cc2c1	ACRIDINE|NSC-3408	0	0	0	0	0	0	0	0	0	0	0	0	0	0	0	0	0	0	0	0	0	0	0	0	0	0	0	0	0	0	0	0	0	0	0	0	0	0	0	0	0	0	0	0	0	0	0
CHEMBL1979022	CCCCNC(C)(C)[PH](=O)O	BUTAFOSFAN	10.9113	4.7736	7.8109	5.2903	6.3655	4.7176	7	7.6651	7.6179	7.8004	7.7769	7.819	145.806	158.084	139.378	142.459	133.154	134.407	31	31.5895	36.8231	29.8049	38.8638	29.0712	0	0	0	0	0	0	0	0	0	0	0	0	0	0	0	0	0	0	0	0	0	0	0
CHEMBL1079576	NC(=O)OCCCc1ccccc1	MH-532|PHENPROBAMATE	3.7822	2.1171	2.193	1.369	1.3365	0.9585	4	5.2685	3.8359	5.0262	3.6178	4.8195	121.793	127.45	114.932	118.278	106.977	111.808	28	53.5082	30.4275	53.3833	30.401	52.5774	0	0	0	0	0	0	0	0	0	0	0	0	0	0	0	0	0	0	0	0	0	0	0
CHEMBL2104353	CNCCc1ccc2c(c1)OCO2	HOMARYLAMINE	6.842	2.0305	5.1689	2.2063	3.7414	1.8911	4	4.1648	3.7556	3.645	3.4056	3.2327	103.567	102.771	101.44	99.5883	97.9518	95.6719	13	26.8442	15.9081	21.2619	16.9021	18.7558	0	0	0	0	0	0	0	0	0	0	0	0	0	0	0	0	0	0	0	0	0	0	0
CHEMBL2107010	CCCOC(=O)c1ccc(N)cc1	RISOCAINE	5.0277	3.6115	4.1899	2.6382	3.0974	1.6807	4	4.9146	3.9854	4.4573	3.795	3.9879	99.1775	106.235	100.749	103.17	100.739	100.308	25	45.8082	26.0025	40.9875	27.1855	37.5222	0	0	0	0	0	0	0	0	0	0	0	0	0	0	0	0	0	0	0	0	0	0	0
CHEMBL16073	CCOc1ccc(NC(C)=O)cc1	ACETOPHENETIDIN|ACETPHENETIDIN|PHENACETIN	6.4381	3.2349	3.175	2.2143	2.079	1.3568	4	4.8524	3.7575	4.181	3.3001	3.5884	79.3774	93.2535	78.5705	87.9188	75.9531	82.5655	22	39.4751	25.86	34.9984	24.2083	30.6173	0	0	0	0	0	0	0	0	0	0	0	0	0	0	0	0	0	0	0	0	0	0	0
CHEMBL315818	NCC(CC(=O)O)c1ccccc1	PHENIBUT	3.0395	1.8379	1.9295	1.3573	1.3711	1.0851	4	5.4146	4.2608	5.1458	4.1184	4.7377	167.674	170.399	156.061	161.935	148.089	152.531	33	56.2912	38.791	54.9922	38.7326	51.3302	0	0	0	0	0	0	0	0	0	0	0	0	0	0	0	0	0	0	0	0	0	0	0
CHEMBL6731	CC(N)Cc1ccc2c(c1)OCO2	TENAMFETAMINE|Tenamfetamine	4.9837	2.3801	3.3059	1.9433	2.3989	1.532	4	4.6512	3.8566	3.854	3.4476	3.3024	118.247	126.804	116.05	117.201	109.766	107.982	18	30.8175	20.6219	24.4469	20.2785	21.2725	0	0	0	0	0	0	0	0	0	0	0	0	0	0	0	0	0	0	0	0	0	0	0
CHEMBL92401	CC(C)NNC(=O)c1ccncc1	IPRONIAZID|IPRONIAZIDE|Iproniazide|MARSILID	5.3422	2.9413	3.9479	2.5399	3.2907	1.984	4	4.839	4.0089	4.4205	3.9265	4.0299	114.024	128.507	115.683	123.388	114.006	116.826	27	42.2796	28.6757	37.0453	29.574	34.1759	0	0	0	0	0	0	0	0	0	0	0	0	0	0	0	0	0	0	0	0	0	0	0
CHEMBL1206440	O=S(=O)(O)NC1CCCCC1	CYCLAMIC ACID|HEXAMIC ACID	5.5838	5.3893	5.1986	4.9121	4.5596	4.2041	6	6.1526	6.14	6.2285	6.1618	6.2255	217.005	224.143	215.286	217.362	205.261	204.5	29	31.1333	28.6497	32.6877	28.1447	32.7485	0	0	0	0	0	0	0	0	0	0	0	0	0	0	0	0	0	0	0	0	0	0	0
CHEMBL1555183	N[C@@H](CSCCCO)C(=O)O	FUDOSTEINE	6.1743	3.1204	4.9182	3.0744	4.5226	2.8974	6	9.6946	7.4917	9.0083	7.5647	8.8562	250.194	256.854	241.72	242.763	239.726	238.039	41	67.2487	48.0203	62.168	50.2076	61.9713	0	0	0	0	0	0	0	0	0	0	0	0	0	0	0	0	0	0	0	0	0	0	0
CHEMBL2010507	CNC(C)Cc1ccccc1OC	METHOXYPHENAMINE	10.3156	2.6964	6.564	3.6875	4.3448	3.3086	5	4.9013	4.7326	4.5784	4.3507	4.1617	137.862	141.258	137.65	137.606	134.512	130.383	16	24.9599	19.0419	22.6929	20.1769	20.969	0	0	0	0	0	0	0	0	0	0	0	0	0	0	0	0	0	0	0	0	0	0	0
CHEMBL558	Cc1cccc(C)c1OCC(C)N	MEXILETINE|Mexiletine	9.3257	2.3915	4.8628	2.7149	3.9255	2.5442	5	4.8602	4.6344	4.583	4.394	4.2268	125.955	133.366	124.944	126.978	122.338	121.575	16	26.4888	21.6296	23.4926	21.539	21.3089	0	0	0	0	0	0	0	0	0	0	0	0	0	0	0	0	0	0	0	0	0	0	0
CHEMBL1589978	CC([C@H](O)c1ccccc1)N(C)C	DL-METHYLEPHEDRINE HYDROCHLORIDE|DL-METHYLEPHEDRINE SACCHARINATE|L-METHYLEPHEDRINE HYDROCHLORIDE|METHYLEPHEDRINE	9.7546	1.8442	7.1977	3.6138	5.5631	3.4692	5	5.1234	5.1345	4.9055	4.875	4.5715	169.651	175.627	169.744	166.655	164.652	159.608	21	36.0257	25.3247	29.693	25.879	27.0762	0	0	0	0	0	0	0	0	0	0	0	0	0	0	0	0	0	0	0	0	0	0	0
CHEMBL2105027	CCc1nncn1C1CCCCC1	HEXAZOLE	9.0425	7.7669	6.8242	5.7399	5.186	4.646	8	7.9304	7.6176	7.4196	7.1821	6.9969	264.317	267.814	259.579	256.502	248.835	242.848	34	37.1333	38.4054	39.8162	39.9037	40.5478	0	0	0	0	0	0	0	0	0	0	0	0	0	0	0	0	0	0	0	0	0	0	0
CHEMBL959	CC(N)C12CC3CC(CC(C3)C1)C2	RIMANTADINE|Rimantadin	10.5183	7.7216	9.3543	8.0354	9.1833	8.13	12	12.4441	12.2034	12.4163	12.3093	12.407	570.204	592.588	574.213	590.018	580.212	589.542	77	80.16	77.8438	79.4526	78.8504	79.3374	0	0	0	0	0	0	0	0	0	0	0	0	0	0	0	0	0	0	0	0	0	0	0
CHEMBL807	CC12CC3CC(C)(C1)CC(N)(C3)C2	D-145|DRG-0267|MEMANTINE|Memantine|Namenda	11.815	5.5622	10.8151	5.6276	10.6355	5.6359	12	12.4789	12.2735	12.4706	12.295	12.4682	607.766	654.278	613.822	652.86	614.254	652.539	83	86.7	84.6629	86.4129	84.9163	86.3647	0	0	0	0	0	0	0	0	0	0	0	0	0	0	0	0	0	0	0	0	0	0	0
CHEMBL225164	Oc1ccc(Cl)c2cccnc12	CLOXIQUINE|CLOXYQUIN	0	0	0	0	0	0	0	0	0	0	0	0	0	0	0	0	0	0	0	0	0	0	0	0	0.665	-0.1085	0.0857	-0.0626	-0.0452	-0.0771	8.7129	1.8449	3.6541	2.4899	2.608	2.4252	39.44	35.2757	36.3952	34.4052	34.0148	33.4386	0.366	1.5123	1.1955	1.3383	1.3381
CHEMBL25	CC(=O)Oc1ccccc1C(=O)O	8-HOUR BAYER|ACETYLSALIC ACID|ACETYLSALICYLIC ACID|ALKA RAPID|ANADIN ALL NIGHT|ANGETTES 75|ASPIRIN|ASPRO CLR|Acetosalic Acid|Acetylsalicylic Acid|Aspirin|BAY1019036|BAYER EXTRA STRENGTH ASPIRIN FOR MIGRAINE PAIN|DANAMEP|DISPRIN CV|DISPRIN DIRECT|DURLAZA|ENPRIN|Ecotrin|Equi-Prin|GENCARDIA|LEVIUS|MAX STRGH ASPRO CLR|MEASURIN|MICROPIRIN EC|NSC-27223|NSC-406186|NU-SEALS 300|NU-SEALS 600|NU-SEALS 75|N…	2.4546	0.1975	0.6363	0.2041	0.5707	0.2095	3	4.8302	2.9215	4.2066	2.8224	3.6818	83.0074	101.543	82.735	96.5492	81.9996	91.5054	33	69.6507	34.1423	58.7051	32.9543	49.6423	0	0	0	0	0	0	0	0	0	0	0	0	0	0	0	0	0	0	0	0	0	0	0
CHEMBL145	O=C(O)/C=C/c1ccc(O)c(O)c1	CAFFEIC ACID|NSC-57197|NSC-623438|trans-Caffeate	0.324	0.2306	0.212	0.2028	0.1988	0.1964	3	4.04	3.1937	3.9994	3.253	3.8836	120.368	124.523	117.832	122.801	118.017	121.981	34	54.6712	38.3845	53.2363	39.1048	50.7545	0	0	0	0	0	0	0	0	0	0	0	0	0	0	0	0	0	0	0	0	0	0	0
CHEMBL1236183	O=C(CO)[C@@H](O)[C@@H](O)[C@H](O)CO	D-TAGATOSE|TAGATOSE	4.5651	2.8039	3.3333	2.6605	3.0608	2.6231	6	9.1614	7.7079	8.0861	7.9982	8.0112	191.993	204.095	190.576	195.28	193.931	195.233	51	96.4521	79.4388	83.888	84.6225	83.9852	0	0	0	0	0	0	0	0	0	0	0	0	0	0	0	0	0	0	0	0	0	0	0
CHEMBL604608	OC[C@H]1O[C@](O)(CO)[C@@H](O)[C@@H]1O	DIETADE DIETARY FOODS|FRUCTOSE|Fructose|LEVULOSE|TOPIRAMATE IMPURITY, FRUCTOSE-	4.5076	2.3286	3.1915	2.2138	2.9068	2.2438	6	9.1614	7.6511	8.1131	7.9688	8.0258	212.073	234.23	216.669	224.156	221.142	223.734	51	97.5068	78.7596	84.1025	83.6623	83.3527	0	0	0	0	0	0	0	0	0	0	0	0	0	0	0	0	0	0	0	0	0	0	0
CHEMBL195923	OC[C@H]1OC(O)[C@H](O)[C@@H](O)[C@H]1O	D-GALACTOSE|GALACTOSE|NSC-8102	3.5602	2.789	2.9404	2.6973	2.786	2.6634	6	9.1614	7.6516	8.2033	7.9315	8.0862	208.348	226.768	211.495	216.407	214.345	215.769	49	94.9247	75.1575	82.6911	79.2375	81.4194	0	0	0	0	0	0	0	0	0	0	0	0	0	0	0	0	0	0	0	0	0	0	0
CHEMBL1222251	O[C@H]1[C@H](O)[C@@H](O)[C@H](O)[C@@H](O)[C@H]1O	CYCLOHEXANEHEXOL|INOSITOL|MESO-INOSITOL|NSC-25142|NSC-404118|NSC-55551|NSC-8101	2.7785	2.8233	2.6782	2.6956	2.6924	2.693	6	9.3284	8.0917	8.2652	8.2344	8.2397	235.501	257.153	239.753	241.982	241.581	241.649	54	99.2877	83.7769	85.9823	85.5928	85.6593	0	0	0	0	0	0	0	0	0	0	0	0	0	0	0	0	0	0	0	0	0	0	0
CHEMBL190	Cn1c(=O)c2nc[nH]c2n(C)c1=O	ACCURBRON|AEROLATE|AEROLATE III|AEROLATE JR|AEROLATE SR|AQUAPHYLLIN|BRONKODYL|DIMETHYLXANTHINE|DURAPHYL|ELIXICON|ELIXOMIN|ELIXOPHYLLIN|ELIXOPHYLLIN SR|LABID|LANOPHYLLIN|LASMA|NSC-2066|NUELIN|NUELIN SA|NUELIN SA-250|PRO-VENT|QUIBRON-T|QUIBRON-T/SR|Quibron|Respbid|SLO-BID|SLO-PHYLLIN|SOMOPHYLLIN-CRT|SOMOPHYLLIN-T|SUSTAIRE|T-PHYL|THEO-24|THEO-DUR|THEOBID|THEOBID JR.|THEOCHRON|THEOCLEAR L.A.-130|THEO…	6.5788	1.1089	1.5761	0.6114	0.4654	0.5557	4	4.8235	3.8667	4.6239	3.7737	4.4426	162.162	170.836	168.79	164.358	167.802	161.607	34	66.7837	34.0933	60.5133	34.9597	56.8505	0	0	0	0	0	0	0	0	0	0	0	0	0	0	0	0	0	0	0	0	0	0	0
CHEMBL1114	Cn1cnc2c1c(=O)[nH]c(=O)n2C	FEMA NO. 3591|NSC-5039|SC-15090|THEOBROMINE|Theobromine|Theobromine(20%)	6.5788	1.0954	1.9642	0.3621	0.6528	0.3993	4	5.0178	3.6074	4.6251	3.4996	4.4234	149.787	165.377	151.867	158.361	150.412	155.561	34	67.1259	34.8783	59.7694	35.4326	55.2764	0	0	0	0	0	0	0	0	0	0	0	0	0	0	0	0	0	0	0	0	0	0	0
CHEMBL194014	CCCOC(=O)c1ccc(O)cc1	E216|PROPYL PARAHYDROXYBENZOATE|PROPYLPARABEN	5.0277	3.6115	4.1899	2.6382	3.0974	1.68	4	4.9146	3.9854	4.4573	3.795	3.9899	98.7097	105.721	100.141	102.49	99.9112	99.3576	25	45.8082	26.0025	40.9875	27.1855	37.6295	0	0	0	0	0	0	0	0	0	0	0	0	0	0	0	0	0	0	0	0	0	0	0
CHEMBL224265	NC(=S)N/N=C/c1cccnc1	NICOTHIAZONE|NICOTINALDEHYDE THIOSEMICARBAZONE|SRI-286	0.1923	0.0475	0.1891	0.035	0.1664	0.0318	2	4.2376	2.085	3.9065	2.2141	3.615	119.346	140.966	118.657	134.893	116.192	128.4	25	29.1365	26.8178	27.3675	26.7914	25.9224	0	0	0	0	0	0	0	0	0	0	0	0	0	0	0	0	0	0	0	0	0	0	0
CHEMBL192451	COc1ccc(O)c(C(C)(C)C)c1	BUTYLATED HYDROXYANISOLE|Butylated hydroxyanisole|E320	10.6373	2.3669	7.2615	1.775	4.2683	1.7322	5	4.9991	4.4228	4.1297	3.9607	3.7621	147.228	175.928	144.049	154.807	136.044	139.33	20	23.7466	19.8478	22.0873	20.4395	21.4	0	0	0	0	0	0	0	0	0	0	0	0	0	0	0	0	0	0	0	0	0	0	0
CHEMBL289480	C1COC(NC(C2CC2)C2CC2)=N1	RILMENIDINE	8.7453	6.4796	5.9729	5.2539	5.1331	4.7957	10	10.9217	10.0458	10.6605	9.997	10.5252	333.816	346.91	336.278	344.208	337.076	341.781	67	87.3708	70.4265	87.1927	72.7215	86.8813	0	0	0	0	0	0	0	0	0	0	0	0	0	0	0	0	0	0	0	0	0	0	0
CHEMBL1378024	CCCc1cc(C(N)=S)ccn1	EKTEBIN|PETEHA|PROTHIONAMIDE|PROTIONAMIDE|RP 9778|TH-1321|TREVINTIX	4.4929	3.4387	3.4139	2.2609	2.0448	1.2874	4	5.8562	3.7488	4.8083	3.3728	4.0435	165.357	183.661	158.558	168.159	149.909	156.284	25	23.2098	25.2474	23.731	24.8495	23.8862	0	0	0	0	0	0	0	0	0	0	0	0	0	0	0	0	0	0	0	0	0	0	0
CHEMBL143941	FC(Br)C(F)(F)F	ABBOTT-16900|DA-708|TEFLURANE|Teflurane	0.772	-0.2777	0.6586	-0.2874	0.6727	-0.2965	2	9.0388	4.2139	6.0303	5.1475	5.4066	64.6988	86.7664	60.3211	68.9106	62.7368	65.8732	25	78.4683	36.8643	58.5448	41.8924	54.6779	0.6427	-0.1	0.5134	0.0673	0.501	0.1026	54.2663	8.4555	31.2789	18.2221	26.1032	20.124	74.33	68.5125	75.1052	72.1019	73.4716	72.4346	224.198	71.4683	167.357	105.898	155.45
CHEMBL2104534	NC(=O)OCC(O)c1ccccc1	STYRAMATE	2.197	0.7062	0.9643	0.5484	0.6191	0.4511	3	4.9066	3.0812	4.357	2.9528	4.0706	105.213	117.602	99.1258	106.254	93.9826	100.437	29	61.5562	32.2775	54.5933	31.6486	50.8959	0	0	0	0	0	0	0	0	0	0	0	0	0	0	0	0	0	0	0	0	0	0	0
CHEMBL2103996	CNCC(=O)c1ccc(O)c(O)c1	ADRENALONE|ADRENONE	4.8138	0.8497	3.6783	0.8214	2.2693	0.7533	3	3.4568	3.1414	3.1791	3.0086	2.959	98.0959	96.9108	97.3999	100.246	96.5301	99.4799	21	36.173	24.6868	30.6886	26.4398	28.0183	0	0	0	0	0	0	0	0	0	0	0	0	0	0	0	0	0	0	0	0	0	0	0
CHEMBL925	N[C@@H](Cc1ccc(O)cc1)C(=O)O	FEMA NO. 3736|L-TYROSINE|LEVODOPA IMPURITY, L-TYROSINE-|LEVODOPA RELATED COMPOUND L-TYROSINE|NSC-82624|TYROSINE	1.4973	0.8479	0.765	0.6342	0.6027	0.5647	3	4.4007	3.3646	3.8951	3.3304	3.6946	123.987	128.904	113.633	115.536	110.261	111.055	29	53.3312	35.3454	47.0649	35.588	44.2857	0	0	0	0	0	0	0	0	0	0	0	0	0	0	0	0	0	0	0	0	0	0	0
CHEMBL2000716	NC(=O)CN1C=CCC(C(N)=O)=C1	CARICOTAMIDE	4.058	0.8399	3.1065	0.9128	2.9593	0.9096	8	10.0526	8.5104	9.8382	8.7294	9.791	380.865	398.33	378.492	391.764	382.299	391.046	83	118.917	92.1657	114.414	95.0843	113.071	0	0	0	0	0	0	0	0	0	0	0	0	0	0	0	0	0	0	0	0	0	0	0
CHEMBL1201293	CC(=O)NCCCS(=O)(=O)O	ACAMPROSATE	6.5867	3.2203	3.2997	2.4319	2.4674	2.0659	5	6.1594	5.3148	6.343	5.3649	6.3596	174.077	170.425	156.369	155.126	144.998	146.733	29	42.5885	35.5309	43.8059	36.0333	43.1944	0	0	0	0	0	0	0	0	0	0	0	0	0	0	0	0	0	0	0	0	0	0	0
CHEMBL1115	CN(C)C(=O)Oc1ccc[n+](C)c1	Mestinon|PYRIDOSTIGMINE|Pyridostigmine|Regonol	9.7657	2.7679	5.2373	1.7265	2.7863	1.3344	4	4.1225	3.7803	4.0738	3.6494	3.8886	92.0377	96.6687	95.1022	93.6647	97.6457	91.0107	19	44.5211	19.2725	40.3432	20.3446	37.1841	0	0	0	0	0	0	0	0	0	0	0	0	0	0	0	0	0	0	0	0	0	0	0
CHEMBL86882	CCNCC(O)c1cccc(O)c1	EFFORTIL|EFFORTIL DEPOT PERLONGETTEN|ETILEFRINE|ETILEFRINE HYDROCHLORIDE	6.0156	4.1801	4.3114	3.9299	3.4748	3.1976	4	4.6792	4.0368	4.1371	3.7955	3.7237	117.235	122.246	113.92	115.779	110.097	109.565	18	30.2613	22.1011	24.6572	22.2814	22.6014	0	0	0	0	0	0	0	0	0	0	0	0	0	0	0	0	0	0	0	0	0	0	0
CHEMBL2104292	C#CCC1(OC(N)=O)CCCCC1	HEXAPROPYMATE	6.7087	4.6246	5.0699	3.7714	3.9659	2.7478	10	11.477	10.0967	11.4265	10.161	11.3855	355.654	374.095	350.666	369.089	346.542	362.935	81	106.673	84.4406	107.469	87.7586	109.129	0	0	0	0	0	0	0	0	0	0	0	0	0	0	0	0	0	0	0	0	0	0	0
CHEMBL30400	CNC(C)C(O)c1ccc(O)cc1	OXILOFRINE|Oxilofrine	6.5576	2.3933	4.4131	3.0597	3.1597	2.5656	4	4.5403	4.1729	4.1142	3.8745	3.6821	134.558	143.046	134.566	133.105	129.28	124.846	20	32.2613	24.2447	26.3134	24.1429	23.8053	0	0	0	0	0	0	0	0	0	0	0	0	0	0	0	0	0	0	0	0	0	0	0
CHEMBL2105515	CCC1(CC)C(=O)NC=C(C)C1=O	ETHYPICONE	10.2062	5.4428	6.6632	3.64	4.6188	3.0313	10	11.338	10.4668	11.004	10.3551	10.928	463.919	485.862	473.234	471.534	468.077	468.939	84	110.266	93.8766	109.971	97.9277	110.669	0	0	0	0	0	0	0	0	0	0	0	0	0	0	0	0	0	0	0	0	0	0	0
CHEMBL149616	CCN1CCc2nc(N)oc2CC1	AZEPEXOLE|Azepexole	9.1598	5.5904	6.1011	4.957	4.946	4.1422	6	5.7077	5.6579	5.6256	5.4493	5.3809	205.88	198.814	198.234	195.401	192.219	188.163	21	29.8333	28.019	31.0608	29.0916	31.2858	0	0	0	0	0	0	0	0	0	0	0	0	0	0	0	0	0	0	0	0	0	0	0
CHEMBL2104354	C1CCC(CN2CCCCC2)CC1	LEPTACLINE	13.3165	10.4734	12.6244	10.5842	12.282	10.5585	12	11.9577	12.0136	11.923	11.962	11.8868	379.492	377.754	382.085	381.065	384.116	382.864	53	59.8333	56.3444	60.0944	57.5704	60.3664	0	0	0	0	0	0	0	0	0	0	0	0	0	0	0	0	0	0	0	0	0	0	0
CHEMBL538393	CN(C)C1(C)C2CCC(C2)C1(C)C	DIMECAMINE|Dimecamine	17.8806	5.5513	12.7817	9.0225	11.7665	9.5209	12	11.645	12.0889	11.9019	12.1511	12.0075	543.47	580.974	563.85	569.486	572.241	572.79	67	73.8333	67.5103	71.6937	69.4786	71.7807	0	0	0	0	0	0	0	0	0	0	0	0	0	0	0	0	0	0	0	0	0	0	0
CHEMBL477874	FC(F)(F)COCC(F)(F)F	FLUROTHYL|FLUROTYL|HEXAFLUORODIETHYL ETHER|INDOKLON|SK&F 6539	4.3643	-0.9814	2.3407	-1.6099	1.9054	-1.7837	4	8.7638	5.1767	7.6279	5.6079	7.3658	63.2801	78.2726	61.0474	72.0197	62.0901	70.8255	40	136.949	59.7071	115.213	65.9227	109.916	0.0635	0.3046	-0.113	0.2356	-0.1632	0.2183	15.0123	5.9317	13.2364	6.6418	12.539	6.7883	39.9771	36.807	43.3569	39.5344	43.7703	40.0483	336.251	112.292	270.904	132.101	248.123
CHEMBL62382	C[Se]C[C@H](N)C(=O)O	Methylselenocysteine|Se-Methylselenocysteine	5.2291	0.9966	4.2306	1.2105	3.1664	1.1775	4	12.2433	5.8655	10.1274	6.0188	8.9746	74.8636	82.7888	73.6195	78.1857	75.3839	77.7385	30	50.5894	34.722	46.3373	37.3448	46.6989	0	0	0	0	0	0	0	0	0	0	0	0	0	0	0	0	0	0	0	0	0	0	0
CHEMBL1086863	OC[C@H]1O[C@H](O)[C@H](F)[C@@H](O)[C@@H]1O	FLUDEOXYGLUCOSE	3.5602	2.4095	2.7243	2.4646	2.5379	2.4018	6	9.3279	7.7735	8.3054	8.065	8.1914	197.799	214.936	200.624	205.341	203.207	204.631	49	99.3489	78.3967	85.4046	82.7851	84.1148	0.2301	-0.2176	-0.0473	-0.1925	-0.1096	-0.2043	2.502	1.0545	1.6061	1.5054	1.4425	1.4962	12.1888	13.0864	13.9462	14.2291	14.0772	14.3704	56.0419	14.9722	29.6424	26.1395	24.9084
CHEMBL1605835	CCC(=O)c1c(O)cc(O)cc1O	FLOPROPIONE|PHLOROPROPIOPHENONE	3.5165	2.553	1.898	1.1193	0.9725	0.7165	3	3.4991	2.9288	3.0988	2.7704	2.831	94.9731	99.3371	94.0502	96.5352	93.9706	92.6403	21	31.9863	23.497	30.7343	24.6236	28.4671	0	0	0	0	0	0	0	0	0	0	0	0	0	0	0	0	0	0	0	0	0	0	0
CHEMBL830	NCCCC(N)(C(=O)O)C(F)F	EFLORNITHINE|Eflornithine|Ornidyl|Vaniqa	3.8473	3.0685	3.2549	2.4514	2.574	1.858	6	9.3775	7.1576	8.6383	7.4932	8.4969	204.823	224.72	202.401	209.711	205.19	206.823	53	103.436	70.0286	94.0196	76.5482	95.0909	0.1112	-0.1213	0.045	-0.1582	-0.0173	-0.1631	5.0041	2.109	4.0215	2.2724	3.3188	2.2316	21.7693	23.0432	25.1791	24.805	24.7318	24.6579	112.084	29.9444	87.6984	31.1424	68.7967
CHEMBL82700	c1ccc2c(c1)ncc1ncnnc12	STRINOLINE|Strinoline	0	0	0	0	0	0	0	0	0	0	0	0	0	0	0	0	0	0	0	0	0	0	0	0	0	0	0	0	0	0	0	0	0	0	0	0	0	0	0	0	0	0	0	0	0	0	0
CHEMBL1682	OC[C@H](O)[C@@H](O)[C@H](O)[C@H](O)CO	7B5697N|D-SORBITOL|E 420|E420|FEMA NO. 3029|ISOMALT IMPURITY, SORBITOL-|NSC-25944|SORBITOL|Sorbitol	4.9703	3.6576	4.1474	3.5894	3.9589	3.6165	6	9.217	7.8617	8.1886	8.0931	8.1549	183.729	199.002	186.331	189.861	190.098	190.944	44	86.0137	70.6804	74.3886	73.9479	74.4187	0	0	0	0	0	0	0	0	0	0	0	0	0	0	0	0	0	0	0	0	0	0	0
CHEMBL476	CN(C)/N=N/c1[nH]cnc1C(N)=O	DACARBAZINE|DIC|DTIC|DTIC-DOME|NCI C04717|NSC-45388	6.4039	1.258	3.9289	0.7647	2.0701	0.5869	3	3.5328	2.8294	3.1405	2.5828	2.8515	71.3497	79.4062	71.5715	76.8647	70.1762	74.9528	18	37.5307	19.4574	32.1897	20.2554	28.7911	0	0	0	0	0	0	0	0	0	0	0	0	0	0	0	0	0	0	0	0	0	0	0
CHEMBL229128	Cc1ccccc1OCC(O)CO	CRESOXYDIOL|DECONTRACTYL|MEPHENESIN|TOLSEROL	6.0156	1.9708	3.5333	2.2129	2.9346	2.0662	4	4.8448	4.2978	4.3078	4.1485	3.9794	100.551	105.108	99.0279	98.892	97.2331	95.3767	18	37.2877	28.911	30.776	28.8358	27.929	0	0	0	0	0	0	0	0	0	0	0	0	0	0	0	0	0	0	0	0	0	0	0
CHEMBL1201073	O=C(O)[C@H](S)[C@H](S)C(=O)O	CHEMET|DIM-SA|DMS-A|DMSA|Dimercaptosuccinic Acid|RO 1-7977|SUCCIMER	0.9462	-0.1643	0.1877	0.1172	0.161	0.1383	4	9.0563	6.3629	7.2609	6.5093	7.0034	291.473	323.178	273.146	281.358	267.684	273.327	50	86.02	53.5219	81.1426	56.3003	78.3766	0	0	0	0	0	0	0	0	0	0	0	0	0	0	0	0	0	0	0	0	0	0	0
CHEMBL2104853	O=C1NCCNC1c1cccs1	TENILSETAM	3.5911	2.2688	2.3289	1.7496	1.5826	1.3223	4	4.9635	4.4358	4.6227	4.4146	4.4893	202.588	204.169	197.825	200.269	198.122	198.521	33	52.993	37.9022	47.476	39.2405	44.4449	0	0	0	0	0	0	0	0	0	0	0	0	0	0	0	0	0	0	0	0	0	0	0
CHEMBL1160385	CC1=CCN(CCNC(=N)N)CC1	GUANACLINE	10.028	3.2404	6.6612	4.1975	5.3933	4.3001	9	10.0816	9.0899	10.163	9.1316	10.2019	325.246	340.072	329.341	340.783	329.898	341.305	62	81.12	65.1496	79.8389	67.5304	79.9096	0	0	0	0	0	0	0	0	0	0	0	0	0	0	0	0	0	0	0	0	0	0	0
CHEMBL2106494	NC(/N=N/C(N)=N/Cl)=N\Cl	CHLORAZODIN|CHLOROAZODIN	0.3498	-0.3262	0.4199	-0.2256	0.3236	-0.1676	2	3.4985	4.2247	3.0166	4.0959	3.0399	97.4391	120.693	106.624	108.975	106.519	106.825	32	51.3333	29.5105	46.445	31.5384	44.1542	1.3301	0.1467	0.7389	-0.2115	0.4616	-0.2154	17.4259	4.5897	8.3668	5.1086	6.8138	4.8826	48.2773	42.2738	45.8132	43.6886	44.006	42.7448	0.7319	4.1405	2.3411	4.0841	2.701
CHEMBL203125	O=CN(O)CCCP(=O)(O)O	FOSMIDOMYCIN	4.1596	3.028	2.5259	1.9957	1.8667	1.596	4	4.8873	4.7648	5.1786	4.9501	5.2196	83.7909	79.3093	76.8762	71.6754	71.7607	67.1873	21	33.5155	30.1605	35.8074	32.2062	35.5479	0	0	0	0	0	0	0	0	0	0	0	0	0	0	0	0	0	0	0	0	0	0	0
CHEMBL310671	O=C1NS(=O)(=O)c2ccccc21	BENZOSULFINIDE|E-954(I)|E954|GLUSIDE|INS NO.954(I)|INS-954(I)|NSC-5349|SACCHARIN|SWEETA	0.01	0.02	0.0146	0.0191	0.0182	0.0198	1	1.6864	1.0916	1.4687	1.151	1.3349	66.4184	76.6115	65.67	71.3765	63.3181	67.5183	16	29.1463	13.5765	24.0422	12.7673	20.402	0	0	0	0	0	0	0	0	0	0	0	0	0	0	0	0	0	0	0	0	0	0	0
CHEMBL1740	CNCC(O)c1ccc(O)c(O)c1	RACEPINEFRINE|RACEPINEPHRINE|VAPONEFRIN	5.219	1.4849	4.2081	1.583	2.9709	1.372	3	3.4708	3.1481	3.0164	2.8817	2.6749	93.5839	95.4656	91.9442	91.8656	87.7207	86.6628	14	26.2346	17.6744	20.6209	17.9615	18.3691	0	0	0	0	0	0	0	0	0	0	0	0	0	0	0	0	0	0	0	0	0	0	0
CHEMBL764	CC(N)C(O)c1ccc(O)c(O)c1	Aldoclor-150|Aldoclor-250|Methylnoradrenaline	3.3607	2.1249	2.2345	1.5368	1.7389	1.1396	3	3.9572	3.2377	3.197	2.9591	2.7573	109.547	121.692	107.242	107.335	102.165	98.0296	19	30.2079	22.7038	23.6134	21.8293	21.2304	0	0	0	0	0	0	0	0	0	0	0	0	0	0	0	0	0	0	0	0	0	0	0
CHEMBL2106596	C[S+]([O-])CC(=O)c1ccccn1	OXISURAN|W 6495	4.8138	0.2422	3.3652	0.4048	2.6008	0.5206	3	4.8913	3.6899	4.4628	3.7093	4.014	169.106	152.884	161.874	159.469	157.099	159.249	21	29.7412	26.3765	30.21	25.926	31.2013	0	0	0	0	0	0	0	0	0	0	0	0	0	0	0	0	0	0	0	0	0	0	0
CHEMBL1200790	CCC1(CC)C(=O)NCC(C)C1=O	METHYPRYLON|NOLUDAR	11.5619	7.8846	7.7166	5.1518	5.4249	4.4563	10	11.2685	10.3929	10.9301	10.2634	10.8597	422.166	437.926	427.936	425.767	424.282	423.323	72	98.2393	82.2256	99.4171	86.4397	100.42	0	0	0	0	0	0	0	0	0	0	0	0	0	0	0	0	0	0	0	0	0	0	0
CHEMBL1697833	CC(C)(N)Cc1ccccc1Cl	CLORTERMINE	5.9744	1.4097	4.5283	1.1918	3.7591	1.0488	4	4.3539	4.0578	4.1643	3.923	3.7821	153.764	172.533	151.132	164.074	145.956	149.287	22	26.7	23.5264	24.544	21.4356	21.6562	0.665	-0.1085	0.0859	-0.1115	-0.0823	-0.1827	8.7129	1.8449	3.6693	2.575	2.7383	2.6839	38.0951	33.8358	34.9857	33.7209	33.7234	34.383	0.366	1.5123	1.2079	1.3216	1.3354
CHEMBL1201269	CC(C)(N)Cc1ccc(Cl)cc1	CHLORPHENTERMINE|Chlorphentermine	5.9744	1.4097	4.5508	1.2794	3.8584	1.2118	4	4.3539	4.0726	4.0106	3.7746	3.5859	142.143	159.537	139.394	150.506	133.434	137.444	22	26.7	23.445	24.5271	21.497	21.748	0.665	-0.1085	0.0236	-0.1001	-0.0772	-0.1094	8.7129	1.8449	3.7145	2.5852	2.7472	2.5378	32.7395	28.1468	29.8785	28.506	28.5574	28.4045	0.366	1.5123	1.1391	1.2802	1.2439
CHEMBL2103952	CC(Br)(CO)[N+](=O)[O-]	BTS 7706|DEBROPOL	3.9939	0.2784	2.3033	-0.654	2.3377	-1.0162	3	7.4485	6.1511	5.4647	5.6182	5.0078	137.551	161.351	126.414	129.395	119.183	119.456	21	24.4821	31.0643	25.5005	33.4449	25.9011	0.5553	0.0093	-0.5555	0.196	-0.5947	0.2686	44.2581	4.1579	15.6253	6.3543	12.7365	6.5222	43.4281	35.4872	35.7859	31.0686	33.4082	29.4062	0.0307	0.4378	0.2926	0.7198	0.3539
CHEMBL1025	CC(C)OP(=O)(F)OC(C)C	DYFLOS|FLOROPRYL|FLUOSTIGMINE|Fluostigmine|ISOFLUROPHATE|Isoflurophate	10.6643	5.6445	7.1828	4.2062	4.6385	3.0162	6	6.4434	6.319	6.8875	6.2955	7.1135	83.7131	93.9051	78.1709	82.557	67.2755	72.4087	22	31.8219	22.4052	34.7976	21.1127	34.893	0.0395	-0.0206	0.0086	-0.041	-0.0517	-0.0505	2.502	2.4475	1.8173	2.2233	1.9875	2.2086	5.0805	5.6963	5.5508	6.3445	6.7391	6.8154	56.0419	1.8127	40.8195	5.5323	39.2719
CHEMBL444	CCC1(CC)C(=O)NC(=O)NC1=O	BARBITAL|BARBITONE|DIEMAL|DIETHYLBARBITURIC ACID	7.2491	5.2097	4.6733	3.1741	2.6883	2.0972	8	10.2465	8.298	9.9997	8.1364	9.9004	348.911	373.259	353.846	363.697	345.748	359.514	74	115.599	80.9702	115.974	84.6017	116.65	0	0	0	0	0	0	0	0	0	0	0	0	0	0	0	0	0	0	0	0	0	0	0
CHEMBL2111012	CC(=O)/C=C(/C)N[C@@H]1CON=C1O	PENTIZIDONE	7.1613	1.9946	3.0637	1.8123	2.8214	1.7708	8	9.7678	8.6313	9.4208	8.7285	9.3917	300.91	325.913	298.417	316.356	297.111	314.061	72	104.771	89.2567	100.267	91.0373	100.037	0	0	0	0	0	0	0	0	0	0	0	0	0	0	0	0	0	0	0	0	0	0	0
CHEMBL25141	O=C1C2=C(CCCC2)c2ccccc21	PHENTYDRONE|Phentydrone	4.1574	3.0134	2.5886	1.9244	1.5503	1.2415	7	7.4991	7.0629	7.2103	6.9096	6.9477	396.059	398.301	402.656	403.229	402.404	398.915	64	74.9863	67.3869	74.0079	70.28	73.5735	0	0	0	0	0	0	0	0	0	0	0	0	0	0	0	0	0	0	0	0	0	0	0
CHEMBL216913	CC(/C=N/N=C(N)N)=N\N=C(N)N	MITOGUAZONE	2.8596	-0.012	0.9204	-0.1626	0.5742	-0.127	5	7.5671	5.0388	6.7547	5.3665	6.5326	184.372	225.202	179.811	207.411	184.3	202.676	58	89	64.5663	80.7784	67.2815	77.9067	0	0	0	0	0	0	0	0	0	0	0	0	0	0	0	0	0	0	0	0	0	0	0
CHEMBL2205807	Cc1ccc(-c2ccc(C)cn2)nc1	ABAMETAPIR|HA-44|HA44|Xeglyze	4.8691	-0.0747	1.4853	0.6662	0.8274	0.6749	2	1.25	1.5409	1.413	1.4216	1.3859	39.4708	36.5997	39.8552	39.0824	39.4103	39.2755	2	5	3.9636	4.5501	4.4009	4.4974	0	0	0	0	0	0	0	0	0	0	0	0	0	0	0	0	0	0	0	0	0	0	0
CHEMBL219828	c1ccc2c(c1)sc1ccccc12	DIBENZOTHIOPHENE	0	0	0	0	0	0	0	0	0	0	0	0	0	0	0	0	0	0	0	0	0	0	0	0	0	0	0	0	0	0	0	0	0	0	0	0	0	0	0	0	0	0	0	0	0	0	0
CHEMBL509282	C=CCC(C(=O)NC(N)=O)C(C)C	APRONAL|Sedormid	7.7466	4.3333	6.565	3.9674	5.1308	3.4191	9	10.8516	9.1189	10.7503	9.0473	10.6504	322.275	345.772	318.306	339.847	315.005	334.972	69	98.9926	71.604	99.0039	74.0264	99.6305	0	0	0	0	0	0	0	0	0	0	0	0	0	0	0	0	0	0	0	0	0	0	0
CHEMBL1276010	C=CCCCCCCCCC(=O)O	UNDECYLENIC ACID|Undecylenic Acid	8.9789	8.1012	8.1115	7.4607	7.5126	6.9168	11	12.0816	11.166	12.0007	11.1594	11.9309	281.451	285.789	274.837	279.172	269.219	273.194	61	81.1712	64.7464	81.0408	66.6188	81.8798	0	0	0	0	0	0	0	0	0	0	0	0	0	0	0	0	0	0	0	0	0	0	0
CHEMBL2008565	N=C(N)NCC1CCCCCCN1	GUANAZODINE	8.8767	7.0774	7.6	6.9444	7.0509	6.6131	9	10.3596	9.1066	10.2259	9.0947	10.0852	303.762	318.968	302.744	314.457	301.334	310.489	53	69.5267	55.7438	68.3576	56.745	68.0452	0	0	0	0	0	0	0	0	0	0	0	0	0	0	0	0	0	0	0	0	0	0	0
CHEMBL1256	FC(F)OC(Cl)C(F)(F)F	AERRANE|COMPOUND 469|COMPOUND-469|FORANE|ISOFLURANE	1.3428	-0.0827	0.8545	-0.0058	0.6402	0.0514	3	8.7362	4.1302	7.1613	4.6373	6.5139	77.3421	100.448	74.2286	87.3204	75.5465	83.4387	34	110.122	42.868	92.5674	50.6481	82.444	0.3378	0.1187	0.1863	0.1978	0.195	0.1866	21.2232	7.0427	15.5766	10.5752	14.6383	11.8333	65.7585	61.6614	68.3555	66.4541	68.8003	68.157	280.575	87.3002	239.424	92.2566	211.018
CHEMBL1257	FC(F)OC(F)(F)C(F)Cl	ANESTHETIC COMPOUND NO. 347|Anesthetic Compound No. 347|ENFLURANE|ETHRANE	1.3428	-0.2645	1.2302	-0.2827	1.2111	-0.3096	3	8.7466	4.1589	7.041	4.8279	6.4818	74.8026	99.7134	72.8336	86.5137	75.4312	83.7341	34	107.961	45.1089	93.05	51.1135	88.3113	0.3828	0.0073	0.3364	0.1047	0.3499	0.1324	21.2232	7.1086	16.2588	10.4485	14.5201	11.6454	68.4965	65.61	71.4492	67.9458	70.4588	68.8205	280.575	83.5571	210.823	111.649	200.359
CHEMBL1441646	Cc1cc(O)c(C(C)C)cc1Cl	CHLOROTHYMOL|MONOCHLOROTHYMOL	7.75	2.735	4.2533	1.8322	2.2386	1.3236	4	3.5833	3.3647	3.339	3.1861	3.1582	115.373	126.209	114.401	118.222	110.403	111.583	12	14	13.6347	14.6985	14.359	14.6543	0.665	-0.1085	0.0875	-0.1371	-0.0903	-0.1588	8.7129	1.8449	3.6653	2.5853	2.699	2.5746	37.7641	33.482	34.7256	33.3051	33.1579	33.0949	0.366	1.5123	1.2074	1.3028	1.3079
CHEMBL284377	N[C@@H](COP(=O)(O)O)C(=O)O	DEXFOSFOSERINE|Dexfosfoserine|GNF-Pf-1028	2.0321	0.9764	1.1012	0.6338	0.791	0.5017	3	4.6918	3.7096	4.3714	3.911	4.3417	79.647	86.7075	73.4651	75.5485	71.3096	72.1977	29	56.66	35.5601	51.8013	36.7395	51.1026	0	0	0	0	0	0	0	0	0	0	0	0	0	0	0	0	0	0	0	0	0	0	0
CHEMBL8759	N[C@@]1(C(=O)O)CC[C@H]2[C@H](C(=O)O)[C@H]21	EGLUMEGAD|EGLUMETAD|LY-354740	3.4886	2.9626	2.7425	2.3904	2.3285	2.1219	8	10.6421	8.7455	10.2252	9.0824	10.1162	378.886	400.334	372.14	381.229	369.509	374.088	83	127.043	93.0838	120.717	98.7428	118.724	0	0	0	0	0	0	0	0	0	0	0	0	0	0	0	0	0	0	0	0	0	0	0
CHEMBL185647	Cc1ncc([N+](=O)[O-])n1CCCO	TERNIDAZOLE	6.5767	3.2249	3.8856	3.0569	2.9024	2.4379	4	4.11	3.9437	3.9416	3.6587	3.5954	108.211	107.096	104.657	102.866	98.9188	96.6267	13	22.6887	19.3582	22.3969	19.8376	21.6735	0	0	0	0	0	0	0	0	0	0	0	0	0	0	0	0	0	0	0	0	0	0	0
CHEMBL498847	Cc1ncc([N+](=O)[O-])n1CC(C)O	PM-185184|RP 14539|SECNIDAZOLE|SOLOSEC|SYM-1219	6.8912	2.6493	3.6665	2.6558	2.832	2.2922	4	4.1656	4.0046	3.8301	3.7022	3.441	111.493	116.244	108.438	108.981	102.561	99.8244	15	26.3257	21.446	23.5267	21.0895	21.4182	0	0	0	0	0	0	0	0	0	0	0	0	0	0	0	0	0	0	0	0	0	0	0
CHEMBL1256391	Cc1ccc(=O)n(-c2ccccc2)c1	AMR-69|ESBRIET|PIRFENIDONE	3.4082	0.2668	2.321	0.6002	1.9261	0.6918	6	6.6446	6.1151	6.4479	6.1416	6.3267	302.884	318.972	307.817	312.173	306.965	307.195	60	75.1085	63.0479	72.3139	64.3684	70.5557	0	0	0	0	0	0	0	0	0	0	0	0	0	0	0	0	0	0	0	0	0	0	0
CHEMBL2104652	CCC(OC(N)=O)C1CCCCC1	PROCYMATE	9.6637	8.3239	8.3288	7.2145	7.3357	6.536	10	11.4492	10.0591	11.3088	10.0474	11.1881	323.197	338.408	325.598	336.416	323.698	330.449	59	84.0904	62.0701	84.5658	63.9759	85.1119	0	0	0	0	0	0	0	0	0	0	0	0	0	0	0	0	0	0	0	0	0	0	0
CHEMBL593430	C[C@H]1CC(CN)(CC(=O)O)C[C@@H]1C	ATAGABALIN|PD-0200,390|PD0200390	10.54	5.9794	8.9195	6.5144	8.2726	6.4352	10	11.4563	10.4472	11.4927	10.666	11.406	408.98	430.394	408.886	427.163	409.726	421.939	68	90.7912	72.4921	90.5616	75.679	89.9363	0	0	0	0	0	0	0	0	0	0	0	0	0	0	0	0	0	0	0	0	0	0	0
CHEMBL2106939	CCCCCCNC(=N)NC(=N)N	POLIHEXANIDE|POLYHEXANIDE	8.4399	6.7342	7.3812	6.1869	6.5275	5.5476	8	9.8732	7.993	9.7933	7.9105	9.6759	225.744	251.076	226.684	250.09	226.828	249.37	53	73.9267	53.7111	74.4291	54.5834	75.3557	0	0	0	0	0	0	0	0	0	0	0	0	0	0	0	0	0	0	0	0	0	0	0
CHEMBL2110907	CCCCN/C(=N\CC)NC(=N)N	ETOFORMIN	10.3851	7.5286	6.9034	5.2528	4.8615	3.8919	8	9.6647	7.8428	9.4514	7.58	9.2996	224.148	251.616	229.582	256.698	232.92	259.133	50	72.8622	52.3511	74.7959	54.2692	76.2417	0	0	0	0	0	0	0	0	0	0	0	0	0	0	0	0	0	0	0	0	0	0	0
CHEMBL2107651	CCCC(CCC)(CCC)C(N)=O	VALDIPROMIDE	13.5953	11.0724	11.5739	8.9755	9.4522	7.278	11	11.9779	11.2038	11.7818	11.1548	11.4697	378.203	393.171	386.472	397.482	389.538	389.141	59	73.6863	63.4852	75.2764	68.2826	77.1206	0	0	0	0	0	0	0	0	0	0	0	0	0	0	0	0	0	0	0	0	0	0	0
CHEMBL2103914	O=c1[nH]sc2cc(Cl)ccc12	FER-1443|TICLATONE	0.01	0.02	0.0037	0.0203	0.007	0.0172	1	1.6864	1.2278	1.5167	1.2215	1.4059	62.5869	71.629	66.1046	71.4593	65.8541	69.2528	16	29.1463	13.8171	23.3439	13.5789	19.4726	0.665	-0.1085	0.025	-0.0883	-0.0534	-0.0733	8.7129	1.8449	3.7011	2.5523	2.8078	2.5729	37.7103	33.4246	35.511	34.4618	34.7089	34.5134	0.366	1.5123	1.1309	1.2933	1.223
CHEMBL164660	O=c1ccc2cc3ccoc3cc2o1	NSC-404562|PSORALEN	0.324	0.2286	0.2016	0.1819	0.1734	0.1687	3	3.7069	3.0735	3.5287	3.0383	3.3383	133.922	139.549	134.015	137.119	133.336	134.729	34	50.9795	37.6518	47.9774	37.7139	44.6013	0	0	0	0	0	0	0	0	0	0	0	0	0	0	0	0	0	0	0	0	0	0	0
CHEMBL4297349	C[C@@H]1NC(=O)[C@H](CC(=O)O)NC1=O	AMPION|ASPARTYL-ALANYL-DIKETOPIPERAZINE	4.415	2.4796	2.0354	1.5383	1.5872	1.4175	7	9.7596	7.441	9.2117	7.6297	8.925	276.873	298.69	260.912	277.486	260.29	272.132	71	121.731	81.6882	115.1	85.6082	110.504	0	0	0	0	0	0	0	0	0	0	0	0	0	0	0	0	0	0	0	0	0	0	0
CHEMBL2104057	Nc1cccc(-n2ccccc2=O)c1	AMPHENIDONE	1.1291	0.9163	0.9412	0.8272	0.8376	0.7757	5	5.6446	5.0958	5.4882	5.1026	5.3726	244.585	252.405	246.434	249.591	244.963	246.842	52	67.1085	55.8966	64.7829	57.0574	63.1112	0	0	0	0	0	0	0	0	0	0	0	0	0	0	0	0	0	0	0	0	0	0	0
CHEMBL508102	CCOC(=O)n1ccn(C)c1=S	ATHYROMAZOLE|CARBIMAZOLE|NEO-MERCAZOLE 20|NEO-MERCAZOLE 5	8.8366	4.7356	4.3311	2.6698	2.1849	1.3643	7	9.5756	7.0105	9.7339	7.1111	9.6032	324.633	354.12	336.298	356.254	342.466	359.135	56	82.9736	60.3568	83.6829	63.0202	83.5246	0	0	0	0	0	0	0	0	0	0	0	0	0	0	0	0	0	0	0	0	0	0	0
CHEMBL419	NCc1ccc(S(N)(=O)=O)cc1	4-HOMOSULFANILAMIDE|D06BA03|MAFENIDE|Mafenide|NSC-34632|SULFAMYLON	1.559	0.4903	0.7652	0.4342	0.472	0.3906	1	1.2496	0.8417	0.9387	0.7775	0.806	32.1383	32.3778	30.9819	31.4225	30.0402	30.081	4	7.62	4.5333	5.7542	4.675	4.8599	0	0	0	0	0	0	0	0	0	0	0	0	0	0	0	0	0	0	0	0	0	0	0
CHEMBL2104038	CC(C)OC(=O)OC1CCCCC1	CILEXETIL	11.0908	8.0603	8.5039	6.3283	6.6924	4.8129	10	11.4415	10.0244	11.3172	9.8398	11.1832	258.968	278.682	259.3	275.883	254.468	272.546	56	87.7945	61.3368	89.4508	64.635	91.8573	0	0	0	0	0	0	0	0	0	0	0	0	0	0	0	0	0	0	0	0	0	0	0
CHEMBL1269155	Cc1nccn1C(C)c1ccccc1	EFETOZOLE	5.3322	1.6218	1.9526	1.3563	1.6038	1.2759	3	2.6387	2.5743	2.4209	2.4631	2.3659	123.538	126.779	111.763	110.616	104.437	104.955	11	15.1333	14.1884	14.5588	14.0977	14.3563	0	0	0	0	0	0	0	0	0	0	0	0	0	0	0	0	0	0	0	0	0	0	0
CHEMBL10758	c1ccc2c(c1)cc1n2CCCNC1	AZEPINDOLE|Azepindole|MCN-2453	5.7011	3.0155	4.06	2.5144	2.8628	1.8687	4	4.0271	3.7823	3.5958	3.3436	3.1458	154.714	152.355	151.509	146.021	141.383	136.353	16	23.4911	19.3682	21.6979	19.0959	20.0672	0	0	0	0	0	0	0	0	0	0	0	0	0	0	0	0	0	0	0	0	0	0	0
CHEMBL52091	CC(O)(CC(=O)O)C1CCCCC1	CYCLOBUTOIC ACID|Cyclobutoic acid	9.117	6.2485	7.4109	6.421	6.8882	6.191	10	11.6642	10.5403	11.6185	10.5396	11.5622	356.187	377.824	353.418	370.784	351.727	366.348	66	95.3562	73.2193	94.0609	74.7825	94.2619	0	0	0	0	0	0	0	0	0	0	0	0	0	0	0	0	0	0	0	0	0	0	0
CHEMBL1697739	CCC(C(=O)O)C1(O)CCCCC1	CYCLOBUTYROL	9.117	7.6772	7.3899	6.1675	6.0554	5.4217	10	11.6642	10.5877	11.5186	10.5347	11.4388	368.934	386.662	371.641	383.098	368.233	379.762	66	95.3562	75.7379	95.1223	79.1158	96.2145	0	0	0	0	0	0	0	0	0	0	0	0	0	0	0	0	0	0	0	0	0	0	0
CHEMBL3707255	CC1(C)OC2(C)C(O)CC1CC2O	EPOMEDIOL	10.8868	4.6354	7.4672	5.5886	7.1397	5.758	10	11.6085	10.8144	11.2439	10.9973	11.1537	420.584	465.549	424.177	444.618	429.278	439.137	70	96.0822	83.7223	88.7886	86.4047	87.2599	0	0	0	0	0	0	0	0	0	0	0	0	0	0	0	0	0	0	0	0	0	0	0
CHEMBL2110829	Cc1cccc(Cc2c[nH]cn2)c1C	DETOMIDINE	5.8932	-0.0084	1.7375	1.2853	1.4271	1.2789	3	2	2.4193	2.3483	2.4056	2.3763	108.991	95.0337	100.249	98.6349	99.4602	98.8033	6	11	10.1153	10.6308	10.5935	10.7309	0	0	0	0	0	0	0	0	0	0	0	0	0	0	0	0	0	0	0	0	0	0	0
CHEMBL111659	C#Cc1cncc([C@@H]2CCCN2C)c1	ALTINICLINE|SIB-1508Y|SIB-1765F	7.5751	3.0739	5.7456	3.1582	4.4406	2.6677	7	6.7771	6.9104	6.6685	6.6363	6.4039	245.368	243.571	251.887	246.624	248.766	242.26	47	54.3333	49.7815	53.8738	51.1057	53.4061	0	0	0	0	0	0	0	0	0	0	0	0	0	0	0	0	0	0	0	0	0	0	0
CHEMBL392861	CCC(C)C(CC)C(=O)NC(N)=O	CAPURIDE|MCN-X-94|PACINOX	10.4295	7.3903	8.1296	6.417	6.3648	5.1533	9	10.8516	9.1189	10.7286	8.991	10.5771	300.866	325.104	305.985	323.113	302.476	319.509	61	90.9926	64.4373	92.2114	67.9579	93.9043	0	0	0	0	0	0	0	0	0	0	0	0	0	0	0	0	0	0	0	0	0	0	0
CHEMBL108030	CCCCCCCCCCC(=O)O	FEMA NO. 3245|NSC-7885|UNDECANOATE	11.6619	10.6403	10.6527	10.0799	10.0618	9.6205	11	12.0816	11.166	12.0007	11.1594	11.9309	261.426	266.482	256.947	262.04	253.681	258.291	53	73.1712	56.7464	73.0075	58.535	73.7264	0	0	0	0	0	0	0	0	0	0	0	0	0	0	0	0	0	0	0	0	0	0	0
CHEMBL3187683	CCCCCC[C@@H](CCC)C(=O)O	ARUNDIC ACID|MK-0724|MK0724|ONO-2506PO	12.4945	11.0262	11.2349	9.9692	9.9204	8.8044	11	12.0816	11.2078	11.9428	11.1969	11.766	295.575	302.632	292.703	297.68	290.797	293.042	55	75.1712	59.4549	75.0283	63.2354	76.7745	0	0	0	0	0	0	0	0	0	0	0	0	0	0	0	0	0	0	0	0	0	0	0
CHEMBL1872946	CC(=O)Nc1ncc([N+](=O)[O-])s1	ACINITRAZOLE|AMINITROZOLE|CL 5,279|NITHIAMIDE	2.4446	0.2164	0.7754	0.1274	0.6453	0.0882	2	2.6864	1.9468	2.5858	1.8956	2.4058	55.8729	68.2981	56.1745	67.6228	56.2416	64.9612	17	30.1463	19.0504	27.8107	17.962	25.0322	0	0	0	0	0	0	0	0	0	0	0	0	0	0	0	0	0	0	0	0	0	0	0
CHEMBL12856	Nc1cc(-c2ccncc2)c[nH]c1=O	AMRINONE|INAMRINONE|INOCOR|WIN 40680	0.862	0.3293	0.6475	0.3264	0.5969	0.3432	5	6.3178	5.5656	6.0627	5.7588	5.9894	316.811	333.92	317.411	322.918	318.654	320.412	66	84.9796	71.9601	80.9242	74.5938	79.4265	0	0	0	0	0	0	0	0	0	0	0	0	0	0	0	0	0	0	0	0	0	0	0
CHEMBL13589	Nc1ncnc(Nc2ccccc2)n1	AMANOZINE|AMENOZINE|Amanozine	0	0	0	0	0	0	0	0	0	0	0	0	0	0	0	0	0	0	0	0	0	0	0	0	0	0	0	0	0	0	0	0	0	0	0	0	0	0	0	0	0	0	0	0	0	0	0
CHEMBL2110690	Cc1ccc2ccccc2c1CON	NAFOMINE	3.9935	0.0409	1.3613	0.7329	0.903	0.7333	2	1.666	1.8352	1.6855	1.7329	1.6157	67.3164	61.9403	67.2727	65.995	66.7726	64.7618	5	11.8288	8.3569	9.8414	8.6791	8.5965	0	0	0	0	0	0	0	0	0	0	0	0	0	0	0	0	0	0	0	0	0	0	0
CHEMBL2104276	c1ccc(C2CN=C3NCCN32)cc1		5.315	2.7808	2.1404	1.714	1.571	1.4083	5	5.5264	4.9086	5.3069	4.8559	5.1627	248.07	249.923	242.511	241.873	238.56	237.759	37	54.4222	40.5408	53.0534	41.6323	51.1816	0	0	0	0	0	0	0	0	0	0	0	0	0	0	0	0	0	0	0	0	0	0	0
CHEMBL1870796	CC(C)(C)C(=O)NCCCC(=O)O	CXB-722|CXB722|PIVAGABINE	11.0677	4.8888	8.1266	3.3812	6.4074	2.9011	9	10.8511	9.2677	10.3163	9.3034	10.1117	265.848	294.592	257.066	264.726	255.033	255.169	63	98.4242	68.7734	96.0302	72.1321	95.6742	0	0	0	0	0	0	0	0	0	0	0	0	0	0	0	0	0	0	0	0	0	0	0
CHEMBL972	C#CCN(C)[C@H](C)Cc1ccccc1	EMSAM|Eldepryl|SELEGILINE|Zelapar	8.9855	1.9157	5.4629	2.9042	3.4504	2.0947	7	6.6938	6.9408	6.8115	6.7861	6.7082	230.333	229.333	226.489	223.707	216.549	214.742	44	51.8333	47.4597	51.3009	49.3927	51.7551	0	0	0	0	0	0	0	0	0	0	0	0	0	0	0	0	0	0	0	0	0	0	0
CHEMBL4297316	CCC[C@@H](C)C[C@H](CN)CC(=O)O	PD 0299685|PD-0299685	11.4274	8.3183	10.1614	7.9491	9.6125	7.4472	10	11.4563	10.412	11.4594	10.5638	11.3328	306.952	319.127	304.365	318.036	303.588	314.861	56	78.7912	61.3566	79.2157	64.6709	79.3754	0	0	0	0	0	0	0	0	0	0	0	0	0	0	0	0	0	0	0	0	0	0	0
CHEMBL1663	FC(F)(F)C(F)(F)C(F)(F)F	DEFINITY|DMP 115|FS-069|FS069|MRX-115|PERFLUOROPROPANE|PERFLUTREN	1.2467	0.3263	1.0388	0.2523	1.0224	0.242	3	8.9089	4.7323	6.6611	5.2431	6.3934	54.8923	77.9763	55.2928	63.5346	57.8571	62.0629	48	165.722	84.2266	122.369	94.2952	117.155	0.1747	0.3105	0.2517	0.3029	0.2655	0.3004	20.0164	7.9089	16.6649	12.68	15.6058	13.242	62.3547	58.9799	65.1621	63.2033	64.7805	63.6529	448.335	149.722	363.2	265.327	337.234
CHEMBL93309	CCS(=O)(=O)c1ccc(F)cc1	FLORETIONE|FLUORESONE|Fluoresone	3.9935	3.0799	1.8719	1.0949	0.9235	0.8105	2	2.3899	2.2538	2.224	2.1949	2.085	83.8773	80.9095	73.2948	70.0021	70.8881	68.6328	5	3.3355	8.3341	4.7031	8.2694	5.2838	0.1272	-0.0475	-0.0306	-0.0582	-0.0546	-0.0594	2.502	0.9886	1.4488	1.1828	1.2097	1.173	14.6134	14.6208	16.4279	16.59	16.9627	17.0922	56.0419	18.7153	26.975	20.448	21.047
CHEMBL1238	O=C(O)CCCCCCCC(=O)O	AZELAIC ACID|AZELEX|FINACEA|NSC-19493|SKINOREN|ZK 62498	7.1891	6.3021	5.7488	5.2275	4.8224	4.3721	9	11.1633	9.3321	11.0014	9.3188	10.8651	233.366	241.587	222.973	231.171	214.325	222.135	60	100.343	67.4928	99.8483	70.8439	101.07	0	0	0	0	0	0	0	0	0	0	0	0	0	0	0	0	0	0	0	0	0	0	0
CHEMBL277474	Cc1cc(=O)n(-c2ccccc2)n1C	ANTIPYRINE|Antipyrin|Antipyrine|NSC-7945|PHENAZONE|Phenazon	5.8438	0.5369	2.5792	1.3834	1.6824	1.3288	5	5.4568	5.1191	5.4604	5.0727	5.3322	219.887	237.945	233.787	240.709	231.445	236.684	43	60.3863	49.9089	57.8645	50.9686	55.9612	0	0	0	0	0	0	0	0	0	0	0	0	0	0	0	0	0	0	0	0	0	0	0
CHEMBL256147	CNC(=N)NCCC[C@H](N)C(=O)O	L-NMMA|NG-METHYLARGININE|TARGININE|TILARGININE|Targinine	7.4522	4.0369	4.1185	2.6174	2.3748	1.9949	7	9.2327	7.4361	8.7034	7.5162	8.5368	218.437	236.51	215.297	221.371	211.985	214.225	54	90.1579	60.5849	86.2545	64.4042	86.1142	0	0	0	0	0	0	0	0	0	0	0	0	0	0	0	0	0	0	0	0	0	0	0
CHEMBL2105566	CC(Cc1ccccc1)NCCC#N	FENPROPOREX	6.5149	3.5905	3.9726	3.0799	2.9665	2.4134	6	6.3811	5.8882	6.1538	5.6094	5.8345	192.319	193.158	181.739	180.708	169.488	166.251	38	49.2067	43.0554	49.2364	43.303	48.9813	0	0	0	0	0	0	0	0	0	0	0	0	0	0	0	0	0	0	0	0	0	0	0
CHEMBL2104690	c1ccc2c(c1)CCN1CCNCC21	AZAQUINZOLE	7.7232	3.8873	5.1743	3.9013	4.0028	3.427	6	6.0267	5.8605	5.7353	5.5542	5.3719	273.07	264.563	267.12	261.156	257.551	250.761	29	41.4022	35.7983	38.2429	36.2169	36.0835	0	0	0	0	0	0	0	0	0	0	0	0	0	0	0	0	0	0	0	0	0	0	0
CHEMBL130880	Nc1c2c(nc3c1CCC3)CCCC2	IPIDACRINE|Ipidacrine	7.169	5.2637	4.2698	3.3143	2.7606	2.4496	7	6.5	6.1557	5.8261	5.5835	5.4581	258.714	254.636	252.585	245.524	240.58	237.856	28	32	33.4869	34.7061	35.0349	35.2819	0	0	0	0	0	0	0	0	0	0	0	0	0	0	0	0	0	0	0	0	0	0	0
CHEMBL2104577	CC(C)C1(C(C)C)OCC(CO)O1	DIMETHYLANE|PROMOXOLANE	14.2123	7.4318	9.5937	5.8579	8.5883	5.9812	10	11.3859	10.5624	10.7564	10.7085	10.6821	320.376	353.679	329.484	338.155	336.847	336.381	55	81.137	68.8	77.0586	72.4135	76.709	0	0	0	0	0	0	0	0	0	0	0	0	0	0	0	0	0	0	0	0	0	0	0
CHEMBL1619758	CCC(N)Cc1c[nH]c2ccccc12	ETRYPTAMINE	4.9459	3.748	3.9265	3.1171	3.0511	2.4423	4	4.3191	4.0857	3.9752	3.7256	3.4762	137.131	140.43	134.722	134.613	130.269	125.504	18	22.16	19.9729	21.1195	19.7733	19.7146	0	0	0	0	0	0	0	0	0	0	0	0	0	0	0	0	0	0	0	0	0	0	0
CHEMBL406050	CCC(C)SSc1ncc[nH]1	PX-12	6.3563	4.1907	4.0291	3.3633	3.0695	2.6966	4	4.7791	5.0188	5.0675	4.8614	4.6679	178.588	201.603	190.201	192.853	182.251	177.077	15	12.6291	12.1375	11.4559	12.0834	11.5426	0	0	0	0	0	0	0	0	0	0	0	0	0	0	0	0	0	0	0	0	0	0	0
CHEMBL2110996	C[N+](C)(C)CCCCC[N+](C)(C)C		25.3721	15.6089	24.7657	16.4571	24.4552	16.8222	11	9.2478	11.0248	9.5976	10.9968	9.7346	276.393	262.77	277.839	266.325	276.74	267.239	26	42.95	28.12	41.907	29.1849	41.5258	0	0	0	0	0	0	0	0	0	0	0	0	0	0	0	0	0	0	0	0	0	0	0
CHEMBL2068841	O=[N+]([O-])c1nccn1CC(O)CF	FLUOROMISONIDAZOLE|FMISO|KU-2210|NSC-292930|RO-07-0741|SR-1367	3.5811	1.3947	2.4837	1.353	1.9064	1.1079	3	4.227	3.5673	3.6453	3.4252	3.2413	89.1449	91.5267	85.1984	83.9727	81.2254	77.9624	17	36.0549	28.1771	30.1209	28.6238	27.3196	0.2301	-0.4492	0.0008	-0.3701	-0.0717	-0.3015	2.502	1.1863	1.8046	1.3497	1.4316	1.2006	7.4795	8.4297	9.1456	9.4772	9.3393	9.0583	56.0419	11.2292	35.8813	17.1715	27.1383
CHEMBL299155	O=C(O)c1cc(=O)c2ccccc2[nH]1	Kynurenic Acid|TRANSTORINE	0.2702	0.1944	0.2081	0.1833	0.1993	0.1908	4	5.768	4.4371	5.4101	4.6168	5.1437	226.607	238.699	224.578	231.25	225.09	228.899	57	90.3175	64.5685	82.6973	67.4942	76.8411	0	0	0	0	0	0	0	0	0	0	0	0	0	0	0	0	0	0	0	0	0	0	0
CHEMBL2142890	CC(=O)NC(CCC(=O)O)C(=O)O		4.976	2.0803	2.126	1.502	1.8226	1.3851	7	10.0022	7.3835	9.6332	7.5522	9.4199	225.905	245.263	209.117	229.071	204.747	222.876	66	121.622	76.6845	115.921	79.9145	112.408	0	0	0	0	0	0	0	0	0	0	0	0	0	0	0	0	0	0	0	0	0	0	0
CHEMBL9116	CNC(=O)ON(C(C)=O)C(=O)NC	CARACEMIDE	9.1882	1.3512	3.2572	0.4709	0.9267	0.3304	6	8.0509	6.0713	7.8016	6.1237	7.5898	159.996	183.069	165.774	180.157	169.915	177.476	51	101.91	56.8255	98.0109	60.8479	94.2334	0	0	0	0	0	0	0	0	0	0	0	0	0	0	0	0	0	0	0	0	0	0	0
CHEMBL797	CN1C(=O)CC(c2ccccc2)C1=O	MILONTIN|PHENSUXIMIDE|Phensuximide	4.6875	1.3139	1.8607	1.2091	1.3531	1.2053	5	5.9142	5.1431	5.8902	5.1468	5.7242	245.121	243.677	231.455	234.111	231.085	230.619	46	74.8726	51.5556	71.4051	52.2518	67.7994	0	0	0	0	0	0	0	0	0	0	0	0	0	0	0	0	0	0	0	0	0	0	0
CHEMBL2106585	C/C=C/C=N\NC(=O)c1ccncc1	CROTONIAZIDE|CROTONYLIDENISONIAZID	2.7759	1.0766	1.6132	0.9017	1.2513	0.8123	5	5.7972	5.144	5.5573	5.1229	5.3727	165.29	172.708	169.261	172.127	167.404	170.001	44	61.413	46.4464	56.0651	47.9877	53.2748	0	0	0	0	0	0	0	0	0	0	0	0	0	0	0	0	0	0	0	0	0	0	0
CHEMBL2106043	CN1C(=N)N(c2ccccc2)CC1=O	AZOLIMINE|CL 90,748	4.9409	0.9036	1.3583	0.7337	0.7209	0.6987	4	4.9075	4.0438	4.7521	4.003	4.5522	186.71	195.506	184.761	187.395	184.065	182.853	37	62.973	39.7306	57.9321	40.0886	54.3035	0	0	0	0	0	0	0	0	0	0	0	0	0	0	0	0	0	0	0	0	0	0	0
CHEMBL671	S=P(N1CC1)(N1CC1)N1CC1	NSC-6396|TEPADINA|THIOPLEX|THIOTEPA|Thiotepa	9.354	6.273	6.3873	4.0001	4.8972	3.2525	6	5.9155	6.8309	7.0324	7.2201	7.2251	160.901	172.822	173.979	171.302	172.353	169.146	24	37.6667	24.6528	30.6943	22.0538	28.5386	0	0	0	0	0	0	0	0	0	0	0	0	0	0	0	0	0	0	0	0	0	0	0
CHEMBL2105861	CC(C)=CCSC[C@H](N)C(=O)O	PRENISTEINE	8.6186	0.5043	5.5452	2.2293	4.4874	2.7063	8	11.1955	9.1919	10.4244	9.5261	10.2972	349.182	365.615	346.865	352.415	344.47	347.976	60	80.3378	63.3774	74.7021	65.7337	74.0385	0	0	0	0	0	0	0	0	0	0	0	0	0	0	0	0	0	0	0	0	0	0	0
CHEMBL2106188	CCc1ccc(C2CCNCC2)cc1	ENEFEXINE	9.0713	6.3961	6.2753	4.7923	4.6664	3.7614	7	6.9995	6.586	6.4336	6.0669	5.9036	241.902	240.245	235.813	233.33	227.728	223.122	30	35.7133	34.0229	36.2337	34.0429	35.1038	0	0	0	0	0	0	0	0	0	0	0	0	0	0	0	0	0	0	0	0	0	0	0
CHEMBL2106787	O=C(CCl)c1ccc([N+](=O)[O-])o1	NF-71|NIFURMERONE	1.6168	-0.4548	0.6741	0.0652	0.443	0.1729	2	4.2129	2.8009	2.8598	2.8041	2.4391	92.4024	95.6136	87.6277	88.2181	85.1477	82.6204	20	29.8937	22.3118	26.3869	22.176	24.9725	0.554	-0.697	0.2233	-0.2855	0.0007	-0.1875	8.7129	2.2138	5.242	2.1514	2.8858	1.9898	24.609	24.2376	22.824	18.8572	20.1357	17.909	0.366	0.9074	0.9089	1.5721	1.2096
CHEMBL83628	O=C(O)c1cc(=O)c2ccccc2o1	CHROMOCARB|Chromocarb	0.2702	0.1814	0.1927	0.1718	0.1853	0.1795	4	5.8302	4.4913	5.4632	4.6722	5.1939	212.172	223.333	210.156	216.522	210.696	214.42	57	93.6507	67.0066	85.5438	70.0896	79.5046	0	0	0	0	0	0	0	0	0	0	0	0	0	0	0	0	0	0	0	0	0	0	0
CHEMBL1454910	O=[N+]([O-])c1ccc(O)c2ncccc12	A-82|NITROHYDROXYQUINOLINE|NITROXOLINE	0	0	0	0	0	0	0	0	0	0	0	0	0	0	0	0	0	0	0	0	0	0	0	0	0	0	0	0	0	0	0	0	0	0	0	0	0	0	0	0	0	0	0	0	0	0	0
CHEMBL1201780	NC(=O)N[C@@H](CCC(=O)O)C(=O)O	CARBAGLU|CARGLUMIC ACID|OE 312|OE 312 (LABORATORY CODE DESIGNATION)|OE-312	2.7063	1.6428	1.3938	0.8819	0.988	0.6864	6	9.4811	6.4049	9.1028	6.5971	8.8488	210.529	232.124	195.214	215.008	190.249	208.475	65	124.322	73.2545	118.564	76.9343	114.602	0	0	0	0	0	0	0	0	0	0	0	0	0	0	0	0	0	0	0	0	0	0	0
CHEMBL1232131	O=S(=O)(O)c1cc(O)ccc1O		0	0	0	0	0	0	0	0	0	0	0	0	0	0	0	0	0	0	0	0	0	0	0	0	0	0	0	0	0	0	0	0	0	0	0	0	0	0	0	0	0	0	0	0	0	0	0
CHEMBL596009	O=C(O)CCc1nc2ccccc2[nH]1	PROCODAZOLE	2.0583	1.1408	0.7872	0.5924	0.5883	0.512	3	3.9566	3.0943	3.8068	2.9776	3.6281	99.415	100.364	89.7015	93.9899	86.8024	91.759	24	45.1712	29.5775	44.6727	29.2488	42.4333	0	0	0	0	0	0	0	0	0	0	0	0	0	0	0	0	0	0	0	0	0	0	0
CHEMBL35505	NNc1nnc(NN)c2ccccc12	DIHYDRALAZINE|NSC-526654	0	0	0	0	0	0	0	0	0	0	0	0	0	0	0	0	0	0	0	0	0	0	0	0	0	0	0	0	0	0	0	0	0	0	0	0	0	0	0	0	0	0	0	0	0	0	0
CHEMBL248594	CCCCC1OC(=O)c2ccccc21	N-Butylphthalide|RAC-3-N-BUTYLPHTHALIDE	5.9801	4.9735	5.0232	4.3281	4.0309	3.2309	6	6.9286	5.8647	6.3666	5.6075	5.7802	207.827	215.51	204.015	208.458	199.845	200.747	38	59.8904	38.8264	52.7616	40.1455	48.6732	0	0	0	0	0	0	0	0	0	0	0	0	0	0	0	0	0	0	0	0	0	0	0
CHEMBL2106531	C/C=C(\C)c1ccc(OC(C)=O)cc1	CB 309|FENABUTENE	7.4721	0.9282	2.5126	1.6746	1.963	1.4848	6	6.7486	5.8399	6.279	5.5217	5.828	181.984	204.813	187.816	195.644	184.73	189.064	44	60.4795	45.6279	56.1602	44.0601	51.9145	0	0	0	0	0	0	0	0	0	0	0	0	0	0	0	0	0	0	0	0	0	0	0
CHEMBL497939	O=c1cccc2n1C[C@@H]1CNC[C@H]2C1	6039 SOPHARMA|CYTISINE|CYTISINICLINE|NSC-407282|Tabex	7.1202	4.4408	6.1233	4.1571	5.3319	3.855	11	11.8314	11.3221	11.824	11.4967	11.8497	585.972	593.66	589.995	595.359	597.274	599.135	93	114.455	100.695	115.034	105.558	116.735	0	0	0	0	0	0	0	0	0	0	0	0	0	0	0	0	0	0	0	0	0	0	0
CHEMBL1171272	NC[C@H](Cl)[C@@H](O)c1cnc(N)[nH]1	GIRACODAZOLE	2.4852	1.3914	1.4804	1.2919	1.2318	1.0437	3	5.5222	4.4996	4.1957	4.1538	3.6587	159.596	171.643	155.001	151.479	145.622	138.518	22	30.8778	24.9579	27.2903	24.8371	26.4443	0.554	-0.3377	-0.2025	-0.3154	-0.2771	-0.2353	8.7129	1.9678	4.4417	2.6085	3.4234	2.3613	32.3071	30.1661	30.7338	28.8808	27.9914	26.6461	0.366	1.2099	0.8908	1.7221	0.977
CHEMBL2104302	Cc1cc(O)c(Cl)c(C)c1Cl	DICHLOROMETAXYLENOL|DICHLOROXYLENOL	4.8691	-0.0747	1.4658	0.2679	0.6429	0.4172	2	1.25	1.491	1.8978	1.7583	1.8402	59.7327	59.0076	62.2175	62.2314	62.0444	61.9574	2	5	4.2934	4.3776	4.5557	4.5541	1.3301	-0.217	0.2622	-0.326	-0.135	-0.2535	17.4259	3.6897	7.2704	5.3374	5.7388	5.4183	81.9388	73.8367	75.9186	73.9538	73.5802	73.2205	0.7319	3.0247	2.5717	2.8418	2.771
CHEMBL1311	O=[N+]([O-])O[C@@H]1CO[C@@H]2[C@@H](O)CO[C@H]12	AHR-4698|ANGEZE 10|ANGEZE 20|ANGEZE 40|ANGEZE SR 40|ANGEZE SR 60|ANGITATE|ASTRODUR MR|BM 22.145|BM 22.145IS 5-MNAHR-4698|BM-22-145|BM-22.145|BM-22145|CARMIL XL|CHEMYDUR 60 XL|CIBRAL 10|CIBRAL 20|CIBRAL 40|CIBRAL XL 60|DILUTED ISOSORBIDE MONONITRATE|DYNAMIN|DYNAMIN XL 25|DYNAMIN XL 50|ELANTAN 10|ELANTAN 20|ELANTAN 40|ELANTAN LA 25|ELANTAN LA 50|EUMON 40 XL|EUMON 60 XL|IMDUR|IMO LA|IS 5-MN|IS-5-MN|…	4.9703	2.7747	3.8016	2.8819	3.3816	2.9333	6	7.5519	6.95	7.229	7.0968	7.2183	213.403	219.668	212.26	213.175	210.028	209.888	44	74.9384	64.136	70.5466	67.4354	70.9061	0	0	0	0	0	0	0	0	0	0	0	0	0	0	0	0	0	0	0	0	0	0	0
CHEMBL70971	COC(=O)Nc1nc2ccccc2[nH]1	A 118|BAS-67054F|Bavistin|CARBENDAZIM|EK-578|FB-642|FENBENDAZOLE RELATED COMPOUND A|NSC-109874	3.3718	-0.1259	1.282	0.039	0.1227	0.0712	2	2.935	1.9875	2.7879	1.8942	2.5629	44.2507	53.0205	47.36	52.9891	48.7545	50.6927	17	39.386	16.8	37.8599	16.8522	34.4504	0	0	0	0	0	0	0	0	0	0	0	0	0	0	0	0	0	0	0	0	0	0	0
CHEMBL2106282	CC1NC(=O)COC1c1ccccc1	FENMETRAMIDE|MCN-1075	4.9297	2.1165	2.8669	1.565	2.3063	1.3413	5	6.185	5.1463	5.6319	5.0412	5.325	205.431	217.065	197.631	201.74	189.031	191.918	39	64.0194	47.256	57.0222	48.2829	53.5207	0	0	0	0	0	0	0	0	0	0	0	0	0	0	0	0	0	0	0	0	0	0	0
CHEMBL102358	O=C(/C=C/c1ccccc1)NCCO	IDROCILAMIDE	3.442	2.4612	2.4275	2.0464	1.8466	1.5842	5	6.2269	5.3283	5.9951	5.4678	5.8509	189.357	193.116	186.231	191.083	190.788	194.519	42	63.6639	49.1969	61.6544	52.6951	60.6325	0	0	0	0	0	0	0	0	0	0	0	0	0	0	0	0	0	0	0	0	0	0	0
CHEMBL1514085	Nc1nc(N)c(-c2ccccc2)s1	AMIPHENAZOLE	0	0	0	0	0	0	0	0	0	0	0	0	0	0	0	0	0	0	0	0	0	0	0	0	0	0	0	0	0	0	0	0	0	0	0	0	0	0	0	0	0	0	0	0	0	0	0
CHEMBL2111184	CC1Oc2ccccc2CC1N(C)C	TREBENZOMINE	10.7787	2.293	7.7375	3.3098	6.2306	3.1392	6	5.707	5.9852	5.6098	5.6443	5.2489	225.645	226.927	223.913	221.097	214.729	209.958	25	37.8887	30.4595	34.6187	30.9379	32.1597	0	0	0	0	0	0	0	0	0	0	0	0	0	0	0	0	0	0	0	0	0	0	0
CHEMBL2105009	CCC(N)C1(O)Cc2ccccc2C1	INDANOREX	6.0512	3.7686	4.3471	3.2157	3.5543	2.7483	6	6.7767	6.4315	6.2637	6.1413	5.8772	279.173	289.43	273.692	272.382	267.517	261.407	38	52.3449	44.9949	46.1208	43.957	43.1822	0	0	0	0	0	0	0	0	0	0	0	0	0	0	0	0	0	0	0	0	0	0	0
CHEMBL1453317	CCN(CC)C(=O)c1cccc(C)c1	DEET|DIETHYLTOLUAMIDE|ENT-20218|ENT-22542|NSC-33840	10.4317	6.355	6.1815	4.9848	3.9939	3.4249	6	6.186	5.4896	5.9167	5.1588	5.5059	178.643	185.47	183.833	185.451	181.001	182.131	27	46.0307	29.8934	42.9098	31.7362	40.6191	0	0	0	0	0	0	0	0	0	0	0	0	0	0	0	0	0	0	0	0	0	0	0
CHEMBL1615439	C[C@H]1[C@H](c2ccccc2)OCCN1C	NSC-169187|PHENDIMETRAZINE	9.6756	3.3901	6.5714	4.6467	5.2577	4.3293	6	6.1648	6.0928	5.9758	5.8282	5.6169	227.014	230.322	228.48	224.719	221.746	216.057	28	44.5731	34.8705	39.1069	35.7423	36.1114	0	0	0	0	0	0	0	0	0	0	0	0	0	0	0	0	0	0	0	0	0	0	0
CHEMBL1615775	O=P(O)(O)C(O)P(=O)(O)O	HMDP|OXIDRONIC ACID	0.5708	-0.3731	0.1434	-0.2911	0.1155	-0.2863	1	2.2634	1.5564	1.9481	1.6187	1.9338	12.3623	12.9548	10.5106	10.1894	10.5385	10.0308	9	11.1936	18.9093	4.0723	19.8833	3.5567	0	0	0	0	0	0	0	0	0	0	0	0	0	0	0	0	0	0	0	0	0	0	0
CHEMBL446918	Cc1[nH]c(C)c(Cl)c(=O)c1Cl	CLOPIDOL	5.1082	0.8101	1.8536	0.3647	1.4923	0.3709	7	11.0634	9.797	10.065	10.0303	10.0163	470.182	532.858	495.673	500.307	498.107	499.897	82	92.331	83.3303	89.0375	84.3922	89.0492	1.3301	-0.217	0.1488	-0.6203	0.0476	-0.6187	17.4259	3.6897	7.353	4.8991	6.4215	4.9335	88.156	79.2815	80.712	79.4726	79.211	79.2705	0.7319	3.0247	2.6394	3.4678	2.7675
CHEMBL1261	O=C(O)CC(O)(CC(=O)O)C(=O)O	ANHYDROUS CITRIC ACID|CITRIC ACID|CITRIC ACID HYDRATE|CITRIC ACID, ANHYDROUS|Citric Acid|E-330|E330|FEMA NO. 2306|INS NO.330|INS-330|NSC-112226|NSC-30279|NSC-626579|Urologic G	2.1596	0.67	1.0511	0.509	0.8997	0.4698	6	9.8274	7.0162	9.3914	7.2224	9.0832	232.394	254.891	216.185	236.8	213.739	230.685	72	141.699	87.946	133.712	92.2842	128.245	0	0	0	0	0	0	0	0	0	0	0	0	0	0	0	0	0	0	0	0	0	0	0
CHEMBL2106511	O=C(c1cccnc1)N1CCOCC1	NICOPHOLINE	6.246	3.8582	4.6183	3.5583	3.5411	2.8498	5	5.8931	5.1361	5.5661	5.0593	5.1909	180.366	180.503	180.48	177.808	179.139	174.606	32	58.1883	37.3173	51.6823	40.6726	47.9898	0	0	0	0	0	0	0	0	0	0	0	0	0	0	0	0	0	0	0	0	0	0	0
CHEMBL2104676	S=C=Nc1ccc(N=C=S)cc1	16842|BITOSCANATE	0.0201	-0.0719	0.0236	-0.0435	0.0318	-0.0238	2	5.3652	1.9538	4.6803	1.9381	4.1394	116.055	138.64	114.814	132.446	112.963	126.761	32	26.9752	31.2615	27.0213	30.1894	26.702	0	0	0	0	0	0	0	0	0	0	0	0	0	0	0	0	0	0	0	0	0	0	0
CHEMBL341812	CC(C)Cc1ccc(CC(=O)O)cc1	DYTRANSIN|IBUFENAC|Ibufenac|RD 11654	7.3738	3.3928	5.8247	2.8156	4.4292	2.1877	6	6.8316	5.9762	6.3025	5.4708	5.6146	178.732	183.863	172.401	178.717	166.496	168.495	35	57.1712	39.3421	52.7076	37.3844	47.5501	0	0	0	0	0	0	0	0	0	0	0	0	0	0	0	0	0	0	0	0	0	0	0
CHEMBL1762	Cc1cccc(C)c1NC(=O)C(C)N	TOCAINIDE|Tocainide|W-36095	7.7767	1.648	2.9914	1.8009	2.0177	1.6745	5	5.3805	4.747	4.8961	4.6863	4.6256	156.934	170.71	155.719	159.088	157.277	153.875	28	47.3063	34.0059	41.3354	35.1985	38.1801	0	0	0	0	0	0	0	0	0	0	0	0	0	0	0	0	0	0	0	0	0	0	0
CHEMBL127071	Cc1ncccc1OC[C@@H]1CCCN1	A-87089.0|A-870890|ABT-089|POZANICLINE	8.0639	4.188	5.2297	4.3529	4.6201	4.1997	6	6.0267	5.8569	5.8654	5.7066	5.6277	178.1	180.687	176.327	175.567	172.242	169.761	26	36.0688	31.9743	33.8769	32.3316	32.48	0	0	0	0	0	0	0	0	0	0	0	0	0	0	0	0	0	0	0	0	0	0	0
CHEMBL3989773	Cc1cc(N(C)C)ccc1C[C@H](C)N	AMIFLAMINE	12.7502	2.1525	7.7652	2.5845	4.9145	2.6768	6	5.499	5.5137	5.0354	4.8809	4.5746	166.245	170.857	166.051	166.464	160.455	158.612	17	27.5044	21.2021	24.2994	20.8346	21.714	0	0	0	0	0	0	0	0	0	0	0	0	0	0	0	0	0	0	0	0	0	0	0
CHEMBL2103924	O=CNC(O)C(Cl)(Cl)Cl	CHLORALFORMAMIDE	0.7894	0.4704	0.3037	0.2168	0.1685	0.1454	3	9.0879	4.5049	7.182	5.1472	6.5219	199.155	260.415	190.241	219.235	189.678	205.167	34	48.1736	33.8907	44.0812	34.4307	43.2418	0.2693	0.4434	0.1338	0.2056	0.0839	0.1354	26.1388	5.5346	21.3436	6.9673	18.9408	7.3128	143.784	135.505	141.317	127.224	134.786	119.973	1.0979	4.537	1.8928	5.5729	2.1887
CHEMBL2111114	Cc1[nH]cnc1-c1ccc(Cl)cc1	LOFEMIZOLE	2.4345	0.2076	0.8705	0.0955	0.5937	0.1255	1	0.625	0.7957	0.6648	0.7608	0.6869	23.6662	22.6079	24.8928	22.9682	24.5074	23.3698	1	2.5	2.3233	2.653	2.4043	2.6648	0.665	-0.1085	0.0236	-0.0995	-0.0759	-0.0958	8.7129	1.8449	3.7145	2.5797	2.7284	2.4905	33.3181	28.7577	30.72	29.4138	29.4076	29.0083	0.366	1.5123	1.1391	1.2769	1.2311
CHEMBL2105826	COC(F)(F)C(F)Br	DA-893|ROFLURANE	3.9689	-0.1674	1.3004	-0.1476	0.1903	-0.0755	3	9.5488	5.0782	6.8019	6.3425	6.1608	90.2008	114.396	88.7221	96.6509	92.0211	93.9936	26	73.9927	36.8492	56.8703	41.6256	53.8398	0.6321	-0.1508	0.4921	-0.0964	0.2816	-0.0704	51.7642	7.4669	28.672	14.3746	22.9144	15.5732	74.8405	70.5219	75.8528	72.4665	73.8466	72.3414	168.156	52.753	113.581	76.618	104.861
CHEMBL2106690	CN1CC(=O)N/C1=N\P(=O)(O)O	FOSFOCREATININE	4.9409	0.723	2.3143	0.6399	1.1459	0.5559	4	4.9075	4.4548	5.1463	4.6893	5.3067	136.855	143.902	134.828	140.881	130.946	136.146	37	62.973	37.744	66.3617	37.1776	67.6232	0	0	0	0	0	0	0	0	0	0	0	0	0	0	0	0	0	0	0	0	0	0	0
CHEMBL2105885	C=C(C#N)C(=O)OC(C)C(F)(F)F	BA 4197|FLUCRILATE|FLUCRYLATE|MBR-4197	4.1611	1.1851	1.1709	0.2696	0.5476	0.1428	7	10.4566	7.7466	9.7418	8.0665	9.4747	217.954	235.564	208.357	216.355	209.773	214.437	78	149.503	93.27	134.085	100.202	129.309	0.0318	0.1523	-0.0174	0.0335	-0.0287	0.0116	7.5061	2.9658	6.5617	3.5284	5.9706	3.5373	27.0782	26.1867	30.6433	30.1192	30.957	29.8878	168.126	56.1458	139.329	58.9011	124.355
CHEMBL1729883	NC(=O)[C@H]1O[C@@H](O)[C@H](O)[C@@H](O)[C@@H]1O	GLUCURONAMIDE	2.0112	1.8204	1.7327	1.6727	1.656	1.5948	6	9.6403	7.6104	8.597	7.8502	8.3942	242.012	265.806	240.898	249.735	241.517	246.187	61	115.7	86.4554	101.481	90.7508	99.0241	0	0	0	0	0	0	0	0	0	0	0	0	0	0	0	0	0	0	0	0	0	0	0
CHEMBL1231530	O=C(O)CCNC(=O)c1ccccc1	BETAMIPRON	2.6032	1.6814	1.3319	0.9507	0.8644	0.72	4	5.8511	4.1795	5.5334	4.1162	5.2794	137.92	147.593	132.184	139.175	128.024	134.471	40	75.4242	43.6201	70.2787	44.0749	66.4955	0	0	0	0	0	0	0	0	0	0	0	0	0	0	0	0	0	0	0	0	0	0	0
CHEMBL1885632	CC(=O)Nc1ccc(CC(=O)O)cc1	ACTARIT	3.4788	0.2805	1.1416	0.4307	1.0326	0.4852	4	5.643	4.0706	5.2537	3.8935	4.7646	116.928	127.936	110.431	125.414	109.768	120.192	37	71.3175	42.7664	64.349	40.1047	56.6172	0	0	0	0	0	0	0	0	0	0	0	0	0	0	0	0	0	0	0	0	0	0	0
CHEMBL2106185	CC(=O)Nc1ccc(OC(C)=O)cc1	DIACETAMATE	4.8892	0.4124	1.4067	0.4152	1.2962	0.4556	4	5.435	3.908	4.9905	3.7075	4.4809	90.9943	110.089	88.4716	105.797	87.6276	99.8846	34	63.6258	38.2508	57.2764	35.6947	50.0187	0	0	0	0	0	0	0	0	0	0	0	0	0	0	0	0	0	0	0	0	0	0	0
CHEMBL2106760	Cc1ccc(F)cc1NC1=NCCN1	FLUTONIDINE|ST 600	5.7274	1.6432	1.8528	1.173	1.0263	0.9184	4	4.2489	3.7115	4.1019	3.5935	3.9348	132.345	141.992	134.385	139.979	133.41	136.003	25	39.1822	27.6133	37.6202	28.27	35.8395	0.1272	-0.0475	-0.03	-0.0537	-0.0503	-0.0603	2.502	0.9886	1.4416	1.1732	1.2161	1.1721	15.3194	15.4163	16.7446	16.7853	17.1459	17.3441	56.0419	18.7153	26.873	20.7253	21.5307
CHEMBL2218853	CNC1COc2ccccc2C(O)C1	EXEPANOL	6.7063	2.6209	4.7528	3.2835	3.5436	2.8902	5	5.7063	5.1611	5.2356	4.8419	4.7175	198.056	204.991	193.946	193.975	184.729	180.29	27	43.59	33.1607	38.1365	33.1241	34.4298	0	0	0	0	0	0	0	0	0	0	0	0	0	0	0	0	0	0	0	0	0	0	0
CHEMBL127516	CCCCOC(=O)c1ccc(N)cc1	BUTAMBEN|BUTESIN|BUTYL AMINOBENZOATE	6.0519	4.6356	5.1636	4.3056	4.0865	3.474	5	5.9146	5.0132	5.537	4.808	5.1067	126.019	132.935	127.663	130.432	126.356	127.599	29	49.8082	29.8084	44.7889	31.1	41.504	0	0	0	0	0	0	0	0	0	0	0	0	0	0	0	0	0	0	0	0	0	0	0
CHEMBL43048	CNC(C)Cc1ccc2c(c1)OCO2	3,4-Methylenedioxymethamphetamine|MDMA|METHYLENEDIOXYMETHAMPHETAMINE|MIDOMAFETAMINE|Methylenedioxy Methamphetamine	8.1806	2.6485	5.4814	3.6819	3.9424	3.1605	5	5.2343	4.7844	4.7386	4.3881	4.2355	144.134	149.364	143.171	142.449	138.301	134.675	19	32.8709	21.8897	26.8166	22.6271	24.0184	0	0	0	0	0	0	0	0	0	0	0	0	0	0	0	0	0	0	0	0	0	0	0
CHEMBL1985617	CC(C)COC(=O)c1ccc(N)cc1	ISOBUTAMBEN	6.8845	3.4543	6.3291	2.7589	5.4542	2.09	5	5.9146	5.0132	5.4352	4.8787	4.9598	134.81	147.035	135.158	139.568	134.059	132.794	31	51.8082	31.5436	46.056	32.1538	42.3137	0	0	0	0	0	0	0	0	0	0	0	0	0	0	0	0	0	0	0	0	0	0	0
CHEMBL2106893	CNC(C)C(=O)c1ccc(OC)cc1	METHOPHEDRINE|METHOXYPHEDRINE	9.3493	2.2344	5.4669	2.5556	3.027	2.0788	5	5.5254	4.9411	4.8983	4.6233	4.4914	153.226	159.999	154.792	154.323	154.293	151.337	28	46.9462	32.6687	39.4647	34.591	36.1688	0	0	0	0	0	0	0	0	0	0	0	0	0	0	0	0	0	0	0	0	0	0	0
CHEMBL2110935	N=C(N)NCCCOc1ccccc1	GUANOXYFEN	4.317	2.7711	2.9799	1.9142	1.8528	1.2461	4	5.29	3.9371	4.9356	3.6781	4.644	123.514	136.909	120.731	127.614	112.902	119.694	28	44.6154	30.5386	42.9877	30.4076	41.9715	0	0	0	0	0	0	0	0	0	0	0	0	0	0	0	0	0	0	0	0	0	0	0
CHEMBL134641	CO/N=C(\C#N)[C@H]1CN2CCC1CC2	SABCOMELINE|SB-202026	10.8828	4.9078	8.0121	5.1149	6.274	4.7794	10	10.4075	10.336	10.5211	10.3706	10.4759	424.113	413.452	418.433	418.092	416.782	412.471	71	91.5244	85.0026	93.4652	90.4094	96.1435	0	0	0	0	0	0	0	0	0	0	0	0	0	0	0	0	0	0	0	0	0	0	0
CHEMBL131428	CCn1nnc(C2=CCCN(C)C2)n1	ALVAMELINE|Alvameline	11.4911	4.702	7.9183	3.2893	5.461	2.3137	8	7.7352	7.8929	7.6146	7.6356	7.4957	296.044	295.139	299.383	301.055	301.067	302.249	43	52.2556	50.9466	56.6556	56.3663	59.2891	0	0	0	0	0	0	0	0	0	0	0	0	0	0	0	0	0	0	0	0	0	0	0
CHEMBL2110926	CCN(C)C(C)C(O)c1ccccc1	ETAFEDRINE	10.5512	4.7753	7.0478	5.8277	5.8301	5.1764	6	6.3318	5.9843	6.0085	5.7436	5.6207	203.216	213.349	203.513	202.119	198.28	194.266	25	39.8813	30.2888	33.8714	30.7118	31.6011	0	0	0	0	0	0	0	0	0	0	0	0	0	0	0	0	0	0	0	0	0	0	0
CHEMBL1235649	O=C[C@H](O)[C@@H](O)[C@H](O)[C@H](O)C(=O)O		1.8798	1.6782	1.4638	1.3797	1.3148	1.2558	6	9.7439	7.7408	8.5811	7.9231	8.4442	210.337	226.831	204.977	208.083	202.708	203.863	61	121.185	88.7958	105.557	92.4349	103.923	0	0	0	0	0	0	0	0	0	0	0	0	0	0	0	0	0	0	0	0	0	0	0
CHEMBL810	Cn1nnc2c(C(N)=O)ncn2c1=O	CCRG-81045|M&B 39831|M-39831|NSC-362856|SCH 52365|TEMODAL|TEMODAR|TEMOMEDAC|TEMOZOLOMIDE	3.3819	0.5165	0.7016	0.225	0.0247	0.1925	3	4.4347	2.9125	3.9096	2.7967	3.5424	118.355	132.204	119.617	125.453	117.826	121.15	33	65.0726	33.3676	55.814	33.4835	50.0627	0	0	0	0	0	0	0	0	0	0	0	0	0	0	0	0	0	0	0	0	0	0	0
CHEMBL323348	COC(=O)c1ccccc1C(=O)OC	DIMETHYL PHTHALATE|DIMETHYLPHTHALATE|Dimethyl phthalate|METHYL PHTHALATE	6.414	-0.0877	3.4306	-0.019	1.3743	0.0913	4	5.4953	3.9333	4.792	3.7579	4.2325	117.216	127.474	125.188	126.15	128.203	123.642	34	74.4521	32.7333	63.955	35.2496	53.8144	0	0	0	0	0	0	0	0	0	0	0	0	0	0	0	0	0	0	0	0	0	0	0
CHEMBL463	Nc1ccc(C(=O)NCC(=O)O)cc1	AMINOHIPPURIC ACID|Aminohippuric Acid|Aminohippuric acid|NSC-13064|P-AMINOHIPPURIC ACID|PAHA|PARA-AMINOHIPPURIC ACID	1.5791	0.4356	0.595	0.2624	0.4655	0.2402	3	4.8511	3.1894	4.3592	3.2192	4.0382	109.764	119.469	104.047	112.04	102.368	108.304	36	71.4242	38.9839	62.5885	39.8633	56.9049	0	0	0	0	0	0	0	0	0	0	0	0	0	0	0	0	0	0	0	0	0	0	0
CHEMBL2104702	N=C(N)C(O)c1ccc2c(c1)OCO2	OLMIDINE	1.5351	0.3747	0.8668	0.3431	0.5518	0.3878	3	4.6987	3.103	3.5824	3.014	3.2185	123.518	138.29	118.12	122.831	115.737	117.341	29	53.7255	33.6298	40.0805	33.9458	35.4893	0	0	0	0	0	0	0	0	0	0	0	0	0	0	0	0	0	0	0	0	0	0	0
CHEMBL493737	CO[C@@H]1[C@@H](O)[C@@H](O)[C@H](O)[C@H](O)[C@H]1O	Cathrtomannitol|D-Pinitol|METHYLINOSITOL|NDI 18|NIC5-15|NSC-128700|PINITOL	5.9754	2.9118	4.917	3.4033	4.1817	3.5804	7	9.9944	8.9926	9.1531	9.1471	9.1344	264.985	283.757	272.733	275.207	275.448	275.84	55	101.397	84.9905	89.6065	87.9845	88.8681	0	0	0	0	0	0	0	0	0	0	0	0	0	0	0	0	0	0	0	0	0	0	0
CHEMBL113	Cn1c(=O)c2c(ncn2C)n(C)c1=O	ANHYDROUS CAFFEINE|CAFFEINE|CAFFEINE MELTING POINT STANDARD|COFFEINE|Cafcit|Caffeine|FEMA NO. 2224|METHYLTHEOBROMINE|NODOZ|NODOZ CAPLETS AND CHEWABLE TABLETS|NSC-5036|PRO-PLUS|THEINE|YEAST-VITE|ZANTHINE	9.7758	1.7184	2.7782	0.6733	1.0483	0.7485	5	5.6009	4.6258	5.3027	4.4694	5.1355	192.35	202.594	199.775	194.544	198.638	192.746	35	70.2059	36.0071	63.1807	37.3423	59.2758	0	0	0	0	0	0	0	0	0	0	0	0	0	0	0	0	0	0	0	0	0	0	0
CHEMBL279898	CCCn1c(=O)[nH]c(=O)c2[nH]cnc21	D 4028|ENPROFYLLINE	5.2026	3.7746	3.9209	2.4947	2.2152	1.2591	5	6.4488	4.8482	5.8147	4.5824	5.3258	185.894	202.685	187.973	194.533	184.758	186.912	41	71.5593	41.808	66.2585	42.8711	63.4607	0	0	0	0	0	0	0	0	0	0	0	0	0	0	0	0	0	0	0	0	0	0	0
CHEMBL459008	CCCCOC(=O)c1ccc(O)cc1	BUTYL P-HYDROXYBENZOATE|BUTYL PARAHYDROXYBENZOATE|BUTYLPARABEN	6.0519	4.6356	5.1636	4.3056	4.0865	3.4733	5	5.9146	5.0132	5.537	4.808	5.1087	125.531	132.401	127.034	129.73	125.507	126.621	29	49.8082	29.8084	44.7889	31.1	41.6112	0	0	0	0	0	0	0	0	0	0	0	0	0	0	0	0	0	0	0	0	0	0	0
CHEMBL43184	Nc1c2ccccc2nc2ccccc12	9-Aminoacridine|AMINOACRIDINE	0	0	0	0	0	0	0	0	0	0	0	0	0	0	0	0	0	0	0	0	0	0	0	0	0	0	0	0	0	0	0	0	0	0	0	0	0	0	0	0	0	0	0	0	0	0	0
CHEMBL2104808	Cc1oncc1C(=O)N1CCCCC1	NERBACADOL	8.635	5.3308	5.9707	4.5403	4.698	3.6833	7	7.186	6.7702	7.0295	6.5749	6.7557	238.589	238.972	240.225	237.582	235.134	231.719	37	56.0307	40.4462	54.2966	43.0229	54.0675	0	0	0	0	0	0	0	0	0	0	0	0	0	0	0	0	0	0	0	0	0	0	0
CHEMBL4297620	NC(=O)OC[C@H](N)Cc1ccccc1	ADX-N-05|JZP-110|R-228060|SKL-N-05|SOLRIAMFETOL|YKP-10A	3.2211	1.3575	1.9949	1.1342	1.4121	0.9067	4	5.7126	4.1591	5.3298	3.9827	5.0215	149.944	159.628	142.442	146.203	133.578	135.903	33	61.6682	36.6235	58.4131	35.9872	56.0821	0	0	0	0	0	0	0	0	0	0	0	0	0	0	0	0	0	0	0	0	0	0	0
CHEMBL149579	CC(C)(N1CC1C#N)N1CC1C(N)=O	AZIMEXON|Azimexon	8.9337	1.42	4.3356	3.2884	3.6136	3.1032	9	10.5112	9.111	10.2589	9.1973	10.0163	354.316	384.333	346.177	363.994	339.12	349.014	76	109.453	86.0447	102.237	88.5675	100.111	0	0	0	0	0	0	0	0	0	0	0	0	0	0	0	0	0	0	0	0	0	0	0
CHEMBL443605	CCCCCCc1ccc(O)cc1O	HEXYLRESORCINOL|Hexylresorcinol|SUCRETS	7.5553	6.4506	6.5674	5.9128	5.7694	5.161	6	5.875	5.7936	5.699	5.5318	5.3651	159.917	157.957	155.892	153.833	150.645	148.138	21	22	22.0821	22.7031	22.7036	22.9828	0	0	0	0	0	0	0	0	0	0	0	0	0	0	0	0	0	0	0	0	0	0	0
CHEMBL2106875	CC(C)NC(C)Cc1ccc(O)cn1	PRISOTINOL	9.2539	5.0815	6.433	4.7211	5.853	4.1916	6	6.1802	5.8015	5.9963	5.5607	5.6385	180.391	194.084	177.3	187.768	170.641	177.834	25	30.2667	28.893	29.9812	28.3268	28.9277	0	0	0	0	0	0	0	0	0	0	0	0	0	0	0	0	0	0	0	0	0	0	0
CHEMBL2110817	CC[N+](C)(C)Cc1cccc(OC)c1		15.1434	7.6903	12.1824	7.7257	9.3858	6.6796	6	5.2064	5.63	4.9267	5.1442	4.6437	161.559	152.441	163.746	152.071	159.627	149.281	12	24.8632	14.2338	21.697	15.6469	20.0379	0	0	0	0	0	0	0	0	0	0	0	0	0	0	0	0	0	0	0	0	0	0	0
CHEMBL1765294	Fc1cccc2c1O[C@H]1CNC[C@@H]1O2	FLUPAROXAN|Fluparoxan	4.0442	2.2078	3.0624	2.1552	2.3932	1.8313	4	4.6096	4.2553	4.1346	3.9643	3.7794	158.306	164.367	157.11	153.194	147.862	141.92	26	40.0353	33.8374	34.577	33.2201	32.5711	0.1272	-0.0475	-0.0178	-0.0461	-0.0503	-0.0615	2.502	0.9886	1.4202	1.2153	1.2564	1.2409	16.869	17.169	18.1641	18.4259	18.784	19.152	56.0419	18.7153	27.7439	22.9135	23.3617
CHEMBL2105396	c1ccc2oc(-c3ccncc3)cc2c1	L-4269|PYRIDARONE	0	0	0	0	0	0	0	0	0	0	0	0	0	0	0	0	0	0	0	0	0	0	0	0	0	0	0	0	0	0	0	0	0	0	0	0	0	0	0	0	0	0	0	0	0	0	0
CHEMBL2103933	O=C(NCc1ccccc1)OCCO	AC-601|BURAMATE	4.8519	2.0917	2.4044	1.719	1.5264	1.2233	4	5.5591	4.1409	5.2354	4.1276	4.948	112.432	117.522	107.975	113.806	107.155	112.539	28	59.9858	33.0532	56.386	35.3263	53.7777	0	0	0	0	0	0	0	0	0	0	0	0	0	0	0	0	0	0	0	0	0	0	0
CHEMBL2106268	CCOc1ccc(NC(=O)CO)cc1	FENACETINOL|PM-1952	5.5626	3.4673	3.1498	2.2861	1.9413	1.3825	4	5.3515	4.1119	4.3303	3.7951	3.7149	89.101	100.087	89.3135	94.8665	88.0921	90.1067	25	48.386	34.2504	39.7825	35.1445	35.0758	0	0	0	0	0	0	0	0	0	0	0	0	0	0	0	0	0	0	0	0	0	0	0
CHEMBL1330596	CC(N)(Cc1ccc(O)cc1)C(=O)O	RACEMETIROSINE|RACEMETYROSINE|SM-88	3.5499	0.8708	1.9963	0.653	1.5107	0.6318	4	5.4355	4.3758	4.8296	4.3496	4.5869	178.3	196.165	166.583	168.349	162.598	159.364	37	61.8712	42.2837	53.6441	43.1232	50.4213	0	0	0	0	0	0	0	0	0	0	0	0	0	0	0	0	0	0	0	0	0	0	0
CHEMBL2104036	C=CCn1c(N)cc(=O)n(CC)c1=O	AMINOMETRADINE	6.7293	4.0626	3.965	2.2583	2.3311	1.4414	9	10.8094	9.2423	10.6971	9.1717	10.6257	390.971	417.757	400.356	418.521	402.569	420.871	79	117.184	86.7471	117.945	90.0458	119.003	0	0	0	0	0	0	0	0	0	0	0	0	0	0	0	0	0	0	0	0	0	0	0
CHEMBL2105979	C=C(C)Cn1c(N)cc(=O)n(C)c1=O	AMISOMETRADINE	8.2117	0.3964	4.5375	0.3866	3.4557	0.5826	9	10.6009	9.4088	10.5939	9.4244	10.531	403.763	434.522	413.197	428.697	415.636	425.9	83	121.328	88.4208	119.557	90.0738	119.137	0	0	0	0	0	0	0	0	0	0	0	0	0	0	0	0	0	0	0	0	0	0	0
CHEMBL1200570	CNC[C@H](O)[C@@H](O)[C@H](O)[C@H](O)CO	MEGLUMINE|N-METHYLGLUCAMINE|NSC-52907|NSC-7391	8.1673	3.9462	7.0721	4.2198	6.2601	4.4178	7	9.6757	8.7259	8.8613	8.9301	8.8867	215.822	229.35	219.418	222.822	224.278	225.745	45	85.2894	69.4227	74.4983	72.9161	74.4923	0	0	0	0	0	0	0	0	0	0	0	0	0	0	0	0	0	0	0	0	0	0	0
CHEMBL231616	NC(=S)N/N=C/c1ncccc1N	3-AP|NSC-663249|OCX-0191|OCX-191|PAN-811|TRIAPINE	0.1923	0.0583	0.1861	0.0477	0.1654	0.045	2	4.2376	2.0905	3.9448	2.2312	3.6455	123.017	144.643	122.371	139.411	120.266	132.712	25	29.1365	27.6249	27.8807	27.5464	26.4615	0	0	0	0	0	0	0	0	0	0	0	0	0	0	0	0	0	0	0	0	0	0	0
CHEMBL109378	CC(C)NCC(O)c1ccc(O)cc1	DETERENOL	7.3542	3.9813	5.2731	4.3852	4.5913	3.9455	5	5.7487	5.0302	5.2354	4.7821	4.8268	150.863	163.416	147.033	154.366	141.515	145.554	24	36.2879	27.9676	30.0327	27.3092	27.6203	0	0	0	0	0	0	0	0	0	0	0	0	0	0	0	0	0	0	0	0	0	0	0
CHEMBL327122	CC(C)NCC(O)c1cccc(O)c1	METATEROL|Metaterol	7.3542	3.9813	5.2719	4.3799	4.5808	3.9316	5	5.7487	5.0257	5.2309	4.7977	4.8332	151.815	164.468	147.784	155.172	142.461	146.325	24	36.2879	27.9267	30.1018	27.6119	27.8079	0	0	0	0	0	0	0	0	0	0	0	0	0	0	0	0	0	0	0	0	0	0	0
CHEMBL2005520	O=C1CCCCC1CN1CCCCC1	NA-66|PIMECLONE	12.3502	9.1663	10.753	8.6947	9.843	8.3173	12	12.4568	12.1692	12.3399	12.0954	12.2704	416.548	413.33	411.218	411.196	411.404	410.67	65	82.8196	73.137	83.283	76.139	84.6145	0	0	0	0	0	0	0	0	0	0	0	0	0	0	0	0	0	0	0	0	0	0	0
CHEMBL284907	O=NN(CCCl)C(=O)NCCO	ELMUSTINE	6.4109	3.1904	3.3229	2.1982	1.9185	1.3758	5	8.0584	6.0036	7.1604	6.0421	6.3663	162.161	171.729	159.345	161.013	155.656	155.072	32	56.338	38.0589	56.9734	43.4884	58.2462	0.554	-0.697	-0.0483	-0.515	-0.0406	-0.3086	8.7129	2.2138	5.3896	2.0613	3.793	2.0616	22.0424	21.0669	21.4118	19.7567	18.6028	16.5501	0.366	0.9074	0.6064	1.1676	0.8723
CHEMBL360328	C[C@H]1CNCCc2ccc(Cl)cc21	LORCASERIN	7.023	3.7222	4.6394	2.5965	3.2548	2.0896	5	4.9995	4.6602	4.4568	4.2926	4.207	204.388	208.173	199.778	198.393	192.57	189.745	22	27.7133	25.7076	26.8408	25.1944	25.3683	0.665	-0.1085	0.025	-0.0767	-0.0656	-0.1148	8.7129	1.8449	3.7011	2.5525	2.7047	2.5181	35.6611	31.2408	33.0311	31.7015	31.8882	31.9745	0.366	1.5123	1.1309	1.2934	1.2604
CHEMBL113178	C[Se]CC[C@H](N)C(=O)O	SELENOMETHIONINE	6.2532	2.126	5.1996	2.2948	4.3566	2.122	5	13.2433	6.9962	11.8671	7.4314	10.4995	103.975	111.958	100.472	105.455	102.21	104.641	34	54.5894	39.1525	50.352	42.1823	50.8867	0	0	0	0	0	0	0	0	0	0	0	0	0	0	0	0	0	0	0	0	0	0	0
CHEMBL3989665	C[C@H](N)C(=O)N[C@@H](C)P(=O)(O)O	ALAFOSFALIN	5.491	2.6569	2.7085	1.5442	1.9426	1.3498	5	6.6374	5.6892	6.2107	5.9834	6.12	132.181	147.296	122.107	126.627	121.94	120.874	36	51.7625	45.5097	46.9319	48.8445	45.2302	0	0	0	0	0	0	0	0	0	0	0	0	0	0	0	0	0	0	0	0	0	0	0
CHEMBL48449	C[C@]12C(=O)OC(=O)[C@@]1(C)[C@@H]1CC[C@H]2O1	CANTHARIDIN|NSC-61805	8.1371	4.1019	4.7767	3.7778	3.8498	3.368	10	11.9406	10.5873	11.7002	10.6966	11.528	520.244	551.533	519.374	520.011	512.964	512.047	92	134.781	104.975	132.095	110.326	130.525	0	0	0	0	0	0	0	0	0	0	0	0	0	0	0	0	0	0	0	0	0	0	0
CHEMBL2106321	C#Cc1ccc(-c2ccccc2F)cc1	COMPOUND 93819|FLURETOFEN	0.3078	0.2455	0.2168	0.1478	0.1398	0.0935	2	2	2.0025	2.0413	2.0544	2.0844	54.1987	56.1679	59.6381	61.5169	64.2036	65.4518	25	25	25.1533	25.1533	25.4379	25.468	0.1272	-0.0475	-0.0034	-0.0364	-0.0375	-0.0453	2.502	0.9886	1.4164	1.1603	1.1956	1.1524	19.0263	19.6227	20.7569	20.5842	20.7962	20.8293	56.0419	18.7153	27.6726	20.9562	21.2898
CHEMBL1988479	C=CCC1(CC)C(=O)NC(=O)NC1=O	ETALLOBARBITAL	5.5903	3.6947	4.005	2.5516	2.6761	1.9758	9	11.2465	9.298	11.0341	9.2483	10.91	421.125	441.637	415.955	429.348	411.687	423.826	86	127.599	92.1797	127.051	95.4042	127.292	0	0	0	0	0	0	0	0	0	0	0	0	0	0	0	0	0	0	0	0	0	0	0
CHEMBL2106179	O=C1CC[C@H](C(=O)N2CCCCC2)N1	FASORACETAM	8.7219	7.004	6.7743	5.8267	5.7652	5.1058	10	11.4	10.1516	11.0382	10.1413	10.8186	368.597	377.018	361.115	365.926	359.446	363.071	69	101.81	77.7455	99.5697	82.2922	99.2043	0	0	0	0	0	0	0	0	0	0	0	0	0	0	0	0	0	0	0	0	0	0	0
CHEMBL3989458	CC1C=CC(C)N1CC(=O)N=C(N)N	ROLGAMIDINE|WY-25,021	7.8531	3.1059	4.2683	3.3156	3.7706	3.0817	9	10.8239	9.0077	10.7828	9.1166	10.6694	367.184	398.706	367.334	397.671	367.807	393.404	74	104.897	80.52	102.626	82.4375	101.718	0	0	0	0	0	0	0	0	0	0	0	0	0	0	0	0	0	0	0	0	0	0	0
CHEMBL2106026	CC(=O)OC1C[C@]2(C)CC[C@H]1C2(C)C	BORNYL ACETATE	14.0036	5.5889	9.372	7.7656	8.597	7.8812	12	12.9703	12.1167	12.962	12.1408	12.9373	518.847	564.274	524.674	543.954	525.281	539.157	82	103.39	84.2324	100.436	85.4064	99.8615	0	0	0	0	0	0	0	0	0	0	0	0	0	0	0	0	0	0	0	0	0	0	0
CHEMBL2105504	N=C(N)NCCN1CCC2(CC1)CC2	SPIRGETINE	10.6442	6.3601	8.5757	6.8654	7.7032	6.8619	10	11.0816	10.0621	11.1328	10.0835	11.1332	358.225	371.683	358.337	369.258	357.762	367.728	64	83.12	66.724	81.2635	68.3753	80.8674	0	0	0	0	0	0	0	0	0	0	0	0	0	0	0	0	0	0	0	0	0	0	0
CHEMBL2104686	CNCC1CCc2sc(C)nc2C1	MANOZODIL	10.7093	3.7281	7.0319	3.4233	5.8871	3.1942	7	6.3327	7.2234	6.5189	7.0349	6.555	295.01	288.836	292.5	289.705	290.963	288.32	27	34.6867	31.2155	34.9474	32.2767	34.0812	0	0	0	0	0	0	0	0	0	0	0	0	0	0	0	0	0	0	0	0	0	0	0
CHEMBL2104179	NC1=NCC(c2ccc(Cl)cc2)O1	CLOMINOREX|MCN-1107	2.197	0.5254	0.4883	0.3521	0.3545	0.324	3	4.0746	2.9518	3.8512	2.948	3.6766	133.137	143.563	126.59	136.285	124.751	132.838	29	49.8597	30.5551	45.5099	30.8858	42.1849	0.665	-0.1085	0.0236	-0.0998	-0.0768	-0.1031	8.7129	1.8449	3.7145	2.5824	2.7412	2.5212	32.9302	28.348	30.1555	28.7918	28.8445	28.6076	0.366	1.5123	1.1391	1.2785	1.2398
CHEMBL478	Clc1cccc(N2CCNCC2)c1	1-M-Chlorophenyl Piperazine Metabolite|CHLOROPHENYLPIPERAZINE|mCPP	6.236	3.4998	4.4547	3.4796	3.404	2.8639	4	4.138	3.939	3.8306	3.6211	3.4769	139.431	138.789	138.446	135.023	132.222	127.73	16	24.7689	20.5614	22.0987	20.5983	20.1701	0.665	-0.1085	0.025	-0.0897	-0.0794	-0.1208	8.7129	1.8449	3.7011	2.5665	2.7425	2.5531	35.1067	30.6519	32.0279	30.6928	30.8284	30.8155	0.366	1.5123	1.1309	1.3025	1.2848
CHEMBL2104114	CN(CCOP(=O)(O)O)C(=N)N	COP|CREATINOLFOSFATE	6.4898	2.2606	3.437	1.7053	1.8333	1.1641	4	4.873	4.241	4.9713	4.2829	4.9358	107.808	115.338	105.35	106.183	100.591	100.734	25	44.0377	25.7712	42.6483	26.4167	42.0106	0	0	0	0	0	0	0	0	0	0	0	0	0	0	0	0	0	0	0	0	0	0	0
CHEMBL1565322	CC(=O)N/N=C/c1ccc([N+](=O)[O-])o1	NIFURHYDRAZONE|NIHYDRAZONE	2.462	0.2127	0.8231	0.1751	0.7693	0.1545	3	3.7555	3.1159	3.548	3.109	3.3938	84.2139	90.0825	83.244	87.5969	82.5938	85.542	26	43.913	31.2404	40.5273	31.6312	38.3165	0	0	0	0	0	0	0	0	0	0	0	0	0	0	0	0	0	0	0	0	0	0	0
CHEMBL3989624	O=C(NCCO)c1cc(O)ccc1O	GENTISIC ACID ETHANOLAMIDE	3.128	2.2322	2.2007	1.7457	1.4943	1.1403	3	4.2685	3.1782	3.7884	3.1719	3.3381	98.0054	104.475	97.6706	101.422	98.8461	99.0312	24	45.1639	27.0209	39.6349	30.0844	35.5657	0	0	0	0	0	0	0	0	0	0	0	0	0	0	0	0	0	0	0	0	0	0	0
CHEMBL472562	N[C@H](C(=O)O)c1ccc(CO)c(O)c1	FORFENIMEX	2.0321	0.597	0.9614	0.53	0.5954	0.5053	3	4.8582	3.1373	3.8638	3.1133	3.4378	118.019	126.748	111.417	116.106	110.096	111.639	29	59.7422	34.5067	47.7782	34.8334	42.0587	0	0	0	0	0	0	0	0	0	0	0	0	0	0	0	0	0	0	0	0	0	0	0
CHEMBL1009	N[C@@H](Cc1ccc(O)c(O)c1)C(=O)O	BENDOPA|BROCADOPA|Bendopa|DOPAR|INBRIJA|LARODOPA|LEVODOPA|NSC-118381|V-1512	1.4973	0.8479	0.7632	0.624	0.585	0.5419	3	4.4007	3.36	3.885	3.3322	3.6943	125.936	130.908	115.445	117.285	112.031	112.757	29	53.3312	35.3181	47.0704	35.7445	44.4966	0	0	0	0	0	0	0	0	0	0	0	0	0	0	0	0	0	0	0	0	0	0	0
CHEMBL489079	NC/C(=C/F)CCc1ccc(F)cc1	MOFEGILINE	4.2569	1.2255	3.2954	0.9002	2.9934	0.8392	5	5.9708	5.5853	5.9373	5.5944	5.8412	195.971	197.173	191.127	190.482	187.536	186.868	37	52.5922	49.8053	52.1129	50.2804	51.3853	0.2543	-0.2388	0.0177	-0.3188	-0.0664	-0.3198	5.0041	2.0431	2.9682	2.3818	2.7325	2.3739	24.8554	24.7428	28.5889	28.7646	29.7562	29.4626	112.084	33.6875	58.6316	34.7162	49.2767
CHEMBL31159	CCC(N)C(O)c1ccc(O)c(O)c1		4.3848	3.6516	3.4598	2.7914	2.56	2.1599	4	4.9572	4.3003	4.2224	3.9701	3.7457	144.238	154.496	143.475	141.832	137.206	132.051	23	34.2079	27.1518	28.2861	26.7788	26.2129	0	0	0	0	0	0	0	0	0	0	0	0	0	0	0	0	0	0	0	0	0	0	0
CHEMBL416557	CNC(C)C(O)c1ccc(O)c(O)c1	DIOXIFEDRINE|Dioxifedrine	6.5576	2.3933	4.4119	3.0533	3.1459	2.54	4	4.5403	4.1684	4.1043	3.8763	3.6781	136.622	145.327	136.696	135.248	131.552	126.972	20	32.2613	24.2038	26.3261	24.3915	24.1098	0	0	0	0	0	0	0	0	0	0	0	0	0	0	0	0	0	0	0	0	0	0	0
CHEMBL2106836	Cc1[nH]c(-c2ccccc2)nc1CC#N	MCN-2378|MEFENIDIL	3.4687	0.3526	1.1234	0.6811	0.8147	0.5926	3	2.7704	2.7404	2.9166	2.7033	2.8941	89.7486	81.4708	84.0678	86.4932	84.7216	86.8819	21	29.4667	25.2209	29.1031	25.3495	28.8499	0	0	0	0	0	0	0	0	0	0	0	0	0	0	0	0	0	0	0	0	0	0	0
CHEMBL2107172	CC(O)CN(C)c1ccc(NN)nn1	PILDRALAZINE	7.6536	2.263	5.0034	2.0646	3.8037	1.6709	4	4.3181	4.083	3.9238	3.7936	3.4762	105.5	111.481	105.688	105.363	100.54	97.7056	15	27.2479	19.9648	23.9191	19.9681	21.1097	0	0	0	0	0	0	0	0	0	0	0	0	0	0	0	0	0	0	0	0	0	0	0
CHEMBL4297414	COC(=O)C[C@@]1(CN)C[C@@H]2CC[C@@H]2C1	PD-217,014|PD-217014	10.9162	5.3051	8.7923	5.8735	7.5348	6.1912	11	12.1223	11.4139	12.2271	11.643	12.2106	451.004	461.247	449.461	461.967	453.036	459.82	75	97.846	80.0284	99.0604	84.0964	98.8146	0	0	0	0	0	0	0	0	0	0	0	0	0	0	0	0	0	0	0	0	0	0	0
CHEMBL931	FC(F)(F)C(Cl)Br	FLUOTHANE|HALOTHANE|Halothane|Rhidialothan	0.772	-0.3543	0.7174	-0.3305	0.755	-0.3322	2	9.9521	4.5564	6.544	5.627	5.8328	106.066	139.333	96.5059	109.654	99.8104	104.528	25	64.7059	29.9832	50.8035	32.2587	48.2554	0.8719	-0.1766	0.7966	0.0549	0.7517	0.1036	60.4772	9.3688	39.7678	20.9029	32.6924	23.1507	116.994	110.188	118.81	113.264	115.403	113.222	168.522	57.7059	141.113	46.643	131.295
CHEMBL64195	O=C(CCCl)NCc1ccccc1	BECLAMIDE|BENZCHLORPROPAMIDE|BENZYLAMIDE|NEURACEN|NYDRANE	4.1522	0.9649	1.9697	1.0762	1.4774	1.1316	4	6.3583	4.7918	6.1023	4.4666	5.8546	159.286	162.827	153.417	159.446	148.976	155.764	28	43.1604	31.3973	42.5425	32.3045	41.5191	0.554	-0.697	0.0259	-0.4397	-0.0645	-0.2776	8.7129	2.2138	5.3404	1.8976	3.669	1.7135	21.5867	20.508	20.284	18.0683	16.883	16.84	0.366	0.9074	0.5863	1.001	1.098
CHEMBL2111065	O=c1[nH]c(=O)n(Cl)c(=O)n1Cl		0.5247	-0.4318	0.7241	-0.4563	0.7706	-0.4581	3	5.2324	5.1688	5.0581	5.631	5.0447	177.128	200.756	193.146	201.256	199.199	201.45	48	93.2345	43.3684	89.9807	43.2705	89.7657	1.108	-0.5074	0.6425	-0.3131	0.5267	-0.3002	17.4259	4.5897	8.3996	5.3072	6.2529	5.36	74.1853	71.0036	66.5001	59.7136	62.9125	58.6866	0.7319	4.1405	2.368	4.8686	2.6617
CHEMBL869	NC(=O)N/N=C/c1ccc([N+](=O)[O-])o1	ACTIN-N|FURACILIN|FURACIN|FURACINE|Furazone|NITROFURAL|NITROFURAZONE|NSC-1602|NSC-2100|Nitrofural|Nitrofurazone	0.1923	-0.2248	0.1948	-0.2043	0.1768	-0.1846	2	3.2344	2.1373	2.9931	2.1763	2.8264	69.8305	77.9818	70.5191	75.0877	69.6906	72.828	25	46.613	27.8104	42.397	28.6553	39.5665	0	0	0	0	0	0	0	0	0	0	0	0	0	0	0	0	0	0	0	0	0	0	0
CHEMBL980	COc1ccccc1OCC(O)CO	Amonidron|CVT-2534|FAMEL|FRANOLYN CHESTY|GLYCERYL GUAIACOLATE|GUAIACOL GLYCERYL ETHER|GUAIFENESIN|GUAIPHENESIN|Gecolate|Glycerol Guaiacolate|Guaiphenesin|Humabid|LIQUFRUTA|METHPHENOXYDIOL|MUCINEX|NIROLEX FOR CHESTY COUGH DECONGESTANT|NSC-62112|Robitussin|TIXYLIX CHESTY COUGH	6.778	2.2148	4.4804	2.0856	3.0365	1.993	4	5.2189	4.3311	4.2677	4.0671	3.8741	91.2103	98.7261	91.0761	91.0377	89.2394	87.2611	18	39.5342	28.4693	31.1734	28.8763	28.1329	0	0	0	0	0	0	0	0	0	0	0	0	0	0	0	0	0	0	0	0	0	0	0
CHEMBL2107424	COc1cc(OC)cc(OCCO)c1	FLOVERINE	9.5119	2.4025	5.4973	2.2439	2.8095	1.8444	4	4.6633	3.7492	3.5558	3.1823	2.9954	64.6309	70.6753	66.7824	66.0035	65.4091	63.8882	10	27.7329	16.4532	19.7624	16.5066	16.424	0	0	0	0	0	0	0	0	0	0	0	0	0	0	0	0	0	0	0	0	0	0	0
CHEMBL2110696	CCC1(C(C)C)C(=O)NC(=O)NC1=O		9.1058	5.4845	6.457	3.7499	4.0879	2.6138	9	11.2465	9.3119	11.0645	9.1286	10.9716	414.489	446.359	421.382	438.083	411.463	433.27	80	121.599	86.9865	122.359	91.1716	123.395	0	0	0	0	0	0	0	0	0	0	0	0	0	0	0	0	0	0	0	0	0	0	0
CHEMBL450	CCC1(CC)C(=O)NC(=O)N(C)C1=O	ENDIEMAL|GEMONIL|METHARBITAL|Metharbital	10.446	5.8327	5.4658	3.56	3.0878	2.6549	9	10.8296	9.2899	10.6595	9.1179	10.5823	399.66	420.222	410.192	410.498	404.06	406.984	75	118.679	81.9766	118.584	85.9782	119.307	0	0	0	0	0	0	0	0	0	0	0	0	0	0	0	0	0	0	0	0	0	0	0
CHEMBL3707390	CN1C(=O)N(C)C2C1N(C)C(=O)N2C	MEBICAR	13.4352	2.536	4.4588	1.9571	2.7271	1.9837	8	8.6901	8.1063	8.8496	8.0905	8.8156	350.621	356.531	366.461	349.287	363.733	345.884	54	102.15	56.2056	97.8394	59.7303	95.1721	0	0	0	0	0	0	0	0	0	0	0	0	0	0	0	0	0	0	0	0	0	0	0
CHEMBL95	Nc1c2c(nc3ccccc13)CCCC2	TACRINE|Tacrine	4.0966	3.1492	2.6526	2.0836	1.6788	1.4065	4	3.75	3.5778	3.3621	3.1753	3.0482	150.15	147.706	147.871	143.832	140.026	137.087	16	18	18.7435	19.3192	19.4639	19.5131	0	0	0	0	0	0	0	0	0	0	0	0	0	0	0	0	0	0	0	0	0	0	0
CHEMBL467084	N[C@@H](Cc1ccccn1)c1ccccc1	AR-R15896AR|AZD-6765|AZD6765|LANICEMINE	1.4872	0.8933	0.7531	0.6304	0.5836	0.5496	2	2.2775	1.9438	1.9478	1.8278	1.829	119.271	117.218	104.094	100.748	95.0464	93.5627	13	17.66	15.0873	15.643	14.6132	14.7595	0	0	0	0	0	0	0	0	0	0	0	0	0	0	0	0	0	0	0	0	0	0	0
CHEMBL1408759	Cc1ccc(C(C)C)cc2c(C)ccc1-2	GUAIAZULEN|Guaiazulene	10.1845	2.6977	5.1651	2.0037	2.9409	1.586	5	4.2083	4.1358	3.6752	3.6155	3.4175	144.77	155.336	142.686	144.215	138.671	138.769	13	16.5	14.7744	15.9317	15.1251	15.5574	0	0	0	0	0	0	0	0	0	0	0	0	0	0	0	0	0	0	0	0	0	0	0
CHEMBL765	NC(N)=NCCN1CCCCCCC1	Esimil|GUANETHIDINE|Guanethidine|Ismelin	11.5316	7.8576	9.3569	7.8033	8.7298	7.5049	10	11.0816	9.9746	11.0113	9.9637	10.8938	320.182	331.091	319.689	329.013	317.909	326.904	52	72.4889	55.7	70.7644	57.3481	70.2322	0	0	0	0	0	0	0	0	0	0	0	0	0	0	0	0	0	0	0	0	0	0	0
CHEMBL430497	Clc1ccc(OC[C@H]2CCN2)cn1		4.6052	2.9293	3.5203	3.0267	3.0793	2.7865	4	4.4017	4.0967	4.1581	3.9547	3.9182	111.543	114.783	110.061	110.258	107.113	106.112	21	29.5688	25.5257	27.0735	25.3774	25.7073	0.2358	0.0738	0.0569	0.0184	0.0112	-0.0012	8.7129	1.8449	3.8003	2.6456	2.8159	2.6159	31.1826	26.5082	28.1172	26.6778	26.6731	26.4427	0.366	1.5123	1.365	1.4392	1.4204
CHEMBL777	O=C(O)[C@H]1/C(=C/CO)O[C@@H]2CC(=O)N21	BRL 14151|CLAVULANIC ACID|Clavulanate|Clavulanic Acid|RX-10100	3.4174	1.6084	2.0272	1.6107	1.7169	1.5662	8	10.7519	8.8725	10.5816	9.1344	10.3775	359.407	376.462	360.682	379.107	363.68	376.182	83	136.728	101.457	134.544	106.446	131.331	0	0	0	0	0	0	0	0	0	0	0	0	0	0	0	0	0	0	0	0	0	0	0
CHEMBL2105341	Cc1cc(N(C)C)ccc1[PH](=O)O	TOLDIMFOS	8.8284	-0.0688	5.1754	0.681	2.7704	1.1496	3	2.1799	2.489	2.1185	2.2443	2.1127	60.635	59.6335	61.187	58.0414	58.1191	56.7073	3	9.3444	5.0357	7.4148	6.0271	6.7041	0	0	0	0	0	0	0	0	0	0	0	0	0	0	0	0	0	0	0	0	0	0	0
CHEMBL2103958	c1cc(CNCc2ccncc2)ccn1	GAPICOMINE	3.118	0.3597	1.8109	0.6449	1.1237	0.7225	2	1.9162	1.7833	1.7436	1.6647	1.6598	89.6377	80.4499	79.6696	74.2796	71.7071	69.5974	8	14.2133	9.2	11.8093	9.9296	10.9133	0	0	0	0	0	0	0	0	0	0	0	0	0	0	0	0	0	0	0	0	0	0	0
CHEMBL3186011	COCC1(CO)C(=O)C2CCN1CC2	APR 246|APR-246	12.0666	4.9419	9.2614	5.1259	7.4574	5.314	10	11.2252	10.69	11.0631	10.8253	11.0539	432.75	435.159	438.832	440.768	443.741	444.091	66	97.517	84.4756	95.4978	90.4905	96.1065	0	0	0	0	0	0	0	0	0	0	0	0	0	0	0	0	0	0	0	0	0	0	0
CHEMBL828	c1ccc2c(c1)Nc1ccccc1S2	NEMAZINE|PHENOTHIAZINE|PHENTHIAZINE|THIODIPHENYLAMINE	0	0	0	0	0	0	0	0	0	0	0	0	0	0	0	0	0	0	0	0	0	0	0	0	0	0	0	0	0	0	0	0	0	0	0	0	0	0	0	0	0	0	0	0	0	0	0
CHEMBL684	CCN(CC)C(=O)N1CCN(C)CC1	DIETHYLCARBAMAZINE|Diethylcarbamazine|Hetrazan	17.5949	9.8651	12.0872	8.3296	9.1428	6.8674	10	10.3723	9.7743	10.376	9.6148	10.312	310.645	315.518	317.857	318.18	318.767	321.704	43	74.053	49.7183	73.7875	54.6388	74.7551	0	0	0	0	0	0	0	0	0	0	0	0	0	0	0	0	0	0	0	0	0	0	0
CHEMBL168815	CC1OC2(CS1)CN1CCC2CC1	CEVIMELINE	11.3952	4.6583	7.9709	5.5638	7.3899	5.6296	10	12.0429	10.8854	11.8123	11.1831	11.7014	527.511	545.62	532.09	549.433	539.201	549.427	59	72.3698	65.3253	70.8381	67.4965	70.2765	0	0	0	0	0	0	0	0	0	0	0	0	0	0	0	0	0	0	0	0	0	0	0
CHEMBL2105132	CC(C)CCCC(C)NCCC(C)C	OCTAMYLAMINE|OCTISAMYL	19.1841	12.2756	17.0994	13.4955	16.3798	13.7125	13	13.2357	13.0441	13.2501	13.0117	13.2411	330.972	351.349	333.691	349.641	335.816	350.389	52	56.24	53.4138	55.3999	53.9208	55.3521	0	0	0	0	0	0	0	0	0	0	0	0	0	0	0	0	0	0	0	0	0	0	0
CHEMBL1256351	NC(Cc1ccc(Cl)cc1)C(=O)O	CP-10,188|FENCLONINE	1.4973	0.8479	0.765	0.6342	0.6027	0.5521	3	4.4007	3.3646	3.8951	3.3304	3.7189	126.454	131.441	116.474	118.84	114.067	115.472	29	53.3312	35.3454	47.0649	35.588	44.1459	0.665	-0.1085	0.0236	-0.1001	-0.0773	-0.1088	8.7129	1.8449	3.7145	2.5852	2.7478	2.5363	32.7066	28.1121	29.8308	28.4501	28.5013	28.3074	0.366	1.5123	1.1391	1.2802	1.2443
CHEMBL279390	NCCNC(=O)c1ccc(Cl)cn1	LAZABEMIDE|Lazabemide|RO 19-6327/000|Ro-19-6327	3.128	2.4127	2.2868	1.8867	1.5819	1.2414	3	4.1441	3.1479	3.6773	3.1035	3.2956	101.147	107.977	101.438	104.029	101.925	101.739	24	41.873	26.0548	36.9716	27.9723	33.8044	0.665	-0.1085	0.0613	-0.0469	-0.0299	-0.0483	8.7129	1.8449	3.7145	2.6092	2.7616	2.541	32.3294	27.7145	29.4332	28.0153	27.9716	27.5775	0.366	1.5123	1.1391	1.3545	1.3078
CHEMBL1408862	O=[N+]([O-])C(Br)(CO)CO	BRONOPOL	3.1184	0.6327	2.0176	-0.3005	1.9958	-0.6897	3	7.9476	6.3701	5.6317	5.9637	5.2454	152.933	168.182	145.64	143.557	137.743	134.44	24	33.393	38.7027	33.6415	40.0621	33.6009	0.5553	0.0093	-0.4742	0.1397	-0.5536	0.2146	44.2581	4.1579	15.459	7.2756	12.3626	7.2834	45.6435	37.7829	37.5246	34.2964	35.3424	32.7631	0.0307	0.4378	0.3276	0.8117	0.3794
CHEMBL1200694	FCOC(C(F)(F)F)C(F)(F)F	MR-6S4|MR6S4|SEVOFLURANE|SOJOURN|ULTANE	2.7713	-0.3813	2.0712	-0.7865	1.5623	-0.9934	4	9.5058	5.216	8.5251	5.7684	7.9353	78.3866	98.1832	79.2812	92.8264	80.4572	90.8254	45	151.761	67.4968	134.167	78.7593	124.918	0.1191	0.1224	-0.0108	0.0997	-0.0327	0.1538	17.5143	7.118	14.9086	7.6361	14.1109	8.6039	55.3051	53.4119	59.9433	55.9002	60.7637	56.9212	392.293	123.521	320.373	141.433	293.837
CHEMBL2106512	O=[N+]([O-])c1ccc(/C=[N+](/[O-])CCO)o1	NIFURATRONE	3.1354	2.6885	1.8891	1.9117	1.4524	1.3992	3	3.4083	3.6544	3.1853	3.4982	2.8942	89.023	82.3011	92.5845	84.1104	92.717	83.1261	17	28.2443	29.0591	26.9646	29.9123	25.1929	0	0	0	0	0	0	0	0	0	0	0	0	0	0	0	0	0	0	0	0	0	0	0
CHEMBL290299	Cn1c([N+](=O)[O-])cnc1COC(N)=O	RONIDAZOLE|Ronidazole	4.9308	0.5003	1.5677	0.9823	0.5696	0.9788	3	4.046	2.7129	3.8885	2.6179	3.7302	86.3135	93.3946	82.573	88.2648	78.6452	85.927	21	48.9304	23.5965	45.2254	23.9814	42.4859	0	0	0	0	0	0	0	0	0	0	0	0	0	0	0	0	0	0	0	0	0	0	0
CHEMBL20883	O=c1[nH]c(=O)n(C2CCCO2)cc1F	CITOFUR|FT-207|MJF-12264|NSC-148958|TEGAFUR|UFTORAL	4.6346	2.9713	3.1772	2.553	2.5392	2.1472	8	10.7001	8.8069	10.1364	8.9558	9.9021	323.75	348.85	327.123	340.478	329.807	338.464	78	134.503	95.5667	125.632	101.309	123.657	0.1272	-0.0475	-0.0723	-0.0646	-0.0601	-0.0743	2.502	0.9886	1.4416	1.2285	1.3407	1.3733	17.9014	17.9394	19.5926	19.1942	20.1063	19.9752	56.0419	18.7153	26.907	24.4612	24.4813
CHEMBL1388	Oc1ccc(OCc2ccccc2)cc1	BENOQUIN|MONOBENZONE|MONOBENZYL ETHER OF HYDROQUINONE|Monobenzone|P-BENZYLOXYPHENOL	1.559	0.0783	0.6788	0.2947	0.4555	0.3591	1	1.041	0.85	0.8769	0.8279	0.8382	43.4528	40.1888	37.7766	36.1627	35.336	34.8362	4	9.3288	4.9333	6.4189	5.2689	5.6701	0	0	0	0	0	0	0	0	0	0	0	0	0	0	0	0	0	0	0	0	0	0	0
CHEMBL1205405	CC1(C(=O)O)CCC(C(=O)O)C1(C)C	CAMPHORIC ACID	10.0918	4.3072	6.7412	4.8801	5.216	4.4464	10	12.1633	10.4748	11.9845	10.6688	11.922	477.883	522.677	474.494	481.811	463.748	471.134	84	124.343	90.216	119.388	95.3946	118.616	0	0	0	0	0	0	0	0	0	0	0	0	0	0	0	0	0	0	0	0	0	0	0
CHEMBL1266	c1ccc2c(c1)CCCC2C1=NCCN1	TETRAHYDROZOLINE|TETRYZOLINE|Tetrahydrozoline|Tyzine	6.6468	4.4481	3.732	2.8854	2.7507	2.4173	7	7.2699	6.7444	6.803	6.4651	6.552	332.951	330.726	324.785	321.753	316.384	313.486	45	57.0222	50.6704	57.0125	51.6167	55.7664	0	0	0	0	0	0	0	0	0	0	0	0	0	0	0	0	0	0	0	0	0	0	0
CHEMBL77921	Cc1cccc(C(C)c2c[nH]cn2)c1C	Domitor|MEDETOMIDINE	7.75	1.3492	2.421	1.7882	1.7949	1.728	4	3.1667	3.1984	3.1731	3.1551	3.176	157.711	157.53	145.747	145.651	142.41	142.816	12	16	15.9841	16.4176	16.6811	16.6886	0	0	0	0	0	0	0	0	0	0	0	0	0	0	0	0	0	0	0	0	0	0	0
CHEMBL2103848	Cc1cccc([C@H](C)c2ncc[nH]2)c1C	DEMIDITRAZ|PF-3814927	7.75	1.3273	2.3061	1.6681	1.7786	1.6803	4	3.1667	3.2517	3.1595	3.174	3.1623	156.871	156.63	145.896	144.101	142.319	141.393	12	16	17.1492	16.1098	17.347	16.3724	0	0	0	0	0	0	0	0	0	0	0	0	0	0	0	0	0	0	0	0	0	0	0
CHEMBL471638	CCCC(CCC)C(=O)NCC(N)=O	TV-1901|VALROCEMIDE	10.9911	8.419	8.8628	7.074	7.2771	5.768	10	11.7474	10.2972	11.3772	10.2722	11.0229	310.402	322.77	306.742	320.167	308.678	315.287	63	92.9393	69.7832	91.0464	74.3924	91.3988	0	0	0	0	0	0	0	0	0	0	0	0	0	0	0	0	0	0	0	0	0	0	0
CHEMBL2104377	O=[N+]([O-])OCC(CCl)O[N+](=O)[O-]	CLONITRATE	3.5811	0.6897	2.6099	0.392	1.8953	0.2379	3	5.1016	3.9264	4.671	3.8454	4.24	109.681	112.272	101.981	98.8443	90.2524	86.9361	17	25.1471	22.4688	28.5423	25.0306	30.364	0.554	-0.697	0.1082	-0.4994	-0.0954	-0.3076	8.7129	2.2138	5.3404	2.2416	3.6436	2.2176	22.5863	21.7356	21.675	19.3177	18.5478	16.4491	0.366	0.9074	0.7879	1.2812	1.1713
CHEMBL1450565	NC(=O)c1ccc([N+](=O)[O-])cc1Cl	AKLOMIDE|CLOMIDE	0.01	0.0328	0.0126	0.0231	0.012	0.0193	1	1.9779	0.9583	1.7475	1.0224	1.498	46.9225	57.2874	47.911	54.6865	47.3838	51.2072	16	30.6863	14.9111	24.3609	14.0682	19.8623	0.665	-0.1085	0.0872	-0.046	-0.0627	-0.0633	8.7129	1.8449	3.6407	2.4814	2.7073	2.529	39.8224	35.6859	36.5414	34.3082	33.7399	33.2248	0.366	1.5123	1.1873	1.3688	1.46
CHEMBL42161	COCC(O)Cn1ccnc1[N+](=O)[O-]	MISONIDAZOLE|Misonidazole|RO 7-0582	6.778	2.1468	5.5422	2.2998	4.5252	2.1504	4	4.7058	4.3856	4.3444	4.2572	4.0148	114.235	115.422	110.691	108.849	106.279	103.124	18	35.9011	26.416	31.5304	27.6801	29.1971	0	0	0	0	0	0	0	0	0	0	0	0	0	0	0	0	0	0	0	0	0	0	0
CHEMBL414	NS(=O)(=O)c1ccc(C(=O)O)cc1	CARZENIDE|Carzenide|Para-Carboxybenzenesulfonamide (Weak Carbonic Anhydrase Inhibitor)	0.01	0.0016	0.0147	0.0081	0.0164	0.012	1	2.0816	0.969	1.6819	0.9513	1.3985	36.205	44.5316	37.6947	42.3086	37.6446	40.1914	16	36.1712	14.6603	28.1598	14.114	22.4644	0	0	0	0	0	0	0	0	0	0	0	0	0	0	0	0	0	0	0	0	0	0	0
CHEMBL46917	CNC(=O)Oc1cccc2ccccc12	CARBARIL|CARBARYL|CARYLDERM|CLINICIDE|Carbaril|DERBAC|DERBAC-C|ENT-23969|SULEO-C	3.3718	0.6032	1.2533	0.1681	0.141	0.0912	2	2.8106	1.976	2.6591	1.8827	2.3859	50.2212	59.5503	53.3946	57.6283	54.8045	54.4349	17	37.7195	16.6154	34.6878	16.6046	30.3182	0	0	0	0	0	0	0	0	0	0	0	0	0	0	0	0	0	0	0	0	0	0	0
CHEMBL4297288	Cc1ccc(=O)n(-c2ccc(O)cc2)c1	F 351|F-351|HYDRONIDONE	3.4082	0.2668	2.321	0.5998	1.9252	0.6882	6	6.6446	6.1151	6.446	6.1348	6.3107	303.962	320.168	309.051	313.476	308.142	308.119	60	75.1085	63.0479	72.294	64.2931	70.4181	0	0	0	0	0	0	0	0	0	0	0	0	0	0	0	0	0	0	0	0	0	0	0
CHEMBL2105157	Cc1cc(N)c(=O)n(-c2ccccc2)n1	AGN 20|METAMFAZONE|METHAMPHAZONE	2.7047	0.7037	1.0133	0.6923	0.8679	0.6516	5	6.2483	5.4157	5.8336	5.4735	5.6543	266.023	292.758	273.062	282.889	272.837	277.747	58	78.653	66.4205	73.2374	67.8957	70.5864	0	0	0	0	0	0	0	0	0	0	0	0	0	0	0	0	0	0	0	0	0	0	0
CHEMBL625	c1ccc2[nH]c(-c3cscn3)nc2c1	E233|Equizole|MINTEZOL|MK-360|Omnizole|THIABENDAZOLE|TIABENDAZOLE|Tiabendazole	0	0	0	0	0	0	0	0	0	0	0	0	0	0	0	0	0	0	0	0	0	0	0	0	0	0	0	0	0	0	0	0	0	0	0	0	0	0	0	0	0	0	0	0	0	0	0
CHEMBL2104824	c1cc2c(c(NC3=NCCN3)c1)CCC2	INDANAZOLINE	6.3653	3.6998	2.6764	1.9959	1.6532	1.514	6	6.3739	5.5173	5.8221	5.2313	5.5248	223.475	233.213	222.172	225.58	217.269	219.399	36	50.6822	39.7391	49.8174	40.545	47.8926	0	0	0	0	0	0	0	0	0	0	0	0	0	0	0	0	0	0	0	0	0	0	0
CHEMBL18098	CC(=O)c1ccc2c(c1)C(=O)C1(CC1)O2	AG-629|SPIZOFURONE|Spizofurone	4.6797	1.9802	2.0981	1.4734	1.6093	1.1915	6	7.2477	6.0491	6.4203	5.7709	5.9016	243.311	259.458	241.06	246.755	238.031	238.883	57	84.4658	62.8395	72.9596	61.9075	66.9354	0	0	0	0	0	0	0	0	0	0	0	0	0	0	0	0	0	0	0	0	0	0	0
CHEMBL8030	Cc1cccc(Oc2cnc(O)nc2)c1	CP-26,154|TOLIMIDONE	2.4345	-0.0373	0.812	0.4162	0.5049	0.4376	1	0.625	0.7659	0.6932	0.7154	0.7001	20.9205	19.5928	20.7758	20.3426	20.55	20.4694	1	2.5	1.9682	2.1928	2.1896	2.2228	0	0	0	0	0	0	0	0	0	0	0	0	0	0	0	0	0	0	0	0	0	0	0
CHEMBL2110922	COc1cc(N)cn[n+]1-c1ccccc1		3.1969	0.2066	1.473	0.389	0.6264	0.4538	1	0.9991	0.7885	0.7087	0.6526	0.6364	13.9827	16.1278	15.6329	15.678	15.7754	15.6026	1	4.7466	1.6538	3.0387	2.2301	2.4782	0	0	0	0	0	0	0	0	0	0	0	0	0	0	0	0	0	0	0	0	0	0	0
CHEMBL100014	CCCC(=O)OCOC(=O)C(C)(C)C	AN-9|Butyric Acid 2,2-Dimethyl-Propionyloxymethyl Ester|Butyric Acid 2,2-Dimethyl-Propionyloxymethyl Ester(An9)|PIVANEX	13.0052	5.6187	9.6818	3.8157	7.2115	2.9077	10	11.8293	10.2449	11.3624	10.2099	11.1779	254.426	282.905	250.737	260.81	251.427	254.064	64	105.616	70.9929	104.822	75.9976	105.625	0	0	0	0	0	0	0	0	0	0	0	0	0	0	0	0	0	0	0	0	0	0	0
CHEMBL110317	CC(=O)c1ccc2[nH]cc(CCN)c2c1	ACETRYPTINE|Acetryptine|W 2965 A	5.0755	2.2282	2.4366	1.6547	1.5745	1.2041	4	4.7487	3.8551	4.0787	3.4337	3.4801	132.52	139.29	129.395	134.852	126.032	127.752	25	39.6063	28.1253	34.37	26.7542	29.8795	0	0	0	0	0	0	0	0	0	0	0	0	0	0	0	0	0	0	0	0	0	0	0
CHEMBL2104543	C1=CN2CC(c3ccccc3)N=C2S1	ANTAFENITE|R-8193	3.4933	1.8024	1.4657	1.1012	1.0151	0.9255	5	6.8557	5.4101	6.6134	5.5374	6.3766	364.091	377.802	359.853	367.653	354.057	360.135	47	54.3951	48.332	53.0715	48.5762	51.9899	0	0	0	0	0	0	0	0	0	0	0	0	0	0	0	0	0	0	0	0	0	0	0
CHEMBL263198	Nc1c2c(nc3c1CCCC3)CCCC2		8.1932	6.2879	5.2939	4.1559	3.4024	2.9465	8	7.5	7.1557	6.7347	6.3996	6.2034	296.792	291.713	291.457	283.375	276.944	272.999	32	36	37.4869	38.7249	39.1368	39.4097	0	0	0	0	0	0	0	0	0	0	0	0	0	0	0	0	0	0	0	0	0	0	0
CHEMBL2106105	Cc1ccc2c(c1)C1CN(C)CCC1N2	DICARBINE	10.6831	2.8513	7.544	3.6237	5.9825	3.3738	7	6.4852	6.743	6.4019	6.3629	6.0703	307.22	301.414	301.072	296.329	292.444	285.991	32	43.1111	37.1169	41.5531	37.5915	39.9265	0	0	0	0	0	0	0	0	0	0	0	0	0	0	0	0	0	0	0	0	0	0	0
CHEMBL100622	C[N+](C)(C)CCCCCC[N+](C)(C)C		26.3962	16.6331	25.7898	17.4932	25.5252	17.9508	12	10.2478	12.0248	10.5976	11.9995	10.7417	304.765	291.189	306.323	294.925	305.373	295.683	30	46.95	32.12	45.907	33.1108	45.3484	0	0	0	0	0	0	0	0	0	0	0	0	0	0	0	0	0	0	0	0	0	0	0
CHEMBL292687	O=[N+]([O-])c1ccc(Cl)c([N+](=O)[O-])c1	1-CHLORO-2,4-DINITROBENZENE|DINITROCHLOROBENZENE|NSC-6292	0	0	0	0	0	0	0	0	0	0	0	0	0	0	0	0	0	0	0	0	0	0	0	0	0.665	-0.1085	0.0533	-0.1388	-0.0422	-0.1311	8.7129	1.8449	3.6541	2.5279	2.7426	2.5337	36.8358	32.4914	33.5768	31.458	30.9409	30.4807	0.366	1.5123	1.1955	1.3873	1.5057
CHEMBL697	CN1C(=O)CC(C)(c2ccccc2)C1=O	CELONTIN|MESUXIMIDE|METHSUXIMIDE|Methsuximide	6.8125	1.7358	2.9257	1.3859	2.0873	1.4414	6	6.9559	6.1019	6.76	6.0879	6.5864	320.06	334.378	307.016	307.789	303.995	301.346	54	82.3726	58.8089	78.433	60.0162	74.8897	0	0	0	0	0	0	0	0	0	0	0	0	0	0	0	0	0	0	0	0	0	0	0
CHEMBL2104100	COc1nc(C)ccc1CN1CC1C#N	BM 41.332|CIAMEXON	9.2226	0.8655	4.5191	1.3547	2.3956	1.6124	6	5.7967	5.6015	5.5639	5.3694	5.4589	180.494	170.337	174.905	168.409	168.28	165.277	35	53.9021	42.0689	50.2887	44.8891	49.0022	0	0	0	0	0	0	0	0	0	0	0	0	0	0	0	0	0	0	0	0	0	0	0
CHEMBL2104553	CCn1c(=O)c(NC)nc2ccccc21	ATAQUIMAST	7.2106	3.907	4.0503	1.8838	1.722	1.1082	5	5.8173	4.9734	5.125	4.7068	4.7357	207.349	222.38	214.403	216.743	211.581	210.892	38	61.4707	44.5118	54.4071	47.1452	50.109	0	0	0	0	0	0	0	0	0	0	0	0	0	0	0	0	0	0	0	0	0	0	0
CHEMBL2104320	CC(Cc1ccccc1)[n+]1cc([NH-])on1	FEPROSIDNINE	3.9218	2.2616	2.7716	1.2944	1.8109	1.0357	3	2.8818	2.764	2.6318	2.6146	2.5698	133.859	132.626	118.509	113.583	108.456	106.478	14	16.4917	16.9932	18.2593	18.242	18.6343	0	0	0	0	0	0	0	0	0	0	0	0	0	0	0	0	0	0	0	0	0	0	0
CHEMBL419792	CN[C@@H]1Cc2cccc3[nH]c(=O)n(c23)C1	PNU-95666E|SUMANIROLE	6.4181	1.8982	4.0864	2.4696	2.6749	2.0014	5	5.6646	4.9246	5.2867	4.6108	4.7724	231.469	239.169	228.37	227.33	220.035	214.689	34	56.6263	36.7481	50	37.1177	44.4381	0	0	0	0	0	0	0	0	0	0	0	0	0	0	0	0	0	0	0	0	0	0	0
CHEMBL1697733	CC(=O)O[C@H](CC(=O)[O-])C[N+](C)(C)C	ACETYL-L-CARNITINE|ACETYLCARNITINE|Acetyl-L-Carnitine|NICETILE	15.0917	7.113	12.1605	6.9624	11.3337	6.4976	9	10.1758	9.3431	10.3301	9.4091	10.4293	263.955	269.934	255.308	271.001	253.816	272.41	53	105.674	63.5758	104.112	66.0978	103.192	0	0	0	0	0	0	0	0	0	0	0	0	0	0	0	0	0	0	0	0	0	0	0
CHEMBL358392	c1cnc(SCc2cccnc2)nc1	TASULDINE|Tasuldine	1.559	-0.3866	0.5364	0.026	0.2981	0.1773	1	1.7099	0.85	1.123	0.8951	0.9748	80.2301	68.4935	63.0617	58.0433	56.1575	54.5904	4	3.5033	4.9333	5.0525	5.2987	5.3614	0	0	0	0	0	0	0	0	0	0	0	0	0	0	0	0	0	0	0	0	0	0	0
CHEMBL1200709	C/C=C/C(=O)N(CC)c1ccccc1C	CROTAMITON|CROTAN|EURAX	9.1866	4.2243	4.6702	2.9136	2.9263	2.3493	7	7.2001	6.615	6.8908	6.3376	6.6514	237.724	248.341	244.272	247.36	238.8	243.384	41	57.753	46.6841	56.4703	48.3757	54.5846	0	0	0	0	0	0	0	0	0	0	0	0	0	0	0	0	0	0	0	0	0	0	0
CHEMBL504652	c1cncc(N2CCC3(CCCN3)C2)c1	TC-2216	7.8306	4.4685	5.9242	4.5343	5.163	4.3777	7	7.2422	7.0156	7.0215	6.8332	6.7463	309.014	317.529	308.524	309.382	300.62	297.273	40	48.8222	44.6278	47.0566	44.7664	45.3688	0	0	0	0	0	0	0	0	0	0	0	0	0	0	0	0	0	0	0	0	0	0	0
CHEMBL279924	CCNC1(c2ccccc2)CCCCC1	ETICYCLIDINE|Eticyclidine	9.1954	7.6802	6.855	6.2612	5.4945	4.913	8	8.2704	7.8346	7.857	7.3796	7.2347	330.983	341.802	332.143	339.002	325.613	322.587	41	45.2667	43.7495	45.568	44.0848	44.3657	0	0	0	0	0	0	0	0	0	0	0	0	0	0	0	0	0	0	0	0	0	0	0
CHEMBL2110990	COc1cc(S(=O)(=O)O)ccc1O	GUAIACOLSULFONATE|SULFOGAIACOL	3.1969	0.2066	1.7083	0.2388	0.6316	0.3169	1	0.9991	0.7885	0.6927	0.6618	0.6453	13.6475	15.6835	15.1688	15.135	15.3244	15.3227	1	4.7466	1.6538	2.9252	2.1766	2.3405	0	0	0	0	0	0	0	0	0	0	0	0	0	0	0	0	0	0	0	0	0	0	0
CHEMBL2110601	COc1cc2nccc(N)c2cc1OC	AMIQUINSIN	6.3939	0.4133	3.4166	0.4774	1.269	0.7165	2	1.9981	1.5769	1.384	1.3137	1.2639	27.1014	31.1107	30.0702	30.2325	30.6631	30.7065	2	9.4932	3.3077	5.8438	4.4078	4.7978	0	0	0	0	0	0	0	0	0	0	0	0	0	0	0	0	0	0	0	0	0	0	0
CHEMBL2111092	O=S(=O)(O)CCCS(=O)(=O)O	EPRODISATE	4.1421	2.8423	1.8408	1.4611	1.1526	1.1293	3	3.7799	3.6588	4.2071	3.8086	4.2788	185.363	160.62	147.744	131.779	131.896	123.818	12	8.671	18.9676	11.1839	19.508	11.4843	0	0	0	0	0	0	0	0	0	0	0	0	0	0	0	0	0	0	0	0	0	0	0
CHEMBL2104355	OCc1cccc(Cc2c[nH]cn2)c1O	LEDAZEROL	2.5831	0.3824	1.2149	0.5149	0.8026	0.5566	2	2.1241	1.7475	1.9503	1.785	1.819	86.9581	75.3866	76.9163	76.4451	75.9567	75.7567	8	16.911	10.5108	14.3381	11.9058	12.8925	0	0	0	0	0	0	0	0	0	0	0	0	0	0	0	0	0	0	0	0	0	0	0
CHEMBL1095	CCN1C(=O)NC(c2ccccc2)C1=O	ETHOTOIN|Ethotoin|PEGANONE	4.6415	3.2323	2.3798	1.5132	1.1548	0.8078	5	6.4625	4.9847	6.1538	4.9476	5.903	234.5	243.654	227.373	237.716	225.959	234.437	46	79.0215	50.6902	74.8349	52.62	71.1762	0	0	0	0	0	0	0	0	0	0	0	0	0	0	0	0	0	0	0	0	0	0	0
CHEMBL2104907	CCNC1=NC(=O)C(c2ccccc2)O1	FENOZOLONE|LD 3394|PHENOZOLONE	4.6415	3.0813	2.5588	1.7987	1.3645	0.8192	5	6.4695	5.034	6.1167	4.9595	5.9136	204.271	217.326	197.875	215.294	200.941	215.758	46	78.1237	51.7367	73.7254	54.0117	71.5127	0	0	0	0	0	0	0	0	0	0	0	0	0	0	0	0	0	0	0	0	0	0	0
CHEMBL10316	c1ccc2c(c1)OCC(C1=NCCN1)O2	IDAZOXAN|RX-781094	5.1501	2.7071	2.5768	1.886	2.061	1.7329	5	5.8243	5.1022	5.2534	4.9923	5.0813	206.882	214.38	202.743	202.05	198.672	196.979	37	56.7619	45.7923	51.4632	46.0692	49.6791	0	0	0	0	0	0	0	0	0	0	0	0	0	0	0	0	0	0	0	0	0	0	0
CHEMBL2105457	CN(C)C1=NC(=O)C(c2ccccc2)O1	CL 39808|THOZALINONE|TOZALINONE	7.0419	1.0766	3.8845	0.9271	1.8639	0.8526	5	5.8441	5.1453	5.6136	5.2089	5.5305	211.857	217.922	207.121	213.977	215.131	213.355	43	77.6904	47.189	72.3409	49.5367	69.4316	0	0	0	0	0	0	0	0	0	0	0	0	0	0	0	0	0	0	0	0	0	0	0
CHEMBL2104723	COc1ccc(-n2c(C)c[nH]c2=O)cc1	GPA-878|METAZAMIDE	6.4999	0.8753	3.806	0.7403	2.2599	0.7503	5	6.0183	4.8044	5.4116	4.6614	5.0906	198.517	226.712	204.568	215.421	201.773	208.609	43	66.004	45.2823	60.0816	46.3996	55.7296	0	0	0	0	0	0	0	0	0	0	0	0	0	0	0	0	0	0	0	0	0	0	0
CHEMBL54976	N[C@@H](Cc1c[nH]c2ccccc12)C(=O)O	GPPE PDR SACH|L-TRYPTOPHAN|NSC-13119|OPTIMAX|OPTIMAX WV|PACITRON|TRYPTOPHAN|TRYPTOPHAN, L-	1.4973	0.8479	0.8658	0.5549	0.67	0.489	3	4.4007	3.3562	3.8857	3.3142	3.6446	135.079	140.316	123.348	126.067	120.436	121.239	29	53.3312	35.2787	47.4994	35.7122	44.4682	0	0	0	0	0	0	0	0	0	0	0	0	0	0	0	0	0	0	0	0	0	0	0
CHEMBL2105353	CC(OC(N)=O)C(C)C(C)OC(N)=O	PENTABAMATE	9.0259	4.5374	5.3912	4.14	4.1264	3.2149	8	10.8983	8.0625	10.7556	8.0434	10.6533	251.941	291.001	251.692	273.745	243.496	264.534	62	112.181	66.0098	110.858	67.8066	111.096	0	0	0	0	0	0	0	0	0	0	0	0	0	0	0	0	0	0	0	0	0	0	0
CHEMBL502384	C1CN1c1nc(N2CC2)nc(N2CC2)n1	TRETAMINE|TRIETHYLENEMELAMINE	9.354	6.273	5.8011	4.6044	3.8101	3.0979	6	5.9155	5.5678	5.321	5.0032	4.8006	149.618	159.267	155.958	153.008	149.361	146.408	24	37.6667	31.0562	35.2761	32.7969	34.0316	0	0	0	0	0	0	0	0	0	0	0	0	0	0	0	0	0	0	0	0	0	0	0
CHEMBL2104682	NCC1CC(=O)N(Cc2ccccc2)C1	NEBRACETAM	6.1575	3.0688	4.7329	2.9473	3.8457	2.7888	6	6.8107	6.2373	6.7899	6.1909	6.5829	261.163	257.52	254.137	253.644	248.598	248.358	41	62.1507	46.5405	60.7323	48.776	58.8553	0	0	0	0	0	0	0	0	0	0	0	0	0	0	0	0	0	0	0	0	0	0	0
CHEMBL277775	c1ccc(C2CN3CCSC3=N2)cc1	TETRAMISOLE	5.315	2.4553	2.2173	1.3592	1.3563	1.0166	5	6.842	5.1951	6.5552	5.2011	6.2632	332.917	337.434	327.377	330.303	322.806	322.955	37	45.4137	39.3433	44.854	40.2459	44.0734	0	0	0	0	0	0	0	0	0	0	0	0	0	0	0	0	0	0	0	0	0	0	0
CHEMBL2104180	Cc1cc(C)c(C2CCCCC2)c(O)c1	CYCLOMENOL|HEXINOL	10.4361	5.1413	6.3766	5.1499	4.9684	4.3398	8	7.2083	7.3027	7.0613	6.9032	6.6499	283.016	280.677	279.934	278.383	272.421	266.993	31	34.5	34.0742	35.3698	35.359	35.464	0	0	0	0	0	0	0	0	0	0	0	0	0	0	0	0	0	0	0	0	0	0	0
CHEMBL2104245	CC(=O)/C=C/C=C1/C2CCC(C2)C1(C)C	BORNELONE	11.9357	5.6676	7.6836	6.0609	6.6122	5.7915	14	14.4991	14.0993	14.4894	14.1812	14.4981	672.794	702.959	679.046	697.617	689.875	701.036	108	118.986	110.746	118.257	113.185	118.98	0	0	0	0	0	0	0	0	0	0	0	0	0	0	0	0	0	0	0	0	0	0	0
CHEMBL2106237	CCCCOCC(O)COCCCC	DIBUPROL	15.6647	11.2753	14.1404	11.5912	13.193	11.5171	11	12.2189	11.6759	11.848	11.6854	11.7553	223.35	229.114	225.068	227.288	225.924	227.613	43	67.863	56.2982	63.476	59.0484	63.4555	0	0	0	0	0	0	0	0	0	0	0	0	0	0	0	0	0	0	0	0	0	0	0
CHEMBL443613	ClCCN(CCCl)CCCl	TRICHLORMETHINE|TRIMUSTINE	9.354	2.5654	5.8714	4.5939	5.0149	5.0196	6	11.0992	8.374	9.2703	9.2899	8.8328	241.657	248.687	246.247	248.12	251.846	247.597	24	27.5556	26.5704	27.9176	27.25	28.0489	1.6619	-2.091	-0.1448	-1.3217	-0.8377	-1.1424	26.1388	6.6415	16.1688	6.2822	11.6371	6.1942	67.9139	65.3977	66.8058	63.3306	63.5884	62.8035	1.0979	2.7222	1.8193	3.5916	2.0224
CHEMBL1320667	O=C(O)CC1CC(c2ccccc2)=NO1	VGX-1027	2.5792	1.4314	1.2425	0.9785	0.9852	0.8613	5	6.4836	5.4442	6.3335	5.3522	6.1426	221.592	225.577	208.982	216.845	204.485	212.279	49	78.06	60.908	77.1945	60.4261	74.7629	0	0	0	0	0	0	0	0	0	0	0	0	0	0	0	0	0	0	0	0	0	0	0
CHEMBL2105088	CCOC(=O)Nc1nc2ccccc2[nH]1	LOBENDAZOLE|SK&F 24529	4.1684	2.8196	2.1513	1.5257	0.9595	0.505	3	4.102	2.9315	3.8958	2.7328	3.5983	65.7239	77.556	68.0947	77.9963	67.9583	76.0572	21	43.9682	22.7429	43.1082	23.2089	40.626	0	0	0	0	0	0	0	0	0	0	0	0	0	0	0	0	0	0	0	0	0	0	0
CHEMBL132663	O=C(/C=C/c1cccc(F)c1)NC1CC1	BW 532U|CINFLUMIDE|Cinflumide	2.8354	2.5659	2.3956	2.2656	2.0982	1.9817	6	6.7973	6.102	6.7016	6.1274	6.6038	226.461	233.403	224.026	229.388	223.25	228.224	51	66.7796	55.2943	66.2979	56.9359	65.8487	0.1272	-0.0475	-0.03	-0.049	-0.0508	-0.0544	2.502	0.9886	1.4416	1.1775	1.2164	1.1648	14.9612	15.0124	16.1548	16.1494	16.3893	16.4935	56.0419	18.7153	26.873	20.7858	21.1762
CHEMBL2107621	CCOC(=O)N1CSC[C@H]1C(=O)O	TELMESTEINE	7.2625	3.2503	3.9488	2.1011	2.1773	1.3653	7	10.7975	7.5307	10.1377	7.6551	9.6367	320.891	328.304	314.935	319.71	308.369	314.274	54	98.386	60.554	95.9069	64.9294	93.5757	0	0	0	0	0	0	0	0	0	0	0	0	0	0	0	0	0	0	0	0	0	0	0
CHEMBL2106099	CC(=O)N[C@@H](CSC(C)=O)C(=O)O	DACISTEINE	6.9213	0.918	2.1964	1.3573	1.9674	1.4	7	11.0057	7.7876	10.4614	7.8863	10.2245	310.98	337.821	291.179	318.959	285.664	311.243	63	104.695	70.6602	99.061	72.6178	95.7257	0	0	0	0	0	0	0	0	0	0	0	0	0	0	0	0	0	0	0	0	0	0	0
CHEMBL1371937	CC(C)(CO)C(O)C(=O)NCCCO	PANTHENOL|PANTHENOL, RACEMIC	11.1801	5.6726	9.7538	4.9538	8.3012	4.4564	9	11.3223	10.0302	10.8552	10.1458	10.6944	290.591	315.767	291.631	301.286	294.441	302.82	59	93.6228	75.5474	88.365	81.4363	89.2479	0	0	0	0	0	0	0	0	0	0	0	0	0	0	0	0	0	0	0	0	0	0	0
CHEMBL132767	CCN(CC)c1cc(C)nc2ncnn12	AR 12008|TRAPIDIL|TRAPYMIN	10.4216	6.0654	5.5748	4.5075	3.4092	2.9535	5	4.5968	4.3455	4.1651	3.804	3.7154	125.484	133.25	130.176	130.508	123.953	122.904	11	17.0556	15.1419	16.9074	16.0078	16.7126	0	0	0	0	0	0	0	0	0	0	0	0	0	0	0	0	0	0	0	0	0	0	0
CHEMBL170988	N=C(N)NC(=N)NCCc1ccccc1	PHENFORMIN	2.9329	1.2787	1.4333	0.6158	0.8942	0.3979	4	5.7482	3.836	5.5812	3.6988	5.4684	171.769	192.585	165.217	184.338	158.248	179.073	40	61.9267	41.6356	61.6144	41.4154	60.8724	0	0	0	0	0	0	0	0	0	0	0	0	0	0	0	0	0	0	0	0	0	0	0
CHEMBL2105470	C[C@@H]1C[S+]([O-])C(C)(C)[C@H](C(=O)O)N1	TIZABRIN	9.88	3.5702	6.7099	4.1202	5.4134	4.2624	8	10.5279	9.6862	10.4947	9.8683	10.3967	457.414	496.878	460.14	477.256	456.328	466.667	57	76.4444	66.733	75.398	69.1106	75.1142	0	0	0	0	0	0	0	0	0	0	0	0	0	0	0	0	0	0	0	0	0	0	0
CHEMBL1194666	CCN(CC)C(C)C(=O)c1ccccc1	AMFEPRAMONE|C06954|D07444|DIETHYLPROPION|J4.327C	10.9425	7.3409	6.5865	6.5289	5.6073	5.3569	7	7.5263	6.795	7.1564	6.6952	6.7774	248.093	259.035	248.607	253.189	247.437	248.408	36	53.6752	42.0696	48.6966	43.9539	46.8203	0	0	0	0	0	0	0	0	0	0	0	0	0	0	0	0	0	0	0	0	0	0	0
CHEMBL1403899	NC(=O)CCCCC1CCSS1	THIOCTIC ACID AMIDE	7.1528	5.0574	4.674	4.0075	4.0002	3.662	8	10.5919	9.9403	11.1128	10.2501	11.1607	400.983	419.606	409.567	418.724	406.34	413.081	49	59.8187	48.1024	58.6607	48.601	58.7754	0	0	0	0	0	0	0	0	0	0	0	0	0	0	0	0	0	0	0	0	0	0	0
CHEMBL1625750	Cc1ccc(S(=O)(=O)NCl)cc1	CHLORAMINE-T	2.4345	-0.0373	0.8148	0.4327	0.5142	0.4451	1	0.625	0.7705	0.6949	0.6983	0.6931	21.2675	19.9724	22.1193	21.965	22.346	22.3934	1	2.5	1.9818	2.1418	2.0702	2.0416	0.2848	-0.2047	0.0847	-0.0697	-0.059	-0.0589	8.7129	2.5817	6.6081	2.3516	4.3512	2.2454	39.0102	42.4151	37.3338	32.5059	34.0359	30.887	0.366	1.8632	0.27	2.0745	0.3706
CHEMBL871	CC(O)(P(=O)(O)O)P(=O)(O)O	Didronel|ETIDRONIC ACID|Etidronate|M05BA01|NSC-227995	3.0577	-1.8862	1.2053	-0.8622	0.9271	-0.7388	2	3.243	3.0622	3.172	3.2513	3.1891	32.2257	36.8099	27.4817	27.1389	26.9218	26.1291	17	18.9113	28.2796	11.5099	29.9021	10.6008	0	0	0	0	0	0	0	0	0	0	0	0	0	0	0	0	0	0	0	0	0	0	0
CHEMBL2104164	NC(=O)CN1Cc2ccccc2OC1=O	CAROXAZONE|F.I. 6654	3.3029	0.5771	1.412	0.4746	0.9097	0.4617	4	5.6635	4.0662	5.3563	4.0673	4.9939	178.152	182.991	167.597	173.704	162.105	166.763	40	78.7102	43.2145	70.8618	44.3577	63.9932	0	0	0	0	0	0	0	0	0	0	0	0	0	0	0	0	0	0	0	0	0	0	0
CHEMBL2105270	NC(=O)CN1C(=O)COc2ccccc21	PARAXAZONE	3.1381	0.6003	1.3101	0.6718	1.0536	0.7438	4	5.7191	4.1736	5.0955	4.1106	4.7014	171.104	182.406	160.813	171.343	158.488	164.282	40	74.268	47.8511	64.0655	47.5066	57.776	0	0	0	0	0	0	0	0	0	0	0	0	0	0	0	0	0	0	0	0	0	0	0
CHEMBL2105178	Cc1c(CO)[n+]([O-])c2ccccc2[n+]1[O-]	GS-7443|MEQUIDOX	3.9935	0.6413	2.0307	1.2264	1.3149	1.1753	2	1.9991	1.6004	1.8287	1.6408	1.6576	57.9971	57.8681	57.7957	58.783	57.0474	56.9691	5	13.411	7.6008	10.8929	9.1043	9.5541	0	0	0	0	0	0	0	0	0	0	0	0	0	0	0	0	0	0	0	0	0	0	0
CHEMBL2107650	CCC1Cc2cc(CC(=O)O)ccc2O1	FUROFENAC	5.9801	3.6095	3.8542	2.8834	2.6933	2.1425	6	7.0533	6.0051	6.4447	5.4941	5.7872	201.327	204.989	193.982	197.539	187.998	188.61	38	65.0822	45.2134	59.3384	43.6319	53.6967	0	0	0	0	0	0	0	0	0	0	0	0	0	0	0	0	0	0	0	0	0	0	0
CHEMBL2107062	CCC(C(=O)NC(N)=O)c1ccccc1	ACETYLPHENETURIDE|ETHYLPHENACEMIDE|LABURIDE|PHENETURIDE	4.09	2.7634	2.7572	1.4165	1.535	0.8394	5	6.81	5.0157	6.4418	4.7639	6.1532	217.47	230.596	211.794	223.305	203.618	215.474	46	76.4926	49.6648	75.072	50.097	72.4595	0	0	0	0	0	0	0	0	0	0	0	0	0	0	0	0	0	0	0	0	0	0	0
CHEMBL2104333	Cc1ccc(Nc2nccs2)c(O)c1	ICODULINUM	2.4345	-0.0373	0.812	0.4144	0.4864	0.4202	1	0.625	0.7659	0.6903	0.7167	0.7027	20.8912	19.5608	21.2078	20.8791	21.251	21.4079	1	2.5	1.9682	2.1845	2.2149	2.2638	0	0	0	0	0	0	0	0	0	0	0	0	0	0	0	0	0	0	0	0	0	0	0
CHEMBL4297635	CCCCCc1cccc(CC(=O)O)c1	PBI-4050|SETOGEPRAM	7.5653	5.4905	5.9246	5.0851	5.0367	4.2411	7	7.8316	6.9314	7.4238	6.5318	6.799	202.666	201.753	194.089	198.653	190.712	192.54	37	59.1712	41.7281	55.2063	40.5784	50.709	0	0	0	0	0	0	0	0	0	0	0	0	0	0	0	0	0	0	0	0	0	0	0
CHEMBL521	CC(C)Cc1ccc(C(C)C(=O)O)cc1	ACHES-N-PAIN|ADVIL|ADVIL LIQUI-GELS|ADVIL MIGRAINE LIQUI-GELS|ANADIN JOINT PAIN|ANADIN LIQUIFAST|ANADIN PERIOD PAIN RELIEF|ANADIN ULTRA|APSIFEN|APSIFEN-F|ARTHROFEN 200|ARTHROFEN 400|ARTHROFEN 600|BRUFEN RET|CALDOLOR|CAP-PROFEN|CHILDREN'S ADVIL|CHILDREN'S ADVIL-FLAVORED|CHILDREN'S ELIXSURE|CHILDREN'S IBUPROFEN|CHILDREN'S MOTRIN|CO-OP|CODAFEN CONTINUS|CUPROFEN FOR CHILD|CUPROFEN PLUS|DEEP RELIEF|EB…	9.2305	4.7528	6.5515	3.2866	4.82	2.5325	7	7.915	6.8853	7.1438	6.3489	6.4274	222.914	236.303	215.452	219.278	208.742	208.165	41	62.6712	45.4632	57.4694	44.1325	52.6507	0	0	0	0	0	0	0	0	0	0	0	0	0	0	0	0	0	0	0	0	0	0	0
CHEMBL2106941	CC(C)(C)C(=O)NNCc1ccccc1	PIVHYDRAZINE	9.0094	2.3831	6.5152	1.9635	4.9152	1.9439	6	6.6445	6.1322	6.2317	6.1329	6.0638	203.027	222.91	198.151	201.491	198.294	193.457	39	55.253	42.6928	51.8359	44.6936	50.8707	0	0	0	0	0	0	0	0	0	0	0	0	0	0	0	0	0	0	0	0	0	0	0
CHEMBL2107405	Cc1ccnc2c1CCCC2C(N)=S	ISOTIQUIMIDE|WY-24,377	5.9634	2.6066	2.7173	1.957	1.7367	1.5282	6	7.4395	5.9279	6.9952	5.7355	6.5656	354.818	368.053	342.593	347.817	327.207	329.504	38	38.2098	40.286	38.8516	40.298	38.6668	0	0	0	0	0	0	0	0	0	0	0	0	0	0	0	0	0	0	0	0	0	0	0
CHEMBL1626223	CN1CCCN=C1/C=C/c1cccs1	PYRANTEL	7.6631	3.5966	5.106	2.7802	3.9989	2.354	7	6.978	7.214	7.1441	7.3145	7.2207	331.25	330.15	337.795	334.651	347.546	342.407	47	60.4444	51.0224	61.5989	53.2648	62.162	0	0	0	0	0	0	0	0	0	0	0	0	0	0	0	0	0	0	0	0	0	0	0
CHEMBL97138	Cc1cnc2c(c1)CCCC2C(N)=S	TIQUINAMIDE	5.9634	2.612	3.0089	1.9713	1.8663	1.6206	6	7.4395	5.9535	6.9697	5.7051	6.524	345.467	357.906	333.664	338.413	318.066	320.661	38	38.2098	40.0193	38.7943	40.0931	38.5324	0	0	0	0	0	0	0	0	0	0	0	0	0	0	0	0	0	0	0	0	0	0	0
CHEMBL33864	O=C(O)CCCCC1CCSS1	LIPOIC ACID, ALPHA|THIOCTIC ACID|Thioctic acid	7.1528	5.0262	4.5689	3.9191	3.8609	3.5459	8	10.6956	9.9749	11.2232	10.2959	11.2757	391.582	408.776	399.685	407.496	396.005	401.47	49	65.3036	49.0165	63.9672	49.8124	64.0694	0	0	0	0	0	0	0	0	0	0	0	0	0	0	0	0	0	0	0	0	0	0	0
CHEMBL2111041	C/C(=N\NC(=O)c1ccncc1)C(=O)O		2.5125	0.4847	0.6696	0.4251	0.5368	0.3758	4	5.9483	4.2672	5.282	4.4464	5.0218	152.959	172.15	151.906	158.918	151.926	154.816	49	86.2953	55.5463	73.1392	58.3381	67.8362	0	0	0	0	0	0	0	0	0	0	0	0	0	0	0	0	0	0	0	0	0	0	0
CHEMBL2105483	O=C(OCC1CCCO1)c1cccnc1	THURFYL NICOTINATE	5.6394	3.6889	4.421	3.6762	3.9502	3.4373	6	7.3024	6.2236	6.8997	6.2067	6.5402	183.99	191.504	182.749	185.564	180.842	180.451	41	71.0479	46.9468	64.1094	48.9088	59.2569	0	0	0	0	0	0	0	0	0	0	0	0	0	0	0	0	0	0	0	0	0	0	0
CHEMBL1623232	CN1CCc2cc3c(cc2C1O)OCO3		6.9909	1.471	4.3995	1.4643	2.8866	1.302	5	5.5389	4.5948	4.6906	4.2677	4.2165	183.522	187.3	180.878	176.37	174.272	169.007	22	46.5388	24.5287	36.0833	26.6367	31.6409	0	0	0	0	0	0	0	0	0	0	0	0	0	0	0	0	0	0	0	0	0	0	0
CHEMBL18116	Cc1cccc(N2CC(CO)OC2=O)c1	TOLOXATONE	6.1905	1.905	3.0219	1.7182	1.9535	1.3437	5	6.1704	5.0213	5.7737	4.8832	5.3466	175.364	185.197	174.438	178.662	170.996	172.512	34	67.068	41.9415	60.5732	43.8056	55.5069	0	0	0	0	0	0	0	0	0	0	0	0	0	0	0	0	0	0	0	0	0	0	0
CHEMBL134570	CC(=O)NC(Cc1ccccc1)C(=O)O	AFALANINE|Afalanine	3.9418	0.963	1.4834	0.9553	1.3714	0.9503	5	6.7956	5.1479	6.493	5.1885	6.2177	201.388	211.139	183.183	196.994	178.889	190.557	46	82.4509	53.7177	76.5118	54.5245	71.6242	0	0	0	0	0	0	0	0	0	0	0	0	0	0	0	0	0	0	0	0	0	0	0
CHEMBL76725	N=C(N)NCC1COc2ccccc2O1	GUANOXAN	3.756	1.7037	2.2691	1.2192	1.4769	0.8985	4	5.5117	4.0334	4.9424	3.7633	4.6217	156.423	173.866	151.038	156.557	140.19	145.627	33	54.5264	37.8838	48.9202	36.7342	46.3624	0	0	0	0	0	0	0	0	0	0	0	0	0	0	0	0	0	0	0	0	0	0	0
CHEMBL2105111	N=C(N)NCc1ccc2c(c1)OCCO2	GUABENXAN	4.8519	1.8812	2.3577	1.3861	1.3408	1.0246	4	5.331	3.7691	4.6472	3.3769	4.2576	129.536	142.702	125.406	133.368	118.93	128.27	28	49.9442	31.9859	43.575	30.7592	40.2274	0	0	0	0	0	0	0	0	0	0	0	0	0	0	0	0	0	0	0	0	0	0	0
CHEMBL1561	OCCN1C[C@H](O)[C@@H](O)[C@H](O)[C@H]1CO	BAY M 1099|Diastabol|GLYSET|MIGLITOL	8.0883	5.0381	6.3469	5.6018	5.9142	5.643	8	10.6895	9.5544	9.8577	9.8796	9.7961	305.244	316.576	311.037	312.946	317.015	314.999	52	93.1546	76.9669	81.3845	81.214	80.7689	0	0	0	0	0	0	0	0	0	0	0	0	0	0	0	0	0	0	0	0	0	0	0
CHEMBL2105369	CCCCCOc1ccccc1C(N)=O	PENTALAMIDE	7.076	5.8094	6.2056	5.4185	5.4166	4.6	6	7.144	5.8961	6.4888	5.6209	5.8672	155.423	168.416	155.714	160.904	151.916	153.854	33	52.0151	33.8045	45.2188	33.8865	40.7601	0	0	0	0	0	0	0	0	0	0	0	0	0	0	0	0	0	0	0	0	0	0	0
CHEMBL2104218	CC(=O)Nc1ccc(OC(C)(C)C)cc1	BUTACETIN|BW 63-90	9.8294	1.8998	6.4694	1.6851	5.433	1.508	6	6.9359	5.8794	6.2883	5.4138	5.5246	149.467	183.482	148.566	171.49	141.391	155.236	36	54.6395	39.7937	49.0762	36.5346	42.9442	0	0	0	0	0	0	0	0	0	0	0	0	0	0	0	0	0	0	0	0	0	0	0
CHEMBL1413	Cc1cc(C2CCCCC2)n(O)c(=O)c1	CICLOPIROX|HOE 296B|LOPROX|PENLAC	8.3724	5.3752	6.6697	5.0201	5.6852	4.4333	12	12.6793	12.5965	12.922	12.7594	12.9534	572.117	585.535	586.231	598.777	596.544	606.055	96	110.964	107.939	116.321	114.776	119.935	0	0	0	0	0	0	0	0	0	0	0	0	0	0	0	0	0	0	0	0	0	0	0
CHEMBL2110972	C/N=C(/NC)NCc1ccc(OC)cc1	MEOBENTINE	11.3247	0.9053	3.8882	1.0622	2.5187	1.11	5	5.1642	4.6833	4.8209	4.4926	4.6613	138.587	141.884	141.993	139.238	140.63	137.525	23	42.6532	24.0333	39.8186	24.4743	38.2218	0	0	0	0	0	0	0	0	0	0	0	0	0	0	0	0	0	0	0	0	0	0	0
CHEMBL2111145	CC(C)(N)CC12CC3CC(CC(C3)C1)C2	SOMANTADINE	13.5951	7.6178	12.4297	7.6498	12.3511	7.7799	14	14.4789	14.1768	14.4853	14.2311	14.4907	667.966	704.519	670.017	708.997	675.725	712.136	89	92.7	90.695	92.9626	91.0307	92.9673	0	0	0	0	0	0	0	0	0	0	0	0	0	0	0	0	0	0	0	0	0	0	0
CHEMBL2103967	CCC(Br)(C(N)=O)C(C)C	IBROTAL|IBROTAMIDE	8.8653	5.3654	5.7702	3.2677	4.2256	2.6983	7	11.8859	10.81	11.6921	10.9943	11.1727	350.773	397.506	360.531	364.092	355.788	355.762	48	59.1241	47.0555	57.391	49.9177	58.0119	0.79	-0.1583	-0.1447	-0.7008	-0.1858	-0.6518	44.2581	4.1579	15.1485	6.8543	11.7101	6.9634	56.3325	49.0062	48.6912	46.9364	46.2781	45.6047	0.0307	0.4378	0.3224	0.5008	0.3582
CHEMBL267719	C=CCC1(CC=C)C(=O)NC(=O)NC1=O	ALLOBARBITAL|DIALLYLBARBITURIC ACID|DIALLYMAL	3.9314	2.1798	3.3367	1.9654	2.8799	1.773	10	12.2465	10.298	12.0686	10.3597	11.9138	497.092	512.876	479.284	496.668	480.548	492.044	98	139.599	103.389	138.041	106.331	138.184	0	0	0	0	0	0	0	0	0	0	0	0	0	0	0	0	0	0	0	0	0	0	0
CHEMBL498416	Nc1ccccc1C(=O)C[C@H](N)C(=O)O	L-Kynurenine	1.5551	1.0469	0.7651	0.6879	0.6246	0.6006	4	6.0248	4.475	5.4164	4.5202	5.1079	185.455	195.026	171.895	180.373	168.974	174.552	45	79.3175	52.3691	70.7878	53.7277	65.858	0	0	0	0	0	0	0	0	0	0	0	0	0	0	0	0	0	0	0	0	0	0	0
CHEMBL355063	c1ccc(Cc2nc3ccccc3[nH]2)cc1	BENDAZOL|Bendazol|DIBASOL|DIBAZOL	1.0241	0.0235	0.3785	0.1811	0.3155	0.2263	1	0.75	0.9679	0.8045	0.9329	0.8386	58.6909	46.4271	51.2805	46.6175	49.0853	46.653	4	6	6.3489	5.7808	6.2856	5.8493	0	0	0	0	0	0	0	0	0	0	0	0	0	0	0	0	0	0	0	0	0	0	0
CHEMBL2105955	CCOC(=O)NNC(C)c1ccccc1	CARBENZIDE	7.066	4.3176	3.3561	2.4262	1.7395	1.2691	5	6.2129	4.8198	5.7577	4.5961	5.4836	141.876	158.699	139.066	147.837	134.188	141.562	31	56.6016	35.1294	55.5291	36.4414	54.5051	0	0	0	0	0	0	0	0	0	0	0	0	0	0	0	0	0	0	0	0	0	0	0
CHEMBL3301845	CC(CCc1ccc2c(c1)OCO2)NN		6.0078	3.2478	3.9413	2.9391	3.1103	2.6001	5	5.3597	4.9331	5.021	4.7679	4.6995	162.792	167.785	157.856	158.656	153.765	153.017	22	33.7909	26.5346	30.3959	27.9573	28.548	0	0	0	0	0	0	0	0	0	0	0	0	0	0	0	0	0	0	0	0	0	0	0
CHEMBL2104637	CC(=O)NCCn1c(C)cc(C=O)c1C	ALORACETAM	10.4491	2.5041	3.8601	2.6959	3.1576	2.5128	7	7.4071	6.3525	7.1767	6.2	6.9897	209.063	213.332	203.849	208.034	197.074	203.774	36	66.8527	43.2166	61.2601	43.1433	58.2414	0	0	0	0	0	0	0	0	0	0	0	0	0	0	0	0	0	0	0	0	0	0	0
CHEMBL611494	CC[C@H]1C(=O)OC[C@H]1Cc1cncn1C	NSC-5746|PILOCARPINE HYDROCHLORIDE|Pilocarpine|SALAGEN	10.1415	5.1977	6.3245	4.1368	4.4828	3.5455	8	8.5671	7.9326	8.4271	7.7544	8.2205	311.832	310.414	300.964	297.079	288.364	287.389	48	72.2304	56.2313	72.7865	59.8155	72.0609	0	0	0	0	0	0	0	0	0	0	0	0	0	0	0	0	0	0	0	0	0	0	0
CHEMBL1789329	C1=CN2CC(c3cccs3)N=C2S1	ANTIENITE|R 8025|R 8141|THIAZOTHIELITE	3.4933	1.8522	1.4548	1.0779	1.0154	0.9089	5	6.8557	5.653	6.7106	5.8387	6.5551	396.225	411.63	393.047	401.902	391.005	397.844	47	54.3951	47.3696	52.9622	47.6103	51.9447	0	0	0	0	0	0	0	0	0	0	0	0	0	0	0	0	0	0	0	0	0	0	0
CHEMBL2106647	CCC(C)NCC(O)c1ccc(N)cc1	AMITEROL	8.3784	5.508	6.0606	5.6825	5.4396	5.1724	6	6.7487	6.065	6.1567	5.8462	5.7732	184.204	196.291	181.363	184.504	177.124	176.545	28	40.2879	31.8371	34.0876	31.5411	31.862	0	0	0	0	0	0	0	0	0	0	0	0	0	0	0	0	0	0	0	0	0	0	0
CHEMBL2106725	Nc1ncc2ncn(COCCO)c2n1	BW A515U|DESCICLOVIR	4.1799	2.2882	3.0809	2.3059	2.4624	1.9726	3	3.8171	3.196	3.3732	3.0539	2.9544	73.8472	74.3165	72.1432	71.549	69.8771	68.4564	12	28.8463	17.733	24.0142	18.8304	20.6341	0	0	0	0	0	0	0	0	0	0	0	0	0	0	0	0	0	0	0	0	0	0	0
CHEMBL2104260	CCOCCOc1ccccc1C(N)=O	ETHOSALAMIDE|ETOSALAMIDE	7.1216	4.8027	4.9594	4.6158	4.2153	3.9502	5	6.4761	4.9787	5.776	4.7657	5.1936	120.528	133.847	120.152	127.039	118.395	122.398	29	56.6726	33.8422	47.9762	33.7276	42.247	0	0	0	0	0	0	0	0	0	0	0	0	0	0	0	0	0	0	0	0	0	0	0
CHEMBL446060	CNC(=O)Oc1ccccc1OC(C)C	PROPOXUR	8.704	3.4784	4.9848	2.3961	2.8304	1.5217	5	6.0323	4.8571	5.4121	4.3707	4.6919	111.644	132.268	115.59	124.139	112.327	114.112	28	53.6304	29.674	48.546	29.3175	43.3445	0	0	0	0	0	0	0	0	0	0	0	0	0	0	0	0	0	0	0	0	0	0	0
CHEMBL2107215	CCC(O)(COC(N)=O)c1ccccc1	AL-0361|HYDROXYPHENAMATE|OXIFENAMATE|OXYFENAMATE|P-301	5.2737	2.7563	3.0905	1.9572	1.8604	1.4713	5	6.9761	5.1416	6.2729	4.8134	5.8135	195.91	219.022	191.887	199.425	182.65	186.139	41	74.6932	44.7645	67.4411	44.275	63.0256	0	0	0	0	0	0	0	0	0	0	0	0	0	0	0	0	0	0	0	0	0	0	0
CHEMBL55400	Nc1ccc2cc3ccc(N)cc3nc2c1	PROFLAVINE	0	0	0	0	0	0	0	0	0	0	0	0	0	0	0	0	0	0	0	0	0	0	0	0	0	0	0	0	0	0	0	0	0	0	0	0	0	0	0	0	0	0	0	0	0	0	0
CHEMBL292389	CCOC(=O)[C@@H](N)Cc1ccc(O)cc1		5.4908	3.7479	3.0526	2.602	2.0802	1.888	5	6.2338	5.2589	5.7365	5.1528	5.5155	171.007	176.463	162.035	165.193	160.51	162.573	34	58.9682	42.4777	55.5521	44.0021	54.1291	0	0	0	0	0	0	0	0	0	0	0	0	0	0	0	0	0	0	0	0	0	0	0
CHEMBL802	Nc1cc(N2CCCCC2)nc(N)[n+]1[O-]	LONITEN|LONOLOX|MEN'S ROGAINE|MINODYL|MINOXIDIL|MINOXIDIL (FOR MEN)|MINOXIDIL EXTRA STRENGTH (FOR MEN)|REGAINE FOR MEN|REGAINE FOR WOMEN|ROGAINE (FOR MEN)|ROGAINE EXTRA STRENGTH (FOR MEN)|THEROXIDIL|U-10,858|WOMEN'S ROGAINE	6.1904	5.1075	5.285	4.4717	4.2197	3.528	5	4.9718	4.8142	4.6308	4.3879	4.1673	161.12	162.56	161.603	157.283	152.777	146.932	20	24.5556	22.4654	24.1169	22.9093	23.5762	0	0	0	0	0	0	0	0	0	0	0	0	0	0	0	0	0	0	0	0	0	0	0
CHEMBL3301621	c1ccc2cc([C@]34CNC[C@H]3C4)ccc2c1	CENTANAFADINE|DOV 216,419 FREE BASE|EB-1020 FREE BASE	4.7253	2.4217	3.822	2.5338	3.0328	2.3523	5	5.1662	5.0862	5.0528	4.8992	4.7625	246.267	248.608	248.34	248.774	244.54	240.307	37	41.2133	39.1242	40.7199	39.2449	39.0798	0	0	0	0	0	0	0	0	0	0	0	0	0	0	0	0	0	0	0	0	0	0	0
CHEMBL1987462	CCCCNCC(O)c1ccc(O)cc1	BAMETHAN	8.0639	5.9141	6.9338	5.8621	6.0529	5.4865	6	6.6792	6.1456	6.1403	5.8648	5.7599	170.214	174.485	167.137	167.127	161.69	160.52	26	38.2613	30.1553	32.555	29.9714	30.4565	0	0	0	0	0	0	0	0	0	0	0	0	0	0	0	0	0	0	0	0	0	0	0
CHEMBL2105181	C=C(C#N)C(=O)OCCCCCCCC	OCRILATE|OCRYLATE	10.7787	8.6723	9.6207	8.2869	8.8956	7.7539	12	13.1851	12.2631	13.0139	12.3108	12.9269	332.395	335.667	326.704	328.037	326.325	326.212	81	107.775	87.5779	107.417	91.2942	108.967	0	0	0	0	0	0	0	0	0	0	0	0	0	0	0	0	0	0	0	0	0	0	0
CHEMBL2106269	CC(C)(CO)NCC(O)c1ccccc1	FEPRADINOL	8.5313	2.8061	6.3386	3.485	5.8268	3.4013	6	7.2825	6.3326	6.6098	6.3081	6.2846	211.573	234.916	206.85	217.653	202.379	208.241	35	53.2256	43.0375	44.211	44.2186	41.244	0	0	0	0	0	0	0	0	0	0	0	0	0	0	0	0	0	0	0	0	0	0	0
CHEMBL4297544	C=C(C#N)C(=O)OC(C)CCCCCC	2-OCTYL CYANOACRYLATE|DERMABOND	11.0932	8.3852	9.2389	7.9718	8.3711	7.4089	12	13.2407	12.2319	13.0583	12.2409	12.9612	352.88	363.811	347.171	354.782	345.671	352.088	83	110.357	90.0163	109.632	93.5578	111.287	0	0	0	0	0	0	0	0	0	0	0	0	0	0	0	0	0	0	0	0	0	0	0
CHEMBL3545125	CCC1=C[C@@H]2[C@H](C1)C[C@]2(CN)CC(=O)O	A-200-0700|A200-0700|MIROGABALIN	9.2881	5.5322	6.88	4.831	5.8012	4.8061	12	13.4563	12.453	13.5237	12.7166	13.492	580.922	596.09	584.198	604.231	591.637	604.776	96	118.791	101.842	120.423	105.632	119.698	0	0	0	0	0	0	0	0	0	0	0	0	0	0	0	0	0	0	0	0	0	0	0
CHEMBL279085	C=CCN1CCc2nc(N)sc2CC1	TALIPEXOLE|Talipexole	7.501	3.5998	5.4858	2.9711	4.5743	2.5267	7	6.7077	6.9919	6.8616	6.923	6.8043	306.215	296.489	299.914	295.752	293.538	290.502	33	41.8333	38.1754	41.0209	38.5782	40.2553	0	0	0	0	0	0	0	0	0	0	0	0	0	0	0	0	0	0	0	0	0	0	0
CHEMBL304253	Cc1ccc(N=C2NCCN2)c(Cl)c1	ST 375|TOLONIDINE	5.7274	2.0326	2.3612	1.4658	1.1882	0.9434	4	4.3461	3.7232	4.0813	3.6362	3.8547	134.469	150.099	137.621	148.251	138.81	143.865	25	39.0111	27.3333	36.8418	27.674	34.2244	0.665	-0.1085	0.0543	-0.0468	-0.0624	-0.0913	8.7129	1.8449	3.6477	2.5267	2.6689	2.5358	40.1734	36.0627	37.0677	35.158	35.0086	34.9186	0.366	1.5123	1.193	1.4203	1.3671
CHEMBL531048	O=C1C(=O)c2ncccc2-c2cccnc21	C-11925|GNF-Pf-1759|PHANCHINONE|PHANQUINONE|PHANQUONE	0.1157	0.0662	0.0702	0.071	0.0762	0.0821	2	2.9981	2.2188	2.4824	2.2726	2.3362	132.751	131.029	127.543	127.982	127.935	128.61	32	53.9726	37.5124	42.6863	37.8182	38.672	0	0	0	0	0	0	0	0	0	0	0	0	0	0	0	0	0	0	0	0	0	0	0
CHEMBL7863	C=CCC1(C(C)C)C(=O)NC(=O)NC1=O	ALLYPROPYMAL|ALURATE|APROBARBITAL	7.447	3.9695	5.8114	3.2649	3.9062	2.6125	10	12.2465	10.3119	12.0949	10.2303	11.9734	490.979	518.856	486.517	507.911	481.798	501.53	92	133.599	98.0304	133.411	101.949	134.046	0	0	0	0	0	0	0	0	0	0	0	0	0	0	0	0	0	0	0	0	0	0	0
CHEMBL2104919	NC(=O)NC1CCC(=O)c2sccc21	CL 206,576|SULBENOX	2.7441	1.7138	1.4629	0.8622	0.974	0.6345	5	6.7752	5.0728	6.5135	5.1295	6.2787	274.875	292.659	267.685	282.777	263.286	276.62	49	79.4659	50.4817	73.5781	49.7892	68.0736	0	0	0	0	0	0	0	0	0	0	0	0	0	0	0	0	0	0	0	0	0	0	0
CHEMBL761	c1ccc2c(CC3=NCCN3)cccc2c1	NAPHAZOLINE|Nafazair|Naphazoline	4.1522	1.8809	1.9535	1.5895	1.5637	1.4275	4	4.3116	3.9481	4.2058	3.8781	4.0463	174.464	172.486	168.007	172.775	168.339	169.934	28	39.5222	32.275	38.241	32.4948	36.6032	0	0	0	0	0	0	0	0	0	0	0	0	0	0	0	0	0	0	0	0	0	0	0
CHEMBL2103915	N#Cc1ccc(/C=N/NC(N)=S)s1	CITENAZONE|HOE 105	0.2024	0.0507	0.1922	0.0424	0.1662	0.0354	3	5.5081	3.4944	5.0802	3.7443	4.833	183.65	202.383	188.29	200.568	190.501	197.853	41	51.1031	40.3692	47.803	39.657	45.673	0	0	0	0	0	0	0	0	0	0	0	0	0	0	0	0	0	0	0	0	0	0	0
CHEMBL2111178	CCCCC(CC)COS(=O)(=O)O		10.971	8.5872	9.7055	8.3559	8.6029	7.689	8	8.166	8.2159	8.1693	8.2569	8.0918	235.193	241.717	235.966	237.706	231.185	228.213	31	35.3288	31.6152	36.02	31.6905	36.1503	0	0	0	0	0	0	0	0	0	0	0	0	0	0	0	0	0	0	0	0	0	0	0
CHEMBL1455	CN(C)c1nc(N(C)C)nc(N(C)C)n1	ALTRETAMINE|HEXALEN|HEXAMETHYLMELAMINE|HEXASTAT|NSC-13875	19.1817	3.6568	11.8675	2.4382	5.8446	2.039	6	4.6647	5.2308	4.2301	4.4413	4.0186	119.437	120.736	123.634	117.688	119.472	116.16	6	20.5333	8.9231	18.39	12.5246	16.4841	0	0	0	0	0	0	0	0	0	0	0	0	0	0	0	0	0	0	0	0	0	0	0
CHEMBL2107076	CN1CCN(C(=O)C2CCCCC2)CC1	PEXANTEL	15.0101	8.8997	12.4515	9.1149	10.7368	8.5448	12	12.3103	12.1493	12.331	12.0742	12.2437	432.756	429.341	432.478	430.114	434.752	433.125	62	86.5085	69.6566	85.4119	75.1562	86.8836	0	0	0	0	0	0	0	0	0	0	0	0	0	0	0	0	0	0	0	0	0	0	0
CHEMBL1204644	CN(CC(=O)O)C(=N)NP(=O)(O)O	CREATINE PHOSPHATE|FOSFOCREATINE|PHOSPHOCREATINE	4.9409	0.8716	2.2441	0.506	1.1039	0.4154	4	5.4971	4.407	5.4969	4.6196	5.4859	124.974	132.913	121.979	126.999	118.548	122.732	37	70.3401	39.2053	68.8988	39.7729	68.1551	0	0	0	0	0	0	0	0	0	0	0	0	0	0	0	0	0	0	0	0	0	0	0
CHEMBL1437065	NC(=O)c1cc([N+](=O)[O-])cc([N+](=O)[O-])c1	NITROMIDE	0.01	0.0328	0.0144	0.0277	0.019	0.023	1	1.9779	0.96	1.5942	0.9373	1.3511	43.0697	52.6465	43.2953	48.2125	41.7954	44.8421	16	30.6863	14.5512	24.4351	14.0323	20.6689	0	0	0	0	0	0	0	0	0	0	0	0	0	0	0	0	0	0	0	0	0	0	0
CHEMBL284906	O=C(NCCO[N+](=O)[O-])c1cccnc1	IKOREL|NICORANDIL|SG-75	3.128	1.878	2.0925	0.8677	1.3672	0.3342	3	3.9355	2.9853	3.6077	2.8727	3.3221	105.532	110.163	100.94	100.163	94.5206	93.8908	24	43.5817	26.5362	39.991	27.9377	37.0195	0	0	0	0	0	0	0	0	0	0	0	0	0	0	0	0	0	0	0	0	0	0	0
CHEMBL2106668	Nc1ccc(C(=O)OCC(O)CO)cc1	GLYCERYL PABA|LISADIMATE	3.5911	1.8913	2.7633	1.7165	2.4058	1.4428	4	5.9684	4.5899	5.2197	4.5989	4.8274	123.121	132.846	122.539	125.75	122.913	122.625	33	67.2671	41.4792	56.5213	43.0104	51.7137	0	0	0	0	0	0	0	0	0	0	0	0	0	0	0	0	0	0	0	0	0	0	0
CHEMBL718	CC(N)(Cc1ccc(O)c(O)c1)C(=O)O	2-Amino-3-(3,4-Dihydroxy-Phenyl)-2- Methyl-Propionic Acid(Catechol Metabolite)|METHYLDOPA (RACEMIC)|METHYLDOPA DL-FORM|Methyldopa (Racemic)	3.5499	0.8708	1.9945	0.6434	1.4938	0.6101	4	5.4355	4.3712	4.8193	4.3503	4.5849	180.655	198.707	168.804	170.504	164.767	161.411	37	61.8712	42.2564	53.6415	43.2662	50.6326	0	0	0	0	0	0	0	0	0	0	0	0	0	0	0	0	0	0	0	0	0	0	0
CHEMBL189	Cc1[nH]c(=O)c(C#N)cc1-c1ccncc1	MILRINONE|Milrinone|PRIMACOR|WIN 47,203-2|WIN-47203-2	2.6599	0.427	0.8788	0.4226	0.6045	0.4235	7	8.1441	7.2875	8.052	7.462	8.06	448.028	459.278	443.206	445.869	441.211	441.937	90	111.273	95.0596	109.982	98.2244	109.786	0	0	0	0	0	0	0	0	0	0	0	0	0	0	0	0	0	0	0	0	0	0	0
CHEMBL1328898	COC(=O)[C@@H](N)Cc1ccc(O)c(O)c1	CHF-1301|MELEVODOPA	4.6942	0.8024	2.463	0.9066	1.5426	0.9261	4	5.0668	4.3325	4.6545	4.2963	4.4931	148.402	150.832	140.43	139.443	138.83	135.6	30	54.386	36.8795	50.3061	38.1623	48.2221	0	0	0	0	0	0	0	0	0	0	0	0	0	0	0	0	0	0	0	0	0	0	0
CHEMBL853	Nc1ccn([C@H]2CC[C@@H](CO)O2)c(=O)n1	DDC (DDC)|DIDEOXYCYTIDINE|HIVID|Hivid|NSC-606170|RO 24-2027/000|RO-24-2027000|ZALCITABINE	5.2093	3.6152	3.8348	3.2124	3.2819	2.8872	9	11.3917	9.5194	11.1283	9.7015	11.0238	386.265	412.942	389.191	409.121	390.821	409.305	80	122.641	91.9124	120.438	96.4937	120.751	0	0	0	0	0	0	0	0	0	0	0	0	0	0	0	0	0	0	0	0	0	0	0
CHEMBL1881591	Oc1ccccc1/C=N/Cc1ccccc1	NORLETIMOL	1.5764	-0.1015	0.6563	0.1455	0.5003	0.2425	2	1.93	1.9048	1.9376	1.8882	1.9264	98.1575	88.1788	93.8039	88.0032	90.2821	87.0703	13	21.0444	13.9476	19.4238	14.8792	18.1789	0	0	0	0	0	0	0	0	0	0	0	0	0	0	0	0	0	0	0	0	0	0	0
CHEMBL776	CC(C)NCC(O)c1cc(O)cc(O)c1	Metaproterenol|ORCIPRENALINE	7.3542	3.9813	5.2707	4.3728	4.5641	3.9037	5	5.7487	5.0211	5.2208	4.8003	4.8329	153.732	166.586	149.731	157.131	144.494	148.281	24	36.2879	27.8858	30.1204	27.8697	28.1136	0	0	0	0	0	0	0	0	0	0	0	0	0	0	0	0	0	0	0	0	0	0	0
CHEMBL434	CC(C)NCC(O)c1ccc(O)c(O)c1	A-21|ISOPRENALINE|ISOPROTERENOL|ISOPROTERENOL DL-FORM|Isoproterenol|NSC-33791|NSC-9975	7.3542	3.9813	5.2719	4.3784	4.5748	3.9176	5	5.7487	5.0257	5.2256	4.7848	4.8247	152.771	165.524	148.973	156.332	143.546	147.477	24	36.2879	27.9267	30.0536	27.5645	27.9011	0	0	0	0	0	0	0	0	0	0	0	0	0	0	0	0	0	0	0	0	0	0	0
CHEMBL2110629	CCNC(C)C(O)c1ccc(O)c(O)c1	DIOXETHEDRIN	7.3542	5.0885	4.839	4.4766	4.1163	3.617	5	5.7487	5.0182	5.1634	4.7798	4.6877	164.559	177.496	163.043	165.786	158.631	156.836	24	36.2879	28.8971	30.7207	28.9165	28.7909	0	0	0	0	0	0	0	0	0	0	0	0	0	0	0	0	0	0	0	0	0	0	0
CHEMBL524	COc1ccc(OC)c(C(O)C(C)N)c1	METHOXAMINE|Methoxamine|NRL-001|NRL001|Vasoxyl	9.7546	2.5382	5.6367	1.9873	3.0919	1.8298	5	5.9553	4.8008	4.6191	4.2899	4.0622	143.18	160.016	143.575	144.738	140.381	136.325	21	39.7011	26.1575	30.3135	26.8428	26.9556	0	0	0	0	0	0	0	0	0	0	0	0	0	0	0	0	0	0	0	0	0	0	0
CHEMBL1396	c1cnc2cc3c(cc2n1)C1CNCC3C1	CP-526,555|CP-526555|Chantix|VARENICLINE	5.0349	2.8978	3.6894	2.2506	2.6916	1.8276	5	5.0828	4.8223	4.6736	4.4432	4.2871	257.724	256.563	251.31	247.974	240.103	235.088	30	35.2133	33.4203	34.404	33.048	33.129	0	0	0	0	0	0	0	0	0	0	0	0	0	0	0	0	0	0	0	0	0	0	0
CHEMBL2106772	CC(C)(C)NCC(O)c1ccccc1F	FLEROBUTEROL	9.4069	2.7609	7.0079	3.7156	6.308	3.5863	6	6.7835	6.0205	6.361	5.8619	5.992	197.949	224.45	193.002	212.195	185.928	199.992	32	44.3146	35.8147	38.8156	35.7043	36.0107	0.1272	-0.0475	-0.0034	-0.0528	-0.0612	-0.0705	2.502	0.9886	1.4202	1.1886	1.2924	1.2576	17.291	17.6479	18.6874	18.8518	19.4799	19.6903	56.0419	18.7153	27.7439	21.0049	22.603
CHEMBL2106280	CN(Cc1ccccc1)Cc1ccccc1	DIBEMETHINE|L 566	6.3149	-0.0653	4.7576	0.4006	3.1588	0.8851	3	2.4993	2.8548	2.405	2.5775	2.3142	128.746	111.999	122.059	108.29	111.355	102.667	9	17.9778	10.3905	15.5722	11.3014	13.6462	0	0	0	0	0	0	0	0	0	0	0	0	0	0	0	0	0	0	0	0	0	0	0
CHEMBL301265	CCCN[C@H]1CCc2nc(N)sc2C1	MIRAPEXIN|NELIPRAX|OPRYMEA|PIPEXUS|PRAMIPEXOLE|SUD919CL2Y|U-98528E	8.5532	6.2532	6.6072	5.1572	5.5632	4.4051	7	6.9857	7.0093	6.9284	6.9095	6.7907	284.469	284.346	280.913	281.405	279.454	278.283	30	36.24	34.1392	35.6993	34.5817	35.1437	0	0	0	0	0	0	0	0	0	0	0	0	0	0	0	0	0	0	0	0	0	0	0
CHEMBL124815	O=C1NC(CCCl)Oc2ccccc21	AP 67|BENZMETHOXAZONE|CHLORTHENOXAZINE|Chlorthenoxazine	2.742	1.0189	1.6479	0.9237	1.1975	0.6917	4	6.7745	4.7883	6.1649	4.4082	5.4478	188.209	202.991	187.232	193.144	177.604	179.929	33	52.098	33.9782	46.783	34.447	42.782	0.554	-0.697	0.0134	-0.498	-0.0862	-0.3387	8.7129	2.2138	5.3896	1.9752	3.8799	1.7567	22.3473	21.4416	21.85	20.3866	19.8834	19.1615	0.366	0.9074	0.6064	0.9264	0.9362
CHEMBL2106620	O=C(CCCl)NCCc1ccccc1	FENACLON|PHENACON	5.1763	2.2319	2.6358	1.7354	1.9729	1.6188	5	7.3583	5.7362	7.0122	5.3607	6.7763	192.461	196.755	184.707	188.439	177.427	183.32	32	47.1604	36.7662	47.6907	37.8673	47.5316	0.554	-0.697	0.0259	-0.4397	-0.0651	-0.28	8.7129	2.2138	5.3404	1.8976	3.6746	1.7228	21.4272	20.3126	20.063	17.811	16.6354	16.5373	0.366	0.9074	0.5863	1.001	1.102
CHEMBL2110962	CC(Cc1ccccc1)NCCCCl	MEFENOREX	8.0639	4.0928	5.8223	4.0703	5.166	3.785	6	7.8245	6.7731	7.5848	6.4836	7.1782	215.493	222.597	213.309	215.457	206.378	205.649	26	30.1474	28.3953	29.3458	28.0379	28.2753	0.554	-0.697	-0.0055	-0.6712	-0.1035	-0.6045	8.7129	2.2138	5.4634	2.1318	4.296	1.9945	20.4774	19.1531	19.8168	18.6086	18.6804	17.7767	0.366	0.9074	0.6367	0.8738	0.8042
CHEMBL2103782	CC(=O)OC1C=CC(=O)OC1C1OC1C	ASPERLIN|U-13,933	7.0554	3.0196	3.5651	2.9069	3.2558	2.8379	10	12.384	10.5845	12.0928	10.8013	11.9587	373.633	391.723	365.817	383.234	366.293	380.737	88	140.603	106.038	135.506	110.724	133.128	0	0	0	0	0	0	0	0	0	0	0	0	0	0	0	0	0	0	0	0	0	0	0
CHEMBL7983	CCCOC(=O)c1cc(O)c(O)c(O)c1	E-310|E310|FEMA NO. 2947|INS NO.310|INS-310|NSC-2626|PROPYL GALLATE	5.0277	3.6115	4.1895	2.6368	3.0947	1.672	4	4.9146	3.9763	4.4403	3.8015	3.9722	101.624	108.924	103.157	105.491	103.311	102.564	25	45.8082	25.8934	40.9792	27.6111	37.8523	0	0	0	0	0	0	0	0	0	0	0	0	0	0	0	0	0	0	0	0	0	0	0
CHEMBL750	N=S(=O)(O)Cc1noc2ccccc12	AD-810|CI-912|PD-110843|ZONEGRAN|ZONISAMIDE	1.559	0.1126	0.3986	0.111	0.3881	0.1207	1	1.2649	1.1522	1.3147	1.1488	1.3026	84.2059	57.5549	65.2986	57.1454	64.7268	56.8086	4	3.3355	8.7527	4.0028	8.763	4.0418	0	0	0	0	0	0	0	0	0	0	0	0	0	0	0	0	0	0	0	0	0	0	0
CHEMBL1239	O=C(OCc1ccccc1)c1ccccc1	ASCABIOL|BENZYL BENZOATE|Benzyl Benzoate|Mange Treatment|Scabanca|Vanzoate	1.569	-0.0386	0.6926	0.2094	0.4566	0.2931	2	2.7896	1.8774	2.4471	1.847	2.2334	93.2047	94.8274	87.9946	88.7343	84.1013	85.1888	20	41.8082	19.4381	33.8336	19.6008	28.7496	0	0	0	0	0	0	0	0	0	0	0	0	0	0	0	0	0	0	0	0	0	0	0
CHEMBL190677	O=C(c1ccccc1)C(O)c1ccccc1	BENZOIN|BENZOIN TINCTURE|Benzoin	0.5209	0.2516	0.2766	0.2458	0.2582	0.2605	2	3.0121	2.2283	2.3874	2.2338	2.258	132.268	132.199	121.751	120.958	118.814	117.946	25	44.0342	29.7407	32.7148	29.1114	29.5295	0	0	0	0	0	0	0	0	0	0	0	0	0	0	0	0	0	0	0	0	0	0	0
CHEMBL413965	O=C(O)Cc1ccc(-c2ccccc2)cc1	CL 83,544|DOLINAC|FELBINAC|FELBINAC ETHYL|FLEXFREE|LJC 10,141|NAPAGELN|NSC-16284|TARGET|TRAXAM	1.0342	0.0641	0.3587	0.214	0.3019	0.2281	2	2.9566	2.1322	2.7822	2.0486	2.5255	69.389	70.2687	64.4108	70.5213	64.4308	68.3117	20	41.1712	23.8493	37.074	22.4726	32.5627	0	0	0	0	0	0	0	0	0	0	0	0	0	0	0	0	0	0	0	0	0	0	0
CHEMBL2107653	CCOc1ccccc1OCC(O)CO	GUAIETOLIN	7.5746	5.0267	5.1634	3.8223	3.6749	2.6628	5	6.3859	5.3585	5.2693	4.8676	4.6091	111.924	122.141	111.71	112.29	108.197	106.624	22	44.1164	33.7327	36.0069	33.6791	32.8247	0	0	0	0	0	0	0	0	0	0	0	0	0	0	0	0	0	0	0	0	0	0	0
CHEMBL404422	CCCCC1(CC)C(=O)NC(=O)NC1=O	BUTETHAL|BUTOBARBITAL|BUTOBARBITONE|Butobarbital|NEONAL|SONERYL	9.2974	7.258	7.2435	5.6573	5.1864	4.221	10	12.2465	10.298	12.0191	10.1971	11.8473	427.969	450.262	428.498	443.33	428.614	441.545	82	123.599	88.5368	124.171	93.4563	126.308	0	0	0	0	0	0	0	0	0	0	0	0	0	0	0	0	0	0	0	0	0	0	0
CHEMBL449	CCC(C)C1(CC)C(=O)NC(=O)NC1=O	BUTABARBITAL|Butabarbital|SECBUTABARBITAL|SECBUTOBARBITONE	10.13	7.0265	7.1775	5.4009	4.8244	3.8527	10	12.2465	10.3119	12.0702	10.1601	11.8927	464.484	493.748	473.087	488.47	465.917	482.818	84	125.599	91.1989	126.878	96.093	128.503	0	0	0	0	0	0	0	0	0	0	0	0	0	0	0	0	0	0	0	0	0	0	0
CHEMBL1192539	C/N=C(/Cc1ccc2ccccc2c1)NC	NAPACTADINE	7.4281	0.5977	3.3248	1.48	2.6129	1.4584	4	3.8947	4.0311	4.0138	3.9072	3.866	143.925	139.215	145.66	143.994	145.314	141.527	22	33.64	24.6815	32.3483	24.7841	30.739	0	0	0	0	0	0	0	0	0	0	0	0	0	0	0	0	0	0	0	0	0	0	0
CHEMBL167493	C1=C(CC2=NCCN2)CCc2ccccc21	NAPAMEZOLE	6.3589	2.8247	3.3722	2.178	2.6659	2.0817	8	8.2699	7.8252	8.0647	7.7524	7.9929	405.709	408.071	396.487	399.442	391.013	394.593	61	73.0222	65.786	73.0963	67.2335	72.5724	0	0	0	0	0	0	0	0	0	0	0	0	0	0	0	0	0	0	0	0	0	0	0
CHEMBL85109	Cc1cc(-c2ccc(N)c(C)c2)ccc1N	ORTHOTOLIDINE	4.8691	-0.0747	1.5188	0.7948	0.9053	0.7806	2	1.25	1.5076	1.4553	1.4359	1.4222	49.9004	48.0522	50.6078	50.076	50.0865	50.0129	2	5	4.1894	4.7217	4.5537	4.6126	0	0	0	0	0	0	0	0	0	0	0	0	0	0	0	0	0	0	0	0	0	0	0
CHEMBL353972	CCC1(c2cnc[nH]2)Cc2ccccc2C1	ANTISEDAN|ATIPAMEZOLE|MPV-1248	5.6437	3.2012	3.6889	2.7864	2.3709	2.1737	5	4.75	4.7883	4.5664	4.4696	4.3875	297.665	290.948	279.667	270.01	261.876	255.108	29	31	30.9971	31.7587	32.1164	32.2268	0	0	0	0	0	0	0	0	0	0	0	0	0	0	0	0	0	0	0	0	0	0	0
CHEMBL607400	CCC[C@@H]1CC(=O)N([C@@H](CC)C(N)=O)C1	BRIVARACETAM|BRIVIACT|UCB 34714	11.4542	8.7054	9.1689	7.0513	7.4366	5.9113	11	12.6084	11.2366	12.1913	11.1838	11.8908	414.924	429.2	412.333	421.279	408.832	416.325	72	104.073	80.3699	101.954	85.5918	101.322	0	0	0	0	0	0	0	0	0	0	0	0	0	0	0	0	0	0	0	0	0	0	0
CHEMBL327235	C=CCN1C(=O)C(CC(C)C)NC1=S	ALBUTOIN|Albutoin|BAX 422Z	9.3223	5.4484	7.6815	4.5969	6.2061	3.5864	10	12.5075	10.1335	12.2915	10.2546	11.9861	469.775	500.717	466.099	493.983	470.315	490.986	73	88.045	77.0982	85.7221	78.6865	85.9867	0	0	0	0	0	0	0	0	0	0	0	0	0	0	0	0	0	0	0	0	0	0	0
CHEMBL2107654	O=C(O)c1cc(Cl)c2c(c1O)CCC2	CLORINDANIC ACID|WIN 19356	3.0825	2.0208	1.5708	1.0862	0.8745	0.734	4	4.8316	3.495	4.3047	3.5488	4.0098	163.9	172.751	162.96	166.586	158.964	161.266	28	50.1712	29.1606	43.9351	29.6773	38.355	0.665	-0.1085	0.0873	-0.0682	-0.0694	-0.097	8.7129	1.8449	3.6477	2.509	2.6446	2.5065	40.8097	36.7464	37.9623	36.4763	36.3165	35.869	0.366	1.5123	1.193	1.3417	1.3315
CHEMBL1720937	CCNC(=O)NCc1cccc(Cl)c1	LOZILUREA	5.7274	3.3751	2.9054	2.0073	1.5201	1.1094	4	4.9149	3.7758	4.7803	3.6734	4.6666	120.531	127.254	117.723	125.748	116.285	125.366	25	45.5196	26.4416	45.1446	27.4399	44.0096	0.665	-0.1085	0.025	-0.0782	-0.0931	-0.1129	8.7129	1.8449	3.7011	2.5717	2.7464	2.5476	34.2583	29.7523	31.0282	29.6612	29.7716	29.5217	0.366	1.5123	1.1309	1.3063	1.2526
CHEMBL2107099	Cc1ccccc1C(=O)NP(N)(N)=O	EU-4584|TOLFAMIDE	2.4446	-0.0173	0.7087	0.3709	0.4231	0.3923	2	2.3114	1.9151	2.359	2.0142	2.3864	74.4668	76.9113	73.1895	77.5748	72.118	77.7605	17	31.6463	15.8566	28.4605	15.4816	26.9956	0	0	0	0	0	0	0	0	0	0	0	0	0	0	0	0	0	0	0	0	0	0	0
CHEMBL13324	O=C(O)c1cn2c(cnc3ccccc32)n1	DAZOQUINAST|Dazoquinast	0.01	0.0079	0.0217	0.0115	0.0234	0.013	1	2.0816	0.9821	1.6653	0.9432	1.4027	36.8293	45.2862	38.3105	42.7388	38.22	40.9319	16	36.1712	15.0872	28.7216	14.3754	23.924	0	0	0	0	0	0	0	0	0	0	0	0	0	0	0	0	0	0	0	0	0	0	0
CHEMBL2103827	N[C@H](C(=O)O)[C@H](O)c1ccc(O)c(O)c1	DOPS|DROXIDOPA|L-DOPS|NORTHERA	0.9362	0.7515	0.5844	0.5208	0.4748	0.4485	3	5.0388	3.5949	4.2053	3.5202	3.9518	142.176	154.375	133.957	136.583	129.178	130.478	34	65.3792	42.437	55.6293	41.9297	52.2215	0	0	0	0	0	0	0	0	0	0	0	0	0	0	0	0	0	0	0	0	0	0	0
CHEMBL359164	Nc1ccn([C@@H]2CO[C@H](CO)O2)c(=O)n1	(-)-ODDC|BCH-4556|LAMIVUDINE IMPURITY I|LAMIVUDINE IMPURITY I RS|TROXACITABINE	4.4058	1.8887	2.6831	1.9305	2.1507	1.816	8	10.7795	8.6104	10.2827	8.876	10.1717	338.514	364.812	340.996	361.081	343.986	363.095	76	127.881	90.2374	120.817	95.9819	120.063	0	0	0	0	0	0	0	0	0	0	0	0	0	0	0	0	0	0	0	0	0	0	0
CHEMBL3989508	CC(=O)N[C@@H](CCC(=O)C=[N+]=[N-])C(=O)O	DUAZOMYCIN	5.0412	2.3182	2.3088	1.8297	2.0257	1.7501	8	10.4333	8.5601	10.002	8.6644	9.7382	293.712	303.21	270.602	283.137	261.854	273.02	75	124.421	91.1423	118.558	94.2944	114.868	0	0	0	0	0	0	0	0	0	0	0	0	0	0	0	0	0	0	0	0	0	0	0
CHEMBL4302826	N[C@H](Cc1ccc(OCF)cc1)C(=O)O		2.5592	0.745	1.5186	0.6484	1.0249	0.6929	4	6.2531	4.2396	5.2339	4.0446	4.5854	138.653	146.624	129.092	132.246	125.663	126.99	33	70.8892	39.6787	59.1029	39.8787	51.5632	0.0556	-0.1822	0.0157	-0.1204	-0.01	-0.0714	2.502	1.1863	1.9534	1.0094	1.4082	0.9141	6.4313	7.0602	7.6553	7.4119	7.895	8.0928	56.0419	11.2292	43.8135	12.247	29.4657
CHEMBL82970	O=C(Nc1ccccc1)c1ccccc1O	SALICYLANILIDE|Salicylanilide	0.01	0.02	0.0136	0.0218	0.0186	0.0239	1	1.6864	0.9667	1.452	1.0189	1.3147	63.125	68.8337	60.1634	64.1658	58.6029	61.532	16	29.1463	15.0667	23.791	15.337	20.5632	0	0	0	0	0	0	0	0	0	0	0	0	0	0	0	0	0	0	0	0	0	0	0
CHEMBL23832	O=C(O)c1ccccc1Nc1ccccc1	2-(Phenylamino)Benzoic Acid|2-Phenylamino-Benzoic Acid|FENAMIC ACID |N-Phenylanthranilic Acid	0.01	0.0016	0.0125	0.0081	0.0154	0.0131	1	2.0816	0.9551	1.6938	0.9585	1.4081	41.1117	50.4592	42.291	47.9559	42.1494	45.59	16	36.1712	14.8598	28.4731	14.5585	22.7874	0	0	0	0	0	0	0	0	0	0	0	0	0	0	0	0	0	0	0	0	0	0	0
CHEMBL209744	O=C(OCc1ccccc1)c1cccnc1	BENZYL NICOTINATE	1.569	-0.0386	0.69	0.2062	0.4481	0.283	2	2.7896	1.8774	2.4523	1.8523	2.2434	92.3357	93.8926	87.028	87.7262	83.0477	84.1019	20	41.8082	19.4381	34.1045	19.8743	29.2434	0	0	0	0	0	0	0	0	0	0	0	0	0	0	0	0	0	0	0	0	0	0	0
CHEMBL2104636	CC(=O)C(=Cc1cccc(C#N)c1)C(C)=O	BALAZIPONE	5.1532	0.9024	1.4772	1.0762	1.2361	1.092	7	8.2269	7.2669	8.2144	7.324	8.0581	319.098	324.685	313.015	328.123	319.653	329.165	75	103.439	83.0999	100.511	83.7791	97.2451	0	0	0	0	0	0	0	0	0	0	0	0	0	0	0	0	0	0	0	0	0	0	0
CHEMBL275040	C=C(C)[C@H]1CN[C@H](C(=O)O)[C@H]1CC(=O)O	KAINIC ACID|Kainic Acid	7.0138	2.133	4.9495	2.6525	4.3813	2.741	10	12.3989	10.6109	12.1983	10.8649	12.1087	463.23	480.264	448.029	466.997	444.381	461.122	88	132.583	97.5671	127.509	101.773	125.469	0	0	0	0	0	0	0	0	0	0	0	0	0	0	0	0	0	0	0	0	0	0	0
CHEMBL1242	Nc1ccc(/N=N/c2ccccc2)c(N)n1	NSC-145895|PHENAZOPYRIDINE|Phenazopyridine	0	0	0	0	0	0	0	0	0	0	0	0	0	0	0	0	0	0	0	0	0	0	0	0	0	0	0	0	0	0	0	0	0	0	0	0	0	0	0	0	0	0	0	0	0	0	0
CHEMBL2104718	NNc1ccc(N(CCO)CCO)nn1	OXDRALAZINE	6.236	3.7723	4.1696	3.305	2.8818	2.3438	4	4.97	4.2772	4.3108	3.9826	3.6594	114.475	115.922	114.452	112.128	110.368	104.351	16	32.3775	24.4378	27.2771	25.3879	23.92	0	0	0	0	0	0	0	0	0	0	0	0	0	0	0	0	0	0	0	0	0	0	0
CHEMBL18772	c1ccc2nc(N3CCNCC3)ccc2c1	QUIPAZINE	6.236	4.0456	4.6614	3.7034	3.5495	2.928	4	4.138	3.939	3.8456	3.6317	3.4354	138.583	137.89	137.477	134.183	131.244	126.528	16	24.7689	20.5614	22.5473	21.0963	20.8941	0	0	0	0	0	0	0	0	0	0	0	0	0	0	0	0	0	0	0	0	0	0	0
CHEMBL1037	N=C(N)NCC1COC2(CCCCC2)O1	GUANADREL|Guanadrel|Hylorel	8.8771	5.7676	6.2137	5.0289	5.3915	4.7255	10	12.0107	10.3294	11.7378	10.3606	11.593	356.181	382.587	356.062	376.13	356.707	372.664	69	101.513	78.8849	98.8018	81.4815	97.9088	0	0	0	0	0	0	0	0	0	0	0	0	0	0	0	0	0	0	0	0	0	0	0
CHEMBL701	NCC(CC(=O)O)c1ccc(Cl)cc1	BA-34,647|BACLOFEN|BACLOSPAS-10|GABLOFEN|KEMSTRO|LIORESAL|LIORESAL INTRATH|LYFLEX	3.0395	1.8379	1.9295	1.355	1.3634	1.0582	4	5.4146	4.2608	5.1386	4.1018	4.7469	172.23	175.101	161.381	167.943	154.547	160.034	33	56.2912	38.791	54.9327	38.6669	51.2284	0.665	-0.1085	0.0236	-0.0998	-0.0768	-0.1033	8.7129	1.8449	3.7145	2.5824	2.7415	2.5244	33.088	28.5146	30.385	29.0601	29.1585	29.0192	0.366	1.5123	1.1391	1.2785	1.2401
CHEMBL1902627	CC(C)NCC(O)c1ccccc1Cl	CLORPRENALINE	7.3542	3.9813	5.257	4.3145	4.4876	3.8338	5	5.7487	5.0164	5.3828	4.9256	4.995	163.699	177.601	160.642	170.053	156.651	161.59	24	36.2879	28.1769	30.0728	27.279	27.3471	0.665	-0.1085	0.0858	-0.0895	-0.1033	-0.1361	8.7129	1.8449	3.6612	2.5549	2.8184	2.6463	38.2991	34.0539	35.0727	33.6602	34.1703	34.115	0.366	1.5123	1.2013	1.3505	1.4113
CHEMBL1200596	Oc1c(Cl)cc(Cl)c2cccnc12	CAPITROL|CHLOROXINE	0	0	0	0	0	0	0	0	0	0	0	0	0	0	0	0	0	0	0	0	0	0	0	0	1.3301	-0.217	0.1411	-0.1093	-0.0369	-0.0921	17.4259	3.6897	7.2965	5.1018	5.5947	5.1722	83.5467	75.5712	78.4353	75.469	75.2024	74.1541	0.7319	3.0247	2.3869	2.8807	2.7607
CHEMBL513	O=NN(CCCl)C(=O)NCCCl	BCNU|BICNU|CARMUSTINE|DTI-015|FDA-0345|GLIADEL|NSC-409962|SK-27702|SRI-1720	6.4109	2.1594	2.8073	1.5108	1.5079	0.9519	5	9.2732	6.611	7.9703	6.7214	6.8657	191.743	204.175	188.619	189.81	182.56	180.781	32	49.3344	34.5572	52.3043	38.7269	55.3669	1.108	-1.394	-0.1198	-1.0578	-0.1335	-0.6858	17.4259	4.4277	10.853	4.2433	7.9354	4.1337	43.2332	41.0912	42.2834	39.1404	37.613	33.7752	0.7319	1.8148	1.2431	2.2822	1.6112
CHEMBL67279	CC(C)[C@H](N)C(=O)N1CCC[C@H]1B(O)O	PT-100|TALABOSTAT|Valinyl-L-Boroproline	9.5447	6.3304	7.5332	4.8326	5.8408	4.1587	9	10.0413	9.6419	9.743	9.8622	9.7707	315.419	330.488	315.425	318.777	317.101	319.49	57	77.3634	69.0606	77.4751	76.7714	80.1731	0	0	0	0	0	0	0	0	0	0	0	0	0	0	0	0	0	0	0	0	0	0	0
CHEMBL1493084	Cc1ncc([N+](=O)[O-])n1CCOC(N)=O	BAMNIDAZOLE|R.P. 20 578	5.7274	1.7666	2.1054	1.4834	1.3037	1.1263	4	5.0044	3.7384	4.8181	3.582	4.6789	120.168	127.454	113.859	117.116	105.778	111.255	25	53.286	29.7804	51.7289	30.1314	50.7596	0	0	0	0	0	0	0	0	0	0	0	0	0	0	0	0	0	0	0	0	0	0	0
CHEMBL1339216	O=C(Oc1ccccc1)c1ccccc1O	PHENYL SALICYLATE|Phenyl Salicylate|SALOL	0.01	-0.0004	0.0136	0.0082	0.0174	0.0146	1	1.7486	0.9667	1.4933	1.0225	1.3429	56.4771	62.2808	54.3826	58.4253	53.3888	56.2758	16	32.4795	15.0667	26.0028	15.5311	22.078	0	0	0	0	0	0	0	0	0	0	0	0	0	0	0	0	0	0	0	0	0	0	0
CHEMBL1377940	C#CCOc1ccc2c(C)cc(=O)oc2c1	GIPARMEN	4.4698	-0.0059	1.4328	0.0431	0.884	0.1258	7	7.9146	7.0653	7.6011	7.058	7.3957	251.668	269.436	252.952	263.117	251.446	259.804	71	91.8082	76.8672	88.7332	78.0806	85.7649	0	0	0	0	0	0	0	0	0	0	0	0	0	0	0	0	0	0	0	0	0	0	0
CHEMBL152632	O=C1NCCN1c1ncc([N+](=O)[O-])s1	BA 32644|NIRIDAZOLE	3.2929	1.9944	1.3392	0.8179	0.5349	0.4197	3	3.8455	2.9032	3.7616	2.8075	3.5656	128.769	139.507	132	134.143	128.311	129.131	24	43.5196	25.7267	41.006	25.9973	38.015	0	0	0	0	0	0	0	0	0	0	0	0	0	0	0	0	0	0	0	0	0	0	0
CHEMBL1006	NCCCNCCSP(=O)(O)O	AMIFOSTINE|AMIFOSTINE DISULFIDE|AMIFOSTINE TRIHYDRATE|ETHIOFOS|ETHYOL|Ethiofos|GAMMAPHOS|NSC-296961|WR-2721|WR-2721 TRIHYDRATE|YM-08310	7.2602	4.6212	5.8594	4.5536	5.275	4.1965	5	6.3757	5.7784	6.1445	5.8305	6.0996	153.95	151.999	146.982	143.621	138.932	136.521	20	25.3366	21.7657	27.8476	21.8087	27.3881	0	0	0	0	0	0	0	0	0	0	0	0	0	0	0	0	0	0	0	0	0	0	0
CHEMBL455	CC(=O)NS(=O)(=O)c1ccc(N)cc1	Bleph-10|Bleph-30|Cetamide|FML-S|Klaron|NSC-63871|Ocusulf-10|Ocusulf-30|SULF-10|SULF-15|SULFACETAMIDE|SULFACETAMIDE (TRIPLE SULFA)|SULPHACETAMIDE|Sulfacel-15|Sulfacetamide|Sulfair-15|Sulster|Sulten-10	2.4446	0.2164	0.7745	0.2283	0.642	0.2462	2	2.6864	2.0968	2.6442	2.0977	2.4905	67.7814	84.0946	66.9929	80.9017	65.4085	75.6079	17	30.1463	17.2719	28.757	14.7478	25.4779	0	0	0	0	0	0	0	0	0	0	0	0	0	0	0	0	0	0	0	0	0	0	0
CHEMBL338802	NC(N)=NS(=O)(=O)c1ccc(N)cc1	GPPE SUSP FTE|GUANIMYCIN|SULFAGUANIDINE|SULPHAGUANIDINE	0.1749	-0.392	0.1008	-0.2925	0.036	-0.2145	1	2.138	1.2617	1.9321	1.3323	1.6441	54.8974	85.2139	55.3673	78.3032	53.131	68.9178	16	27.3778	12.3858	26.8688	9.5733	23.9924	0	0	0	0	0	0	0	0	0	0	0	0	0	0	0	0	0	0	0	0	0	0	0
CHEMBL1697767	OC(CNc1ccccn1)c1ccccc1	FENYRAMIDOL	2.0221	1.0601	0.9872	0.7016	0.6599	0.556	2	2.5962	1.9972	1.9887	1.7993	1.7609	99.3515	103.107	89.4742	86.3789	80.1755	78	13	23.1546	15.922	17.1958	14.8897	14.963	0	0	0	0	0	0	0	0	0	0	0	0	0	0	0	0	0	0	0	0	0	0	0
CHEMBL51934	Nc1c2c(nc3ccccc13)CCCC2O	VELNACRINE	3.5355	2.8677	2.2772	1.8441	1.488	1.2682	4	4.3881	3.7866	3.7556	3.4105	3.3155	166.32	171.569	163.715	162.876	155.522	153.16	21	30.0479	24.9259	27.5808	25.1683	25.5866	0	0	0	0	0	0	0	0	0	0	0	0	0	0	0	0	0	0	0	0	0	0	0
CHEMBL2105387	O=C1CCN=C2CC(c3ccccc3)CN12	ROFELODINE	5.6327	2.8864	2.7158	2.1942	2.2817	2.1421	7	7.7898	6.9084	7.6168	6.859	7.538	366.493	368.872	348.794	352.851	341.764	347.03	57	80.9974	63.6581	80.3503	64.1044	79.0517	0	0	0	0	0	0	0	0	0	0	0	0	0	0	0	0	0	0	0	0	0	0	0
CHEMBL2104262	Oc1ccc2c(c1)C(Cc1c[nH]cn1)CC2	FADOLMIDINE|RADOLMIDINE	3.5188	2.2098	2.0088	1.4846	1.4896	1.2397	4	3.7083	3.5836	3.4396	3.4281	3.3917	216.3	206.921	195	187.266	181.677	178.777	21	23.5	23.7109	24.2824	24.5379	24.9961	0	0	0	0	0	0	0	0	0	0	0	0	0	0	0	0	0	0	0	0	0	0	0
CHEMBL1097904	COc1cc(C)c([S+](C)[O-])cc1OC	TOLMESOXIDE	12.0254	0.3759	5.79	0.9219	2.7527	1.5386	4	4.403	3.3045	3.3426	2.9815	3.0265	100.151	99.6701	104.011	98.5124	101.685	98.9378	4	12.3287	8.631	9.1791	9.2904	8.8988	0	0	0	0	0	0	0	0	0	0	0	0	0	0	0	0	0	0	0	0	0	0	0
CHEMBL2107059	c1cc2c(c(CC3=NCCN3)c1)CCCC2	TEFAZOLINE	8.2488	4.9242	4.5312	3.681	3.317	2.9857	8	8.0616	7.5115	7.5551	7.0755	7.1643	322.321	317.91	313.137	314.356	307.235	307.364	44	57.5222	50.5153	56.6013	50.878	55.0921	0	0	0	0	0	0	0	0	0	0	0	0	0	0	0	0	0	0	0	0	0	0	0
CHEMBL2104160	CN(C)C1CCc2[nH]c3ccccc3c2C1	CICLINDOLE|CYCLINDOLE|WIN 27147-2	9.9294	2.2037	7.3328	3.4242	5.8815	3.1992	6	5.3603	5.8068	5.4264	5.4707	5.1103	248.632	240.804	244.679	240.724	238.783	232.639	23	31.9778	27.3349	31.3225	28.0105	30.1163	0	0	0	0	0	0	0	0	0	0	0	0	0	0	0	0	0	0	0	0	0	0	0
CHEMBL2106029	CC1CC(OC(=O)C(C)O)CC(C)(C)C1	CICLACTATE	14.3299	7.2771	11.3768	6.6786	10.4588	6.4335	12	13.525	12.4772	12.9579	12.5796	12.818	422.441	460.56	423.485	448.911	423.495	443.762	75	103.938	85.2336	97.9376	89.4054	97.244	0	0	0	0	0	0	0	0	0	0	0	0	0	0	0	0	0	0	0	0	0	0	0
CHEMBL4297408	CC[C@@H]1SC2(CCN(C)CC2)NC1=O	AF-267B|NGX-267|NGX267	12.2954	5.3036	8.8155	4.7052	6.8471	4.2904	10	12.1532	11.2002	11.9849	11.1743	11.8764	554.692	578.088	548.666	568.915	551.16	564.529	63	79.6681	65.7615	79.0482	68.9144	79.7662	0	0	0	0	0	0	0	0	0	0	0	0	0	0	0	0	0	0	0	0	0	0	0
CHEMBL107874	CCCCCCCCCCCCC(=O)O	TRIDECANOATE|Tridecanoic Acid|Tridecanoic Acid Anion	13.7102	12.6886	12.701	12.1282	12.1101	11.6688	13	14.0816	13.166	14.0007	13.1594	13.9309	317.998	323.051	313.5	318.574	310.175	314.724	61	81.1712	64.7464	81.0075	66.535	81.7264	0	0	0	0	0	0	0	0	0	0	0	0	0	0	0	0	0	0	0	0	0	0	0
CHEMBL24022	CCCCCCCCCCCCCCO	MYRISTYL ALCOHOL	16.2833	15.2317	15.8349	15.2754	15.6844	15.2972	14	14.4991	14.2495	14.513	14.3516	14.5276	328.707	329.935	328.911	330.914	330.845	332.485	53	58.911	55.9555	58.9412	56.9817	58.973	0	0	0	0	0	0	0	0	0	0	0	0	0	0	0	0	0	0	0	0	0	0	0
CHEMBL683	CC(C)(Oc1ccc(Cl)cc1)C(=O)O	CLOFIBRIC ACID|Clofibric Acid|Clofibric acid	4.9603	1.1446	2.6954	0.6962	1.9098	0.6024	4	5.3312	4.2326	4.697	4.1683	4.4084	136.048	162.727	130.299	135.03	128.099	126.743	34	59.6644	39.8683	51.0253	40.757	47.3407	0.665	-0.1085	0.0236	-0.1001	-0.0847	-0.1078	8.7129	1.8449	3.7145	2.5852	2.7466	2.5469	32.6055	28.0055	29.6841	28.2783	28.2861	28.0548	0.366	1.5123	1.1391	1.2802	1.2434
CHEMBL2105293	CC(C)(O)C(C)(O)c1ccc(Cl)cc1	PHENAGLYCODOL	7.4659	1.8319	4.0739	2.5022	3.2035	2.2507	5	6.1651	5.3617	5.3295	5.0473	4.839	205.248	247.992	202.873	212.683	200.593	198.794	35	53.3699	39.084	41.9866	37.9691	37.5391	0.665	-0.1085	0.0236	-0.0995	-0.0763	-0.0979	8.7129	1.8449	3.7145	2.5797	2.7348	2.5117	33.2828	28.7203	30.6685	29.3537	29.4386	29.2736	0.366	1.5123	1.1391	1.2769	1.2356
CHEMBL2105179	CC(C)(O)C(C)(O)c1cccc(Cl)c1	METAGLYCODOL	7.4659	1.8319	4.0733	2.5001	3.1893	2.2143	5	6.1651	5.3572	5.3241	5.0922	4.8861	210.394	254.435	208.032	218.268	206.4	204.228	35	53.3699	39.0294	42.0478	37.984	37.5325	0.665	-0.1085	0.025	-0.0777	-0.0728	-0.1059	8.7129	1.8449	3.7011	2.5619	2.7182	2.5395	35.5991	31.175	32.6094	31.2599	31.3389	31.3048	0.366	1.5123	1.1309	1.2992	1.2598
CHEMBL2110687	N[C@@H](Cc1cc(O)c(O)cc1F)C(=O)O	FLUORODOPA	1.4973	0.8479	0.739	0.5642	0.5246	0.474	3	4.4007	3.3453	3.9395	3.3762	3.7483	127.688	132.711	116.503	118.715	113.269	113.966	29	53.3312	35.4302	47.9746	36.7388	45.647	0.1272	-0.0475	-0.0027	-0.0563	-0.0471	-0.0594	2.502	0.9886	1.4173	1.1764	1.2366	1.2319	17.9617	18.41	19.5965	19.7125	19.8768	20.0831	56.0419	18.7153	27.7241	20.7405	22.2246
CHEMBL2106794	NC(=O)N/N=C1\C=Cc2ccccc2C1=O	MEDIAVAN|NAFTAZONE	0.6045	0.0512	0.4493	0.0538	0.3944	0.0883	5	6.8029	5.2261	6.3903	5.3829	6.2634	297.443	305.843	292.194	299.945	292.315	299.842	66	98.3104	72.2773	90.3105	74.6308	87.1186	0	0	0	0	0	0	0	0	0	0	0	0	0	0	0	0	0	0	0	0	0	0	0
CHEMBL2106923	O=c1[nH]c2ccccc2c2cc(CO)nn12	PIRQUINOZOL|SO 13847	1.7339	0.2968	0.7502	0.1936	0.3953	0.1325	2	3.1506	1.8534	2.4121	1.7405	2.1053	85.7542	95.9746	84.7568	90.1355	82.4635	85.9353	20	42.0461	21.186	32.6055	20.278	27.7415	0	0	0	0	0	0	0	0	0	0	0	0	0	0	0	0	0	0	0	0	0	0	0
CHEMBL139877	NC(=O)NS(=O)(=O)c1ccc(N)cc1	SULFACARBAMIDE|SULPHAUREA|Sulfacarbamide|UROMIDE	0.1749	-0.2211	0.1329	-0.1835	0.0806	-0.1473	1	2.1653	1.1432	1.9948	1.1967	1.7189	46.7758	64.9276	47.3485	61.14	45.807	55.1314	16	32.8463	13.93	31.0011	11.4475	27.0435	0	0	0	0	0	0	0	0	0	0	0	0	0	0	0	0	0	0	0	0	0	0	0
CHEMBL2110896	OC(CNc1ncccn1)c1ccccc1	FENYRIPOL	2.0221	1.1815	0.9767	0.7433	0.6692	0.5836	2	2.5962	1.9972	1.9978	1.8076	1.7716	98.3139	101.937	88.4365	85.3649	79.2165	77.0691	13	23.1546	15.922	17.4287	15.1323	15.2561	0	0	0	0	0	0	0	0	0	0	0	0	0	0	0	0	0	0	0	0	0	0	0
CHEMBL358373	Cn1cc2c(NC3=NCCN3)cccc2n1	INDANIDINE|Indanidine	6.4898	1.6648	2.4115	0.8091	1.2309	0.6886	4	4.4014	3.7492	4.0391	3.5467	3.8119	131.651	143.266	133.695	141.481	133.532	137.358	25	40.1044	27.5764	37.9902	28.148	35.6967	0	0	0	0	0	0	0	0	0	0	0	0	0	0	0	0	0	0	0	0	0	0	0
CHEMBL1201784	CCCCCCOC(=O)CCC(=O)CN	HEXAMINOLEVULINATE	11.7653	8.7052	9.1611	8.0176	8.4548	7.6377	11	12.7884	11.4656	12.4485	11.6343	12.2987	285.196	291.79	274.22	285.1	275.483	283.315	65	99.4145	76.4938	97.4614	80.5945	97.1863	0	0	0	0	0	0	0	0	0	0	0	0	0	0	0	0	0	0	0	0	0	0	0
CHEMBL32573	c1cc2c(c(NC3=NCCN3)c1)CCCC2	TRAMAZOLINE	7.3895	4.7239	3.7005	2.8321	2.2925	2.0116	7	7.3739	6.5173	6.7293	6.0433	6.263	261.25	270.032	260.585	262.918	252.823	253.489	40	54.6822	43.7391	53.8007	44.5318	51.8374	0	0	0	0	0	0	0	0	0	0	0	0	0	0	0	0	0	0	0	0	0	0	0
CHEMBL7010	CCNC1C2CCC(C2)C1c1ccccc1	FENCAMFAMIN	8.8681	7.3841	7.1633	6.5813	6.2297	5.8524	9	9.194	8.9716	9.0223	8.7627	8.6901	435.075	436.527	433.879	436.996	430.511	426.615	53	57.74	56.3439	58.2038	57.016	57.3945	0	0	0	0	0	0	0	0	0	0	0	0	0	0	0	0	0	0	0	0	0	0	0
CHEMBL452859	CCCCC(CC)CNC(=O)CC(C)O	BUTOCTAMIDE|BUTOCTAMIDE SEMISUCCINATE	14.9028	11.175	12.3318	10.6873	10.9984	10.0857	12	13.3242	12.4214	13.2506	12.2399	13.1381	336.5	350.605	338.01	352.417	339.608	352.072	61	83.8009	67.9628	85.066	69.8322	86.8244	0	0	0	0	0	0	0	0	0	0	0	0	0	0	0	0	0	0	0	0	0	0	0
CHEMBL2087003	NC(=O)OC[C@@H](O)c1ccccc1Cl	CARISBAMATE|JNJ-10234094|RWJ-333369|RWJ-333369-000|YKP-509	2.197	0.7062	0.9481	0.4781	0.5243	0.3471	3	4.9066	3.0673	4.4982	3.0796	4.2305	117.845	131.523	112.314	120.939	107.844	114.833	29	61.5562	32.4869	54.5666	31.5334	50.6449	0.665	-0.1085	0.0858	-0.0895	-0.1017	-0.1299	8.7129	1.8449	3.6612	2.5549	2.8134	2.6285	37.9791	33.7118	34.7022	33.2451	33.6217	33.3566	0.366	1.5123	1.2013	1.3505	1.4091
CHEMBL295409	Cc1csc(Cl)c1NC1=NCCN1	HOE 440|SYMCOR BASE TTS|TIAMENIDINE|Tiamenidine	5.7274	1.6432	2.1936	0.6285	1.2496	0.4276	4	4.2489	3.7143	4.2974	3.9337	4.1231	148.865	161.25	154.662	163.279	158.756	162.189	25	39.1822	27.4167	37.505	27.4547	35.679	0.2358	0.0738	0.0821	-0.014	-0.0097	-0.0323	8.7129	1.8449	4.675	2.0195	3.8048	2.2518	52.8747	49.8552	50.3205	47.7621	48.2602	47.1108	0.366	1.5123	0.9291	1.5729	1.0694
CHEMBL24171	COc1c2ccoc2cc2oc(=O)ccc12	5-METHOXYPSORALEN|BERGAPTEN|Bergapten|NSC-95437	3.5209	0.4352	1.9012	0.2728	0.7318	0.4141	4	4.706	3.8424	4.2246	3.7104	4.0147	156.967	165.932	159.379	163.601	160.501	162.159	35	55.726	39.3785	51.6557	40.7257	48.1755	0	0	0	0	0	0	0	0	0	0	0	0	0	0	0	0	0	0	0	0	0	0	0
CHEMBL416	COc1c2occc2cc2ccc(=O)oc12	8-METHOXYPSORALEN|8-MOP|DELTASORALEN|MELADININE|METHOXSALEN|Methoxsalen|NSC-45923|OXSORALEN|OXSORALEN-ULTRA|PUVASORALEN-8|SM-88 COMPONENT METHOXSALEN|UVADEX|XANTHOTOXIN	3.5209	0.4352	1.9086	0.377	0.7003	0.4186	4	4.706	3.8538	4.1821	3.6889	3.9524	154.14	163.042	156.955	159.822	156.708	158.09	35	55.726	39.2178	50.7434	40.3767	47.2347	0	0	0	0	0	0	0	0	0	0	0	0	0	0	0	0	0	0	0	0	0	0	0
CHEMBL2107540	O=C(OCCn1ccnc1)c1ccccc1	ZIMIDOBEN	3.128	1.8044	1.7548	1.1652	1.1283	0.8324	3	3.9006	2.9097	3.4075	2.7256	3.0535	119.636	123.728	113.89	111.413	105.14	103.412	24	47.086	25.8836	40.4785	25.8443	35.3736	0	0	0	0	0	0	0	0	0	0	0	0	0	0	0	0	0	0	0	0	0	0	0
CHEMBL2106536	O=C1N=C(NC2CC2)OC1c1ccccc1	CYCLAZODONE	3.1594	2.1567	2.3296	1.8725	1.9102	1.5253	6	7.5389	6.1451	7.1857	6.1065	6.9474	251.085	266.31	243.688	260.289	243.493	257.487	58	90.1504	63.4505	84.2582	64.8677	81.5639	0	0	0	0	0	0	0	0	0	0	0	0	0	0	0	0	0	0	0	0	0	0	0
CHEMBL93029	O=C1NC(=O)C2(CCc3ccccc3C2)N1	TETRANTOIN|Tetrantoin	3.3385	1.3497	1.7371	0.9706	1.2575	0.8551	6	7.4974	5.9462	7.1436	5.9482	6.8935	358.513	369.061	334.334	340.164	321.575	327.446	60	92.6126	65.1452	88.1651	66.6916	84.0965	0	0	0	0	0	0	0	0	0	0	0	0	0	0	0	0	0	0	0	0	0	0	0
CHEMBL3989425	CC(=O)NCCC[C@H](NC(C)=O)C(=O)O	BISORCIC	8.9696	3.8009	4.6033	3.4125	3.8875	3.0559	9	11.6901	9.2029	11.3365	9.2824	11.113	278.928	301.774	266.039	286.121	258.21	276.206	71	121.704	81.3518	117.174	84.7212	114.931	0	0	0	0	0	0	0	0	0	0	0	0	0	0	0	0	0	0	0	0	0	0	0
CHEMBL2105135	COc1ccc2cc([C@H](C)CO)ccc2c1	NAPROXOL|RS-4034	7.6368	2.6183	4.745	1.9253	2.6394	1.545	4	4.4565	3.7819	3.6362	3.2612	3.0972	110.732	118.666	111.106	111.174	107.375	105.399	15	25.1575	19.7011	20.8491	19.0698	18.1616	0	0	0	0	0	0	0	0	0	0	0	0	0	0	0	0	0	0	0	0	0	0	0
CHEMBL57895	CCC1(C2=NCCN2)Cc2ccccc2O1	EFAROXAN|Efaroxan	7.692	4.6366	4.2987	2.9072	2.9262	2.4813	7	7.5611	7.0864	7.0891	6.8512	6.8563	344.73	352.495	341.217	337.974	334.983	328.856	49	66.0154	56.9298	63.6377	58.7014	61.8932	0	0	0	0	0	0	0	0	0	0	0	0	0	0	0	0	0	0	0	0	0	0	0
CHEMBL1240977	CN1CCCN=C1/C=C/c1cccc(O)c1	OXANTEL	7.6631	3.5675	5.115	2.7742	3.9992	2.3244	7	6.978	6.9688	6.9656	6.9756	6.9732	305.329	303.087	308.65	304.322	313.947	307.932	47	60.4444	51.7737	61.8489	54.3074	62.7434	0	0	0	0	0	0	0	0	0	0	0	0	0	0	0	0	0	0	0	0	0	0	0
CHEMBL13852	c1ccc(C2CC2)c(OCC2=NCCN2)c1	CIRAZOLINE|Cirazoline	7.1817	4.1529	4.0981	3.3779	3.1983	2.938	7	7.561	6.8141	7.0099	6.5808	6.6944	239.643	246.663	237.16	240.898	233.766	235.019	45	60.351	51.5412	57.5616	52.8386	56.3234	0	0	0	0	0	0	0	0	0	0	0	0	0	0	0	0	0	0	0	0	0	0	0
CHEMBL2151437	c1cnc2c(c1)C[C@@]1(CN3CCC1CC3)O2	AZD 0328|AZD0328	8.277	4.2095	6.5617	4.435	5.6364	4.1328	8	8.0823	8.1023	7.9721	7.9237	7.718	409.027	409.628	401.585	398.1	392.294	385.186	49	62.3265	55.5941	60.0787	57.3614	58.8718	0	0	0	0	0	0	0	0	0	0	0	0	0	0	0	0	0	0	0	0	0	0	0
CHEMBL187927	c1cnc2c(c1)O[C@H]1CCN3CC[C@@]1(C2)C3	DIANICLINE|SSR-591813|SSR591813	8.3493	4.2699	6.8745	4.4323	6.0447	4.2638	8	8.0544	8.0957	7.9694	7.8931	7.7103	424.03	420.866	416.226	409.536	405.433	395.14	49	61.7443	55.6821	60.8665	56.6256	59.4402	0	0	0	0	0	0	0	0	0	0	0	0	0	0	0	0	0	0	0	0	0	0	0
CHEMBL2111002	C[N+]12CCC(c3ccccc3)(CC1)C(=O)C2		10.1168	7.0006	8.4356	6.3377	7.005	5.524	8	8.0399	8.1643	7.9988	8.0595	7.8533	447.591	437.525	434.432	429.873	428.396	423.881	53	71.7446	59.6904	67.8848	62.1273	65.8698	0	0	0	0	0	0	0	0	0	0	0	0	0	0	0	0	0	0	0	0	0	0	0
CHEMBL2111158	CC(C)NCC(O)COc1nccs1	TAZOLOL	8.9132	4.6767	6.5863	5.0351	5.9293	4.9135	6	6.9564	6.2932	6.6243	6.1838	6.3905	170.775	185.958	170.531	177.815	167.843	171.56	28	44.1167	35.9439	38.3421	35.3287	36.0497	0	0	0	0	0	0	0	0	0	0	0	0	0	0	0	0	0	0	0	0	0	0	0
CHEMBL278462	CC(C)(C)CCC#C[C@@H]1C[C@H]1c1c[nH]cn1	CIPRALISANT|Cipralisant|GT-2331	11.5798	4.7261	9.2668	4.3556	7.9397	3.5415	11	10.9583	10.9453	10.9563	10.9982	11.0357	395.061	412.264	390.847	406.585	393.1	409.61	81	81.5	81.6803	83.4865	84.617	86.6095	0	0	0	0	0	0	0	0	0	0	0	0	0	0	0	0	0	0	0	0	0	0	0
CHEMBL144620	NP(N)(=O)NC(=O)c1ccc(F)cc1	EU-4534|FLURFAMIDE|FLUROFAMIDE|Flurofamide	0.01	0.02	0.0156	0.0296	0.0187	0.0344	1	1.6864	1.1758	1.6404	1.275	1.6445	46.8574	50.083	45.7543	49.6421	44.9471	49.7894	16	29.1463	13.553	26.1534	12.8855	24.998	0.1272	-0.0475	-0.0306	-0.0584	-0.0521	-0.0554	2.502	0.9886	1.4488	1.1854	1.2171	1.1608	13.5452	13.4213	14.7729	14.6996	14.8966	14.9431	56.0419	18.7153	26.975	20.4847	21.1632
CHEMBL2105189	NC(=O)c1cccc(Cc2c[nH]cn2)c1O	MIVAZEROL	1.0342	0.0991	0.4995	0.2332	0.3904	0.251	2	2.7279	1.8757	2.5696	1.9277	2.3312	103.013	100.538	93.9042	98.9802	92.8654	96.0344	20	36.6863	20.6552	32.0885	21.1538	27.8068	0	0	0	0	0	0	0	0	0	0	0	0	0	0	0	0	0	0	0	0	0	0	0
CHEMBL58355	CCc1[nH]c(=O)[nH]c1C(=O)c1ccncc1	MDL 19,205|PIROXIMONE	3.7821	2.5169	2.279	1.3182	1.1647	0.8454	6	7.7474	6.3197	7.3318	6.4526	7.0996	332.26	353.37	338.092	351.42	340.114	346.445	69	99.6126	74.6911	95.1037	79.2297	91.9832	0	0	0	0	0	0	0	0	0	0	0	0	0	0	0	0	0	0	0	0	0	0	0
CHEMBL2105558	Nc1ccc(Cc2ccc(F)cc2)c(N)n1	SAMPIRTINE	1.0241	-0.0291	0.394	0.232	0.2825	0.2469	1	0.75	0.8968	0.8992	0.9057	0.9386	61.3383	48.7173	53.0257	50.6045	50.6781	50.425	4	6	5.4994	6.0684	5.9569	6.3422	0.1272	-0.0475	-0.0306	-0.0586	-0.0525	-0.0603	2.502	0.9886	1.4488	1.1883	1.2237	1.1723	13.6994	13.5942	15.0107	15.0234	15.3193	15.5064	56.0419	18.7153	26.975	20.526	21.2651
CHEMBL2106524	O=C(c1ccccc1)N1CC2COCC2C1	ICI-U.S. 457|OCTAZAMIDE	7.1388	3.8184	6.2532	4.0661	5.3993	3.9421	7	7.8931	7.2636	7.7214	7.2397	7.446	314.295	312.703	313.674	307.83	310.051	301.354	50	76.1883	55.2982	71.5499	57.4901	68.1774	0	0	0	0	0	0	0	0	0	0	0	0	0	0	0	0	0	0	0	0	0	0	0
CHEMBL1102	CCC1(c2ccccc2)CCC(=O)NC1=O	DORIDEN|GLUTETHIMIDE|Glutethimide	5.6638	4.087	3.3832	2.5212	2.1467	1.889	7	8.3728	7.0921	7.9182	6.8758	7.619	368.866	381.163	356.372	359.855	344.087	347.572	61	87.2926	66.6889	85.161	68.1001	82.5665	0	0	0	0	0	0	0	0	0	0	0	0	0	0	0	0	0	0	0	0	0	0	0
CHEMBL2104936	CCC1C(=O)NC(=O)C1(C)c1ccccc1	CI-419|FENIMIDE|PM 1807	6.4964	3.8933	3.8364	2.5618	2.4761	1.8631	7	8.3728	7.1728	7.9944	7.0241	7.6468	390.894	409.51	380.683	384.387	369.355	371.998	63	89.2926	68.8684	87.1028	71.0279	83.8104	0	0	0	0	0	0	0	0	0	0	0	0	0	0	0	0	0	0	0	0	0	0	0
CHEMBL2106979	CC1(C)NC(=O)C(/C=C/c2ccccc2)O1	METHASTYRIDONE	5.6565	0.406	3.3552	0.8798	2.7133	1.0382	7	8.3033	7.1499	8.0588	7.1959	7.8628	309.655	335.988	303.54	327.119	300.225	319.263	61	87.2104	69.7849	82.9172	71.4716	80.2595	0	0	0	0	0	0	0	0	0	0	0	0	0	0	0	0	0	0	0	0	0	0	0
CHEMBL303062	O=C1C=C2C=C[C@@H]3C[C@@]2(O1)[C@H]1CCCCN31	SECURININE|Securinine	7.1453	5.1534	5.4877	4.7214	4.6728	4.1248	13	14.0948	13.3386	14.0273	13.5273	13.9832	768.979	782.663	771.697	784.657	780.843	789.411	113	141.517	124.54	141.546	131.034	142.405	0	0	0	0	0	0	0	0	0	0	0	0	0	0	0	0	0	0	0	0	0	0	0
CHEMBL2105494	Cc1cc(N2CCCCC2)nn2cnnc12	MDL 257|ZINDOTRINE	8.625	5.0701	6.0146	4.6792	4.5245	3.7159	6	5.5968	5.5648	5.3499	5.1266	4.9157	189.161	189.98	190.397	185.757	182.219	177.124	21	27.0556	24.5473	26.73	25.6	26.3455	0	0	0	0	0	0	0	0	0	0	0	0	0	0	0	0	0	0	0	0	0	0	0
CHEMBL2107015	c1ccc2c(SC3=NCCN3)c[nH]c2c1	TINAZOLINE	3.2929	1.8534	1.0914	0.6091	0.4878	0.3632	3	4.1878	2.9595	4.0798	2.9814	3.8321	157.355	170.626	160.809	168.734	161.072	162.998	24	31.2771	25.5691	30.2528	25.6558	28.7193	0	0	0	0	0	0	0	0	0	0	0	0	0	0	0	0	0	0	0	0	0	0	0
CHEMBL1560	C[C@H](CS)C(=O)N1CCC[C@H]1C(=O)O	ACEPRIL|C09AA01|CAPOTEN|CAPTOMEX|CAPTOPRIL|Capoten|ECOPACE|HYTENEZE 12.5|HYTENEZE 25|HYTENEZE 50|KAPLON|Lopril|NOYADA|SA-333|SQ -14225|SQ 14,225|Tensobon	8.5303	4.8512	5.9477	3.435	4.5886	3.0503	9	12.2145	9.968	11.6416	9.9411	11.3228	410.507	431.641	408.457	410.01	404.325	401.928	67	103.187	75.5172	99.974	81.1729	98.8323	0	0	0	0	0	0	0	0	0	0	0	0	0	0	0	0	0	0	0	0	0	0	0
CHEMBL2111047	CCCC(Cc1ccccc1)N1CCCC1	PROLINTANE	11.1363	8.0605	9.2806	7.8028	8.1713	7.2693	9	8.9022	8.8794	8.7875	8.6054	8.4682	329.716	325.341	327.368	326.797	323.753	319.548	38	45.6889	42.8886	45.7284	43.6559	44.9386	0	0	0	0	0	0	0	0	0	0	0	0	0	0	0	0	0	0	0	0	0	0	0
CHEMBL2106020	NOCc1ccc(Br)c(O)c1	BROCRESINE|CL 108,756|CL 54998|NSD 1055	1.559	0.0783	0.805	0.2803	0.536	0.3071	1	1.041	1.1092	0.9687	1.0208	0.988	33.7038	29.6447	33.6864	32.2703	33.7425	32.538	4	9.3288	5.9594	7.5738	6.2826	6.389	0.8091	-0.1197	0.0761	-0.0776	-0.0535	-0.0965	44.2581	4.1579	14.4463	8.1262	8.8508	7.7103	48.9873	40.5431	41.72	39.0826	38.6616	38.0786	0.0307	0.4378	0.3331	0.4291	0.4033
CHEMBL287275	O=C(O)c1ccccc1OP(=O)(O)O	FOSFOSAL|Fosfosal	0.01	0.0016	0.0125	0.0068	0.0146	0.0112	1	2.0816	0.9551	1.7041	0.9861	1.4621	36.1502	44.4653	36.473	41.4401	35.7722	38.9753	16	36.1712	14.8598	28.8669	14.6373	23.7875	0	0	0	0	0	0	0	0	0	0	0	0	0	0	0	0	0	0	0	0	0	0	0
CHEMBL229241	O=C(O)c1cc(S(=O)(=O)O)ccc1O		0.01	0.0016	0.0124	0.0061	0.0136	0.0097	1	2.0816	0.9538	1.7176	0.9732	1.4358	41.4543	50.8728	42.7177	48.4966	42.4079	45.8081	16	36.1712	14.8566	29.0683	14.6863	23.423	0	0	0	0	0	0	0	0	0	0	0	0	0	0	0	0	0	0	0	0	0	0	0
CHEMBL278488	CC1(c2ccccc2)OC(C(=O)O)=CC1=O	ACIFRAN|AY-25,712|REDUCTOL	2.7859	0.7874	1.0347	0.6361	0.8121	0.6388	6	8.0798	6.5762	7.4956	6.8279	7.2889	338.233	364.703	327.876	337.961	329.378	332.724	74	116.144	88.3029	105.367	92.7048	100.65	0	0	0	0	0	0	0	0	0	0	0	0	0	0	0	0	0	0	0	0	0	0	0
CHEMBL1489254	CC(=O)OCC(COC(C)=O)OC(C)=O	E1518|EASTMAN TRIACETIN|ENZACTIN|FEMA NO. 2007|GLYCERYL TRIACETATE|NSC-4796|TRIACETIN	10.9148	1.9544	4.0496	2.5927	3.6919	2.6964	9	11.7996	9.2327	11.6079	9.2605	11.4705	222.178	244.961	212.031	235.391	206.993	229.116	68	131.007	82.0614	127.136	83.0901	125.049	0	0	0	0	0	0	0	0	0	0	0	0	0	0	0	0	0	0	0	0	0	0	0
CHEMBL1904952	CCc1ncnc2cc(OC)c(OC)cc12	MJ 1988|QUAZODINE	9.8526	2.8731	5.2579	1.6521	2.1767	1.4284	4	3.8731	3.2121	2.9045	2.7291	2.651	80.2978	86.7228	82.7763	82.7206	81.2293	81.0604	7	15.4932	10.2759	13.0699	11.7558	12.2481	0	0	0	0	0	0	0	0	0	0	0	0	0	0	0	0	0	0	0	0	0	0	0
CHEMBL170630	CS(=O)(=O)OCCOS(C)(=O)=O	ETHANE DIMETHANE SULFONATE|Methanesulfonic Acid 2-Methanesulfonyloxy-Ethyl Ester	9.5119	2.3083	2.7954	2.3259	2.2399	2.0944	4	5.4468	4.4636	5.2574	4.5741	5.1788	155.251	141.742	135.095	126.75	123.941	119.092	10	17.2447	17.5977	15.5522	15.8974	15.0172	0	0	0	0	0	0	0	0	0	0	0	0	0	0	0	0	0	0	0	0	0	0	0
CHEMBL856	CCC1(c2ccccc2)C(=O)NCNC1=O	LISKANTIN|Lepsiral|MYSOLINE|NSC-41701|Neurosyn|PRIMIDONE|Primidone	4.6774	3.2515	2.7404	1.6178	1.4746	1.2532	6	7.539	6.3081	7.2163	6.1308	6.9616	342.98	348.731	341.157	343.031	335.267	336.547	57	87.5059	64.642	85.4899	66.1316	82.1901	0	0	0	0	0	0	0	0	0	0	0	0	0	0	0	0	0	0	0	0	0	0	0
CHEMBL2106301	CCC1(c2ccccc2)NCC(=O)NC1=O	IMINOPHENIMIDE	5.1189	2.9637	2.7682	1.6323	1.7273	1.1913	6	7.6432	6.2541	6.9255	6.1086	6.6156	314.46	330.539	306.803	311.63	298.272	301.482	57	87.5593	64.5614	80.7377	66.2062	77.149	0	0	0	0	0	0	0	0	0	0	0	0	0	0	0	0	0	0	0	0	0	0	0
CHEMBL289116	CCC1(c2ccncc2)CCC(=O)NC1=O	PYRIDOGLUTETHIMIDE|ROGLETIMIDE|Rogletimide	5.6638	4.087	3.3832	2.5229	2.1494	1.8832	7	8.3728	7.0921	7.9182	6.8793	7.6284	367.63	379.866	354.963	358.234	342.275	345.56	61	87.2926	66.6889	85.161	68.2777	82.9539	0	0	0	0	0	0	0	0	0	0	0	0	0	0	0	0	0	0	0	0	0	0	0
CHEMBL94127	CCC1(c2ccccc2)C(=O)NC(=O)N1C	DELTOIN|METETOIN|METHETOIN|N-3	6.9217	3.1194	3.088	1.7133	1.5257	1.1518	6	7.3305	6.1022	6.9088	5.9179	6.5816	325.491	339.172	328.657	324.49	315.785	313.811	54	86.6926	58.4375	81.8177	60.4373	77.1531	0	0	0	0	0	0	0	0	0	0	0	0	0	0	0	0	0	0	0	0	0	0	0
CHEMBL861	CCC1(c2ccccc2)NC(=O)N(C)C1=O	MEPHENYTOIN|MESANTOIN|METHOIN	6.9217	3.1273	2.962	1.4723	1.3028	1.0885	6	7.3305	6.1021	6.8655	5.9497	6.5756	317.052	332.549	316.634	315.618	310.235	306.372	54	86.6926	57.8402	81.8757	60.123	77.7026	0	0	0	0	0	0	0	0	0	0	0	0	0	0	0	0	0	0	0	0	0	0	0
CHEMBL571209	Cn1cc(C[C@@H](N)C(=O)O)c2ccccc21	D-1-Methyltryptophan|D-1MT|INDOXIMOD|NLG-8189	4.6942	0.8321	2.3064	0.5845	1.4997	0.7062	4	5.1782	4.095	4.5224	3.9947	4.282	163.265	169.719	151.515	154.478	149.268	149.948	30	56.7535	37.0034	50.2044	37.6937	46.9114	0	0	0	0	0	0	0	0	0	0	0	0	0	0	0	0	0	0	0	0	0	0	0
CHEMBL979	CCCC(C)(COC(N)=O)COC(N)=O	AMOSENE|BAMATE|EQUANIL|MEPRIAM|MEPROBAMATE|MEPROSPAN|MILTOWN|Meprobamate|NEURAMATE|TENAVOID|TRANMEP	10.5219	4.775	8.8148	4.409	7.6955	3.7461	9	11.787	9.1266	11.6152	9.1402	11.4308	291.776	322.735	291.229	310.388	287.952	299.187	66	115.016	68.4189	113.268	69.9044	112.835	0	0	0	0	0	0	0	0	0	0	0	0	0	0	0	0	0	0	0	0	0	0	0
CHEMBL3989584	Cc1cc(O)ccc1/C=N/NC1=NCCN1	IDRALFIDINE	5.7449	1.6299	1.8298	1.0851	0.9784	0.8721	5	5.318	4.8075	5.2004	4.7664	5.1092	176.277	182.106	179.053	181.864	177.613	180.087	34	52.9489	39.0039	50.438	40.8161	48.5511	0	0	0	0	0	0	0	0	0	0	0	0	0	0	0	0	0	0	0	0	0	0	0
CHEMBL1491306	Oc1cc(Cc2ccccc2)nc(S)n1	BASDENE|BENZYLTHIOURACIL	1.0241	0.0767	0.4667	0.2513	0.2983	0.2449	1	0.75	0.9172	0.8616	0.9635	0.9553	62.0865	49.3653	53.8355	51.0403	52.6077	52.0683	4	6	5.7727	6.0333	6.1982	6.2943	0	0	0	0	0	0	0	0	0	0	0	0	0	0	0	0	0	0	0	0	0	0	0
CHEMBL2110902	CC(=O)OC(C)C(=O)OCC[N+](C)(C)C		18.0611	8.6983	13.442	8.7187	12.3816	8.4026	10	11.0089	10.2552	10.822	10.3379	10.7357	255.011	266.043	250.679	257.843	250.185	256.697	54	104.674	65.7815	98.5032	69.6575	95.774	0	0	0	0	0	0	0	0	0	0	0	0	0	0	0	0	0	0	0	0	0	0	0
CHEMBL1516469	CCC(=O)O[C@H](CC(=O)O)C[N+](C)(C)C		16.1158	9.3132	13.1172	7.6463	11.5308	6.9842	10	11.1758	10.3932	11.1417	10.4495	11.2287	295.846	301.014	287.931	299.501	288.355	301.739	57	107.037	68.2499	106.22	71.7896	105.647	0	0	0	0	0	0	0	0	0	0	0	0	0	0	0	0	0	0	0	0	0	0	0
CHEMBL1570482	CCCCCCCC(=O)OCC(O)CO	MONOCTANOIN COMPONENT A	12.1705	9.4576	10.322	8.8951	9.5102	8.3323	11	12.9684	11.7147	12.4445	11.7818	12.3057	269.416	278.452	265.059	271.327	265.174	269.668	58	92.2671	71.1091	87.6646	74.7836	88.75	0	0	0	0	0	0	0	0	0	0	0	0	0	0	0	0	0	0	0	0	0	0	0
CHEMBL14012	CC(C)c1ccccc1OCC1=NCCN1	FENOXAZOLINE	10.0025	4.7818	5.7257	3.3923	3.8077	3.0009	7	7.561	6.6182	6.7472	6.3003	6.415	229.465	246.241	224.24	232.324	219.729	223.357	39	54.351	45.4346	51.767	46.8147	50.5316	0	0	0	0	0	0	0	0	0	0	0	0	0	0	0	0	0	0	0	0	0	0	0
CHEMBL2106852	C=CC(C)NC(=S)NNC(=S)NC	AY-61122|ICI-33,828|METALLIBURE|METHALLIBURE	7.2201	3.1742	3.6859	1.956	2.002	1.5443	7	10.7812	7.0582	10.6797	7.3369	10.4525	338.874	388.483	345.586	382.023	350.292	377.865	56	55.8729	57.386	56.7926	57.4034	56.54	0	0	0	0	0	0	0	0	0	0	0	0	0	0	0	0	0	0	0	0	0	0	0
CHEMBL1328919	Oc1ccc(Cl)cc1Cc1ccccc1	CLOROFENE|CLOROPHENE	1.0241	-0.0291	0.404	0.2219	0.2871	0.2563	1	0.75	0.8922	0.9054	0.9681	0.9774	63.6864	50.752	54.8546	52.7631	53.7182	53.4285	4	6	5.4721	6.2678	6.0045	6.2168	0.665	-0.1085	0.025	-0.0771	-0.078	-0.0908	8.7129	1.8449	3.7011	2.557	2.7069	2.5102	35.3793	30.9413	32.4793	31.0978	31.0931	30.717	0.366	1.5123	1.1309	1.2963	1.2506
CHEMBL457157	CCOC(=O)NP(=O)(N1CC1)N1CC1	AB-100|UREDEPA	10.4044	7.0017	6.385	4.6984	4.0411	3.0557	7	8.0456	7.6746	8.0775	7.7025	7.953	137.532	149.895	140.817	144.814	137.198	140.923	37	69.0793	37.5566	69.5738	36.9925	68.3568	0	0	0	0	0	0	0	0	0	0	0	0	0	0	0	0	0	0	0	0	0	0	0
CHEMBL36994	COc1ccc(C(=O)N2CCCC2=O)cc1	ANIRACETAM|Ampamet|Draganon|Memodrin|RO 13-5057|Sarpul	6.8243	2.8689	3.9497	1.9755	2.2369	1.6768	6	7.1634	5.7891	6.5475	5.5473	6.202	221.257	229.72	220.251	222.451	215.726	217.933	45	76.9747	48.8449	71.1622	50.5776	67.3637	0	0	0	0	0	0	0	0	0	0	0	0	0	0	0	0	0	0	0	0	0	0	0
CHEMBL2110806	CC(C)(CO)C(O)C(=O)NCCC(=O)O		9.6311	4.1536	7.5447	3.1909	6.2563	2.9609	9	11.9049	9.9814	11.4367	10.1262	11.3052	307.94	336.995	304.047	317.829	303.487	316.143	71	119.883	88.3295	113.847	93.7788	113.181	0	0	0	0	0	0	0	0	0	0	0	0	0	0	0	0	0	0	0	0	0	0	0
CHEMBL2104204	CCOC(=O)N(Cc1ccccc1)C1CC1	A-19757|ENCYPRATE|MO-1255	8.2388	5.3734	4.783	3.8649	3.1494	2.7175	7	7.9211	6.8342	7.7926	6.6168	7.5638	231.329	236.555	230.502	235.962	227.386	234.141	42	70.2082	45.7624	70.305	47.9238	69.383	0	0	0	0	0	0	0	0	0	0	0	0	0	0	0	0	0	0	0	0	0	0	0
CHEMBL1765293	C=C(C)CNc1ccc(C(C)C(=O)O)cc1	ALMINOPROFEN	7.5047	1.4661	4.861	0.7689	4.2536	0.7499	7	8.1231	7.0372	7.5283	6.8357	7.0951	232.555	250.429	224.688	233.523	221.779	226.456	51	73.7779	55.4769	67.8778	54.2844	62.8462	0	0	0	0	0	0	0	0	0	0	0	0	0	0	0	0	0	0	0	0	0	0	0
CHEMBL1374751	CC(C)NCC(O)c1ccc(N)c(C#N)c1	AB-A 663|AC 263,780|CIMATEROL	7.3643	3.9685	5.2844	4.3676	4.5769	3.9039	6	7.0191	6.0307	6.4822	5.8194	6.0756	191.734	202.578	191.14	197.596	188.649	192.361	40	58.2546	43.6721	50.8587	43.4813	48.0603	0	0	0	0	0	0	0	0	0	0	0	0	0	0	0	0	0	0	0	0	0	0	0
CHEMBL1029	CCCCN1C[C@H](O)[C@@H](O)[C@H](O)[C@H]1CO	MIGLUSTAT|OGT 918|ZAVESCA	11.0122	7.8013	9.4233	8.2114	8.5619	8.0713	10	12.1905	11.3229	11.4855	11.4337	11.3887	357.98	370.079	365.262	367.715	370.54	370.678	57	92.2437	78.9807	83.0018	82.1942	82.8248	0	0	0	0	0	0	0	0	0	0	0	0	0	0	0	0	0	0	0	0	0	0	0
CHEMBL114551	CC(=N)NCCSCC[C@H](N)C(=O)O	GW-274150|GW274150	8.6188	3.4713	4.8331	3.3788	4.0928	3.0592	8	11.8406	9.1845	11.0868	9.3326	10.6586	335.585	352.745	323.961	331.433	311.686	317.474	58	86.9244	64.7657	82.3868	67.6677	82.8211	0	0	0	0	0	0	0	0	0	0	0	0	0	0	0	0	0	0	0	0	0	0	0
CHEMBL3040926	CC(=N)NCCSC[C@](C)(N)C(=O)O	CINDUNISTAT|PF-00572986|PHA-84250|SC-084250	9.6473	2.2812	5.3229	2.2845	4.5403	2.1218	8	11.8753	9.1413	10.9108	9.294	10.5993	366.688	398.606	352.569	362.196	345.507	347.611	62	91.4644	66.8216	84.7919	69.6476	84.7228	0	0	0	0	0	0	0	0	0	0	0	0	0	0	0	0	0	0	0	0	0	0	0
CHEMBL161204	CCCC1(c2cccc(O)c2)CCN(C)C1	PROFADOL	11.9587	5.5309	10.0473	5.3581	8.1035	4.7698	8	7.7493	7.9723	7.6482	7.5873	7.2139	350.861	349.494	351.227	353.752	345.903	339.979	38	44.9778	41.1505	45.522	42.7791	44.7206	0	0	0	0	0	0	0	0	0	0	0	0	0	0	0	0	0	0	0	0	0	0	0
CHEMBL7549	CCCN1CCC[C@@H](c2cccc(O)c2)C1	PRECLAMOL|Preclamol	10.6303	7.1504	9.1461	6.2786	8.1421	5.5584	8	7.9161	7.8362	7.5928	7.5464	7.2574	300.002	296.697	295.781	291.379	289.179	282.943	34	41.3333	38.1541	41.4646	39.0521	41.0712	0	0	0	0	0	0	0	0	0	0	0	0	0	0	0	0	0	0	0	0	0	0	0
CHEMBL3989838	CCN[C@H](Cc1ccccc1)[C@H]1CCCO1	ZYLOFURAMINE	9.5511	7.0795	7.097	6.5647	6.279	5.9297	8	8.4984	8.1215	8.3171	8.003	7.98	291.214	291.376	286.087	289.91	285.296	283.845	39	53.4797	48.0773	52.1284	49.3802	50.2265	0	0	0	0	0	0	0	0	0	0	0	0	0	0	0	0	0	0	0	0	0	0	0
CHEMBL240773	CCCN1CCC[C@@H]2Cc3[nH]ncc3C[C@H]21	QUINPIROLE|Quinpirole	11.5827	7.9732	9.3891	7.1829	8.3163	6.4554	10	9.7772	9.7939	9.6184	9.5776	9.3326	438.85	430.811	430.749	425.722	424.334	416.405	47	55.6889	53.1507	56.8469	54.8878	56.9795	0	0	0	0	0	0	0	0	0	0	0	0	0	0	0	0	0	0	0	0	0	0	0
CHEMBL2104063	CCCCCc1ccc(CC(C)NC)cc1	AMFEPENTOREX|CB 2201	13.6498	7.9162	10.4501	8.4421	8.3682	6.9965	9	8.7772	8.7704	8.5082	8.1158	7.7154	250.418	249.881	246.849	245.234	239.702	234.456	32	38.2133	35.2349	37.0788	35.1896	35.4712	0	0	0	0	0	0	0	0	0	0	0	0	0	0	0	0	0	0	0	0	0	0	0
CHEMBL1449676	Cc1ncc([N+](=O)[O-])n1CC(O)CCl	NSC-95075|ORNIDAZOLE|RO 7-0207|RO-7-0207|TIBERAL	6.0156	1.2447	2.9989	1.69	2.3216	1.6103	4	5.8795	4.8864	5.081	4.7135	4.5669	158.435	163.695	153.988	151.604	145.727	139.474	18	28.2331	23.998	24.7554	24.0671	23.7198	0.554	-0.697	0.0997	-0.572	-0.0532	-0.4498	8.7129	2.2138	5.3896	2.5117	3.816	2.2129	23.1854	22.4743	23.0595	21.8305	21.4959	19.8484	0.366	0.9074	0.8182	1.3847	0.9962
CHEMBL2104757	COc1ccc(C(=O)N2CCCC2=O)cn1	NICORACETAM	6.8243	2.8689	3.7093	1.7702	1.9661	1.4303	6	7.1634	5.7891	6.5714	5.5654	6.2292	219.648	227.936	218.34	220.482	213.627	215.777	45	76.9747	48.8449	71.6489	50.9873	68.05	0	0	0	0	0	0	0	0	0	0	0	0	0	0	0	0	0	0	0	0	0	0	0
CHEMBL29798	COc1ccc2[nH]c(=O)nc(C)c2c1OC	BEMARINONE	9.0612	0.8019	4.3876	0.4645	1.8499	0.803	5	5.9549	4.3211	5.077	4.098	4.7922	169.537	193.995	172.029	187.791	173.091	184.502	35	61.6061	37.1143	55.1874	38.4678	50.9672	0	0	0	0	0	0	0	0	0	0	0	0	0	0	0	0	0	0	0	0	0	0	0
CHEMBL350221	N[C@@H](Cc1c[nH]c2ccc(O)cc12)C(=O)O	5-HYDROXY-L-TRYPTOPHAN|5-HYDROXYTRYPTOPHAN L-FORM|LEVOTONINE|OXITRIPTAN	1.4973	0.8479	0.8658	0.5544	0.6666	0.4835	3	4.4007	3.3562	3.8842	3.3103	3.6436	136.101	141.369	124.357	127.103	121.425	122.26	29	53.3312	35.2787	47.4883	35.7077	44.5038	0	0	0	0	0	0	0	0	0	0	0	0	0	0	0	0	0	0	0	0	0	0	0
CHEMBL1616073	COc1c2c(cc3c1OCO3)CC[N+](C)=C2		10.0564	4.0138	5.3877	2.954	3.1305	2.5828	6	5.8443	5.4101	4.9604	5.0348	4.778	200.137	196.444	204.875	194.136	202.456	194.659	23	43.9458	26.6071	36.8933	29.7602	34.7516	0	0	0	0	0	0	0	0	0	0	0	0	0	0	0	0	0	0	0	0	0	0	0
CHEMBL2105108	Fc1cccc2c1CN(NC1=NCCN1)C2	ISAGLIDOLE	6.4109	1.631	2.6883	1.0687	1.5893	1.1354	5	5.3457	4.8823	5.2847	4.8378	5.1914	210.577	207.743	206.703	207.676	201.545	204.21	32	51.2378	37.7213	49.7308	40.16	47.8654	0.1272	-0.0475	-0.0034	-0.058	-0.0525	-0.0676	2.502	0.9886	1.4202	1.1828	1.2282	1.197	17.8242	18.2537	19.3497	19.7516	20.1449	20.4526	56.0419	18.7153	27.7439	20.8095	21.7166
CHEMBL2105251	CC(C)(C)C(=O)OCC(=O)c1ccccc1	PIBECARB	9.0672	2.3897	6.3342	1.636	5.1101	1.3763	7	8.4137	7.2053	7.6812	7.2232	7.3699	243.368	267.466	233.893	240.542	234.312	231.326	55	86.7945	60.7491	77.2468	62.6361	73.3816	0	0	0	0	0	0	0	0	0	0	0	0	0	0	0	0	0	0	0	0	0	0	0
CHEMBL2104042	O=C(O)[C@@H]1CCCC[C@@]1(O)c1ccccc1	CICLOXILIC ACID	4.6341	4.0655	3.6171	3.0872	2.7043	2.3672	7	8.6642	7.4006	8.2166	7.1521	7.7677	351.525	366.841	342.323	348.777	330.577	332.333	57	86.3562	64.3595	82.359	65.2401	79.2688	0	0	0	0	0	0	0	0	0	0	0	0	0	0	0	0	0	0	0	0	0	0	0
CHEMBL282614	c1cc2c(c(N3CCNCC3)c1)OCCO2	DU-28853|ELTOPRAZINE	9.354	5.2512	6.1786	4.6229	4.2816	3.5981	6	6.4701	5.8127	5.5312	5.1749	4.909	192.347	197.778	192.405	186.877	182.573	176.852	24	41.4264	32.3848	34.335	32.1651	31.6521	0	0	0	0	0	0	0	0	0	0	0	0	0	0	0	0	0	0	0	0	0	0	0
CHEMBL3184273	CC(=O)N(CC(=O)N(C)C)c1ccccc1	PHENYLACETYLGLYCINE DIMETHYLAMIDE	10.4075	1.8076	5.8203	2.4428	4.1041	2.5593	6	6.7192	6.0173	6.6088	5.9186	6.3305	208.966	217.833	203.064	212.125	206.14	206.91	39	72.0726	44.0041	65.6773	44.9893	60.7704	0	0	0	0	0	0	0	0	0	0	0	0	0	0	0	0	0	0	0	0	0	0	0
CHEMBL448416	CN=C(N)NC(=O)Nc1c(C)cccc1C	LIDAMIDINE	8.4158	-0.5841	2.2018	0.7429	1.1999	0.8554	5	5.7476	4.478	5.7415	4.4025	5.6208	162.345	184.439	165.565	180.327	164.635	176.643	35	65.5663	36.0738	61.1636	35.7384	57.9994	0	0	0	0	0	0	0	0	0	0	0	0	0	0	0	0	0	0	0	0	0	0	0
CHEMBL454450	CCC(C(=O)O)c1ccc(CC(C)C)cc1	BUTIBUFEN	10.2547	6.2948	8.0492	4.1839	5.4957	2.9589	8	8.915	7.9548	8.1163	7.2335	7.2792	261.837	270.497	257.776	259.636	245.985	245.965	45	66.6712	50.3182	63.0199	49.6491	58.3404	0	0	0	0	0	0	0	0	0	0	0	0	0	0	0	0	0	0	0	0	0	0	0
CHEMBL37676	Cc1c(C)c2c(c(C)c1O)CCC(C)(C)O2	APC-100|NSC-226236	14.3021	2.2416	6.6446	3.4449	4.9046	3.1709	8	6.9995	7.0074	6.8917	6.5974	6.4475	274.958	294.186	274.027	283.113	263.93	269.199	29	39.9932	35.2347	37.4443	34.9272	35.1505	0	0	0	0	0	0	0	0	0	0	0	0	0	0	0	0	0	0	0	0	0	0	0
CHEMBL1194	CCCNC(C)C(=O)Nc1ccccc1C	ASTRA-1512|ASTRA-1515|Citanest|NSC-40027|PRILOCAINE|PROPITOCAINE	10.3599	5.3588	6.5969	4.8966	5.3774	4.2538	7	7.5471	6.8481	7.0716	6.765	6.7377	210.446	224.781	209.298	213.639	211.199	209.71	36	54.8863	41.8347	49.9986	43.8827	47.9824	0	0	0	0	0	0	0	0	0	0	0	0	0	0	0	0	0	0	0	0	0	0	0
CHEMBL297362	Cc1cccc(C)c1NC1=NCCCS1	XYLAZINE|Xylazine	9.1861	2.0589	3.5901	1.8106	2.0318	1.3828	6	7.1896	5.7508	7.0026	5.5293	6.6826	281.248	291.913	283.596	287.543	282.173	280.593	30	36.6737	32.1468	36.4574	33.47	36.0941	0	0	0	0	0	0	0	0	0	0	0	0	0	0	0	0	0	0	0	0	0	0	0
CHEMBL1240978	Cc1ccsc1/C=C/C1=NCCCN1C	MORANTEL	10.0976	3.5592	5.8975	2.9048	4.6125	2.5518	8	7.603	7.9444	8.0852	8.1014	8.1407	369.086	367.915	379.164	376.806	389.86	385.556	48	62.9444	53.4191	63.6415	55.6127	64.1225	0	0	0	0	0	0	0	0	0	0	0	0	0	0	0	0	0	0	0	0	0	0	0
CHEMBL146	Cc1cc(C(C)(C)C)c(O)c(C(C)(C)C)c1	BHT|BUTYLATED HYDROXYTOLUENE|Butylhydroxytoluene|E-321|E321|FEMA NO. 2184|INS NO.321|INS-321|NSC-6347	17.3153	4.2831	11.9127	3.3177	7.4566	3.2418	9	8.625	8.0173	7.4935	7.2526	6.9064	314.156	373	309.068	334.612	296.069	306.37	39	40.5	38.2143	40.4774	38.1995	39.3022	0	0	0	0	0	0	0	0	0	0	0	0	0	0	0	0	0	0	0	0	0	0	0
CHEMBL167911	COP(=O)(OC)OC=C(Cl)Cl	ATGARD|DDVP|DICHLORVOS|Dichlorvos|EQUIGARD|EQUIGEL|SD 1750|TASK TABS	7.1012	-0.1786	3.4928	-0.1474	2.194	-0.1838	4	7.4096	6.4545	6.6061	6.6451	6.3077	123.004	151.378	127.535	134.388	123.616	126.772	27	34.4288	25.4623	33.6265	26.481	33.789	0.4716	0.1476	-0.0379	0.1194	-0.0734	0.1027	17.4259	3.6897	10.7792	4.2226	10.2128	4.5377	70.3713	60.3444	62.1087	57.6264	59.3776	54.2497	0.7319	3.0247	1.6363	3.6733	1.5786
CHEMBL889	O=P(O)(NCCCl)NCCCl	IPM|Isophosphamide mustard|N,N'-Bis-(2-Chloroethyl)Phosphoric Acid|NSC-297900|PALIFOSFAMIDE|ZIO-201	6.236	2.3624	3.3225	2.0707	2.1835	1.7516	4	7.5938	6.0337	6.5686	5.9397	5.6798	113.517	118.459	107.005	101.557	92.8274	87.2017	16	18.0281	14.4433	19.7423	14.6557	19.2888	1.108	-1.394	-0.143	-1.0855	-0.2653	-0.7146	17.4259	4.4277	10.9268	4.364	9.1265	4.259	39.0605	36.0059	36.8342	32.9426	32.5875	27.0711	0.7319	1.8148	1.2734	2.2291	1.0841
CHEMBL2106955	O=C1CC[C@@H](C(=O)Oc2ccc(O)cc2)N1	PIDOBENZONE	2.5314	1.8803	1.4068	1.2003	1.1	1.0311	5	6.5876	5.2165	6.1677	5.2477	5.892	200.532	212.098	190.203	198.009	185.8	191.093	49	80.7591	55.9461	75.0423	57.88	70.8262	0	0	0	0	0	0	0	0	0	0	0	0	0	0	0	0	0	0	0	0	0	0	0
CHEMBL4297539	CC(=O)N[C@H](C=O)[C@@H](O)[C@H](O)[C@H](O)CO	MANNAC|N-ACETYLMANNOSAMINE	5.8733	2.8775	3.5912	2.8552	3.3955	2.8057	8	11.4456	9.4501	10.5897	9.64	10.4323	282.751	301.23	276.416	288.644	277.095	286.544	66	119.656	90.7922	108.865	94.2494	106.868	0	0	0	0	0	0	0	0	0	0	0	0	0	0	0	0	0	0	0	0	0	0	0
CHEMBL447878	CC(=O)N[C@H]1[C@H](O)O[C@H](CO)[C@@H](O)[C@@H]1O	N-ACETYLGLUCOSAMINE |N-Acetyl Glucosamine	6.0047	2.9885	3.696	3.0184	3.5058	3.0086	8	11.4456	9.345	10.6602	9.6248	10.4121	303.355	330.397	302.853	318.879	304.418	315.233	66	119.656	90.3652	109.332	94.9341	106.182	0	0	0	0	0	0	0	0	0	0	0	0	0	0	0	0	0	0	0	0	0	0	0
CHEMBL1606295	COc1c2c(cc3c1OCO3)CCN(C)C2		11.598	1.5671	7.625	1.8083	4.6602	2.0024	6	5.8304	5.3607	4.9494	4.8512	4.6138	193.301	189.303	193.437	186.774	187.659	182.432	18	39.3819	22.3191	31.4278	25.1363	28.5531	0	0	0	0	0	0	0	0	0	0	0	0	0	0	0	0	0	0	0	0	0	0	0
CHEMBL1079604	Cc1cc(C)cc(OCC2CNC(=O)O2)c1	AHR-438|METAXALONE|NSC-170959|SKELAXIN	8.625	1.6652	3.6984	1.8337	2.3414	1.6956	6	6.6568	5.6042	6.4068	5.3996	6.2095	179.043	186.678	173.725	176.083	165.966	169.529	35	67.9858	41.9999	63.5565	43.218	61.162	0	0	0	0	0	0	0	0	0	0	0	0	0	0	0	0	0	0	0	0	0	0	0
CHEMBL284237	C[C@]12N[C@H](Cc3ccccc31)c1ccccc12	DIZOCILPINE|MK-801	4.0029	1.2256	1.3471	0.9322	1.0537	0.9315	4	4.1732	3.5669	3.6986	3.5272	3.6096	290.738	304.184	264.97	269.788	255.356	258.327	30	35.7933	31.7326	32.758	31.4249	32.0107	0	0	0	0	0	0	0	0	0	0	0	0	0	0	0	0	0	0	0	0	0	0	0
CHEMBL2104674	CCCCNCC1COc2ccccc2O1	BUTAMOXANE	9.6229	6.6078	8.1798	6.4684	7.1326	6.0659	7	7.5539	7.1235	7.0046	6.7637	6.6116	197.958	204.242	196.262	193.206	188.061	184.698	30	43.4531	36.7933	38.4533	36.2205	36.5413	0	0	0	0	0	0	0	0	0	0	0	0	0	0	0	0	0	0	0	0	0	0	0
CHEMBL1405973	CCCCCCOc1ccccc1C(N)=O	EXALAMIDE	8.1002	6.8336	7.2298	6.4539	6.4549	5.8414	7	8.144	6.8961	7.4948	6.6421	6.9163	183.44	196.392	183.504	188.521	179.373	181.342	37	56.0151	37.8045	49.1772	37.7617	44.6391	0	0	0	0	0	0	0	0	0	0	0	0	0	0	0	0	0	0	0	0	0	0	0
CHEMBL2218865	Cc1cccc(OC2CCNCC2O)c1C	IFOXETINE	9.9374	3.3806	5.5147	4.299	4.7126	3.9841	7	7.1926	7.0018	6.981	6.8271	6.6569	237.803	242.719	237.128	235.926	232.72	228.605	32	51.6722	43.7128	46.4032	44.0256	43.9476	0	0	0	0	0	0	0	0	0	0	0	0	0	0	0	0	0	0	0	0	0	0	0
CHEMBL292707	CC(C)Cc1ccc(C(C)C(=O)NO)cc1	IBUPROXAM	9.2305	4.7712	6.6111	3.406	4.9072	2.6619	7	7.5197	7.1291	7.0191	6.7622	6.43	240.251	249.295	234.302	235.958	229.302	225.761	41	55.6463	49.4689	54.5083	50.112	51.6356	0	0	0	0	0	0	0	0	0	0	0	0	0	0	0	0	0	0	0	0	0	0	0
CHEMBL1321	CNNCc1ccc(C(=O)NC(C)C)cc1	Matulane|PROCARBAZINE|Procarbazine|RO-4-6467|RO-4-6467 FREE BASE	10.0981	3.6011	6.5661	3.7932	4.5928	2.9325	6	6.6717	5.8282	6.3666	5.3814	5.7582	173.819	185.523	175.212	187.678	169.368	181.783	32	52.4663	35.637	46.8794	36.0718	42.8664	0	0	0	0	0	0	0	0	0	0	0	0	0	0	0	0	0	0	0	0	0	0	0
CHEMBL1201776	CC[C@@H](c1cccc(O)c1)[C@@H](C)CN(C)C	BN 200 (BASE)|CG5503|CG5503 (BASE)|CG5503 IR|TAPENTADOL	14.7388	5.2688	12.5564	4.6584	10.8985	4.1614	8	7.4992	7.9121	7.2431	7.5306	6.897	291.599	292.346	293.408	286.756	283.248	275.133	30	37.6222	32.2982	38.0596	33.4615	37.687	0	0	0	0	0	0	0	0	0	0	0	0	0	0	0	0	0	0	0	0	0	0	0
CHEMBL1902645	CNC(=O)NC(O)C(Cl)(Cl)Cl	MECLORALUREA	4.1438	0.9577	1.4973	0.4503	0.3116	0.3265	4	10.2402	5.491	8.3667	6.0725	7.6543	242.137	313.402	235.755	269.914	237.411	253.342	42	61.6046	41.6237	58.2487	42.3985	57.973	0.2693	0.4434	0.1338	0.208	0.1031	0.1265	26.1388	5.5346	21.3436	6.9143	18.8656	7.1725	148.036	140.171	146.681	132.941	140.173	124.366	1.0979	4.537	1.8928	5.5347	2.2061
CHEMBL2104097	O=C1NC(=O)C2(c3ccc(Cl)cc3)CC12	CIPROXIMIDE|CL 53415|CYPROXIMIDE	1.6273	1.0842	0.9253	0.8098	0.758	0.7329	5	6.3728	5.2429	6.179	5.3265	6.0168	300.359	307.633	289.211	295.106	287.181	291.772	61	87.2926	66.1271	83.9733	67.7332	80.2151	0.665	-0.1085	0.0236	-0.0995	-0.076	-0.0977	8.7129	1.8449	3.7145	2.5797	2.7306	2.4965	33.6099	29.0661	31.1453	29.9102	30.008	29.7655	0.366	1.5123	1.1391	1.2769	1.2326
CHEMBL1984344	Nc1ncnc(Nc2ccc(Cl)cc2)n1	CHLORAZANIL	0	0	0	0	0	0	0	0	0	0	0	0	0	0	0	0	0	0	0	0	0	0	0	0	0.665	-0.1085	0.0236	-0.1001	-0.0847	-0.1112	8.7129	1.8449	3.7145	2.5852	2.7458	2.532	32.9277	28.3454	30.1519	28.8264	28.9054	28.6612	0.366	1.5123	1.1391	1.2802	1.2428
CHEMBL462222	CC(C)(C)CNC(=O)N(CCCl)N=O	NCNU|NEPTAMUSTINE|PENTAMUSTINE|SALISBURYSTIN	12.2923	3.8074	9.7976	3.1615	8.2855	2.6491	8	10.5594	8.8096	9.6756	8.7824	8.8767	266.84	294.596	263.134	274.662	256.883	259.894	47	65.427	48.6117	66.5811	51.4912	68.3213	0.554	-0.697	-0.0483	-0.515	-0.0407	-0.3082	8.7129	2.2138	5.3896	2.0613	3.7924	2.0571	22.2283	21.2952	21.6788	20.0704	18.9484	16.9481	0.366	0.9074	0.6064	1.1676	0.8718
CHEMBL2110978	O=S(=O)(O)CI	METHIODAL	1.0619	-0.7566	0.3163	-0.0596	0.2174	0.0357	1	8.8144	1.0945	3.6924	1.0902	2.9978	124.456	109.01	79.8393	73.914	73.0143	69.2391	4	0.4706	8.5013	0.5562	8.9465	0.5689	1.3161	-0.8866	0.5297	-0.2716	-0.0026	-0.1876	111.639	7.9244	64.1537	9.2682	30.4949	9.3249	81.09	75.3448	64.6311	51.1237	50.9689	47.2975	0.0081	0.1351	0.0174	0.3098	0.0226
CHEMBL1207907	CC(C)(CS(=O)(=O)O)N(Cl)Cl	AURICLOSENE|NVC-422	6.5092	1.5346	4.0987	0.4443	2.9188	0.3623	4	4.4801	5.4965	6.6492	5.8773	6.869	253.439	267.468	249.741	252.799	241.318	236.74	22	22.3244	23.2857	24.0253	23.0888	24.292	0.5697	0.0094	0.3074	-0.6584	0.1552	-0.6563	17.4259	4.5897	13.0229	4.9988	10.4722	4.8487	83.8836	82.1663	86.2806	82.2903	81.1131	74.8407	0.7319	4.1405	1.6402	2.9126	1.8033
CHEMBL3707209	CCCC(C)(CCO[N+](=O)[O-])O[N+](=O)[O-]	METHYLPROPYLPROPANEDIOL DINITRATE	9.5817	5.6207	7.3927	5.0596	5.9758	4.4967	7	7.4156	7.1131	7.5019	7.055	7.4245	213.508	225.672	208.091	214.289	197.312	202.504	34	43.8219	40.4499	50.056	44.4081	54.1481	0	0	0	0	0	0	0	0	0	0	0	0	0	0	0	0	0	0	0	0	0	0	0
CHEMBL366460	O=c1c(-c2ccccc2)coc2ccccc12	ISOFLAVONE|NSC-135405	0.7075	0.0134	0.4421	0.0706	0.367	0.1313	3	3.7208	3.2383	3.5255	3.3075	3.5176	226.557	225.911	220.757	220.556	219.446	221.15	41	56.8973	46.398	51.677	46.4009	49.9038	0	0	0	0	0	0	0	0	0	0	0	0	0	0	0	0	0	0	0	0	0	0	0
CHEMBL711	O=C1c2ccccc2C(=O)C1c1ccccc1	DINDEVAN|HEDULIN|NSC-41693|PHENINDIONE|PHENYLINDANEDIONE|Phenindione	0.562	0.1838	0.2481	0.2403	0.257	0.267	3	3.9565	3.1651	3.6087	3.1986	3.4901	239.875	226.977	218.774	220.866	216.04	219.052	41	63.4726	44.9548	54.0794	44.2573	49.9536	0	0	0	0	0	0	0	0	0	0	0	0	0	0	0	0	0	0	0	0	0	0	0
CHEMBL275638	O=c1cc(-c2ccccc2)oc2ccccc12	FLAVONE|NSC-19028	0.2601	0.1662	0.1797	0.1782	0.1908	0.1988	3	3.7486	3.1944	3.5716	3.2511	3.5287	211.271	216.659	207.295	210.335	205.596	209.308	41	57.4795	45.19	52.8686	45.0228	50.4451	0	0	0	0	0	0	0	0	0	0	0	0	0	0	0	0	0	0	0	0	0	0	0
CHEMBL388558	CCOC(=O)c1ccccc1C(=O)OCC	DIETHYL PHTHALATE	8.0072	5.8033	4.6066	3.6712	2.3667	1.8347	6	7.8293	5.8214	7.0303	5.4047	6.1815	165.089	181.718	171.221	182.076	171.638	180.067	42	83.6164	44.4192	74.4183	47.1778	65.6791	0	0	0	0	0	0	0	0	0	0	0	0	0	0	0	0	0	0	0	0	0	0	0
CHEMBL2106711	COc1ccc(/C(C)=C\C(=O)O)c(OC)c1	DIMECROTIC ACID	8.9969	0.347	4.4996	0.546	2.0272	0.8846	6	7.0798	5.7068	6.3878	5.5315	6.1558	209.429	229.715	212.598	223.389	212.784	222.401	44	71.6644	49.7314	68.3221	52.3703	65.5039	0	0	0	0	0	0	0	0	0	0	0	0	0	0	0	0	0	0	0	0	0	0	0
CHEMBL2107704	c1ccc(Cc2nnc3ccncc3n2)cc1	EU-3325|TRIAFUNGIN	1.0241	0.0235	0.3933	0.2142	0.2821	0.2462	1	0.75	0.9404	0.878	0.9089	0.8983	57.8351	45.6876	50.3922	47.3787	47.925	47.1612	4	6	6.28	6.4062	6.3914	6.4133	0	0	0	0	0	0	0	0	0	0	0	0	0	0	0	0	0	0	0	0	0	0	0
CHEMBL1697759	O=C(NCN1CCOCC1)c1cnccn1	B-2311|MORINAMIDE|MORPHAZINAMIDE	7.308	3.5808	5.7887	4.1796	5.0387	4.1508	6	7.0593	6.1877	6.7701	6.1885	6.4773	201.264	202.395	200.594	199.441	198.537	194.815	36	66.7438	42.1984	59.4354	44.8941	55.3411	0	0	0	0	0	0	0	0	0	0	0	0	0	0	0	0	0	0	0	0	0	0	0
CHEMBL20	CC(=O)Nc1nnc(S(N)(=O)=O)s1	ACETAZOLAMIDE|Acetazolamide|DIAMOX|DIAMOX SR|EYTAZOX|L 579486|NSC-145177	2.4446	0.2164	0.7754	0.1276	0.6429	0.0524	2	2.6864	1.9468	2.5808	1.8961	2.393	58.5133	71.793	59.3017	71.5318	59.8861	68.9926	17	30.1463	19.0504	27.8069	18.1538	24.9532	0	0	0	0	0	0	0	0	0	0	0	0	0	0	0	0	0	0	0	0	0	0	0
CHEMBL2105323	C=CC[N+]([O-])(CC=C)c1nc(N)nc(N)n1	OXONAZINE	4.6694	2.3421	3.0672	2.0719	2.7493	1.7862	6	5.8746	6.1568	5.8298	5.8885	5.5663	211.863	206.212	211.09	207.311	205.834	200.916	34	37.7	39.679	40.3735	39.9411	40.2586	0	0	0	0	0	0	0	0	0	0	0	0	0	0	0	0	0	0	0	0	0	0	0
CHEMBL70209	Cc1ncc(-c2csc(N=C(N)N)n2)[nH]1	ZALTIDINE	2.6094	-0.2943	0.8554	-0.0127	0.7048	0.1032	2	2.763	1.8321	2.6293	1.7093	2.4393	66.2493	89.5229	69.6193	86.4825	69.6365	82.3015	17	29.8778	18.2245	26.3546	17.1469	23.3704	0	0	0	0	0	0	0	0	0	0	0	0	0	0	0	0	0	0	0	0	0	0	0
CHEMBL1907110	CCN(CC)CCOC(=O)c1cccnc1	NICAMETATE|NICAMETATE CITRATE	11.1151	7.3623	7.6094	7.3049	6.9594	6.7538	7	7.8724	6.8003	7.5299	6.7212	7.198	192.998	201.304	194.704	197.563	192.126	193.394	34	61.6416	38.2531	55.297	39.6269	51.1923	0	0	0	0	0	0	0	0	0	0	0	0	0	0	0	0	0	0	0	0	0	0	0
CHEMBL3990892	CN(C)[C@@H](c1cccnc1)C1COCOC1	DOXPICOMINE	11.4833	2.0026	9.7867	2.321	8.096	2.3302	7	7.2328	7.2502	7.2234	7.0268	6.9242	272.988	261.679	271.549	265.133	268.347	258.469	32	56.7928	38.7696	56.4181	40.732	53.6607	0	0	0	0	0	0	0	0	0	0	0	0	0	0	0	0	0	0	0	0	0	0	0
CHEMBL1096927	CC(C)=CCC[C@](C)(O)[C@@H]1CC=C(C)CC1	Alpha-Bisabolol|LEVOMENOL	15.7033	4.5013	10.5105	6.5058	9.9718	6.6363	15	15.5826	15.3186	15.542	15.3867	15.5519	589.419	626.037	593.845	611.495	595.932	608.645	99	108.185	100.346	104.345	101.551	104.238	0	0	0	0	0	0	0	0	0	0	0	0	0	0	0	0	0	0	0	0	0	0	0
CHEMBL166937	CN(CC(N)=O)C(=O)N(CCCl)N=O	2-[{[(2-Chloroethyl)(Nitroso)Amino]Carbonyl}(Methyl)Amino]Acetamide|NSC-364432|SarCNU	8.0589	1.999	3.6316	1.2569	2.0047	1.0427	6	9.1204	6.9815	8.3751	7.0192	7.661	227.173	237.104	223.156	222.909	216.847	214.815	45	80.5356	50.5777	79.3795	55.1719	78.9754	0.554	-0.697	-0.0483	-0.5146	-0.0393	-0.3053	8.7129	2.2138	5.3896	2.0576	3.7838	2.038	22.4686	21.5908	22.0246	20.4385	19.3131	17.338	0.366	0.9074	0.6064	1.1643	0.8669
CHEMBL1515611	CC(C)C(Br)C(=O)NC(N)=O	BROMISOVAL|BROMISOVALUM|BROMOVALUREE|BROMURAL|BROMVALERYLUREA	5.9634	2.5193	4.6969	1.3232	3.4871	0.8278	6	11.9534	9.0451	11.1195	9.5016	10.4026	283.266	321.42	281.794	301.266	280.116	295.359	52	79.3428	51.6184	78.8942	53.8512	79.8254	0.79	-0.4032	0.0852	-0.6638	-0.0144	-0.5861	44.2581	4.4351	18.0051	6.3239	11.6165	6.4675	48.6838	43.6819	42.1527	39.4025	38.6308	37.5795	0.0307	0.3502	0.306	0.4693	0.3642
CHEMBL39664	O=C(O)[C@@H]1C[C@H](CP(=O)(O)O)CCN1	CGS 19755|GNF-Pf-157|SELFOTEL|Selfotel	6.0858	4.1992	4.4999	3.8441	3.6225	3.3479	7	8.7199	7.7947	8.7937	8.0832	8.8328	244.319	246.904	230.776	231.715	218.902	219.22	50	72.6937	59.4335	70.7622	62.928	70.653	0	0	0	0	0	0	0	0	0	0	0	0	0	0	0	0	0	0	0	0	0	0	0
CHEMBL2104790	COc1ccccc1OCC1CNC(=O)O1	LENETRAN|MEPHENOXALONE	6.9529	1.9466	3.7875	1.3152	1.9608	1.1626	5	6.4058	4.8667	5.7198	4.6263	5.4361	148.816	160.762	144.77	147.572	136.944	140.267	34	67.7324	39.719	62.0376	41.1475	59.2571	0	0	0	0	0	0	0	0	0	0	0	0	0	0	0	0	0	0	0	0	0	0	0
CHEMBL3707214	O=C(ON1CCOCC1)c1ccccc1O	MORPHOLINE SALICYLATE	6.246	3.2963	4.2866	3.4469	3.5659	3.1271	5	6.0525	5.2726	5.7837	5.2208	5.4814	158.348	162.248	159.961	163.609	157.86	161.341	32	61.6925	41.4512	54.82	43.5289	50.9466	0	0	0	0	0	0	0	0	0	0	0	0	0	0	0	0	0	0	0	0	0	0	0
CHEMBL3989617	CNC(=O)O[C@H]1OC(=O)[C@H]2[C@H]3C=C[C@H](C3)[C@H]21	MOXADOLEN	6.6542	3.3861	3.8633	2.6027	2.541	2.4134	11	13.0026	11.2776	13.0089	11.4304	12.9577	538.192	550.807	529.665	540.629	527.316	536.646	100	147.021	106.465	146.991	110.821	145.82	0	0	0	0	0	0	0	0	0	0	0	0	0	0	0	0	0	0	0	0	0	0	0
CHEMBL2105503	Nc1ncc2ncn(CC(CO)CO)c2n1	DETIVICICLOVIR	5.1234	3.0195	4.6246	2.6832	3.904	2.2112	4	4.984	4.4746	4.822	4.217	4.4013	144.019	144.145	141.37	139.912	136.023	132.714	21	35.0997	29.6392	34.884	29.5263	32.9729	0	0	0	0	0	0	0	0	0	0	0	0	0	0	0	0	0	0	0	0	0	0	0
CHEMBL2105161	CCCCOCCOC(=O)c1cccnc1	BETA-BUTOXYETHYL NICOTINATE|NICOBOXIL	9.1699	6.387	7.5849	6.3603	6.5967	5.9746	7	8.2467	7.1793	7.8323	7.0806	7.4486	166.411	173.217	167.138	169.754	165.67	166.69	37	66.4658	42.1372	59.8335	44.3424	55.3224	0	0	0	0	0	0	0	0	0	0	0	0	0	0	0	0	0	0	0	0	0	0	0
CHEMBL94394	CCCCOc1ccc(CC(=O)NO)cc1	ANDERM|BUFEXAMAC|BUTOXYPHENYLACETHYDROXAMIC ACID|CP 1044 J3|DURADERMAL|PARADERM|PARFENAC	7.076	4.8349	5.6402	4.7343	4.5563	3.9554	6	6.7274	6.3163	6.5055	6.0574	5.9569	161.914	161.496	157.508	160.885	155.506	155.172	33	51.4751	42.9118	48.9396	44.1346	45.7148	0	0	0	0	0	0	0	0	0	0	0	0	0	0	0	0	0	0	0	0	0	0	0
CHEMBL88055	Oc1ccc(C(O)C2CCCCN2)cc1O	RIMITEROL	5.5576	4.6363	4.7893	4.3077	4.1818	3.7899	6	6.7487	6.1979	6.2331	5.9859	5.8357	237.846	242.989	234.59	233.228	228.253	223.394	34	46.2879	39.0705	41.1611	39.4038	39.4221	0	0	0	0	0	0	0	0	0	0	0	0	0	0	0	0	0	0	0	0	0	0	0
CHEMBL2106796	Oc1ccc(C(O)CNC2CCC2)cc1O	NORBUDRINE|NORBUTRINE|RD 9338 [AS HYDROCHLORIDE]	5.5576	4.346	4.4285	4.1763	4.087	3.9085	6	6.7487	6.1368	6.2062	5.9639	5.9182	199.02	205.743	195.283	195.958	189.473	188.324	34	46.2879	38.3384	40.4564	38.1727	38.5443	0	0	0	0	0	0	0	0	0	0	0	0	0	0	0	0	0	0	0	0	0	0	0
CHEMBL1697856	CCOc1ccc(NC(=O)CC(C)O)cc1	BUCETIN	7.9253	5.2669	4.9779	3.7865	3.4301	2.492	6	7.4072	6.1676	6.7649	5.5984	6.121	153.267	169.053	152.058	165.531	148.573	160.149	35	60.023	43.048	57.0657	42.207	53.8174	0	0	0	0	0	0	0	0	0	0	0	0	0	0	0	0	0	0	0	0	0	0	0
CHEMBL9298	N#Cc1ccc(C2CCCc3cncn32)cc1	CGS-16949A	3.5456	2.7986	2.523	1.9008	1.7694	1.4257	5	5.1591	4.7289	4.7718	4.4494	4.5368	237.665	229.542	226.532	216.262	212.334	206.21	37	46.6	39.3502	45.5751	39.9595	44.6408	0	0	0	0	0	0	0	0	0	0	0	0	0	0	0	0	0	0	0	0	0	0	0
CHEMBL1229908	CCN(CC)C(=O)c1ccc(O)c(OC)c1	CLAIRVAN|ETAMIVAN|ETHAMIVAN|VANDID	11.1941	6.599	7.0778	4.8319	4.1262	3.3234	6	6.5601	5.5121	5.9142	5.109	5.4416	171.3	181.309	178.09	179.836	175.261	176.712	27	48.2773	29.5791	43.5797	32.0221	41.1099	0	0	0	0	0	0	0	0	0	0	0	0	0	0	0	0	0	0	0	0	0	0	0
CHEMBL278764	Cn1nc(-c2cccc(F)c2)n(C)c1=S	MDL 26,479|SURITOZOLE|Suritozole	6.5788	1.375	1.63	0.1298	0.6429	0.1973	4	5.5079	4.0228	5.6088	4.0321	5.283	261.125	275.653	269.96	267.924	266.663	261.171	34	42.2987	36.0401	40.0569	37.3583	39.114	0.1272	-0.0475	-0.03	-0.0489	-0.0485	-0.0505	2.502	0.9886	1.4416	1.1747	1.2088	1.1597	16.0989	16.2969	17.5965	17.7064	18.0395	18.2874	56.0419	18.7153	26.873	20.7396	21.188
CHEMBL2110649	CC(C)NC(C)C(=O)c1ccc(O)c(O)c1		8.2876	4.5242	5.375	3.9086	4.6888	3.2024	6	6.8042	5.9641	6.3054	5.8374	5.8703	210.007	228.58	207.486	218.614	205.69	210.177	37	52.253	41.3357	46.4037	42.2392	44.2582	0	0	0	0	0	0	0	0	0	0	0	0	0	0	0	0	0	0	0	0	0	0	0
CHEMBL2105445	S=C1NCCC(COc2ccccc2)O1	TIFEMOXONE	4.7801	3.1513	2.8936	1.9659	1.7207	1.2776	5	7.41	5.0675	7.236	5.1175	7.0615	240.734	263.692	239.895	255.028	233.604	247.022	37	49.5093	42.4432	47.2183	41.7377	45.8775	0	0	0	0	0	0	0	0	0	0	0	0	0	0	0	0	0	0	0	0	0	0	0
CHEMBL278020	CN(C)C(=O)Oc1cccc([N+](C)(C)C)c1	NEOSTIGMINE	16.1596	5.995	11.0825	3.8145	6.7967	2.9912	6	5.5802	5.7183	5.3733	5.2876	5.1258	149.166	153.581	154.238	148.657	154.361	143.901	21	50.9378	21.2897	45.9954	22.9443	41.7629	0	0	0	0	0	0	0	0	0	0	0	0	0	0	0	0	0	0	0	0	0	0	0
CHEMBL1617540	CCN(CC)CCOc1ccccc1OC	GAIACTAMINE|GAIETAMINE|GUAIACTAMINE	14.302	7.6858	9.3491	7.6553	7.6536	7.263	7	7.1228	6.5165	6.5412	6.222	6.2485	162.666	168.813	164.303	163.703	160.472	159.178	19	33.9087	25.0432	29.3989	25.9158	28.0193	0	0	0	0	0	0	0	0	0	0	0	0	0	0	0	0	0	0	0	0	0	0	0
CHEMBL67096	Cc1cccc(OCC(O)CNC(C)C)c1	ICI 45763 [AS HYDROCHLORIDE]|KO 592 [AS HYDROCHLORIDE]|TOLIPROLOL|Toliprolol	11.3478	4.7558	7.5375	5.6962	6.5744	5.6564	7	7.5814	7.0508	7.134	6.8321	6.8346	183.513	196.17	181.704	187.695	177.74	180.746	29	46.6167	37.8455	40.1568	37.4172	37.6553	0	0	0	0	0	0	0	0	0	0	0	0	0	0	0	0	0	0	0	0	0	0	0
CHEMBL433696	CC[C@@H](N)Cc1cc(OC)c(C)cc1OC		13.7743	4.1239	7.9739	3.8966	4.8702	3.6997	7	6.9423	6.399	6.1098	5.8414	5.595	188.51	194.844	190.079	189.872	187.677	183.69	21	34.1532	25.4883	29.7495	27.1093	27.7976	0	0	0	0	0	0	0	0	0	0	0	0	0	0	0	0	0	0	0	0	0	0	0
CHEMBL80830	CC(C)(S)C(=O)N[C@@H](CS)C(=O)O	BUCILLAMINE	6.9924	1.3569	3.1588	1.2248	2.4323	1.2643	7	11.8415	9.2243	10.1113	9.3613	9.6016	396.056	455.975	383.278	398.959	383.669	382.389	63	94.1284	67.1683	88.0001	70.8567	86.3756	0	0	0	0	0	0	0	0	0	0	0	0	0	0	0	0	0	0	0	0	0	0	0
CHEMBL2107120	C/C=C(\C)C(=O)O[C@H]1C[C@@H]2CC[C@H](C1)N2C	TIGLOIDINE	13.7203	5.167	8.3193	6.891	7.3659	6.7012	13	13.8586	13.277	13.8911	13.3076	13.8528	508.928	529.909	515.615	520.309	512.401	517.08	87	115.079	95.9734	112.913	99.6096	112.987	0	0	0	0	0	0	0	0	0	0	0	0	0	0	0	0	0	0	0	0	0	0	0
CHEMBL2110703	CCNC1(c2cccs2)CCCCC1=O	TILETAMINE	8.2291	6.6787	5.6141	4.8938	4.023	3.5963	8	8.7695	8.3141	8.4177	8.1712	8.1419	415.248	423.688	415.555	424.118	416.85	418.473	53	68.253	59.7123	65.6024	61.5523	63.7413	0	0	0	0	0	0	0	0	0	0	0	0	0	0	0	0	0	0	0	0	0	0	0
CHEMBL2104156	CN1C(=N)N(c2ccc(Cl)cc2)CC1=O	CL 88,893|CLAZOLIMINE	4.9409	0.9036	1.3583	0.7333	0.7201	0.6956	4	4.9075	4.0438	4.7502	3.9973	4.5398	189.631	198.669	187.897	190.983	187.819	186.874	37	62.973	39.7306	57.915	40.0321	54.2168	0.665	-0.1085	0.0236	-0.0998	-0.084	-0.1099	8.7129	1.8449	3.7145	2.5824	2.7387	2.5196	33.446	28.8928	30.9062	29.6698	29.8139	29.6631	0.366	1.5123	1.1391	1.2785	1.238
CHEMBL265442	O=C1NCCN1/N=C/c1ccc([N+](=O)[O-])o1	NF-246|NIFURADENE|OXAFURADENE	3.3103	1.9907	1.4163	0.9487	0.6773	0.5787	4	4.9146	4.0612	4.6532	4.053	4.4904	148.211	154.379	148.458	148.489	145.688	145.133	33	57.2863	38.4877	53.5527	40.6806	51.4921	0	0	0	0	0	0	0	0	0	0	0	0	0	0	0	0	0	0	0	0	0	0	0
CHEMBL991	Cc1cn([C@H]2C=C[C@@H](CO)O2)c(=O)[nH]c1=O	BMY-27857|D-4T|D4T|NSC-163661|SANILVUDINE|STAVUDINE|ZERIT|ZERIT XR|Zerit|d4T	5.754	1.563	3.7375	1.7379	2.9143	1.6964	10	12.5162	10.6542	12.2119	11.0144	12.1545	468.643	498.561	476.389	491.787	483.926	491.589	98	146.281	110.353	143.008	116.645	142.633	0	0	0	0	0	0	0	0	0	0	0	0	0	0	0	0	0	0	0	0	0	0	0
CHEMBL699	Cn1c(=O)c2c(ncn2CCO)n(C)c1=O	BETA-HYDROXYETHYL THEOPHYLLINE|ETOFYLLINE|Etofylline|OXYETHYLTHEOPHYLLINE|OXYPHYLLINE	9.6968	3.268	3.6054	1.9445	1.6718	1.3373	6	7.3084	5.9431	6.6411	5.5886	6.1261	234.212	245.046	241.291	235.191	239.809	231.478	42	82.9725	46.3045	74.1057	47.3379	69.219	0	0	0	0	0	0	0	0	0	0	0	0	0	0	0	0	0	0	0	0	0	0	0
CHEMBL371523	O=C(CC(=O)c1ccccc1)c1ccccc1	DIBENZOYLMETHANE|NSC-6266	1.1398	0.3689	0.3777	0.3595	0.3761	0.3694	3	3.9981	3.0839	3.6186	3.0325	3.4055	176.563	174.767	159.9	166.21	156.174	160.736	36	57.9726	38.8431	50.0354	37.2805	45.072	0	0	0	0	0	0	0	0	0	0	0	0	0	0	0	0	0	0	0	0	0	0	0
CHEMBL2104375	CCCCC(O)c1cc(C(=O)O)ccc1O	FEPENTOLIC ACID|RCM 258	5.9801	5.1465	5.1719	4.5397	4.2489	3.5053	6	7.5947	5.964	6.7309	5.6308	5.9234	188.801	202.951	186.889	193.441	182	183.07	38	66.2192	38.8134	55.5188	39.0434	48.9886	0	0	0	0	0	0	0	0	0	0	0	0	0	0	0	0	0	0	0	0	0	0	0
CHEMBL2105552	C=CC1(C(C)CCC)C(=O)NC(=O)NC1=O	BUTYVINYL|JD-96|VINYLBITAL|VINYMAL	8.4712	6.0063	6.8934	5.0129	5.4305	3.7825	11	13.2465	11.3238	13.1542	11.3087	13.0377	546.123	569.14	546.395	569.428	547.166	570.609	96	137.599	103.155	138.884	108.464	141.013	0	0	0	0	0	0	0	0	0	0	0	0	0	0	0	0	0	0	0	0	0	0	0
CHEMBL1200802	C=CCC1(C(C)CC)C(=O)NC(=O)NC1=O	LOTUSATE|TALBUTAL	8.4712	5.5115	6.5319	4.9246	4.7296	3.6955	11	13.2465	11.3119	13.1006	11.2616	12.8935	543.281	567.988	539.756	559.989	539.103	554.21	96	137.599	102.243	137.915	107.027	139.314	0	0	0	0	0	0	0	0	0	0	0	0	0	0	0	0	0	0	0	0	0	0	0
CHEMBL454	C=CCC1(CC(C)C)C(=O)NC(=O)NC1=O	ALISOBUMAL|ALLYLBARBITURIC ACID|BUTALBITAL|BUTALBITAL CIII|ITOBARBITAL|SANDOPTAL|TETRALLOBARBITAL	8.4712	4.6695	7.431	4.0336	6.0463	3.1523	11	13.2465	11.298	13.0535	11.317	12.7539	522.339	547.655	510.973	537.275	514.245	527.247	96	137.599	101.734	136.931	105.4	137.907	0	0	0	0	0	0	0	0	0	0	0	0	0	0	0	0	0	0	0	0	0	0	0
CHEMBL503565	CC/C=C(\C)C1(CC)C(=O)NC(=O)NC1=O	BUTENEMAL|VINBARBITAL|VINBARBITONE	9.8421	5.1637	5.6409	3.2948	4.073	2.5281	11	13.2465	11.3238	13.1435	11.3319	13.0866	559.093	591.418	571.436	594.732	572.198	594.652	100	141.599	107.697	143.308	112.329	143.99	0	0	0	0	0	0	0	0	0	0	0	0	0	0	0	0	0	0	0	0	0	0	0
CHEMBL127349	CC(C)NCC(O)c1ccc([N+](=O)[O-])cc1	ISOPHENETHANOL|NIFENALOL|Nifenalol	7.3542	3.9813	5.2731	4.3845	4.5887	3.9496	5	5.7487	5.0302	5.2325	4.7727	4.8007	152.195	164.887	148.698	156.203	143.36	147.321	24	36.2879	27.9676	30.0071	27.2224	27.3687	0	0	0	0	0	0	0	0	0	0	0	0	0	0	0	0	0	0	0	0	0	0	0
CHEMBL1184529	C[n+]1c2cc(N)ccc2cc2ccc(N)cc21	ACRIFLAVINE|ACRIFLAVINIUM	3.1969	1.6136	1.3496	0.8976	0.7849	0.6842	1	0.7289	0.7573	0.6984	0.6983	0.7024	31.5086	32.0394	32.8957	31.9632	31.8297	31.7306	1	3.2083	2.3558	2.551	2.4494	2.4911	0	0	0	0	0	0	0	0	0	0	0	0	0	0	0	0	0	0	0	0	0	0	0
CHEMBL2104223	CCCCOCC(O)COc1ccccc1	FEBUPROL	9.6229	6.5228	8.3202	6.558	7.5332	6.3329	7	8.0529	7.4791	7.5043	7.3066	7.1717	164.964	170.968	163.849	163.723	160.697	158.706	30	50.5342	40.676	44.6699	40.9897	42.3121	0	0	0	0	0	0	0	0	0	0	0	0	0	0	0	0	0	0	0	0	0	0	0
CHEMBL2105068	CCCCN(C(=O)C(C)C)c1nc(C)co1	COMPOUND 90606|ISAMOXOLE	13.8018	7.9655	9.6161	5.9855	6.9471	4.5744	9	9.2001	8.7334	8.7599	8.3748	8.3059	266.538	279.375	265.782	267.842	265.782	259.991	41	57.753	45.9341	58.7271	49.1327	59.1382	0	0	0	0	0	0	0	0	0	0	0	0	0	0	0	0	0	0	0	0	0	0	0
CHEMBL472565	Cc1c(C(N)=O)cc([N+](=O)[O-])cc1[N+](=O)[O-]	DINITOLMIDE|DINITROTOLUAMIDE|METHYLDINITROBENZAMIDE	2.4446	-0.0045	0.652	0.4256	0.3097	0.381	2	2.6029	1.6807	2.3033	1.7067	2.1095	75.0407	84.8066	75.7098	80.618	72.9578	76.5418	17	33.1863	16.9758	26.8401	16.9494	23.186	0	0	0	0	0	0	0	0	0	0	0	0	0	0	0	0	0	0	0	0	0	0	0
CHEMBL1412614	N=c1ccn2c(n1)O[C@H]1[C@H](O)[C@@H](CO)O[C@H]12	ANCITABINE|ANCITABINE HYDROCHLORIDE	4.0872	2.5299	2.8159	2.2992	2.3003	2.0199	9	11.8144	10.0095	11.2465	10.1182	11.083	450.219	478.82	452.786	470.699	456.155	470.307	90	140.227	109.862	133.46	113.877	132.975	0	0	0	0	0	0	0	0	0	0	0	0	0	0	0	0	0	0	0	0	0	0	0
CHEMBL184	Nc1nc(O)c2ncn(COCCO)c2n1	ACICLOVIR|ACYCLOVIR|AVACLYR|AVERT|AVIRAL|Aciclovir|Acycloguanosine|CLEARSORE|CYMEX ULTRA|Cyclovir|DUVIMEX|HERPETAD|LIPSORE|LYPSYL|NSC-645011|RANOVIR|SITAVIG|SOOTHELIP|SORAWAY|VIRALIEF|VIRASORB|VIROVIR 200|VIROVIR 400|VIROVIR 800|ZOVIRAX|Zovirax	4.1799	2.2882	3.0809	2.3058	2.4427	1.9391	3	3.8171	3.196	3.3713	3.0499	2.9528	74.4976	75	72.8939	72.3404	70.6859	69.3534	12	28.8463	17.733	23.9979	18.836	20.6766	0	0	0	0	0	0	0	0	0	0	0	0	0	0	0	0	0	0	0	0	0	0	0
CHEMBL1564747	Cc1ccc(O)c(-n2nc3ccccc3n2)c1	DROMETRIZOLE|NSC-91885	2.4345	-0.0373	0.812	0.413	0.484	0.3986	1	0.625	0.7659	0.6873	0.6986	0.6938	22.4134	21.229	22.7068	22.3302	22.5411	22.5209	1	2.5	1.9682	2.1736	2.1542	2.259	0	0	0	0	0	0	0	0	0	0	0	0	0	0	0	0	0	0	0	0	0	0	0
CHEMBL1823681	CCOC(=O)[C@@H](N)Cc1ccc(O)c(O)c1	ETILEVODOPA|TV-1203	5.4908	3.7479	3.0508	2.5919	2.0624	1.8652	5	6.2338	5.2543	5.7264	5.1546	5.515	173.117	178.626	164.023	167.115	162.461	164.449	34	58.9682	42.4504	55.5576	44.1565	54.3348	0	0	0	0	0	0	0	0	0	0	0	0	0	0	0	0	0	0	0	0	0	0	0
CHEMBL4297291	O=C(O)CCCC(=O)NCCc1c[nH]cn1	IMIDAZOLYL ETHANAMIDE PENTANDIOIC ACID|INGAVIRIN	5.6757	3.8875	3.2313	2.537	2.3728	2.1477	7	8.7261	7.1192	8.5044	7.0796	8.3831	229.756	234.73	212.535	219.954	204.533	214.228	52	88.4242	60.8418	88.3968	63.2726	87.9315	0	0	0	0	0	0	0	0	0	0	0	0	0	0	0	0	0	0	0	0	0	0	0
CHEMBL3989813	C/C(=N\Cc1ccccc1)c1ccccc1O	OLETIMOL	4.0514	0.3597	1.2704	0.9817	0.9497	0.9412	3	3.0412	2.7325	2.9656	2.706	2.8889	146.605	149.853	140.473	143.72	135.929	138.6	21	28.2556	22.4523	26.5377	22.935	25.5784	0	0	0	0	0	0	0	0	0	0	0	0	0	0	0	0	0	0	0	0	0	0	0
CHEMBL2074647	COc1cc(C(O)CNC(C)C)ccc1O	METIPRENALINE	10.5512	4.188	6.9802	4.6174	5.1923	4.2476	6	6.7478	5.8141	5.9176	5.4436	5.4606	167.127	181.809	164.736	172.029	159.446	163.754	25	41.0345	29.5805	32.9653	29.7512	30.3029	0	0	0	0	0	0	0	0	0	0	0	0	0	0	0	0	0	0	0	0	0	0	0
CHEMBL1760	CC(C)(C)NCC(O)c1cc(O)cc(O)c1	Brethaire|Brethine|Bricanyl|TERBUTALINE|Terbutaline	9.4069	2.7609	7.0216	3.7526	6.3516	3.6219	6	6.7835	6.0253	6.2872	5.8325	5.9472	200.21	226.987	195.81	214.623	189.285	203.148	32	44.3146	35.5235	37.5468	35.0769	35.181	0	0	0	0	0	0	0	0	0	0	0	0	0	0	0	0	0	0	0	0	0	0	0
CHEMBL1159715	CC(C)(C)NCC(O)c1ccc(O)c(O)c1	COLTEROL|Colterol	9.4069	2.7609	7.0228	3.7581	6.3624	3.6362	6	6.7835	6.0298	6.292	5.8171	5.9393	199.188	225.839	194.994	213.754	188.291	202.281	32	44.3146	35.5644	37.48	34.773	34.9714	0	0	0	0	0	0	0	0	0	0	0	0	0	0	0	0	0	0	0	0	0	0	0
CHEMBL1160714	CC(C)NC[C@H](O)COc1ccc(O)cc1	PRENALTEROL|Phenol metabolite	8.9132	4.7932	6.7255	5.2801	6.08	5.1927	6	6.9564	6.2849	6.4413	6.1131	6.1203	162.09	175.972	160.424	166.858	156.607	159.456	28	44.1167	35.8773	37.9708	35.1884	35.4112	0	0	0	0	0	0	0	0	0	0	0	0	0	0	0	0	0	0	0	0	0	0	0
CHEMBL3185938	CN(C)[C@H](Cc1ccccc1)c1ccccc1	LEFETAMINE|LEFETAMINE HYDROCHLORIDE	7.8811	0.5173	5.9295	1.3612	4.1388	1.4691	4	3.4436	3.9094	3.4566	3.6181	3.2704	192.303	176.484	180.251	171.864	172.017	163.044	15	23.4778	17.3388	21.7403	18.1031	20.059	0	0	0	0	0	0	0	0	0	0	0	0	0	0	0	0	0	0	0	0	0	0	0
CHEMBL1983100	O=C(CN1CCNCC1)NC1CCCCC1	ESAPRAZOLE	13.3889	8.9971	11.2029	9.3369	9.9867	8.8588	12	12.9629	12.2504	12.7817	12.2404	12.6416	406.289	410.412	404.115	412.361	402.761	412.604	65	91.3263	74.4337	87.3662	78.953	87.6784	0	0	0	0	0	0	0	0	0	0	0	0	0	0	0	0	0	0	0	0	0	0	0
CHEMBL2105593	O=C1c2cc(Cl)ccc2OC2CCON12	SECLAZONE|W-2354	2.742	1.7914	1.7369	1.2991	1.2105	0.9712	4	5.0324	4.173	4.5365	4.0508	4.1691	173.852	181.793	175.08	176.365	172.059	171.27	33	57.3482	41.4487	51.421	42.2524	46.7447	0.665	-0.1085	0.025	-0.0765	-0.0617	-0.0787	8.7129	1.8449	3.7011	2.547	2.6817	2.4863	35.6454	31.2241	32.9679	31.5231	31.4184	31.0479	0.366	1.5123	1.1309	1.2894	1.2559
CHEMBL2105156	CC1OCC(Br)([N+](=O)[O-])CO1	COMPOUND 85287|NIBROXANE	5.7018	1.0092	3.0624	1.1456	2.8595	0.8008	5	9.725	7.8869	7.6802	7.8791	7.4858	224.429	244.099	211.406	219.009	208.666	211.131	34	50.0506	46.0413	50.9375	48.6453	50.9279	0.5553	0.0093	-0.4431	0.1991	-0.5115	0.1791	44.2581	4.1579	15.2373	6.2625	11.7435	6.8411	48.379	40.6332	40.1433	35.5545	37.9071	35.2502	0.0307	0.4378	0.3159	0.7434	0.3837
CHEMBL1358619	NC(=O)C(=O)N/N=C/c1ccc([N+](=O)[O-])o1	NF-84|NIFURALDEZONE	0.0375	0.0561	0.0651	0.0518	0.0678	0.0516	3	4.7334	3.4883	4.033	3.6754	3.8262	116.552	125.161	114.982	116.552	114.664	113.94	41	73.5993	49.8378	61.4331	53.4228	57.6484	0	0	0	0	0	0	0	0	0	0	0	0	0	0	0	0	0	0	0	0	0	0	0
CHEMBL2106819	CCN(/N=C/c1ccc([N+](=O)[O-])o1)C(N)=O	NF-161|NIFURSEMIZONE	4.1859	2.9813	2.1874	1.2218	0.9475	0.4529	4	5.1231	3.9165	4.7634	3.8863	4.5304	129.537	142.227	130.923	136.939	129.057	133.111	30	53.7196	34.9515	50.081	36.9218	47.9868	0	0	0	0	0	0	0	0	0	0	0	0	0	0	0	0	0	0	0	0	0	0	0
CHEMBL46469	O=C1c2c(O)cccc2Cc2cccc(O)c21	ALPHODITH|ANTHRA-DERM|ANTHRALIN|ANTRADERM|DITHRANOL|DITHROCREAM|DITHROCREAM FTE|DITHROCREAM HP|DRITHOCREME|DRITHOSCALP|LASAN|MICANOL|NSC-43970|NSC-629313|PSORADRATE|PSORIN|PSORIN FTE|STIE-LASAN	1.082	-0.0295	0.3658	0.2055	0.2658	0.2459	2	2.2491	1.8372	2.1995	2.0047	2.207	144.622	131.777	134.156	134.312	133.56	135.927	20	32.9863	21.0295	28.4481	23.2727	26.8463	0	0	0	0	0	0	0	0	0	0	0	0	0	0	0	0	0	0	0	0	0	0	0
CHEMBL2104479	C=CCC1(C(=O)NC(N)=O)CC(C)OC1=O	VALOFANE	6.0533	3.2327	4.1867	2.4844	3.32	2.0682	10	12.8219	10.3584	12.6408	10.4343	12.4441	467.709	492.36	454.891	479.617	456.192	474.05	95	146.383	104.299	145.61	108.431	145.053	0	0	0	0	0	0	0	0	0	0	0	0	0	0	0	0	0	0	0	0	0	0	0
CHEMBL2105233	C=CCC1(CC(C)O)C(=O)NC(=O)NC1=O	PROXIBARBAL	6.0533	3.4776	4.5301	3.0154	3.791	2.4302	10	12.8012	10.583	12.6327	10.7103	12.2655	489.089	512.375	475.677	501.794	480.343	494.435	95	144.147	104.052	143.577	108.674	142.147	0	0	0	0	0	0	0	0	0	0	0	0	0	0	0	0	0	0	0	0	0	0	0
CHEMBL1201236	C[C@@](Cc1ccc(O)c(O)c1)(NN)C(=O)O	CARBIDOPA	3.5499	0.808	1.8675	0.7299	1.4003	0.6968	4	5.1439	4.5499	5.0953	4.549	4.9422	199.986	211.117	191.252	192.092	187.662	184.834	37	60.3312	45.1872	56.1694	46.4664	53.7148	0	0	0	0	0	0	0	0	0	0	0	0	0	0	0	0	0	0	0	0	0	0	0
CHEMBL2105919	c1ccc(Cn2ccnc2-c2nnn[nH]2)cc1	BENTEMAZOLE	1.559	0.2481	0.7016	0.3647	0.5243	0.3794	1	0.8609	0.8785	0.872	0.8679	0.8752	62.1496	52.7014	52.0081	48.4507	48.4001	47.3472	4	7.2778	5.1458	6.3606	5.5822	6.1632	0	0	0	0	0	0	0	0	0	0	0	0	0	0	0	0	0	0	0	0	0	0	0
CHEMBL435966	O=[N+]([O-])c1cncn1CCN1CCOCC1	K-1900|NAXOGIN 500|NIMORAZOLE|NSC-107524	9.354	5.1148	6.8633	5.6408	5.9035	5.431	6	6.2757	6.0746	6.0913	6.0101	5.9028	195.9	190.844	190.188	184.321	182.657	178.328	24	41.7686	32.694	37.7101	35.176	36.2908	0	0	0	0	0	0	0	0	0	0	0	0	0	0	0	0	0	0	0	0	0	0	0
CHEMBL242948	NCCC(=O)N[C@@H](Cc1cnc[nH]1)C(=O)O	Carnosine|POLAPREZINC|Z 103|Z-103	4.0905	2.7108	2.6007	1.9398	1.9868	1.631	6	8.1702	6.5131	7.8729	6.5144	7.6519	247.416	254.675	229.849	241.302	227.127	237.076	53	92.0709	63.3561	88.6954	65.7243	86.1686	0	0	0	0	0	0	0	0	0	0	0	0	0	0	0	0	0	0	0	0	0	0	0
CHEMBL2435707	CCCCOc1c(OCCCC)c(=O)c1=O	NSC-113489|SQUARIC ACID DIBUTYL ESTER|SQUARIC ACID DIBUTYLESTER	13.1255	10.1293	11.4671	9.9835	9.6876	8.9254	12	13.7736	12.8935	13.1861	12.8836	12.9485	337.164	341.662	334.599	339.41	338.671	343.762	76	116.452	98.3492	108.299	106.057	110.552	0	0	0	0	0	0	0	0	0	0	0	0	0	0	0	0	0	0	0	0	0	0	0
CHEMBL934	CC(C)(C(=O)c1cccnc1)c1cccnc1	METOPIRON|METOPIRONE|METYRAPONE|NSC-25265	5.0637	1.4853	2.7784	0.7797	1.6429	0.7351	4	4.4991	3.8973	3.9183	3.7879	3.788	236.427	256.46	221.591	217.872	213.566	207.656	34	44.9863	34.8673	39.7896	35.6318	38.2495	0	0	0	0	0	0	0	0	0	0	0	0	0	0	0	0	0	0	0	0	0	0	0
CHEMBL2106142	CCCCOC(=O)C1=CC(=O)CC(C)(C)O1	BUTOPYRONOXYL	12.2864	6.3443	9.4958	5.9139	7.5522	4.9685	12	13.9128	12.6172	13.645	12.6545	13.3624	430.234	462.486	430.337	459.258	434.612	458.636	92	134.781	109.254	132.513	116.391	132.367	0	0	0	0	0	0	0	0	0	0	0	0	0	0	0	0	0	0	0	0	0	0	0
CHEMBL267894	CCC1(CCC(C)C)C(=O)N=C(O)NC1=O	AMOBARBITAL|AMYLOBARBITONE|AMYTAL|PENTYMAL	11.1541	7.1638	9.0449	6.06	7.0616	4.9446	11	13.2257	11.2737	13.0032	11.1847	12.8531	477.304	508.036	474.251	496.847	473.203	493.753	88	129.444	93.9323	129.498	98.295	131.343	0	0	0	0	0	0	0	0	0	0	0	0	0	0	0	0	0	0	0	0	0	0	0
CHEMBL448	CCCC(C)C1(CC)C(=O)NC(=O)NC1=O	MEBUBARBITAL|MEBUMAL|NEMBUTAL|NSC-28708|PENTOBARBITAL|PENTOBARBITAL CALCIUM|PENTOBARBITAL CII|Pentobarbital	11.1541	8.0507	8.4174	6.2407	6.2964	4.7233	11	13.2465	11.3119	13.0753	11.18	12.9308	505.236	533.914	512.525	530.185	508.021	528.649	88	129.599	95.2942	130.976	100.459	133.23	0	0	0	0	0	0	0	0	0	0	0	0	0	0	0	0	0	0	0	0	0	0	0
CHEMBL32350	Cc1ccc2c(c1)c1c3n2CCNC3CCC1	PIRLINDOLE|Pirazidol|Pirlindole	9.0881	4.4523	4.8804	3.4915	3.2036	2.709	7	6.6799	6.3117	6.0008	5.6847	5.4978	305.349	307.437	304.074	298.153	290.969	285.59	30	39.5178	36.3958	37.8844	36.5213	36.3672	0	0	0	0	0	0	0	0	0	0	0	0	0	0	0	0	0	0	0	0	0	0	0
CHEMBL2104177	C/C=C/C(=O)N(CC)C(CC)C(=O)N(C)C	CROTETAMIDE|CROTETHAMIDE	17.0778	8.5955	11.335	6.0066	7.7181	5.3763	12	12.7746	12.106	12.6038	12.0231	12.5343	429.937	440.928	442.699	445.209	443.721	444.727	72	107.206	81.9327	106.881	89.018	106.564	0	0	0	0	0	0	0	0	0	0	0	0	0	0	0	0	0	0	0	0	0	0	0
CHEMBL178459	Cc1c(-c2cnccn2)ssc1=S	NSC-347901|OLTIPRAZ	2.4914	-0.2086	0.9168	-0.48	0.5885	-0.4234	4	7.0047	5.6697	7.4474	5.9352	7.2073	520.179	565.617	550.515	554.583	541.722	539.675	49	36.0196	41.504	36.9226	42.1477	38.9194	0	0	0	0	0	0	0	0	0	0	0	0	0	0	0	0	0	0	0	0	0	0	0
CHEMBL307214	CCNCc1c(CSC)cnc(C)c1O	TAMITINOL|Tamitinol	12.743	2.3289	8.0604	2.9576	5.0456	2.9236	6	7.3784	5.4583	6.4187	5.0718	5.3046	217.421	199.872	212.573	202.743	203.173	197.351	15	20.5941	19.3034	21.8093	20.99	21.9639	0	0	0	0	0	0	0	0	0	0	0	0	0	0	0	0	0	0	0	0	0	0	0
CHEMBL2106814	CC(C)CCC[C@H]1CC[C@@](C)(C(=O)O)CC1	LOXANAST	15.5121	10.4338	13.7128	10.4594	12.7382	10.1386	14	15.0816	14.2217	14.8704	14.2996	14.7752	496.418	521.122	491.373	497.64	488.616	489.837	81	101.171	83.3639	97.2937	86.5193	97.4301	0	0	0	0	0	0	0	0	0	0	0	0	0	0	0	0	0	0	0	0	0	0	0
CHEMBL94081	C=CCOc1ccc(CC(=O)O)cc1Cl	ALCLOFENAC|MERVAN|W 7320	3.3689	1.0919	2.291	1.1872	1.9165	1.0806	5	6.1227	5.1215	5.7181	4.9948	5.3843	148.468	151.981	142.78	149.796	142.605	146.661	37	62.5	42.7941	56.8383	41.0988	51.1854	0.665	-0.1085	0.0539	-0.0625	-0.0951	-0.1112	8.7129	1.8449	3.6558	2.6137	2.7486	2.5931	39.1227	34.9356	36.0168	34.6817	34.694	34.4838	0.366	1.5123	1.1997	1.5178	1.4225
CHEMBL730	O=[N+]([O-])OCC(CO[N+](=O)[O-])O[N+](=O)[O-]	C01DA02|CORO-NITRO|DEPONIT 10|DEPONIT 5|DILUTED NITROGLYCERIN|GLYCERYL TRINITRATE|GLYTRIN|GONITRO|Glyceryl Trinitrate|LENITRAL 7.5|MINITRAN|MINITRAN 10|MINITRAN 15|MINITRAN 5|NATIROSE|NITRIDERM TTS|NITRO IV|NITRO-BID|NITRO-DUR|NITRO-MACK RET|NITROCINE|NITROCONTIN CONTINUS|NITROGLYCERIN|NITROGLYCERIN TABLETS|NITROL|NITROLINGUAL|NITROLINGUAL PUMPSPRAY|NITROMIN|NITROMIST|NITRONAL|NITROSTAT|Nitroglyc…	3.5811	1.3665	2.8513	0.3768	2.193	-0.0681	3	3.5538	3.1811	3.6623	3.1716	3.6496	91.749	90.4777	81.1727	77.9487	71.3719	70.2923	17	30.5685	25.8718	34.3189	28.6297	35.9074	0	0	0	0	0	0	0	0	0	0	0	0	0	0	0	0	0	0	0	0	0	0	0
CHEMBL2106260	O=C(O)C(O)C(O)C(=O)Oc1cccnc1	HYDROXYPYRIDINE TARTRATE	0.9462	0.715	0.5309	0.478	0.4358	0.4154	4	6.9397	5.0442	5.9478	5.1034	5.6519	160.641	177.254	154.79	160.843	152.397	155.314	50	101.747	68.4128	87.1336	70.254	82.1414	0	0	0	0	0	0	0	0	0	0	0	0	0	0	0	0	0	0	0	0	0	0	0
CHEMBL2107392	Cn1c(=O)ccc2cc(C(F)(F)F)ccc21	FLUCARBRIL	4.1441	1.0141	1.7276	0.665	0.9614	0.6184	5	7.5408	4.8328	6.3393	4.7493	5.5683	211.848	232.552	215.29	221.257	214.18	215.837	51	111.043	52.2354	86.9767	52.6753	71.3333	0.0318	0.1523	0.0257	0.0685	0.0091	0.0223	7.5061	2.9658	6.3922	2.9248	5.0117	3.0523	36.2464	36.4444	39.8508	40.5644	41.8072	42.4141	168.126	56.1458	140.532	51.5426	104.255
CHEMBL38700	Nc1nc(=O)n([C@@H]2C=C[C@H](CO)O2)cc1F	ACH-126,443|ELVUCITABINE	3.3633	1.8975	2.1867	1.8206	1.8	1.6904	9	12.1304	10.1788	11.5203	10.5633	11.3369	432.683	464.266	441.831	457.936	448.224	457.284	97	154.357	118.164	144.271	125.817	141.803	0.1272	-0.0475	-0.0722	-0.0886	-0.0549	-0.0916	2.502	0.9886	1.4344	1.184	1.3075	1.2785	19.5817	19.8363	21.5701	21.7641	21.8693	21.9165	56.0419	18.7153	26.7709	22.2038	23.9241
CHEMBL66115	Nc1ccn([C@H]2C[C@H](O)[C@@H](CO)O2)c(=O)n1	2'-Deoxycytidine|DEOXYCYTIDINE	4.6482	3.0616	3.3653	2.8725	2.9058	2.6344	9	11.9465	9.9041	11.5838	10.0285	11.4841	408.262	438.163	411.911	432.656	412.979	432.318	85	135.189	101.452	131.016	104.921	130.986	0	0	0	0	0	0	0	0	0	0	0	0	0	0	0	0	0	0	0	0	0	0	0
CHEMBL3099695	N#Cc1ccc([C@H]2CCc3cncn32)c(F)c1	LCI-699-NX|LCI699-NX|OSILODROSTAT	2.5214	1.7744	1.5583	1.1067	1.1178	0.8787	4	4.1591	3.7356	3.9437	3.7042	3.8655	199.774	191.41	185.65	178.333	176.617	173.057	33	42.6	35.2908	42.6095	37.0983	42.1683	0.1272	-0.0475	-0.0028	-0.0415	-0.0446	-0.0508	2.502	0.9886	1.413	1.1556	1.1987	1.1554	20.8347	21.6899	23.0067	23.1244	23.2071	22.9834	56.0419	18.7153	27.6418	20.9095	21.5168
CHEMBL608856	NC(=O)Oc1ccc(Cc2ccccc2)cc1	DIPHENAN|GNF-Pf-1544	1.199	-0.1649	0.5682	0.12	0.4269	0.179	2	2.9775	1.8786	2.851	1.8157	2.608	86.2936	85.4366	79.1208	84.7508	76.4653	81.8731	20	42.1795	20.8905	37.6548	20.1123	33.0327	0	0	0	0	0	0	0	0	0	0	0	0	0	0	0	0	0	0	0	0	0	0	0
CHEMBL2104942	CNC(=O)Oc1ccc(-c2ccccc2)cc1	PAXAMATE	3.3718	0.6032	1.253	0.1621	0.1361	0.0963	2	2.8106	1.9792	2.6794	1.8972	2.4341	46.8558	55.269	49.5542	53.7764	50.8913	51.0907	17	37.7195	16.6667	34.8971	16.7096	30.9572	0	0	0	0	0	0	0	0	0	0	0	0	0	0	0	0	0	0	0	0	0	0	0
CHEMBL2105040	CNCC(O)c1cc(OC)c(O)c(OC)c1	DIMETOFRINE	11.6129	1.8982	7.6235	2.0533	4.1627	1.9736	5	5.4689	4.7205	4.3883	4.1935	3.9489	124.668	130.77	126.244	126.215	122.685	122.325	16	35.7278	20.9412	26.4567	22.6342	23.5865	0	0	0	0	0	0	0	0	0	0	0	0	0	0	0	0	0	0	0	0	0	0	0
CHEMBL1351761	Nc1ccc(C(=O)Nc2ccccc2N)cc1	DINALINE	0.01	0.02	0.0155	0.022	0.0207	0.0249	1	1.6864	0.9742	1.3914	1.0002	1.2585	63.7482	69.7093	61.2066	63.9165	59.5253	61.572	16	29.1463	14.7868	22.7545	14.6566	19.5221	0	0	0	0	0	0	0	0	0	0	0	0	0	0	0	0	0	0	0	0	0	0	0
CHEMBL2111124	C(=C1\CCCCC1N1CCC1)\c1ccccc1	TAZADOLENE	8.8602	6.0904	7.1596	5.2355	6.1518	4.555	10	9.9855	10.0029	9.9447	9.9153	9.8018	468.945	468.119	475.883	476.543	481.6	477.965	62	69.1889	66.8887	71.2508	69.3343	72.3213	0	0	0	0	0	0	0	0	0	0	0	0	0	0	0	0	0	0	0	0	0	0	0
CHEMBL2106590	CN(C)CCOC(=O)CCC1CCCCC1	CYPRODEMANOL|CYPRODENATE|LB 125|RD 406	17.1373	8.388	14.9056	9.2466	13.6155	9.1289	13	13.4555	13.1963	13.511	13.2106	13.5122	375.514	377.105	370.887	374.75	370.63	374.365	63	90.9304	69.3886	89.6528	72.824	90.3349	0	0	0	0	0	0	0	0	0	0	0	0	0	0	0	0	0	0	0	0	0	0	0
CHEMBL348251	CCCCNC(=O)c1ccc(Cl)cc1O	BUCLOSAMIDE|Buclosamide	6.0519	4.9955	5.2762	4.5631	4.2496	3.6597	5	5.7695	4.968	5.4592	4.7701	5.0637	144.929	152.187	146.552	150.459	145.819	147.713	29	44.253	29.1111	40.9373	30.7237	38.5601	0.665	-0.1085	0.025	-0.0887	-0.0649	-0.0816	8.7129	1.8449	3.7011	2.5571	2.7429	2.5094	33.8824	29.3543	31.0937	29.6797	29.6719	29.2741	0.366	1.5123	1.1309	1.2968	1.3042
CHEMBL2107484	N=C1SCCN1c1ccc(Cl)cc1N	TIMIRDINE	3.2929	1.5289	1.1732	0.6535	0.5073	0.3742	3	5.0367	3.1594	4.4411	2.9577	3.9482	209.574	221.459	207.005	204.899	194.81	191.506	24	27.8448	24.1717	26.7305	24.2103	25.562	0.665	-0.1085	0.025	-0.0889	-0.0835	-0.1061	8.7129	1.8449	3.7011	2.5592	2.7357	2.5138	35.2365	30.7897	32.8901	31.7624	32.0614	32.0232	0.366	1.5123	1.1309	1.2982	1.2737
CHEMBL1159717	CC(C)(C)NCC(O)c1ccccc1Cl	BRELOMAX|RESPACAL|TULOBUTEROL|TULOBUTEROL HYDROCHLORIDE	9.4069	2.7609	7.0079	3.6955	6.2791	3.5551	6	6.7835	6.0205	6.4492	5.9564	6.1075	210.798	238.87	207.369	228.298	201.926	217.094	32	44.3146	35.8147	37.4863	34.4734	34.3983	0.665	-0.1085	0.0858	-0.0895	-0.1026	-0.1344	8.7129	1.8449	3.6612	2.5549	2.8162	2.6357	38.5051	34.2743	35.3115	33.9277	34.4482	34.338	0.366	1.5123	1.2013	1.3505	1.4102
CHEMBL2105576	CC(C)(Cc1ccc(Cl)cc1)NCCO	ETOLOREX	9.0924	3.4377	6.4994	4.099	5.6869	3.8538	6	6.6445	6.1512	6.2511	6.0163	5.9391	216.163	234.892	212.702	224.2	209.948	214.435	30	41.1776	35.2677	37.1372	35.8459	35.1532	0.665	-0.1085	0.0236	-0.1001	-0.0772	-0.1091	8.7129	1.8449	3.7145	2.5852	2.747	2.5362	32.8972	28.3132	30.1076	28.7745	28.8637	28.7497	0.366	1.5123	1.1391	1.2802	1.2437
CHEMBL224325	Cc1ccc2c(Cl)cc(Cl)c(O)c2n1	CHLORQUINALDOL|CLORQUINALDOL|STEROXIN	2.4345	0.2076	0.7376	0.409	0.4361	0.3645	1	0.625	0.7942	0.7034	0.7068	0.6868	22.341	21.1494	23.1437	22.9193	23.2184	23.3924	1	2.5	2.3318	2.4134	2.3664	2.3831	1.3301	-0.217	0.1411	-0.1091	-0.0366	-0.0835	17.4259	3.6897	7.2965	5.0996	5.586	5.1549	84.4084	76.4998	79.4423	76.6212	76.4102	75.4255	0.7319	3.0247	2.3869	2.8791	2.754
CHEMBL592374	Clc1ccc([C@]23CNC[C@H]2C3)cc1Cl	AMITIFADINE|DOV 21947|EB1010	4.7253	2.4217	3.822	2.5375	3.0428	2.3512	5	5.1662	5.0862	5.0598	4.9635	4.9185	250.085	252.631	252.763	254.218	251.85	249.829	37	41.2133	39.1242	40.804	39.4177	39.3353	1.3301	-0.217	0.1052	-0.0178	-0.037	-0.0784	17.4259	3.6897	7.344	6.1577	6.006	5.7679	83.4174	75.4311	79.3271	77.2528	76.6277	76.1196	0.7319	3.0247	2.4231	2.5508	2.547
CHEMBL1201198	Cc1cccn2c(=O)c(-c3nnn[nH]3)cnc12	PEMIROLAST	4.0679	0.5215	2.1805	0.6863	1.934	0.6866	9	9.9704	9.3358	9.8754	9.504	9.9044	578.269	597.721	580.401	587.461	583.695	586.652	101	124.209	109.014	124.354	113.098	125.586	0	0	0	0	0	0	0	0	0	0	0	0	0	0	0	0	0	0	0	0	0	0	0
CHEMBL1201129	Nc1ncn([C@H]2C[C@H](O)[C@@H](CO)O2)c(=O)n1	DAC|DACOGEN|DECITABINE|NSC-127716	4.0254	2.1608	2.945	2.0321	2.5646	1.7617	8	11.1474	8.753	10.8086	8.7757	10.6954	347.856	376.796	348.815	372.24	348.688	370.688	76	132.445	89.4315	128.222	91.1196	128.098	0	0	0	0	0	0	0	0	0	0	0	0	0	0	0	0	0	0	0	0	0	0	0
CHEMBL1625	COc1ccc(C(=O)c2ccccc2)c(O)c1	OXYBENZONE|UVINUL M40	3.2548	0.2062	1.7675	0.3097	0.7634	0.3887	2	2.4981	1.8024	2.0316	1.7456	1.9111	85.079	84.3328	83.1142	83.2133	83.4592	84.5059	17	31.7329	16.7381	24.5509	18.0848	22.1344	0	0	0	0	0	0	0	0	0	0	0	0	0	0	0	0	0	0	0	0	0	0	0
CHEMBL1475	Cc1cc2cc3c(C)cc(=O)oc3c(C)c2o1	TRIOXSALEN|TRIOXYSALEN|TRISORALEN	7.4721	0.1019	2.6464	0.4718	1.6371	0.62	6	5.9986	5.5842	5.809	5.4149	5.5896	247.644	264.401	253.419	259.724	250.06	255.25	44	63.4795	49.9619	61.0139	50.4813	57.5126	0	0	0	0	0	0	0	0	0	0	0	0	0	0	0	0	0	0	0	0	0	0	0
CHEMBL165	Oc1ccc(/C=C/c2cc(O)cc(O)c2)cc1	(E)-resveratrol|3,5,4'-Trihydroxy-trans-stilbene|BIA 6-512|BIA-6-512|NSC-327430|RESVERATROL	0.3139	0.2004	0.2103	0.2053	0.2073	0.2089	2	1.9167	1.9217	1.9161	1.9608	2.0069	120.522	118.119	115.773	113.746	113.16	113.114	18	19	18.8874	19.0083	19.5931	20.2047	0	0	0	0	0	0	0	0	0	0	0	0	0	0	0	0	0	0	0	0	0	0	0
CHEMBL11662	O=C(O)/C=C/c1ccc(Cn2ccnc2)cc1	KCT-0809|OZAGREL|OZAGREL SODIUM	1.883	0.4786	0.9214	0.5828	0.7175	0.5991	4	4.9009	4.0939	4.8908	4.1153	4.741	175.021	170.258	165.159	167.978	163.809	167.476	38	61.949	43.4539	59.6967	44.2351	56.383	0	0	0	0	0	0	0	0	0	0	0	0	0	0	0	0	0	0	0	0	0	0	0
CHEMBL1070	COc1ccc2cc(CCC(C)=O)ccc2c1	BRL 14777|NABUMETONE|RELAFEN|RELIFEX	7.7376	1.8721	3.8997	1.7848	2.6318	1.7215	5	5.3731	4.6918	4.9406	4.401	4.6639	140.009	141.698	129.336	136.111	126.938	133.828	26	41.7329	31.2449	38.9369	30.8505	36.6239	0	0	0	0	0	0	0	0	0	0	0	0	0	0	0	0	0	0	0	0	0	0	0
CHEMBL2106000	CCc1oc2ccccc2c1CC1=NCCN1	COUMAZOLINE|L 5818 [AS HYDROCHLORIDE]	7.6109	4.3302	3.6958	2.694	2.5299	2.1171	6	6.1866	5.6198	5.7838	5.3677	5.5115	230.011	230.37	224.364	231.093	225.958	226.964	33	45.5222	39.9099	45.9916	40.6938	44.6736	0	0	0	0	0	0	0	0	0	0	0	0	0	0	0	0	0	0	0	0	0	0	0
CHEMBL2106971	CN(C)C1=NCC(c2cc3ccccc3o2)C1	PRIFUROLINE	9.4334	2.5319	6.034	2.4212	4.5355	2.5053	6	5.7696	5.9773	5.7797	5.9082	5.7285	257.38	253.545	250.938	247.719	252.684	245.692	35	48.5889	39.2843	49.1267	40.7077	48.3205	0	0	0	0	0	0	0	0	0	0	0	0	0	0	0	0	0	0	0	0	0	0	0
CHEMBL2107077	O=C(SCc1ccccc1)c1ccccc1	TIBENZATE	1.569	-0.408	0.6926	0.0683	0.4429	0.2119	2	3.9601	1.8774	3.1066	1.8909	2.6669	175.269	167.12	154.474	150.281	141.699	140.69	20	27.2445	19.4381	24.4077	19.0528	22.3452	0	0	0	0	0	0	0	0	0	0	0	0	0	0	0	0	0	0	0	0	0	0	0
CHEMBL308005	CC(C)/N=C/Nc1ccc(-c2c[nH]cn2)cc1	MIFENTIDINE|Mifentidine	5.3496	2.8171	3.5026	1.914	2.2442	1.4887	4	4.3188	3.8308	4.1945	3.5835	3.9727	100.86	112.041	101.783	112.124	100.486	109.404	20	28.5333	21.7398	27.7348	22.1979	26.444	0	0	0	0	0	0	0	0	0	0	0	0	0	0	0	0	0	0	0	0	0	0	0
CHEMBL276520	c1ccc2c(CCC3CCNCC3)c[nH]c2c1	INDALPINE|Indalpine|LM-5008	7.6609	5.6226	6.6331	5.6864	6.0144	5.3907	7	7.0412	6.9498	6.9744	6.7915	6.7509	269.714	266.115	262.338	260.799	256.226	254.005	33	38.2133	35.796	38.4832	36.558	38.1138	0	0	0	0	0	0	0	0	0	0	0	0	0	0	0	0	0	0	0	0	0	0	0
CHEMBL2103932	CCS(=O)(=O)C(C)(C)S(=O)(=O)CC	SULFONAL|SULFONMETHANE|SULPHONAL	12.8565	6.0785	6.4927	3.0983	4.1656	2.7552	7	8.3923	8.5575	8.5191	8.9389	8.5202	466.867	482.285	408.244	395.39	398.92	387.085	28	17.5098	40.0201	19.2353	40.8265	19.409	0	0	0	0	0	0	0	0	0	0	0	0	0	0	0	0	0	0	0	0	0	0	0
CHEMBL2110670	c1cc2c3c(c1)[C@H]1CCC[C@H]1CN3CCNC2	VABICASERIN	10.2012	6.0833	7.6643	5.3613	5.6709	4.4497	9	8.9713	8.6519	8.3017	7.9422	7.6192	437.645	434.749	434.638	424.199	416.123	404.659	46	56.2689	50.6646	54.0128	51.0026	51.6945	0	0	0	0	0	0	0	0	0	0	0	0	0	0	0	0	0	0	0	0	0	0	0
CHEMBL3989528	CC(=NOCC(O)CNC(C)(C)C)C1CC1	FALINTOLOL	15.9529	6.2676	11.3486	7.2206	10.5716	7.4869	12	13.1715	12.4646	12.801	12.4608	12.7363	341.793	375.576	342.496	365.295	342.919	361.489	70	90.1212	84.9444	86.541	86.7962	86.7006	0	0	0	0	0	0	0	0	0	0	0	0	0	0	0	0	0	0	0	0	0	0	0
CHEMBL111077	CCCCCCCCCCCCCC(=O)O	MYRISTIC ACID	14.7343	13.7127	13.7251	13.1523	13.1342	12.6929	14	15.0816	14.166	15.0007	14.1594	14.9309	346.295	351.348	341.793	346.864	338.458	342.997	65	85.1712	68.7464	85.0075	70.535	85.7264	0	0	0	0	0	0	0	0	0	0	0	0	0	0	0	0	0	0	0	0	0	0	0
CHEMBL2105796	O=C(CNC(=O)c1ccc(Cl)cc1)NO	BENURESTAT|EU-2826	1.5791	0.454	0.7184	0.3352	0.6056	0.3228	3	4.4559	3.4244	4.2224	3.5871	4.0366	125.268	132.007	121.112	127.59	121.439	125.187	36	64.3993	43.0237	58.2815	45.8904	54.0581	0.665	-0.1085	0.0236	-0.0995	-0.0763	-0.0957	8.7129	1.8449	3.7145	2.5797	2.7338	2.5053	32.9646	28.3843	30.2055	28.8135	28.8037	28.4315	0.366	1.5123	1.1391	1.2769	1.2347
CHEMBL2106273	CC(C)(O)CC(C)(O)c1ccc(Cl)cc1	FENPENTADIOL|RD 292	8.4901	2.2238	5.7712	2.0549	5.1632	1.9254	6	7.1651	6.3307	6.6676	6.0032	6.1599	235.074	274.707	230.812	259.417	223.419	244.204	39	57.3699	44.111	52.5412	41.6713	47.7242	0.665	-0.1085	0.0236	-0.0995	-0.0764	-0.0981	8.7129	1.8449	3.7145	2.5797	2.7364	2.5149	33.223	28.6571	30.5814	29.252	29.3464	29.1857	0.366	1.5123	1.1391	1.2769	1.2366
CHEMBL1316374	Clc1cccc(SC2CCNCC2)n1	ANPIRTOLINE	5.6294	3.903	4.4549	3.6713	3.9276	3.1398	5	5.9453	5.5985	5.7417	5.3236	5.4072	253.717	257.75	249.693	248.54	241.12	236.257	25	26.8424	25.8411	27.2558	26.1621	26.8819	0.2358	0.0738	0.0566	0.0186	0.0138	-0.0012	8.7129	1.8449	3.7847	2.6298	2.9179	2.7103	36.5607	32.1982	33.9537	33.098	33.6111	33.7956	0.366	1.5123	1.3509	1.4608	1.3969
CHEMBL108541	O=[N+]([O-])c1cc([N+](=O)[O-])c(O)c([N+](=O)[O-])c1	PICRIC ACID|TRINITROPHENOL|Trinitrophenol	0	0	0	0	0	0	0	0	0	0	0	0	0	0	0	0	0	0	0	0	0	0	0	0	0	0	0	0	0	0	0	0	0	0	0	0	0	0	0	0	0	0	0	0	0	0	0
CHEMBL389507	O=C(Nc1ccc(O)cc1)c1ccccc1O	L-1718|NSC-93960|OSALMID	0.01	0.02	0.0136	0.0217	0.0184	0.0235	1	1.6864	0.9667	1.451	1.016	1.3083	63.4552	69.2201	60.4951	64.5205	58.8545	61.681	16	29.1463	15.0667	23.7789	15.3003	20.505	0	0	0	0	0	0	0	0	0	0	0	0	0	0	0	0	0	0	0	0	0	0	0
CHEMBL1200868	Nc1ccc(C(=O)Oc2ccccc2)c(O)c1	FENAMISAL|PHENY-PAS-TEBAMIN|PHENYL AMINOSALICYLATE	0.01	-0.0004	0.0136	0.0081	0.0167	0.0143	1	1.7486	0.9667	1.4887	1.0117	1.3361	57.5095	63.3984	55.6844	59.663	54.5528	57.5367	16	32.4795	15.0667	25.9456	15.4622	22.0288	0	0	0	0	0	0	0	0	0	0	0	0	0	0	0	0	0	0	0	0	0	0	0
CHEMBL141	Nc1ccn([C@@H]2CS[C@H](CO)O2)c(=O)n1	BCH 189, (-)-|EPIVIR|EPIVIR-HBV|Epivir|GR 109714X|LAMIVUDINE|ZEFFIX	4.4058	1.3041	2.4246	1.577	1.8526	1.5397	8	12.0057	9.1407	11.1465	9.5214	10.8976	455.265	482.541	453.971	474.983	453.519	472.621	76	114.774	84.62	111.053	88.9176	111.638	0	0	0	0	0	0	0	0	0	0	0	0	0	0	0	0	0	0	0	0	0	0	0
CHEMBL210651	Nc1ccn([C@H]2CO[C@@H](CO)S2)c(=O)n1	APRICITABINE	4.4058	1.6493	2.3189	1.6849	1.8	1.593	8	11.8942	9.1343	11.25	9.4643	11.0752	472.699	501.307	472.931	494.032	473.504	492.182	76	113.317	85.6741	108.345	90.3268	108.153	0	0	0	0	0	0	0	0	0	0	0	0	0	0	0	0	0	0	0	0	0	0	0
CHEMBL2104051	COc1ccc2c(C)c(C(C)=O)c(C)nc2c1	ACEQUINOLINE|CB 4985	10.5584	0.8748	3.571	1.194	2.0781	1.361	5	4.7481	4.1419	4.2644	3.8744	3.9866	143.195	153.26	144.478	152.333	143.81	148.928	20	37.7329	24.6092	31.4374	24.1927	27.4876	0	0	0	0	0	0	0	0	0	0	0	0	0	0	0	0	0	0	0	0	0	0	0
CHEMBL16476	CC(C)NCC(O)c1ccc2ccccc2c1	AY 6204 [AS HYDROCHLORIDE]|GNF-Pf-2670|ICI 38174 [AS HYDROCHLORIDE]|NETHALIDE|PRONETALOL|PRONETHALOL|Pronetalol	7.3542	3.9813	5.2719	4.3712	4.5589	3.8958	5	5.7487	5.0257	5.2199	4.7547	4.7706	157.95	171.246	155.034	162.926	150.227	154.505	24	36.2879	27.9267	29.9964	27.2007	27.2523	0	0	0	0	0	0	0	0	0	0	0	0	0	0	0	0	0	0	0	0	0	0	0
CHEMBL2107558	CC(Cc1ccccc1)N(C)Cc1ccco1	E-106-E [AS CYCLAMATE]|FURFENOREX|SD 27115 [AS CYCLAMATE]	8.6777	2.0492	5.7588	3.3708	4.2274	2.9562	5	4.5688	4.877	4.4889	4.4832	4.1696	208.083	201.907	201.085	190.024	184.354	173.868	19	27.8333	22.6592	25.3248	22.9113	23.8787	0	0	0	0	0	0	0	0	0	0	0	0	0	0	0	0	0	0	0	0	0	0	0
CHEMBL2104314	CCC(C)OC(=O)N1CCCCC1CCO	ICARIDIN	14.2088	10.7236	10.7491	9.1265	8.4124	7.2976	12	13.6008	12.1851	13.3893	12.0394	13.1704	382.815	402.056	388.269	401.378	388.11	400.45	64	97.7014	71.9645	99.7334	76.8741	103.073	0	0	0	0	0	0	0	0	0	0	0	0	0	0	0	0	0	0	0	0	0	0	0
CHEMBL1201317	O=P(O)(O)OCC(Cl)(Cl)Cl	TRICLOFOS|Triclofos	2.1822	-0.316	0.8202	-0.3293	0.5873	-0.2794	2	6.9506	3.5826	6.108	3.7334	5.3451	139.942	185.238	130.601	158.229	116.422	134.076	20	16.8658	19.3469	16.3142	19.0277	15.4698	0.2693	0.4434	-0.0318	0.3666	-0.0696	0.2961	26.1388	5.5346	21.449	6.1269	20.1661	6.5093	129.091	119.459	124.507	110.808	117.815	97.4302	1.0979	4.537	1.5796	5.269	1.5458
CHEMBL1719398	c1ccc(C2(N3CCCC3)CCCCC2)cc1	ROLICYCLIDINE	10.3682	8.0628	8.3937	7.2751	7.0343	6.2535	10	10.062	9.8482	9.6991	9.3948	9.1484	462.646	466.665	464.872	464.859	458.339	449.845	52	58.5444	55.9994	58.9692	56.9846	57.9834	0	0	0	0	0	0	0	0	0	0	0	0	0	0	0	0	0	0	0	0	0	0	0
CHEMBL945	N=C(N)NC(=O)c1nc(Cl)c(N)nc1N	AMILORIDE|Amiloride|Hydro-Ride|Midamor	0.1849	-0.1445	0.1474	-0.1266	0.1151	-0.1081	2	3.7272	1.9863	3.5291	2.0299	3.3238	102.085	121.861	101.384	119.884	100.804	116.496	32	55.3263	31.96	51.4479	31.8151	47.5462	0.2358	0.0738	0.1095	0.0411	0.0474	0.0252	8.7129	1.8449	3.7489	2.7017	2.7831	2.6283	37.3306	33.0191	34.5096	33.1876	32.9642	32.6523	0.366	1.5123	1.4274	1.6171	1.5852
CHEMBL93885	Cc1cc(Cl)ccc1N=C1SCS1	CL 84,633|ENT 29,106|NIMIDANE|Nimidane	3.6714	-0.4278	1.0764	0.1333	0.3829	0.1078	3	5.9774	2.7193	5.3527	2.6694	4.798	232.976	240.802	232.406	231.756	223.199	217.731	21	16.9941	22.0137	17.4353	22.0621	17.7045	0.665	-0.1085	0.025	-0.0771	-0.0942	-0.1045	8.7129	1.8449	3.7011	2.5592	2.7207	2.493	35.0538	30.5958	32.6365	31.4698	31.6883	31.502	0.366	1.5123	1.1309	1.2982	1.2392
CHEMBL2105538	Cc1cc(Br)cc(C(N)=O)c1O	BROSOTAMIDE	2.4446	-0.0045	0.7707	0.3376	0.3664	0.3001	2	2.6029	1.7012	2.3765	1.9645	2.3597	74.3161	84.0901	75.4587	82.2405	76.4218	80.3407	17	33.1863	16.8872	27.9932	16.9737	23.4736	0.8091	-0.1197	0.0481	-0.0526	-0.0732	-0.0854	44.2581	4.1579	14.4665	7.9349	8.706	7.5221	51.4537	43.1116	44.5527	41.7664	41.1298	40.0621	0.0307	0.4378	0.3062	0.3729	0.3588
CHEMBL134	Clc1cccc(Cl)c1N=C1NCCN1	CATAPRES-TTS-1|CATAPRES-TTS-2|CATAPRES-TTS-3|CLONIDINE|Catapres|Clorpres|Combipres|Duraclon|ST-155-BS|ST-155BS	3.2929	2.07	1.5496	1.0567	0.7524	0.5729	3	3.7211	2.9526	3.3767	2.958	3.1466	117.338	136.064	120.777	132.899	123.67	129.139	24	36.5111	25.2889	34.6507	25.4815	31.9877	1.3301	-0.217	0.1066	-0.1189	-0.0494	-0.119	17.4259	3.6897	7.3082	5.0651	5.6203	5.3167	84.4513	76.5418	78.9768	75.8194	76.027	76.0577	0.7319	3.0247	2.391	2.8434	2.722
CHEMBL2107247	NC1=NCC(c2ccc(C(F)(F)F)cc2)O1	FLUMINOREX|MCN-1231	2.8201	0.6853	0.7716	0.4063	0.4481	0.3153	4	7.2905	3.8732	6.0321	3.8705	5.1616	160.459	185.295	154.11	170.726	150.826	161.764	45	110.005	44.3265	84.6504	44.7618	68.1191	0.0318	0.1523	0.0257	0.0683	0.0057	0.0211	7.5061	2.9658	6.3922	2.9351	5.0351	3.0888	33.7428	33.6264	36.7375	36.9815	38.1758	38.3681	168.126	56.1458	140.532	51.6957	104.116
CHEMBL2104357	O=C(O)Cc1ccc(C2=CC(=O)CCC2)cc1	LEXOFENAC	4.3229	2.3083	2.3709	1.6049	1.7333	1.3311	8	9.4557	8.2494	9.1595	8.0849	8.7305	358.854	362.189	350.384	362.083	349.546	357.465	73	105.157	82.4386	102.11	82.2252	96.4584	0	0	0	0	0	0	0	0	0	0	0	0	0	0	0	0	0	0	0	0	0	0	0
CHEMBL154	COc1ccc2cc([C@H](C)C(=O)O)ccc2c1	ALEVE|ARTHROSIN 250|ARTHROSIN 250 EC|ARTHROSIN 500|ARTHROSIN 500 EC|Aleve|Anaprox|CONDROTEC|EC-NAPROSYN|Equiproxen|FEMINAX ULTRA|GRENOXAL|KENOSYN|LARAFLEX|NAPRATEC OP|NAPROSYN|NAPROSYN 375|NAPROSYN EC|NAPROXEN|NYCOPREN|Naprelan|PRANOXEN CONTINUS|PROSAID|RHEUFLEX 250|RHEUFLEX 500|RIMOXYN|RS-3540|STIRLESCENT|TIMPRON|TIMPRON 250 EC|TIMPRON 500 EC|VALROX|VIMOVO	6.0879	1.6307	2.7938	0.9532	1.3498	0.8859	4	5.039	3.8284	4.3136	3.5526	3.931	130.029	141.415	124.928	128.252	123.891	124.651	27	51.4178	31.5961	44.6551	31.1607	39.7724	0	0	0	0	0	0	0	0	0	0	0	0	0	0	0	0	0	0	0	0	0	0	0
CHEMBL494039	COC(=O)c1cncn1C(C)c1ccccc1	METOMIDATE	6.1046	1.4865	2.9615	0.8639	1.6266	0.7553	4	4.7614	3.7186	4.1285	3.5602	3.8412	165.53	175.779	157.534	156.095	151.538	149.048	27	49.8594	27.9959	44.8744	29.1147	40.9605	0	0	0	0	0	0	0	0	0	0	0	0	0	0	0	0	0	0	0	0	0	0	0
CHEMBL2104650	O=c1ccc2cccc(N3CCNCC3)c2o1	BATOPRAZINE	6.56	3.7284	4.6553	3.6358	3.4879	2.9275	7	7.8449	7.0061	7.3296	6.664	6.768	284.194	290.55	284.766	284.768	279.466	277.167	50	75.7483	58.1332	70.0142	58.923	65.3965	0	0	0	0	0	0	0	0	0	0	0	0	0	0	0	0	0	0	0	0	0	0	0
CHEMBL2105193	CC(Oc1cccc2ccccc12)/C(N)=N/O	NAPRODOXIME	2.9077	1.5233	1.2044	0.797	0.7101	0.592	3	3.8808	3.4865	3.4235	3.3767	3.2533	122.231	137.938	119.621	119.007	115.61	113.719	26	38.5887	36.291	35.6971	35.8607	34.2369	0	0	0	0	0	0	0	0	0	0	0	0	0	0	0	0	0	0	0	0	0	0	0
CHEMBL1958077	Cc1cc(NC(=O)c2c(C)cccc2C)no1	SORETOLIDE	7.3136	0.1529	2.2629	0.772	1.4947	0.8731	4	3.5614	3.3009	3.4921	3.3012	3.4526	137.29	139.945	135.637	138.543	133.633	137.125	19	36.6463	21.9871	30.6783	22.8742	27.8099	0	0	0	0	0	0	0	0	0	0	0	0	0	0	0	0	0	0	0	0	0	0	0
CHEMBL3039529	C#Cc1cnc2nc(O)n(C(CC)CC)c2n1	CK2017357|TIRASEMTIV	7.6882	6.2278	5.8705	4.7404	4.102	3.0976	7	7.0554	6.8523	6.6848	6.3785	6.131	222.145	232.342	232.43	230.423	224.575	218.203	44	46.1333	46.772	49.1175	49.0613	50.4912	0	0	0	0	0	0	0	0	0	0	0	0	0	0	0	0	0	0	0	0	0	0	0
CHEMBL1255582	CCC1(c2c[nH]cn2)Cc2ccc(F)cc2C1	FIPAMEZOLE	5.6437	3.2012	3.6598	2.6912	2.312	2.0516	5	4.75	4.7582	4.5564	4.4733	4.4022	298.383	291.7	278.91	270.17	261.002	254.599	29	31	31.0607	31.9699	32.6846	32.9161	0.1272	-0.0475	-0.03	-0.0485	-0.049	-0.0541	2.502	0.9886	1.4416	1.1721	1.2061	1.1523	15.4648	15.5804	17.0727	17.1714	17.6321	17.9515	56.0419	18.7153	26.873	20.7071	21.1349
CHEMBL65789	N=C(N)N/N=C1\CCc2c(C(=N)N)cccc21	SARDOMOZIDE|Sardomozide	2.2911	1.0203	0.9154	0.4621	0.6379	0.3911	5	6.9496	4.7747	6.2197	4.7721	5.804	270.123	297.764	263.468	280.412	258.825	270.945	56	79.1778	58.3863	72.6438	57.8082	67.1405	0	0	0	0	0	0	0	0	0	0	0	0	0	0	0	0	0	0	0	0	0	0	0
CHEMBL2104691	CC(C(=O)O)c1ccc(C2=CCCCC2)cc1	47-210 [AS SODIUM]|TETRIPROFEN	7.146	4.7842	4.1369	3.2164	2.9254	2.5148	9	10.04	8.9758	9.4587	8.6168	8.8901	370.703	383.034	370.344	375.615	369.587	368.152	67	87.6712	71.818	84.1904	71.7924	80.004	0	0	0	0	0	0	0	0	0	0	0	0	0	0	0	0	0	0	0	0	0	0	0
CHEMBL1788388	CCCCOC(=O)CCC(=O)OCCCC	DIBUTYLSUCCINATE	14.152	10.4494	11.0659	9.6312	9.198	8.4213	12	13.8293	12.2761	13.6226	12.1728	13.3684	282.091	292.346	273.337	285.686	273.235	284.741	66	107.616	76.21	108.597	81.1649	109.722	0	0	0	0	0	0	0	0	0	0	0	0	0	0	0	0	0	0	0	0	0	0	0
CHEMBL2104085	Cc1ccc(C2CC2)c(OCC2=NCCN2)c1	CILUTAZOLINE	9.6162	4.1156	4.9101	3.7888	3.6546	3.3482	8	8.186	7.58	7.69	7.2671	7.3674	264.538	270.606	262.906	266.505	259.703	261.376	46	62.851	53.5094	59.6717	54.9463	58.4386	0	0	0	0	0	0	0	0	0	0	0	0	0	0	0	0	0	0	0	0	0	0	0
CHEMBL19449	CC(C)C(=O)c1c(C(C)C)nn2ccccc12	AV-411|AV411|IBUDILAST|MN-166	10.6887	5.7022	7.431	2.8946	4.2971	1.8185	7	7.4574	6.6352	6.4159	6.0292	5.817	252.469	277.383	251.39	256.888	251.245	245.952	38	49.4863	41.6233	48.3081	42.9915	46.6946	0	0	0	0	0	0	0	0	0	0	0	0	0	0	0	0	0	0	0	0	0	0	0
CHEMBL28318	Cc1c(C(C)C)c(=O)n(-c2ccccc2)n1C	ISOPROPYLANTIPYRINE|PROPYPHENAZONE	11.0037	3.1702	5.5406	2.8412	3.5272	2.6145	8	8.4568	8.1663	8.4746	8.0433	8.3368	398.52	429.138	426.821	441.63	426.712	437.769	61	78.3863	69.4156	78.3302	72.4123	77.6474	0	0	0	0	0	0	0	0	0	0	0	0	0	0	0	0	0	0	0	0	0	0	0
CHEMBL1370446	Cc1sc2ccccc2c1CC1=NCCN1	METIZOLINE	6.5867	2.0885	2.3754	1.9944	1.8583	1.7521	5	4.9366	5.0198	5.058	4.873	4.9253	231.82	230.689	229.52	236.713	230.988	233.717	29	42.0222	34.1057	40.2491	34.2036	38.5352	0	0	0	0	0	0	0	0	0	0	0	0	0	0	0	0	0	0	0	0	0	0	0
CHEMBL2104277	CCC(C#N)(CC(C)N(C)C)c1ccccc1	ETAMINILE|OM-977	13.9211	4.8882	10.044	5.9369	7.5764	5.2554	9	8.8807	8.9842	8.8479	8.7388	8.6376	395.202	393.412	386.41	380.562	380.813	372.299	53	65.9444	56.5113	65.9087	59.7841	66.5516	0	0	0	0	0	0	0	0	0	0	0	0	0	0	0	0	0	0	0	0	0	0	0
CHEMBL2111161	C[N+](C)(C)CCOC(=O)C1CCC[N+]1(C)C		23.1831	14.1472	20.7421	14.2752	18.5838	13.5578	12	11.4404	12.261	11.7226	12.2785	11.8276	382.929	374.753	388.073	380.467	386.803	385.56	50	87.0416	59.3015	82.8106	64.8137	81.803	0	0	0	0	0	0	0	0	0	0	0	0	0	0	0	0	0	0	0	0	0	0	0
CHEMBL2105082	CC(C)(CO)CCCCCCC(C)(C)CO	CI-720|GEMCADIOL	19.2745	9.9277	18.3721	10.6531	18.0812	11.0237	14	14.9981	14.5547	14.8757	14.8506	14.8844	417.971	448.072	419.618	435.344	422.717	433.714	68	79.8219	75.1306	76.9197	79.0308	76.5933	0	0	0	0	0	0	0	0	0	0	0	0	0	0	0	0	0	0	0	0	0	0	0
CHEMBL181	CC1=NS(=O)(=O)c2cc(Cl)ccc2N1	DIAZOXIDE|EUDEMINE|Eudimine|HYPERSTAT|Mutabase|NSC-64198|NSC-76130|PROGLYCEM|SCH 6783|SRG 95213	2.4446	0.2445	1.0301	0.2587	0.6956	0.2803	2	2.3676	2.0788	2.3778	2.0834	2.2901	96.5019	123.794	98.7517	114.96	94.5409	106.531	17	23.1378	15.1988	23.2263	13.066	21.7145	0.665	-0.1085	0.025	-0.0872	-0.0744	-0.0958	8.7129	1.8449	3.7011	2.5398	2.7411	2.5104	39.1946	35.0127	37.3032	36.178	36.1115	35.6913	0.366	1.5123	1.1309	1.2843	1.2056
CHEMBL2104119	Clc1cccc(Cl)c1/N=C1/NCCO1	CLIDAFIDINE	3.2929	1.8158	1.4082	0.9029	0.6484	0.4608	3	3.8663	2.9871	3.4912	2.987	3.2357	104.196	122.307	107.92	119.987	111.437	117.277	24	42.0664	26.2148	39.2606	26.3279	35.6155	1.3301	-0.217	0.1066	-0.1189	-0.0494	-0.1052	17.4259	3.6897	7.3082	5.0651	5.6203	5.332	83.7542	75.7905	78.1661	74.9402	75.0226	74.9549	0.7319	3.0247	2.391	2.8434	2.722
CHEMBL420	N=C(N)N/N=C/c1c(Cl)cccc1Cl	GUANABENZ|Guanabenz|NSC-68982|WY-8678	0.1923	-0.1849	0.1873	-0.1777	0.1627	-0.1545	2	3.1099	2.0632	3.197	2.2565	3.0333	99.6514	109.424	101.014	110.841	102.152	108.823	25	39.9467	27.1563	36.3358	27.2505	33.3487	1.3301	-0.217	0.1715	-0.1014	-0.0298	-0.1015	17.4259	3.6897	7.3082	5.0258	5.66	5.2712	84.0748	76.136	78.5389	75.3838	75.6296	75.35	0.7319	3.0247	2.391	2.7095	2.7161
CHEMBL2106181	CC1(C)[C@@H]2CC[C@@]1(C)C(=O)[C@H]2Br	BROMOCAMPHOR|CAMPHOR, MONOBROMATED	10.5927	4.2885	7.2454	5.6307	5.7949	5.3166	10	14.6009	12.8763	13.4482	13.8529	13.4717	619.626	668.942	628.25	634.582	628.321	628.715	77	85.3365	77.4486	82.2131	79.514	82.534	0.79	-0.4032	0.086	-0.295	-0.2706	-0.3238	44.2581	4.4351	17.6422	4.8906	9.7724	4.9386	52.3018	47.7312	45.4925	40.0042	41.8663	39.2573	0.0307	0.3502	0.2755	0.467	0.3147
CHEMBL2111024	N=C(N)c1ccc(-c2ccccc2[N+](=O)[O-])o1	NITRAFUDAM	0.01	0.0272	0.0165	0.0245	0.0186	0.0228	1	1.8535	1.0259	1.5049	0.9936	1.3102	45.5806	55.6714	45.5044	50.0926	44.4129	46.988	16	24.02	16.0795	19.9693	15.3933	17.7363	0	0	0	0	0	0	0	0	0	0	0	0	0	0	0	0	0	0	0	0	0	0	0
CHEMBL578767	FC(F)(F)c1cccc(C2CNCCO2)c1	FLUMEXADOL	5.7632	2.9548	3.9325	2.9459	2.9203	2.3827	5	7.7281	5.0531	6.295	4.8172	5.2784	171.865	187.396	170.006	176.855	165.093	166.24	37	95.0989	40.788	68.9934	41.2144	53.4589	0.0318	0.1523	0.0257	0.0684	0.0089	0.0197	7.5061	2.9658	6.3922	2.9285	5.0265	3.0883	35.3545	35.4393	38.7402	38.8678	40.1533	40.3271	168.126	56.1458	140.532	51.5954	104.489
CHEMBL2105190	O=C(NNCS(=O)(=O)O)c1ccncc1	ISONIAZIDE SODIUM METHANESULFONATE|METHANIAZIDE	1.072	0.3133	0.3734	0.2809	0.2668	0.2716	2	3.1594	2.2592	3.013	2.2825	2.889	117.111	107.496	106.086	101.278	101.336	96.7719	20	33.5885	25.2561	26.6693	25.6407	23.4467	0	0	0	0	0	0	0	0	0	0	0	0	0	0	0	0	0	0	0	0	0	0	0
CHEMBL1201168	Cc1cc(C(=O)NNCc2ccccc2)no1	ISOCARBOXAZID|MARPLAN|NSC-169893|RO 5-0831|RO-5-0831	4.0036	0.4145	1.6265	0.5305	1.1327	0.5678	3	3.2695	2.8933	3.0444	2.8313	2.9239	112.911	110.867	108.569	108.405	103.993	104.255	21	38.753	25.4767	34.1198	25.917	31.4997	0	0	0	0	0	0	0	0	0	0	0	0	0	0	0	0	0	0	0	0	0	0	0
CHEMBL1276138	O=C(c1ccc2nonc2c1)N1CCCCC1	CX 691|CX-691|FARAMPATOR|ORG-24448|SCH-900460	6.2005	5.1232	5.3357	4.3835	4.31	3.4396	6	6.561	5.9321	6.2186	5.7007	5.796	225.757	227.827	228.138	224.069	224.205	217.622	36	53.5307	37.1669	49.7812	38.9936	47.9001	0	0	0	0	0	0	0	0	0	0	0	0	0	0	0	0	0	0	0	0	0	0	0
CHEMBL313302	O=C1C=C(N2CC2)C(=O)C(N2CC2)=C1N1CC1	BAYER 3231|RIKER 601|TEIB|TRIAZIQUONE|TRIETHYLENEIMINOBENZOQUINONE	9.7626	4.9179	6.3114	4.5719	4.3766	3.6699	12	13.184	12.7749	13.1567	12.9772	13.1365	677.662	681.104	689.037	703.871	712.06	721.011	113	154.606	137.692	151.717	147.534	153.12	0	0	0	0	0	0	0	0	0	0	0	0	0	0	0	0	0	0	0	0	0	0	0
CHEMBL87493	CCNC(C)Cc1cccc(C(F)(F)F)c1	FENFLURAMINE|J5.760F|S-768|Z-008|Z008|ZX-008|ZX008	8.5385	5.3448	5.5757	4.8643	4.6445	3.9765	6	8.3265	5.7243	7.0821	5.4775	6.0634	179.224	199.735	177.004	188.189	172.449	176.558	35	84.3858	35.8872	62.7181	35.8092	48.5928	0.0318	0.1523	0.0257	0.0684	0.0088	0.0184	7.5061	2.9658	6.3922	2.9302	5.03	3.098	35.0136	35.0554	38.3161	38.3814	39.6604	39.7946	168.126	56.1458	140.532	51.6193	104.55
CHEMBL2105022	C1=Cc2cccc(OCC3CNCCO3)c2C1		8.0372	4.1312	5.7232	4.4482	5.0207	4.3046	8	8.5533	8.0809	8.0547	7.9183	7.7907	286.54	289.34	285.444	282.666	281.543	279.327	47	66.2818	57.6714	60.9186	58.827	59.2453	0	0	0	0	0	0	0	0	0	0	0	0	0	0	0	0	0	0	0	0	0	0	0
CHEMBL121932	O=C(OC1CN2CCC1CC2)c1ccccc1	BENZOCLIDINE|Benzoclidine	7.6448	4.635	6.4695	4.9384	5.7956	4.7854	8	8.928	8.1379	8.6721	8.1002	8.3951	339.829	347.589	339.161	341.811	334.546	334.745	54	82.2237	58.7714	75.226	60.8385	70.9415	0	0	0	0	0	0	0	0	0	0	0	0	0	0	0	0	0	0	0	0	0	0	0
CHEMBL2107489	NC(=S)NS(=O)(=O)c1ccc(N)cc1	SULFATHIOCARBAMIDE|SULFATHIOUREA|SULPHATHIOUREA	0.1749	0.0609	0.1329	0.0529	0.0806	0.0317	1	3.1685	1.1432	2.8356	1.1967	2.3557	97.7979	131.585	95.125	120.23	87.6634	104.455	16	15.3698	13.93	16.3541	11.4475	15.9511	0	0	0	0	0	0	0	0	0	0	0	0	0	0	0	0	0	0	0	0	0	0	0
CHEMBL288470	Cc1c(N(C)C)c(=O)n(-c2ccccc2)n1C	AMIDOPYRINE|AMINOPHENAZONE|AMINOPYRINE|Aminopyrine	12.1261	0.4391	6.8734	1.4525	4.3306	1.8867	7	7.1018	7.3505	7.3188	7.2924	7.3229	345.231	363.679	376.717	383.46	378.673	385.449	52	76.2196	63.6025	72.961	67.6013	71.0754	0	0	0	0	0	0	0	0	0	0	0	0	0	0	0	0	0	0	0	0	0	0	0
CHEMBL367197	Cc1nc2ncnn2c2c1CCN2C(C)(C)C	BUMEPIDIL|Bumepidil	12.4025	3.1426	7.3528	3.4475	5.5375	2.9186	7	6.576	6.3141	6.2175	5.8852	5.7745	268.042	300.879	269.168	285.744	258.879	267.872	28	34.7667	32.2627	33.3221	32.1273	32.5105	0	0	0	0	0	0	0	0	0	0	0	0	0	0	0	0	0	0	0	0	0	0	0
CHEMBL2105465	COc1ccc2c(c1)C1(C)CCCCC1NC2	TOFETRIDINE	11.8869	5.2678	7.8665	4.9686	5.6813	4.3872	9	9.1097	8.568	8.319	7.9992	7.7644	419.7	435.96	418.433	417.041	406.134	398.898	47	55.9866	49.7585	52.492	50.4656	51.1162	0	0	0	0	0	0	0	0	0	0	0	0	0	0	0	0	0	0	0	0	0	0	0
CHEMBL70566	CN1CC[C@]2(C)C[C@@H](Cc3ccc(O)cc32)C1	EPTAZOCINE|EPTAZOCINE HYDROBROMIDE|Eptazocine	12.405	4.3207	9.8164	4.628	8.1629	4.4454	9	8.6243	8.7277	8.3487	8.3796	8.02	470.348	480.113	459.544	458.68	445.309	438.894	47	54.9778	49.7348	54.1673	50.3567	53.3171	0	0	0	0	0	0	0	0	0	0	0	0	0	0	0	0	0	0	0	0	0	0	0
CHEMBL257661	C[C@H]1[C@@H]2Cc3ccc(O)cc3[C@]1(C)CCN2C	METAZOCINE|Metazocine	12.7195	4.6329	8.5498	5.6429	6.8287	5.1625	9	8.6938	8.7903	8.4874	8.3884	8.1075	490.099	506.513	488.425	483.456	473.318	461.699	49	56.8333	51.8723	55.1777	52.6195	54.2349	0	0	0	0	0	0	0	0	0	0	0	0	0	0	0	0	0	0	0	0	0	0	0
CHEMBL1569318	CCCCCCCCCCOCC(O)CN	DECOMINOL	15.7678	13.0797	14.7624	13.0938	14.5268	13.0771	13	14.2615	13.6847	13.8541	13.7945	13.8224	309.005	314.604	309.666	311.742	311.141	311.976	54	72.8255	64.1596	68.4332	65.9912	68.1485	0	0	0	0	0	0	0	0	0	0	0	0	0	0	0	0	0	0	0	0	0	0	0
CHEMBL1180418	CC[N+](C)(C)CCN(C)CC[N+](C)(C)CC		30.2078	18.0916	27.4723	21.7013	25.9373	22.8798	13	11.414	12.8993	12.0329	12.7446	12.2172	359.659	347.405	367.48	356.819	369.889	360.816	31	54.2111	36.9511	50.5173	39.7734	48.844	0	0	0	0	0	0	0	0	0	0	0	0	0	0	0	0	0	0	0	0	0	0	0
CHEMBL2105219	Nc1ccc(/C=C/c2ccc([N+](=O)[O-])o2)nn1	HB 115|NIFURPRAZINE	0.3139	0.2585	0.248	0.224	0.2189	0.2039	2	1.9167	2.0137	1.9809	2.0285	2.0451	108.566	105.677	104.736	102.574	101.968	101.366	18	19	20.7697	20.8569	21.6631	22.0999	0	0	0	0	0	0	0	0	0	0	0	0	0	0	0	0	0	0	0	0	0	0	0
CHEMBL4086143	O=C1CC(c2c[nH]c3ccc(F)cc23)C(=O)N1	PF-06840003	1.4906	0.713	0.7023	0.5338	0.5966	0.5135	4	5.3311	4.1486	5.1437	4.1245	4.8632	218.209	221.073	199.449	210.559	196.833	204.329	45	71.7926	50.3508	69.1073	50.3761	64.4373	0.1272	-0.0475	-0.03	-0.0483	-0.0442	-0.0503	2.502	0.9886	1.4416	1.1673	1.1933	1.1402	16.1295	16.3315	17.8336	17.8966	18.2195	18.4461	56.0419	18.7153	26.873	20.6277	21.2121
CHEMBL267473	O=C(O)c1ccc(OCCn2ccnc2)cc1	DAZOXIBEN|UK-37248	3.128	1.9228	1.7991	1.2963	1.1791	0.9609	3	4.2336	2.8097	3.4361	2.5633	2.9705	107.428	115.102	100.751	99.798	91.3349	91.699	24	50.7778	25.7059	40.1836	24.6368	33.7129	0	0	0	0	0	0	0	0	0	0	0	0	0	0	0	0	0	0	0	0	0	0	0
CHEMBL40	CCC1(c2ccccc2)C(=O)NC(=O)NC1=O	ESKABARB|LUMINAL|NSC-128143|NSC-128143-|NSC-9848|Noptil|PHENEMAL|PHENOBARBITAL|PHENOBARBITAL CIV|PHENYLETHYLMALONYLUREA|Phenobarbital|Phenobarbitone|SOLFOTON|TALPHENO	3.7904	2.557	2.2416	1.1117	1.057	0.664	6	8.2465	6.2595	7.8651	6.0894	7.6175	365.633	381.41	358.747	370.215	349.218	362.289	69	110.599	75.5576	107.507	76.3791	103.918	0	0	0	0	0	0	0	0	0	0	0	0	0	0	0	0	0	0	0	0	0	0	0
CHEMBL5	CCn1cc(C(=O)O)c(=O)c2ccc(C)nc21	MICTRAL|NALIDIXANE|NALIDIXIC ACID|NALIX|NEGGRAM|NEGRAM|NSC-82174|Neg Gram|URIBEN|Uroneg|WIN 18,320|Wintomylon	7.1456	3.4951	3.7891	2.3268	2.0705	1.504	7	8.247	6.9935	7.9572	6.8424	7.7024	342.594	353.232	344.39	354.617	347.611	352.912	63	100.069	74.1883	96.8965	76.9466	94.115	0	0	0	0	0	0	0	0	0	0	0	0	0	0	0	0	0	0	0	0	0	0	0
CHEMBL3918017	CC[C@@H](C(N)=O)N1C[C@H](C=C(F)F)CC1=O	SELETRACETAM|UCB 44212	7.1875	4.8738	4.76	3.1916	3.3601	2.6016	10	13.0857	10.9614	12.7094	11.1351	12.469	422.197	440.371	413.748	424.028	405.617	417.114	88	149.503	108.033	144.993	113.484	141.576	0.079	0.0604	-0.0142	0.0017	-0.0658	-0.0168	5.0041	1.9772	3.5805	2.03	3.3367	2.0513	21.9128	20.4482	25.0215	23.8173	26.6495	25.1353	112.084	37.4306	71.3544	35.9333	62.212
CHEMBL1079787	CCOC(=O)NNc1nncc2ccccc12	BT 621 [AS HYDROCHLORIDE]|CEPH [AS HYDROCHLORIDE]|ECARAZINE HYDROCHLORIDE|TODRALAZINE|TODRALAZINE HYDROCHLORIDE	4.1684	2.8196	2.1004	1.5189	0.9613	0.5679	3	4.102	2.9891	3.9233	2.8199	3.6964	62.8256	73.8724	66.1389	74.6822	65.8221	73.2159	21	43.9682	23.3385	43.3533	24.0018	41.9844	0	0	0	0	0	0	0	0	0	0	0	0	0	0	0	0	0	0	0	0	0	0	0
CHEMBL2106701	O=c1c2ccccc2nnn1N1CCOCC1	MOLINAZONE	6.246	3.3124	4.4872	3.3531	3.4461	2.7965	5	5.8931	5.1624	5.4916	5.0513	5.1302	193.644	195.246	194.337	194.305	190.464	190.718	32	58.1883	40.5153	50.4798	42.8759	47.3667	0	0	0	0	0	0	0	0	0	0	0	0	0	0	0	0	0	0	0	0	0	0	0
CHEMBL2105336	Cc1ncc([N+](=O)[O-])n1CCc1ccncc1	PANIDAZOLE	5.0177	1.6128	1.7825	1.4642	1.2287	1.2639	3	2.4859	2.5623	2.3547	2.4454	2.345	126.313	119.303	111.289	104.238	100.599	98.3408	9	13.7778	13.2416	13.1485	13.7987	13.6312	0	0	0	0	0	0	0	0	0	0	0	0	0	0	0	0	0	0	0	0	0	0	0
CHEMBL48092	O=C(O)CCCCCc1cccc2cncn12	CGS 13080|PIRMAGREL	5.1308	4.256	3.8254	3.2452	2.8439	2.4373	6	6.9566	5.9912	6.6775	5.7255	6.3717	196.484	197.86	187.249	186.539	174.112	174.435	36	57.1712	41.202	57.3776	42.8781	57.5809	0	0	0	0	0	0	0	0	0	0	0	0	0	0	0	0	0	0	0	0	0	0	0
CHEMBL1892201	CCCCC1C(=O)NN(c2ccccc2)C1=O	MOFEBUTAZONE|MONOPHENYLBUTAZONE	5.9734	5.096	5.0958	4.4079	4.1313	3.4013	7	8.2756	7.2997	7.9675	7.1955	7.6201	288.113	295.79	284.729	292.102	286.053	289.175	54	80.1215	60.8906	76.9836	63.5005	75.6509	0	0	0	0	0	0	0	0	0	0	0	0	0	0	0	0	0	0	0	0	0	0	0
CHEMBL488	CCC1(c2ccc(N)cc2)CCC(=O)NC1=O	AMINOGLUTETHIMIDE|Aminoglutethimide|CYTADREN|Cytadren|ORIMETEN	5.6638	4.087	3.3832	2.5196	2.142	1.8793	7	8.3728	7.0921	7.9103	6.8568	7.5975	372.26	384.723	360.244	363.788	347.957	351.624	61	87.2926	66.6889	85.0767	67.9719	82.4964	0	0	0	0	0	0	0	0	0	0	0	0	0	0	0	0	0	0	0	0	0	0	0
CHEMBL45	COc1ccc2[nH]cc(CCNC(C)=O)c2c1	BCI-049|CIRCADIN|GENERAL NUTRIT|HEALTH AID|HEIDADOUPPI|ICENIA|J5.258B|LIFE EXT|MELAPURE|MELATONIN|Melatonin|N-(2-(5-METHOXY-1H-INDOL-3-YL)ETHYL)ACETAMIDE|N-ACETYL-5-METHOXYTRYPTAMINE|NATROL|NATURE'S BLEND|NATURES BOUNTY|NSC-113928|NSC-56423|QUALITY HEALTH|S.GARD|TRAVELAG|VESPRO|VYTALONIN	8.2247	1.9913	3.9676	1.8111	2.4273	1.7008	5	5.6435	4.6119	5.196	4.3047	4.9404	143.052	149.209	135.486	141.576	130.69	137.74	26	45.9995	30.5715	43.7957	30.8671	42.0062	0	0	0	0	0	0	0	0	0	0	0	0	0	0	0	0	0	0	0	0	0	0	0
CHEMBL367252	CC(C(=O)O)c1ccc(-c2ccsc2)cc1	ATLIPROFEN	2.8909	1.424	1.0855	0.6855	0.6933	0.5845	3	4.04	3.0413	3.6245	2.9287	3.3424	113.931	123.256	107.837	111.472	107.146	108.33	26	46.6712	29.9704	41.8359	29.219	37.6407	0	0	0	0	0	0	0	0	0	0	0	0	0	0	0	0	0	0	0	0	0	0	0
CHEMBL1200922	CCC(C)C(C)(COC(N)=O)COC(N)=O	DORMATE|MEBUTAMATE|W-583	12.3786	5.5677	9.4867	6.654	8.0673	6.1261	10	12.787	10.1385	12.676	10.1617	12.5494	355.175	393.424	357.775	375.357	355.583	365.648	72	121.016	73.1931	118.346	75.1395	117.972	0	0	0	0	0	0	0	0	0	0	0	0	0	0	0	0	0	0	0	0	0	0	0
CHEMBL2104632	COC(=O)CCNC(=O)[C@@H]1CSC(C)N1	ALONACIC	10.4056	2.8644	4.9839	3.2762	3.7743	3.1458	9	12.4363	9.9989	11.9585	10.1311	11.6502	386.691	406.567	378.196	393.574	376.83	385.214	64	99.878	72.529	98.1645	75.6492	98.3078	0	0	0	0	0	0	0	0	0	0	0	0	0	0	0	0	0	0	0	0	0	0	0
CHEMBL244138	CC(C(=O)O)c1ccc(C2CCCCC2)cc1	BTS 13622|HEXAPROFEN	8.458	6.64	6.0052	5.1962	4.7778	4.2079	9	9.9983	8.8691	9.2768	8.3433	8.5151	334.618	342.884	325.093	326.047	316.494	312.741	55	76.1712	59.6973	71.5332	58.7187	66.8517	0	0	0	0	0	0	0	0	0	0	0	0	0	0	0	0	0	0	0	0	0	0	0
CHEMBL2111081	Cc1sc[n+](CC(=O)c2ccccc2)c1C	ALAGEBRIUM	6.4859	1.3184	2.1746	2.0562	1.9415	2.0348	4	3.6864	3.8864	4.0947	3.9108	4.0218	193.901	186.899	186.15	189.308	185.511	187.796	22	37.8363	26.4872	31.102	25.7511	28.4079	0	0	0	0	0	0	0	0	0	0	0	0	0	0	0	0	0	0	0	0	0	0	0
CHEMBL3989468	CC(=O)O[C@@H](c1ccccc1)C1CCCCC1	LEVOFACETOPERANE	8.4747	5.7057	6.1912	5.3883	5.4961	4.8113	9	9.9286	8.9975	9.6752	8.7395	9.2195	352.998	359.588	344.664	353.386	337.685	341.528	55	76.8904	59.3923	74.6158	59.5529	71.95	0	0	0	0	0	0	0	0	0	0	0	0	0	0	0	0	0	0	0	0	0	0	0
CHEMBL2105045	CC(C(=O)O)c1ccc2c(c1)CC(C(C)C)C2	ISOPROFEN	10.701	5.5992	7.1966	5.1355	5.3763	4.2669	9	9.79	8.7915	9.1723	8.2352	8.4622	357.425	370.253	346.077	350.269	337.108	337.225	54	76.6712	58.5037	70.7348	57.6353	65.9866	0	0	0	0	0	0	0	0	0	0	0	0	0	0	0	0	0	0	0	0	0	0	0
CHEMBL1895219	Cc1cccc(C)c1NC(=O)CN1CCCC1	EN-1010|PYRROCAINE	11.6044	3.5708	7.1643	4.4865	5.9646	4.4191	8	7.8941	7.5934	7.7769	7.4538	7.5728	261.262	262.986	260.166	263.114	257.161	260.324	38	60.9796	45.7888	55.878	47.3891	52.8417	0	0	0	0	0	0	0	0	0	0	0	0	0	0	0	0	0	0	0	0	0	0	0
CHEMBL2104078	Cc1ccccc1NC(=O)C(C)N1CCCC1	APTOCAINE	10.5085	4.9737	6.4461	5.22	5.3707	4.8298	8	8.3386	7.7813	8.0523	7.6932	7.7953	288.424	299.558	288.109	289.618	286.323	284.983	43	64.3352	50.2021	59.3364	52.165	56.8563	0	0	0	0	0	0	0	0	0	0	0	0	0	0	0	0	0	0	0	0	0	0	0
CHEMBL2106467	Cc1ccc(C(C)C)c(OCC2=NCCN2)c1	TYMAZOLINE	12.437	4.7444	6.5377	3.8029	4.2625	3.3934	8	8.186	7.3841	7.4274	6.9879	7.0925	254.29	270.321	249.958	258.096	245.795	250.025	40	56.851	47.4028	53.8819	48.9562	52.6943	0	0	0	0	0	0	0	0	0	0	0	0	0	0	0	0	0	0	0	0	0	0	0
CHEMBL2107366	Cc1cccc([C@H](C)c2c[nH]c(=S)[nH]2)c1C	AGN 203818|AGN-203818|REZATOMIDINE	8.6184	1.9174	3.1586	2.3218	2.2678	2.0989	7	8.4252	6.4925	8.3086	6.6862	8.086	410.404	448.47	409.729	429.298	405.735	418.362	53	58.6231	57.8691	56.4044	57.0317	55.3721	0	0	0	0	0	0	0	0	0	0	0	0	0	0	0	0	0	0	0	0	0	0	0
CHEMBL2106527	CC(C)C1CCC(C)C(c2ccc(O)cc2)C1	MENFEGOL	12.1615	8.0353	10.3159	8.2726	8.9624	7.5826	10	9.9583	9.8821	9.7024	9.5263	9.2654	430.246	443.594	427.988	429.906	419.458	412.92	51	51.5	50.1546	50.6023	50.0606	49.9603	0	0	0	0	0	0	0	0	0	0	0	0	0	0	0	0	0	0	0	0	0	0	0
CHEMBL1698868	O=c1n(Cl)c(=O)n(Cl)c(=O)n1Cl	SYMCLOSENE	0.5247	-0.3961	0.8244	-0.4394	0.878	-0.442	3	5.038	6.2373	4.8339	6.7639	4.8274	219.378	239.602	246.464	241.705	254.678	242.024	48	92.8922	41.5457	88.6578	41.5538	88.5127	1.6619	-0.7611	0.9586	-0.458	0.8244	-0.4416	26.1388	6.8846	12.5503	7.792	10.0742	7.827	122.238	119.105	111.707	101.112	107.789	100.024	1.0979	6.2107	3.5116	7.3013	3.8389
CHEMBL2104654	O=C(O)C(=O)Nc1cccc(-c2nnn[nH]2)c1	ACITAZANOLAST	0.0201	0.0285	0.022	0.0271	0.0253	0.0272	2	3.768	2.3434	3.0549	2.5014	2.755	75.399	86.6317	72.7278	78.367	73.8187	75.6594	32	65.3175	39.0374	52.0144	41.7438	46.304	0	0	0	0	0	0	0	0	0	0	0	0	0	0	0	0	0	0	0	0	0	0	0
CHEMBL2106765	Nc1ncc(/C=C/c2ccc([N+](=O)[O-])o2)nn1	FURALAZINE|NIFURALAZINE	0.3139	0.2585	0.2642	0.2437	0.2401	0.2247	2	1.9167	2.0137	1.9861	2.0366	2.0562	107.462	104.532	103.517	101.3	100.65	99.9956	18	19	20.7697	21.0571	21.9765	22.5269	0	0	0	0	0	0	0	0	0	0	0	0	0	0	0	0	0	0	0	0	0	0	0
CHEMBL2103770	CNCC(OC)c1cccc(C(F)(F)F)c1	FLUDOREX|WIN 11,464	9.0391	1.7333	6.7451	2.4001	4.2579	2.3302	5	7.3527	5.0437	6.0518	4.6649	5.0244	149.433	161.448	151.943	157.267	147.21	147.636	31	88.49	32.9415	63.6215	34.2194	47.618	0.0318	0.1523	0.0257	0.0684	0.0089	0.0197	7.5061	2.9658	6.3922	2.9285	5.0266	3.0893	35.3545	35.4393	38.7402	38.8678	40.1557	40.3433	168.126	56.1458	140.532	51.5954	104.492
CHEMBL7890	COC(=O)[C@@H](N)CCCNC(=N)N[N+](=O)[O-]	L-NAME	7.4522	3.3058	4.6063	2.6658	2.9208	2.1829	7	9.0242	7.4398	8.6892	7.4942	8.602	232.302	248.645	228.477	235.394	223.508	227.404	54	88.1327	61.8963	88.5868	66.5927	90.7426	0	0	0	0	0	0	0	0	0	0	0	0	0	0	0	0	0	0	0	0	0	0	0
CHEMBL403	CC1(C)[C@H](C(=O)O)N2C(=O)C[C@H]2S1(=O)=O	CP-45899|CP-458992|SULBACTAM|Sulbactam	6.6064	1.9256	4.1745	1.4393	2.8879	1.3912	8	10.4219	9.14	10.3516	9.501	10.2078	555.485	578.374	514.238	519.892	499.308	503.274	72	103.21	84.8998	97.725	86.8033	90.7191	0	0	0	0	0	0	0	0	0	0	0	0	0	0	0	0	0	0	0	0	0	0	0
CHEMBL1881106	CCOC(=O)c1c(C)n(C)c2ccc(O)cc12	MECARBINATE|MECARBINE	9.6351	3.0935	4.1118	2.5812	2.0446	1.6615	5	5.3171	4.4278	4.9477	4.0899	4.5278	145.941	156.186	152.71	159.563	151.55	158.292	23	47.7304	27.0126	42.3832	27.8492	38.0549	0	0	0	0	0	0	0	0	0	0	0	0	0	0	0	0	0	0	0	0	0	0	0
CHEMBL2103832	CN1CCN(c2cccc3[nH]c(=O)oc23)CC1	DU 126891|PARDOPRUNOX|SLV 308|SLV308	9.6078	2.9924	7.3622	4.0251	5.7842	3.7106	6	6.657	5.8661	6.2026	5.5093	5.6403	216.934	224.197	217.477	217.742	210.017	208.024	33	63.1728	36.8682	53.6893	37.0995	46.9764	0	0	0	0	0	0	0	0	0	0	0	0	0	0	0	0	0	0	0	0	0	0	0
CHEMBL2110783	CC(C)(CO)[C@@H](O)C(=O)NCCCC(=O)O	HOPANTENIC ACID	10.6553	5.1777	8.5955	3.9637	6.9861	3.5132	10	12.9049	10.9467	12.3661	11.089	12.1615	336.838	365.954	332.079	343.877	328.667	339.661	75	123.883	92.3384	118.184	99.0679	117.355	0	0	0	0	0	0	0	0	0	0	0	0	0	0	0	0	0	0	0	0	0	0	0
CHEMBL796	COC(=O)C(c1ccccc1)C1CCCCN1	COTEMPLA XR-ODT|Concerta|DAYTRANA|METHYLPHENIDATE|Methylin	8.7479	4.4651	6.3716	4.4302	4.8237	3.9656	8	8.9417	8.285	8.7827	8.0936	8.3914	346.136	341.877	340.018	343.612	340.037	336.408	51	75.966	58.5219	74.7949	60.0828	72.0352	0	0	0	0	0	0	0	0	0	0	0	0	0	0	0	0	0	0	0	0	0	0	0
CHEMBL31836	c1ccc2c(c1)OCC(CN1CCCCC1)O2	Benodaine|Benzodioxane|PIPEROXAN|Piperoxan	9.7715	6.1109	8.2737	5.9892	7.518	5.6668	8	8.3455	8.0304	7.8319	7.7266	7.5099	278.16	280.454	275.369	268.839	265.719	259.357	37	53.0731	44.9402	48.0328	44.5825	46.2252	0	0	0	0	0	0	0	0	0	0	0	0	0	0	0	0	0	0	0	0	0	0	0
CHEMBL314437	CCC1(c2cccc(O)c2)CCCCN(C)C1	MEPTAZINOL	12.9828	6.5551	10.6512	6.3031	8.675	5.7793	9	8.7493	8.9209	8.5158	8.4729	8.1141	409.228	411.157	412.169	407.863	400.808	391.802	42	48.9778	45.045	49.2611	46.4721	48.6364	0	0	0	0	0	0	0	0	0	0	0	0	0	0	0	0	0	0	0	0	0	0	0
CHEMBL2103829	CN(C)C[C@@H]1CCCC[C@H]1c1cccc(O)c1	EM906|FAXELADOL|GCR9905|GRT-TA300|GRT9906|GRTA-0009906|GRTA-9906|GRTA0009906|GRTA9906	12.9422	5.1462	11.8094	5.2868	10.4102	5.1922	9	8.4992	8.959	8.4534	8.6952	8.1803	377.241	368.375	373.048	369.317	367.439	359.166	40	47.6222	42.3434	48.1797	43.9512	47.8417	0	0	0	0	0	0	0	0	0	0	0	0	0	0	0	0	0	0	0	0	0	0	0
CHEMBL514	O=NN(CCCl)C(=O)NC1CCCCC1	CCN-U|CCNU|CEENU|GLEOSTINE|LOMUSTINE|NSC-79037	8.8767	6.3675	6.4687	5.3809	5.1648	4.4867	9	11.6288	9.7957	10.8945	9.7161	10.1716	324.912	338.425	322.362	327.095	315.196	318.609	53	71.4537	56.5439	74.1584	60.8147	77.2539	0.554	-0.697	-0.0483	-0.515	-0.0407	-0.3082	8.7129	2.2138	5.3896	2.0613	3.7924	2.0568	22.346	21.4399	21.8481	20.2694	19.1716	17.2202	0.366	0.9074	0.6064	1.1676	0.8718
CHEMBL2103768	CN(C(=O)C(Cl)Cl)c1ccc(O)cc1	DILOXANIDE	3.3558	0.3742	1.3105	0.3675	0.594	0.4522	3	6.6357	3.9899	4.7672	4.5699	4.0273	183	205.491	177.331	180.595	176.321	168.392	26	37.8172	27.1277	33.7505	27.0501	31.5592	0.5697	-0.2745	0.3566	-0.2029	0.0774	-0.1869	17.4259	3.9357	12.8964	4.4393	8.8031	4.3433	76.8746	74.3359	74.1128	63.3552	67.4955	58.5665	0.7319	2.4198	1.5365	3.5437	1.9508
CHEMBL744	Nc1nc2ccc(OC(F)(F)F)cc2s1	BHV-0223|RILUTEK|RILUZOLE|RP 54274|TEGLUTIK|TIGLUTIK KIT	2.6968	0.5172	2.1079	0.3561	1.3002	0.189	1	3.4654	0.9417	2.8518	0.8386	2.0929	20.515	35.1965	21.4434	31.4443	21.4109	27.0825	16	65.639	15.0667	53.3531	13.1127	38.0905	0.1186	0.6121	0.0717	0.4755	0.0383	0.288	7.5061	2.9658	6.8148	2.9051	5.9691	2.8324	26.0133	25.0077	29.4461	27.778	30.3415	30.9254	168.126	56.1458	152.744	54.9955	131.027
CHEMBL2104307	Cc1c(C(=O)NN)[n+]([O-])c2ccccc2[n+]1[O-]	DRAZIDOX	2.4446	0.2339	1.1172	0.5584	0.6305	0.5523	2	2.3114	1.9831	2.3241	2.0871	2.1552	83.674	86.7593	87.8263	89.8142	88.4732	86.6609	17	31.6463	20.1957	28.8641	21.9566	25.3439	0	0	0	0	0	0	0	0	0	0	0	0	0	0	0	0	0	0	0	0	0	0	0
CHEMBL2106200	Cc1nc2ccccc2c(=O)n1CC(O)CO	DIPROQUALONE	6.0357	2.3962	3.371	2.3006	2.7414	1.9582	6	7.8993	6.343	7.102	6.3268	6.651	272.828	295.928	269.975	281.959	269.661	274.711	50	84.6785	58.844	74.1994	60.8447	69.7468	0	0	0	0	0	0	0	0	0	0	0	0	0	0	0	0	0	0	0	0	0	0	0
CHEMBL2104618	COc1ccc2[nH]c(C)c(CC(=O)NO)c2c1	DEBOXAMET	6.6657	0.4967	2.7987	1.0051	1.5296	1.0334	4	4.1855	3.9305	4.0634	3.822	3.8324	135.334	132.661	132.579	138	135.084	135.776	22	41.3929	32.1293	38.4216	33.5977	35.0536	0	0	0	0	0	0	0	0	0	0	0	0	0	0	0	0	0	0	0	0	0	0	0
CHEMBL1411693	COc1cc(C)nc(-n2nc(C)cc2OC)n1	DA-398|EPIRIZOLE|MEPIRIZOLE|METHOPYRIMAZOLE	11.263	0.8824	4.4955	1.0421	1.6708	1.1373	4	3.2481	3.191	2.8102	2.821	2.7363	69.4081	70.6044	72.9301	72.4726	73.6388	73.4389	4	14.4932	8.1667	11.2737	9.6083	10.5089	0	0	0	0	0	0	0	0	0	0	0	0	0	0	0	0	0	0	0	0	0	0	0
CHEMBL1512080	CN1C(=O)/C(=N\NC(N)=S)c2ccccc21	BW 33-T-57|METHISAZONE|METISAZONE	3.4397	0.6779	1.4544	0.4137	0.7493	0.4255	4	6.7155	4.1595	6.1146	4.2409	5.7464	261.171	287.271	262.008	278.102	261.557	273.094	49	67.745	54.754	59.8113	55.3556	56.244	0	0	0	0	0	0	0	0	0	0	0	0	0	0	0	0	0	0	0	0	0	0	0
CHEMBL1983350	CC(C)(C)C(O)/C=C/c1ccc2c(c1)OCO2	BCX 2600|DIACOMIT|STIRIPENTOL	9.2793	3.0158	7.9583	2.8965	6.8553	2.7295	8	8.8452	8.1279	8.205	7.9852	7.828	299.287	327.897	301.393	311.575	302.107	304.886	50	66.7055	55.0324	59.1875	55.8028	56.5062	0	0	0	0	0	0	0	0	0	0	0	0	0	0	0	0	0	0	0	0	0	0	0
CHEMBL4297369	CC(=O)Nc1ccc(C(=O)NC(C)(C)C)cc1	CP1-1189|CPI-1189	9.8394	1.958	6.7965	1.7224	5.5887	1.4812	7	8.5601	6.8301	8.0638	6.5011	7.3991	218.747	260.736	219.3	255.113	212.044	243.189	52	80.4526	54.4485	72.8021	52.7363	65.7028	0	0	0	0	0	0	0	0	0	0	0	0	0	0	0	0	0	0	0	0	0	0	0
CHEMBL2105272	CCCNC(C)(C)C(=O)Nc1ccccc1C	LA-012 [AS HYDROCHLORIDE]|QUATACAINE	12.4125	4.973	7.9379	5.0727	6.3205	4.5979	8	8.5818	7.847	8.0441	7.7843	7.7035	271.963	302.522	270.797	278.998	275.049	272.102	44	62.913	48.9143	56.9702	51.2666	55.1426	0	0	0	0	0	0	0	0	0	0	0	0	0	0	0	0	0	0	0	0	0	0	0
CHEMBL2104563	CCN(CC)C(C)CC(=O)Nc1ccccc1	OCTACAINE	11.9189	7.9145	7.6539	7.6378	7.1374	7.0122	8	8.7136	7.7813	8.5784	7.7121	8.3665	263.826	281.429	263.065	278.243	261.829	274.041	40	59.8352	46.5745	57.8048	46.7243	56.2664	0	0	0	0	0	0	0	0	0	0	0	0	0	0	0	0	0	0	0	0	0	0	0
CHEMBL79	CCN(CC)CC(=O)Nc1c(C)cccc1C	ALGRX 3268|ALGRX-3268|ALPHACAINE|Anestacon|DENTIPATCH|Embolex|Iontocaine|LIDOCAINE|LIDODERM|LIGNOCAINE|LMX 4|Lidocaine|Lidocaton|Lidopen|Lignocaine HCl|Lignostab|NSC-40030|ORAQIX|Octocaine|VAGISIL|XYLOCAINE|XYLODASE|XYLOTOX|ZTLIDO	14.4252	5.8641	8.0529	6.5385	6.3518	5.784	8	7.8941	7.3849	7.7724	7.2193	7.4948	234.74	241.69	235.438	242.999	233.373	240.151	32	54.9796	39.9333	50.1463	41.8838	47.6428	0	0	0	0	0	0	0	0	0	0	0	0	0	0	0	0	0	0	0	0	0	0	0
CHEMBL188462	CN[C@@H](C)C/C=C/c1cncc(OC(C)C)c1	AZD-3480|AZD3480|ISPRONICLINE|TC-01734|TC-1734	12.7648	5.9184	9.1339	6.3949	7.1408	5.2043	9	9.2073	8.9033	8.8524	8.4653	8.2601	270.75	286.632	273.704	281.389	272.273	274.73	44	53.6243	48.1663	51.8908	49.1903	51.2058	0	0	0	0	0	0	0	0	0	0	0	0	0	0	0	0	0	0	0	0	0	0	0
CHEMBL412873	C1CCN2C[C@H]3C[C@H](CN4CCCC[C@H]34)[C@@H]2C1	SPARTEINE|Sparteine	15.2239	10.8614	13.3081	10.9139	12.7658	10.7976	15	15.0544	15.0529	14.9975	15.0141	14.9752	700.196	699.511	706.655	705.946	713.273	712.267	80	93.3778	87.6033	93.9843	89.6721	94.7069	0	0	0	0	0	0	0	0	0	0	0	0	0	0	0	0	0	0	0	0	0	0	0
CHEMBL2110709	CC[N+](C)(C)CCSCC[N+](C)(C)CC		27.0109	17.3837	24.2819	20.3792	22.8109	20.8922	12	12.3345	12.5424	12.2571	12.7463	12.1173	419.67	407.441	423.357	411.957	421.293	412.716	30	43.2399	32.8527	42.2388	34.0664	42.1996	0	0	0	0	0	0	0	0	0	0	0	0	0	0	0	0	0	0	0	0	0	0	0
CHEMBL2107090	NC(=O)c1ccc(Cl)c(S(N)(=O)=O)c1	SD 14112|SULCLAMIDE	0.01	0.0328	0.0145	0.0284	0.0167	0.0241	1	1.9779	0.9645	1.6013	0.949	1.3712	47.2768	57.714	48.814	54.383	48.3089	51.915	16	30.6863	14.6058	24.4188	13.7577	19.9988	0.665	-0.1085	0.054	-0.0869	-0.0655	-0.0924	8.7129	1.8449	3.6425	2.7036	2.7784	2.7461	46.73	43.147	44.9322	42.3584	41.5894	41.0618	0.366	1.5123	1.186	1.2159	1.361
CHEMBL834	NCCC(O)(P(=O)(O)O)P(=O)(O)O	CGP-23339AE|PAMIDRONIC ACID|Pamidronate|Pamidronic Acid	3.2063	0.8261	1.5439	0.4268	0.7911	0.0876	3	4.6177	4.281	4.7925	4.3849	4.7284	72.7255	75.4587	67.2153	64.4492	59.4623	57.724	24	28.5313	37.3127	24.1914	39.175	21.7358	0	0	0	0	0	0	0	0	0	0	0	0	0	0	0	0	0	0	0	0	0	0	0
CHEMBL505254	C=CC(=O)NCNC(=O)CCBr	BROMACRYLIDE	4.4409	1.6187	2.4388	1.441	1.945	1.4767	7	13.0285	9.2619	12.3913	8.705	12.0453	256.785	271.866	254.206	265.207	251.191	262.058	57	85.7686	62.679	86.2558	65.9449	86.987	0.79	-0.8323	0.0952	-0.5251	-0.0457	-0.3269	44.2581	4.9895	24.3466	4.2767	14.437	3.8864	33.3832	30.2973	29.413	25.4914	23.2455	22.565	0.0307	0.2627	0.1321	0.2898	0.3002
CHEMBL375611	N[C@@]1(C(=O)O)CS(=O)(=O)[C@H]2[C@H](C(=O)O)[C@H]21	LY-404039, (-)-|LY404039	3.016	1.6586	1.7333	1.4249	1.5302	1.3504	7	10.3662	8.3809	10.3319	8.8512	10.2569	529.41	526.873	488.539	493.245	480.33	482.079	79	118.755	91.7018	113.668	94.6978	107.878	0	0	0	0	0	0	0	0	0	0	0	0	0	0	0	0	0	0	0	0	0	0	0
CHEMBL3990061	CN1CC(O)C2=C/C(=N/NC(=N)N)C(=O)C=C21		5.8703	0.8617	3.8191	1.2865	2.6297	1.2659	10	12.1284	10.9499	12.1196	11.3149	12.138	615.132	632.169	624.715	646.922	642.884	654.163	112	151.381	129.685	148.076	137.115	148.395	0	0	0	0	0	0	0	0	0	0	0	0	0	0	0	0	0	0	0	0	0	0	0
CHEMBL2104133	NC(=O)C1c2ccccc2C=Cc2ccccc21	AY-15,613|CITENAMIDE	0.7703	0.2583	0.3971	0.3337	0.4044	0.3762	4	4.8113	4.0469	4.5531	4.0455	4.3839	297.554	290.284	281.257	285.773	279.896	282.737	43	59.6863	47.2812	54.9059	46.2926	51.2042	0	0	0	0	0	0	0	0	0	0	0	0	0	0	0	0	0	0	0	0	0	0	0
CHEMBL2105316	O=C(CCN1CCOCC1)c1ccccc1O	ROMIFENONE	8.877	4.7378	6.6396	5.212	5.863	5.0825	7	7.7889	7.1932	7.5346	7.1679	7.2977	253.081	249.793	245.339	246.355	243.251	241.979	40	66.4772	49.2432	60.3488	51.2611	57.3847	0	0	0	0	0	0	0	0	0	0	0	0	0	0	0	0	0	0	0	0	0	0	0
CHEMBL2107089	O=C(NCCS(=O)(=O)O)c1cccs1	TAUROSTEINE	3.128	2.0621	1.4076	1.0656	0.8542	0.8114	3	4.1594	3.5895	4.0561	3.7353	3.963	185.394	180.227	169.198	163.212	160.008	156.05	24	37.5885	26.1169	34.3025	24.9556	31.7811	0	0	0	0	0	0	0	0	0	0	0	0	0	0	0	0	0	0	0	0	0	0	0
CHEMBL2106881	CCC1(c2ccccc2)SCC(=O)NC1=O	PHENYLTHILONE|PHENYTHILONE	5.1189	2.3003	2.5744	1.1812	1.5681	0.8681	6	8.9588	6.9495	7.7203	6.8368	7.1943	445.882	458.664	425.294	428.352	409.435	411.508	57	78.5508	59.2164	75.8731	60.2067	73.5838	0	0	0	0	0	0	0	0	0	0	0	0	0	0	0	0	0	0	0	0	0	0	0
CHEMBL2110596	C=CCN1Cc2ccccc2-c2ccccc2C1	AZAPETINE|Azapetine	5.4527	0.8752	4.1179	1.2342	3.2075	1.3655	5	4.7077	4.8427	4.5964	4.5988	4.3778	227.813	211	219.65	208.327	208.347	201.867	25	33.8333	27.5297	31.5564	27.9121	29.449	0	0	0	0	0	0	0	0	0	0	0	0	0	0	0	0	0	0	0	0	0	0	0
CHEMBL2111050	CC(C)CCNCC1COc2ccccc2O1	PENTAMOXANE	11.4797	6.5584	9.9302	6.9826	8.8302	6.9174	8	8.5539	8.1443	8.0535	7.808	7.6948	235.886	247.389	234.219	235.271	225.065	225.222	36	49.4531	42.4047	43.9819	41.5359	41.6588	0	0	0	0	0	0	0	0	0	0	0	0	0	0	0	0	0	0	0	0	0	0	0
CHEMBL2107071	CCCCCOC(=O)c1ccc(N(C)C)cc1	PADIMATE|PADIMATE A	13.4699	5.6283	10.5865	5.6125	7.8493	5.2138	8	8.4696	7.7568	7.8965	7.2892	7.3659	193.253	200.412	195.883	196.287	192.602	191.721	35	60.6527	36.7828	53.9168	38.342	49.5326	0	0	0	0	0	0	0	0	0	0	0	0	0	0	0	0	0	0	0	0	0	0	0
CHEMBL127810	CCCNC(C)(C)COC(=O)c1ccccc1	MEPRYLCAINE	11.537	5.2212	9.3182	5.3436	8.3058	5.3901	8	9.1851	8.0129	8.6416	7.9781	8.2564	252.998	281.319	253.122	267.553	253.387	258.781	47	72.0749	49.5239	64.4976	50.4502	60.1129	0	0	0	0	0	0	0	0	0	0	0	0	0	0	0	0	0	0	0	0	0	0	0
CHEMBL1740065	CCC(C)(CN(C)C)OC(=O)c1ccccc1	AMYLOCAINE	13.9373	3.365	11.3107	3.486	9.5383	3.5385	8	8.539	8.1237	8.2915	8.0387	8.0798	279.263	299.972	284.604	296.861	282.181	293.456	44	73.0948	47.7316	66.7981	50.7736	62.6836	0	0	0	0	0	0	0	0	0	0	0	0	0	0	0	0	0	0	0	0	0	0	0
CHEMBL2105551	CC1(C)CSSC[C@@H](C(=O)O)NC1=O	LIMAZOCIC	8.607	1.9862	5.3692	1.505	4.1907	1.6359	8	11.5904	9.8945	11.2658	10.1256	11.0423	526.879	565.705	516.846	521.732	515.346	507.693	67	99.4574	69.755	92.7082	73.6423	90.8657	0	0	0	0	0	0	0	0	0	0	0	0	0	0	0	0	0	0	0	0	0	0	0
CHEMBL2106463	O=C(O)C1CCN1C12CC3CC(CC(C3)C1)C2	CARMANTADINE|SCH 15427	10.6214	7.5884	8.923	7.3372	8.4286	7.2101	14	15.2131	14.2129	14.982	14.302	14.8625	704.645	728.073	704.616	722.52	702.039	717.247	100	126.571	108.455	122.415	111.188	120.424	0	0	0	0	0	0	0	0	0	0	0	0	0	0	0	0	0	0	0	0	0	0	0
CHEMBL2104659	CN1C[C@@H](c2cccc(O)c2)OC1C(C)(C)C	BEREFRINE|BUREFRINE	12.8082	2.9916	9.7386	2.7591	8.8439	2.8447	8	8.2205	8.085	7.8262	7.9876	7.5199	322.052	344.339	322.028	327.199	318.228	315.036	42	59.1553	46.5001	54.4315	47.2608	51.5206	0	0	0	0	0	0	0	0	0	0	0	0	0	0	0	0	0	0	0	0	0	0	0
CHEMBL640	CCN(CC)CCNC(=O)c1ccc(N)cc1	NSC-27461|PROCAINAMIDE|Procainamide|Procan|Procanbid|Procapan|Pronestyl|Pronestyl-SR	11.1151	7.7222	7.7365	7.4921	7.1116	6.9496	7	7.7272	6.7699	7.4214	6.6669	7.0974	210.646	218.96	212.051	214.636	209.073	210.369	34	56.0863	37.4383	50.7948	38.2272	47.4139	0	0	0	0	0	0	0	0	0	0	0	0	0	0	0	0	0	0	0	0	0	0	0
CHEMBL2110958	O=C(O)c1ccc(S(=O)(=O)NCl)cc1		0.01	0.0016	0.0147	0.0081	0.0164	0.012	1	2.0816	0.969	1.6819	0.9511	1.3977	36.6469	45.0657	38.2994	42.9865	38.3987	40.9908	16	36.1712	14.6603	28.1598	14.1106	22.4557	0.2848	-0.2047	0.0847	-0.0697	-0.0589	-0.0588	8.7129	2.5817	6.6081	2.3516	4.3505	2.2433	39.1821	42.6376	37.5573	32.7304	34.3607	31.1571	0.366	1.8632	0.27	2.0745	0.3702
CHEMBL320341	C[C@@H]1C(=O)NC2=Nc3cccc(Cl)c3CN21	QUAZINONE|Quazinone|RO 13-6438/006|Ro-13-6438	4.6415	1.7309	1.9072	1.0698	0.9446	0.7656	5	6.0604	4.9274	5.8431	4.9244	5.5742	276.15	293.75	268.195	278.574	262.115	270.497	46	72.6841	50.2487	66.8252	51.0803	62.6284	0.665	-0.1085	0.0858	-0.1088	-0.0764	-0.1099	8.7129	1.8449	3.6612	2.5292	2.6655	2.4558	40.6271	36.55	37.7779	36.6129	36.3735	36.0603	0.366	1.5123	1.2013	1.3263	1.3434
CHEMBL2105225	CC1NC(C2CC2)CC1c1ccc(Cl)cc1	PICILOREX	7.3258	5.4824	5.5335	5.1173	4.9981	4.6917	8	8.2635	7.9564	7.9914	7.741	7.6828	353.862	362.714	348.731	350.916	341.833	339.158	49	53.7667	51.6489	52.7324	51.1649	51.1846	0.665	-0.1085	0.0236	-0.0998	-0.0767	-0.103	8.7129	1.8449	3.7145	2.5824	2.7404	2.5212	33.3127	28.752	30.7121	29.4427	29.5811	29.4878	0.366	1.5123	1.1391	1.2785	1.2393
CHEMBL6622	O=[N+]([O-])O[C@H]1CO[C@H]2[C@@H]1OC[C@H]2O[N+](=O)[O-]	ANGITAK|C01DA08|CARVASIN|CEDOCARD|CEDOCARD RET|CEDOCARD-10|CEDOCARD-20|CEDOCARD-40|CEDOCARD-5|DILATRATE|DILATRATE-SR|DILUTED ISOSORBIDE DINITRATE|DILUTED ISOSORBIDE DINITRATE RS|IMTACK|ISO MACK|ISOCARD|ISOKET 0.05%|ISOKET 0.1%|ISOKET 10|ISOKET 20|ISOKET 5|ISOKET RET 20|ISOKET RET 40|ISORDIL|ISORDIL TEMBIDS|ISOSORBIDE DINITRATE|JERIDIN|NSC-80038|SONI-SLO|SORBICHEW|SORBID SA|SORBID-20 SA|SORBID-40 …	4.9703	2.6037	3.711	2.6	3.0318	2.5834	6	7.2189	6.7359	7.1661	6.8747	7.1774	237.667	240.689	232.2	231.581	224.697	224.492	44	72.3014	63.3008	72.3488	67.4433	73.8081	0	0	0	0	0	0	0	0	0	0	0	0	0	0	0	0	0	0	0	0	0	0	0
CHEMBL266497	O=C1NC(=O)[C@@]2(CCOc3ccc(F)cc32)N1	CP-45,634|NSC-355082|SORBINIL	2.8492	1.4955	1.5728	0.7873	0.8667	0.5408	5	6.9135	5.078	6.2543	5.0059	5.8687	296.009	314.26	282.854	292.233	274.212	280.1	56	90.9414	61.2423	84.7468	63.1666	79.5015	0.1272	-0.0475	-0.03	-0.0483	-0.0464	-0.0513	2.502	0.9886	1.4416	1.1676	1.1961	1.1591	16.4243	16.6651	18.1692	18.2645	18.6719	19.0281	56.0419	18.7153	26.873	20.6333	21.2625
CHEMBL2051960	CN1CC(O)C2=C/C(=N/NC(N)=O)C(=O)C=C21	CARBAZOCHROME	5.8703	0.8121	3.8191	1.2434	2.6316	1.2322	10	12.2528	10.9499	12.2275	11.3233	12.2364	605.014	619.609	614.209	634.385	631.904	641.535	112	158.047	129.685	153.861	137.566	153.614	0	0	0	0	0	0	0	0	0	0	0	0	0	0	0	0	0	0	0	0	0	0	0
CHEMBL1460	O=c1[nH]cnc2c1ncn2[C@H]1CC[C@@H](CO)O1	BMY-40900|DDI|DIDANOSINE|DIDANOSINE SYSTEM SUITABILITY MIXTURE|DIDEOXYINOSINE (DDI)|NSC-612049|VIDEX|VIDEX EC|Videx	4.2467	3.1422	3.1907	2.786	2.7411	2.4002	7	8.9476	7.2511	8.2008	7.156	7.6909	279.075	298.774	278.484	288.55	274.441	279.803	55	92.4125	63.999	83.4232	65.835	78.631	0	0	0	0	0	0	0	0	0	0	0	0	0	0	0	0	0	0	0	0	0	0	0
CHEMBL2104035	O=c1nc2cccccc-2n1Cc1ccccc1	BENHEPAZONE|RCH 314	2.6219	1.027	1.4225	1.0989	1.1549	1.0742	9	9.8107	9.0413	9.7744	9.1475	9.7046	587.27	586.192	580.41	582.356	579.18	581.731	97	121.209	101.142	119.438	104.995	118.088	0	0	0	0	0	0	0	0	0	0	0	0	0	0	0	0	0	0	0	0	0	0	0
CHEMBL416801	O=C(Cn1ccnc1)c1ccc2ccccc2c1	NAFIMIDONE	1.6168	0.4931	0.6631	0.4347	0.5355	0.4148	2	2.485	2.016	2.2143	1.9549	2.0604	116.866	112.952	105.422	106.694	101.702	103.156	20	33.2641	22.5411	27.3938	21.9537	24.3698	0	0	0	0	0	0	0	0	0	0	0	0	0	0	0	0	0	0	0	0	0	0	0
CHEMBL108	NC(=O)N1c2ccccc2C=Cc2ccccc21	ARBIL MR|CARBAGEN SR|CARBAMAZEPINE|CARBATROL|CARNEXIV|EPIMAZ|EPIMAZ RET|EPITOL|EQUETRO|G-32883|GEIGY 32883|NSC-169864|SIRTAL RET|TEGRETOL|TEGRETOL CHEWTAB|TEGRETOL PROLONGED RELEASE|TEGRETOL-XR|TERIL|TERIL RET|TIMONIL 200 RET|TIMONIL 400 RET|Tegretol XR	0.4888	-0.0029	0.3087	0.0276	0.2447	0.0673	3	3.9847	2.8321	3.6314	2.8016	3.3895	190.686	207.528	190.5	200.037	187.947	195.11	34	51.6752	34.1714	46.6924	33.498	42.2881	0	0	0	0	0	0	0	0	0	0	0	0	0	0	0	0	0	0	0	0	0	0	0
CHEMBL4297437	O=C1N=C2C=CC=CN2C12Cc1ccccc1C2	ST-101|ST101|ZSET-1446	3.2686	1.4213	2.0595	1.5908	1.7572	1.6048	9	9.7551	9.0367	9.5829	9.0603	9.4931	625.24	625.35	600.371	601.91	592.788	595.528	92	117.064	100.096	113.284	101.838	111.51	0	0	0	0	0	0	0	0	0	0	0	0	0	0	0	0	0	0	0	0	0	0	0
CHEMBL25422	C1=CC(=Nn2cccc2)C=CC1=Nn1cccc1	AZAROLE|WIN 38770	0.7436	0.6031	0.5323	0.5297	0.5282	0.5544	6	6.3605	6.2107	6.4006	6.3675	6.5106	391.007	395.674	390.118	392.141	390.587	393.02	68	75.9556	74.9452	77.5849	77.4515	78.7763	0	0	0	0	0	0	0	0	0	0	0	0	0	0	0	0	0	0	0	0	0	0	0
CHEMBL268164	CCC1(C2=CCCCC2)C(=O)NC(=O)NC1=O	CYCLOBARBITAL|HEXEMAL|PHANODORN	8.0454	5.9132	5.4117	3.8724	3.7354	3.0334	12	14.2465	12.3238	14.1464	12.3514	14.0756	657.499	678.453	665.224	688.281	670.596	690.771	110	151.599	118.081	154.251	123.728	155.63	0	0	0	0	0	0	0	0	0	0	0	0	0	0	0	0	0	0	0	0	0	0	0
CHEMBL7728	CN1C(=O)NC(=O)C(C)(C2=CCCCC2)C1=O	ENHEXYMAL|EVIPAL|HEXOBARBITAL|SOMBUCAPS|SOMBULEX	10.2182	4.6083	4.9041	3.6486	3.5263	3.2265	12	13.8296	12.3038	13.7605	12.4205	13.7288	646.463	672.943	651.484	661.724	663.662	665.777	107	150.679	112.865	150.034	118.004	151.266	0	0	0	0	0	0	0	0	0	0	0	0	0	0	0	0	0	0	0	0	0	0	0
CHEMBL1288786	CCC(=O)Nc1nnc(S(N)(=O)=O)s1	PROPAZOLAMIDE	3.4687	2.4656	1.8192	1.142	0.9306	0.7656	3	3.6864	3.0099	3.4254	2.9099	3.2369	90.1736	101.242	92.4104	99.5459	94.7514	97.1604	21	34.1463	23.8484	32.7768	24.1017	30.5002	0	0	0	0	0	0	0	0	0	0	0	0	0	0	0	0	0	0	0	0	0	0	0
CHEMBL19	CC(=O)/N=c1/sc(S(N)(=O)=O)nn1C	L-584601|METHAZOLAMIDE|Methazolamide|NEPTAZANE|VVP-808|VVP808	5.9913	0.8197	1.5753	-0.0305	0.6931	-0.0893	5	7.6259	5.1533	7.3284	5.4728	7.1543	353.328	363.716	338.273	351.821	339.506	343.744	50	65.2711	58.8912	62.1821	59.6886	59.7643	0	0	0	0	0	0	0	0	0	0	0	0	0	0	0	0	0	0	0	0	0	0	0
CHEMBL1453416	CC(C)Cn1cnc2c1c(=O)n(C)c(=O)n2C	ISBUFYLLINE	13.4533	4.8499	7.7479	3.4889	5.3395	2.5108	8	8.8094	7.745	8.2022	7.2879	7.631	296.397	314.357	304.27	300.826	300.199	292.807	49	84.0615	50.0284	77.3139	51.4232	73.7699	0	0	0	0	0	0	0	0	0	0	0	0	0	0	0	0	0	0	0	0	0	0	0
CHEMBL93	CC(c1cc2ccccc2s1)N(O)C(N)=O	A-64077|ABBOTT-64077|ZILEUTON|ZYFLO|ZYFLO CR	3.0725	1.3706	1.3259	0.4989	0.7208	0.2802	3	4.0818	3.3403	3.9142	3.2295	3.7065	157.652	174.457	156.013	159.017	150.365	153.094	26	45.3085	31.2573	43.1278	30.9005	40.5507	0	0	0	0	0	0	0	0	0	0	0	0	0	0	0	0	0	0	0	0	0	0	0
CHEMBL375492	CC(=O)Nc1ccc(/C=N/NC(N)=S)cc1	AMITHIOZONE|NSC-3550|SQ-2321|TB I-698|THIACETAZONE|THIOACETAZONE	2.6369	0.2639	0.9754	0.2555	0.8934	0.2746	4	6.924	4.0234	6.364	4.0301	5.8042	171.411	203.27	170.169	195.643	167.463	186.315	42	59.2828	45.7349	54.3497	44.0652	49.3421	0	0	0	0	0	0	0	0	0	0	0	0	0	0	0	0	0	0	0	0	0	0	0
CHEMBL2104473	CC(=O)/C=C(\C)c1ccc(-c2ccccc2)cc1	XENIPENTONE	5.0854	0.4368	1.9419	0.5242	1.7569	0.5626	5	5.4991	5.0085	5.3948	4.9576	5.2157	205.141	220.179	204.419	216.915	204.026	214.344	43	53.9863	47.3047	53.4806	46.9266	51.4945	0	0	0	0	0	0	0	0	0	0	0	0	0	0	0	0	0	0	0	0	0	0	0
CHEMBL2110707	CCN(CC)CCNC(=O)c1ccccc1O	SALETAMIDE	11.1151	7.7222	7.7345	7.4909	7.1025	6.9318	7	7.7272	6.7592	7.4682	6.6864	7.1382	212.634	221.12	213.612	217.26	210.805	212.436	34	56.0863	37.6669	51.7585	39.0107	48.4168	0	0	0	0	0	0	0	0	0	0	0	0	0	0	0	0	0	0	0	0	0	0	0
CHEMBL151445	OCC(O)CN1CCN(c2ccccc2)CC1	DROPROPIZINE|U.C.B.-1967|UCB 1967	9.8171	4.9956	7.4982	5.2339	6.5976	4.9753	7	7.9833	7.4684	7.3916	7.3219	7.1044	262.971	262.087	259.664	253.734	251.124	244.96	33	57.8478	46.3243	50.3662	47.4789	48.0292	0	0	0	0	0	0	0	0	0	0	0	0	0	0	0	0	0	0	0	0	0	0	0
CHEMBL124211	CC(C)CNCCOC(=O)c1ccc(N)cc1		10.0025	5.4089	8.7438	4.911	8.1264	4.5859	7	8.0808	7.0963	7.5423	7.029	7.1671	192.336	204.406	192.93	197.085	191.382	192.721	39	64.0216	41.5584	57.1584	42.5977	52.6543	0	0	0	0	0	0	0	0	0	0	0	0	0	0	0	0	0	0	0	0	0	0	0
CHEMBL2110959	CC(C)CNCCOC(=O)c1cccc(N)c1	METABUTETHAMINE	10.0025	5.4089	8.7437	4.9105	8.1269	4.5835	7	8.0808	7.0918	7.5379	7.0406	7.1635	193.604	205.794	194.049	198.315	192.857	194.033	39	64.0216	41.5039	57.2087	42.7234	52.6821	0	0	0	0	0	0	0	0	0	0	0	0	0	0	0	0	0	0	0	0	0	0	0
CHEMBL569	CCN(CC)CCOC(=O)c1ccc(N)cc1	NSC-169497|Novocain|PROCAINE|Procaine	11.1151	7.3623	7.6121	7.3079	6.9709	6.7723	7	7.8724	6.8003	7.5194	6.7037	7.1788	195.246	203.761	197.467	200.341	195.077	196.584	34	61.6416	38.2531	54.9633	39.2826	50.6338	0	0	0	0	0	0	0	0	0	0	0	0	0	0	0	0	0	0	0	0	0	0	0
CHEMBL2104274	CC1CC(N)=NN1c1nc2c(s1)CCCC2	EVANDAMINE	8.0284	5.4398	5.0146	3.1539	2.967	2.0892	8	8.4645	7.8197	8.0453	7.5403	7.6797	354.197	380.628	360.795	370.524	351.805	359.226	46	57.8111	52.7809	56.8761	52.8202	55.4554	0	0	0	0	0	0	0	0	0	0	0	0	0	0	0	0	0	0	0	0	0	0	0
CHEMBL3182532	CCCCCCOc1cc(C)c(O)c(C)c1C	HX-1171	15.3937	6.6887	9.2624	7.5953	7.8336	7.1787	9	8.041	8.1723	8.089	7.9184	7.7745	216.176	216.861	216.717	215.069	213.089	211.737	24	32.8288	29.4496	31.499	30.4155	30.7199	0	0	0	0	0	0	0	0	0	0	0	0	0	0	0	0	0	0	0	0	0	0	0
CHEMBL2104032	CCOC(=O)NC(O)C(Cl)(Cl)Cl	CARBOCLORAL|CI-336|CN-16146|HY-185|PRODORM	4.9404	3.2594	2.3666	1.7338	1.1071	0.73	5	11.5938	6.4351	9.6103	6.9011	8.8426	254.447	328.316	246.928	285.776	246.744	270.877	46	71.1865	47.5667	68.8443	49.0698	69.4509	0.2693	0.4434	0.1338	0.208	0.1031	0.1375	26.1388	5.5346	21.3436	6.9143	18.8643	7.1934	147.604	139.697	146.135	132.29	139.492	123.579	1.0979	4.537	1.8928	5.5347	2.205
CHEMBL4297210	CC(C)(O)c1nc2ccc(Cl)cc2cc1N	ADX-102|ALD-102|NS2|REPROXALAP	4.9502	1.192	2.8876	0.7915	1.9235	0.7513	3	3.5826	2.9083	2.9545	2.5998	2.5228	106.097	132.481	103.676	117.166	99.4045	104.614	18	27.1849	19.9322	23.2792	18.5068	19.7933	0.665	-0.1085	0.025	-0.0766	-0.0657	-0.0791	8.7129	1.8449	3.7011	2.5479	2.6766	2.4343	35.7342	31.3186	33.2124	31.8495	31.7528	31.3213	0.366	1.5123	1.1309	1.2899	1.2413
CHEMBL3549142	NC[C@H]1OB(O)c2c(OCCCO)cccc21	AN-3365|AN3365|EPETRABOROLE|GSK-2251052|GSK2251052	6.1642	4.2098	4.5943	3.4346	3.4429	2.5436	5	6.2198	5.2953	5.4888	4.8147	4.7902	143.175	146.309	140.303	139	133.53	131.316	25	43.2707	33.5583	39.0325	33.1176	35.611	0	0	0	0	0	0	0	0	0	0	0	0	0	0	0	0	0	0	0	0	0	0	0
CHEMBL1697828	CCC(Br)(CC)C(=O)NC(N)=O	ADALIN|BROMODIETHYLACETYLUREA|CARBROMAL	7.1835	4.8254	4.0479	2.6243	2.6815	1.9367	7	12.7596	10.7768	12.1327	10.8854	11.2925	358.555	405.771	366.259	378.122	361.542	366.823	58	84.4304	57.9966	84.0491	60.7572	84.6256	0.79	-0.1583	-0.2229	-0.5508	-0.2211	-0.4759	44.2581	4.1579	15.2224	6.1894	11.7289	6.3267	56.3907	49.0679	49.1265	45.4779	46.4042	43.3114	0.0307	0.4378	0.2878	0.5082	0.33
CHEMBL458769	CCOc1cc(NC(C)=O)ccc1C(=O)OC	ETHOPABATE	9.6451	3.191	4.8917	2.1607	2.6744	1.2498	6	7.6001	5.7261	6.5901	5.1562	5.7427	143.335	164.039	148.423	159.833	149.123	154.711	39	76.7011	42.2831	67.6983	41.9023	58.7896	0	0	0	0	0	0	0	0	0	0	0	0	0	0	0	0	0	0	0	0	0	0	0
CHEMBL2107098	COc1cc(/C=C/C(N)=O)cc(OC)c1OC	CINTRAMIDE|CINTRIAMIDE	9.9148	0.8817	5.3696	0.9303	2.0654	1.3697	6	6.9335	5.5227	5.9455	5.1834	5.7095	177.268	189.289	180.224	186.126	181.253	186.387	37	63.426	42.1423	56.8019	44.5809	53.7267	0	0	0	0	0	0	0	0	0	0	0	0	0	0	0	0	0	0	0	0	0	0	0
CHEMBL2107446	O=C(O)c1ccccc1C(=O)N1CCSC1	NESOSTEINE	4.2	1.3888	2.9606	1.2764	2.1105	1.0971	5	8.3124	5.2997	7.341	5.3257	6.4349	289.58	294.476	290.313	285.267	282.135	272.87	44	78.7085	42.5777	67.2623	44.6133	60.0758	0	0	0	0	0	0	0	0	0	0	0	0	0	0	0	0	0	0	0	0	0	0	0
CHEMBL1868301	NC(=O)C1c2ccccc2CCc2ccccc21	AY-8682|CYHEPTAMIDE	2.5047	1.053	0.9806	0.8203	0.8245	0.7818	4	4.6446	3.8253	4.3005	3.7687	4.0888	273.176	259.392	247.301	250.587	243.137	244.804	33	50.6863	38.3874	46.0432	37.3331	42.0482	0	0	0	0	0	0	0	0	0	0	0	0	0	0	0	0	0	0	0	0	0	0	0
CHEMBL306700	CCOc1ccccc1OCC1CNCCO1	VILOXAZINE	10.6926	6.6253	7.4265	5.9632	5.7475	4.9016	7	7.886	7.11	7.0242	6.6701	6.4678	185.784	193.809	185.374	185.15	180.705	178.915	30	52.1106	41.3203	44.9773	42.2619	42.4462	0	0	0	0	0	0	0	0	0	0	0	0	0	0	0	0	0	0	0	0	0	0	0
CHEMBL2106172	CCN(CC)CCOC(=O)c1ccccc1O	DETANOSAL	11.1151	7.3623	7.6101	7.3068	6.9628	6.757	7	7.8724	6.7896	7.5657	6.7229	7.2178	197.122	205.811	198.961	202.855	196.778	198.618	34	61.6416	38.4817	55.9036	40.0569	51.5537	0	0	0	0	0	0	0	0	0	0	0	0	0	0	0	0	0	0	0	0	0	0	0
CHEMBL2103762	N=C(N)NN=C1C=CC(=NNC(N)=S)C=C1	AMBAZONE	1.0934	0.4924	0.9007	0.4356	0.7872	0.4051	8	11.5699	8.3247	11.1833	8.7005	11.0193	487.376	527.692	487.251	519.97	493.152	520.38	100	117.505	107.366	117.214	110.467	116.856	0	0	0	0	0	0	0	0	0	0	0	0	0	0	0	0	0	0	0	0	0	0	0
CHEMBL2104621	CCC(CN)=C(c1ccccc1)c1ccccc1	ETIFELMINE	5.0206	2.814	2.6666	1.5339	1.3384	1.0455	5	5.3746	5.3169	5.3745	5.1242	5.1144	308.922	309.07	327.32	328.141	325.812	321.126	41	43.62	44.6219	47.1623	46.0534	46.8258	0	0	0	0	0	0	0	0	0	0	0	0	0	0	0	0	0	0	0	0	0	0	0
CHEMBL1190753	CN(C)C1CC(c2ccccc2)c2ccccc21	DIMEFADANE|SK&F 1340	8.3275	1.0803	6.1498	1.5976	4.4284	1.6254	5	4.4853	4.8217	4.4068	4.5971	4.2481	279.131	264.719	261.839	254.934	256.66	249.35	24	32.4778	26.6538	31.576	27.8785	30.3297	0	0	0	0	0	0	0	0	0	0	0	0	0	0	0	0	0	0	0	0	0	0	0
CHEMBL38120	CN[C@@H]1CC[C@@H](c2ccccc2)c2ccccc21	TAMETRALINE	6.1547	2.6536	4.0667	2.1967	2.6711	1.8214	5	4.9022	4.7661	4.5373	4.4141	4.2589	277.982	270.025	264.812	256.047	251.137	244.933	27	32.7133	29.7154	32.1155	30.355	30.9593	0	0	0	0	0	0	0	0	0	0	0	0	0	0	0	0	0	0	0	0	0	0	0
CHEMBL1473700	Cc1cc(CC(C)CC(C)(C)C)n(O)c(=O)c1	PIROCTONE	15.1749	5.1915	12.8223	5.1857	12.0333	4.9253	14	14.6793	14.5865	14.9546	14.762	15.0272	614.988	655.616	628.482	662.998	632.237	666.286	104	118.964	115.516	122.975	121.106	125.186	0	0	0	0	0	0	0	0	0	0	0	0	0	0	0	0	0	0	0	0	0	0	0
CHEMBL1697687	N#Cc1ccc(NC(=O)NC(=N)N)cc1Cl	57C65|CLOGUANAMIL|CLOGUANAMILE	0.3598	-0.352	0.3313	-0.3394	0.2888	-0.3164	3	5.1849	2.9888	5.1256	3.0587	4.9976	124.759	147.099	128.22	149.418	130.571	149.566	48	79.453	47.4667	75.0765	46.7268	71.1269	0.665	-0.1085	0.0872	-0.0463	-0.0336	-0.0595	8.7129	1.8449	3.6407	2.47	2.6127	2.392	39.7893	35.6503	36.5287	34.1575	33.232	32.6346	0.366	1.5123	1.1873	1.3586	1.3853
CHEMBL742	CNC1(c2ccccc2Cl)CCCCC1=O	KETALAR|KETAMINE|Ketamine|NSC-70151	7.4325	3.9656	4.9238	3.2202	3.2057	2.5547	7	7.561	7.2214	7.2813	7.0627	7.0208	360.43	363.121	361.357	361.274	356.427	352.053	49	64.2263	56.2022	61.3597	57.7785	58.9171	0.665	-0.1085	0.0857	-0.0664	-0.0767	-0.1366	8.7129	1.8449	3.6541	2.5155	2.7051	2.5789	42.7945	38.8846	40.1507	38.6499	38.9072	38.9873	0.366	1.5123	1.1955	1.3574	1.3631
CHEMBL2107769	FC(F)(F)C(F)(C(F)(F)F)C(F)(F)F	PERFLISOBUTANE	1.9506	0.0341	1.8074	-0.0088	1.8061	-0.0133	4	11.3862	6.1383	9.8594	6.4122	9.7772	100.104	133.815	102.86	120.735	105.036	120.14	64	211.153	107.765	181.722	113.102	180.127	0.3254	0.3715	0.309	0.4667	0.3035	0.4704	25.0204	9.8862	20.7735	13.1285	20.1982	13.3019	94.9852	92.5804	100.759	96.1596	100.725	96.3738	560.419	187.153	453.992	265.694	439.978
CHEMBL2104979	FC(F)(F)C(F)(F)C(F)(F)C(F)(F)F	AI-700|PERFLUBUTANE	1.2471	0.3324	0.8719	0.3199	0.7101	0.3657	4	11.3862	6.4395	8.5212	7.1242	8.0706	93.8909	127.714	94.8318	105.336	98.6693	102.788	64	211.153	114.788	155.899	128.371	147.114	0.2859	0.3164	0.3106	0.3593	0.3142	0.3505	25.0204	9.8862	20.2742	15.9672	18.8649	16.9126	93.2952	90.7255	98.4862	96.9321	98.4005	97.9547	560.419	187.153	440.203	334.498	405.525
CHEMBL1788385	Cc1cc(Br)c(O)c2ncccc12	TILBROQUINOL	2.4345	-0.0373	0.6946	0.3251	0.3321	0.2809	1	0.625	0.7455	0.6737	0.8341	0.8196	29.5786	29.1757	30.6848	30.2802	30.5625	30.4592	1	2.5	2.0614	2.2766	2.2335	2.3297	0.8091	-0.1197	0.0783	-0.0444	-0.0532	-0.0731	44.2581	4.1579	14.3947	7.9861	8.5699	7.3245	54.0032	45.7795	47.0395	44.3749	43.742	42.7277	0.0307	0.4378	0.3285	0.4347	0.4069
CHEMBL1451173	CC(=O)Oc1cccc(C(=O)O)c1OC(C)=O	DIACETYLSALICYLIC ACID|DIPYROCETYL	4.8992	0.3935	1.2599	0.4004	1.1259	0.3919	5	7.5788	4.8823	6.6788	4.6636	5.8559	135.378	165.833	135.1	158.269	134.533	150.288	50	103.13	53.3368	88.2805	51.3946	75.1742	0	0	0	0	0	0	0	0	0	0	0	0	0	0	0	0	0	0	0	0	0	0	0
CHEMBL1201754	NC(=O)c1cn(Cc2c(F)cccc2F)nn1	60231/4|BANZEL|CGP 33101|E-2080|E2080|INOVELON|RUF 331|RUFINAMIDE	1.569	0.2872	0.5742	0.2352	0.3404	0.2566	2	2.8388	1.8758	2.6272	1.9409	2.4407	94.3262	93.7607	84.6729	88.4514	82.5888	85.9104	20	37.9641	21.0728	33.9266	22.1345	30.8965	0.2543	-0.0949	-0.0068	-0.1237	-0.0957	-0.1208	5.0041	1.9772	2.8403	2.3635	2.5109	2.4277	35.45	36.2818	38.4528	38.6832	38.847	38.8462	112.084	37.4306	55.4878	41.648	45.5015
CHEMBL27129	O=C1c2ccccc2OCN1CCO[N+](=O)[O-]	SINITRODIL	4.19	2.1195	2.9165	1.1607	1.9336	0.6741	4	4.8931	3.9158	4.5201	3.7828	4.1954	167.459	168.09	162.168	155.751	154.102	148.228	28	54.1883	31.3004	49.3925	33.7472	45.4792	0	0	0	0	0	0	0	0	0	0	0	0	0	0	0	0	0	0	0	0	0	0	0
CHEMBL70246	Cn1c(=O)c2c(ncn2CC(=O)O)n(C)c1=O		8.1479	1.4713	2.1038	0.7064	0.9298	0.7101	6	7.891	6.0033	7.3853	5.8524	7.0039	250.995	264.712	252.191	253.658	252.379	250.443	54	109.233	58.5914	98.4872	59.1468	91.5723	0	0	0	0	0	0	0	0	0	0	0	0	0	0	0	0	0	0	0	0	0	0	0
CHEMBL407535	CC1CN(/N=C/c2ccc([N+](=O)[O-])o2)C(=O)N1	NF-1120|NIFURIMIDE	4.6489	2.3812	2.8271	1.3457	1.7265	0.8415	5	5.9841	5.0403	5.6644	4.9759	5.4575	188.788	201.561	188.906	193.319	183.808	187.209	39	63.313	44.646	59.4703	47.0337	57.55	0	0	0	0	0	0	0	0	0	0	0	0	0	0	0	0	0	0	0	0	0	0	0
CHEMBL2111132	c1ccc2c(c1)cc(-c1nnn[nH]1)c1nnnn12	TETRAZOLAST	0	0	0	0	0	0	0	0	0	0	0	0	0	0	0	0	0	0	0	0	0	0	0	0	0	0	0	0	0	0	0	0	0	0	0	0	0	0	0	0	0	0	0	0	0	0	0
CHEMBL2107643	O=Cc1c(O)cccc1OCCCCC(=O)O	12C|VELARESOL	4.6589	3.4878	3.3537	2.6173	2.3243	1.8743	6	7.6494	6.033	7.1256	5.8137	6.6908	171.386	176.611	166.111	167.794	156.989	159.413	41	75.8219	46.9276	71.0997	49.1015	67.8986	0	0	0	0	0	0	0	0	0	0	0	0	0	0	0	0	0	0	0	0	0	0	0
CHEMBL2104040	COc1cc(/C=C/C(=O)O)ccc1OCCO	CINAMETIC ACID	6.6389	2.4265	3.9977	2.1086	2.2268	1.6924	6	7.7041	6.1448	6.8288	5.8031	6.2385	177.922	187.253	177.413	182.46	177.643	180.902	43	77.6575	53.1325	70.2303	53.9614	64.8469	0	0	0	0	0	0	0	0	0	0	0	0	0	0	0	0	0	0	0	0	0	0	0
CHEMBL1094	NC(=O)OCC(COC(N)=O)c1ccccc1	ADD-03055|FELBAMATE|FELBATOL|TALOXA|W-554	3.9141	1.0707	2.0174	0.7789	1.2398	0.679	5	7.7454	4.9664	7.4762	4.8256	7.2114	200.832	215.608	188.344	200.276	178.426	191.476	49	98.5164	52.0789	95.5135	51.2699	91.8409	0	0	0	0	0	0	0	0	0	0	0	0	0	0	0	0	0	0	0	0	0	0	0
CHEMBL2110940	O=[N+]([O-])c1ccc(-c2csc3[n+]2CCN3)o1		3.118	2.5543	1.5094	1.4596	0.9727	1.1591	2	2.0204	1.7508	2.0177	1.7378	1.8948	83.1072	86.8671	85.5706	85.256	83.2102	82.6272	8	11.9567	10.6379	10.9211	10.1246	10.3728	0	0	0	0	0	0	0	0	0	0	0	0	0	0	0	0	0	0	0	0	0	0	0
CHEMBL85140	CC(O)Cn1c(=O)c2c(ncn2C)n(C)c1=O	PROTHEOBROMINE|Protheobromine	11.0354	3.6605	4.8639	2.3513	2.8974	1.8252	7	8.3641	6.857	7.7339	6.7499	7.2295	281.956	299.433	283.825	287.682	285.474	281.326	48	90.6094	52.9441	82.1802	56.4481	76.9435	0	0	0	0	0	0	0	0	0	0	0	0	0	0	0	0	0	0	0	0	0	0	0
CHEMBL37390	CC(O)Cn1cnc2c1c(=O)n(C)c(=O)n2C	PROXYPHYLLINE|THEAN	11.0354	3.6605	4.6498	2.4844	2.8976	1.8519	7	8.3641	7.022	7.7031	6.6362	7.1182	269.476	285.99	275.817	273.191	273.783	267.035	48	90.6094	52.4234	81.4977	53.0753	75.939	0	0	0	0	0	0	0	0	0	0	0	0	0	0	0	0	0	0	0	0	0	0	0
CHEMBL2104122	CC(C(=O)O)c1ccc2c(c1)Cc1ccccc1-2	CICLOPROFEN|SQ 20824	3.9151	1.395	1.4135	0.8287	0.8943	0.776	4	4.79	3.9008	4.4306	3.7602	4.1718	180.015	180.363	168.663	169.762	166.374	167.276	30	52.6712	35.4009	47.5781	34.8822	43.3275	0	0	0	0	0	0	0	0	0	0	0	0	0	0	0	0	0	0	0	0	0	0	0
CHEMBL92974	O=C1NCNC1(c1ccccc1)c1ccccc1	DOXENITOIN|Doxenitoin|SKF 2599	1.1531	0.4903	0.75	0.3317	0.4579	0.3219	3	4.0399	3.2703	3.6696	3.249	3.4319	235.35	231.462	225.292	224.756	222.035	219.236	36	55.5196	39.8041	49.0647	40.6038	44.7011	0	0	0	0	0	0	0	0	0	0	0	0	0	0	0	0	0	0	0	0	0	0	0
CHEMBL276711	Cc1cc(C)c(/C=C2\C(=O)Nc3ccccc32)[nH]1	NSC-696819|SEMAXANIB|SU-5416|SU005416|SU5416|Semaxinib	5.0376	0.1966	1.819	0.4282	1.5711	0.5848	5	4.8947	4.7209	4.9604	4.8621	4.997	287.282	285.217	280.587	284.643	284.896	288.157	43	59.6463	48.7966	57.0353	50.0982	54.9955	0	0	0	0	0	0	0	0	0	0	0	0	0	0	0	0	0	0	0	0	0	0	0
CHEMBL347425	Cc1nc(NCc2ccccc2)c2cc[nH]c2n1	BW 58-271|ROLODINE|Rolodine	3.9935	0.2776	1.344	0.5681	0.7509	0.6184	2	1.5831	1.6648	1.5602	1.5547	1.5387	75.3219	69.8826	67.9759	65.3569	64.6764	64.0362	5	9.6067	7.5895	8.5501	7.9639	8.1841	0	0	0	0	0	0	0	0	0	0	0	0	0	0	0	0	0	0	0	0	0	0	0
CHEMBL447	C=CCC1(C(C)CCC)C(=O)NC(=O)NC1=O	MEBALLYMAL|SECOBARBITAL|SECONAL|Secobarbital	9.4953	6.5357	7.7717	5.7667	6.2182	4.6307	12	14.2465	12.3119	14.1058	12.2814	13.9307	585.295	609.217	579.949	602.554	582.197	601.558	100	141.599	106.338	141.991	111.342	144.062	0	0	0	0	0	0	0	0	0	0	0	0	0	0	0	0	0	0	0	0	0	0	0
CHEMBL2106810	C=CCC1(CC(C)(C)C)C(=O)NC(=O)NC1=O	NEALBARBITAL	10.5961	3.7706	9.6078	3.5469	8.3532	3.1167	12	14.2465	12.298	14.0615	12.3416	13.7463	592.191	632.406	577.68	618.086	579.909	602.181	104	145.599	109.08	143.945	111.604	143.804	0	0	0	0	0	0	0	0	0	0	0	0	0	0	0	0	0	0	0	0	0	0	0
CHEMBL2106919	CNC1Cc2ccccc2N(C)c2ccccc21	METAPRAMINE	7.8811	1.0507	4.2106	1.3818	2.3873	1.4151	4	3.638	3.6084	3.3536	3.2996	3.1627	199.484	194.702	191.038	185.276	182.692	177.221	15	23.1356	18.3617	21.2582	19.0714	19.7928	0	0	0	0	0	0	0	0	0	0	0	0	0	0	0	0	0	0	0	0	0	0	0
CHEMBL273575	CN1Cc2c(N)cccc2C(c2ccccc2)C1	NOMIFENSINE	6.7613	0.6328	4.9063	1.0503	3.2828	1.2332	4	3.5409	3.8411	3.5345	3.5849	3.3966	230.963	210.522	218.034	210.756	208.105	203.209	18	26.9778	21.3745	25.4092	22.4083	24.006	0	0	0	0	0	0	0	0	0	0	0	0	0	0	0	0	0	0	0	0	0	0	0
CHEMBL100424	C/N=C(\S)C1(c2ccccn2)CCCS1	PICARTAMIDE	6.8954	1.8944	3.4209	1.2247	2.2521	1.0902	6	8.9624	7.2277	8.2006	7.176	7.502	523.76	540.597	523.93	516.619	505.974	492.412	45	43.7066	43.5621	45.7076	44.4986	46.3915	0	0	0	0	0	0	0	0	0	0	0	0	0	0	0	0	0	0	0	0	0	0	0
CHEMBL2107517	CC1CN(/N=C/c2ccc([N+](=O)[O-])o2)C(=O)O1	FURMETHOXADONE|NITROFURADOXADONE	4.6489	2.3123	2.5201	1.2798	1.4996	0.7632	5	6.1155	5.1055	5.7803	5.0348	5.5629	172.924	184.255	173.118	177.128	168.817	172.041	39	69.4237	45.8629	64.7676	48.4433	62.201	0	0	0	0	0	0	0	0	0	0	0	0	0	0	0	0	0	0	0	0	0	0	0
CHEMBL280531	Nc1nc(O)c2ncn(CC(CO)CO)c2n1	TIVICICLOVIR	5.1234	3.0195	4.6246	2.6832	3.8825	2.168	4	4.984	4.4746	4.8198	4.2118	4.3974	145.094	145.269	142.568	141.171	137.315	134.124	21	35.0997	29.6392	34.8652	29.5136	33.0109	0	0	0	0	0	0	0	0	0	0	0	0	0	0	0	0	0	0	0	0	0	0	0
CHEMBL1744042	Nc1nc(O)c2ncn(CC[C@@H](O)CO)c2n1	BUCICLOVIR	4.6052	3.3074	3.4333	2.8644	2.8452	2.3923	4	5.0397	4.4327	4.5847	4.3291	4.2526	133.528	137.175	128.319	128.378	123.923	123.164	21	36.7367	29.843	33.1753	31.0787	31.5679	0	0	0	0	0	0	0	0	0	0	0	0	0	0	0	0	0	0	0	0	0	0	0
CHEMBL1908307	Cn1cc([S+](C)[O-])c(=O)c2ccc(F)cc21	BTS 49 465|FLOSEQUINAN|MANOPLAX	7.1452	0.2082	3.9209	1.1625	2.2826	1.5474	5	6.6405	6.1083	6.4437	6.1595	6.1574	363.799	357.086	378.872	378.128	377.758	373.556	43	54.4645	50.9089	56.0004	51.9874	56.2213	0.1272	-0.0475	-0.03	-0.0533	-0.0458	-0.0557	2.502	0.9886	1.4416	1.1684	1.2015	1.1465	16.175	16.3829	18.1311	18.3214	18.8437	19.1887	56.0419	18.7153	26.873	20.6491	21.4387
CHEMBL1201233	CCOC(=O)[C@@](C)(N)Cc1ccc(O)c(O)c1	METHYLDOPATE|Methyldopate	7.5434	3.7709	4.2826	2.5181	2.9971	1.9127	6	7.2685	6.2644	6.65	6.1638	6.3965	233.396	252.859	223.803	227.33	222.48	220.629	42	67.5082	49.4672	62.6955	51.6702	60.9881	0	0	0	0	0	0	0	0	0	0	0	0	0	0	0	0	0	0	0	0	0	0	0
CHEMBL2103954	CCOc1c(N2CCOCC2)cnn(C)c1=O	EMORFAZONE	13.5446	7.0133	8.0653	5.8924	5.2524	4.3279	11	12.2871	11.7002	12.1922	11.8924	12.0658	478.861	484.459	497.138	510.849	522.516	528.491	79	123.688	103.955	119.251	114.817	121.043	0	0	0	0	0	0	0	0	0	0	0	0	0	0	0	0	0	0	0	0	0	0	0
CHEMBL156901	COc1ccccc1OCC(O)CNC(C)C	MOPROLOL|Moprolol	12.1102	4.9998	8.433	5.5042	6.7041	5.5626	7	7.9555	7.0701	7.1216	6.7754	6.7637	177.652	193.696	177.33	183.536	173.516	176.395	29	48.8633	37.5055	40.8886	37.5975	38.0655	0	0	0	0	0	0	0	0	0	0	0	0	0	0	0	0	0	0	0	0	0	0	0
CHEMBL714	CC(C)(C)NCC(O)c1ccc(O)c(CO)c1	AEROLIN|AEROLIN 400|AEROLIN AUTO|AIROMIR|AIRSALB|ALBUTEROL|ASMASAL CLICKHALER|ASMASAL SPACEHALER|ASMAVEN|ASMAVENT|Accuneb|COBUTOLIN|COMBIVENT|COMBIVENT UDVS|Combivent|Duoneb|IPRAMOL STERI-NEB|KENTAMOL|LIBETIST|MAXIVENT|PROVENTIL|PROVENTIL-HFA|Proair HFA|Proventil HFA|RIMASAL|SALAMOL E-BREATHE|SALAPIN|SALBULIN NOVOLIZER|SALBUTAMOL|SALBUVENT|SALIPRANEB|SCH 13949W|SCH-13949W|STERI-NEB SALAMOL|VENTMA…	10.9659	3.077	7.7494	4.0574	6.7642	3.9685	7	8.1575	6.8554	7.3202	6.6219	6.8156	231.036	258.476	226.235	245.886	219.165	234.111	36	55.2256	40.2782	45.1138	40.0047	41.0585	0	0	0	0	0	0	0	0	0	0	0	0	0	0	0	0	0	0	0	0	0	0	0
CHEMBL1201213	CCC(NC(C)C)C(O)c1ccc(O)c(O)c1	ETYPRENALINE|ISOETARINE|ISOETHARINE|WIN 3406	9.717	6.4164	7.2747	5.5202	6.1074	4.9644	7	7.8182	7.0422	7.2046	6.7534	6.7093	244.819	263.563	245.278	254.577	238.387	241.127	34	46.3146	39.3723	41.4159	39.2518	39.2763	0	0	0	0	0	0	0	0	0	0	0	0	0	0	0	0	0	0	0	0	0	0	0
CHEMBL398110	CCCn1cnc(C[C@H](CCCN)C(=O)O)c1	UK 396082|UK-396,082|UK-396082	10.1055	7.9433	8.3458	6.2444	6.4462	4.6768	9	10.3172	9.1598	9.8475	8.8293	9.3125	305.882	306.982	290.536	292.747	284.668	285.221	50	76.069	57.5756	75.6193	60.9426	75.3115	0	0	0	0	0	0	0	0	0	0	0	0	0	0	0	0	0	0	0	0	0	0	0
CHEMBL2104216	CN(CCc1ccccc1)CCc1ccccc1	DEMELVERINE	8.3632	2.4686	6.1862	2.8715	4.8622	2.5099	5	4.4993	4.7609	4.4431	4.4039	4.122	198.814	186.51	188.345	179.566	175.079	166.351	17	25.9778	21.1644	24.4637	21.1252	22.7928	0	0	0	0	0	0	0	0	0	0	0	0	0	0	0	0	0	0	0	0	0	0	0
CHEMBL3545985	C[C@@H](Cc1ccccc1)N(C)Cc1ccccc1	BENZFETAMINE	8.6777	1.9315	5.7304	3.3216	4.0433	2.9724	5	4.5688	4.8089	4.5154	4.3679	4.1674	218.441	212.16	212.165	201.698	194.477	184.802	19	27.8333	21.8103	25.1385	21.8631	23.1079	0	0	0	0	0	0	0	0	0	0	0	0	0	0	0	0	0	0	0	0	0	0	0
CHEMBL2107068	CN1CCN(c2nc(C(C)(C)C)cs2)CC1	TEBATIZOLE	16.8733	5.804	13.023	5.9568	9.3553	5.0381	9	8.7211	8.623	8.5265	8.3443	8.1488	337.793	364.169	341.221	352.363	335.687	340.672	36	47.5333	40.4282	43.6021	40.5578	41.6548	0	0	0	0	0	0	0	0	0	0	0	0	0	0	0	0	0	0	0	0	0	0	0
CHEMBL2104738	CC1CC2Oc3ccc(Cl)cc3C(=O)N2O1	MESECLAZONE|W-2395	4.0806	2.4649	2.6501	1.9505	2.0114	1.5081	5	6.088	5.1631	5.5504	5.0272	5.1305	214.863	228.901	215.738	220.66	212.24	212.411	39	63.9304	47.2256	57.8485	48.0353	53.1311	0.665	-0.1085	0.025	-0.0765	-0.0617	-0.0787	8.7129	1.8449	3.7011	2.547	2.6816	2.4854	35.7447	31.3297	33.0944	31.6649	31.5796	31.2296	0.366	1.5123	1.1309	1.2894	1.2558
CHEMBL2111119	COc1ccc(Cl)c2c1CCCC2N(C)C	LOMETRALINE	13.1263	2.7722	9.1065	2.6859	5.8544	2.5675	7	6.4427	6.4673	5.9856	6.0942	5.8037	273.33	270.971	277.274	270.518	272.65	264.15	24	36.2244	27.8149	34.2031	29.9536	32.2718	0.665	-0.1085	0.0857	-0.0667	-0.0738	-0.1626	8.7129	1.8449	3.6541	2.5087	2.6996	2.606	42.442	38.5042	39.9958	38.7553	39.2524	39.7942	0.366	1.5123	1.1955	1.3509	1.3781
CHEMBL894	CC(NC(C)(C)C)C(=O)c1cccc(Cl)c1	BUPROPION|Bupropion	10.3402	3.3037	7.2462	3.059	6.655	2.7611	7	7.839	6.9571	7.3606	6.8878	6.9929	266.09	300.83	263.445	288.789	261.152	277.87	45	60.2796	49.0032	53.835	48.73	50.4733	0.665	-0.1085	0.025	-0.0777	-0.0717	-0.0912	8.7129	1.8449	3.7011	2.5612	2.7117	2.5093	35.3876	30.9502	32.3595	30.9702	30.8804	30.5047	0.366	1.5123	1.1309	1.2986	1.2547
CHEMBL2104599	Cc1ccc(S(=O)(=O)N(Cl)Cl)cc1	DICHLORAMINE-T	2.4345	-0.0373	0.8148	0.4327	0.514	0.4448	1	0.625	0.7705	0.6949	0.698	0.6924	21.6065	20.3437	22.6337	22.5654	23.016	23.1418	1	2.5	1.9818	2.1418	2.0693	2.0397	0.1795	-0.2042	0.0743	-0.093	-0.0373	-0.0716	17.4259	4.5897	14.7695	4.6998	10.4614	4.5258	110.033	112.72	106.473	91.1736	95.1843	83.3439	0.7319	4.1405	0.6097	4.3828	0.7333
CHEMBL53418	O=C1c2cccc(O)c2C(=O)c2c(O)cccc21	CHRYSAZIN|DANTHRON|DANTRON|DORBANE|Danthron|ISTIZIN	0.1157	-0.0008	0.0784	0.0382	0.0774	0.0645	2	2.9981	1.9417	2.5879	2.1734	2.4839	160.273	158.153	154.736	155.767	155.393	157.632	32	53.9726	30.3333	43.3592	33.7307	39.712	0	0	0	0	0	0	0	0	0	0	0	0	0	0	0	0	0	0	0	0	0	0	0
CHEMBL64130	CC(=O)c1cc2c(o1)C(=O)c1ccccc1C2=O	2-Acetylfuranonaphthoquinone|BBI608|NAPABUCASIN	2.6081	0.5004	0.83	0.4931	0.689	0.4712	4	5.4972	3.9448	4.68	3.9564	4.3662	208.093	213.252	204.794	207.775	204.87	208.012	49	81.9589	50.7917	66.0735	51.994	60.2597	0	0	0	0	0	0	0	0	0	0	0	0	0	0	0	0	0	0	0	0	0	0	0
CHEMBL172498	O=C(O)c1ccc2nc3ccccn3c(=O)c2c1	DOQUALAST|Doqualast	1.1492	0.924	0.9541	0.7931	0.8074	0.6954	7	8.9966	6.9692	8.2703	6.9034	7.7415	402.68	424.953	405.263	416.179	401.077	407.749	84	125.246	84.376	111.972	84.86	103.145	0	0	0	0	0	0	0	0	0	0	0	0	0	0	0	0	0	0	0	0	0	0	0
CHEMBL24924	O=C1c2ccccc2C(=O)C1c1ccc(F)cc1	FLUINDIONE|PREVISCAN	0.562	0.1838	0.2481	0.2387	0.2519	0.2561	3	3.9565	3.1651	3.6015	3.1828	3.4805	240.549	227.612	219.475	221.206	215.916	218.649	41	63.4726	44.9548	54.0085	44.1437	50.0256	0.1272	-0.0475	-0.0306	-0.0585	-0.0522	-0.0579	2.502	0.9886	1.4488	1.1868	1.2186	1.1615	14.1321	14.0797	15.68	15.7851	16.1313	16.357	56.0419	18.7153	26.975	20.5048	21.1859
CHEMBL1957038	Oc1ccc(C2=Cc3ccc(O)cc3OC2)cc1	DEHYDROEQUOL|IDRONOXIL|NV-06	1.7174	0.0386	0.8743	0.1043	0.6125	0.2065	3	3.1244	2.9768	3.007	2.9912	3.0442	202.49	202.802	197.58	195.71	193.359	193.23	29	33.8288	31.661	32.7647	32.3088	33.2005	0	0	0	0	0	0	0	0	0	0	0	0	0	0	0	0	0	0	0	0	0	0	0
CHEMBL195560	Oc1ccc(C2=COc3cc(O)ccc3C2)cc1	ISOPHENOXODIOL	1.6738	-0.0275	1.0126	0.1841	0.8015	0.2966	3	3.0967	3.0147	3.0308	2.9914	3.0385	202.135	200.565	193.663	191.466	188.25	187.804	29	34.911	32.841	33.0914	32.4301	32.8704	0	0	0	0	0	0	0	0	0	0	0	0	0	0	0	0	0	0	0	0	0	0	0
CHEMBL3989847	O=[N+]([O-])c1ccc(/C=N/N2CCNC2=S)o1	NIFURTHILINE|THIOFURADENE	3.3103	2.2727	1.4163	0.8337	0.5586	0.3891	4	5.9179	4.0612	5.7311	4.2574	5.4913	219.455	236.239	221.007	228.979	218.322	222.18	33	39.8098	38.4877	38.0254	38.5935	37.7177	0	0	0	0	0	0	0	0	0	0	0	0	0	0	0	0	0	0	0	0	0	0	0
CHEMBL2107064	O=C(O)c1ccc2c(c1)C=C(n1ccnc1)CC2	ROLAFAGREL	2.2606	1.2985	1.2191	0.8977	0.9377	0.8059	5	6.0051	4.8251	5.4861	4.7442	5.1983	296.815	306.232	291.103	291.646	282.102	283.85	49	72.6601	50.3995	65.0667	50.5108	59.9272	0	0	0	0	0	0	0	0	0	0	0	0	0	0	0	0	0	0	0	0	0	0	0
CHEMBL2111127	c1ccc(OCC2=Nc3cnccc3NN2)cc1	OXIFUNGIN	1.569	0.2014	0.6332	0.2353	0.4789	0.2651	2	2.5336	2.0488	2.2022	1.9764	2.055	108.538	117.696	104.765	108.669	99.7393	102.265	20	30.4665	24.1773	25.8928	23.4786	23.9113	0	0	0	0	0	0	0	0	0	0	0	0	0	0	0	0	0	0	0	0	0	0	0
CHEMBL2105363	CC(=O)Nc1cnn2c(C)nc3ccccc3c12	QUINEZAMIDE	4.8791	0.3141	1.5182	0.5178	1.0886	0.481	3	3.3114	2.7532	3.1656	2.5377	2.8676	81.2475	92.5038	82.3311	91.4003	81.2355	88.0283	18	32.6463	21.5476	29.8106	20.4499	26.2235	0	0	0	0	0	0	0	0	0	0	0	0	0	0	0	0	0	0	0	0	0	0	0
CHEMBL12831	O=C1CCC(c2ccc(-n3ccnc3)cc2)=NN1	CI-914|IMAZODAN	2.1162	1.2825	0.8986	0.7251	0.7038	0.6373	4	4.8667	4.1131	4.5774	4.0807	4.3487	187.295	192.311	177.691	182.891	176.17	179.421	40	57.1241	45.1167	54.3447	45.8089	51.0679	0	0	0	0	0	0	0	0	0	0	0	0	0	0	0	0	0	0	0	0	0	0	0
CHEMBL3545036	Cc1cc(C)c(N)c(C#Cc2cccc(F)c2)n1	ADX-10059|ADX10059|RASEGLURANT|Raseglurant	5.0434	0.2861	1.5669	0.804	0.9228	0.7239	4	3.25	3.6336	3.6525	3.8529	4.0018	168	168.733	175.137	180.464	187.669	194.827	34	37	37.4049	39.5342	41.5476	43.8365	0.1272	-0.0475	-0.03	-0.0489	-0.0461	-0.0459	2.502	0.9886	1.4416	1.1738	1.2034	1.1402	15.0482	15.1104	16.2648	16.2023	16.2996	16.2785	56.0419	18.7153	26.873	20.7213	21.0931
CHEMBL1230245	C[C@H](O)[C@H](O)[C@H]1CNc2nc(N)nc(N)c2N1	RONOPTERIN|VAS-203|VAS203	5.3828	3.4739	3.6167	2.9637	3.1152	2.5366	5	6.3451	5.5786	5.5996	5.3426	5.1928	203.894	220.485	200.821	200.527	193.458	189.936	32	51.3359	42.5985	44.414	42.3881	41.9739	0	0	0	0	0	0	0	0	0	0	0	0	0	0	0	0	0	0	0	0	0	0	0
CHEMBL2106809	O=C1CCCCC1c1c(O)ccc2ccccc12	NAPHTHONONE	4.6008	3.9089	3.429	2.9115	2.5404	2.1991	6	6.4574	6.0244	6.1466	5.7826	5.7538	282.085	278.314	271.06	272.569	266.28	263.66	41	52.4863	46.397	52.2864	47.9225	50.7282	0	0	0	0	0	0	0	0	0	0	0	0	0	0	0	0	0	0	0	0	0	0	0
CHEMBL2105601	CCC(C(=O)O)c1ccc(-c2ccccc2)cc1	LIOSOL|M.G. 1559|XENBUCIN|XENBUFICIN	3.9151	2.9661	2.5832	1.5829	1.3692	1.0112	4	5.04	4.1107	4.597	3.8131	4.1926	152.155	156.554	149.334	150.784	143.147	144.552	30	50.6712	34.8254	47.3864	34.7293	43.3047	0	0	0	0	0	0	0	0	0	0	0	0	0	0	0	0	0	0	0	0	0	0	0
CHEMBL1877495	CC(NNC(=O)c1ccccc1)c1ccccc1	BENMOXIN|MEBAMOXINE	2.9077	1.5179	1.2644	0.9577	0.8487	0.7479	3	3.7973	2.8719	3.2659	2.7541	2.9599	142.036	154.084	136.728	139.364	128.827	128.851	26	41.7796	27.3526	35.6688	26.9892	31.6149	0	0	0	0	0	0	0	0	0	0	0	0	0	0	0	0	0	0	0	0	0	0	0
CHEMBL1581974	Cc1cc(C)cc(C(=O)NCc2ccncc2)c1	PICOBENZIDE	6.4381	0.2466	2.3106	1.0495	1.446	1.1545	4	3.8945	3.391	3.7105	3.2485	3.5574	155.533	153.955	148.434	147.627	143.099	143.585	22	41.253	23.2381	34.6479	23.5863	30.6971	0	0	0	0	0	0	0	0	0	0	0	0	0	0	0	0	0	0	0	0	0	0	0
CHEMBL22916	Cc1cccc(C)c1NC(=O)c1ccc(N)cc1	AMELTOLIDE	4.8791	-0.0547	1.536	0.7784	1.0186	0.8752	3	2.9364	2.4762	2.7931	2.4407	2.6886	117.988	122.704	116.164	118.131	114.021	115.554	18	34.1463	18.9119	27.4324	18.9999	24.0751	0	0	0	0	0	0	0	0	0	0	0	0	0	0	0	0	0	0	0	0	0	0	0
CHEMBL1282	CC(C)Cn1cnc2c(N)nc3ccccc3c21	ALDARA|Aldara|IMIQUIMOD|R-837|S26308|ZYCLARA	6.8744	3.741	6.1643	3.004	4.8036	2.0338	4	3.9859	3.8828	3.607	3.4666	3.1132	125.579	134.02	125.486	127.184	120.085	117.937	15	17.2778	15.9639	16.9548	15.9255	16.4507	0	0	0	0	0	0	0	0	0	0	0	0	0	0	0	0	0	0	0	0	0	0	0
CHEMBL1094966	CC(C)(C)NCC(O)c1ccc(O)c(CO)n1	PIRBUTEROL|Pirbuterol	10.9659	3.2574	7.7211	4.087	6.7634	3.9947	7	8.1575	6.899	7.3568	6.6672	6.8598	227.489	254.552	222.506	242.014	215.426	230.238	36	55.2256	41.6469	46.213	41.4068	42.4214	0	0	0	0	0	0	0	0	0	0	0	0	0	0	0	0	0	0	0	0	0	0	0
CHEMBL2105449	CN(/N=N/N(C)c1ccccc1)c1ccccc1	CENTRAZENE|CL 26193|SIMTRAZENE	6.3939	1.2189	1.9531	0.4848	0.9578	0.6725	2	1.5549	1.5952	1.4204	1.4479	1.3986	49.0035	51.0954	47.8684	46.3615	45.6654	44.9277	2	6.8444	4.5892	5.7543	5.0177	5.1944	0	0	0	0	0	0	0	0	0	0	0	0	0	0	0	0	0	0	0	0	0	0	0
CHEMBL2107053	CCCC(CC)C1(CC)C(=O)NC(=O)NC1=O	TETRABARBITAL|TETRAMAL	12.1783	9.5927	9.4406	7.3719	7.027	5.7681	12	14.2465	12.3119	14.08	12.2044	13.8593	561.636	585.447	571.636	591.188	569.899	585.846	92	133.599	99.9185	136.022	105.552	138.425	0	0	0	0	0	0	0	0	0	0	0	0	0	0	0	0	0	0	0	0	0	0	0
CHEMBL590540	N[C@@H](CSSC[C@H](N)C(=O)O)C(=O)O	CYSTINE	4.0642	1.2558	1.649	1.1533	1.344	1.0738	6	10.7213	8.4508	9.7797	8.5837	9.6023	358.776	381.009	345.319	348.332	338.455	334.874	58	101.669	66.4794	90.9732	70.3992	89.5853	0	0	0	0	0	0	0	0	0	0	0	0	0	0	0	0	0	0	0	0	0	0	0
CHEMBL2107516	CC(C)=C/C(C)=N/N=c1/[nH]ncc2ccccc12	BUDRALAZINE	7.5474	0.3356	4.1171	0.4047	3.7407	0.4643	8	8.617	8.0777	8.3462	8.0427	8.1522	339.912	366.371	345.837	361.583	345.73	357.871	69	83.8822	74.8287	79.4978	75.7539	77.394	0	0	0	0	0	0	0	0	0	0	0	0	0	0	0	0	0	0	0	0	0	0	0
CHEMBL2110937	C=CCC1(CC(C)C)C(=O)NC(=S)NC1=O		8.4712	4.9515	7.431	4.2289	6.0297	3.2339	11	14.2497	11.298	14.0475	11.384	13.7634	613.813	654.629	604.828	645.76	612.943	638.886	96	120.122	101.734	119.617	104.232	121.003	0	0	0	0	0	0	0	0	0	0	0	0	0	0	0	0	0	0	0	0	0	0	0
CHEMBL1193	CN(C)CCC(c1ccccc1)c1ccccn1	NSC-47965|PHENIRAMINE|Pheniramine	9.4234	1.8227	8.1635	2.2538	7.1868	2.1196	5	4.4575	4.9329	4.5244	4.8212	4.3735	220.184	203.586	203.266	198.211	199.467	194.451	19	27.1222	22.0551	27.7928	23.022	27.4563	0	0	0	0	0	0	0	0	0	0	0	0	0	0	0	0	0	0	0	0	0	0	0
CHEMBL178862	COc1ccc(-c2cc(=S)ss2)cc1	ANETHOLE TRITHIONE|ANETHOLTRITHION|Anethole Trithione|Anetholtrithion	3.4093	0.191	1.6411	0.2225	0.6468	0.3176	4	7.0037	5.4413	6.9491	5.4188	6.5264	441.103	474.478	457.503	476.456	448.771	459.671	42	32.7662	37.0127	30.8889	36.5618	31.3792	0	0	0	0	0	0	0	0	0	0	0	0	0	0	0	0	0	0	0	0	0	0	0
CHEMBL2106529	C/C=C/C(=O)N(CCC)C(CC)C(=O)N(C)C	CROPROPAMIDE	18.1019	9.3053	13.0481	6.9501	9.2803	6.0471	13	13.7746	13.1755	13.4857	13.0634	13.376	468.564	477.609	480.868	481.231	486.308	483.159	76	111.206	85.6123	110.918	93.5075	111.522	0	0	0	0	0	0	0	0	0	0	0	0	0	0	0	0	0	0	0	0	0	0	0
CHEMBL120563	CN(C)C(=S)SSC(=S)N(C)C	NSC-1771|REZIFILM|SQ 1489|THIRAM	13.1376	3.0478	7.4977	-0.1893	3.2656	-1.096	6	9.7971	6.5194	11.1157	6.9235	11.2729	463.992	506.963	486.201	507.084	518.427	508.248	36	30.1961	31.6703	29.477	32.6482	29.4435	0	0	0	0	0	0	0	0	0	0	0	0	0	0	0	0	0	0	0	0	0	0	0
CHEMBL1271	C[N+]1(CCCCC[N+]2(C)CCCC2)CCCC1	Ansolysen|Pentolinium	22.9169	18.9616	22.3934	19.8409	22.3181	20.1592	15	14.0816	14.8744	14.2817	14.7765	14.3256	479.634	468.058	486.09	471.806	483.952	472.339	54	69.5167	59.6	68.6085	60.8424	68.1022	0	0	0	0	0	0	0	0	0	0	0	0	0	0	0	0	0	0	0	0	0	0	0
CHEMBL2179529	O=C(c1ccc(Cl)o1)N1CC2CNCC2C1	AZD 1446|AZD-1446|AZD1446|AZD1446 HCL|TC-6683|TC6683|TC6683 HCL	7.1388	4.0278	6.2975	4.2637	5.4805	4.1226	7	7.7272	7.252	7.5543	7.2852	7.4123	329.325	327.41	329.841	322.166	327.155	316.552	50	71.7441	54.0044	67.3979	56.2528	65.4876	0.2358	0.0738	-0.0207	0.0159	-0.0383	-0.0123	8.7129	1.8449	3.9218	1.8567	3.3248	1.9305	30.5314	25.8251	27.3886	25.6747	26.8304	25.7138	0.366	1.5123	1.428	1.4375	1.4313
CHEMBL1230158	Cc1c(CC(=O)O)sc2ccc(Cl)cc12	TIANAFAC	3.4687	0.122	0.9027	0.4544	0.638	0.4427	3	3.5816	3.0803	3.7462	2.9542	3.5474	136.168	137.924	134.348	141.897	134.472	139.192	21	43.6712	25.6238	38.8799	24.3607	34.2148	0.665	-0.1085	0.025	-0.0765	-0.0595	-0.0775	8.7129	1.8449	3.7011	2.5459	2.6754	2.4998	37.7457	33.4623	35.9871	34.9777	35.3678	35.5228	0.366	1.5123	1.1309	1.2885	1.2511
CHEMBL4296719	O=C(CN[C@@H]1CCNC1)N1CCC[C@H]1B(O)O	DUTOGLIPTIN|PHX1149	9.9304	6.2841	7.4719	6.132	6.5362	5.8971	10	10.9991	10.6085	10.9926	10.9086	11.0275	347.582	351.424	343.432	348.42	343.553	347.609	62	87.6567	76.4995	86.7957	83.1894	88.0125	0	0	0	0	0	0	0	0	0	0	0	0	0	0	0	0	0	0	0	0	0	0	0
CHEMBL1201117	COc1ccccc1OCC(O)COC(N)=O	DELAXIN|FORBAXIN|METHOCARBAMOL|Miolaxin|NSC-170960|Neuraxin|ROBAXIN|ROBAXIN-750	6.9529	1.7247	4.1173	1.5222	2.3852	1.389	5	7.1134	5.1258	6.2203	4.8609	5.8186	133.562	149.511	131.16	136.684	125.603	128.483	34	74.1315	42.0059	65.9123	42.5694	62.5131	0	0	0	0	0	0	0	0	0	0	0	0	0	0	0	0	0	0	0	0	0	0	0
CHEMBL201761	O=C(N/N=C/c1ccccc1O)c1ccncc1	INSH|N'-(2-Hydroxybenzylidene)Isonicotinohydrazide|SALINAZID|SALINIAZID|Salizid	0.0275	0.0067	0.0446	0.0249	0.0441	0.0353	2	2.7555	2.0775	2.5148	2.1237	2.3559	106.35	109.229	105.581	106.02	102.504	102.903	25	42.913	26.202	36.2871	27.1272	32.3752	0	0	0	0	0	0	0	0	0	0	0	0	0	0	0	0	0	0	0	0	0	0	0
CHEMBL258805	COc1ccc2c(c1)/C(=C/c1cnc[nH]1)C(=O)N2	SU-9516	3.3654	0.233	1.8687	0.3254	0.847	0.3927	4	4.6438	3.9944	4.3212	4.0202	4.2615	244.305	246.059	237.45	241.461	240.544	244.057	42	59.3929	46.233	55.3292	48.4907	53.8039	0	0	0	0	0	0	0	0	0	0	0	0	0	0	0	0	0	0	0	0	0	0	0
CHEMBL407874	Nc1nc(OCc2ccccc2)c2nc[nH]c2n1	6-O-BENZYLGUANINE|NSC-637037|O6-BENZYLGUANINE	1.559	0.0783	0.6086	0.2312	0.3594	0.2786	1	1.041	0.8468	0.8688	0.8221	0.8366	46.9362	43.8767	40.7869	38.8868	37.9699	37.4472	4	9.3288	4.9077	6.5587	5.4396	5.8883	0	0	0	0	0	0	0	0	0	0	0	0	0	0	0	0	0	0	0	0	0	0	0
CHEMBL17125	Cc1nc(=O)c(C#N)c(NCc2cccnc2)[nH]1	PELRINONE	4.0843	0.3592	1.5777	0.3635	1.0297	0.3804	7	8.5599	7.1999	8.5759	7.2226	8.5947	390.731	405.479	383.01	401.3	378.167	398.074	85	117.506	94.911	117.672	96.1374	118.132	0	0	0	0	0	0	0	0	0	0	0	0	0	0	0	0	0	0	0	0	0	0	0
CHEMBL311300	Nc1nc2c(Cc3cccnc3)c[nH]c2c(=O)[nH]1	BCX-34|PELDESINE	1.2091	-0.1837	0.6215	0.0003	0.4166	0.0856	3	4.2828	2.8638	3.9198	2.8445	3.6866	173.72	186.175	165.25	178.557	163.225	173.363	36	60.9841	36.4502	53.8789	35.8369	49.7912	0	0	0	0	0	0	0	0	0	0	0	0	0	0	0	0	0	0	0	0	0	0	0
CHEMBL2105529	O=C(O[C@H]1CN[C@H](C(=O)O)C1)c1cccs1	TENOSIPROL	3.5294	2.1824	2.4034	1.8747	1.8724	1.5868	6	8.2876	6.6495	7.6673	6.8241	7.3925	274.288	291.611	268.833	276.556	263.277	268.164	58	103.802	64.7944	92.9152	67.0014	87.7443	0	0	0	0	0	0	0	0	0	0	0	0	0	0	0	0	0	0	0	0	0	0	0
CHEMBL1201774	C[C@H](O)[C@H](O)[C@H]1CNc2nc(N)nc(O)c2N1	DAPROTERIN|SAPROPTERIN	5.3828	3.4739	3.6167	2.9637	3.1071	2.5168	5	6.3451	5.5786	5.5996	5.3463	5.1996	202.113	218.343	198.761	198.278	191.013	187.283	32	51.3359	42.5985	44.414	42.5355	42.2062	0	0	0	0	0	0	0	0	0	0	0	0	0	0	0	0	0	0	0	0	0	0	0
CHEMBL2106178	O=C(O)c1ccccc1NCCc1ccccc1	ENFENAMIC ACID	2.5932	1.4484	1.3244	0.92	0.8395	0.7191	3	4.0397	2.7046	3.3399	2.5333	2.9698	131.287	138.119	122.762	122.283	113.225	114.185	24	47.2779	24.8031	38.557	24.3007	32.7701	0	0	0	0	0	0	0	0	0	0	0	0	0	0	0	0	0	0	0	0	0	0	0
CHEMBL686	Cc1cccc(Nc2ccccc2C(=O)O)c1C	CI-473|CN-35355|CONTRAFLAM|DYSMAN-250|DYSMAN-500|INF-3355|J2.344B|M01AG01|MEFENAMIC ACID|MEFLAM 250|MEFLAM 500|MENDYS|NSC-94437|OPUSTAN 250|OPUSTAN 500|PONSTAN|PONSTAN FTE|PONSTEL	4.8791	-0.0731	1.3528	1.005	1.01	0.9601	3	3.3316	2.4538	3.1457	2.4042	2.8448	94.0897	101.995	96.1726	101.651	95.7062	99.1066	18	41.1712	19.1797	32.9946	19.0556	27.2912	0	0	0	0	0	0	0	0	0	0	0	0	0	0	0	0	0	0	0	0	0	0	0
CHEMBL2106826	c1ccc2cc(C34CNCC(CO3)O4)ccc2c1	NAFOXADOL	5.1405	1.9307	3.3646	1.8524	2.639	1.6647	5	6.053	5.3208	5.4815	5.1238	5.0175	227.854	241.082	227.455	233.472	223.496	223.195	37	61.4394	45.7832	52.6951	46.118	47.5856	0	0	0	0	0	0	0	0	0	0	0	0	0	0	0	0	0	0	0	0	0	0	0
CHEMBL136800	O=C(c1ccc2nccnc2c1)N1CCCCC1	BDP 12|BDP-12|CX 516|CX-516|CX516	6.2005	5.1232	5.3357	4.3834	4.3098	3.4385	6	6.561	5.9321	6.2163	5.6913	5.7784	227.667	229.82	230.398	226.338	226.69	220.046	36	53.5307	37.1669	49.7492	38.8451	47.5913	0	0	0	0	0	0	0	0	0	0	0	0	0	0	0	0	0	0	0	0	0	0	0
CHEMBL4297382	CCC(C)(C)C(=O)C(=O)N1CCC[C@H]1C(=O)O	GPI 1485|GPI-1485	12.6128	7.455	9.283	6.2007	6.5499	4.8793	12	14.2112	12.5061	13.4235	12.5633	13.087	498.519	526.556	494.65	499.364	491.755	493.175	92	140.544	105.979	131.156	115.644	129.816	0	0	0	0	0	0	0	0	0	0	0	0	0	0	0	0	0	0	0	0	0	0	0
CHEMBL2103807	CC(C)Cn1cnc2c(N)nc3cccnc3c21	851-A|851A|EPETIRIMOD|S-30563	6.8744	3.741	6.1643	3.019	4.8064	2.057	4	3.9859	3.8828	3.607	3.4693	3.1174	124.96	133.329	124.792	126.395	119.259	117.013	15	17.2778	15.9639	16.9548	15.9947	16.578	0	0	0	0	0	0	0	0	0	0	0	0	0	0	0	0	0	0	0	0	0	0	0
CHEMBL471036	c1ccc2cc(COC3CCNCC3)ccc2c1	LITOXETINE	7.1884	4.1925	5.6403	4.6059	5.1254	4.4121	6	6.4289	6.1447	6.3301	5.9654	6.0646	202.531	201.349	201.394	201.542	197.089	196.569	29	43.4531	34.9651	40.8659	34.8442	38.718	0	0	0	0	0	0	0	0	0	0	0	0	0	0	0	0	0	0	0	0	0	0	0
CHEMBL4297313	CC1(C)CC(OC(=O)C2CC2)CC(C)(C)N1O	OT-551	14.9165	5.9821	10.6421	5.6298	9.5973	5.3767	13	14.1506	13.4326	14.2839	13.4946	14.2449	508.546	560.574	509.45	542.962	507.225	538.767	86	111.368	101.676	114.093	105.726	114.798	0	0	0	0	0	0	0	0	0	0	0	0	0	0	0	0	0	0	0	0	0	0	0
CHEMBL2104582	CCCC(CCC)CC1CCN(CCO)CC1	OCTAPINOL	19.1668	14.5655	17.1229	14.7366	16.3064	14.745	15	15.4568	15.252	15.3522	15.3768	15.3614	493.81	495.903	498.865	505.781	508.192	513.552	64	76.7443	70.6229	75.0763	73.4867	75.1128	0	0	0	0	0	0	0	0	0	0	0	0	0	0	0	0	0	0	0	0	0	0	0
CHEMBL1534653	CCCCCCCCCCCCCCCCN	HETAFLUR|SK&F 2208	18.3316	17.4542	17.9538	17.4829	17.8215	17.4951	16	16.3746	16.1873	16.392	16.2733	16.4102	393.018	394.955	393.839	396.169	395.996	397.812	61	63.62	62.31	63.7417	62.9118	63.8694	0	0	0	0	0	0	0	0	0	0	0	0	0	0	0	0	0	0	0	0	0	0	0
CHEMBL19236	COc1nc(C)nc(Cl)c1NC1=NCCN1	BDF-5896|BDF5896|BE-5895|BE5895|CYNT|FISIOTENS|LY-326869|LY326869|MOXONIDINE|NORCYNT|NORMATENS|NUCYNT|PHYSIOTENS	8.9244	1.7348	3.4775	1.2283	1.5126	1.0606	5	5.248	4.5601	4.8096	4.3863	4.668	149.954	162.808	154.799	161.596	156.713	159.723	26	43.9288	29.8095	41.1085	31.3693	38.6709	0.2358	0.0738	0.0732	0.0209	-0.0027	-0.0311	8.7129	1.8449	3.7313	2.5943	2.7821	2.6357	40.6374	36.5612	37.7233	36.2397	35.9767	35.8141	0.366	1.5123	1.413	1.5728	1.6166
CHEMBL2106759	CC(O)(C(=O)O)P(=O)(O)C(C)(O)C(=O)O	FOSCOLIC ACID|PDLA|PHOSCOLIC ACID	4.89	-0.0838	1.6346	-0.0144	1.17	-0.0072	6	9.9888	7.8652	8.9011	8.3157	8.64	189.65	223.514	179.177	187.281	180.68	182.354	66	117.439	83.8841	96.0944	85.4106	91.2322	0	0	0	0	0	0	0	0	0	0	0	0	0	0	0	0	0	0	0	0	0	0	0
CHEMBL92444	NC(=O)N(CCO)/N=C/c1ccc([N+](=O)[O-])o1	NIDROXYZONE|NITROFUROXIZONE|Nidroxyzone	3.3103	1.952	1.9378	1.2558	1.0863	0.6593	4	5.6222	4.2731	5.1624	4.2955	4.8286	140.439	150.699	141.003	146.006	140.482	142.82	33	62.6306	40.4663	56.3275	43.4331	53.4869	0	0	0	0	0	0	0	0	0	0	0	0	0	0	0	0	0	0	0	0	0	0	0
CHEMBL1200370	O=C(OOC(=O)c1ccccc1)c1ccccc1	ACETOXYL 2.5|ACETOXYL 5|ACNE-AID CREAM|ACNECIDE|ACNECIDE 10|ACNEGEL|ACNEGEL FTE|ACNIDAZIL|BENOXYL|BENOXYL 10|BENOXYL 20|BENOXYL 5|BENZAC|BENZAC W|BENZAGEL 10|BENZAGEL 5|BENZAMYCIN|BENZOYL PEROXIDE|BREVOXYL|CLEAR BY DESIGN|CLEARASIL MAX 10|DERMOXYL|DRY AND CLEAR|DRY CLEAR|E928|EPI-CLEAR|FOSTEX BPO BAR, GEL, AND WASH|GPPE LOTIO GEL|LOROXIDE|MEDICLEAR|MEDICLEAR ACNE 10|MEDICLEAR ACNE 5|NERICUR|NSC-6…	0.0201	-0.0009	0.0264	0.0138	0.0319	0.0253	2	3.4972	2.1267	3.0101	2.1713	2.6854	94.4857	103.324	94.9439	99.6427	92.9777	95.8089	32	64.9589	33.4935	52.9873	33.6128	44.8492	0	0	0	0	0	0	0	0	0	0	0	0	0	0	0	0	0	0	0	0	0	0	0
CHEMBL52609	Cc1cn([C@H]2C[C@H](O)[C@@H](CO)O2)c(=O)[nH]c1=O	NSC-21548|THYMIDINE|Thymidin|Thymidinedeoxyriboside|ZIDOVUDINE RELATED COMPOUND D|ZIDOVUDINE RELATED COMPOUND D RS	6.9273	2.4418	4.6342	2.6182	3.8037	2.5498	10	13.0709	10.9346	12.5651	11.1241	12.4492	453.922	489.012	458.489	474.912	462.072	473.07	93	148.829	109.506	142.962	113.461	142.242	0	0	0	0	0	0	0	0	0	0	0	0	0	0	0	0	0	0	0	0	0	0	0
CHEMBL1329455	CCOC(=O)[N-]c1c[n+](N2CCOCC2)no1	CAS 276|CORVASAL|CORVATON MITE|CORVATON RET|Corvaton|MOLSIDOMINE|MORSYDOMINE	10.4044	6.6621	7.1891	5.2448	4.9357	3.658	7	8.4059	6.9987	7.9296	6.5658	7.3034	178.142	188.523	178.869	184.617	173.054	176.844	37	74.7213	45.9977	70.9726	48.1481	67.4363	0	0	0	0	0	0	0	0	0	0	0	0	0	0	0	0	0	0	0	0	0	0	0
CHEMBL1297	CC(C(=O)O)c1cccc(Oc2ccccc2)c1	53858|FENOPROFEN|Fenoprofen|Nalfon|PROGESIC	2.8909	1.424	1.0843	0.6806	0.6882	0.5906	3	4.04	3.0367	3.6191	2.9378	3.3637	115.454	124.945	108.689	111.903	107.64	108.568	26	46.6712	29.9295	41.8837	29.4716	38.0246	0	0	0	0	0	0	0	0	0	0	0	0	0	0	0	0	0	0	0	0	0	0	0
CHEMBL1898387	COc1ccc(C(=O)c2ccc(C)cc2)c(O)c1	MEXENONE	5.6893	0.1689	2.5823	0.7429	1.2633	0.8182	3	3.1231	2.5728	2.7229	2.4362	2.5854	106.494	104.344	105.119	104.668	105.044	106.151	18	34.2329	18.7199	26.6347	20.0921	24.1107	0	0	0	0	0	0	0	0	0	0	0	0	0	0	0	0	0	0	0	0	0	0	0
CHEMBL198877	Oc1ccc([C@H]2COc3cc(O)ccc3C2)cc1	(S)-Equol|AUS-131	3.0295	1.3328	1.6803	0.9786	1.1602	0.8856	3	2.9994	2.7528	2.6707	2.5719	2.5667	174.587	167.622	156.554	148.843	143.534	140.259	17	22.8288	20.2875	20.839	19.8682	20.2831	0	0	0	0	0	0	0	0	0	0	0	0	0	0	0	0	0	0	0	0	0	0	0
CHEMBL15192	CC1(C)CCC2=C(O1)c1ccccc1C(=O)C2=O	ARQ 501|ARQ-501|Beta-Lapachone|LAPACHONE|Lapachone, Beta-|MB-12066|NSC-26326|NSC-629749	7.161	2.3716	4.9712	2.34	3.7339	2.0801	9	10.4972	9.4745	9.9622	9.4085	9.6362	524.327	553.182	525.764	548.18	529.911	546.395	90	122.959	102.193	112.921	104.677	109.679	0	0	0	0	0	0	0	0	0	0	0	0	0	0	0	0	0	0	0	0	0	0	0
CHEMBL2105035	Cc1cccc(C)c1NC(=O)c1cccnc1O	ISONIXIN	4.8791	-0.0547	1.5329	0.7751	1.0146	0.8706	3	2.9364	2.4655	2.8457	2.4699	2.744	118.824	123.608	116.284	119.305	114.264	116.343	18	34.1463	19.1405	28.6439	19.9995	25.5164	0	0	0	0	0	0	0	0	0	0	0	0	0	0	0	0	0	0	0	0	0	0	0
CHEMBL2104706	Cc1cccc(C)c1Nc1ncccc1C(=O)O	METANIXIN	4.8791	-0.0731	1.532	0.7615	1.0064	0.8552	3	3.3316	2.4599	3.1049	2.395	2.8321	94.3911	102.279	96.7096	101.76	95.8802	99.0843	18	41.1712	19.0289	33.4192	19.3072	27.8302	0	0	0	0	0	0	0	0	0	0	0	0	0	0	0	0	0	0	0	0	0	0	0
CHEMBL1596113	Cc1cccc(Nc2ncccc2C(=O)O)c1C	NIXYLIC ACID|UP 74	4.8791	-0.0731	1.3518	1.021	1.022	0.9705	3	3.3316	2.4538	3.1507	2.4092	2.8544	93.2522	101.003	95.18	100.55	94.5899	97.9246	18	41.1712	19.1797	33.2498	19.3155	27.7526	0	0	0	0	0	0	0	0	0	0	0	0	0	0	0	0	0	0	0	0	0	0	0
CHEMBL57358	Cc1cc(/C=C/c2ccc(F)cc2)cc(C)c1O	BI-L-239|ENOFELAST|Enofelast	5.183	0.1257	1.727	0.7783	1.0911	0.9224	4	3.1667	3.4228	3.3759	3.3976	3.4278	172.358	168.129	168.197	165.535	165.226	165.084	20	24	23.0512	24.0846	23.8124	24.4704	0.1272	-0.0475	-0.0306	-0.0585	-0.0522	-0.0569	2.502	0.9886	1.4488	1.1868	1.2197	1.1643	13.7609	13.6631	15.1056	15.1111	15.3819	15.5082	56.0419	18.7153	26.975	20.5048	21.2032
CHEMBL3989616	O=C(O)/C=C/CC[C@@H]1SC[C@@H]2NC(=O)N[C@H]12	LIDIMYCIN|LYDIMYCIN|U-15,965	5.4954	3.0788	3.7365	2.7015	3.0185	2.3929	10	13.8745	11.269	13.3727	11.5377	13.0285	564.38	582.752	552.024	560.176	533.321	540.72	89	124.877	92.6885	123.408	96.7175	122.681	0	0	0	0	0	0	0	0	0	0	0	0	0	0	0	0	0	0	0	0	0	0	0
CHEMBL2106771	CCC(CC)(C(=O)O)c1cccc2ccccc12	DA-808|NAFCAPROIC ACID	7.0642	5.316	4.4553	3.0911	2.4496	1.9887	6	7.0816	6.0856	6.4634	5.653	5.9345	290.002	305.432	295.089	290.301	280.142	275.804	42	62.1712	47.29	59.1393	48.3536	55.2219	0	0	0	0	0	0	0	0	0	0	0	0	0	0	0	0	0	0	0	0	0	0	0
CHEMBL1420319	CC(C)(C)c1ccc(Oc2ccc(N)cn2)cc1	CB-103	7.4404	2.1602	5.5611	1.5922	3.7931	1.5495	4	4	3.6536	3.4074	3.2636	3.059	129.516	155.052	125.832	135.928	119.1	122.705	19	19	17.95	17.8578	16.7808	17.0255	0	0	0	0	0	0	0	0	0	0	0	0	0	0	0	0	0	0	0	0	0	0	0
CHEMBL2104341	Cc1[nH]c(-c2ccccc2)c(N)c1C(=O)C(C)C	IPRAZONE|ISOPRAZONE	7.8078	3.0831	4.517	1.8123	2.9124	1.5308	5	5.1241	4.7773	4.6746	4.5213	4.3677	177.155	187.619	179.674	181.67	180.999	177.522	28	40.4863	31.389	37.7089	31.9319	35.4475	0	0	0	0	0	0	0	0	0	0	0	0	0	0	0	0	0	0	0	0	0	0	0
CHEMBL1255901	C/C=C1\[C@H]2C=C(C)C[C@@]1(N)c1ccc(=O)[nH]c1C2	HUPERZINE A	8.1326	2.1508	4.1753	2.5719	3.8203	2.6375	15	16.3526	15.5598	16.3021	15.7241	16.2976	1066.02	1110.25	1081.71	1106.7	1087.84	1108.68	151	170.006	157.037	168.828	160.074	168.829	0	0	0	0	0	0	0	0	0	0	0	0	0	0	0	0	0	0	0	0	0	0	0
CHEMBL1742426	Cc1nc(-c2ccc(/N=C/NC(C)C)cc2)c[nH]1	BISFENTIDINE	7.7841	3.0904	4.7377	2.5718	3.6383	1.9601	5	5.0409	4.7361	4.8614	4.39	4.5189	121.138	135.297	123.986	134.866	121.159	130.686	21	31.0333	24.3275	29.2915	24.0382	27.4759	0	0	0	0	0	0	0	0	0	0	0	0	0	0	0	0	0	0	0	0	0	0	0
CHEMBL2009296	Oc1ccc2c(c1)CC[N+]1=C2CCC2CCCC21		8.6711	7.6418	6.9031	6.647	6.1713	6.004	10	9.9022	9.6599	9.5628	9.4032	9.283	524.091	521.718	522.976	518.919	518.531	512.338	62	68.6083	66.6877	69.5452	68.1248	70.013	0	0	0	0	0	0	0	0	0	0	0	0	0	0	0	0	0	0	0	0	0	0	0
CHEMBL441	CCCC(C)C1(CC)C(=O)NC(=S)NC1=O	THIOPENTAL|THIOPENTAL CIII|Thiopental	11.1541	8.3327	8.4174	6.4361	6.2799	4.8134	11	14.2497	11.3119	14.0673	11.2461	13.9354	596.359	640.779	607.548	640.398	608.564	644.024	88	112.122	95.2942	113.697	99.3073	116.248	0	0	0	0	0	0	0	0	0	0	0	0	0	0	0	0	0	0	0	0	0	0	0
CHEMBL1990189	CCC(C)(S(=O)(=O)CC)S(=O)(=O)CC	SULFONETHYLMETHANE|TRIONAL	13.8807	8.4709	6.9009	4.4537	4.2001	3.5706	8	9.3923	9.5367	9.7172	9.8061	9.8045	535.733	535.575	490.302	464.802	469.142	451.387	32	21.5098	43.7851	24.7395	44.6845	24.8829	0	0	0	0	0	0	0	0	0	0	0	0	0	0	0	0	0	0	0	0	0	0	0
CHEMBL3989469	CCOCC(=O)O[C@@H]1C[C@H](C)CC[C@H]1C(C)C	MENGLYTATE	17.7408	11.2586	14.2571	11.3473	12.154	10.3455	14	15.3024	14.3119	15.0104	14.2913	14.8049	465.826	489.442	469.29	488.942	471.707	487.537	76	106.048	86.2306	102.085	92.3832	102.584	0	0	0	0	0	0	0	0	0	0	0	0	0	0	0	0	0	0	0	0	0	0	0
CHEMBL331743	CCOC(=S)SSC(=S)OCC	DIETHYLDIXANTHOGEN|DIEXANTHOGEN|DIXANTHOGEN|NSC-402561	8.3369	6.5489	4.3352	3.1503	1.308	0.7422	6	11.3382	6.4167	11.3609	7.1287	11.2711	392.614	457.928	410.483	473.09	427.324	481.245	42	42.1732	42.473	42.8564	41.25	42.432	0	0	0	0	0	0	0	0	0	0	0	0	0	0	0	0	0	0	0	0	0	0	0
CHEMBL706	CCCCCCCCCCCCCCCCO	CETANOL|CETYL ALCOHOL|Cetyl Alcohol|HEXADECANOL	18.3316	17.28	17.8832	17.3237	17.7327	17.3455	16	16.4991	16.2495	16.513	16.3516	16.5276	385.3	386.527	385.501	387.504	387.435	389.077	61	66.911	63.9555	66.9412	64.9817	66.973	0	0	0	0	0	0	0	0	0	0	0	0	0	0	0	0	0	0	0	0	0	0	0
CHEMBL435951	NC(=O)c1ncn2c(=O)n(CCCl)nnc12	MITOZOLOMIDE	3.3029	1.0351	1.3684	0.597	0.5981	0.2432	4	7.357	4.727	6.0983	4.5549	5.0294	191.098	208.158	189.246	195.4	182.212	183.942	40	70.8356	41.1289	63.1577	42.2734	58.3778	0.554	-0.697	-0.0483	-0.5139	-0.0378	-0.2983	8.7129	2.2138	5.3896	2.051	3.7563	1.9415	23.0837	22.3488	22.9123	21.4075	20.576	19.2914	0.366	0.9074	0.6064	1.1584	0.8471
CHEMBL3545351	Nc1cc(Cl)ccc1C(=O)CC(N)C(=O)O	AV-101|J578.071C	1.5551	1.0469	0.7651	0.6872	0.622	0.5923	4	6.0248	4.475	5.4111	4.5066	5.1163	189.467	199.251	176.518	185.475	174.414	180.766	45	79.3175	52.3691	70.7258	53.6459	65.689	0.665	-0.1085	0.025	-0.0887	-0.0761	-0.0935	8.7129	1.8449	3.7011	2.5571	2.7301	2.4967	34.608	30.1229	31.9784	30.6689	30.7513	30.4031	0.366	1.5123	1.1309	1.2968	1.2698
CHEMBL235668	N=C1CCCN1Cc1nc(O)nc(O)c1Cl	MA-1|TIPIRACIL|TPI (FREEBASE)	5.1763	3.0132	3.3038	2.2394	2.332	1.8871	5	5.3116	4.9064	5.3182	4.8605	5.1784	217.461	214.625	212.648	211.53	207.087	206.531	32	43.8644	35.7665	42.9838	36.8481	42.0217	0.665	-0.1085	0.1389	-0.0635	-0.0125	-0.0576	8.7129	1.8449	3.6352	2.7234	2.7876	2.6908	40.114	35.9989	36.9206	35.5505	35.1782	35.0483	0.366	1.5123	1.2859	1.6633	1.6241
CHEMBL565	CCOC(=O)C(C)(C)Oc1ccc(Cl)cc1	ATROMID|ATROMID-S|AY-61123|CHLORFENISATE|CLOFIBRATE|ICI 28257|NSC-79389	8.9538	4.0447	4.9831	2.5663	3.4595	1.9571	6	7.1642	6.1249	6.5277	5.9875	6.2299	186.311	215.07	182.999	189.933	183.178	183.429	39	65.3014	47.0514	60.1547	49.2239	57.807	0.665	-0.1085	0.0236	-0.1001	-0.0847	-0.1077	8.7129	1.8449	3.7145	2.5852	2.7466	2.5466	32.6768	28.0806	29.7875	28.3993	28.4255	28.2162	0.366	1.5123	1.1391	1.2802	1.2434
CHEMBL91238	CC(C)NNC(=O)COc1ccc(Cl)cc1	IPROCLOZIDE|PC-603	6.9012	3.1323	4.6122	2.774	3.9092	2.5332	5	6.005	5.1232	5.5296	5.0677	5.2769	136.146	150.712	133.184	143.665	132.46	139.1	31	50.6084	38.5953	45.7144	39.3644	44.1312	0.665	-0.1085	0.0236	-0.1001	-0.0849	-0.1083	8.7129	1.8449	3.7145	2.5852	2.7491	2.5546	32.3609	27.7476	29.3295	27.8629	27.8414	27.5814	0.366	1.5123	1.1391	1.2802	1.2451
CHEMBL2106019	CN(C)CCOC(=O)c1ccc(Cl)c(N)c1	CLORMECAINE	9.5219	1.5	8.0927	2.5169	6.9251	2.4914	5	5.4555	5.0669	5.2524	4.981	5.0236	139.476	141.771	141.281	141.402	141.349	142.037	26	53.9304	28.0708	46.9519	29.9367	42.3251	0.665	-0.1085	0.0518	-0.1115	-0.0773	-0.1041	8.7129	1.8449	3.6787	2.6494	2.7376	2.5385	36.0014	31.6027	33.1971	31.9633	31.7394	31.3531	0.366	1.5123	1.2157	1.3905	1.3415
CHEMBL1199080	CC[N+](C)(C)Cc1ccccc1Br	Bretylium	11.9464	7.4836	10.4473	7.3323	8.5831	5.996	5	4.2074	4.8314	4.6385	4.7273	4.6445	166.958	155.54	169.826	160.275	168.614	159.235	11	20.1167	12.7271	18.6962	13.5746	17.3683	0.8091	-0.1197	0.1136	-0.1298	-0.1177	-0.2318	44.2581	4.1579	14.425	7.8456	8.7064	7.7437	54.2322	46.0197	47.1005	44.5124	44.2379	44.6067	0.0307	0.4378	0.3308	0.3758	0.3821
CHEMBL472561	N=c1nc2n(cc1F)[C@@H]1O[C@H](CO)[C@@H](O)[C@@H]1O2	AAFC|FLUROCITABINE|RO 21-0702	3.9755	2.2446	2.5657	2.1358	2.1274	1.8905	9	12.553	10.5646	11.558	10.7631	11.2659	460.412	495.632	465.031	480.113	469.896	477.877	97	161.942	125.641	146.839	131.486	143.9	0.1272	-0.0475	-0.0722	-0.054	-0.0552	-0.0595	2.502	0.9886	1.4344	1.1522	1.3023	1.2309	19.3815	19.6098	21.4287	20.6574	21.8105	21.3293	56.0419	18.7153	26.7709	21.8903	23.8258
CHEMBL95606	Nc1ccn([C@@H]2O[C@H](CO)[C@@H](O)[C@H]2O)c(=O)n1	CYTIDINE|MMV638723|NSC-20258	4.0872	2.808	3.0811	2.5646	2.6221	2.3519	9	12.5012	10.2925	11.7809	10.5009	11.6694	433.107	466.134	438.674	456.098	441.589	455.958	90	147.737	112.138	138.742	116.716	138.496	0	0	0	0	0	0	0	0	0	0	0	0	0	0	0	0	0	0	0	0	0	0	0
CHEMBL2105096	Nc1nc(N)c2nc(-c3ccco3)c(N)nc2n1	FURTERENE	0	0	0	0	0	0	0	0	0	0	0	0	0	0	0	0	0	0	0	0	0	0	0	0	0	0	0	0	0	0	0	0	0	0	0	0	0	0	0	0	0	0	0	0	0	0	0
CHEMBL2111108	N=C(N)c1ncn([C@@H]2O[C@H](CO)[C@@H](O)[C@H]2O)n1	TARIBAVIRIN	3.1071	2.3168	2.4469	2.1759	2.1711	1.9824	6	8.9608	7.1672	7.8437	7.1429	7.3805	262.453	284.909	261.99	268.981	259.111	260.242	56	96.9821	76.8857	83.7609	78.2792	79.5676	0	0	0	0	0	0	0	0	0	0	0	0	0	0	0	0	0	0	0	0	0	0	0
CHEMBL2104014	O=C1CCC2(CCC(=O)c3ccccc32)C(=O)N1	ALONIMID	4.3112	2.927	2.2548	1.8018	1.648	1.4953	8	9.8718	8.0545	9.2039	7.9326	8.8269	480.336	493.286	452.742	460.432	441.268	447.017	80	117.279	86.5998	110.365	87.5799	105.254	0	0	0	0	0	0	0	0	0	0	0	0	0	0	0	0	0	0	0	0	0	0	0
CHEMBL115794	C[C@@H]1N[C@H](C)CO[C@@]1(O)c1cc(F)cc(F)c1	MANIFAXINE	7.3546	3.802	4.2976	3.1165	3.6264	2.555	6	7.3033	6.1529	6.4584	6.038	5.9393	248.606	279.632	246.861	254.351	242.57	239.074	40	63.2735	46.434	52.8515	47.9912	49.33	0.2543	-0.0949	-0.0586	-0.0879	-0.0774	-0.0863	5.0041	1.9772	2.8688	2.3248	2.479	2.4202	31.5198	31.8272	34.1222	34.0912	34.8419	35.5232	112.084	37.4306	53.5418	41.9957	44.9817
CHEMBL3989961	CCN(CC)C(=O)COC(=O)/C=C/C(=O)OC	TEPILAMIDE FUMARATE|XP23829	13.0871	6.6801	7.9366	5.612	5.678	4.6378	11	13.2233	11.2382	13.0403	11.4952	12.8335	332.838	346.9	331.669	344.908	336.618	345.641	81	139.565	96.2477	137.44	105.522	134.832	0	0	0	0	0	0	0	0	0	0	0	0	0	0	0	0	0	0	0	0	0	0	0
CHEMBL1169490	Nc1ccn([C@H]2C[C@H](O)[C@@H](CO)S2)c(=O)n1	4'-THIO-2'-DEOXYCYTIDINE|NSC-764276|TDCYD	4.6482	2.7308	2.9615	2.5636	2.5153	2.3508	9	13.0612	10.6287	12.579	10.7938	12.4333	568.595	602.997	571.218	592.977	568.996	587.691	85	120.626	94.1699	118.16	96.8005	118.534	0	0	0	0	0	0	0	0	0	0	0	0	0	0	0	0	0	0	0	0	0	0	0
CHEMBL10878	COc1ccc2cccc(CCNC(C)=O)c2c1	AGOMELATINE|VALDOXAN	8.2247	1.9913	3.7992	1.7786	2.3098	1.6208	5	5.6435	4.5971	5.1794	4.2854	4.9231	147.402	153.749	140.64	146.087	135.356	142.244	26	45.9995	30.7203	43.4371	30.7311	41.6394	0	0	0	0	0	0	0	0	0	0	0	0	0	0	0	0	0	0	0	0	0	0	0
CHEMBL1279	CN[C@@H]1CCc2[nH]c3ccc(C(N)=O)cc3c2C1	FROVATRIPTAN|Frova|Frovatriptan|MIGARD|MYLATRIP	6.7425	2.7856	4.5248	3.1191	3.3672	2.5737	6	6.7551	5.8177	6.2741	5.4096	5.5829	256.65	262.521	255.38	258.168	248.453	246.145	38	58.8996	40.8268	52.4227	40.1863	46.6134	0	0	0	0	0	0	0	0	0	0	0	0	0	0	0	0	0	0	0	0	0	0	0
CHEMBL1179735	CCCc1ncc(C[n+]2ccccc2C)c(N)n1	AMPROLIUM	8.4764	4.2965	5.2561	3.7321	3.5401	2.7854	5	4.3123	4.49	4.2243	4.0981	3.9255	157.809	143.913	149.548	145.921	144.512	142.962	14	19.35	19.3328	20.7301	20.9063	21.258	0	0	0	0	0	0	0	0	0	0	0	0	0	0	0	0	0	0	0	0	0	0	0
CHEMBL1233598	N=C1N[C@@H]2[C@H](CCCCC(=O)O)SC[C@@H]2N1	2-Iminobiotin	7.2297	4.6861	5.0946	3.9203	4.0456	3.339	10	13.75	11.2022	13.1978	11.3319	12.8205	545.951	566.412	533.857	545.99	517.797	528.395	79	108.21	82.2192	107.136	84.2167	107.228	0	0	0	0	0	0	0	0	0	0	0	0	0	0	0	0	0	0	0	0	0	0	0
CHEMBL3989483	Oc1ccc2c(c1)[C@@]13CCCC[C@H]1[C@@H](C2)NCC3	NORLEVORPHANOL	8.7501	6.7514	6.8126	6.0091	5.6649	5.1206	10	10.1107	9.9077	9.7851	9.4749	9.2668	591.614	592.199	587.809	586.032	573.75	561.932	62	67.24	66.1322	67.773	66.6983	66.9648	0	0	0	0	0	0	0	0	0	0	0	0	0	0	0	0	0	0	0	0	0	0	0
CHEMBL275528	c1ccc(C2(N3CCCCC3)CCCCC2)cc1	PHENCYCLIDINE	11.3923	9.0869	9.4178	8.2746	8.0377	7.141	11	11.062	10.8482	10.6875	10.3686	10.104	507.131	511.013	509.226	509.915	503.298	495.456	56	62.5444	59.9994	63.0007	61.1129	62.2968	0	0	0	0	0	0	0	0	0	0	0	0	0	0	0	0	0	0	0	0	0	0	0
CHEMBL1887483	CCCCCCCCCCCCOCCCN	LAURIXAMINE	18.3771	16.0772	17.5899	16.0993	17.3927	16.0923	15	15.7067	15.3534	15.7102	15.3771	15.7145	351.244	353.407	352.034	354.259	353.221	355.323	57	68.2775	62.6388	68.4962	63.409	68.721	0	0	0	0	0	0	0	0	0	0	0	0	0	0	0	0	0	0	0	0	0	0	0
CHEMBL2104709	CC(C)(C)NC[C@H](O)c1ccc(O)cc1Cl	MELUADRINE	9.4069	2.7609	7.0079	3.6941	6.2736	3.5427	6	6.7835	6.0205	6.4438	5.9419	6.0972	211.87	240.072	208.69	229.594	203.051	218.265	32	44.3146	35.8147	37.4374	34.4395	34.5211	0.665	-0.1085	0.0873	-0.0787	-0.0912	-0.1199	8.7129	1.8449	3.6477	2.5299	2.8321	2.6464	39.5421	35.3852	36.327	34.8821	35.3768	35.2181	0.366	1.5123	1.193	1.368	1.4785
CHEMBL2106471	OCC1COC(CI)O1	DOMIODOL|M.G. 13608	5.2889	1.0112	3.5305	2.0033	2.9997	2.2072	5	13.7547	8.8592	9.6898	10.4461	9.2909	232.617	248.931	226.209	232.716	228.07	228.12	30	53.1077	40.8873	48.9043	43.4997	47.7335	2.0167	-1.3299	0.8257	-0.7387	0.111	-0.6559	111.639	7.9244	59.3413	8.7071	32.9272	8.5025	65.1451	56.2274	53.4609	44.8669	43.3549	39.4352	0.0081	0.1351	0.0941	0.2597	0.123
CHEMBL2110957	Nc1c(Cl)cc(CC2=NCCN2)cc1Cl	NEMAZOLINE	4.1522	1.8809	1.9985	1.6192	1.5564	1.4337	4	4.3116	3.9621	4.2157	3.9765	4.1872	173.48	171.506	168.246	173.863	170.417	173.529	28	39.5222	32.2057	38.2173	32.4701	36.6526	1.3301	-0.217	0.1077	-0.1605	-0.1169	-0.1611	17.4259	3.6897	7.3117	5.2155	5.7384	5.3388	83.3889	75.397	78.0588	76.1665	76.5784	76.1924	0.7319	3.0247	2.3993	2.857	2.6865
CHEMBL238465	Clc1cc(N2C[C@@H]3CN[C@@H]3C2)cnc1Cl	A-422894.0|ABT-894|SOFINICLINE	5.5864	2.6753	4.4553	3.0238	3.8182	2.881	5	5.2075	5.0982	5.0274	4.8869	4.8047	215.51	216.265	214.792	211.453	209.46	205.136	30	38.7956	34.413	36.7907	34.12	35.1023	0.9008	-0.1389	0.1137	0.008	-0.0153	-0.0564	17.4259	3.6897	7.4299	6.2497	6.1266	5.9134	80.9262	72.7525	76.5254	74.5203	74.088	73.8367	0.7319	3.0247	2.6489	2.778	2.8087
CHEMBL100259	O=c1ccn([C@@H]2O[C@H](CO)[C@@H](O)[C@H]2O)c(=O)[nH]1	NSC-20256|URIDINE	4.0872	2.7492	3.0494	2.5154	2.6096	2.3195	9	12.6256	10.3055	11.9149	10.5489	11.8102	417.394	446.88	420.876	436.917	424.706	436.719	90	153.377	113.178	143.898	117.8	143.283	0	0	0	0	0	0	0	0	0	0	0	0	0	0	0	0	0	0	0	0	0	0	0
CHEMBL1643	NC(=O)c1ncn([C@@H]2O[C@H](CO)[C@@H](O)[C@H]2O)n1	COPEGUS|NSC-163039|REBETOL|RIBASPHERE|RIBAVARIN|RIBAVIRIN|RibaPak|Ribofluranosyl Carboxamide|SCH 18908|SCH-18908|TRIBAVIRIN|Tribavirin|VIRAZID|VIRAZOLE|Viramid	3.1071	2.3287	2.4469	2.1841	2.1711	1.9898	6	9.0853	7.1672	7.9292	7.1429	7.4467	254.055	274.911	254.414	260.175	251.767	251.785	56	103.648	76.8857	88.3397	78.2792	83.0606	0	0	0	0	0	0	0	0	0	0	0	0	0	0	0	0	0	0	0	0	0	0	0
CHEMBL1489	Nc1ncn([C@@H]2O[C@H](CO)[C@@H](O)[C@H]2O)c(=O)n1	AZACITIDINE|LADAKAMYCIN|NSC-102816|U-18,496|VIDAZA|Vidaza	3.4643	1.9071	2.6655	1.7615	2.2892	1.5398	8	11.7021	9.1414	11.0074	9.2554	10.8567	371.903	403.827	374.634	394.83	376.513	393.127	81	144.993	100.118	135.953	102.938	135.244	0	0	0	0	0	0	0	0	0	0	0	0	0	0	0	0	0	0	0	0	0	0	0
CHEMBL105318	Cc1cn([C@H]2C[C@H](F)[C@@H](CO)O2)c(=O)[nH]c1=O	ALOVUDINE|CL 184,824|CL 184824|CL-184,824|NSC-140025	6.9273	2.0624	4.287	2.2432	3.5149	2.194	10	13.2374	11.0565	12.7121	11.2335	12.5889	441.385	475.222	445.601	461.782	449.509	460.444	93	153.253	112.192	146.561	115.978	145.619	0.2301	-0.2176	-0.1224	-0.2238	-0.1497	-0.2168	2.502	1.0545	1.6061	1.182	1.5073	1.1641	13.3084	14.4369	15.6649	15.6346	16.0266	15.6755	56.0419	14.9722	27.7709	17.8217	25.9763
CHEMBL1326877	COc1ccc(C(=O)c2ccccc2O)c(O)c1	DIOXYBENZONE	3.2548	0.2062	1.763	0.3068	0.7579	0.3843	2	2.4981	1.7917	2.0747	1.7604	1.9555	87.96	87.1747	85.4911	86.6214	86.0785	87.8533	17	31.7329	16.9333	25.4453	18.7356	23.1381	0	0	0	0	0	0	0	0	0	0	0	0	0	0	0	0	0	0	0	0	0	0	0
CHEMBL2107458	CC(C(=O)O)c1ccc(-c2cccc(F)c2)cc1	BTS 17345|FLUPROFEN|RD 17345	2.8909	1.424	1.0855	0.6855	0.6932	0.5842	3	4.04	3.0413	3.6245	2.9281	3.34	113.375	122.639	107.18	110.691	106.232	107.185	26	46.6712	29.9704	41.8359	29.2131	37.6173	0.1272	-0.0475	-0.03	-0.0489	-0.0476	-0.0506	2.502	0.9886	1.4416	1.1744	1.2072	1.1503	15.5899	15.7216	16.9506	16.9784	17.2164	17.334	56.0419	18.7153	26.873	20.7332	21.1593
CHEMBL563	CC(C(=O)O)c1ccc(-c2ccccc2)c(F)c1	ANSAID|BTS 18,322|BTS-18322|CEBUTID|FLUBIPROFEN|FLURBIPROFEN|FROBEN|FROBEN SR|Ocufen|STREFEN|TRANSACT|U-27,182	2.8909	1.424	1.0843	0.6792	0.673	0.5517	3	4.04	3.0367	3.614	2.9332	3.3523	114.266	123.627	107.889	111.205	106.816	107.572	26	46.6712	29.9295	41.838	29.5471	38.1096	0.1272	-0.0475	-0.0028	-0.0264	-0.0319	-0.0427	2.502	0.9886	1.4092	1.1409	1.1759	1.1447	21.6498	22.6245	23.943	23.8131	24.0203	24.129	56.0419	18.7153	27.5705	21.0704	21.2579
CHEMBL135000	CO/C(S)=N/CCn1c([N+](=O)[O-])cnc1C	CARNIDAZOLE|R 25,831 [AS THE FREE BASE]|R 28,096 [AS HYDROCHLORIDE]	8.9244	2.0077	2.9041	1.0303	1.5456	0.8994	5	6.4443	4.69	6.4824	4.7327	6.3944	197.165	212.81	194.519	202.83	191.254	197.67	26	42.3215	30.0749	42.3754	31.3085	42.1198	0	0	0	0	0	0	0	0	0	0	0	0	0	0	0	0	0	0	0	0	0	0	0
CHEMBL347695	CCn1ccnc1CC1COc2ccccc2O1	IMILOXAN	7.0398	4.6482	4.1941	3.1026	2.7806	2.3364	5	5.2487	4.6863	4.3781	4.175	3.9846	192.605	196.326	180.191	171.697	163.324	158.535	22	34.5175	30.0906	30.3877	28.9946	28.601	0	0	0	0	0	0	0	0	0	0	0	0	0	0	0	0	0	0	0	0	0	0	0
CHEMBL1667969	O=c1[nH]ccc2cc(OC3CCNCC3)ccc12	SAR-407899	6.4446	4.7266	5.2896	4.421	4.6403	3.8795	8	9.1852	8.103	8.6325	7.8058	8.0664	315.871	329.26	317.807	320.691	310.568	310.582	59	83.9039	64.4023	76.8408	63.9618	71.9576	0	0	0	0	0	0	0	0	0	0	0	0	0	0	0	0	0	0	0	0	0	0	0
CHEMBL681	CCOC(=O)c1cncn1[C@H](C)c1ccccc1	AMIDATE|ETOMIDATE	6.9012	4.432	3.5495	2.6823	2.0799	1.703	5	5.9284	4.6627	5.2483	4.3876	4.8259	189.619	203.072	180.576	184.087	173.363	177.142	31	54.4416	33.8388	50.1001	35.1829	46.913	0	0	0	0	0	0	0	0	0	0	0	0	0	0	0	0	0	0	0	0	0	0	0
CHEMBL3188029	O=C1CC[C@@H](C(=O)N[C@H]2C[C@@H]2c2ccccc2)N1	Cypromin|EX 4883|RMI 83,027|ROLICYPRINE	4.465	3.4787	2.8458	2.5185	2.3344	2.2132	8	9.6363	8.1649	9.1664	8.1502	8.8815	359.552	374.06	345.74	352.347	335.414	340.528	71	102.059	78.8717	98.1801	81.1674	95.0843	0	0	0	0	0	0	0	0	0	0	0	0	0	0	0	0	0	0	0	0	0	0	0
CHEMBL506871	C[C@]1(c2nc3cccc(C(N)=O)c3[nH]2)CCCN1	ABT-888|PARP-1 INHIBITOR ABT-888|VELIPARIB	6.133	3.3312	3.9788	3.0665	3.1142	2.4436	6	7.2483	5.8721	6.509	5.5121	5.7717	258.15	287.132	258.892	268.587	250.223	252.245	45	63.953	47.3222	57.2072	46.5733	51.4568	0	0	0	0	0	0	0	0	0	0	0	0	0	0	0	0	0	0	0	0	0	0	0
CHEMBL146408	CNCC(O)c1cccc(NS(C)(=O)=O)c1	5190|AMIDEFRINE|AMIDEFRINE MESILATE|AMIDEPHRINE MESYLATE	8.416	1.8798	4.8837	1.966	3.6461	1.7765	4	5.0282	4.1363	4.4975	3.8495	4.0733	141.471	133.588	133.6	131.889	131.373	128.612	15	26.5282	21.553	21.1289	21.5477	18.553	0	0	0	0	0	0	0	0	0	0	0	0	0	0	0	0	0	0	0	0	0	0	0
CHEMBL857	O=C(O)CCCC[C@@H]1SC[C@@H]2NC(=O)N[C@H]12	BIOEPIDERM|BIOTIN|Biotin|Biotin 100|MD-1003|NSC-63865|Vitamin H	7.2297	4.6365	5.0946	3.9062	4.0671	3.3467	10	13.8745	11.2022	13.3301	11.3584	12.9543	530.038	547.806	516.74	526.417	499.432	507.896	79	114.877	82.2192	113.731	85.1768	113.559	0	0	0	0	0	0	0	0	0	0	0	0	0	0	0	0	0	0	0	0	0	0	0
CHEMBL1699033	CCC1C(c2ccccc2)=CCC(C(=O)O)C1C	FENESTREL	8.4249	5.8239	5.7712	4.4089	4.3214	3.4867	10	11.0816	10.1936	10.9293	10.1094	10.7096	552.682	567.376	554.992	558.66	546.414	548.339	78	98.1712	82.8224	98.3196	85.8374	98.1832	0	0	0	0	0	0	0	0	0	0	0	0	0	0	0	0	0	0	0	0	0	0	0
[truncated: 7,602 more rows]
[truncated: 79 more columns]
