# Supplementary material for: Computational Drug Repurposing for Antituberculosis Therapy: Discovery of Multi-Strain Inhibitors
Source: Antibiotics (Basel). 2021 Aug 19;10(8):1005. doi: 10.3390/antibiotics10081005 (PMC8388932; doi:10.3390/antibiotics10081005)
Supplement: Supplementary file 1 [file antibiotics-10-01005-s001.zip › Supplementary Material 5.xlsx]

## Sheet: S1
Computational Drug Repurposing for Antituberculosis Therapy: Discovery of Multi-Strain Inhibitors
Valeria V. Kleandrova1, Marcus T. Scotti2, and Alejandro Speck-Planche2*
1Laboratory of Fundamental and Applied Research of Quality and Technology of Food Production, Moscow State University of Food Production, Volokolamskoe shosse 11, 125080, Moscow, Russian Federation 2Postgraduate Program in Natural and Synthetic Bioactive Products, Federal University of Paraíba, 58051-900, João Pessoa, Brazil
*Correspondence: Alejandro Speck-Planche (alejspivanovich@gmail.com)

## Sheet: S2
Molecule ChEMBL ID	Smiles	Name	ta	bs	ap	D[LASSq3(HYD)G]ta	D[LASSq0(POL)G]ta	D[LASSq0(HYD)Y]ta	D[LASSq1(PSA)Y]ta	D[LASSq0(HYD)M]bs	D[LASSq0(AW)P]bs	D[LASSq2(HYD)Y]bs	D[LASSq2(HYD)G]ap	D[LASSq5(AW)G]ap	D[LASSq3(KU)G]ap	D[LASSq2(HYD)M]ap	D[LASSq2(AW)P]ap
CHEMBL1200861	O=C(O)[C@@H](O)[C@H](O)C(=O)O	E334|TARTARIC ACID	10d	Mtb (H37Rv_NRF)	LORA method	0.289702	-0.661296	-0.150896	-0.306071	-0.911411	-1.26654	-0.0435037	-0.44269	-0.658972	-0.136691	-0.93518	-1.28658
CHEMBL502135	OC1OC[C@@H](O)[C@H](O)[C@H]1O	XYLO-PFAN|XYLOSE	10d	Mtb (H37Rv_NRF)	LORA method	0.289702	-0.661296	-0.084769	-0.306071	-0.911411	-1.26654	0.129456	-0.44269	-0.658972	-0.136691	-0.93518	-1.28658
CHEMBL31882	Nc1cc2[nH]cnc2c(=O)[nH]1	CI-908|DEZAGUANINE	10d	Mtb (H37Rv_NRF)	LORA method	0.289702	-0.661296	-0.0122871	-0.306071	-0.911411	-1.07832	0.0453517	-0.44269	-0.658972	-0.136691	-0.93518	-1.11307
CHEMBL312311	CCC(=O)c1ccc(O)cc1	B-360|H 365|PAROXYPROPIONE|Paroxypropione	10d	Mtb (H37Rv_NRF)	LORA method	0.289702	-0.661296	-0.211863	-0.306071	-0.773814	-0.89009	-0.123192	-0.44269	-0.658972	-0.136691	-0.817435	-0.950224
CHEMBL2104213	CSCCC(O)C(=O)O	DESMENINOL	10d	Mtb (H37Rv_NRF)	LORA method	0.289702	-0.661296	-0.0981473	-0.306071	-0.730723	-1.26654	-0.0428356	-0.44269	-0.658972	-0.136691	-0.719515	-1.28658
CHEMBL29411	Cc1ccc(C(C)C)c(O)c1	EFTAB|FEMA NO. 3066|GPPE MTHWSH TAB|LISTERINE|NSC-11215|NSC-47821|NSC-49142|SOTOL|TELLODONT|TELLORA|THYMOL|VALDA	10d	Mtb (H37Rv_NRF)	LORA method	0.289702	-0.661296	-0.211983	-0.306071	-0.498615	-0.89009	-0.126421	-0.44269	-0.658972	-0.136691	-0.578004	-0.927988
CHEMBL2426701	CC1=CC(=O)[C@H]2C[C@@H]1C2(C)C	LEVOVERBENONE	10d	Mtb (H37Rv_NRF)	LORA method	0.289702	-0.661296	-0.211911	-0.306071	-0.498615	-1.26654	-0.124787	-0.44269	-0.658972	-0.136691	-0.566715	-1.28658
CHEMBL22498	CC(Cc1ccccc1)NN	PHENIPRAZINE	10d	Mtb (H37Rv_NRF)	LORA method	0.289702	-0.661296	-0.152043	1.29072	-0.773814	-0.89009	0.0309137	-0.44269	-0.658972	-0.136691	-0.817276	-0.974116
CHEMBL3707265	C[N+](C)(C)CCOCCF		10d	Mtb (H37Rv_NRF)	LORA method	-1.07859	-0.578328	0.346682	-0.306071	-0.369344	-1.26654	0.642138	-1.9062	-0.515627	0.31768	-0.174733	-1.28658
CHEMBL219568	Nc1nc2[nH]cnc2c(=O)[nH]1	GUANINE|VALACYCLOVIR HYDROCHLORIDE, GUANINE-	10d	Mtb (H37Rv_NRF)	LORA method	0.289702	-0.661296	-0.0158466	-0.306071	-0.911411	-1.07832	-0.0389756	-0.44269	-0.658972	-0.136691	-0.93518	-1.1118
CHEMBL112	CC(=O)Nc1ccc(O)cc1	ABDINE|ACEPHEN|ACETAMINOPHEN|ALVEDON|ANGIERS|APAP|Acetaminophen|CALPOL|CALPOL SIX PLUS|CALPOL SIX PLUS FASTMELTS|CHILD LEMSIP|CUPANOL|DAFALGAN|DISPROL|DISPROL INFANT|DISPROL JNR|DISPROL PAED|Datril|FENNINGS|GALPAMOL|HEDEX|INFADROPS|INFANTS' FEVERALL|INJECTAPAP|JUNIOR PARAPAED|MANDANOL|MEDINOL|MEDINOL FOR CHILDREN|MEDINOL OVER 6|MEDINOL UNDER 6|MEDISED PLAIN|MIRADOL|NEOPAP|NSC-109028|NSC-3991|OFIR…	10d	Mtb (H37Rv_NRF)	LORA method	0.289702	-0.661296	-0.149415	-0.306071	-0.773814	-0.89009	-0.0177824	-0.44269	-0.658972	-0.136691	-0.866833	-0.953644
CHEMBL9419	CC(=O)Nc1cccc(O)c1	BS 749|METACETAMOL|Metacetamol	10d	Mtb (H37Rv_NRF)	LORA method	0.289702	-0.661296	-0.149415	-0.306071	-0.773814	-0.89009	-0.0181535	-0.44269	-0.658972	-0.136691	-0.866833	-0.953297
CHEMBL2104183	Cc1cccc(C(N)=O)c1O	CRESOTAMIDE	10d	Mtb (H37Rv_NRF)	LORA method	0.289702	-0.661296	-0.149415	-0.306071	-0.773814	-0.89009	-0.100328	-0.44269	-0.658972	-0.136691	-0.867781	-0.932198
CHEMBL328875	NCc1ccc(C(=O)O)cc1	4-(Aminomethyl)Benzoic Acid|4-Aminomethyl-Benzoic Acid|AMINOMETHYLBENZOIC ACID	10d	Mtb (H37Rv_NRF)	LORA method	0.289702	-0.661296	-0.141507	-0.306071	-0.911411	-0.89009	-0.0743841	-0.44269	-0.658972	-0.136691	-0.93518	-0.94473
CHEMBL1593719	NC(=O)NNc1ccccc1	PHENICARBAZIDE	10d	Mtb (H37Rv_NRF)	LORA method	0.289702	-0.661296	-0.0630053	0.1861	-0.911411	-0.89009	0.00151787	-0.44269	-0.658972	-0.136691	-0.93518	-0.96877
CHEMBL61006	CC(N)C(O)c1ccccc1	PHENYLPROPANOLAMINE	10d	Mtb (H37Rv_NRF)	LORA method	0.289702	-0.661296	-0.111263	-0.306071	-0.773814	-0.89009	0.0844348	-0.44269	-0.658972	-0.136691	-0.816789	-0.965152
CHEMBL1546	CC(N)Cc1ccc(O)cc1	HYDROXYAMFETAMINE|Hydroxyamphetamine	10d	Mtb (H37Rv_NRF)	LORA method	0.289702	-0.661296	-0.141627	-0.306071	-0.773814	-0.89009	0.063687	-0.44269	-0.658972	-0.136691	-0.805048	-0.952339
CHEMBL3989731	C[C@H](N)Cc1cccc(O)c1	GEPEFRINE	10d	Mtb (H37Rv_NRF)	LORA method	0.289702	-0.661296	-0.141627	-0.306071	-0.773814	-0.89009	0.0636499	-0.44269	-0.658972	-0.136691	-0.805048	-0.951952
CHEMBL660	NC12CC3CC(CC(C3)C1)C2	AMANTADINE|Amantadine|NSC-341865|Symadine|Symmetrel|TCMDC-125869	10d	Mtb (H37Rv_NRF)	LORA method	0.289702	-0.661296	-0.141675	-0.306071	-0.911411	-1.26654	0.0205583	-0.44269	-0.658972	-0.136691	-0.93518	-1.28658
CHEMBL443052	OB1OCc2cc(F)ccc21	AN2690|KERYDIN|TAVABOROLE	10d	Mtb (H37Rv_NRF)	LORA method	0.0799604	-0.451891	-0.145593	-0.306071	-0.911411	-0.89009	-0.100811	-0.843287	-0.525176	0.376168	-0.93518	-0.922902
CHEMBL859	O=c1[nH]c(=O)c2c[nH]nc2[nH]1	NSC-76239|OXIPURINOL|OXYPURINOL|Oxypurinol	10d	Mtb (H37Rv_NRF)	LORA method	0.289702	-0.661296	-0.0585379	0.270746	-0.911411	-1.07832	-0.0463616	-0.44269	-0.658972	-0.136691	-0.93518	-1.10476
CHEMBL108545	COC(=O)c1ccccc1O	ASPELLIN|BALMOSA|BENGUE'S BALSAM|BETULA OIL|BIRCH OIL, SWEET|DEEP HEAT|DUBAM|FEMA NO. 2745|GAULTHERIA OIL|GPPE LIN|GPPE RUB|LUMA|METHYL SALICYLATE|Methyl salicylate|NASCIODINE|NSC-8204|P.R.|RADIAN-B|Rhodiaflor|SLOANS|SWEET BIRCH OIL|TEABERRY OIL|THERA-GESIC|WINTERGREEN OIL	10d	Mtb (H37Rv_NRF)	LORA method	0.289702	-0.661296	-0.2116	-0.306071	-0.730723	-0.89009	-0.126346	-0.44269	-0.658972	-0.136691	-0.788889	-0.946443
CHEMBL13883	COc1cc(C=O)ccc1O	VANILLIN|vanilline	10d	Mtb (H37Rv_NRF)	LORA method	0.289702	-0.661296	-0.206177	-0.306071	-0.730723	-0.89009	-0.115954	-0.44269	-0.658972	-0.136691	-0.783921	-0.921465
CHEMBL1593874	CC(=O)Oc1cccc(O)c1	EURESOL|RESORCIN ACETATE|RESORCINOL MONOACETATE	10d	Mtb (H37Rv_NRF)	LORA method	0.289702	-0.661296	-0.2116	-0.306071	-0.773814	-0.89009	-0.12579	-0.44269	-0.658972	-0.136691	-0.880921	-0.95055
CHEMBL448399	Cc1cccc(C(=O)O)c1O	3 MS|HYDROXYTOLUIC ACID	10d	Mtb (H37Rv_NRF)	LORA method	0.289702	-0.661296	-0.211815	-0.306071	-0.773814	-0.89009	-0.12668	-0.44269	-0.658972	-0.136691	-0.867781	-0.930863
CHEMBL325372	COC(=O)c1ccc(O)cc1	E218|METHYL P-HYDROXYBENZOATE|METHYL PARAHYDROXYBENZOATE|METHYLPARABEN	10d	Mtb (H37Rv_NRF)	LORA method	0.289702	-0.661296	-0.2116	-0.306071	-0.730723	-0.89009	-0.125975	-0.44269	-0.658972	-0.136691	-0.788889	-0.947931
CHEMBL1609	O=C(O)C(O)c1ccccc1	MANDELIC ACID|Mandelic Acid	10d	Mtb (H37Rv_NRF)	LORA method	0.289702	-0.661296	-0.181475	-0.306071	-0.911411	-0.89009	-0.107009	-0.44269	-0.658972	-0.136691	-0.93518	-0.968123
CHEMBL96783	OC[C@H](O)[C@@H](O)[C@H](O)CO	E-967|E967|INS NO.967|INS-967|NSC-25283|XYLITOL	10d	Mtb (H37Rv_NRF)	LORA method	0.289702	-0.661296	-0.0600429	-0.306071	-0.911411	-1.26654	0.212002	-0.44269	-0.658972	-0.136691	-0.93518	-1.28658
CHEMBL1425	Sc1ncnc2nc[nH]c12	MERCAPTOPURINE|Mercaptopurine anhydrous	10d	Mtb (H37Rv_NRF)	LORA method	0.289702	-0.661296	0.0118178	0.070632	-0.911411	-0.952832	-0.084591	-0.44269	-0.658972	-0.136691	-0.93518	-0.973602
CHEMBL119423	Sc1[nH]cnc2nncc1-2	EXURACID|TISOPURINE	10d	Mtb (H37Rv_NRF)	LORA method	0.289702	-0.661296	0.0118178	0.258983	-0.911411	-0.952832	-0.0470297	-0.44269	-0.658972	-0.136691	-0.93518	-0.973969
CHEMBL236687	C=C(C)[C@@H]1CC=C(CO)CC1	FEMA NO. 2664|NSC-641066|PERILLYL ALCOHOL	10d	Mtb (H37Rv_NRF)	LORA method	0.289702	-0.661296	-0.181642	-0.306071	-0.73884	-1.26654	-0.104819	-0.44269	-0.658972	-0.136691	-0.743457	-1.28658
CHEMBL504760	CC1(C)[C@@H]2CC[C@@]1(C)C(=O)C2	CAMPHOR|CAMPHOR D-FORM|CAMPHORA|CINNAMOMUM CAMPHORA|D-CAMPHOR|DL-CAMPHOR|FEMA NO. 2230|FEMA NO. 4513|TRANS-PI-OXOCAMPHOR	10d	Mtb (H37Rv_NRF)	LORA method	0.289702	-0.661296	-0.211911	-0.306071	-0.498615	-1.26654	-0.123785	-0.44269	-0.658972	-0.136691	-0.569531	-1.28658
CHEMBL1169	Nc1ccc(C(=O)O)c(O)c1	4-AMINOSALICYLIC ACID|AMINOSALICYLIC ACID|AMINOSALICYLIC ACID RESIN COMPLEX|Aminosalicylic Acid|GRANUPAS|NSC-2083|P-AMINOSALICYLIC ACID|PARA-AMINOSALICYLIC ACID|PARASAL|PAS|PASER|Paskalium|REZIPAS|Teebacin	10d	Mtb (H37Rv_NRF)	LORA method	0.289702	-0.661296	-0.14146	-0.306071	-0.911411	-0.89009	-0.064103	-0.44269	-0.658972	-0.136691	-0.93518	-0.927443
CHEMBL704	Nc1ccc(O)c(C(=O)O)c1	APRISO|ASACOL|ASACOL HD|CANASA|COLTEC EC|DELZICOL|FISALAMINE|IPOCOL|LIALDA|MAX-002|MESALAMINE|MESALAZINE|MESALAZINE |MESREN MR|MEZAVANT XL|NSC-38877|OCTASA|PENTASA|PENTASA SR|ROWASA|SALOFALK|SFROWASA	10d	Mtb (H37Rv_NRF)	LORA method	0.289702	-0.661296	-0.14146	-0.306071	-0.911411	-0.89009	-0.064103	-0.44269	-0.658972	-0.136691	-0.93518	-0.927367
CHEMBL1240705	O=C(O)C1=CC[C@@H]2CC(=O)N12	CARBAPENEM|SQ-27860	10d	Mtb (H37Rv_NRF)	LORA method	0.289702	-0.661296	-0.149272	-0.306071	-0.911411	-1.26654	-0.00943131	-0.44269	-0.658972	-0.136691	-0.93518	-1.28658
CHEMBL2106246	N/N=c1/ccc(C(N)=O)n[nH]1	HYDRACARBAZINE|TH-2151	10d	Mtb (H37Rv_NRF)	LORA method	0.289702	-0.661296	-0.0422689	1.57363	-0.911411	-1.26654	-0.035264	-0.44269	-0.658972	-0.136691	-0.93518	-1.28658
CHEMBL53929	NCC(O)c1ccc(O)cc1	ND 50|OCTOPAMINE	10d	Mtb (H37Rv_NRF)	LORA method	0.289702	-0.661296	-0.111239	-0.306071	-0.911411	-0.89009	0.0355531	-0.44269	-0.658972	-0.136691	-0.93518	-0.942004
CHEMBL358040	NCC(O)c1cccc(O)c1	NORFENEFRINE|NORFENEFRINE HYDROCHLORIDE|WV 569 [AS HYDROCHLORIDE]	10d	Mtb (H37Rv_NRF)	LORA method	0.289702	-0.661296	-0.111239	-0.306071	-0.911411	-0.89009	0.0355531	-0.44269	-0.658972	-0.136691	-0.93518	-0.941616
CHEMBL59	NCCc1ccc(O)c(O)c1	Carbilev|DOPAMINE|Dopamine|Intropin|NSC-173182|Parcopa|Sinemet	10d	Mtb (H37Rv_NRF)	LORA method	0.289702	-0.661296	-0.141603	-0.306071	-0.911411	-0.89009	-0.00293603	-0.44269	-0.658972	-0.136691	-0.93518	-0.926674
CHEMBL2104251	C=C(C#N)C(=O)OCCCC	ENBUCRILATE|HISTOACRYL|INDERMIL|N-BUTYL CYANOACRYLATE	10d	Mtb (H37Rv_NRF)	LORA method	0.289702	-0.661296	-0.2073	-0.306071	-0.73884	-1.26654	-0.123822	-0.44269	-0.658972	-0.136691	-0.744599	-1.28658
CHEMBL2103950	C=C(C#N)C(=O)OCC(C)C	BUCRILATE|BUCRYLATE|IBC	10d	Mtb (H37Rv_NRF)	LORA method	0.289702	-0.661296	-0.2073	-0.306071	-0.601243	-1.26654	-0.122969	-0.44269	-0.658972	-0.136691	-0.525392	-1.28658
CHEMBL2106267	CN1C(C)(C)C=CCC1(C)C	DROPEMPINE	10d	Mtb (H37Rv_NRF)	LORA method	0.289702	-0.661296	-0.211983	-0.306071	-0.180326	-1.26654	-0.13325	-0.44269	-0.658972	-0.136691	-0.315854	-1.28658
CHEMBL2104389	C#CC(C)(C)N(C)C(C)(C)C	BUTYNAMINE	10d	Mtb (H37Rv_NRF)	LORA method	0.289702	-0.661296	-0.211983	-0.306071	-0.0302607	-1.26654	-0.133658	-0.44269	-0.658972	-0.136691	-0.122731	-1.28658
CHEMBL44814	ClC(Cl)(Cl)Cl	CARBON TETRACHLORIDE	10d	Mtb (H37Rv_NRF)	LORA method	8.91114	2.23846	0.013299	-0.306071	-0.911411	-1.26654	0.223174	12.1521	0.188015	0.0131534	-0.93518	-1.28658
CHEMBL345714	Cc1cnc(C(=O)O)c[n+]1[O-]	ACIPIMOX|OLBETAM	10d	Mtb (H37Rv_NRF)	LORA method	0.289702	-0.661296	0.554955	0.275432	-0.773814	-1.01557	0.233938	-0.44269	-0.658972	-0.136691	-0.823677	-1.03514
CHEMBL4297450	COc1cc(CO)ccc1O	FEMA NO. 3737|NSC-3993|V-0018|V0018|VANILLYL ALCOHOL	10d	Mtb (H37Rv_NRF)	LORA method	0.289702	-0.661296	-0.175933	-0.306071	-0.730723	-0.89009	-0.09387	-0.44269	-0.658972	-0.136691	-0.783921	-0.909035
CHEMBL151938	CO/N=C/C1=CCCN(C)C1	MILAMELINE	10d	Mtb (H37Rv_NRF)	LORA method	0.289702	-0.661296	-0.201973	0.017242	-0.550031	-1.26654	-0.144125	-0.44269	-0.658972	-0.136691	-0.606188	-1.28658
CHEMBL1697839	CCC(C)(C)/N=C(\N)NC#N	CL 2422|GUANCIDINE|GUANCYDINE	10d	Mtb (H37Rv_NRF)	LORA method	0.289702	-0.661296	-0.0784143	-0.306071	-0.498615	-1.26654	-0.111092	-0.44269	-0.658972	-0.136691	-0.542481	-1.28658
CHEMBL485259	CC12CCC(CC1)C(C)(C)O2	CINEOLE|EUCALYPTOL|FEMA NO. 2465|NSC-6171	10d	Mtb (H37Rv_NRF)	LORA method	0.289702	-0.661296	-0.206369	-0.306071	-0.498615	-1.26654	-0.0528569	-0.44269	-0.658972	-0.136691	-0.56088	-1.28658
CHEMBL486208	CC1(C)[C@@H]2CC[C@@]1(C)[C@@H](O)C2	(-) Borneol|BORNEOL|FEMA NO. 2157|NSC-60223	10d	Mtb (H37Rv_NRF)	LORA method	0.289702	-0.661296	-0.181642	-0.306071	-0.498615	-1.26654	-0.0670723	-0.44269	-0.658972	-0.136691	-0.556418	-1.28658
CHEMBL93070	C=CCN1C(=O)OC(C)C1=O	ALLOMETHADIONE|ALOXIDONE|Allomethadione	10d	Mtb (H37Rv_NRF)	LORA method	0.289702	-0.661296	-0.149057	-0.306071	-0.73884	-1.26654	-0.0724912	-0.44269	-0.658972	-0.136691	-0.795884	-1.28658
CHEMBL2104736	CN1N=C(C(N)=O)CCC1=O	L-1777|MEDAZOMIDE|MEDAZONAMIDE	10d	Mtb (H37Rv_NRF)	LORA method	0.289702	-0.661296	-0.0825233	-0.215277	-0.730723	-1.26654	-0.0429098	-0.44269	-0.658972	-0.136691	-0.841829	-1.28658
CHEMBL17962	N[C@@H](Cc1c[nH]cn1)C(=O)O	FEMA NO. 3694|HISTIDINE|L-HISTIDINE|NSC-137773	10d	Mtb (H37Rv_NRF)	LORA method	0.289702	-0.661296	-0.0746875	-0.306071	-0.911411	-1.07832	-0.0166318	-0.44269	-0.658972	-0.136691	-0.93518	-1.12244
CHEMBL7303	COC(=O)C1=CCCN(C)C1		10d	Mtb (H37Rv_NRF)	LORA method	0.289702	-0.661296	-0.2116	-0.306071	-0.550031	-1.26654	-0.127757	-0.44269	-0.658972	-0.136691	-0.594757	-1.28658
CHEMBL1214192	CCC1(C)CC(=O)NC(=O)C1	BEMEGRIDE|MEGIMIDE|METHETHARIMIDE	10d	Mtb (H37Rv_NRF)	LORA method	0.289702	-0.661296	-0.149319	-0.306071	-0.636212	-1.26654	-0.0456193	-0.44269	-0.658972	-0.136691	-0.673198	-1.28658
CHEMBL4297514	C[C@H]1N=C(N(C)C)N=C(N)N1	EMD-387008|IMEGLIMIN	10d	Mtb (H37Rv_NRF)	LORA method	0.289702	-0.661296	0.0421341	-0.306071	-0.412434	-1.26654	0.213895	-0.44269	-0.658972	-0.136691	-0.500626	-1.28658
CHEMBL2107706	C=CCC(CC)(CC)C(N)=O	VALDETAMIDE	10d	Mtb (H37Rv_NRF)	LORA method	0.289702	-0.661296	-0.149439	-0.306071	-0.601243	-1.26654	-0.0862241	-0.44269	-0.658972	-0.136691	-0.630626	-1.28658
CHEMBL2105275	CNC(C)CC1CCCCC1	DRISTAN INHALER|PROPYLHEXEDRINE	10d	Mtb (H37Rv_NRF)	LORA method	0.289702	-0.661296	-0.188045	-0.306071	-0.593121	-1.26654	-0.0299935	-0.44269	-0.658972	-0.136691	-0.636363	-1.28658
CHEMBL1617409	CN1C(C)(C)CCCC1(C)C	PEMPIDINE	10d	Mtb (H37Rv_NRF)	LORA method	0.289702	-0.661296	-0.211983	-0.306071	-0.180326	-1.26654	-0.13377	-0.44269	-0.658972	-0.136691	-0.273025	-1.28658
CHEMBL427	CN(CCCl)CCCl	CHLORMETHINE|MECHLORETHAMINE|Mechlorethamine|Mustargen|NSC-10107|NSC-128663	10d	Mtb (H37Rv_NRF)	LORA method	-3.52023	-0.0158199	0.0526934	-0.306071	-0.730723	-1.26654	-0.165949	-1.73261	-0.182027	-0.0765914	-0.735399	-1.28658
CHEMBL15721	O=[N+]([O-])c1ccc(/C=N/O)o1	NIFUROXIME	10d	Mtb (H37Rv_NRF)	LORA method	0.289702	-0.661296	0.824886	1.3849	-0.911411	-1.01557	1.11859	-0.44269	-0.658972	-0.136691	-0.93518	-1.05139
CHEMBL1235017	O=C(O)c1cc(=O)[nH]c(=O)[nH]1	NSC-9791|OROTIC ACID	10d	Mtb (H37Rv_NRF)	LORA method	0.289702	-0.661296	-0.0867041	-0.306071	-0.911411	-1.26654	-0.0200836	-0.44269	-0.658972	-0.136691	-0.93518	-1.28658
CHEMBL1908316	C/C=C(/CC)C(=O)NC(N)=O	ECTYLUREA	10d	Mtb (H37Rv_NRF)	LORA method	0.289702	-0.661296	-0.0868713	-0.306071	-0.636212	-1.26654	-0.0348928	-0.44269	-0.658972	-0.136691	-0.759288	-1.28658
CHEMBL2106472	CC(C)C(O)C1CCCCC1	CIMEPANOL	10d	Mtb (H37Rv_NRF)	LORA method	0.289702	-0.661296	-0.181642	-0.306071	-0.636212	-1.26654	-0.0665155	-0.44269	-0.658972	-0.136691	-0.602991	-1.28658
CHEMBL256087	CC1CCC(C(C)C)C(O)C1	AQUA-COOL|AQUASOOTHE|ARJUN|CATARRH|DERMACOOL|DL-MENTHOL|FEMA NO. 2665|FISHERMAN'S FRIEND LOZENGES|HALLS|KARVOL|LOCKETS|MEGGEZONES|MENTHOL|MUIRS|RACEMENTHOL|THERAPEUTIC MINERAL ICE|TIXYLIX DECONGESTANT INH|VOCALZONE	10d	Mtb (H37Rv_NRF)	LORA method	0.289702	-0.661296	-0.181642	-0.306071	-0.498615	-1.26654	-0.057385	-0.44269	-0.658972	-0.136691	-0.461366	-1.28658
CHEMBL398440	Cc1cc(O)cc(C)c1Cl	CHLOROXYLENOL	10d	Mtb (H37Rv_NRF)	LORA method	-0.643971	-0.0898434	-0.0531149	-0.306071	-0.636212	-0.89009	-0.0710437	1.53759	-0.362112	-0.10445	-0.800886	-0.872233
CHEMBL181932	O=C(O)c1nc(=O)[nH]c(=O)[nH]1	OTERACIL|OXONIC ACID	10d	Mtb (H37Rv_NRF)	LORA method	0.289702	-0.661296	-0.024232	-0.306071	-0.911411	-1.26654	0.0620168	-0.44269	-0.658972	-0.136691	-0.93518	-1.28658
CHEMBL221722	NC(=O)c1nc(F)cnc1O	FAVIPIRAVIR|T-705	10d	Mtb (H37Rv_NRF)	LORA method	0.27889	-0.455688	-0.131283	0.070632	-0.911411	-1.01557	-0.101256	-0.513462	-0.517532	0.446099	-0.93518	-1.02381
CHEMBL1100	CCC1(C)OC(=O)N(C)C1=O	ISOETHADIONE|PARADIONE|PARAMETHADIONE|Paramethadione	10d	Mtb (H37Rv_NRF)	LORA method	0.289702	-0.661296	-0.149057	-0.306071	-0.455525	-1.26654	-0.0907151	-0.44269	-0.658972	-0.136691	-0.645492	-1.28658
CHEMBL93047	CCN1C(=O)OC(C)(C)C1=O	ETHADIONE	10d	Mtb (H37Rv_NRF)	LORA method	0.289702	-0.661296	-0.149057	-0.306071	-0.498615	-1.26654	-0.00668474	-0.44269	-0.658972	-0.136691	-0.587603	-1.28658
CHEMBL2105297	CCCC1OC1(CC)C(N)=O	OXANAMIDE	10d	Mtb (H37Rv_NRF)	LORA method	0.289702	-0.661296	-0.143777	-0.306071	-0.636212	-1.26654	-0.0592779	-0.44269	-0.658972	-0.136691	-0.659057	-1.28658
CHEMBL877	NC[C@H]1CC[C@H](C(=O)O)CC1	CL 65336|CYKLO-F HEAVY PERIOD RELIEF|CYKLOKAPRON|EXACYL|LB-1148|LB1148|LYSTEDA|MENSTRALITE|NSC-291305|RP-18429|TRANEXAMIC ACID|TRANS AMCHA|TRANS-AMCHA|Trans AMCHA	10d	Mtb (H37Rv_NRF)	LORA method	0.289702	-0.661296	-0.141507	-0.306071	-0.911411	-1.26654	-0.0251684	-0.44269	-0.658972	-0.136691	-0.93518	-1.28658
CHEMBL39736	CCCC/N=C(/N)N=C(N)N	BUFORMIN|BUFORMIN HYDROCHLORIDE|DBV|W 37	10d	Mtb (H37Rv_NRF)	LORA method	0.289702	-0.661296	0.0421341	-0.306071	-0.773814	-1.26654	0.163751	-0.44269	-0.658972	-0.136691	-0.77497	-1.28658
CHEMBL2104369	CCCC(N)(CCC)CCC	DIPROBUTINE	10d	Mtb (H37Rv_NRF)	LORA method	0.289702	-0.661296	-0.141675	-0.306071	-0.498615	-1.26654	0.027833	-0.44269	-0.658972	-0.136691	-0.472027	-1.28658
CHEMBL593429	NC(=O)NC1NC(=O)NC1=O	ALLANTOIN	10d	Mtb (H37Rv_NRF)	LORA method	0.289702	-0.661296	0.0381684	-0.306071	-0.911411	-1.26654	0.0964974	-0.44269	-0.658972	-0.136691	-0.93518	-1.28658
CHEMBL36633	NC(=O)CN1CC(O)CC1=O	CGP 21690E|GNF-Pf-1005|OXIRACETAM	10d	Mtb (H37Rv_NRF)	LORA method	0.289702	-0.661296	-0.0564595	-0.306071	-0.911411	-1.26654	0.129456	-0.44269	-0.658972	-0.136691	-0.93518	-1.28658
CHEMBL1410814	Cc1ccc(O)c2ncccc12	TILIQUINOL	10d	Mtb (H37Rv_NRF)	LORA method	0.289702	-0.661296	-0.207635	-0.11772	-0.773814	-0.701865	-0.13763	-0.44269	-0.658972	-0.136691	-0.87343	-0.786256
CHEMBL4297145	N/C=C1\Cc2ccccc2C1=O	CP-24,877|DRINIDENE	10d	Mtb (H37Rv_NRF)	LORA method	0.289702	-0.661296	-0.141531	-0.306071	-0.911411	-0.89009	-0.0937215	-0.44269	-0.658972	-0.136691	-0.93518	-0.970478
CHEMBL2104457	CC(=O)NC1CCSC1=O	CITIOLONE	10d	Mtb (H37Rv_NRF)	LORA method	0.289702	-0.661296	-0.0659915	-0.306071	-0.773814	-1.26654	-0.0188216	-0.44269	-0.658972	-0.136691	-0.866205	-1.28658
CHEMBL673	C#CCN(C)Cc1ccccc1	Eutonyl|Eutron|PARGYLINE|Pargyline	10d	Mtb (H37Rv_NRF)	LORA method	0.289702	-0.661296	-0.211983	-0.306071	-0.71825	-0.89009	-0.126643	-0.44269	-0.658972	-0.136691	-0.749664	-0.972919
CHEMBL1059	CC(C)C[C@H](CN)CC(=O)O	ALZAIN|AXALID|CI-1008|LECAENT|LYRICA|LYRICA CR|PD-144723|PREGABALIN|REWISCA|YNP-1807	10d	Mtb (H37Rv_NRF)	LORA method	0.289702	-0.661296	-0.141507	-0.306071	-0.636212	-1.26654	-0.0239065	-0.44269	-0.658972	-0.136691	-0.577854	-1.28658
CHEMBL2104701	CNC(C)CCCC(C)(C)O	METHAMOCTOL	10d	Mtb (H37Rv_NRF)	LORA method	0.289702	-0.661296	-0.157657	-0.306071	-0.317922	-1.26654	0.115018	-0.44269	-0.658972	-0.136691	-0.335581	-1.28658
CHEMBL2105215	Cc1coc2ccccc2c1=O	METHYLCHROMONE	10d	Mtb (H37Rv_NRF)	LORA method	0.289702	-0.661296	-0.206225	-0.306071	-0.773814	-0.89009	-0.121076	-0.44269	-0.658972	-0.136691	-0.836826	-0.962807
CHEMBL144399	Cc1nccc2nc(O)ccc12	MEDORINONE|WIN 49,016	10d	Mtb (H37Rv_NRF)	LORA method	0.289702	-0.661296	-0.203287	0.070632	-0.773814	-0.764607	-0.152699	-0.44269	-0.658972	-0.136691	-0.879849	-0.843851
CHEMBL2105367	CC(=O)OCC(C)OC(C)=O	PROPYLENE GLYCOL DIACETATE	10d	Mtb (H37Rv_NRF)	LORA method	0.289702	-0.661296	-0.211266	-0.306071	-0.498615	-1.26654	-0.132805	-0.44269	-0.658972	-0.136691	-0.710005	-1.28658
CHEMBL276832	NNc1nncc2ccccc12	HYDRALAZINE|NSC-126699	10d	Mtb (H37Rv_NRF)	LORA method	0.289702	-0.661296	-0.10486	2.04413	-0.911411	-0.764607	-0.0579047	-0.44269	-0.658972	-0.136691	-0.93518	-0.84592
CHEMBL770	c1ccc(CC2=NCCN2)cc1	Priscoline|TOLAZOLINE|Tolazoline	10d	Mtb (H37Rv_NRF)	LORA method	0.289702	-0.661296	-0.145234	-0.306071	-0.911411	-0.89009	-0.0557148	-0.44269	-0.658972	-0.136691	-0.93518	-0.978031
CHEMBL1896433	COC(=O)CCC[N+](C)(C)C		10d	Mtb (H37Rv_NRF)	LORA method	0.289702	-0.661296	0.286408	-0.306071	-0.188651	-1.26654	0.614561	-0.44269	-0.658972	-0.136691	-0.0282377	-1.28658
CHEMBL978	CC(=O)OC(C)C[N+](C)(C)C	METHACHOLINE|Methacholine|Provocholine	10d	Mtb (H37Rv_NRF)	LORA method	0.289702	-0.661296	0.286408	-0.306071	-0.0941446	-1.26654	0.559889	-0.44269	-0.658972	-0.136691	-0.0157088	-1.28658
CHEMBL2106224	Nc1nnnn1-c1ccccc1	AL 0559|FENAMOLE|P-463|PAT	10d	Mtb (H37Rv_NRF)	LORA method	0.289702	-0.661296	0.0599321	0.968115	-0.911411	-0.827349	0.146233	-0.44269	-0.658972	-0.136691	-0.93518	-0.922408
CHEMBL172513	C[N+](C)(C)CC(O)CC(=O)[O-]	CARNITINE|CARNITINE CHLORIDE|CARNITINE DL-FORM	10d	Mtb (H37Rv_NRF)	LORA method	0.289702	-0.661296	0.467207	-0.306071	-0.369344	-1.26654	0.776795	-0.44269	-0.658972	-0.136691	-0.18179	-1.28658
CHEMBL1482	CC(C[N+](C)(C)C)OC(N)=O	BETHANECHOL|Bethanechol	10d	Mtb (H37Rv_NRF)	LORA method	0.289702	-0.661296	0.34888	-0.306071	-0.231741	-1.26654	0.583681	-0.44269	-0.658972	-0.136691	-0.0699329	-1.28658
CHEMBL2110918	NC1CCCC1c1ccccc1	CYPENAMINE	10d	Mtb (H37Rv_NRF)	LORA method	0.289702	-0.661296	-0.141675	-0.306071	-0.911411	-0.89009	-0.00620223	-0.44269	-0.658972	-0.136691	-0.93518	-0.973933
CHEMBL2110598	C=CCC(N)Cc1ccccc1	ALFETAMINE	10d	Mtb (H37Rv_NRF)	LORA method	0.289702	-0.661296	-0.141675	-0.306071	-0.876442	-0.89009	0.00901528	-0.44269	-0.658972	-0.136691	-0.875165	-0.974116
CHEMBL315795	Cc1ncsc1CCCl	CLOMETHIAZOLE|HEMINEVRIN|SCTZ [AS EDISYLATE]	10d	Mtb (H37Rv_NRF)	LORA method	-1.67581	-0.278363	0.00799546	-0.306071	-0.773814	-1.07832	-0.12308	-0.0968421	-0.461303	-0.112156	-0.874749	-1.08989
CHEMBL1903897	Oc1ccccc1-c1nnco1	FENADIAZOLE|JL 512	10d	Mtb (H37Rv_NRF)	LORA method	0.289702	-0.661296	-0.203048	0.070632	-0.911411	-0.764607	-0.119962	-0.44269	-0.658972	-0.136691	-0.93518	-0.848224
CHEMBL50444	CC(O)(CC(=O)O)CC(=O)O	CB-337|MEGLUTOL	10d	Mtb (H37Rv_NRF)	LORA method	0.289702	-0.661296	-0.181308	-0.306071	-0.773814	-1.26654	-0.00664762	-0.44269	-0.658972	-0.136691	-0.816541	-1.28658
CHEMBL2104626	[O-][n+]1cc[n+]([O-])c2ccccc21	ICI 8173|QUINDOXIN	10d	Mtb (H37Rv_NRF)	LORA method	0.289702	-0.661296	1.31289	0.480232	-0.911411	-0.764607	0.303307	-0.44269	-0.658972	-0.136691	-0.93518	-0.84142
CHEMBL242273	C=CCc1ccc2c(c1)OCO2	SAFROLE|Safrole|Shikimol	10d	Mtb (H37Rv_NRF)	LORA method	0.289702	-0.661296	-0.200683	-0.306071	-0.876442	-0.89009	-0.10623	-0.44269	-0.658972	-0.136691	-0.876839	-0.940459
CHEMBL106258	NC1=NCC(c2ccccc2)O1	AMINOREX|AMINOXAPHEN|APIQUEL|Aminorex|MCN-742	10d	Mtb (H37Rv_NRF)	LORA method	0.289702	-0.661296	-0.144972	-0.306071	-0.911411	-0.89009	-0.124825	-0.44269	-0.658972	-0.136691	-0.93518	-0.972465
CHEMBL132966	CNCC/C=C/c1cccnc1	RIVANICLINE|TC-2403	10d	Mtb (H37Rv_NRF)	LORA method	0.289702	-0.661296	-0.183697	-0.11772	-0.730723	-0.952832	-0.0804711	-0.44269	-0.658972	-0.136691	-0.719515	-1.02188
CHEMBL2105471	COCC(O)COC(C)(C)C	TERBUPROL	10d	Mtb (H37Rv_NRF)	LORA method	0.289702	-0.661296	-0.170295	-0.306071	-0.317922	-1.26654	0.0591217	-0.44269	-0.658972	-0.136691	-0.226141	-1.28658
CHEMBL3	CN1CCC[C@H]1c1cccnc1	HABITROL|NICABATE|NICODERM|NICODERM CQ|NICOPASS|NICOPATCH|NICORETTE INVISI|NICOTINE|NICOTINELL CLASSIC|NICOTINELL SUPPORT|NICOTINELL TTS 10|NICOTINELL TTS 20|NICOTINELL TTS 30|NICOTROL|NIQUITIN|NIQUITIN CLR|NIQUITIN MINIS CHERRY|NIQUITIN MINIS MINT|NIQUITIN MINIS ORANGE|NIQUITIN MINT|NIQUITIN PRE-QUIT|NIQUITIN STRIPS MINT|Nicotine|Nicotrol Inhaler|Nicotrol NS|PROSTEP|STOPPERS|STUBIT	10d	Mtb (H37Rv_NRF)	LORA method	0.289702	-0.661296	-0.207635	-0.11772	-0.730723	-0.952832	-0.138929	-0.44269	-0.658972	-0.136691	-0.764167	-1.01702
CHEMBL359965	C=CCS[S+]([O-])CC=C	ALLICIN|Diallyl Thiosulfinate	10d	Mtb (H37Rv_NRF)	LORA method	0.289702	-0.661296	0.0219472	-0.306071	-0.841468	-1.26654	-0.0640288	-0.44269	-0.658972	-0.136691	-0.801258	-1.28658
CHEMBL1720051	O=c1[nH]c(=O)c2ccccc2o1	CARSALAM|OXYPHENHYDRAZINE	10d	Mtb (H37Rv_NRF)	LORA method	0.289702	-0.661296	-0.149057	-0.306071	-0.911411	-0.89009	-0.101108	-0.44269	-0.658972	-0.136691	-0.93518	-0.961034
CHEMBL176687	CC1=CC(=O)NS(=O)(=O)O1	ACESULFAME|Acesulfame	10d	Mtb (H37Rv_NRF)	LORA method	0.289702	-0.661296	-0.114703	1.39513	-0.773814	-1.26654	-0.0511867	-0.44269	-0.658972	-0.136691	-0.863823	-1.28658
CHEMBL1972318	O=C1NC(=O)C2C3C=CC(C3)C12	NOREXIMIDE	10d	Mtb (H37Rv_NRF)	LORA method	0.289702	-0.661296	-0.149319	-0.306071	-0.911411	-1.26654	-0.0668867	-0.44269	-0.658972	-0.136691	-0.93518	-1.28658
CHEMBL110458	OC[C@H]1NC[C@H](O)[C@@H](O)[C@H]1O	AT-1001, GR-181314A|GALAFOLD|MIGALASTAT	10d	Mtb (H37Rv_NRF)	LORA method	0.289702	-0.661296	-0.0664693	-0.306071	-0.911411	-1.26654	0.20161	-0.44269	-0.658972	-0.136691	-0.93518	-1.28658
CHEMBL1314	CC(S)C(=O)NCC(=O)O	ACADIONE|CAPTIMER|THIOLA|THIOLA EC|TIOPRONIN|Tiopronin	10d	Mtb (H37Rv_NRF)	LORA method	0.289702	-0.661296	-0.0590396	-0.306071	-0.773814	-1.26654	-0.138112	-0.44269	-0.658972	-0.136691	-0.888553	-1.28658
CHEMBL600	CC(=O)N[C@@H](CS)C(=O)O	5052|A-CYS|ACC-600|ACETADOTE|ACETYLCYSTEINE|AIRBRON|CETYLEV|EN-CYS|FABROL|FLUIMUCIL|FLUIMUCIL 600|FLUIMUCIL LONG|FLUIMUCIL N|ILUBE|MUCOMYST|MUCOSIL|MUCOSIL-10|MUCOSIL-20|N-ACETYL-L-CYSTEINE|N-Acetyl-L-Cysteine|NSC-111180|ORONAC 600|PARVOLEX|RESPI-NAC|SIRAN|SOLMUCOL|YOURNAC	10d	Mtb (H37Rv_NRF)	LORA method	0.289702	-0.661296	-0.0590396	-0.306071	-0.773814	-1.26654	0.0394503	-0.44269	-0.658972	-0.136691	-0.866205	-1.28658
CHEMBL1395071	CC(Cc1ccccc1)NC=O	FORMETAMIDE|FORMETOREX	10d	Mtb (H37Rv_NRF)	LORA method	0.289702	-0.661296	-0.149439	-0.306071	-0.773814	-0.89009	0.0122815	-0.44269	-0.658972	-0.136691	-0.812379	-0.974116
CHEMBL276443	CCNC(C)Cc1ccccc1	ETILAMFETAMINE	10d	Mtb (H37Rv_NRF)	LORA method	0.289702	-0.661296	-0.188045	-0.306071	-0.636212	-0.89009	0.0215233	-0.44269	-0.658972	-0.136691	-0.695263	-0.974116
CHEMBL1201234	CNC(C)(C)Cc1ccccc1	MEPHENTERMINE|Mephentermine	10d	Mtb (H37Rv_NRF)	LORA method	0.289702	-0.661296	-0.188045	-0.306071	-0.455525	-0.89009	-0.0100994	-0.44269	-0.658972	-0.136691	-0.490922	-0.976333
CHEMBL2105389	CC(c1ccccc1)C(C)(C)N	PENTOREX	10d	Mtb (H37Rv_NRF)	LORA method	0.289702	-0.661296	-0.141675	-0.306071	-0.498615	-0.89009	0.0818738	-0.44269	-0.658972	-0.136691	-0.568194	-0.970534
CHEMBL2106635	C[C@@H](Cc1ccccc1)N(C)C	DIMETAMFETAMINE	10d	Mtb (H37Rv_NRF)	LORA method	0.289702	-0.661296	-0.211983	-0.306071	-0.412434	-0.89009	-0.129761	-0.44269	-0.658972	-0.136691	-0.399235	-0.974968
CHEMBL14053	O=C(O)C(Cl)(Cl)Cl	NSC-215204|TCAA|TRICHLOROACETIC ACID|Trichloroethanoic acid	10d	Mtb (H37Rv_NRF)	LORA method	1.43441	1.38996	-0.147528	-0.306071	-0.911411	-1.26654	-0.0603543	2.037	0.21151	0.0183626	-0.93518	-1.28658
CHEMBL1880349	OCC1OC(O)CC(O)C1O	2-DEOXY-D-GLUCOSE|2-Deoxy-D-glucose|BA 2758|BA-2758|NSC-15193	10d	Mtb (H37Rv_NRF)	LORA method	0.289702	-0.661296	-0.084769	-0.306071	-0.911411	-1.26654	0.148979	-0.44269	-0.658972	-0.136691	-0.93518	-1.28658
CHEMBL469449	C[C@@H]1OC(O)[C@@H](O)[C@H](O)[C@@H]1O	L-FUCOSE|L-Fucose	10d	Mtb (H37Rv_NRF)	LORA method	0.289702	-0.661296	-0.084769	-0.306071	-0.773814	-1.26654	0.126116	-0.44269	-0.658972	-0.136691	-0.835622	-1.28658
CHEMBL2104680	O=C(O)CCSCC(=O)O	DANOSTEINE	10d	Mtb (H37Rv_NRF)	LORA method	0.289702	-0.661296	-0.128368	-0.306071	-0.911411	-1.26654	-0.104374	-0.44269	-0.658972	-0.136691	-0.93518	-1.28658
CHEMBL2104205	Cc1cc2nc(N)nc(N)n2n1	DAMETRALAST	10d	Mtb (H37Rv_NRF)	LORA method	0.289702	-0.661296	0.0464821	0.199512	-0.773814	-0.952832	0.0112794	-0.44269	-0.658972	-0.136691	-0.878521	-1.00175
CHEMBL1469	O=C(O)CCCc1ccccc1	PHENYLBUTANOIC ACID|Phenylbutyrate	10d	Mtb (H37Rv_NRF)	LORA method	0.289702	-0.661296	-0.211863	-0.306071	-0.911411	-0.89009	-0.123154	-0.44269	-0.658972	-0.136691	-0.93518	-0.971023
CHEMBL42710	C=CCc1ccc(O)c(OC)c1	EUGENOL	10d	Mtb (H37Rv_NRF)	LORA method	0.289702	-0.661296	-0.206321	-0.306071	-0.695749	-0.89009	-0.115991	-0.44269	-0.658972	-0.136691	-0.72558	-0.926837
CHEMBL1672002	CC1=CC(=O)C(C(C)C)=CC1=O	NSC-2228|THYMOQUINONE	10d	Mtb (H37Rv_NRF)	LORA method	0.289702	-0.661296	-0.211768	-0.306071	-0.498615	-1.26654	-0.125418	-0.44269	-0.658972	-0.136691	-0.572134	-1.28658
CHEMBL2104321	CCCCC(O)c1ccccc1	FENIPENTOL	10d	Mtb (H37Rv_NRF)	LORA method	0.289702	-0.661296	-0.181642	-0.306071	-0.773814	-0.89009	-0.0764626	-0.44269	-0.658972	-0.136691	-0.77497	-0.963786
CHEMBL45024	C[S+](C)CC[C@H](N)C(=O)O		10d	Mtb (H37Rv_NRF)	LORA method	0.289702	-0.661296	-0.141507	-0.306071	-0.550031	-1.26654	-0.0290656	-0.44269	-0.658972	-0.136691	-0.452326	-1.28658
CHEMBL1341	COC(F)(F)C(Cl)Cl	DA-759|METHOXIFLURANE|METHOXY FLURANE|METHOXYFLURANE|Methoxyflurane|Metofane|NSC-110432|PENTHRANE|Pentrane	10d	Mtb (H37Rv_NRF)	LORA method	-0.163945	0.712647	-0.0652032	-0.306071	-0.730723	-1.26654	0.0885917	7.13259	0.677976	0.70496	-0.833816	-1.28658
CHEMBL1483877	CCOc1ccccc1C(N)=O	ETENZAMIDE|ETHENZAMIDE	10d	Mtb (H37Rv_NRF)	LORA method	0.289702	-0.661296	-0.143777	-0.306071	-0.773814	-0.89009	-0.0635092	-0.44269	-0.658972	-0.136691	-0.820304	-0.946917
CHEMBL440135	CCC(=O)Nc1ccc(O)cc1	PARAPROPAMOL|Parapropamol	10d	Mtb (H37Rv_NRF)	LORA method	0.289702	-0.661296	-0.149415	-0.306071	-0.773814	-0.89009	-0.0443202	-0.44269	-0.658972	-0.136691	-0.823075	-0.954098
CHEMBL278172	CCOC(=O)c1ccc(N)cc1	AEZODENT|AMERICAINE|ANTHISAN PLUS|AR-01|AR01|BABY ANBESOL|BENZOCAINE|BURNEZE|CHILDREN'S CHLORASEPTIC|DEQUACAINE|ETHYL AMINOBENZOATE|LANACANE|MEDILAVE|NESTOSYL|NSC-41531|NSC-4688|ORAJEL|TYROSOLVEN|TYROZETS	10d	Mtb (H37Rv_NRF)	LORA method	0.289702	-0.661296	-0.141292	-0.306071	-0.773814	-0.89009	-0.0705241	-0.44269	-0.658972	-0.136691	-0.828893	-0.953461
CHEMBL301523	N[C@@H](Cc1ccccc1)C(=O)O	FEMA NO. 3585|L-PHENYLALANINE|L-phenylalanine|NSC-79477|PHENYLALANINE	10d	Mtb (H37Rv_NRF)	LORA method	0.289702	-0.661296	-0.141507	-0.306071	-0.911411	-0.89009	-0.0348928	-0.44269	-0.658972	-0.136691	-0.93518	-0.975574
CHEMBL279157	CNC(C)C(O)c1ccccc1	RACEPHEDRINE	10d	Mtb (H37Rv_NRF)	LORA method	0.289702	-0.661296	-0.157657	-0.306071	-0.593121	-0.89009	-0.00252776	-0.44269	-0.658972	-0.136691	-0.651566	-0.966003
CHEMBL2008672	CNC(C)Cc1ccc(O)cc1	PHOLEDRINE	10d	Mtb (H37Rv_NRF)	LORA method	0.289702	-0.661296	-0.188021	-0.306071	-0.593121	-0.89009	-0.0305503	-0.44269	-0.658972	-0.136691	-0.638028	-0.953613
CHEMBL2111051	C#CCO[C@H]1CN2CCC1CC2	TALSACLIDINE	10d	Mtb (H37Rv_NRF)	LORA method	0.289702	-0.661296	-0.206321	-0.306071	-0.898942	-1.26654	-0.108494	-0.44269	-0.658972	-0.136691	-0.940006	-1.28658
CHEMBL1509115	CNc1c2c(nn1C)CCCC2	POLI 67|TETRIDAMINE|TETRYDAMINE	10d	Mtb (H37Rv_NRF)	LORA method	0.289702	-0.661296	-0.183673	-0.161995	-0.550031	-1.07832	-0.141564	-0.44269	-0.658972	-0.136691	-0.722826	-1.07788
CHEMBL2111165	Cc1nc(C)c(N(C)C)nc1C	TRIAMPYZINE	10d	Mtb (H37Rv_NRF)	LORA method	0.289702	-0.661296	-0.203287	0.070632	-0.137235	-1.01557	-0.169067	-0.44269	-0.658972	-0.136691	-0.399545	-1.02504
CHEMBL2110723	CCON(CC)C(=S)S		10d	Mtb (H37Rv_NRF)	LORA method	0.289702	-0.661296	0.129571	-0.221319	-0.636212	-1.26654	0.303641	-0.44269	-0.658972	-0.136691	-0.690092	-1.28658
CHEMBL455917	OC(O)C(Cl)(Cl)Cl	CHLORAL HYDRATE|Chloral Hydrate|NOCTEC|NSC-3210|SK-CHLORAL HYDRATE	10d	Mtb (H37Rv_NRF)	LORA method	1.19137	1.32457	-0.0868952	-0.306071	-0.911411	-1.26654	-0.0680373	1.28922	0.296411	0.022254	-0.93518	-1.28658
CHEMBL114062	ClC(Cl)=C(Cl)Cl	TETRACHLOROETHYLENE|Tetrachloroethylene	10d	Mtb (H37Rv_NRF)	LORA method	2.75297	2.1039	0.013299	-0.306071	-0.911411	-1.26654	0.109525	8.06331	1.56095	-0.024574	-0.93518	-1.28658
CHEMBL321248	Cn1cnc2nc(O)nc(O)c21	7-METHYLXANTHINE|NSC-7861	10d	Mtb (H37Rv_NRF)	LORA method	0.289702	-0.661296	-0.0202424	0.070632	-0.730723	-0.952832	0.0467621	-0.44269	-0.658972	-0.136691	-0.829442	-0.978612
CHEMBL4297429	C[C@H](O)[C@@H](O)[C@@H](O)[C@H](F)C=O	2-FLUOROFUCOSE|SGN-2FF	10d	Mtb (H37Rv_NRF)	LORA method	-0.401363	-0.480768	-0.0657287	-0.306071	-0.773814	-1.26654	0.0949757	-0.657677	-0.489871	0.481064	-0.824518	-1.28658
CHEMBL508676	CCOc1cc(C=O)ccc1O	ETHYL VANILLIN	10d	Mtb (H37Rv_NRF)	LORA method	0.289702	-0.661296	-0.206177	-0.306071	-0.773814	-0.89009	-0.0875603	-0.44269	-0.658972	-0.136691	-0.820304	-0.929105
CHEMBL15841	CCOC(=O)c1ccc(O)cc1	E214|ETHYL HYDROXYBENZOATE|ETHYL PARAHYDROXYBENZOATE|ETHYLPARABEN	10d	Mtb (H37Rv_NRF)	LORA method	0.289702	-0.661296	-0.2116	-0.306071	-0.773814	-0.89009	-0.132248	-0.44269	-0.658972	-0.136691	-0.828893	-0.949062
CHEMBL346919	COc1cc(C(C)=O)ccc1O	APOCYNIN|Acetovanillone|NSC-209524	10d	Mtb (H37Rv_NRF)	LORA method	0.289702	-0.661296	-0.206177	-0.306071	-0.593121	-0.89009	-0.110906	-0.44269	-0.658972	-0.136691	-0.72968	-0.920476
CHEMBL1231107	Nc1nc(N)nc(NC2CC2)n1	CGA 72662|CYROMAZINE	10d	Mtb (H37Rv_NRF)	LORA method	0.289702	-0.661296	0.162706	0.258983	-0.911411	-1.07832	0.203762	-0.44269	-0.658972	-0.136691	-0.93518	-1.10821
CHEMBL2105062	O=C1C2CC3CC1CC(O)(C3)C2	IDRAMANTONE	10d	Mtb (H37Rv_NRF)	LORA method	0.289702	-0.661296	-0.181499	-0.306071	-0.911411	-1.26654	-0.0331484	-0.44269	-0.658972	-0.136691	-0.93518	-1.28658
CHEMBL1909286	CC(COc1ccccc1)NN	FENOXYPROPAZINE|PHENOXYPROPAZINE	10d	Mtb (H37Rv_NRF)	LORA method	0.289702	-0.661296	-0.146357	1.29072	-0.773814	-0.89009	0.0581938	-0.44269	-0.658972	-0.136691	-0.804561	-0.965672
CHEMBL1441	CCc1cc(C(N)=S)ccn1	1314 TH|1314-TH|BAYER 5312|ETHIONAMIDE|NSC-255115|TRECATOR|TRECATOR-SC	10d	Mtb (H37Rv_NRF)	LORA method	0.289702	-0.661296	0.0380251	-0.11772	-0.773814	-0.952832	-0.0964681	-0.44269	-0.658972	-0.136691	-0.818816	-0.982709
CHEMBL1104	CC[N+](C)(C)c1cccc(O)c1	EDROPHONIUM|ENLON-PLUS|Edrophonium|Enlon|Reversol|Tensilon	10d	Mtb (H37Rv_NRF)	LORA method	0.289702	-0.661296	0.286074	-0.306071	-0.412434	-0.89009	0.580155	-0.44269	-0.658972	-0.136691	-0.382208	-0.942182
CHEMBL102970	Cc1ncc(CO)c(C=O)c1O	PYRIDOXAL	10d	Mtb (H37Rv_NRF)	LORA method	0.289702	-0.661296	-0.177127	-0.11772	-0.773814	-0.952832	-0.127052	-0.44269	-0.658972	-0.136691	-0.874209	-0.957008
CHEMBL1232077	N[C@H](C(=O)O)c1ccc(O)cc1	OXFENICINE|UK-25,842	10d	Mtb (H37Rv_NRF)	LORA method	0.289702	-0.661296	-0.14146	-0.306071	-0.911411	-0.89009	-0.0844054	-0.44269	-0.658972	-0.136691	-0.93518	-0.949353
CHEMBL727	Nc1nc2[nH]cnc2c(=S)[nH]1	LANVIS|NSC-752|NSC-76504|THIOGUANINE|TIOGUANINE|TIOGUANINE HEMIHYDRATE|Tabloid	10d	Mtb (H37Rv_NRF)	LORA method	0.289702	-0.661296	0.167269	-0.306071	-0.911411	-1.07832	0.00433868	-0.44269	-0.658972	-0.136691	-0.93518	-1.09874
CHEMBL33720	CNCC(O)c1ccc(O)cc1	OXEDRINE|Oxedrine|Synephrine	10d	Mtb (H37Rv_NRF)	LORA method	0.289702	-0.661296	-0.157609	-0.306071	-0.730723	-0.89009	-0.0233869	-0.44269	-0.658972	-0.136691	-0.724464	-0.943278
CHEMBL1576	C#CC1(OC(N)=O)CCCCC1	ETHINAMATE|Ethinamate|VALMID	10d	Mtb (H37Rv_NRF)	LORA method	0.289702	-0.661296	-0.1492	-0.306071	-0.898942	-1.26654	-0.104782	-0.44269	-0.658972	-0.136691	-0.923785	-1.28658
CHEMBL4297394	C=C(C#N)C(=O)OCCC(C)C	ISOAMYL 2-CYANOACRYLATE|ISOPENTYL 2-CYANOACRYLATE	10d	Mtb (H37Rv_NRF)	LORA method	0.289702	-0.661296	-0.2073	-0.306071	-0.601243	-1.26654	-0.123526	-0.44269	-0.658972	-0.136691	-0.542826	-1.28658
CHEMBL1722501	CCC1(CC)C(=O)C=CNC1=O	PYRITHYLDIONE	10d	Mtb (H37Rv_NRF)	LORA method	0.289702	-0.661296	-0.149319	-0.306071	-0.636212	-1.26654	-0.0682971	-0.44269	-0.658972	-0.136691	-0.689817	-1.28658
CHEMBL1215	CNC[C@H](O)c1cccc(O)c1	AB-101 (PHENYLEPHRINE)|Cyclomydril|Duo-Medihaler|J8.601K|PHENYLEPHRINE|Phenylephrine	10d	Mtb (H37Rv_NRF)	LORA method	0.289702	-0.661296	-0.157609	-0.306071	-0.730723	-0.89009	-0.0233869	-0.44269	-0.658972	-0.136691	-0.724464	-0.94289
CHEMBL1201319	C[C@H](N)[C@H](O)c1cccc(O)c1	METARAMINOL	10d	Mtb (H37Rv_NRF)	LORA method	0.289702	-0.661296	-0.111239	-0.306071	-0.773814	-0.89009	0.0852513	-0.44269	-0.658972	-0.136691	-0.816789	-0.944256
CHEMBL267936	CNC1(C)C2CCC(C2)C1(C)C	MECAMYLAMINE	10d	Mtb (H37Rv_NRF)	LORA method	0.289702	-0.661296	-0.188045	-0.306071	-0.317922	-1.26654	-0.0511867	-0.44269	-0.658972	-0.136691	-0.425896	-1.28658
CHEMBL1200733	FC(F)OC(F)C(F)(F)F	DESFLURANE|I-653|SUPRANE	10d	Mtb (H37Rv_NRF)	LORA method	1.06812	-0.0729211	-0.180424	-0.306071	-0.911411	-1.26654	-0.114581	0.393221	0.379303	3.55191	-0.93518	-1.28658
CHEMBL792	Oc1nc(O)c2nc(O)[nH]c2n1	NSC-3975|URIC ACID	10d	Mtb (H37Rv_NRF)	LORA method	0.289702	-0.661296	-0.0783187	0.070632	-0.911411	-0.952832	-0.0627297	-0.44269	-0.658972	-0.136691	-0.93518	-0.993768
CHEMBL284127	CC(=O)C1C(=O)C=C(C)OC1=O	DEHYDROACETIC ACID|Dehydroacetic acid|E265	10d	Mtb (H37Rv_NRF)	LORA method	0.289702	-0.661296	-0.211385	-0.306071	-0.636212	-1.26654	-0.122598	-0.44269	-0.658972	-0.136691	-0.793404	-1.28658
CHEMBL442687	O=c1oc2cc(O)ccc2s1	THIOXOLONE|TIOXOLONE	10d	Mtb (H37Rv_NRF)	LORA method	0.289702	-0.661296	-0.128272	-0.306071	-0.911411	-0.89009	-0.114655	-0.44269	-0.658972	-0.136691	-0.93518	-0.919273
CHEMBL485747	OCCCc1ccc(O)c(O)c1	HYDROXYTYROSOL	10d	Mtb (H37Rv_NRF)	LORA method	0.289702	-0.661296	-0.181547	-0.306071	-0.911411	-0.89009	-0.0517063	-0.44269	-0.658972	-0.136691	-0.93518	-0.928799
CHEMBL593019	Cc1ncc(CO)c(CN)c1O	PYRIDOXAMINE	10d	Mtb (H37Rv_NRF)	LORA method	0.289702	-0.661296	-0.106891	-0.11772	-0.773814	-0.952832	-0.0746439	-0.44269	-0.658972	-0.136691	-0.874209	-0.947299
CHEMBL2111075	CCCCCOS(=O)(=O)O		10d	Mtb (H37Rv_NRF)	LORA method	0.289702	-0.661296	-0.177247	1.83919	-0.773814	-1.26654	-0.0507042	-0.44269	-0.658972	-0.136691	-0.77497	-1.28658
CHEMBL3989888	C/C(=C\C(=O)O)C1CCCCC1	AD 106|CICROTOIC ACID	10d	Mtb (H37Rv_NRF)	LORA method	0.289702	-0.661296	-0.211863	-0.306071	-0.773814	-1.26654	-0.125678	-0.44269	-0.658972	-0.136691	-0.845734	-1.28658
CHEMBL2106160	CNC1CCc2ncsc2C1	ETRABAMINE	10d	Mtb (H37Rv_NRF)	LORA method	0.289702	-0.661296	-0.100369	-0.306071	-0.730723	-1.07832	-0.0540446	-0.44269	-0.658972	-0.136691	-0.75773	-1.09636
CHEMBL211538	OB1OCc2cc(Cl)ccc21	AN-2718|AN2718	10d	Mtb (H37Rv_NRF)	LORA method	-0.0424246	-0.158026	-0.0170889	-0.306071	-0.911411	-0.89009	-0.0803969	-0.10886	-0.372328	-0.104621	-0.93518	-0.88688
CHEMBL472566	Nc1nc2cc(Cl)ccc2o1	ZOXAZOLAMINE	10d	Mtb (H37Rv_NRF)	LORA method	-0.0912921	-0.142894	0.0138963	-0.306071	-0.911411	-0.827349	-0.113578	-0.10886	-0.375174	-0.10472	-0.93518	-0.855731
CHEMBL1449249	Oc1ccc(Cl)c2c1CCC2	CHLORINDANOL|CLORINDANOL	10d	Mtb (H37Rv_NRF)	LORA method	-0.0999412	-0.0898434	-0.0531149	-0.306071	-0.911411	-0.89009	-0.0945752	0.703015	-0.369091	-0.103695	-0.93518	-0.874022
CHEMBL1364	Cc1ncc(CO)c(CO)c1O	Hexa-Betalin|M.V.I.-12|PYRIDOXINE|PYRIDOXINE (VIT B6)|Vitamin B6	10d	Mtb (H37Rv_NRF)	LORA method	0.289702	-0.661296	-0.146859	-0.11772	-0.773814	-0.952832	-0.10493	-0.44269	-0.658972	-0.136691	-0.874209	-0.944883
CHEMBL337702	NCCc1cc(O)c(O)cc1O	OXIDOPAMINE|Oxidopamine	10d	Mtb (H37Rv_NRF)	LORA method	0.289702	-0.661296	-0.141555	-0.306071	-0.911411	-0.89009	-0.00249064	-0.44269	-0.658972	-0.136691	-0.93518	-0.904585
CHEMBL1437	NC[C@H](O)c1ccc(O)c(O)c1	Levophed|NOREPINEPHRINE|Norepinephrine|R-norepinephrine	10d	Mtb (H37Rv_NRF)	LORA method	0.289702	-0.661296	-0.111191	-0.306071	-0.911411	-0.89009	0.0360728	-0.44269	-0.658972	-0.136691	-0.93518	-0.920288
CHEMBL334786	CC(C)c1ncc([N+](=O)[O-])n1C	IPRONIDAZOLE|Ipronidazole|RO 7-1554	10d	Mtb (H37Rv_NRF)	LORA method	0.289702	-0.661296	0.881625	0.251101	-0.455525	-1.07832	1.25485	-0.44269	-0.658972	-0.136691	-0.552229	-1.08738
CHEMBL20835	CC(=O)OC1CN2CCC1CC2	ACECLIDINE|GLAUCOSTAT	10d	Mtb (H37Rv_NRF)	LORA method	0.289702	-0.661296	-0.2116	-0.306071	-0.773814	-1.26654	-0.131246	-0.44269	-0.658972	-0.136691	-0.880965	-1.28658
CHEMBL3707370	CCC1(CC)C(=O)CCNC1=O	PIPERIDIONE	10d	Mtb (H37Rv_NRF)	LORA method	0.289702	-0.661296	-0.149319	-0.306071	-0.636212	-1.26654	-0.0471039	-0.44269	-0.658972	-0.136691	-0.689817	-1.28658
CHEMBL2111037	OCCSCc1ccncc1	RISTIANOL	10d	Mtb (H37Rv_NRF)	LORA method	0.289702	-0.661296	-0.0939666	-0.11772	-0.911411	-0.952832	-0.0673692	-0.44269	-0.658972	-0.136691	-0.93518	-1.00169
CHEMBL2110954	CC1(C)CC(C)(C)CC(C)(N)C1	NERAMEXANE	10d	Mtb (H37Rv_NRF)	LORA method	0.289702	-0.661296	-0.141675	-0.306071	-0.223416	-1.26654	0.0554473	-0.44269	-0.658972	-0.136691	-0.16927	-1.28658
CHEMBL1371	O=c1[nH]c2cc(Cl)ccc2o1	CHLORZOXAZONE|Chlorzoxazone|NSC-26189|PARAFLEX|PARAFON|PARAFON FORTE DSC|Parafon Forte|Parafon-Forte|STRIFON|STRIFON FORTE DSC	10d	Mtb (H37Rv_NRF)	LORA method	-0.0934544	-0.143302	0.00969164	-0.306071	-0.911411	-0.89009	-0.0773905	-0.10886	-0.37188	-0.104616	-0.93518	-0.900743
CHEMBL2104472	FC(C(F)(F)F)C(F)(F)F	APAFLURANE	10d	Mtb (H37Rv_NRF)	LORA method	1.39809	0.0954847	-0.14189	-0.306071	-0.911411	-1.26654	-0.0386415	2.7327	0.475165	4.70939	-0.93518	-1.28658
CHEMBL2111170	CC(O)C(=O)OP(=O)(O)O		10d	Mtb (H37Rv_NRF)	LORA method	0.289702	-0.661296	-0.173926	2.32657	-0.773814	-1.26654	-0.0282491	-0.44269	-0.658972	-0.136691	-0.843821	-1.28658
CHEMBL288114	O=C(O)c1cc(O)c(O)c(O)c1	GALLIC ACID|Gallate|Gallic acid	10d	Mtb (H37Rv_NRF)	LORA method	0.289702	-0.661296	-0.211744	-0.306071	-0.911411	-0.89009	-0.124973	-0.44269	-0.658972	-0.136691	-0.93518	-0.901747
CHEMBL1189150	N=c1c[n+](N2CCOCC2)[n-]o1	LINSIDOMINE	10d	Mtb (H37Rv_NRF)	LORA method	0.289702	-0.661296	0.296346	-0.286724	-0.911411	-1.26654	0.53324	-0.44269	-0.658972	-0.136691	-0.93518	-1.28658
CHEMBL1400561	CCC(C(N)=O)N1CCCC1=O	ETIRACETAM	10d	Mtb (H37Rv_NRF)	LORA method	0.289702	-0.661296	-0.0868713	-0.306071	-0.773814	-1.26654	0.0608291	-0.44269	-0.658972	-0.136691	-0.798673	-1.28658
CHEMBL2105310	CC1CC(=O)N2CCSC2=N1	OLPIMEDONE	10d	Mtb (H37Rv_NRF)	LORA method	0.289702	-0.661296	-0.061763	-0.306071	-0.773814	-1.26654	-0.0794319	-0.44269	-0.658972	-0.136691	-0.833993	-1.28658
CHEMBL1518	CCCc1cc(=O)[nH]c(=S)[nH]1	NSC-6498|NSC-70461|PROPYLTHIOURACIL|Propacil|Propylthiouracil|Prothyran|Thyreostat	10d	Mtb (H37Rv_NRF)	LORA method	0.289702	-0.661296	0.0962447	-0.306071	-0.773814	-1.26654	-0.0234611	-0.44269	-0.658972	-0.136691	-0.780796	-1.28658
CHEMBL459048	CC1=CC[C@H](C(C)(C)O)C[C@@H]1O	SOBREROL|Sobrerol	10d	Mtb (H37Rv_NRF)	LORA method	0.289702	-0.661296	-0.151231	-0.306071	-0.498615	-1.26654	0.0529234	-0.44269	-0.658972	-0.136691	-0.568849	-1.28658
CHEMBL325436	FC(F)(Cl)C(F)(F)Cl	CRYOFLUORANE|DICHLOROTETRAFLUOROETHANE	10d	Mtb (H37Rv_NRF)	LORA method	1.95466	1.02801	-0.159019	-0.306071	-0.911411	-1.26654	-0.0213455	3.35496	1.31424	2.78744	-0.93518	-1.28658
CHEMBL96868	CCC1(CC)COC(=O)NC1=O	DIETHADIONE|DIETROXINE|Diethadione	10d	Mtb (H37Rv_NRF)	LORA method	0.289702	-0.661296	-0.149057	-0.306071	-0.636212	-1.26654	-0.0918286	-0.44269	-0.658972	-0.136691	-0.688967	-1.28658
CHEMBL2106500	CCCc1ncc(C(=O)O)s1	TIZOPROLIC ACID	10d	Mtb (H37Rv_NRF)	LORA method	0.289702	-0.661296	-0.124187	-0.306071	-0.773814	-1.07832	-0.165912	-0.44269	-0.658972	-0.136691	-0.780796	-1.09202
CHEMBL1490434	N=C(N)/N=C(\N)N1CCOCC1	ABOB|MOROXYDINE|SKF 8898-A	10d	Mtb (H37Rv_NRF)	LORA method	0.289702	-0.661296	0.0478199	-0.306071	-0.911411	-1.26654	0.271202	-0.44269	-0.658972	-0.136691	-0.93518	-1.28658
CHEMBL1235738	C#CCN[C@H]1CCc2ccccc21	AZILECT|RASAGILINE MESILATE|RASAGILINE MESYLATE|RASAGILINE METHANESULFONATE|TVP-1012	10d	Mtb (H37Rv_NRF)	LORA method	0.289702	-0.661296	-0.188045	-0.306071	-0.898942	-0.89009	-0.09387	-0.44269	-0.658972	-0.136691	-0.940006	-0.960315
CHEMBL940	NCC1(CC(=O)O)CCCCC1	CI-945|DM-1796|GABAPENTIN|GOE 3450|GRALISE|NEURONTIN	10d	Mtb (H37Rv_NRF)	LORA method	0.289702	-0.661296	-0.141507	-0.306071	-0.911411	-1.26654	-0.0456935	-0.44269	-0.658972	-0.136691	-0.93518	-1.28658
CHEMBL2111168	CC(C)(C)CC(C)(C)NC(=N)N	GUANOCTINE	10d	Mtb (H37Rv_NRF)	LORA method	0.289702	-0.661296	-0.0827622	-0.306071	-0.223416	-1.26654	0.0644293	-0.44269	-0.658972	-0.136691	-0.0770429	-1.28658
CHEMBL2103925	CC(C)CCCC(C)NC(C)C	IPROHEPTINE|IPROHEPTINE HYDROCHLORIDE	10d	Mtb (H37Rv_NRF)	LORA method	0.289702	-0.661296	-0.188045	-0.306071	-0.223416	-1.26654	0.0449435	-0.44269	-0.658972	-0.136691	-0.143814	-1.28658
CHEMBL1232903	O=P(O)(O)OC(CO)CO		10d	Mtb (H37Rv_NRF)	LORA method	0.289702	-0.661296	-0.143658	2.32657	-0.911411	-1.26654	-0.00909727	-0.44269	-0.658972	-0.136691	-0.93518	-1.28658
CHEMBL1329029	O=C1C(O)=C(O)C(=O)C(O)=C1O	HPEK-1|TETROQUINONE|THQ	10d	Mtb (H37Rv_NRF)	LORA method	0.289702	-0.661296	-0.211624	-0.306071	-0.911411	-1.26654	-0.12308	-0.44269	-0.658972	-0.136691	-0.93518	-1.28658
CHEMBL590	CC1=CC(=O)c2ccccc2C1=O	KAYQUINONE|Kappaxin|MENADIONE|MENAPHTHENE|MENAPHTHONE|Menadione|NSC-4170|Vitamin K 3	10d	Mtb (H37Rv_NRF)	LORA method	0.289702	-0.661296	-0.211768	-0.306071	-0.773814	-0.89009	-0.126198	-0.44269	-0.658972	-0.136691	-0.85751	-0.965886
CHEMBL21	Nc1ccc(S(N)(=O)=O)cc1	SULFANILAMIDE|Sulfanilamide	10d	Mtb (H37Rv_NRF)	LORA method	0.289702	-0.661296	-0.0447056	1.85633	-0.911411	-0.89009	0.0145455	-0.44269	-0.658972	-0.136691	-0.93518	-0.933824
CHEMBL2110826	O=C(O)CC1(CO)CCCCC1		10d	Mtb (H37Rv_NRF)	LORA method	0.289702	-0.661296	-0.181475	-0.306071	-0.911411	-1.26654	-0.0847023	-0.44269	-0.658972	-0.136691	-0.93518	-1.28658
CHEMBL1651998	CC1(O)CCC(C(C)(C)O)CC1	NSC-403856|TERPIN	10d	Mtb (H37Rv_NRF)	LORA method	0.289702	-0.661296	-0.151231	-0.306071	-0.498615	-1.26654	0.124037	-0.44269	-0.658972	-0.136691	-0.535902	-1.28658
CHEMBL3707367	OCCOc1ccc(Cl)cc1	2-(4-CHLORPHENOXY)-ETHANOL	10d	Mtb (H37Rv_NRF)	LORA method	-0.143187	-0.175103	-0.0170889	-0.306071	-0.911411	-0.89009	-0.00419797	-0.127554	-0.365108	-0.10498	-0.93518	-0.900926
CHEMBL2105828	OCC(CO)(CCl)CCl	LOPRODIOL	10d	Mtb (H37Rv_NRF)	LORA method	-5.73873	0.155753	0.113445	-0.306071	-0.911411	-1.26654	0.0926745	4.65824	-0.150773	-0.0917383	-0.93518	-1.28658
CHEMBL1095699	[N-]=[N+]=CC(=O)OC[C@H](N)C(=O)O	AZASERINE|Azaserine|CL 337|CN-15,757|P-165	10d	Mtb (H37Rv_NRF)	LORA method	0.289702	-0.661296	0.356955	-0.306071	-0.911411	-1.26654	0.612854	-0.44269	-0.658972	-0.136691	-0.93518	-1.28658
CHEMBL2107460	O=CNc1ncc([N+](=O)[O-])s1	FORMINITRAZOLE	10d	Mtb (H37Rv_NRF)	LORA method	0.289702	-0.661296	0.965072	0.251101	-0.911411	-1.07832	1.05398	-0.44269	-0.658972	-0.136691	-0.93518	-1.09456
CHEMBL1407356	CC(=O)N1C[C@H](O)C[C@H]1C(=O)O	OXACEPROL	10d	Mtb (H37Rv_NRF)	LORA method	0.289702	-0.661296	-0.118884	-0.306071	-0.773814	-1.26654	0.107892	-0.44269	-0.658972	-0.136691	-0.867329	-1.28658
CHEMBL2105922	CC(=O)NCCCCCC(=O)O	ACETAMINOCAPROIC ACID|ACEXAMIC ACID|CY 153	10d	Mtb (H37Rv_NRF)	LORA method	0.289702	-0.661296	-0.149272	-0.306071	-0.773814	-1.26654	0.0186283	-0.44269	-0.658972	-0.136691	-0.865364	-1.28658
CHEMBL1875805	CC(=O)NC(CC(C)C)C(=O)O	ACETYLLEUCINE	10d	Mtb (H37Rv_NRF)	LORA method	0.289702	-0.661296	-0.149272	-0.306071	-0.498615	-1.26654	0.00103537	-0.44269	-0.658972	-0.136691	-0.508887	-1.28658
CHEMBL371197	O[C@@H]1[C@H](O)CN2CCC[C@@H](O)[C@H]12	Swainsonine|TRIDOLGOSIR	10d	Mtb (H37Rv_NRF)	LORA method	0.289702	-0.661296	-0.120795	-0.306071	-0.911411	-1.26654	0.0789416	-0.44269	-0.658972	-0.136691	-0.93518	-1.28658
CHEMBL511099	Cc1ccc(C23CNCC2C3)cc1	BICIFADINE	10d	Mtb (H37Rv_NRF)	LORA method	0.289702	-0.661296	-0.188045	-0.306071	-0.773814	-0.89009	-0.0861499	-0.44269	-0.658972	-0.136691	-0.863035	-0.96345
CHEMBL2103836	CCC[C@@H](C)C[C@H](N)CC(=O)O	IMAGABALIN|PD-0332334|PF-00195889	10d	Mtb (H37Rv_NRF)	LORA method	0.289702	-0.661296	-0.141507	-0.306071	-0.636212	-1.26654	0.0125042	-0.44269	-0.658972	-0.136691	-0.634371	-1.28658
CHEMBL1398657	O=S(=O)(O)c1ccc(O)cc1		10d	Mtb (H37Rv_NRF)	LORA method	0.289702	-0.661296	-0.177462	1.66382	-0.911411	-0.89009	-0.0721572	-0.44269	-0.658972	-0.136691	-0.93518	-0.928452
CHEMBL290916	CC1=NN(c2ccccc2)C(=O)C1	ANTIPYRINE RELATED COMPOUND A|EDARAVONE|MCI-186|NORPHENAZONE|NSC-12|NSC-26139|NSC-2629|RADICAVA|Radicut	10d	Mtb (H37Rv_NRF)	LORA method	0.289702	-0.661296	-0.145091	-0.215277	-0.773814	-0.89009	-0.0844425	-0.44269	-0.658972	-0.136691	-0.861432	-0.976634
CHEMBL3039113	CCNC(=O)CC[C@H](N)C(=O)O	L-THEANINE|NSC-21308|THEANINE	10d	Mtb (H37Rv_NRF)	LORA method	0.289702	-0.661296	-0.078916	-0.306071	-0.773814	-1.26654	0.139218	-0.44269	-0.658972	-0.136691	-0.803852	-1.28658
CHEMBL1485	N=C(N)NCCC[C@H](N)C(=O)O	ARGININE|Arginine|L-ARGININE|NSC-206269	10d	Mtb (H37Rv_NRF)	LORA method	0.289702	-0.661296	-0.0122393	-0.306071	-0.911411	-1.26654	0.0771972	-0.44269	-0.658972	-0.136691	-0.93518	-1.28658
CHEMBL2105609	C#CC(OC(N)=O)c1ccccc1	CARFIMATE	10d	Mtb (H37Rv_NRF)	LORA method	0.289702	-0.661296	-0.1492	-0.306071	-0.898942	-0.89009	-0.101219	-0.44269	-0.658972	-0.136691	-0.928309	-0.976502
CHEMBL444814	NC(=O)NCCC[C@H](N)C(=O)O	L-CITRULLINE	10d	Mtb (H37Rv_NRF)	LORA method	0.289702	-0.661296	-0.0164678	-0.306071	-0.911411	-1.26654	0.113979	-0.44269	-0.658972	-0.136691	-0.93518	-1.28658
CHEMBL13881	c1ccc(NCC2=NCCN2)cc1	PHENAMAZOLINE	10d	Mtb (H37Rv_NRF)	LORA method	0.289702	-0.661296	-0.121249	-0.306071	-0.911411	-0.89009	-0.0199722	-0.44269	-0.658972	-0.136691	-0.93518	-0.96983
CHEMBL169901	N=C(N)N1CCc2ccccc2C1	DEBRISOQUINE	10d	Mtb (H37Rv_NRF)	LORA method	0.289702	-0.661296	-0.0827622	-0.306071	-0.911411	-0.89009	-0.0312183	-0.44269	-0.658972	-0.136691	-0.93518	-0.964851
CHEMBL2104128	Cc1ncsc1CCCCl	CLOPROTHIAZOLE	10d	Mtb (H37Rv_NRF)	LORA method	-2.36428	-0.319769	0.00799546	-0.306071	-0.773814	-1.07832	-0.134735	-0.516133	-0.427329	-0.115775	-0.874749	-1.09201
CHEMBL180570	O=P(O)(O)CP(=O)(O)O	MEDRONIC ACID	10d	Mtb (H37Rv_NRF)	LORA method	0.289702	-0.661296	-0.101492	4.5281	-0.911411	-1.26654	0.051216	-0.44269	-0.658972	-0.136691	-0.93518	-1.28658
CHEMBL196	O=C1O[C@H]([C@@H](O)CO)C(O)=C1O	ASCOR|ASCORBIC ACID|ASCORBIC ACID (VIT C)|ASCORBICAP|ASCUR|Ascorbic Acid|BASSETT'S|CEBIONE|CECON|CENOLATE|CETANE|CETANE-CAPS TC|CEVALIN|CEVEX|CEVITAMIC ACID|E-300|E300|FEMA NO. 2109|HALIBORANGE|INS NO.300|INS-300|NSC-218455|NSC-33832|REDOXON|REDOXON C|REDOXON CHEW-C|REDOXON SLOW RELEASE|TOP C|VITAL LIFE|VITAMIN C|Vitamin C	10d	Mtb (H37Rv_NRF)	LORA method	0.289702	-0.661296	-0.150777	-0.306071	-0.911411	-1.26654	0.0106484	-0.44269	-0.658972	-0.136691	-0.93518	-1.28658
CHEMBL2107425	O=C1O[C@H]2[C@H](O[C@@H](O)[C@@H]2O)C1O	GLUCUROLACTONE|GLUCURONOLACTONE	10d	Mtb (H37Rv_NRF)	LORA method	0.289702	-0.661296	-0.114799	-0.306071	-0.911411	-1.26654	0.0274619	-0.44269	-0.658972	-0.136691	-0.93518	-1.28658
CHEMBL2105084	O=[PH](O)C(O)C1CC=CCC1	FOSMENIC ACID	10d	Mtb (H37Rv_NRF)	LORA method	0.289702	-0.661296	-0.181475	3.75604	-0.911411	-1.26654	-0.0887108	-0.44269	-0.658972	-0.136691	-0.93518	-1.28658
CHEMBL12208	Cc1cc(=O)oc2cc(O)ccc12	CANTABILINE|HYMECROMONE|LM-94|NSC-19026|NSC-9408	10d	Mtb (H37Rv_NRF)	LORA method	0.289702	-0.661296	-0.2116	-0.306071	-0.773814	-0.89009	-0.126532	-0.44269	-0.658972	-0.136691	-0.863885	-0.944256
CHEMBL1177	NC1=NC(=O)C(c2ccccc2)O1	CYLERT|FENOXAZOL|LA-956|NSC-169499|NSC-25159|PEMOLINE|RONYL|TRADON|VOLITAL|YH-1	10d	Mtb (H37Rv_NRF)	LORA method	0.289702	-0.661296	-0.0867518	-0.306071	-0.911411	-0.89009	0.0123928	-0.44269	-0.658972	-0.136691	-0.93518	-0.976079
CHEMBL39	NCCc1c[nH]c2ccc(O)cc12	5-HT|5-HYDROXYTRYPTAMINE|SEROTONIN	10d	Mtb (H37Rv_NRF)	LORA method	0.289702	-0.661296	-0.117665	-0.306071	-0.911411	-0.764607	0.0141002	-0.44269	-0.658972	-0.136691	-0.93518	-0.833378
CHEMBL578211	CN1C(=O)CC[C@H]1c1cccnc1	COTININE|NICOTINE RELATED COMPOUND C	10d	Mtb (H37Rv_NRF)	LORA method	0.289702	-0.661296	-0.145091	-0.11772	-0.730723	-0.952832	-0.0373053	-0.44269	-0.658972	-0.136691	-0.813362	-1.01826
CHEMBL2111053	CC[N+]1(C)CCc2ccccc2C1		10d	Mtb (H37Rv_NRF)	LORA method	0.289702	-0.661296	0.286026	-0.306071	-0.593121	-0.89009	0.665744	-0.44269	-0.658972	-0.136691	-0.569788	-0.966533
CHEMBL1180550	C[N+](C)(C)CC(O)C[N+](C)(C)C		10d	Mtb (H37Rv_NRF)	LORA method	0.289702	-0.661296	0.814494	-0.306071	0.172729	-1.26654	1.35153	-0.44269	-0.658972	-0.136691	0.5716	-1.28658
CHEMBL3184437	OCc1ccc(Cl)cc1Cl	DICHLOROBENZYL ALCOHOL	10d	Mtb (H37Rv_NRF)	LORA method	-0.612834	0.458998	0.136117	-0.306071	-0.911411	-0.89009	-0.0630267	1.05821	-0.0336543	-0.0710602	-0.93518	-0.830717
CHEMBL146927	N[C@H]1C[C@@H](C(=O)O)CC1=C(F)F		10d	Mtb (H37Rv_NRF)	LORA method	0.0250385	-0.274878	-0.122611	-0.306071	-0.911411	-1.26654	-0.0223476	0.151528	-0.403478	0.710565	-0.93518	-1.28658
CHEMBL4297915	Cc1ccc(S(=O)(=O)NO)o1	BMS-986231|CIMLANOD|CXL-1427	10d	Mtb (H37Rv_NRF)	LORA method	0.289702	-0.661296	-0.0790115	2.46124	-0.773814	-1.01557	0.0317673	-0.44269	-0.658972	-0.136691	-0.858634	-1.04183
CHEMBL2064047	O=C(O)C1CSC(C(=O)O)N1	TIDIACIC	10d	Mtb (H37Rv_NRF)	LORA method	0.289702	-0.661296	-0.104383	-0.306071	-0.911411	-1.26654	-0.0819929	-0.44269	-0.658972	-0.136691	-0.93518	-1.28658
CHEMBL1201208	CC1NCCOC1c1ccccc1	PHENMETRAZINE|Phenmetrazine|Preludin	10d	Mtb (H37Rv_NRF)	LORA method	0.289702	-0.661296	-0.182383	-0.306071	-0.773814	-0.89009	0.0088297	-0.44269	-0.658972	-0.136691	-0.830761	-0.971589
CHEMBL2105245	CC(C(=O)c1ccccc1)N(C)C	DIMEPROPION|METAMFEPRAMONE|MG 559	10d	Mtb (H37Rv_NRF)	LORA method	0.289702	-0.661296	-0.211863	-0.306071	-0.412434	-0.89009	-0.127571	-0.44269	-0.658972	-0.136691	-0.42996	-0.973342
CHEMBL4094396	CNC(C)C(=O)c1ccc(C)cc1	J2.756.280I|Mephedrone	10d	Mtb (H37Rv_NRF)	LORA method	0.289702	-0.661296	-0.187926	-0.306071	-0.455525	-0.89009	-0.0483288	-0.44269	-0.658972	-0.136691	-0.5952	-0.961187
CHEMBL2111121	Cc1nccnc1N1CCCCC1	MODALINE	10d	Mtb (H37Rv_NRF)	LORA method	0.289702	-0.661296	-0.140886	0.070632	-0.773814	-1.01557	-0.057385	-0.44269	-0.658972	-0.136691	-0.876786	-1.0516
CHEMBL1201260	C/N=C(\NC)NCc1ccccc1	BETANIDINE|Bethanidine	10d	Mtb (H37Rv_NRF)	LORA method	0.289702	-0.661296	-0.0827622	-0.306071	-0.550031	-0.89009	-0.0474751	-0.44269	-0.658972	-0.136691	-0.74784	-0.972088
CHEMBL48802	C[S+]([O-])CCCCN=C=S	4-(Methylsulfinyl)Butyl Isothiocyanate|SULFORAPHANE	10d	Mtb (H37Rv_NRF)	LORA method	0.289702	-0.661296	0.184303	-0.306071	-0.730723	-1.26654	0.299781	-0.44269	-0.658972	-0.136691	-0.746202	-1.28658
CHEMBL1439973	CC(C)(O)C(Cl)(Cl)Cl	CHLORBUTOL|CHLORETONE|CHLOROBUTANOL|NSC-44794|TRICHLORISOBUTYLALCOHOL	10d	Mtb (H37Rv_NRF)	LORA method	-0.441581	1.55044	-0.117307	-0.306071	-0.636212	-1.26654	0.0239359	1.58299	0.274637	-0.0196745	-0.737826	-1.28658
CHEMBL1200829	O=C1O[C@H](CO)[C@@H](O)[C@H](O)[C@H]1O	E575|GLUCONOLACTONE	10d	Mtb (H37Rv_NRF)	LORA method	0.289702	-0.661296	-0.0900725	-0.306071	-0.911411	-1.26654	0.0786076	-0.44269	-0.658972	-0.136691	-0.93518	-1.28658
CHEMBL2106850	Oc1cccc(Oc2nnn[nH]2)c1	COMPOUND 56063|MELIZAME	10d	Mtb (H37Rv_NRF)	LORA method	0.289702	-0.661296	-0.00222941	1.40086	-0.911411	-0.827349	0.00927509	-0.44269	-0.658972	-0.136691	-0.93518	-0.89716
CHEMBL2104115	CC(=O)Nn1cnc(=O)c(C#N)c1	CIAPILOME	10d	Mtb (H37Rv_NRF)	LORA method	0.289702	-0.661296	-0.0200513	-0.195609	-0.773814	-1.26654	0.124149	-0.44269	-0.658972	-0.136691	-0.866205	-1.28658
CHEMBL918	NC(=O)NC(=O)Cc1ccccc1	PHENACEMIDE|PHENURONE|Phenacemide	10d	Mtb (H37Rv_NRF)	LORA method	0.289702	-0.661296	-0.0868713	-0.306071	-0.911411	-0.89009	-0.00787245	-0.44269	-0.658972	-0.136691	-0.93518	-0.977394
CHEMBL46730	c1ccc2c(c1)ccc1ccccc12	NSC-26256|PHENANTHRENE	10d	Mtb (H37Rv_NRF)	LORA method	0.289702	-0.661296	-0.21203	-0.306071	-0.911411	-0.388156	-0.126903	-0.44269	-0.658972	-0.136691	-0.93518	-0.573076
CHEMBL2106646	CCCCc1ccc(C(N)=O)nc1	BUPICOMIDE|SCH 10595	10d	Mtb (H37Rv_NRF)	LORA method	0.289702	-0.661296	-0.145091	-0.11772	-0.773814	-0.952832	-0.0958371	-0.44269	-0.658972	-0.136691	-0.77497	-1.00208
CHEMBL2104607	CCN(CC)C(=O)c1cccnc1	CORAMINE|NICETHAMIDE|NIKETHAMIDE|NIKETHYL	10d	Mtb (H37Rv_NRF)	LORA method	0.289702	-0.661296	-0.145091	-0.11772	-0.636212	-0.952832	0.0859565	-0.44269	-0.658972	-0.136691	-0.675473	-1.01651
CHEMBL2106654	CCNc1nsc2ccccc12	BAY VA 9387|ETISAZOLE	10d	Mtb (H37Rv_NRF)	LORA method	0.289702	-0.661296	-0.0619064	0.725552	-0.773814	-0.827349	0.00960914	-0.44269	-0.658972	-0.136691	-0.803852	-0.859879
CHEMBL1512677	CCCCCc1ccc(C)cc1O	AMYLMETACRESOL|THROATIES	10d	Mtb (H37Rv_NRF)	LORA method	0.289702	-0.661296	-0.211983	-0.306071	-0.636212	-0.89009	-0.126421	-0.44269	-0.658972	-0.136691	-0.703072	-0.937157
CHEMBL526	CC(C)c1cccc(C(C)C)c1O	DIPRIVAN|DISOPROFOL|Disoprivan|ICI 35,868|ICI 35-868|ICI35,868|NSC-5105|PROPOFOL|Rapinovet	10d	Mtb (H37Rv_NRF)	LORA method	0.289702	-0.661296	-0.211983	-0.306071	-0.361018	-0.89009	-0.126792	-0.44269	-0.658972	-0.136691	-0.364632	-0.919554
CHEMBL2104018	COC1(F)C(F)(F)C1(F)Cl	26P|ALIFLURANE	10d	Mtb (H37Rv_NRF)	LORA method	0.557824	0.610117	-0.0851751	-0.306071	-0.730723	-1.26654	-0.0452481	2.48968	0.537822	2.82766	-0.794582	-1.28658
CHEMBL1231101	N[C@H](C(=O)O)[C@@H]1CC(Cl)=NO1	ACIVICIN|AT-125|U-42,126	10d	Mtb (H37Rv_NRF)	LORA method	0.0306604	-0.199064	-0.0751414	0.017242	-0.911411	-1.26654	-0.0417593	-0.638983	-0.39922	-0.0912281	-0.93518	-1.28658
CHEMBL1709559	CC(=O)NC(=O)c1ccccc1O	ACETSALICYLAMIDE|L-749|SALACETAMIDE	10d	Mtb (H37Rv_NRF)	LORA method	0.289702	-0.661296	-0.149272	-0.306071	-0.773814	-0.89009	-0.0377136	-0.44269	-0.658972	-0.136691	-0.866833	-0.949801
CHEMBL112687	CC(=O)Nc1ccc(C(=O)O)cc1	ACEDOBEN|Acedoben	10d	Mtb (H37Rv_NRF)	LORA method	0.289702	-0.661296	-0.149272	-0.306071	-0.773814	-0.89009	-0.0185247	-0.44269	-0.658972	-0.136691	-0.866833	-0.95925
CHEMBL493287	N[C@H]1C(O)O[C@H](CO)[C@@H](O)[C@@H]1O	GLUCOSAMINE	10d	Mtb (H37Rv_NRF)	LORA method	0.289702	-0.661296	-0.0144133	-0.306071	-0.911411	-1.26654	0.208699	-0.44269	-0.658972	-0.136691	-0.93518	-1.28658
CHEMBL396416	N[C@@H](CSCC(=O)O)C(=O)O	AHR-3053|CARBOCISTEIN|CARBOCISTEINE|CARBOCYSTEINE|L-CARBOCISTEINE|L-CARBOCYSTEINE|LJ 206|LOVISCOL|MUCODYNE|MUCODYNE FTE|MUCOFAN|MUCOLEX|NSC-14156|PULMOCLASE|R05CB03	10d	Mtb (H37Rv_NRF)	LORA method	0.289702	-0.661296	-0.0580123	-0.306071	-0.911411	-1.26654	0.0193335	-0.44269	-0.658972	-0.136691	-0.93518	-1.28658
CHEMBL112797	CCCCP(=O)(O)CCCN	CGP-36742|LU-AE-58479|SGS-742|SGS742	10d	Mtb (H37Rv_NRF)	LORA method	0.289702	-0.661296	-0.141507	1.30112	-0.773814	-1.26654	0.0116134	-0.44269	-0.658972	-0.136691	-0.77497	-1.28658
CHEMBL39677	c1ccc2nc3ccccc3cc2c1	ACRIDINE|NSC-3408	10d	Mtb (H37Rv_NRF)	LORA method	0.289702	-0.661296	-0.207682	-0.11772	-0.911411	-0.450898	-0.132211	-0.44269	-0.658972	-0.136691	-0.93518	-0.615784
CHEMBL1979022	CCCCNC(C)(C)[PH](=O)O	BUTAFOSFAN	10d	Mtb (H37Rv_NRF)	LORA method	0.289702	-0.661296	-0.187878	3.75604	-0.498615	-1.26654	-0.0131058	-0.44269	-0.658972	-0.136691	-0.54117	-1.28658
CHEMBL1079576	NC(=O)OCCCc1ccccc1	MH-532|PHENPROBAMATE	10d	Mtb (H37Rv_NRF)	LORA method	0.289702	-0.661296	-0.1492	-0.306071	-0.911411	-0.89009	-0.104374	-0.44269	-0.658972	-0.136691	-0.93518	-0.971023
CHEMBL2104353	CNCCc1ccc2c(c1)OCO2	HOMARYLAMINE	10d	Mtb (H37Rv_NRF)	LORA method	0.289702	-0.661296	-0.176697	-0.306071	-0.730723	-0.89009	-0.0516321	-0.44269	-0.658972	-0.136691	-0.719515	-0.936515
CHEMBL2107010	CCCOC(=O)c1ccc(N)cc1	RISOCAINE	10d	Mtb (H37Rv_NRF)	LORA method	0.289702	-0.661296	-0.141292	-0.306071	-0.773814	-0.89009	-0.0673321	-0.44269	-0.658972	-0.136691	-0.762715	-0.953461
CHEMBL16073	CCOc1ccc(NC(C)=O)cc1	ACETOPHENETIDIN|ACETPHENETIDIN|PHENACETIN	10d	Mtb (H37Rv_NRF)	LORA method	0.289702	-0.661296	-0.143777	-0.306071	-0.636212	-0.89009	0.0216347	-0.44269	-0.658972	-0.136691	-0.751957	-0.955632
CHEMBL315818	NCC(CC(=O)O)c1ccccc1	PHENIBUT	10d	Mtb (H37Rv_NRF)	LORA method	0.289702	-0.661296	-0.141507	-0.306071	-0.911411	-0.89009	-0.0267273	-0.44269	-0.658972	-0.136691	-0.93518	-0.972205
CHEMBL6731	CC(N)Cc1ccc2c(c1)OCO2	TENAMFETAMINE|Tenamfetamine	10d	Mtb (H37Rv_NRF)	LORA method	0.289702	-0.661296	-0.130327	-0.306071	-0.773814	-0.89009	0.0835069	-0.44269	-0.658972	-0.136691	-0.805048	-0.938334
CHEMBL92401	CC(C)NNC(=O)c1ccncc1	IPRONIAZID|IPRONIAZIDE|Iproniazide|MARSILID	10d	Mtb (H37Rv_NRF)	LORA method	0.289702	-0.661296	-0.121129	0.374451	-0.636212	-0.952832	0.0362583	-0.44269	-0.658972	-0.136691	-0.624419	-1.01542
CHEMBL1206440	O=S(=O)(O)NC1CCCCC1	CYCLAMIC ACID|HEXAMIC ACID	10d	Mtb (H37Rv_NRF)	LORA method	0.289702	-0.661296	-0.115037	1.89239	-0.911411	-1.26654	0.0195933	-0.44269	-0.658972	-0.136691	-0.93518	-1.28658
CHEMBL1555183	N[C@@H](CSCCCO)C(=O)O	FUDOSTEINE	10d	Mtb (H37Rv_NRF)	LORA method	0.289702	-0.661296	-0.0277677	-0.306071	-0.911411	-1.26654	0.0374461	-0.44269	-0.658972	-0.136691	-0.93518	-1.28658
CHEMBL2010507	CNC(C)Cc1ccccc1OC	METHOXYPHENAMINE	10d	Mtb (H37Rv_NRF)	LORA method	0.289702	-0.661296	-0.182383	-0.306071	-0.412434	-0.89009	-0.02309	-0.44269	-0.658972	-0.136691	-0.486778	-0.946376
CHEMBL558	Cc1cccc(C)c1OCC(C)N	MEXILETINE|Mexiletine	10d	Mtb (H37Rv_NRF)	LORA method	0.289702	-0.661296	-0.135989	-0.306071	-0.498615	-0.89009	0.0933055	-0.44269	-0.658972	-0.136691	-0.657702	-0.939359
CHEMBL1589978	CC([C@H](O)c1ccccc1)N(C)C	DL-METHYLEPHEDRINE HYDROCHLORIDE|DL-METHYLEPHEDRINE SACCHARINATE|L-METHYLEPHEDRINE HYDROCHLORIDE|METHYLEPHEDRINE	10d	Mtb (H37Rv_NRF)	LORA method	0.289702	-0.661296	-0.181595	-0.306071	-0.412434	-0.89009	-0.0932761	-0.44269	-0.658972	-0.136691	-0.413544	-0.966609
CHEMBL2105027	CCc1nncn1C1CCCCC1	HEXAZOLE	10d	Mtb (H37Rv_NRF)	LORA method	0.289702	-0.661296	-0.140886	0.070632	-0.773814	-1.14106	-0.0422046	-0.44269	-0.658972	-0.136691	-0.823305	-1.16867
CHEMBL959	CC(N)C12CC3CC(CC(C3)C1)C2	RIMANTADINE|Rimantadin	10d	Mtb (H37Rv_NRF)	LORA method	0.289702	-0.661296	-0.141675	-0.306071	-0.773814	-1.26654	0.0308394	-0.44269	-0.658972	-0.136691	-0.82698	-1.28658
CHEMBL807	CC12CC3CC(C)(C1)CC(N)(C3)C2	D-145|DRG-0267|MEMANTINE|Memantine|Namenda	10d	Mtb (H37Rv_NRF)	LORA method	0.289702	-0.661296	-0.141675	-0.306071	-0.636212	-1.26654	0.016921	-0.44269	-0.658972	-0.136691	-0.667611	-1.28658
CHEMBL225164	Oc1ccc(Cl)c2cccnc12	CLOXIQUINE|CLOXYQUIN	10d	Mtb (H37Rv_NRF)	LORA method	0.0189841	-0.0644834	-0.0487669	-0.11772	-0.911411	-0.701865	-0.105784	0.70168	-0.380614	-0.103541	-0.93518	-0.73652
CHEMBL25	CC(=O)Oc1ccccc1C(=O)O	8-HOUR BAYER|ACETYLSALIC ACID|ACETYLSALICYLIC ACID|ALKA RAPID|ANADIN ALL NIGHT|ANGETTES 75|ASPIRIN|ASPRO CLR|Acetosalic Acid|Acetylsalicylic Acid|Aspirin|BAY1019036|BAYER EXTRA STRENGTH ASPIRIN FOR MIGRAINE PAIN|DANAMEP|DISPRIN CV|DISPRIN DIRECT|DURLAZA|ENPRIN|Ecotrin|Equi-Prin|GENCARDIA|LEVIUS|MAX STRGH ASPRO CLR|MEASURIN|MICROPIRIN EC|NSC-27223|NSC-406186|NU-SEALS 300|NU-SEALS 600|NU-SEALS 75|N…	10d	Mtb (H37Rv_NRF)	LORA method	0.289702	-0.661296	-0.211481	-0.306071	-0.773814	-0.89009	-0.125938	-0.44269	-0.658972	-0.136691	-0.880921	-0.954673
CHEMBL145	O=C(O)/C=C/c1ccc(O)c(O)c1	CAFFEIC ACID|NSC-57197|NSC-623438|trans-Caffeate	10d	Mtb (H37Rv_NRF)	LORA method	0.289702	-0.661296	-0.211792	-0.306071	-0.911411	-0.89009	-0.124268	-0.44269	-0.658972	-0.136691	-0.93518	-0.9368
CHEMBL1236183	O=C(CO)[C@@H](O)[C@@H](O)[C@H](O)CO	D-TAGATOSE|TAGATOSE	10d	Mtb (H37Rv_NRF)	LORA method	0.289702	-0.661296	-0.0599235	-0.306071	-0.911411	-1.26654	0.15373	-0.44269	-0.658972	-0.136691	-0.93518	-1.28658
CHEMBL604608	OC[C@H]1O[C@](O)(CO)[C@@H](O)[C@@H]1O	DIETADE DIETARY FOODS|FRUCTOSE|Fructose|LEVULOSE|TOPIRAMATE IMPURITY, FRUCTOSE-	10d	Mtb (H37Rv_NRF)	LORA method	0.289702	-0.661296	-0.054381	-0.306071	-0.911411	-1.26654	0.156328	-0.44269	-0.658972	-0.136691	-0.93518	-1.28658
CHEMBL195923	OC[C@H]1OC(O)[C@H](O)[C@@H](O)[C@H]1O	D-GALACTOSE|GALACTOSE|NSC-8102	10d	Mtb (H37Rv_NRF)	LORA method	0.289702	-0.661296	-0.054381	-0.306071	-0.911411	-1.26654	0.170172	-0.44269	-0.658972	-0.136691	-0.93518	-1.28658
CHEMBL1222251	O[C@H]1[C@H](O)[C@@H](O)[C@H](O)[C@@H](O)[C@H]1O	CYCLOHEXANEHEXOL|INOSITOL|MESO-INOSITOL|NSC-25142|NSC-404118|NSC-55551|NSC-8101	10d	Mtb (H37Rv_NRF)	LORA method	0.289702	-0.661296	-0.029655	-0.306071	-0.911411	-1.26654	0.224956	-0.44269	-0.658972	-0.136691	-0.93518	-1.28658
CHEMBL190	Cn1c(=O)c2nc[nH]c2n(C)c1=O	ACCURBRON|AEROLATE|AEROLATE III|AEROLATE JR|AEROLATE SR|AQUAPHYLLIN|BRONKODYL|DIMETHYLXANTHINE|DURAPHYL|ELIXICON|ELIXOMIN|ELIXOPHYLLIN|ELIXOPHYLLIN SR|LABID|LANOPHYLLIN|LASMA|NSC-2066|NUELIN|NUELIN SA|NUELIN SA-250|PRO-VENT|QUIBRON-T|QUIBRON-T/SR|Quibron|Respbid|SLO-BID|SLO-PHYLLIN|SOMOPHYLLIN-CRT|SOMOPHYLLIN-T|SUSTAIRE|T-PHYL|THEO-24|THEO-DUR|THEOBID|THEOBID JR.|THEOCHRON|THEOCLEAR L.A.-130|THEO…	10d	Mtb (H37Rv_NRF)	LORA method	0.289702	-0.661296	-0.0200513	-0.306071	-0.550031	-1.07832	0.030394	-0.44269	-0.658972	-0.136691	-0.779689	-1.10565
CHEMBL1114	Cn1cnc2c1c(=O)[nH]c(=O)n2C	FEMA NO. 3591|NSC-5039|SC-15090|THEOBROMINE|Theobromine|Theobromine(20%)	10d	Mtb (H37Rv_NRF)	LORA method	0.289702	-0.661296	-0.0200513	-0.306071	-0.550031	-1.07832	-0.0151472	-0.44269	-0.658972	-0.136691	-0.757588	-1.0923
CHEMBL194014	CCCOC(=O)c1ccc(O)cc1	E216|PROPYL PARAHYDROXYBENZOATE|PROPYLPARABEN	10d	Mtb (H37Rv_NRF)	LORA method	0.289702	-0.661296	-0.2116	-0.306071	-0.773814	-0.89009	-0.129056	-0.44269	-0.658972	-0.136691	-0.762715	-0.949062
CHEMBL224265	NC(=S)N/N=C/c1cccnc1	NICOTHIAZONE|NICOTINALDEHYDE THIOSEMICARBAZONE|SRI-286	10d	Mtb (H37Rv_NRF)	LORA method	0.289702	-0.661296	0.104821	0.303673	-0.911411	-0.952832	-0.104782	-0.44269	-0.658972	-0.136691	-0.93518	-1.02016
CHEMBL192451	COc1ccc(O)c(C(C)(C)C)c1	BUTYLATED HYDROXYANISOLE|Butylated hydroxyanisole|E320	10d	Mtb (H37Rv_NRF)	LORA method	0.289702	-0.661296	-0.206321	-0.306071	-0.317922	-0.89009	-0.114469	-0.44269	-0.658972	-0.136691	-0.301315	-0.914473
CHEMBL289480	C1COC(NC(C2CC2)C2CC2)=N1	RILMENIDINE	10d	Mtb (H37Rv_NRF)	LORA method	0.289702	-0.661296	-0.144972	-0.306071	-0.911411	-1.26654	-0.0865952	-0.44269	-0.658972	-0.136691	-0.93518	-1.28658
CHEMBL1378024	CCCc1cc(C(N)=S)ccn1	EKTEBIN|PETEHA|PROTHIONAMIDE|PROTIONAMIDE|RP 9778|TH-1321|TREVINTIX	10d	Mtb (H37Rv_NRF)	LORA method	0.289702	-0.661296	0.0380251	-0.11772	-0.773814	-0.952832	-0.0956515	-0.44269	-0.658972	-0.136691	-0.780796	-0.988657
CHEMBL143941	FC(Br)C(F)(F)F	ABBOTT-16900|DA-708|TEFLURANE|Teflurane	10d	Mtb (H37Rv_NRF)	LORA method	0.580744	0.463478	-0.0584901	-0.306071	-0.911411	-1.26654	0.0636499	6.41285	1.65081	2.48641	-0.93518	-1.28658
CHEMBL2104534	NC(=O)OCC(O)c1ccccc1	STYRAMATE	10d	Mtb (H37Rv_NRF)	LORA method	0.289702	-0.661296	-0.118788	-0.306071	-0.911411	-0.89009	-0.0443202	-0.44269	-0.658972	-0.136691	-0.93518	-0.963786
CHEMBL2103996	CNCC(=O)c1ccc(O)c(O)c1	ADRENALONE|ADRENONE	10d	Mtb (H37Rv_NRF)	LORA method	0.289702	-0.661296	-0.187854	-0.306071	-0.730723	-0.89009	-0.0914203	-0.44269	-0.658972	-0.136691	-0.727758	-0.929354
CHEMBL925	N[C@@H](Cc1ccc(O)cc1)C(=O)O	FEMA NO. 3736|L-TYROSINE|LEVODOPA IMPURITY, L-TYROSINE-|LEVODOPA RELATED COMPOUND L-TYROSINE|NSC-82624|TYROSINE	10d	Mtb (H37Rv_NRF)	LORA method	0.289702	-0.661296	-0.14146	-0.306071	-0.911411	-0.89009	-0.0340763	-0.44269	-0.658972	-0.136691	-0.93518	-0.955066
CHEMBL2000716	NC(=O)CN1C=CCC(C(N)=O)=C1	CARICOTAMIDE	10d	Mtb (H37Rv_NRF)	LORA method	0.289702	-0.661296	-0.0868235	-0.306071	-0.911411	-1.26654	-0.0238694	-0.44269	-0.658972	-0.136691	-0.93518	-1.28658
CHEMBL1201293	CC(=O)NCCCS(=O)(=O)O	ACAMPROSATE	10d	Mtb (H37Rv_NRF)	LORA method	0.289702	-0.661296	-0.114894	1.66382	-0.773814	-1.26654	0.0932312	-0.44269	-0.658972	-0.136691	-0.865364	-1.28658
CHEMBL1115	CN(C)C(=O)Oc1ccc[n+](C)c1	Mestinon|PYRIDOSTIGMINE|Pyridostigmine|Regonol	10d	Mtb (H37Rv_NRF)	LORA method	0.289702	-0.661296	0.34888	-0.293272	-0.369344	-0.952832	0.492821	-0.44269	-0.658972	-0.136691	-0.451582	-1.01115
CHEMBL86882	CCNCC(O)c1cccc(O)c1	EFFORTIL|EFFORTIL DEPOT PERLONGETTEN|ETILEFRINE|ETILEFRINE HYDROCHLORIDE	10d	Mtb (H37Rv_NRF)	LORA method	0.289702	-0.661296	-0.157609	-0.306071	-0.773814	-0.89009	0.0358501	-0.44269	-0.658972	-0.136691	-0.810989	-0.94289
CHEMBL2104292	C#CCC1(OC(N)=O)CCCCC1	HEXAPROPYMATE	10d	Mtb (H37Rv_NRF)	LORA method	0.289702	-0.661296	-0.1492	-0.306071	-0.898942	-1.26654	-0.106638	-0.44269	-0.658972	-0.136691	-0.933684	-1.28658
CHEMBL30400	CNC(C)C(O)c1ccc(O)cc1	OXILOFRINE|Oxilofrine	10d	Mtb (H37Rv_NRF)	LORA method	0.289702	-0.661296	-0.157609	-0.306071	-0.593121	-0.89009	-0.00171121	-0.44269	-0.658972	-0.136691	-0.651566	-0.945495
CHEMBL2105515	CCC1(CC)C(=O)NC=C(C)C1=O	ETHYPICONE	10d	Mtb (H37Rv_NRF)	LORA method	0.289702	-0.661296	-0.149319	-0.306071	-0.498615	-1.26654	-0.0891191	-0.44269	-0.658972	-0.136691	-0.591454	-1.28658
CHEMBL149616	CCN1CCc2nc(N)oc2CC1	AZEPEXOLE|Azepexole	10d	Mtb (H37Rv_NRF)	LORA method	0.289702	-0.661296	-0.144948	-0.306071	-0.773814	-1.07832	-0.13299	-0.44269	-0.658972	-0.136691	-0.828007	-1.11148
CHEMBL2104354	C1CCC(CN2CCCCC2)CC1	LEPTACLINE	10d	Mtb (H37Rv_NRF)	LORA method	0.289702	-0.661296	-0.211983	-0.306071	-0.911411	-1.26654	-0.129464	-0.44269	-0.658972	-0.136691	-0.93518	-1.28658
CHEMBL538393	CN(C)C1(C)C2CCC(C2)C1(C)C	DIMECAMINE|Dimecamine	10d	Mtb (H37Rv_NRF)	LORA method	0.289702	-0.661296	-0.211983	-0.306071	-0.137235	-1.26654	-0.129204	-0.44269	-0.658972	-0.136691	-0.194983	-1.28658
CHEMBL477874	FC(F)(F)COCC(F)(F)F	FLUROTHYL|FLUROTYL|HEXAFLUORODIETHYL ETHER|INDOKLON|SK&F 6539	10d	Mtb (H37Rv_NRF)	LORA method	1.30857	-0.0563559	-0.191175	-0.306071	-0.911411	-1.26654	-0.18473	-1.9516	0.12017	3.13547	-0.93518	-1.28658
CHEMBL62382	C[Se]C[C@H](N)C(=O)O	Methylselenocysteine|Se-Methylselenocysteine	10d	Mtb (H37Rv_NRF)	LORA method	0.289702	-0.661296	-0.141507	-0.306071	-0.730723	-1.26654	-0.016372	-0.44269	-0.658972	-0.136691	-0.724464	-1.28658
CHEMBL1086863	OC[C@H]1O[C@H](O)[C@H](F)[C@@H](O)[C@@H]1O	FLUDEOXYGLUCOSE	10d	Mtb (H37Rv_NRF)	LORA method	-0.542776	-0.476853	-0.0297983	-0.306071	-0.911411	-1.26654	0.102659	-1.0743	-0.487243	0.510789	-0.93518	-1.28658
CHEMBL1605835	CCC(=O)c1c(O)cc(O)cc1O	FLOPROPIONE|PHLOROPROPIOPHENONE	10d	Mtb (H37Rv_NRF)	LORA method	0.289702	-0.661296	-0.211792	-0.306071	-0.773814	-0.89009	-0.122264	-0.44269	-0.658972	-0.136691	-0.817435	-0.905452
CHEMBL830	NCCCC(N)(C(=O)O)C(F)F	EFLORNITHINE|Eflornithine|Ornidyl|Vaniqa	10d	Mtb (H37Rv_NRF)	LORA method	-0.394444	-0.331879	-0.0445623	-0.306071	-0.911411	-1.26654	0.111529	0.158204	-0.402835	0.634711	-0.93518	-1.28658
CHEMBL82700	c1ccc2c(c1)ncc1ncnnc12	STRINOLINE|Strinoline	10d	Mtb (H37Rv_NRF)	LORA method	0.289702	-0.661296	-0.136538	0.824038	-0.911411	-0.639123	-0.0867437	-0.44269	-0.658972	-0.136691	-0.93518	-0.751447
CHEMBL1682	OC[C@H](O)[C@@H](O)[C@H](O)[C@H](O)CO	7B5697N|D-SORBITOL|E 420|E420|FEMA NO. 3029|ISOMALT IMPURITY, SORBITOL-|NSC-25944|SORBITOL|Sorbitol	10d	Mtb (H37Rv_NRF)	LORA method	0.289702	-0.661296	-0.029655	-0.306071	-0.911411	-1.26654	0.270608	-0.44269	-0.658972	-0.136691	-0.93518	-1.28658
CHEMBL476	CN(C)/N=N/c1[nH]cnc1C(N)=O	DACARBAZINE|DIC|DTIC|DTIC-DOME|NCI C04717|NSC-45388	10d	Mtb (H37Rv_NRF)	LORA method	0.289702	-0.661296	0.0221144	0.477447	-0.550031	-1.07832	-0.0859643	-0.44269	-0.658972	-0.136691	-0.587364	-1.10494
CHEMBL229128	Cc1ccccc1OCC(O)CO	CRESOXYDIOL|DECONTRACTYL|MEPHENESIN|TOLSEROL	10d	Mtb (H37Rv_NRF)	LORA method	0.289702	-0.661296	-0.145569	-0.306071	-0.773814	-0.89009	0.0505851	-0.44269	-0.658972	-0.136691	-0.867781	-0.952635
CHEMBL1201073	O=C(O)[C@H](S)[C@H](S)C(=O)O	CHEMET|DIM-SA|DMS-A|DMSA|Dimercaptosuccinic Acid|RO 1-7977|SUCCIMER	10d	Mtb (H37Rv_NRF)	LORA method	0.289702	-0.661296	-0.0312078	-0.306071	-0.911411	-1.26654	-0.110535	-0.44269	-0.658972	-0.136691	-0.93518	-1.28658
CHEMBL2104853	O=C1NCCNC1c1cccs1	TENILSETAM	10d	Mtb (H37Rv_NRF)	LORA method	0.289702	-0.661296	-0.0421494	-0.306071	-0.911411	-1.01557	0.00593466	-0.44269	-0.658972	-0.136691	-0.93518	-1.03196
CHEMBL1160385	CC1=CCN(CCNC(=N)N)CC1	GUANACLINE	10d	Mtb (H37Rv_NRF)	LORA method	0.289702	-0.661296	-0.0827383	-0.306071	-0.773814	-1.26654	-0.0195268	-0.44269	-0.658972	-0.136691	-0.833001	-1.28658
CHEMBL2106494	NC(/N=N/C(N)=N/Cl)=N\Cl	CHLORAZODIN|CHLOROAZODIN	10d	Mtb (H37Rv_NRF)	LORA method	-0.624943	0.069244	0.364242	0.386653	-0.911411	-1.26654	0.277994	9.424	-0.0985608	-0.0355274	-0.93518	-1.28658
CHEMBL203125	O=CN(O)CCCP(=O)(O)O	FOSMIDOMYCIN	10d	Mtb (H37Rv_NRF)	LORA method	0.289702	-0.661296	-0.0637698	2.40823	-0.911411	-1.26654	0.142261	-0.44269	-0.658972	-0.136691	-0.93518	-1.28658
CHEMBL310671	O=C1NS(=O)(=O)c2ccccc21	BENZOSULFINIDE|E-954(I)|E954|GLUSIDE|INS NO.954(I)|INS-954(I)|NSC-5349|SACCHARIN|SWEETA	10d	Mtb (H37Rv_NRF)	LORA method	0.289702	-0.661296	-0.114942	1.21976	-0.911411	-0.89009	-0.0532652	-0.44269	-0.658972	-0.136691	-0.93518	-0.943665
CHEMBL1740	CNCC(O)c1ccc(O)c(O)c1	RACEPINEFRINE|RACEPINEPHRINE|VAPONEFRIN	10d	Mtb (H37Rv_NRF)	LORA method	0.289702	-0.661296	-0.157585	-0.306071	-0.730723	-0.89009	-0.0229044	-0.44269	-0.658972	-0.136691	-0.724464	-0.921562
CHEMBL764	CC(N)C(O)c1ccc(O)c(O)c1	Aldoclor-150|Aldoclor-250|Methylnoradrenaline	10d	Mtb (H37Rv_NRF)	LORA method	0.289702	-0.661296	-0.111191	-0.306071	-0.773814	-0.89009	0.0857709	-0.44269	-0.658972	-0.136691	-0.816789	-0.922928
CHEMBL2106596	C[S+]([O-])CC(=O)c1ccccn1	OXISURAN|W 6495	10d	Mtb (H37Rv_NRF)	LORA method	0.289702	-0.661296	-0.0569134	-0.11772	-0.730723	-0.952832	0.21126	-0.44269	-0.658972	-0.136691	-0.751851	-1.01757
CHEMBL1200790	CCC1(CC)C(=O)NCC(C)C1=O	METHYPRYLON|NOLUDAR	10d	Mtb (H37Rv_NRF)	LORA method	0.289702	-0.661296	-0.149319	-0.306071	-0.498615	-1.26654	-0.0605028	-0.44269	-0.658972	-0.136691	-0.564918	-1.28658
CHEMBL1697833	CC(C)(N)Cc1ccccc1Cl	CLORTERMINE	10d	Mtb (H37Rv_NRF)	LORA method	-0.192487	-0.0848347	0.017217	-0.306071	-0.636212	-0.89009	0.127675	0.704351	-0.350922	-0.103955	-0.629696	-0.912006
CHEMBL1201269	CC(C)(N)Cc1ccc(Cl)cc1	CHLORPHENTERMINE|Chlorphentermine	10d	Mtb (H37Rv_NRF)	LORA method	-0.143187	-0.165876	0.017217	-0.306071	-0.636212	-0.89009	0.104552	-0.127554	-0.367691	-0.10498	-0.629696	-0.912016
CHEMBL2103952	CC(Br)(CO)[N+](=O)[O-]	BTS 7706|DEBROPOL	10d	Mtb (H37Rv_NRF)	LORA method	1.13732	-0.00413485	0.977877	0.251101	-0.773814	-1.26654	1.0081	-7.8604	0.0896279	-0.118862	-0.832195	-1.28658
CHEMBL1025	CC(C)OP(=O)(F)OC(C)C	DYFLOS|FLOROPRYL|FLUOSTIGMINE|Fluostigmine|ISOFLUROPHATE|Isoflurophate	10d	Mtb (H37Rv_NRF)	LORA method	0.112395	-0.584417	-0.19483	0.922322	-0.361018	-1.26654	-0.116177	-0.327853	-0.405475	0.000344789	-0.364446	-1.28658
CHEMBL444	CCC1(CC)C(=O)NC(=O)NC1=O	BARBITAL|BARBITONE|DIEMAL|DIETHYLBARBITURIC ACID	10d	Mtb (H37Rv_NRF)	LORA method	0.289702	-0.661296	-0.086728	-0.306071	-0.636212	-1.26654	-0.0290285	-0.44269	-0.658972	-0.136691	-0.689817	-1.28658
CHEMBL2111012	CC(=O)/C=C(/C)N[C@@H]1CON=C1O	PENTIZIDONE	10d	Mtb (H37Rv_NRF)	LORA method	0.289702	-0.661296	-0.177868	0.017242	-0.636212	-1.26654	-0.039124	-0.44269	-0.658972	-0.136691	-0.790226	-1.28658
CHEMBL25141	O=C1C2=C(CCCC2)c2ccccc21	PHENTYDRONE|Phentydrone	10d	Mtb (H37Rv_NRF)	LORA method	0.289702	-0.661296	-0.211911	-0.306071	-0.911411	-0.89009	-0.12694	-0.44269	-0.658972	-0.136691	-0.93518	-0.971726
CHEMBL216913	CC(/C=N/N=C(N)N)=N\N=C(N)N	MITOGUAZONE	10d	Mtb (H37Rv_NRF)	LORA method	0.289702	-0.661296	0.055178	0.386653	-0.773814	-1.26654	-0.0142193	-0.44269	-0.658972	-0.136691	-0.884454	-1.28658
CHEMBL2205807	Cc1ccc(-c2ccc(C)cn2)nc1	ABAMETAPIR|HA-44|HA44|Xeglyze	10d	Mtb (H37Rv_NRF)	LORA method	0.289702	-0.661296	-0.203335	0.070632	-0.636212	-0.639123	-0.134586	-0.44269	-0.658972	-0.136691	-0.803666	-0.737651
CHEMBL219828	c1ccc2c(c1)sc1ccccc12	DIBENZOTHIOPHENE	10d	Mtb (H37Rv_NRF)	LORA method	0.289702	-0.661296	-0.128702	-0.306071	-0.911411	-0.51364	-0.121892	-0.44269	-0.658972	-0.136691	-0.93518	-0.615667
CHEMBL509282	C=CCC(C(=O)NC(N)=O)C(C)C	APRONAL|Sedormid	10d	Mtb (H37Rv_NRF)	LORA method	0.289702	-0.661296	-0.0868713	-0.306071	-0.601243	-1.26654	-0.0177453	-0.44269	-0.658972	-0.136691	-0.546722	-1.28658
CHEMBL1276010	C=CCCCCCCCCC(=O)O	UNDECYLENIC ACID|Undecylenic Acid	10d	Mtb (H37Rv_NRF)	LORA method	0.289702	-0.661296	-0.211863	-0.306071	-0.876442	-1.26654	-0.123154	-0.44269	-0.658972	-0.136691	-0.87281	-1.28658
CHEMBL2008565	N=C(N)NCC1CCCCCCN1	GUANAZODINE	10d	Mtb (H37Rv_NRF)	LORA method	0.289702	-0.661296	-0.0588007	-0.306071	-0.911411	-1.26654	0.0557442	-0.44269	-0.658972	-0.136691	-0.93518	-1.28658
CHEMBL1256	FC(F)OC(Cl)C(F)(F)F	AERRANE|COMPOUND 469|COMPOUND-469|FORANE|ISOFLURANE	10d	Mtb (H37Rv_NRF)	LORA method	1.1451	0.333772	-0.125668	-0.306071	-0.911411	-1.26654	-0.0728995	2.04501	0.699221	2.14852	-0.93518	-1.28658
CHEMBL1257	FC(F)OC(F)(F)C(F)Cl	ANESTHETIC COMPOUND NO. 347|Anesthetic Compound No. 347|ENFLURANE|ETHRANE	10d	Mtb (H37Rv_NRF)	LORA method	0.742483	0.375204	-0.114918	-0.306071	-0.911411	-1.26654	-0.0012287	4.04933	0.677655	2.62887	-0.93518	-1.28658
CHEMBL1441646	Cc1cc(O)c(C(C)C)cc1Cl	CHLOROTHYMOL|MONOCHLOROTHYMOL	10d	Mtb (H37Rv_NRF)	LORA method	-0.303195	-0.0898434	-0.0531149	-0.306071	-0.498615	-0.89009	-0.0939813	0.725716	-0.363467	-0.104421	-0.582662	-0.864476
CHEMBL284377	N[C@@H](COP(=O)(O)O)C(=O)O	DEXFOSFOSERINE|Dexfosfoserine|GNF-Pf-1028	10d	Mtb (H37Rv_NRF)	LORA method	0.289702	-0.661296	-0.133934	2.32657	-0.911411	-1.26654	0.00526658	-0.44269	-0.658972	-0.136691	-0.93518	-1.28658
CHEMBL8759	N[C@@]1(C(=O)O)CC[C@H]2[C@H](C(=O)O)[C@H]21	EGLUMEGAD|EGLUMETAD|LY-354740	10d	Mtb (H37Rv_NRF)	LORA method	0.289702	-0.661296	-0.14134	-0.306071	-0.911411	-1.26654	-0.0268758	-0.44269	-0.658972	-0.136691	-0.93518	-1.28658
CHEMBL185647	Cc1ncc([N+](=O)[O-])n1CCCO	TERNIDAZOLE	10d	Mtb (H37Rv_NRF)	LORA method	0.289702	-0.661296	0.912013	0.251101	-0.773814	-1.07832	1.37109	-0.44269	-0.658972	-0.136691	-0.87528	-1.108
CHEMBL498847	Cc1ncc([N+](=O)[O-])n1CC(C)O	PM-185184|RP 14539|SECNIDAZOLE|SOLOSEC|SYM-1219	10d	Mtb (H37Rv_NRF)	LORA method	0.289702	-0.661296	0.912013	0.251101	-0.636212	-1.07832	1.41214	-0.44269	-0.658972	-0.136691	-0.743873	-1.1097
CHEMBL1256391	Cc1ccc(=O)n(-c2ccccc2)c1	AMR-69|ESBRIET|PIRFENIDONE	10d	Mtb (H37Rv_NRF)	LORA method	0.289702	-0.661296	-0.149439	-0.306071	-0.773814	-0.89009	-0.0741243	-0.44269	-0.658972	-0.136691	-0.833789	-0.977628
CHEMBL2104652	CCC(OC(N)=O)C1CCCCC1	PROCYMATE	10d	Mtb (H37Rv_NRF)	LORA method	0.289702	-0.661296	-0.1492	-0.306071	-0.773814	-1.26654	-0.105227	-0.44269	-0.658972	-0.136691	-0.797176	-1.28658
CHEMBL593430	C[C@H]1CC(CN)(CC(=O)O)C[C@@H]1C	ATAGABALIN|PD-0200,390|PD0200390	10d	Mtb (H37Rv_NRF)	LORA method	0.289702	-0.661296	-0.141507	-0.306071	-0.636212	-1.26654	-0.0456935	-0.44269	-0.658972	-0.136691	-0.67874	-1.28658
CHEMBL2106939	CCCCCCNC(=N)NC(=N)N	POLIHEXANIDE|POLYHEXANIDE	10d	Mtb (H37Rv_NRF)	LORA method	0.289702	-0.661296	-0.0159661	-0.306071	-0.773814	-1.26654	0.00567485	-0.44269	-0.658972	-0.136691	-0.77497	-1.28658
CHEMBL2110907	CCCCN/C(=N\CC)NC(=N)N	ETOFORMIN	10d	Mtb (H37Rv_NRF)	LORA method	0.289702	-0.661296	-0.0159661	-0.306071	-0.636212	-1.26654	-0.0151843	-0.44269	-0.658972	-0.136691	-0.672781	-1.28658
CHEMBL2107651	CCCC(CCC)(CCC)C(N)=O	VALDIPROMIDE	10d	Mtb (H37Rv_NRF)	LORA method	0.289702	-0.661296	-0.149439	-0.306071	-0.498615	-1.26654	-0.0862241	-0.44269	-0.658972	-0.136691	-0.472027	-1.28658
CHEMBL2103914	O=c1[nH]sc2cc(Cl)ccc12	FER-1443|TICLATONE	10d	Mtb (H37Rv_NRF)	LORA method	-0.092157	-0.0906575	0.0927568	0.729002	-0.911411	-0.89009	-0.0542302	-0.10886	-0.363662	-0.104656	-0.93518	-0.865017
CHEMBL164660	O=c1ccc2cc3ccoc3cc2o1	NSC-404562|PSORALEN	10d	Mtb (H37Rv_NRF)	LORA method	0.289702	-0.661296	-0.205986	-0.306071	-0.911411	-0.764607	-0.115546	-0.44269	-0.658972	-0.136691	-0.93518	-0.849559
CHEMBL4297349	C[C@@H]1NC(=O)[C@H](CC(=O)O)NC1=O	AMPION|ASPARTYL-ALANYL-DIKETOPIPERAZINE	10d	Mtb (H37Rv_NRF)	LORA method	0.289702	-0.661296	-0.0867041	-0.306071	-0.773814	-1.26654	0.0785333	-0.44269	-0.658972	-0.136691	-0.843431	-1.28658
CHEMBL2104057	Nc1cccc(-n2ccccc2=O)c1	AMPHENIDONE	10d	Mtb (H37Rv_NRF)	LORA method	0.289702	-0.661296	-0.0790832	-0.306071	-0.911411	-0.89009	0.00430157	-0.44269	-0.658972	-0.136691	-0.93518	-0.960621
CHEMBL508102	CCOC(=O)n1ccn(C)c1=S	ATHYROMAZOLE|CARBIMAZOLE|NEO-MERCAZOLE 20|NEO-MERCAZOLE 5	10d	Mtb (H37Rv_NRF)	LORA method	0.289702	-0.661296	0.0965075	-0.306071	-0.593121	-1.26654	0.00545216	-0.44269	-0.658972	-0.136691	-0.72056	-1.28658
CHEMBL419	NCc1ccc(S(N)(=O)=O)cc1	4-HOMOSULFANILAMIDE|D06BA03|MAFENIDE|Mafenide|NSC-34632|SULFAMYLON	10d	Mtb (H37Rv_NRF)	LORA method	0.289702	-0.661296	-0.0447056	1.85633	-0.911411	-0.89009	0.0043758	-0.44269	-0.658972	-0.136691	-0.93518	-0.928773
CHEMBL2104038	CC(C)OC(=O)OC1CCCCC1	CILEXETIL	10d	Mtb (H37Rv_NRF)	LORA method	0.289702	-0.661296	-0.211409	-0.306071	-0.636212	-1.26654	-0.139894	-0.44269	-0.658972	-0.136691	-0.649893	-1.28658
CHEMBL1269155	Cc1nccn1C(C)c1ccccc1	EFETOZOLE	10d	Mtb (H37Rv_NRF)	LORA method	0.289702	-0.661296	-0.145234	-0.306071	-0.636212	-0.701865	0.00831008	-0.44269	-0.658972	-0.136691	-0.789207	-0.814633
CHEMBL10758	c1ccc2c(c1)cc1n2CCCNC1	AZEPINDOLE|Azepindole|MCN-2453	10d	Mtb (H37Rv_NRF)	LORA method	0.289702	-0.661296	-0.188021	-0.306071	-0.911411	-0.764607	-0.0765368	-0.44269	-0.658972	-0.136691	-0.93518	-0.856908
CHEMBL52091	CC(O)(CC(=O)O)C1CCCCC1	CYCLOBUTOIC ACID|Cyclobutoic acid	10d	Mtb (H37Rv_NRF)	LORA method	0.289702	-0.661296	-0.181475	-0.306071	-0.773814	-1.26654	-0.0184505	-0.44269	-0.658972	-0.136691	-0.825448	-1.28658
CHEMBL1697739	CCC(C(=O)O)C1(O)CCCCC1	CYCLOBUTYROL	10d	Mtb (H37Rv_NRF)	LORA method	0.289702	-0.661296	-0.181475	-0.306071	-0.773814	-1.26654	-0.0417593	-0.44269	-0.658972	-0.136691	-0.799709	-1.28658
CHEMBL3707255	CC1(C)OC2(C)C(O)CC1CC2O	EPOMEDIOL	10d	Mtb (H37Rv_NRF)	LORA method	0.289702	-0.661296	-0.145569	-0.306071	-0.498615	-1.26654	0.0559298	-0.44269	-0.658972	-0.136691	-0.582201	-1.28658
CHEMBL2110829	Cc1cccc(Cc2c[nH]cn2)c1C	DETOMIDINE	10d	Mtb (H37Rv_NRF)	LORA method	0.289702	-0.661296	-0.145234	-0.306071	-0.636212	-0.701865	-0.108197	-0.44269	-0.658972	-0.136691	-0.822181	-0.790252
CHEMBL111659	C#Cc1cncc([C@@H]2CCCN2C)c1	ALTINICLINE|SIB-1508Y|SIB-1765F	10d	Mtb (H37Rv_NRF)	LORA method	0.289702	-0.661296	-0.207635	-0.11772	-0.71825	-0.952832	-0.136071	-0.44269	-0.658972	-0.136691	-0.74915	-1.01537
CHEMBL392861	CCC(C)C(CC)C(=O)NC(N)=O	CAPURIDE|MCN-X-94|PACINOX	10d	Mtb (H37Rv_NRF)	LORA method	0.289702	-0.661296	-0.0868713	-0.306071	-0.498615	-1.26654	-0.0177453	-0.44269	-0.658972	-0.136691	-0.527499	-1.28658
CHEMBL108030	CCCCCCCCCCC(=O)O	FEMA NO. 3245|NSC-7885|UNDECANOATE	10d	Mtb (H37Rv_NRF)	LORA method	0.289702	-0.661296	-0.211863	-0.306071	-0.773814	-1.26654	-0.123154	-0.44269	-0.658972	-0.136691	-0.77497	-1.28658
CHEMBL3187683	CCCCCC[C@@H](CCC)C(=O)O	ARUNDIC ACID|MK-0724|MK0724|ONO-2506PO	10d	Mtb (H37Rv_NRF)	LORA method	0.289702	-0.661296	-0.211863	-0.306071	-0.636212	-1.26654	-0.124676	-0.44269	-0.658972	-0.136691	-0.618256	-1.28658
CHEMBL1872946	CC(=O)Nc1ncc([N+](=O)[O-])s1	ACINITRAZOLE|AMINITROZOLE|CL 5,279|NITHIAMIDE	10d	Mtb (H37Rv_NRF)	LORA method	0.289702	-0.661296	0.965072	0.251101	-0.773814	-1.07832	1.11344	-0.44269	-0.658972	-0.136691	-0.866833	-1.09516
CHEMBL12856	Nc1cc(-c2ccncc2)c[nH]c1=O	AMRINONE|INAMRINONE|INOCOR|WIN 40680	10d	Mtb (H37Rv_NRF)	LORA method	0.289702	-0.661296	-0.0747352	-0.11772	-0.911411	-0.952832	-0.0481061	-0.44269	-0.658972	-0.136691	-0.93518	-1.02492
CHEMBL13589	Nc1ncnc(Nc2ccccc2)n1	AMANOZINE|AMENOZINE|Amanozine	10d	Mtb (H37Rv_NRF)	LORA method	0.289702	-0.661296	0.100234	0.258983	-0.911411	-0.701865	0.12452	-0.44269	-0.658972	-0.136691	-0.93518	-0.805006
CHEMBL2110690	Cc1ccc2ccccc2c1CON	NAFOMINE	10d	Mtb (H37Rv_NRF)	LORA method	0.289702	-0.661296	-0.170343	0.919067	-0.773814	-0.639123	-0.0335195	-0.44269	-0.658972	-0.136691	-0.873439	-0.747115
CHEMBL2104276	c1ccc(C2CN=C3NCCN32)cc1		10d	Mtb (H37Rv_NRF)	LORA method	0.289702	-0.661296	-0.0827622	-0.306071	-0.911411	-0.89009	0.0584908	-0.44269	-0.658972	-0.136691	-0.93518	-0.975401
CHEMBL1870796	CC(C)(C)C(=O)NCCCC(=O)O	CXB-722|CXB722|PIVAGABINE	10d	Mtb (H37Rv_NRF)	LORA method	0.289702	-0.661296	-0.149272	-0.306071	-0.498615	-1.26654	-0.0364146	-0.44269	-0.658972	-0.136691	-0.442896	-1.28658
CHEMBL972	C#CCN(C)[C@H](C)Cc1ccccc1	EMSAM|Eldepryl|SELEGILINE|Zelapar	10d	Mtb (H37Rv_NRF)	LORA method	0.289702	-0.661296	-0.211983	-0.306071	-0.580653	-0.89009	-0.129353	-0.44269	-0.658972	-0.136691	-0.665105	-0.974968
CHEMBL4297316	CCC[C@@H](C)C[C@H](CN)CC(=O)O	PD 0299685|PD-0299685	10d	Mtb (H37Rv_NRF)	LORA method	0.289702	-0.661296	-0.141507	-0.306071	-0.636212	-1.26654	-0.0239065	-0.44269	-0.658972	-0.136691	-0.634371	-1.28658
CHEMBL1663	FC(F)(F)C(F)(F)C(F)(F)F	DEFINITY|DMP 115|FS-069|FS069|MRX-115|PERFLUOROPROPANE|PERFLUTREN	10d	Mtb (H37Rv_NRF)	LORA method	1.59961	0.282265	-0.170295	-0.306071	-0.911411	-1.26654	-0.0334824	2.91831	0.860908	6.43552	-0.93518	-1.28658
CHEMBL93309	CCS(=O)(=O)c1ccc(F)cc1	FLORETIONE|FLUORESONE|Fluoresone	10d	Mtb (H37Rv_NRF)	LORA method	0.0380122	-0.440163	-0.147145	0.991201	-0.773814	-0.89009	-0.0203805	-0.851299	-0.524339	0.369809	-0.812459	-0.925496
CHEMBL1238	O=C(O)CCCCCCCC(=O)O	AZELAIC ACID|AZELEX|FINACEA|NSC-19493|SKINOREN|ZK 62498	10d	Mtb (H37Rv_NRF)	LORA method	0.289702	-0.661296	-0.211696	-0.306071	-0.911411	-1.26654	-0.119406	-0.44269	-0.658972	-0.136691	-0.93518	-1.28658
CHEMBL277474	Cc1cc(=O)n(-c2ccccc2)n1C	ANTIPYRINE|Antipyrin|Antipyrine|NSC-7945|PHENAZONE|Phenazon	10d	Mtb (H37Rv_NRF)	LORA method	0.289702	-0.661296	-0.149415	-0.282271	-0.593121	-0.89009	0.000441513	-0.44269	-0.658972	-0.136691	-0.744555	-0.975905
CHEMBL256147	CNC(=N)NCCC[C@H](N)C(=O)O	L-NMMA|NG-METHYLARGININE|TARGININE|TILARGININE|Targinine	10d	Mtb (H37Rv_NRF)	LORA method	0.289702	-0.661296	-0.0122393	-0.306071	-0.730723	-1.26654	0.0894825	-0.44269	-0.658972	-0.136691	-0.814336	-1.28658
CHEMBL2105566	CC(Cc1ccccc1)NCCC#N	FENPROPOREX	10d	Mtb (H37Rv_NRF)	LORA method	0.289702	-0.661296	-0.183697	-0.306071	-0.773814	-0.89009	-0.0347815	-0.44269	-0.658972	-0.136691	-0.818365	-0.974116
CHEMBL2104690	c1ccc2c(c1)CCN1CCNCC21	AZAQUINZOLE	10d	Mtb (H37Rv_NRF)	LORA method	0.289702	-0.661296	-0.188021	-0.306071	-0.911411	-0.89009	-0.063769	-0.44269	-0.658972	-0.136691	-0.93518	-0.963072
CHEMBL130880	Nc1c2c(nc3c1CCC3)CCCC2	IPIDACRINE|Ipidacrine	10d	Mtb (H37Rv_NRF)	LORA method	0.289702	-0.661296	-0.137327	-0.11772	-0.911411	-0.952832	-0.109756	-0.44269	-0.658972	-0.136691	-0.93518	-0.966151
CHEMBL2104577	CC(C)C1(C(C)C)OCC(CO)O1	DIMETHYLANE|PROMOXOLANE	10d	Mtb (H37Rv_NRF)	LORA method	0.289702	-0.661296	-0.170295	-0.306071	-0.361018	-1.26654	-0.0077611	-0.44269	-0.658972	-0.136691	-0.362737	-1.28658
CHEMBL1619758	CCC(N)Cc1c[nH]c2ccccc12	ETRYPTAMINE	10d	Mtb (H37Rv_NRF)	LORA method	0.289702	-0.661296	-0.117689	-0.306071	-0.773814	-0.764607	0.0350706	-0.44269	-0.658972	-0.136691	-0.794493	-0.859258
CHEMBL406050	CCC(C)SSc1ncc[nH]1	PX-12	10d	Mtb (H37Rv_NRF)	LORA method	0.289702	-0.661296	0.0214216	1.87077	-0.636212	-1.07832	-0.157227	-0.44269	-0.658972	-0.136691	-0.703621	-1.11451
CHEMBL2110996	C[N+](C)(C)CCCCC[N+](C)(C)C		10d	Mtb (H37Rv_NRF)	LORA method	0.289702	-0.661296	0.784106	-0.306071	0.172729	-1.26654	1.35525	-0.44269	-0.658972	-0.136691	0.585723	-1.28658
CHEMBL2068841	O=[N+]([O-])c1nccn1CC(O)CF	FLUOROMISONIDAZOLE|FMISO|KU-2210|NSC-292930|RO-07-0741|SR-1367	10d	Mtb (H37Rv_NRF)	LORA method	-1.31082	-0.548115	0.531375	0.251101	-0.911411	-1.07832	0.801365	-0.432008	-0.521171	0.28865	-0.93518	-1.11438
CHEMBL299155	O=C(O)c1cc(=O)c2ccccc2[nH]1	Kynurenic Acid|TRANSTORINE	10d	Mtb (H37Rv_NRF)	LORA method	0.289702	-0.661296	-0.187758	-0.306071	-0.911411	-0.89009	-0.0976558	-0.44269	-0.658972	-0.136691	-0.93518	-0.967277
CHEMBL2142890	CC(=O)NC(CCC(=O)O)C(=O)O		10d	Mtb (H37Rv_NRF)	LORA method	0.289702	-0.661296	-0.149104	-0.306071	-0.773814	-1.26654	0.00801315	-0.44269	-0.658972	-0.136691	-0.866205	-1.28658
CHEMBL9116	CNC(=O)ON(C(C)=O)C(=O)NC	CARACEMIDE	10d	Mtb (H37Rv_NRF)	LORA method	0.289702	-0.661296	-0.024017	-0.221319	-0.412434	-1.26654	0.0652459	-0.44269	-0.658972	-0.136691	-0.62557	-1.28658
CHEMBL797	CN1C(=O)CC(c2ccccc2)C1=O	MILONTIN|PHENSUXIMIDE|Phensuximide	10d	Mtb (H37Rv_NRF)	LORA method	0.289702	-0.661296	-0.149319	-0.306071	-0.730723	-0.89009	-0.0487742	-0.44269	-0.658972	-0.136691	-0.83386	-0.977939
CHEMBL2106585	C/C=C/C=N\NC(=O)c1ccncc1	CROTONIAZIDE|CROTONYLIDENISONIAZID	10d	Mtb (H37Rv_NRF)	LORA method	0.289702	-0.661296	-0.140743	0.303673	-0.773814	-0.952832	-0.104596	-0.44269	-0.658972	-0.136691	-0.838995	-1.01613
CHEMBL2106043	CN1C(=N)N(c2ccccc2)CC1=O	AZOLIMINE|CL 90,748	10d	Mtb (H37Rv_NRF)	LORA method	0.289702	-0.661296	-0.0826428	-0.306071	-0.730723	-0.89009	-0.0093942	-0.44269	-0.658972	-0.136691	-0.851639	-0.975493
CHEMBL671	S=P(N1CC1)(N1CC1)N1CC1	NSC-6396|TEPADINA|THIOPLEX|THIOTEPA|Thiotepa	10d	Mtb (H37Rv_NRF)	LORA method	0.289702	-0.661296	0.165693	1.35343	-0.911411	-1.26654	0.231711	-0.44269	-0.658972	-0.136691	-0.93518	-1.28658
CHEMBL2105861	CC(C)=CCSC[C@H](N)C(=O)O	PRENISTEINE	10d	Mtb (H37Rv_NRF)	LORA method	0.289702	-0.661296	-0.0581795	-0.306071	-0.636212	-1.26654	0.00385617	-0.44269	-0.658972	-0.136691	-0.681299	-1.28658
CHEMBL2106188	CCc1ccc(C2CCNCC2)cc1	ENEFEXINE	10d	Mtb (H37Rv_NRF)	LORA method	0.289702	-0.661296	-0.188045	-0.306071	-0.773814	-0.89009	-0.0547127	-0.44269	-0.658972	-0.136691	-0.828946	-0.953333
CHEMBL2106787	O=C(CCl)c1ccc([N+](=O)[O-])o1	NF-71|NIFURMERONE	10d	Mtb (H37Rv_NRF)	LORA method	-0.94496	-0.288908	0.95296	0.251101	-0.911411	-1.01557	1.20352	2.53908	-0.430589	-0.09775	-0.93518	-1.04739
CHEMBL83628	O=C(O)c1cc(=O)c2ccccc2o1	CHROMOCARB|Chromocarb	10d	Mtb (H37Rv_NRF)	LORA method	0.289702	-0.661296	-0.206058	-0.306071	-0.911411	-0.89009	-0.114247	-0.44269	-0.658972	-0.136691	-0.93518	-0.964663
CHEMBL1454910	O=[N+]([O-])c1ccc(O)c2ncccc12	A-82|NITROHYDROXYQUINOLINE|NITROXOLINE	10d	Mtb (H37Rv_NRF)	LORA method	0.289702	-0.661296	0.819201	0.439453	-0.911411	-0.701865	0.996038	-0.44269	-0.658972	-0.136691	-0.93518	-0.780482
CHEMBL1201780	NC(=O)N[C@@H](CCC(=O)O)C(=O)O	CARBAGLU|CARGLUMIC ACID|OE 312|OE 312 (LABORATORY CODE DESIGNATION)|OE-312	10d	Mtb (H37Rv_NRF)	LORA method	0.289702	-0.661296	-0.0866563	-0.306071	-0.911411	-1.26654	0.0104628	-0.44269	-0.658972	-0.136691	-0.93518	-1.28658
CHEMBL1232131	O=S(=O)(O)c1cc(O)ccc1O		10d	Mtb (H37Rv_NRF)	LORA method	0.289702	-0.661296	-0.177414	1.66382	-0.911411	-0.89009	-0.074347	-0.44269	-0.658972	-0.136691	-0.93518	-0.907149
CHEMBL596009	O=C(O)CCc1nc2ccccc2[nH]1	PROCODAZOLE	10d	Mtb (H37Rv_NRF)	LORA method	0.289702	-0.661296	-0.145067	-0.306071	-0.911411	-0.827349	-0.0783926	-0.44269	-0.658972	-0.136691	-0.93518	-0.920109
CHEMBL35505	NNc1nnc(NN)c2ccccc12	DIHYDRALAZINE|NSC-526654	10d	Mtb (H37Rv_NRF)	LORA method	0.289702	-0.661296	-0.00638625	3.64092	-0.911411	-0.764607	0.00738218	-0.44269	-0.658972	-0.136691	-0.93518	-0.823608
CHEMBL248594	CCCCC1OC(=O)c2ccccc21	N-Butylphthalide|RAC-3-N-BUTYLPHTHALIDE	10d	Mtb (H37Rv_NRF)	LORA method	0.289702	-0.661296	-0.211648	-0.306071	-0.773814	-0.89009	-0.128907	-0.44269	-0.658972	-0.136691	-0.77497	-0.958883
CHEMBL2106531	C/C=C(\C)c1ccc(OC(C)=O)cc1	CB 309|FENABUTENE	10d	Mtb (H37Rv_NRF)	LORA method	0.289702	-0.661296	-0.211648	-0.306071	-0.498615	-0.89009	-0.126643	-0.44269	-0.658972	-0.136691	-0.738507	-0.964764
CHEMBL497939	O=c1cccc2n1C[C@@H]1CNC[C@H]2C1	6039 SOPHARMA|CYTISINE|CYTISINICLINE|NSC-407282|Tabex	10d	Mtb (H37Rv_NRF)	LORA method	0.289702	-0.661296	-0.125477	-0.306071	-0.911411	-1.26654	0.00782757	-0.44269	-0.658972	-0.136691	-0.93518	-1.28658
CHEMBL1171272	NC[C@H](Cl)[C@@H](O)c1cnc(N)[nH]1	GIRACODAZOLE	10d	Mtb (H37Rv_NRF)	LORA method	-1.07426	-0.17242	0.150331	-0.306071	-0.911411	-1.07832	0.0492118	-3.14672	-0.387949	-0.0940345	-0.93518	-1.11515
CHEMBL2104302	Cc1cc(O)c(Cl)c(C)c1Cl	DICHLOROMETAXYLENOL|DICHLOROXYLENOL	10d	Mtb (H37Rv_NRF)	LORA method	-1.1201	0.578615	0.105753	-0.306071	-0.636212	-0.89009	-0.0289172	3.05852	-0.0370747	-0.0662994	-0.805393	-0.809333
CHEMBL1311	O=[N+]([O-])O[C@@H]1CO[C@@H]2[C@@H](O)CO[C@H]12	AHR-4698|ANGEZE 10|ANGEZE 20|ANGEZE 40|ANGEZE SR 40|ANGEZE SR 60|ANGITATE|ASTRODUR MR|BM 22.145|BM 22.145IS 5-MNAHR-4698|BM-22-145|BM-22.145|BM-22145|CARMIL XL|CHEMYDUR 60 XL|CIBRAL 10|CIBRAL 20|CIBRAL 40|CIBRAL XL 60|DILUTED ISOSORBIDE MONONITRATE|DYNAMIN|DYNAMIN XL 25|DYNAMIN XL 50|ELANTAN 10|ELANTAN 20|ELANTAN 40|ELANTAN LA 25|ELANTAN LA 50|EUMON 40 XL|EUMON 60 XL|IMDUR|IMO LA|IS 5-MN|IS-5-MN|…	10d	Mtb (H37Rv_NRF)	LORA method	0.289702	-0.661296	0.856803	0.321963	-0.911411	-1.26654	1.34058	-0.44269	-0.658972	-0.136691	-0.93518	-1.28658
CHEMBL70971	COC(=O)Nc1nc2ccccc2[nH]1	A 118|BAS-67054F|Bavistin|CARBENDAZIM|EK-578|FB-642|FENBENDAZOLE RELATED COMPOUND A|NSC-109874	10d	Mtb (H37Rv_NRF)	LORA method	0.289702	-0.661296	-0.0824039	-0.306071	-0.730723	-0.827349	-0.0593522	-0.44269	-0.658972	-0.136691	-0.814336	-0.921169
CHEMBL2106282	CC1NC(=O)COC1c1ccccc1	FENMETRAMIDE|MCN-1075	10d	Mtb (H37Rv_NRF)	LORA method	0.289702	-0.661296	-0.143777	-0.306071	-0.773814	-0.89009	0.0413061	-0.44269	-0.658972	-0.136691	-0.825616	-0.971589
CHEMBL102358	O=C(/C=C/c1ccccc1)NCCO	IDROCILAMIDE	10d	Mtb (H37Rv_NRF)	LORA method	0.289702	-0.661296	-0.119051	-0.306071	-0.911411	-0.89009	0.0637612	-0.44269	-0.658972	-0.136691	-0.93518	-0.979029
CHEMBL1514085	Nc1nc(N)c(-c2ccccc2)s1	AMIPHENAZOLE	10d	Mtb (H37Rv_NRF)	LORA method	0.289702	-0.661296	0.00847326	-0.306071	-0.911411	-0.701865	-0.0718974	-0.44269	-0.658972	-0.136691	-0.93518	-0.784584
CHEMBL2111184	CC1Oc2ccccc2CC1N(C)C	TREBENZOMINE	10d	Mtb (H37Rv_NRF)	LORA method	0.289702	-0.661296	-0.206321	-0.306071	-0.412434	-0.89009	-0.0955031	-0.44269	-0.658972	-0.136691	-0.409913	-0.962604
CHEMBL2105009	CCC(N)C1(O)Cc2ccccc2C1	INDANOREX	10d	Mtb (H37Rv_NRF)	LORA method	0.289702	-0.661296	-0.111263	-0.306071	-0.773814	-0.89009	0.0619054	-0.44269	-0.658972	-0.136691	-0.797176	-0.97217
CHEMBL1453317	CCN(CC)C(=O)c1cccc(C)c1	DEET|DIETHYLTOLUAMIDE|ENT-20218|ENT-22542|NSC-33840	10d	Mtb (H37Rv_NRF)	LORA method	0.289702	-0.661296	-0.149439	-0.306071	-0.498615	-0.89009	0.0960892	-0.44269	-0.658972	-0.136691	-0.603567	-0.960346
CHEMBL1615439	C[C@H]1[C@H](c2ccccc2)OCCN1C	NSC-169187|PHENDIMETRAZINE	10d	Mtb (H37Rv_NRF)	LORA method	0.289702	-0.661296	-0.206321	-0.306071	-0.593121	-0.89009	-0.106341	-0.44269	-0.658972	-0.136691	-0.670169	-0.972195
CHEMBL1615775	O=P(O)(O)C(O)P(=O)(O)O	HMDP|OXIDRONIC ACID	10d	Mtb (H37Rv_NRF)	LORA method	0.289702	-0.661296	-0.0710801	4.5281	-0.911411	-1.26654	0.0933797	-0.44269	-0.658972	-0.136691	-0.93518	-1.28658
CHEMBL446918	Cc1[nH]c(C)c(Cl)c(=O)c1Cl	CLOPIDOL	10d	Mtb (H37Rv_NRF)	LORA method	-2.39282	0.672695	0.129834	-0.306071	-0.636212	-1.26654	0.0173664	1.54427	-0.0927187	-0.0507932	-0.791757	-1.28658
CHEMBL1261	O=C(O)CC(O)(CC(=O)O)C(=O)O	ANHYDROUS CITRIC ACID|CITRIC ACID|CITRIC ACID HYDRATE|CITRIC ACID, ANHYDROUS|Citric Acid|E-330|E330|FEMA NO. 2306|INS NO.330|INS-330|NSC-112226|NSC-30279|NSC-626579|Urologic G	10d	Mtb (H37Rv_NRF)	LORA method	0.289702	-0.661296	-0.181141	-0.306071	-0.911411	-1.26654	-0.0548612	-0.44269	-0.658972	-0.136691	-0.93518	-1.28658
CHEMBL2106511	O=C(c1cccnc1)N1CCOCC1	NICOPHOLINE	10d	Mtb (H37Rv_NRF)	LORA method	0.289702	-0.661296	-0.139429	-0.11772	-0.911411	-0.952832	0.0262742	-0.44269	-0.658972	-0.136691	-0.93518	-1.01651
CHEMBL2104676	S=C=Nc1ccc(N=C=S)cc1	16842|BITOSCANATE	10d	Mtb (H37Rv_NRF)	LORA method	0.289702	-0.661296	0.279361	-0.306071	-0.911411	-0.89009	-0.00430932	-0.44269	-0.658972	-0.136691	-0.93518	-0.97535
CHEMBL341812	CC(C)Cc1ccc(CC(=O)O)cc1	DYTRANSIN|IBUFENAC|Ibufenac|RD 11654	10d	Mtb (H37Rv_NRF)	LORA method	0.289702	-0.661296	-0.211863	-0.306071	-0.636212	-0.89009	-0.123637	-0.44269	-0.658972	-0.136691	-0.581183	-0.968995
CHEMBL1762	Cc1cccc(C)c1NC(=O)C(C)N	TOCAINIDE|Tocainide|W-36095	10d	Mtb (H37Rv_NRF)	LORA method	0.289702	-0.661296	-0.0790832	-0.306071	-0.498615	-0.89009	0.0683636	-0.44269	-0.658972	-0.136691	-0.700628	-0.948456
CHEMBL127071	Cc1ncccc1OC[C@@H]1CCCN1	A-87089.0|A-870890|ABT-089|POZANICLINE	10d	Mtb (H37Rv_NRF)	LORA method	0.289702	-0.661296	-0.178035	-0.11772	-0.773814	-0.952832	-0.0418335	-0.44269	-0.658972	-0.136691	-0.874209	-1.00185
CHEMBL3989773	Cc1cc(N(C)C)ccc1C[C@H](C)N	AMIFLAMINE	10d	Mtb (H37Rv_NRF)	LORA method	0.289702	-0.661296	-0.141627	-0.306071	-0.274832	-0.89009	0.0622395	-0.44269	-0.658972	-0.136691	-0.352316	-0.937147
CHEMBL2103924	O=CNC(O)C(Cl)(Cl)Cl	CHLORALFORMAMIDE	10d	Mtb (H37Rv_NRF)	LORA method	1.17883	1.51446	-0.0547155	-0.306071	-0.911411	-1.26654	-0.0433181	1.34397	0.180371	0.00135046	-0.93518	-1.28658
CHEMBL2111114	Cc1[nH]cnc1-c1ccc(Cl)cc1	LOFEMIZOLE	10d	Mtb (H37Rv_NRF)	LORA method	-0.140592	-0.157121	0.0136574	-0.306071	-0.773814	-0.701865	-0.0347443	-0.127554	-0.37312	-0.105062	-0.858103	-0.745897
CHEMBL2105826	COC(F)(F)C(F)Br	DA-893|ROFLURANE	10d	Mtb (H37Rv_NRF)	LORA method	-0.127186	0.471203	-0.0553605	-0.306071	-0.730723	-1.26654	0.0606435	6.12843	1.12848	1.76115	-0.833816	-1.28658
CHEMBL2106690	CN1CC(=O)N/C1=N\P(=O)(O)O	FOSFOCREATININE	10d	Mtb (H37Rv_NRF)	LORA method	0.289702	-0.661296	-0.0172084	2.33094	-0.730723	-1.26654	0.129902	-0.44269	-0.658972	-0.136691	-0.807801	-1.28658
CHEMBL2105885	C=C(C#N)C(=O)OC(C)C(F)(F)F	BA 4197|FLUCRILATE|FLUCRYLATE|MBR-4197	10d	Mtb (H37Rv_NRF)	LORA method	0.434574	-0.251544	-0.199703	-0.306071	-0.73884	-1.26654	-0.1308	-0.675036	-0.252971	1.3223	-0.861282	-1.28658
CHEMBL1729883	NC(=O)[C@H]1O[C@@H](O)[C@H](O)[C@@H](O)[C@@H]1O	GLUCURONAMIDE	10d	Mtb (H37Rv_NRF)	LORA method	0.289702	-0.661296	-0.0221775	-0.306071	-0.911411	-1.26654	0.15451	-0.44269	-0.658972	-0.136691	-0.93518	-1.28658
CHEMBL1231530	O=C(O)CCNC(=O)c1ccccc1	BETAMIPRON	10d	Mtb (H37Rv_NRF)	LORA method	0.289702	-0.661296	-0.149272	-0.306071	-0.911411	-0.89009	-0.057051	-0.44269	-0.658972	-0.136691	-0.93518	-0.970574
CHEMBL1885632	CC(=O)Nc1ccc(CC(=O)O)cc1	ACTARIT	10d	Mtb (H37Rv_NRF)	LORA method	0.289702	-0.661296	-0.149272	-0.306071	-0.773814	-0.89009	-0.0153327	-0.44269	-0.658972	-0.136691	-0.866833	-0.970299
CHEMBL2106185	CC(=O)Nc1ccc(OC(C)=O)cc1	DIACETAMATE	10d	Mtb (H37Rv_NRF)	LORA method	0.289702	-0.661296	-0.149057	-0.306071	-0.636212	-0.89009	-0.0183762	-0.44269	-0.658972	-0.136691	-0.812583	-0.964729
CHEMBL2106760	Cc1ccc(F)cc1NC1=NCCN1	FLUTONIDINE|ST 600	10d	Mtb (H37Rv_NRF)	LORA method	0.0574727	-0.42948	-0.0523982	-0.306071	-0.773814	-0.89009	-0.0309585	-0.843287	-0.524442	0.376678	-0.867781	-0.93469
CHEMBL2218853	CNC1COc2ccccc2C(O)C1	EXEPANOL	10d	Mtb (H37Rv_NRF)	LORA method	0.289702	-0.661296	-0.151995	-0.306071	-0.730723	-0.89009	0.0114278	-0.44269	-0.658972	-0.136691	-0.75773	-0.947793
CHEMBL127516	CCCCOC(=O)c1ccc(N)cc1	BUTAMBEN|BUTESIN|BUTYL AMINOBENZOATE	10d	Mtb (H37Rv_NRF)	LORA method	0.289702	-0.661296	-0.141292	-0.306071	-0.773814	-0.89009	-0.0668125	-0.44269	-0.658972	-0.136691	-0.77497	-0.953461
CHEMBL43048	CNC(C)Cc1ccc2c(c1)OCO2	3,4-Methylenedioxymethamphetamine|MDMA|METHYLENEDIOXYMETHAMPHETAMINE|MIDOMAFETAMINE|Methylenedioxy Methamphetamine	10d	Mtb (H37Rv_NRF)	LORA method	0.289702	-0.661296	-0.176697	-0.306071	-0.593121	-0.89009	-0.0106933	-0.44269	-0.658972	-0.136691	-0.638028	-0.939608
CHEMBL1985617	CC(C)COC(=O)c1ccc(N)cc1	ISOBUTAMBEN	10d	Mtb (H37Rv_NRF)	LORA method	0.289702	-0.661296	-0.141292	-0.306071	-0.636212	-0.89009	-0.0659588	-0.44269	-0.658972	-0.136691	-0.555762	-0.953461
CHEMBL2106893	CNC(C)C(=O)c1ccc(OC)cc1	METHOPHEDRINE|METHOXYPHEDRINE	10d	Mtb (H37Rv_NRF)	LORA method	0.289702	-0.661296	-0.18224	-0.306071	-0.412434	-0.89009	-0.0363032	-0.44269	-0.658972	-0.136691	-0.515989	-0.946723
CHEMBL2110935	N=C(N)NCCCOc1ccccc1	GUANOXYFEN	10d	Mtb (H37Rv_NRF)	LORA method	0.289702	-0.661296	-0.0771003	-0.306071	-0.911411	-0.89009	0.00192615	-0.44269	-0.658972	-0.136691	-0.93518	-0.964398
CHEMBL134641	CO/N=C(\C#N)[C@H]1CN2CCC1CC2	SABCOMELINE|SB-202026	10d	Mtb (H37Rv_NRF)	LORA method	0.289702	-0.661296	-0.197625	0.017242	-0.730723	-1.26654	-0.149507	-0.44269	-0.658972	-0.136691	-0.800054	-1.28658
CHEMBL131428	CCn1nnc(C2=CCCN(C)C2)n1	ALVAMELINE|Alvameline	10d	Mtb (H37Rv_NRF)	LORA method	0.289702	-0.661296	-0.0404293	0.735488	-0.593121	-1.2038	0.0820222	-0.44269	-0.658972	-0.136691	-0.611191	-1.22526
CHEMBL2110926	CCN(C)C(C)C(O)c1ccccc1	ETAFEDRINE	10d	Mtb (H37Rv_NRF)	LORA method	0.289702	-0.661296	-0.181595	-0.306071	-0.455525	-0.89009	-0.0956515	-0.44269	-0.658972	-0.136691	-0.5574	-0.966609
CHEMBL1235649	O=C[C@H](O)[C@@H](O)[C@H](O)[C@H](O)C(=O)O		10d	Mtb (H37Rv_NRF)	LORA method	0.289702	-0.661296	-0.0901442	-0.306071	-0.911411	-1.26654	0.0753785	-0.44269	-0.658972	-0.136691	-0.93518	-1.28658
CHEMBL810	Cn1nnc2c(C(N)=O)ncn2c1=O	CCRG-81045|M&B 39831|M-39831|NSC-362856|SCH 52365|TEMODAL|TEMODAR|TEMOMEDAC|TEMOZOLOMIDE	10d	Mtb (H37Rv_NRF)	LORA method	0.289702	-0.661296	0.0222338	0.477447	-0.730723	-1.07832	-0.0146647	-0.44269	-0.658972	-0.136691	-0.869977	-1.10683
CHEMBL323348	COC(=O)c1ccccc1C(=O)OC	DIMETHYL PHTHALATE|DIMETHYLPHTHALATE|Dimethyl phthalate|METHYL PHTHALATE	10d	Mtb (H37Rv_NRF)	LORA method	0.289702	-0.661296	-0.211266	-0.306071	-0.550031	-0.89009	-0.126755	-0.44269	-0.658972	-0.136691	-0.642597	-0.953654
CHEMBL463	Nc1ccc(C(=O)NCC(=O)O)cc1	AMINOHIPPURIC ACID|Aminohippuric Acid|Aminohippuric acid|NSC-13064|P-AMINOHIPPURIC ACID|PAHA|PARA-AMINOHIPPURIC ACID	10d	Mtb (H37Rv_NRF)	LORA method	0.289702	-0.661296	-0.078916	-0.306071	-0.911411	-0.89009	-0.0227188	-0.44269	-0.658972	-0.136691	-0.93518	-0.95447
CHEMBL2104702	N=C(N)C(O)c1ccc2c(c1)OCO2	OLMIDINE	10d	Mtb (H37Rv_NRF)	LORA method	0.289702	-0.661296	-0.103475	-0.306071	-0.911411	-0.89009	-0.0647711	-0.44269	-0.658972	-0.136691	-0.93518	-0.933615
CHEMBL493737	CO[C@@H]1[C@@H](O)[C@@H](O)[C@H](O)[C@H](O)[C@H]1O	Cathrtomannitol|D-Pinitol|METHYLINOSITOL|NDI 18|NIC5-15|NSC-128700|PINITOL	10d	Mtb (H37Rv_NRF)	LORA method	0.289702	-0.661296	-0.054381	-0.306071	-0.730723	-1.26654	0.184388	-0.44269	-0.658972	-0.136691	-0.759979	-1.28658
CHEMBL113	Cn1c(=O)c2c(ncn2C)n(C)c1=O	ANHYDROUS CAFFEINE|CAFFEINE|CAFFEINE MELTING POINT STANDARD|COFFEINE|Cafcit|Caffeine|FEMA NO. 2224|METHYLTHEOBROMINE|NODOZ|NODOZ CAPLETS AND CHEWABLE TABLETS|NSC-5036|PRO-PLUS|THEINE|YEAST-VITE|ZANTHINE	10d	Mtb (H37Rv_NRF)	LORA method	0.289702	-0.661296	-0.0200513	-0.306071	-0.369344	-1.07832	-0.00902304	-0.44269	-0.658972	-0.136691	-0.673844	-1.09346
CHEMBL279898	CCCn1c(=O)[nH]c(=O)c2[nH]cnc21	D 4028|ENPROFYLLINE	10d	Mtb (H37Rv_NRF)	LORA method	0.289702	-0.661296	-0.0200513	-0.306071	-0.773814	-1.07832	0.0119103	-0.44269	-0.658972	-0.136691	-0.767027	-1.10842
CHEMBL459008	CCCCOC(=O)c1ccc(O)cc1	BUTYL P-HYDROXYBENZOATE|BUTYL PARAHYDROXYBENZOATE|BUTYLPARABEN	10d	Mtb (H37Rv_NRF)	LORA method	0.289702	-0.661296	-0.2116	-0.306071	-0.773814	-0.89009	-0.128536	-0.44269	-0.658972	-0.136691	-0.77497	-0.949062
CHEMBL43184	Nc1c2ccccc2nc2ccccc12	9-Aminoacridine|AMINOACRIDINE	10d	Mtb (H37Rv_NRF)	LORA method	0.289702	-0.661296	-0.137327	-0.11772	-0.911411	-0.450898	-0.100328	-0.44269	-0.658972	-0.136691	-0.93518	-0.597763
CHEMBL2104808	Cc1oncc1C(=O)N1CCCCC1	NERBACADOL	10d	Mtb (H37Rv_NRF)	LORA method	0.289702	-0.661296	-0.139429	0.17394	-0.773814	-1.07832	0.00790181	-0.44269	-0.658972	-0.136691	-0.878787	-1.09596
CHEMBL4297620	NC(=O)OC[C@H](N)Cc1ccccc1	ADX-N-05|JZP-110|R-228060|SKL-N-05|SOLRIAMFETOL|YKP-10A	10d	Mtb (H37Rv_NRF)	LORA method	0.289702	-0.661296	-0.0788443	-0.306071	-0.911411	-0.89009	0.0487293	-0.44269	-0.658972	-0.136691	-0.93518	-0.974116
CHEMBL149579	CC(C)(N1CC1C#N)N1CC1C(N)=O	AZIMEXON|Azimexon	10d	Mtb (H37Rv_NRF)	LORA method	0.289702	-0.661296	-0.145019	-0.306071	-0.636212	-1.26654	-0.0874118	-0.44269	-0.658972	-0.136691	-0.720931	-1.28658
CHEMBL443605	CCCCCCc1ccc(O)cc1O	HEXYLRESORCINOL|Hexylresorcinol|SUCRETS	10d	Mtb (H37Rv_NRF)	LORA method	0.289702	-0.661296	-0.211959	-0.306071	-0.773814	-0.89009	-0.125604	-0.44269	-0.658972	-0.136691	-0.77497	-0.928427
CHEMBL2106875	CC(C)NC(C)Cc1ccc(O)cn1	PRISOTINOL	10d	Mtb (H37Rv_NRF)	LORA method	0.289702	-0.661296	-0.183673	-0.11772	-0.498615	-0.952832	0.0317302	-0.44269	-0.658972	-0.136691	-0.509799	-0.999685
CHEMBL2110817	CC[N+](C)(C)Cc1cccc(OC)c1		10d	Mtb (H37Rv_NRF)	LORA method	0.289702	-0.661296	0.291712	-0.306071	-0.231741	-0.89009	0.677064	-0.44269	-0.658972	-0.136691	-0.163391	-0.948726
CHEMBL1765294	Fc1cccc2c1O[C@H]1CNC[C@@H]1O2	FLUPAROXAN|Fluparoxan	10d	Mtb (H37Rv_NRF)	LORA method	0.0903394	-0.406031	-0.146333	-0.306071	-0.911411	-0.89009	-0.0333711	-0.680378	-0.516545	0.43088	-0.93518	-0.92885
CHEMBL2105396	c1ccc2oc(-c3ccncc3)cc2c1	L-4269|PYRIDARONE	10d	Mtb (H37Rv_NRF)	LORA method	0.289702	-0.661296	-0.202021	-0.11772	-0.911411	-0.450898	-0.128982	-0.44269	-0.658972	-0.136691	-0.93518	-0.600745
CHEMBL2103933	O=C(NCc1ccccc1)OCCO	AC-601|BURAMATE	10d	Mtb (H37Rv_NRF)	LORA method	0.289702	-0.661296	-0.118788	-0.306071	-0.911411	-0.89009	-0.0130316	-0.44269	-0.658972	-0.136691	-0.93518	-0.972088
CHEMBL2106268	CCOc1ccc(NC(=O)CO)cc1	FENACETINOL|PM-1952	10d	Mtb (H37Rv_NRF)	LORA method	0.289702	-0.661296	-0.113365	-0.306071	-0.773814	-0.89009	0.0308023	-0.44269	-0.658972	-0.136691	-0.820304	-0.956085
CHEMBL1330596	CC(N)(Cc1ccc(O)cc1)C(=O)O	RACEMETIROSINE|RACEMETYROSINE|SM-88	10d	Mtb (H37Rv_NRF)	LORA method	0.289702	-0.661296	-0.14146	-0.306071	-0.773814	-0.89009	0.0227853	-0.44269	-0.658972	-0.136691	-0.833833	-0.956885
CHEMBL2104036	C=CCn1c(N)cc(=O)n(CC)c1=O	AMINOMETRADINE	10d	Mtb (H37Rv_NRF)	LORA method	0.289702	-0.661296	-0.0164917	-0.306071	-0.73884	-1.26654	0.167129	-0.44269	-0.658972	-0.136691	-0.740694	-1.28658
CHEMBL2105979	C=C(C)Cn1c(N)cc(=O)n(C)c1=O	AMISOMETRADINE	10d	Mtb (H37Rv_NRF)	LORA method	0.289702	-0.661296	-0.0164917	-0.306071	-0.558153	-1.26654	0.0722979	-0.44269	-0.658972	-0.136691	-0.631768	-1.28658
CHEMBL1200570	CNC[C@H](O)[C@@H](O)[C@H](O)[C@H](O)CO	MEGLUMINE|N-METHYLGLUCAMINE|NSC-52907|NSC-7391	10d	Mtb (H37Rv_NRF)	LORA method	0.289702	-0.661296	-0.0360814	-0.306071	-0.730723	-1.26654	0.257692	-0.44269	-0.658972	-0.136691	-0.724464	-1.28658
CHEMBL231616	NC(=S)N/N=C/c1ncccc1N	3-AP|NSC-663249|OCX-0191|OCX-191|PAN-811|TRIAPINE	10d	Mtb (H37Rv_NRF)	LORA method	0.289702	-0.661296	0.175177	0.303673	-0.911411	-0.952832	-0.0534508	-0.44269	-0.658972	-0.136691	-0.93518	-1.0034
CHEMBL109378	CC(C)NCC(O)c1ccc(O)cc1	DETERENOL	10d	Mtb (H37Rv_NRF)	LORA method	0.289702	-0.661296	-0.157609	-0.306071	-0.636212	-0.89009	0.059196	-0.44269	-0.658972	-0.136691	-0.624419	-0.943278
CHEMBL327122	CC(C)NCC(O)c1cccc(O)c1	METATEROL|Metaterol	10d	Mtb (H37Rv_NRF)	LORA method	0.289702	-0.661296	-0.157609	-0.306071	-0.636212	-0.89009	0.0591588	-0.44269	-0.658972	-0.136691	-0.624419	-0.94289
CHEMBL2005520	O=C1CCCCC1CN1CCCCC1	NA-66|PIMECLONE	10d	Mtb (H37Rv_NRF)	LORA method	0.289702	-0.661296	-0.211863	-0.306071	-0.911411	-1.26654	-0.125307	-0.44269	-0.658972	-0.136691	-0.93518	-1.28658
CHEMBL284907	O=NN(CCCl)C(=O)NCCO	ELMUSTINE	10d	Mtb (H37Rv_NRF)	LORA method	-1.93745	-0.327747	0.118176	0.980597	-0.911411	-1.26654	0.173476	-1.08765	-0.422347	-0.10777	-0.93518	-1.28658
CHEMBL360328	C[C@H]1CNCCc2ccc(Cl)cc21	LORCASERIN	10d	Mtb (H37Rv_NRF)	LORA method	-0.0419921	-0.121666	-0.0291772	-0.306071	-0.773814	-0.89009	-0.0587583	-0.10886	-0.369952	-0.104653	-0.8184	-0.891946
CHEMBL113178	C[Se]CC[C@H](N)C(=O)O	SELENOMETHIONINE	10d	Mtb (H37Rv_NRF)	LORA method	0.289702	-0.661296	-0.141507	-0.306071	-0.730723	-1.26654	-0.0290656	-0.44269	-0.658972	-0.136691	-0.719515	-1.28658
CHEMBL3989665	C[C@H](N)C(=O)N[C@@H](C)P(=O)(O)O	ALAFOSFALIN	10d	Mtb (H37Rv_NRF)	LORA method	0.289702	-0.661296	-0.023802	2.11102	-0.636212	-1.26654	0.294251	-0.44269	-0.658972	-0.136691	-0.731849	-1.28658
CHEMBL48449	C[C@]12C(=O)OC(=O)[C@@]1(C)[C@@H]1CC[C@H]2O1	CANTHARIDIN|NSC-61805	10d	Mtb (H37Rv_NRF)	LORA method	0.289702	-0.661296	-0.205843	-0.306071	-0.636212	-1.26654	-0.0970248	-0.44269	-0.658972	-0.136691	-0.770268	-1.28658
CHEMBL2106321	C#Cc1ccc(-c2ccccc2F)cc1	COMPOUND 93819|FLURETOFEN	10d	Mtb (H37Rv_NRF)	LORA method	0.132288	-0.373387	-0.181642	-0.306071	-0.898942	-0.51364	-0.128165	-0.488091	-0.526703	0.382397	-0.920163	-0.647566
CHEMBL1988479	C=CCC1(CC)C(=O)NC(=O)NC1=O	ETALLOBARBITAL	10d	Mtb (H37Rv_NRF)	LORA method	0.289702	-0.661296	-0.086728	-0.306071	-0.73884	-1.26654	-0.0290285	-0.44269	-0.658972	-0.136691	-0.754162	-1.28658
CHEMBL2106179	O=C1CC[C@H](C(=O)N2CCCCC2)N1	FASORACETAM	10d	Mtb (H37Rv_NRF)	LORA method	0.289702	-0.661296	-0.0868713	-0.306071	-0.911411	-1.26654	0.0991327	-0.44269	-0.658972	-0.136691	-0.93518	-1.28658
CHEMBL3989458	CC1C=CC(C)N1CC(=O)N=C(N)N	ROLGAMIDINE|WY-25,021	10d	Mtb (H37Rv_NRF)	LORA method	0.289702	-0.661296	-0.0244948	-0.306071	-0.636212	-1.26654	0.167574	-0.44269	-0.658972	-0.136691	-0.767983	-1.28658
CHEMBL2106026	CC(=O)OC1C[C@]2(C)CC[C@H]1C2(C)C	BORNYL ACETATE	10d	Mtb (H37Rv_NRF)	LORA method	0.289702	-0.661296	-0.211648	-0.306071	-0.361018	-1.26654	-0.128239	-0.44269	-0.658972	-0.136691	-0.493915	-1.28658
CHEMBL2105504	N=C(N)NCCN1CCC2(CC1)CC2	SPIRGETINE	10d	Mtb (H37Rv_NRF)	LORA method	0.289702	-0.661296	-0.0827383	-0.306071	-0.911411	-1.26654	-0.0200836	-0.44269	-0.658972	-0.136691	-0.93518	-1.28658
CHEMBL2104686	CNCC1CCc2sc(C)nc2C1	MANOZODIL	10d	Mtb (H37Rv_NRF)	LORA method	0.289702	-0.661296	-0.100369	-0.306071	-0.593121	-1.07832	-0.174374	-0.44269	-0.658972	-0.136691	-0.692084	-1.09977
CHEMBL2104179	NC1=NCC(c2ccc(Cl)cc2)O1	CLOMINOREX|MCN-1107	10d	Mtb (H37Rv_NRF)	LORA method	-0.141889	-0.162991	0.0138963	-0.306071	-0.911411	-0.89009	-0.116065	-0.127554	-0.369596	-0.105023	-0.93518	-0.908999
CHEMBL478	Clc1cccc(N2CCNCC2)c1	1-M-Chlorophenyl Piperazine Metabolite|CHLOROPHENYLPIPERAZINE|mCPP	10d	Mtb (H37Rv_NRF)	LORA method	-0.0982114	-0.130056	-0.0291294	-0.306071	-0.911411	-0.89009	-0.0357094	-0.10886	-0.365934	-0.104428	-0.93518	-0.905819
CHEMBL2104114	CN(CCOP(=O)(O)O)C(=N)N	COP|CREATINOLFOSFATE	10d	Mtb (H37Rv_NRF)	LORA method	0.289702	-0.661296	-0.0751891	2.32657	-0.730723	-1.26654	0.01629	-0.44269	-0.658972	-0.136691	-0.803286	-1.28658
CHEMBL1565322	CC(=O)N/N=C/c1ccc([N+](=O)[O-])o1	NIFURHYDRAZONE|NIHYDRAZONE	10d	Mtb (H37Rv_NRF)	LORA method	0.289702	-0.661296	0.88743	0.672494	-0.773814	-1.01557	1.21669	-0.44269	-0.658972	-0.136691	-0.866205	-1.05245
CHEMBL3989624	O=C(NCCO)c1cc(O)ccc1O	GENTISIC ACID ETHANOLAMIDE	10d	Mtb (H37Rv_NRF)	LORA method	0.289702	-0.661296	-0.118979	-0.306071	-0.911411	-0.89009	0.0533688	-0.44269	-0.658972	-0.136691	-0.93518	-0.927667
CHEMBL472562	N[C@H](C(=O)O)c1ccc(CO)c(O)c1	FORFENIMEX	10d	Mtb (H37Rv_NRF)	LORA method	0.289702	-0.661296	-0.111072	-0.306071	-0.911411	-0.89009	-0.0626184	-0.44269	-0.658972	-0.136691	-0.93518	-0.924125
CHEMBL1009	N[C@@H](Cc1ccc(O)c(O)c1)C(=O)O	BENDOPA|BROCADOPA|Bendopa|DOPAR|INBRIJA|LARODOPA|LEVODOPA|NSC-118381|V-1512	10d	Mtb (H37Rv_NRF)	LORA method	0.289702	-0.661296	-0.141412	-0.306071	-0.911411	-0.89009	-0.0335566	-0.44269	-0.658972	-0.136691	-0.93518	-0.93335
CHEMBL489079	NC/C(=C/F)CCc1ccc(F)cc1	MOFEGILINE	10d	Mtb (H37Rv_NRF)	LORA method	-1.08897	-0.28518	-0.0808988	-0.306071	-0.911411	-0.89009	-0.0680002	-0.206338	-0.386503	0.723235	-0.93518	-0.94602
CHEMBL31159	CCC(N)C(O)c1ccc(O)c(O)c1		10d	Mtb (H37Rv_NRF)	LORA method	0.289702	-0.661296	-0.111191	-0.306071	-0.773814	-0.89009	0.0389678	-0.44269	-0.658972	-0.136691	-0.796061	-0.923774
CHEMBL416557	CNC(C)C(O)c1ccc(O)c(O)c1	DIOXIFEDRINE|Dioxifedrine	10d	Mtb (H37Rv_NRF)	LORA method	0.289702	-0.661296	-0.157585	-0.306071	-0.593121	-0.89009	-0.00119159	-0.44269	-0.658972	-0.136691	-0.651566	-0.923774
CHEMBL2106836	Cc1[nH]c(-c2ccccc2)nc1CC#N	MCN-2378|MEFENIDIL	10d	Mtb (H37Rv_NRF)	LORA method	0.289702	-0.661296	-0.140886	-0.306071	-0.773814	-0.701865	-0.0651423	-0.44269	-0.658972	-0.136691	-0.858431	-0.80762
CHEMBL2107172	CC(O)CN(C)c1ccc(NN)nn1	PILDRALAZINE	10d	Mtb (H37Rv_NRF)	LORA method	0.289702	-0.661296	-0.121607	2.04413	-0.593121	-1.01557	0.0338829	-0.44269	-0.658972	-0.136691	-0.667894	-1.03878
CHEMBL4297414	COC(=O)C[C@@]1(CN)C[C@@H]2CC[C@@H]2C1	PD-217,014|PD-217014	10d	Mtb (H37Rv_NRF)	LORA method	0.289702	-0.661296	-0.141292	-0.306071	-0.730723	-1.26654	-0.0486999	-0.44269	-0.658972	-0.136691	-0.788685	-1.28658
CHEMBL931	FC(F)(F)C(Cl)Br	FLUOTHANE|HALOTHANE|Halothane|Rhidialothan	10d	Mtb (H37Rv_NRF)	LORA method	0.52712	1.10907	-0.00373448	-0.306071	-0.911411	-1.26654	0.168762	10.1945	1.9982	1.01866	-0.93518	-1.28658
CHEMBL64195	O=C(CCCl)NCc1ccccc1	BECLAMIDE|BENZCHLORPROPAMIDE|BENZYLAMIDE|NEURACEN|NYDRANE	10d	Mtb (H37Rv_NRF)	LORA method	-1.61181	-0.334642	-0.0170889	-0.306071	-0.911411	-0.89009	-0.0486257	-0.0968421	-0.462301	-0.111896	-0.93518	-0.972088
CHEMBL2111065	O=c1[nH]c(=O)n(Cl)c(=O)n1Cl		10d	Mtb (H37Rv_NRF)	LORA method	-1.06432	0.461288	0.24042	-0.306071	-0.911411	-1.26654	0.281001	8.13675	-0.0437662	-0.0160952	-0.93518	-1.28658
CHEMBL869	NC(=O)N/N=C/c1ccc([N+](=O)[O-])o1	ACTIN-N|FURACILIN|FURACIN|FURACINE|Furazone|NITROFURAL|NITROFURAZONE|NSC-1602|NSC-2100|Nitrofural|Nitrofurazone	10d	Mtb (H37Rv_NRF)	LORA method	0.289702	-0.661296	0.949878	0.672494	-0.911411	-1.01557	1.22267	-0.44269	-0.658972	-0.136691	-0.93518	-1.05245
CHEMBL980	COc1ccccc1OCC(O)CO	Amonidron|CVT-2534|FAMEL|FRANOLYN CHESTY|GLYCERYL GUAIACOLATE|GUAIACOL GLYCERYL ETHER|GUAIFENESIN|GUAIPHENESIN|Gecolate|Glycerol Guaiacolate|Guaiphenesin|Humabid|LIQUFRUTA|METHPHENOXYDIOL|MUCINEX|NIROLEX FOR CHESTY COUGH DECONGESTANT|NSC-62112|Robitussin|TIXYLIX CHESTY COUGH	10d	Mtb (H37Rv_NRF)	LORA method	0.289702	-0.661296	-0.139883	-0.306071	-0.730723	-0.89009	0.0626477	-0.44269	-0.658972	-0.136691	-0.783921	-0.938176
CHEMBL2107424	COc1cc(OC)cc(OCCO)c1	FLOVERINE	10d	Mtb (H37Rv_NRF)	LORA method	0.289702	-0.661296	-0.164609	-0.306071	-0.550031	-0.89009	0.010537	-0.44269	-0.658972	-0.136691	-0.63245	-0.911145
CHEMBL2110696	CCC1(C(C)C)C(=O)NC(=O)NC1=O		10d	Mtb (H37Rv_NRF)	LORA method	0.289702	-0.661296	-0.086728	-0.306071	-0.498615	-1.26654	-0.029511	-0.44269	-0.658972	-0.136691	-0.504283	-1.28658
CHEMBL450	CCC1(CC)C(=O)NC(=O)N(C)C1=O	ENDIEMAL|GEMONIL|METHARBITAL|Metharbital	10d	Mtb (H37Rv_NRF)	LORA method	0.289702	-0.661296	-0.086728	-0.306071	-0.455525	-1.26654	-0.0230157	-0.44269	-0.658972	-0.136691	-0.606808	-1.28658
CHEMBL3707390	CN1C(=O)N(C)C2C1N(C)C(=O)N2C	MEBICAR	10d	Mtb (H37Rv_NRF)	LORA method	0.289702	-0.661296	0.0380489	-0.306071	-0.188651	-1.26654	0.159298	-0.44269	-0.658972	-0.136691	-0.560845	-1.28658
CHEMBL95	Nc1c2c(nc3ccccc13)CCCC2	TACRINE|Tacrine	10d	Mtb (H37Rv_NRF)	LORA method	0.289702	-0.661296	-0.137327	-0.11772	-0.911411	-0.701865	-0.105042	-0.44269	-0.658972	-0.136691	-0.93518	-0.78196
CHEMBL467084	N[C@@H](Cc1ccccn1)c1ccccc1	AR-R15896AR|AZD-6765|AZD6765|LANICEMINE	10d	Mtb (H37Rv_NRF)	LORA method	0.289702	-0.661296	-0.137327	-0.11772	-0.911411	-0.576381	-0.0550839	-0.44269	-0.658972	-0.136691	-0.93518	-0.702949
CHEMBL1408759	Cc1ccc(C(C)C)cc2c(C)ccc1-2	GUAIAZULEN|Guaiazulene	10d	Mtb (H37Rv_NRF)	LORA method	0.289702	-0.661296	-0.21203	-0.306071	-0.361018	-0.639123	-0.126903	-0.44269	-0.658972	-0.136691	-0.506568	-0.732891
CHEMBL765	NC(N)=NCCN1CCCCCCC1	Esimil|GUANETHIDINE|Guanethidine|Ismelin	10d	Mtb (H37Rv_NRF)	LORA method	0.289702	-0.661296	-0.0827383	-0.306071	-0.911411	-1.26654	-0.0748666	-0.44269	-0.658972	-0.136691	-0.93518	-1.28658
CHEMBL430497	Clc1ccc(OC[C@H]2CCN2)cn1		10d	Mtb (H37Rv_NRF)	LORA method	0.369273	-0.189436	-0.121703	-0.11772	-0.911411	-0.952832	0.00537793	0.317108	-0.358726	-0.101042	-0.93518	-0.968572
CHEMBL777	O=C(O)[C@H]1/C(=C/CO)O[C@@H]2CC(=O)N21	BRL 14151|CLAVULANIC ACID|Clavulanate|Clavulanic Acid|RX-10100	10d	Mtb (H37Rv_NRF)	LORA method	0.289702	-0.661296	-0.113198	-0.306071	-0.911411	-1.26654	0.0285754	-0.44269	-0.658972	-0.136691	-0.93518	-1.28658
CHEMBL2105341	Cc1cc(N(C)C)ccc1[PH](=O)O	TOLDIMFOS	10d	Mtb (H37Rv_NRF)	LORA method	0.289702	-0.661296	-0.211815	3.75604	-0.412434	-0.89009	-0.126792	-0.44269	-0.658972	-0.136691	-0.476932	-0.906425
CHEMBL2103958	c1cc(CNCc2ccncc2)ccn1	GAPICOMINE	10d	Mtb (H37Rv_NRF)	LORA method	0.289702	-0.661296	-0.179349	0.070632	-0.911411	-0.639123	-0.134512	-0.44269	-0.658972	-0.136691	-0.93518	-0.74234
CHEMBL3186011	COCC1(CO)C(=O)C2CCN1CC2	APR 246|APR-246	10d	Mtb (H37Rv_NRF)	LORA method	0.289702	-0.661296	-0.175789	-0.306071	-0.730723	-1.26654	-0.0843312	-0.44269	-0.658972	-0.136691	-0.727758	-1.28658
CHEMBL828	c1ccc2c(c1)Nc1ccccc1S2	NEMAZINE|PHENOTHIAZINE|PHENTHIAZINE|THIODIPHENYLAMINE	10d	Mtb (H37Rv_NRF)	LORA method	0.289702	-0.661296	-0.104717	-0.306071	-0.911411	-0.51364	-0.103038	-0.44269	-0.658972	-0.136691	-0.93518	-0.603818
CHEMBL684	CCN(CC)C(=O)N1CCN(C)CC1	DIETHYLCARBAMAZINE|Diethylcarbamazine|Hetrazan	10d	Mtb (H37Rv_NRF)	LORA method	0.289702	-0.661296	-0.086943	-0.306071	-0.455525	-1.26654	0.234309	-0.44269	-0.658972	-0.136691	-0.475684	-1.28658
CHEMBL168815	CC1OC2(CS1)CN1CCC2CC1	CEVIMELINE	10d	Mtb (H37Rv_NRF)	LORA method	0.289702	-0.661296	-0.122993	-0.306071	-0.773814	-1.26654	-0.139448	-0.44269	-0.658972	-0.136691	-0.880018	-1.28658
CHEMBL2105132	CC(C)CCCC(C)NCCC(C)C	OCTAMYLAMINE|OCTISAMYL	10d	Mtb (H37Rv_NRF)	LORA method	0.289702	-0.661296	-0.188045	-0.306071	-0.223416	-1.26654	-0.0154812	-0.44269	-0.658972	-0.136691	-0.0904041	-1.28658
CHEMBL1256351	NC(Cc1ccc(Cl)cc1)C(=O)O	CP-10,188|FENCLONINE	10d	Mtb (H37Rv_NRF)	LORA method	-0.143187	-0.166374	0.0173842	-0.306071	-0.911411	-0.89009	-0.0261335	-0.127554	-0.367863	-0.10498	-0.93518	-0.912108
CHEMBL279390	NCCNC(=O)c1ccc(Cl)cn1	LAZABEMIDE|Lazabemide|RO 19-6327/000|Ro-19-6327	10d	Mtb (H37Rv_NRF)	LORA method	0.0868797	-0.172082	0.0841325	-0.11772	-0.911411	-0.952832	0.139626	0.375862	-0.367323	-0.10314	-0.93518	-0.95158
CHEMBL1408862	O=[N+]([O-])C(Br)(CO)CO	BRONOPOL	10d	Mtb (H37Rv_NRF)	LORA method	0.893842	0.0293889	1.00827	0.251101	-0.911411	-1.26654	1.01408	-6.77478	0.176996	-0.116585	-0.93518	-1.28658
CHEMBL1200694	FCOC(C(F)(F)F)C(F)(F)F	MR-6S4|MR6S4|SEVOFLURANE|SOJOURN|ULTANE	10d	Mtb (H37Rv_NRF)	LORA method	0.72086	0.17559	-0.177892	-0.306071	-0.911411	-1.26654	-0.148653	-0.586905	0.32856	3.36664	-0.93518	-1.28658
CHEMBL2106512	O=[N+]([O-])c1ccc(/C=[N+](/[O-])CCO)o1	NIFURATRONE	10d	Mtb (H37Rv_NRF)	LORA method	0.289702	-0.661296	1.61335	0.546168	-0.911411	-1.01557	1.86618	-0.44269	-0.658972	-0.136691	-0.93518	-1.05413
CHEMBL290299	Cn1c([N+](=O)[O-])cnc1COC(N)=O	RONIDAZOLE|Ronidazole	10d	Mtb (H37Rv_NRF)	LORA method	0.289702	-0.661296	0.944455	0.251101	-0.730723	-1.07832	1.28758	-0.44269	-0.658972	-0.136691	-0.845353	-1.09621
CHEMBL20883	O=c1[nH]c(=O)n(C2CCCO2)cc1F	CITOFUR|FT-207|MJF-12264|NSC-148958|TEGAFUR|UFTORAL	10d	Mtb (H37Rv_NRF)	LORA method	0.010335	-0.390409	-0.0507976	-0.306071	-0.911411	-1.26654	0.00623159	-1.40813	-0.501349	0.469217	-0.93518	-1.28658
CHEMBL1388	Oc1ccc(OCc2ccccc2)cc1	BENOQUIN|MONOBENZONE|MONOBENZYL ETHER OF HYDROQUINONE|Monobenzone|P-BENZYLOXYPHENOL	10d	Mtb (H37Rv_NRF)	LORA method	0.289702	-0.661296	-0.206321	-0.306071	-0.911411	-0.51364	-0.115843	-0.44269	-0.658972	-0.136691	-0.93518	-0.630462
CHEMBL1205405	CC1(C(=O)O)CCC(C(=O)O)C1(C)C	CAMPHORIC ACID	10d	Mtb (H37Rv_NRF)	LORA method	0.289702	-0.661296	-0.211696	-0.306071	-0.498615	-1.26654	-0.123674	-0.44269	-0.658972	-0.136691	-0.575153	-1.28658
CHEMBL1266	c1ccc2c(c1)CCCC2C1=NCCN1	TETRAHYDROZOLINE|TETRYZOLINE|Tetrahydrozoline|Tyzine	10d	Mtb (H37Rv_NRF)	LORA method	0.289702	-0.661296	-0.145234	-0.306071	-0.911411	-0.89009	-0.0621359	-0.44269	-0.658972	-0.136691	-0.93518	-0.964882
CHEMBL77921	Cc1cccc(C(C)c2c[nH]cn2)c1C	Domitor|MEDETOMIDINE	10d	Mtb (H37Rv_NRF)	LORA method	0.289702	-0.661296	-0.145234	-0.306071	-0.498615	-0.701865	-0.106341	-0.44269	-0.658972	-0.136691	-0.745254	-0.778377
CHEMBL2103848	Cc1cccc([C@H](C)c2ncc[nH]2)c1C	DEMIDITRAZ|PF-3814927	10d	Mtb (H37Rv_NRF)	LORA method	0.289702	-0.661296	-0.145234	-0.306071	-0.498615	-0.701865	-0.0686312	-0.44269	-0.658972	-0.136691	-0.748442	-0.783336
CHEMBL471638	CCCC(CCC)C(=O)NCC(N)=O	TV-1901|VALROCEMIDE	10d	Mtb (H37Rv_NRF)	LORA method	0.289702	-0.661296	-0.0868713	-0.306071	-0.636212	-1.26654	0.0112051	-0.44269	-0.658972	-0.136691	-0.621745	-1.28658
CHEMBL2104377	O=[N+]([O-])OCC(CCl)O[N+](=O)[O-]	CLONITRATE	10d	Mtb (H37Rv_NRF)	LORA method	-1.86998	-0.319516	1.97452	0.949998	-0.911411	-1.26654	2.66095	1.00213	-0.404442	-0.104956	-0.93518	-1.28658
CHEMBL1450565	NC(=O)c1ccc([N+](=O)[O-])cc1Cl	AKLOMIDE|CLOMIDE	10d	Mtb (H37Rv_NRF)	LORA method	0.0907718	-0.0586969	1.03629	0.251101	-0.911411	-0.89009	1.08853	0.72171	-0.368701	-0.102786	-0.93518	-0.886529
CHEMBL42161	COCC(O)Cn1ccnc1[N+](=O)[O-]	MISONIDAZOLE|Misonidazole|RO 7-0582	10d	Mtb (H37Rv_NRF)	LORA method	0.289702	-0.661296	0.482066	0.251101	-0.730723	-1.07832	0.813168	-0.44269	-0.658972	-0.136691	-0.724464	-1.11438
CHEMBL414	NS(=O)(=O)c1ccc(C(=O)O)cc1	CARZENIDE|Carzenide|Para-Carboxybenzenesulfonamide (Weak Carbonic Anhydrase Inhibitor)	10d	Mtb (H37Rv_NRF)	LORA method	0.289702	-0.661296	-0.114894	1.85633	-0.911411	-0.89009	-0.0479205	-0.44269	-0.658972	-0.136691	-0.93518	-0.935027
CHEMBL46917	CNC(=O)Oc1cccc2ccccc12	CARBARIL|CARBARYL|CARYLDERM|CLINICIDE|Carbaril|DERBAC|DERBAC-C|ENT-23969|SULEO-C	10d	Mtb (H37Rv_NRF)	LORA method	0.289702	-0.661296	-0.1492	-0.306071	-0.730723	-0.639123	-0.0878943	-0.44269	-0.658972	-0.136691	-0.814336	-0.767124
CHEMBL4297288	Cc1ccc(=O)n(-c2ccc(O)cc2)c1	F 351|F-351|HYDRONIDONE	10d	Mtb (H37Rv_NRF)	LORA method	0.289702	-0.661296	-0.149415	-0.306071	-0.773814	-0.89009	-0.0732706	-0.44269	-0.658972	-0.136691	-0.833789	-0.95712
CHEMBL2105157	Cc1cc(N)c(=O)n(-c2ccccc2)n1	AGN 20|METAMFAZONE|METHAMPHAZONE	10d	Mtb (H37Rv_NRF)	LORA method	0.289702	-0.661296	-0.0747352	-0.215277	-0.773814	-0.89009	-0.0389013	-0.44269	-0.658972	-0.136691	-0.878521	-0.977149
CHEMBL625	c1ccc2[nH]c(-c3cscn3)nc2c1	E233|Equizole|MINTEZOL|MK-360|Omnizole|THIABENDAZOLE|TIABENDAZOLE|Tiabendazole	10d	Mtb (H37Rv_NRF)	LORA method	0.289702	-0.661296	-0.0575584	-0.306071	-0.911411	-0.639123	-0.0527084	-0.44269	-0.658972	-0.136691	-0.93518	-0.736953
CHEMBL2104824	c1cc2c(c(NC3=NCCN3)c1)CCC2	INDANAZOLINE	10d	Mtb (H37Rv_NRF)	LORA method	0.289702	-0.661296	-0.0827622	-0.306071	-0.911411	-0.89009	-0.0194897	-0.44269	-0.658972	-0.136691	-0.93518	-0.951962
CHEMBL18098	CC(=O)c1ccc2c(c1)C(=O)C1(CC1)O2	AG-629|SPIZOFURONE|Spizofurone	10d	Mtb (H37Rv_NRF)	LORA method	0.289702	-0.661296	-0.206106	-0.306071	-0.773814	-0.89009	-0.0971362	-0.44269	-0.658972	-0.136691	-0.88093	-0.951748
CHEMBL8030	Cc1cccc(Oc2cnc(O)nc2)c1	CP-26,154|TOLIMIDONE	10d	Mtb (H37Rv_NRF)	LORA method	0.289702	-0.661296	-0.139525	0.070632	-0.773814	-0.639123	-0.0963196	-0.44269	-0.658972	-0.136691	-0.863283	-0.732147
CHEMBL2110922	COc1cc(N)cn[n+]1-c1ccccc1		10d	Mtb (H37Rv_NRF)	LORA method	0.289702	-0.661296	0.362068	-0.00570341	-0.730723	-0.639123	0.268084	-0.44269	-0.658972	-0.136691	-0.804756	-0.732366
CHEMBL100014	CCCC(=O)OCOC(=O)C(C)(C)C	AN-9|Butyric Acid 2,2-Dimethyl-Propionyloxymethyl Ester|Butyric Acid 2,2-Dimethyl-Propionyloxymethyl Ester(An9)|PIVANEX	10d	Mtb (H37Rv_NRF)	LORA method	0.289702	-0.661296	-0.211266	-0.306071	-0.361018	-1.26654	-0.125938	-0.44269	-0.658972	-0.136691	-0.288511	-1.28658
CHEMBL110317	CC(=O)c1ccc2[nH]cc(CCN)c2c1	ACETRYPTINE|Acetryptine|W 2965 A	10d	Mtb (H37Rv_NRF)	LORA method	0.289702	-0.661296	-0.11757	-0.306071	-0.773814	-0.764607	0.0183685	-0.44269	-0.658972	-0.136691	-0.88093	-0.841624
CHEMBL2104543	C1=CN2CC(c3ccccc3)N=C2S1	ANTAFENITE|R-8193	10d	Mtb (H37Rv_NRF)	LORA method	0.289702	-0.661296	-0.0619064	-0.306071	-0.911411	-0.89009	-0.0817702	-0.44269	-0.658972	-0.136691	-0.93518	-0.976002
CHEMBL263198	Nc1c2c(nc3c1CCCC3)CCCC2		10d	Mtb (H37Rv_NRF)	LORA method	0.289702	-0.661296	-0.137327	-0.11772	-0.911411	-0.952832	-0.109756	-0.44269	-0.658972	-0.136691	-0.93518	-0.966151
CHEMBL2106105	Cc1ccc2c(c1)C1CN(C)CCC1N2	DICARBINE	10d	Mtb (H37Rv_NRF)	LORA method	0.289702	-0.661296	-0.188021	-0.306071	-0.593121	-0.89009	-0.0794319	-0.44269	-0.658972	-0.136691	-0.666796	-0.953078
CHEMBL100622	C[N+](C)(C)CCCCCC[N+](C)(C)C		10d	Mtb (H37Rv_NRF)	LORA method	0.289702	-0.661296	0.784106	-0.306071	0.172729	-1.26654	1.35525	-0.44269	-0.658972	-0.136691	0.585723	-1.28658
CHEMBL292687	O=[N+]([O-])c1ccc(Cl)c([N+](=O)[O-])c1	1-CHLORO-2,4-DINITROBENZENE|DINITROCHLOROBENZENE|NSC-6292	10d	Mtb (H37Rv_NRF)	LORA method	-0.310547	-0.103891	2.00056	0.808274	-0.911411	-0.89009	2.19507	0.269036	-0.368161	-0.102328	-0.93518	-0.882304
CHEMBL697	CN1C(=O)CC(C)(c2ccccc2)C1=O	CELONTIN|MESUXIMIDE|METHSUXIMIDE|Methsuximide	10d	Mtb (H37Rv_NRF)	LORA method	0.289702	-0.661296	-0.149319	-0.306071	-0.593121	-0.89009	-0.0575335	-0.44269	-0.658972	-0.136691	-0.75232	-0.974346
CHEMBL2104100	COc1nc(C)ccc1CN1CC1C#N	BM 41.332|CIAMEXON	10d	Mtb (H37Rv_NRF)	LORA method	0.289702	-0.661296	-0.203048	-0.11772	-0.593121	-0.952832	-0.148616	-0.44269	-0.658972	-0.136691	-0.723765	-0.989758
CHEMBL2104553	CCn1c(=O)c(NC)nc2ccccc21	ATAQUIMAST	10d	Mtb (H37Rv_NRF)	LORA method	0.289702	-0.661296	-0.0826428	-0.306071	-0.593121	-0.89009	0.0350335	-0.44269	-0.658972	-0.136691	-0.660049	-0.969117
CHEMBL2104320	CC(Cc1ccccc1)[n+]1cc([NH-])on1	FEPROSIDNINE	10d	Mtb (H37Rv_NRF)	LORA method	0.289702	-0.661296	0.328598	0.372374	-0.773814	-0.764607	0.448282	-0.44269	-0.658972	-0.136691	-0.788481	-0.850706
CHEMBL419792	CN[C@@H]1Cc2cccc3[nH]c(=O)n(c23)C1	PNU-95666E|SUMANIROLE	10d	Mtb (H37Rv_NRF)	LORA method	0.289702	-0.661296	-0.0630053	-0.306071	-0.730723	-0.89009	0.0650974	-0.44269	-0.658972	-0.136691	-0.75773	-0.959041
CHEMBL1697733	CC(=O)O[C@H](CC(=O)[O-])C[N+](C)(C)C	ACETYL-L-CARNITINE|ACETYLCARNITINE|Acetyl-L-Carnitine|NICETILE	10d	Mtb (H37Rv_NRF)	LORA method	0.289702	-0.661296	0.437201	-0.306071	-0.231741	-1.26654	0.681258	-0.44269	-0.658972	-0.136691	-0.127575	-1.28658
CHEMBL358392	c1cnc(SCc2cccnc2)nc1	TASULDINE|Tasuldine	10d	Mtb (H37Rv_NRF)	LORA method	0.289702	-0.661296	-0.0575584	0.258983	-0.911411	-0.701865	-0.0854446	-0.44269	-0.658972	-0.136691	-0.93518	-0.779554
CHEMBL1200709	C/C=C/C(=O)N(CC)c1ccccc1C	CROTAMITON|CROTAN|EURAX	10d	Mtb (H37Rv_NRF)	LORA method	0.289702	-0.661296	-0.149439	-0.306071	-0.498615	-0.89009	0.0117247	-0.44269	-0.658972	-0.136691	-0.643323	-0.959393
CHEMBL504652	c1cncc(N2CCC3(CCCN3)C2)c1	TC-2216	10d	Mtb (H37Rv_NRF)	LORA method	0.289702	-0.661296	-0.183673	-0.11772	-0.911411	-0.952832	-0.0399035	-0.44269	-0.658972	-0.136691	-0.93518	-1.01484
CHEMBL279924	CCNC1(c2ccccc2)CCCCC1	ETICYCLIDINE|Eticyclidine	10d	Mtb (H37Rv_NRF)	LORA method	0.289702	-0.661296	-0.188045	-0.306071	-0.773814	-0.89009	-0.0142193	-0.44269	-0.658972	-0.136691	-0.812813	-0.971777
CHEMBL2110990	COc1cc(S(=O)(=O)O)ccc1O	GUAIACOLSULFONATE|SULFOGAIACOL	10d	Mtb (H37Rv_NRF)	LORA method	0.289702	-0.661296	-0.171776	1.66382	-0.730723	-0.89009	-0.0623586	-0.44269	-0.658972	-0.136691	-0.783921	-0.901212
CHEMBL2110601	COc1cc2nccc(N)c2cc1OC	AMIQUINSIN	10d	Mtb (H37Rv_NRF)	LORA method	0.289702	-0.661296	-0.125979	-0.11772	-0.550031	-0.701865	-0.0715633	-0.44269	-0.658972	-0.136691	-0.632662	-0.749388
CHEMBL2111092	O=S(=O)(O)CCCS(=O)(=O)O	EPRODISATE	10d	Mtb (H37Rv_NRF)	LORA method	0.289702	-0.661296	-0.142941	3.63372	-0.911411	-1.26654	0.0298002	-0.44269	-0.658972	-0.136691	-0.93518	-1.28658
CHEMBL2104355	OCc1cccc(Cc2c[nH]cn2)c1O	LEDAZEROL	10d	Mtb (H37Rv_NRF)	LORA method	0.289702	-0.661296	-0.114799	-0.306071	-0.911411	-0.701865	-0.0859272	-0.44269	-0.658972	-0.136691	-0.93518	-0.769784
CHEMBL1095	CCN1C(=O)NC(c2ccccc2)C1=O	ETHOTOIN|Ethotoin|PEGANONE	10d	Mtb (H37Rv_NRF)	LORA method	0.289702	-0.661296	-0.0868713	-0.306071	-0.773814	-0.89009	0.0646149	-0.44269	-0.658972	-0.136691	-0.806208	-0.977006
CHEMBL2104907	CCNC1=NC(=O)C(c2ccccc2)O1	FENOZOLONE|LD 3394|PHENOZOLONE	10d	Mtb (H37Rv_NRF)	LORA method	0.289702	-0.661296	-0.0867518	-0.306071	-0.773814	-0.89009	0.103512	-0.44269	-0.658972	-0.136691	-0.803852	-0.976079
CHEMBL10316	c1ccc2c(c1)OCC(C1=NCCN1)O2	IDAZOXAN|RX-781094	10d	Mtb (H37Rv_NRF)	LORA method	0.289702	-0.661296	-0.133887	-0.306071	-0.911411	-0.89009	-0.0257252	-0.44269	-0.658972	-0.136691	-0.93518	-0.953552
CHEMBL2105457	CN(C)C1=NC(=O)C(c2ccccc2)O1	CL 39808|THOZALINONE|TOZALINONE	10d	Mtb (H37Rv_NRF)	LORA method	0.289702	-0.661296	-0.0867518	-0.306071	-0.550031	-0.89009	0.0210037	-0.44269	-0.658972	-0.136691	-0.585841	-0.976079
CHEMBL2104723	COc1ccc(-n2c(C)c[nH]c2=O)cc1	GPA-878|METAZAMIDE	10d	Mtb (H37Rv_NRF)	LORA method	0.289702	-0.661296	-0.0813288	-0.306071	-0.593121	-0.89009	0.0675842	-0.44269	-0.658972	-0.136691	-0.679219	-0.951626
CHEMBL54976	N[C@@H](Cc1c[nH]c2ccccc12)C(=O)O	GPPE PDR SACH|L-TRYPTOPHAN|NSC-13119|OPTIMAX|OPTIMAX WV|PACITRON|TRYPTOPHAN|TRYPTOPHAN, L-	10d	Mtb (H37Rv_NRF)	LORA method	0.289702	-0.661296	-0.117522	-0.306071	-0.911411	-0.764607	-0.017337	-0.44269	-0.658972	-0.136691	-0.93518	-0.86071
CHEMBL2105353	CC(OC(N)=O)C(C)C(C)OC(N)=O	PENTABAMATE	10d	Mtb (H37Rv_NRF)	LORA method	0.289702	-0.661296	-0.0863696	-0.306071	-0.498615	-1.26654	-0.0877087	-0.44269	-0.658972	-0.136691	-0.630785	-1.28658
CHEMBL502384	C1CN1c1nc(N2CC2)nc(N2CC2)n1	TRETAMINE|TRIETHYLENEMELAMINE	10d	Mtb (H37Rv_NRF)	LORA method	0.289702	-0.661296	0.162706	0.258983	-0.911411	-1.07832	0.367332	-0.44269	-0.658972	-0.136691	-0.93518	-1.09583
CHEMBL2104682	NCC1CC(=O)N(Cc2ccccc2)C1	NEBRACETAM	10d	Mtb (H37Rv_NRF)	LORA method	0.289702	-0.661296	-0.0790832	-0.306071	-0.911411	-0.89009	0.0571175	-0.44269	-0.658972	-0.136691	-0.93518	-0.975146
CHEMBL277775	c1ccc(C2CN3CCSC3=N2)cc1	TETRAMISOLE	10d	Mtb (H37Rv_NRF)	LORA method	0.289702	-0.661296	-0.0619064	-0.306071	-0.911411	-0.89009	-0.0711921	-0.44269	-0.658972	-0.136691	-0.93518	-0.976002
CHEMBL2104180	Cc1cc(C)c(C2CCCCC2)c(O)c1	CYCLOMENOL|HEXINOL	10d	Mtb (H37Rv_NRF)	LORA method	0.289702	-0.661296	-0.211983	-0.306071	-0.636212	-0.89009	-0.126421	-0.44269	-0.658972	-0.136691	-0.802028	-0.923896
CHEMBL2104245	CC(=O)/C=C/C=C1/C2CCC(C2)C1(C)C	BORNELONE	10d	Mtb (H37Rv_NRF)	LORA method	0.289702	-0.661296	-0.211911	-0.306071	-0.498615	-1.26654	-0.120965	-0.44269	-0.658972	-0.136691	-0.622055	-1.28658
CHEMBL2106237	CCCCOCC(O)COCCCC	DIBUPROL	10d	Mtb (H37Rv_NRF)	LORA method	0.289702	-0.661296	-0.170295	-0.306071	-0.636212	-1.26654	0.0322869	-0.44269	-0.658972	-0.136691	-0.614759	-1.28658
CHEMBL443613	ClCCN(CCCl)CCCl	TRICHLORMETHINE|TRIMUSTINE	10d	Mtb (H37Rv_NRF)	LORA method	-5.42607	0.366388	0.185043	-0.306071	-0.911411	-1.26654	-0.185212	-2.37624	0.051981	-0.0477267	-0.93518	-1.28658
CHEMBL1320667	O=C(O)CC1CC(c2ccccc2)=NO1	VGX-1027	10d	Mtb (H37Rv_NRF)	LORA method	0.289702	-0.661296	-0.201853	0.017242	-0.911411	-0.89009	-0.112279	-0.44269	-0.658972	-0.136691	-0.93518	-0.976609
CHEMBL2105088	CCOC(=O)Nc1nc2ccccc2[nH]1	LOBENDAZOLE|SK&F 24529	10d	Mtb (H37Rv_NRF)	LORA method	0.289702	-0.661296	-0.0824039	-0.306071	-0.773814	-0.827349	-0.0654021	-0.44269	-0.658972	-0.136691	-0.828893	-0.921169
CHEMBL132663	O=C(/C=C/c1cccc(F)c1)NC1CC1	BW 532U|CINFLUMIDE|Cinflumide	10d	Mtb (H37Rv_NRF)	LORA method	0.0777981	-0.434901	-0.119075	-0.306071	-0.911411	-0.89009	-0.032072	-0.843287	-0.52528	0.378177	-0.93518	-0.95157
CHEMBL2107621	CCOC(=O)N1CSC[C@H]1C(=O)O	TELMESTEINE	10d	Mtb (H37Rv_NRF)	LORA method	0.289702	-0.661296	-0.0657049	-0.306071	-0.773814	-1.26654	-0.0617647	-0.44269	-0.658972	-0.136691	-0.828893	-1.28658
CHEMBL2106099	CC(=O)N[C@@H](CSC(C)=O)C(=O)O	DACISTEINE	10d	Mtb (H37Rv_NRF)	LORA method	0.289702	-0.661296	-0.0658243	-0.306071	-0.636212	-1.26654	-0.0357094	-0.44269	-0.658972	-0.136691	-0.828105	-1.28658
CHEMBL1371937	CC(C)(CO)C(O)C(=O)NCCCO	PANTHENOL|PANTHENOL, RACEMIC	10d	Mtb (H37Rv_NRF)	LORA method	0.289702	-0.661296	-0.0582512	-0.306071	-0.636212	-1.26654	0.11101	-0.44269	-0.658972	-0.136691	-0.608047	-1.28658
CHEMBL132767	CCN(CC)c1cc(C)nc2ncnn12	AR 12008|TRAPIDIL|TRAPYMIN	10d	Mtb (H37Rv_NRF)	LORA method	0.289702	-0.661296	-0.0202663	0.0111599	-0.498615	-0.952832	0.116243	-0.44269	-0.658972	-0.136691	-0.639834	-1.00201
CHEMBL170988	N=C(N)NC(=N)NCCc1ccccc1	PHENFORMIN	10d	Mtb (H37Rv_NRF)	LORA method	0.289702	-0.661296	-0.0159661	-0.306071	-0.911411	-0.89009	-0.00234218	-0.44269	-0.658972	-0.136691	-0.93518	-0.971023
CHEMBL2105470	C[C@@H]1C[S+]([O-])C(C)(C)[C@H](C(=O)O)N1	TIZABRIN	10d	Mtb (H37Rv_NRF)	LORA method	0.289702	-0.661296	-0.0372281	-0.306071	-0.498615	-1.26654	0.153804	-0.44269	-0.658972	-0.136691	-0.560792	-1.28658
CHEMBL1194666	CCN(CC)C(C)C(=O)c1ccccc1	AMFEPRAMONE|C06954|D07444|DIETHYLPROPION|J4.327C	10d	Mtb (H37Rv_NRF)	LORA method	0.289702	-0.661296	-0.211863	-0.306071	-0.498615	-0.89009	-0.132248	-0.44269	-0.658972	-0.136691	-0.642322	-0.973342
CHEMBL1403899	NC(=O)CCCCC1CCSS1	THIOCTIC ACID AMIDE	10d	Mtb (H37Rv_NRF)	LORA method	0.289702	-0.661296	0.017217	1.87077	-0.911411	-1.26654	-0.171442	-0.44269	-0.658972	-0.136691	-0.93518	-1.28658
CHEMBL1625750	Cc1ccc(S(=O)(=O)NCl)cc1	CHLORAMINE-T	10d	Mtb (H37Rv_NRF)	LORA method	-0.0117202	-0.0709872	-0.047023	1.21976	-0.773814	-0.89009	-0.0306616	0.688327	-0.401251	-0.0853055	-0.863035	-0.940057
CHEMBL871	CC(O)(P(=O)(O)O)P(=O)(O)O	Didronel|ETIDRONIC ACID|Etidronate|M05BA01|NSC-227995	10d	Mtb (H37Rv_NRF)	LORA method	0.289702	-0.661296	-0.0710801	4.5281	-0.773814	-1.26654	0.211148	-0.44269	-0.658972	-0.136691	-0.845751	-1.28658
CHEMBL2104164	NC(=O)CN1Cc2ccccc2OC1=O	CAROXAZONE|F.I. 6654	10d	Mtb (H37Rv_NRF)	LORA method	0.289702	-0.661296	-0.0866085	-0.306071	-0.911411	-0.89009	-0.0116212	-0.44269	-0.658972	-0.136691	-0.93518	-0.964979
CHEMBL2105270	NC(=O)CN1C(=O)COc2ccccc21	PARAXAZONE	10d	Mtb (H37Rv_NRF)	LORA method	0.289702	-0.661296	-0.0811855	-0.306071	-0.911411	-0.89009	0.0427165	-0.44269	-0.658972	-0.136691	-0.93518	-0.959291
CHEMBL2105178	Cc1c(CO)[n+]([O-])c2ccccc2[n+]1[O-]	GS-7443|MEQUIDOX	10d	Mtb (H37Rv_NRF)	LORA method	0.289702	-0.661296	1.34327	0.480232	-0.773814	-0.764607	0.53517	-0.44269	-0.658972	-0.136691	-0.839146	-0.808787
CHEMBL2107650	CCC1Cc2cc(CC(=O)O)ccc2O1	FUROFENAC	10d	Mtb (H37Rv_NRF)	LORA method	0.289702	-0.661296	-0.206177	-0.306071	-0.773814	-0.89009	-0.0976187	-0.44269	-0.658972	-0.136691	-0.796061	-0.957222
CHEMBL2107062	CCC(C(=O)NC(N)=O)c1ccccc1	ACETYLPHENETURIDE|ETHYLPHENACEMIDE|LABURIDE|PHENETURIDE	10d	Mtb (H37Rv_NRF)	LORA method	0.289702	-0.661296	-0.0868713	-0.306071	-0.773814	-0.89009	-0.0184876	-0.44269	-0.658972	-0.136691	-0.799709	-0.974922
CHEMBL2104333	Cc1ccc(Nc2nccs2)c(O)c1	ICODULINUM	10d	Mtb (H37Rv_NRF)	LORA method	0.289702	-0.661296	-0.0618586	-0.306071	-0.773814	-0.701865	-0.125938	-0.44269	-0.658972	-0.136691	-0.863283	-0.76585
CHEMBL4297635	CCCCCc1cccc(CC(=O)O)c1	PBI-4050|SETOGEPRAM	10d	Mtb (H37Rv_NRF)	LORA method	0.289702	-0.661296	-0.211863	-0.306071	-0.773814	-0.89009	-0.123637	-0.44269	-0.658972	-0.136691	-0.77497	-0.966706
CHEMBL521	CC(C)Cc1ccc(C(C)C(=O)O)cc1	ACHES-N-PAIN|ADVIL|ADVIL LIQUI-GELS|ADVIL MIGRAINE LIQUI-GELS|ANADIN JOINT PAIN|ANADIN LIQUIFAST|ANADIN PERIOD PAIN RELIEF|ANADIN ULTRA|APSIFEN|APSIFEN-F|ARTHROFEN 200|ARTHROFEN 400|ARTHROFEN 600|BRUFEN RET|CALDOLOR|CAP-PROFEN|CHILDREN'S ADVIL|CHILDREN'S ADVIL-FLAVORED|CHILDREN'S ELIXSURE|CHILDREN'S IBUPROFEN|CHILDREN'S MOTRIN|CO-OP|CODAFEN CONTINUS|CUPROFEN FOR CHILD|CUPROFEN PLUS|DEEP RELIEF|EB…	10d	Mtb (H37Rv_NRF)	LORA method	0.289702	-0.661296	-0.211863	-0.306071	-0.498615	-0.89009	-0.124787	-0.44269	-0.658972	-0.136691	-0.507249	-0.963648
CHEMBL2106941	CC(C)(C)C(=O)NNCc1ccccc1	PIVHYDRAZINE	10d	Mtb (H37Rv_NRF)	LORA method	0.289702	-0.661296	-0.125477	0.1861	-0.498615	-0.89009	-0.0207517	-0.44269	-0.658972	-0.136691	-0.442896	-0.969611
CHEMBL2107405	Cc1ccnc2c1CCCC2C(N)=S	ISOTIQUIMIDE|WY-24,377	10d	Mtb (H37Rv_NRF)	LORA method	0.289702	-0.661296	0.0380251	-0.11772	-0.773814	-0.952832	-0.117995	-0.44269	-0.658972	-0.136691	-0.873439	-0.995083
CHEMBL1626223	CN1CCCN=C1/C=C/c1cccs1	PYRANTEL	10d	Mtb (H37Rv_NRF)	LORA method	0.289702	-0.661296	-0.0619064	-0.306071	-0.730723	-1.01557	-0.076277	-0.44269	-0.658972	-0.136691	-0.784807	-1.03602
CHEMBL97138	Cc1cnc2c(c1)CCCC2C(N)=S	TIQUINAMIDE	10d	Mtb (H37Rv_NRF)	LORA method	0.289702	-0.661296	0.0380251	-0.11772	-0.773814	-0.952832	-0.122709	-0.44269	-0.658972	-0.136691	-0.853393	-0.995838
CHEMBL33864	O=C(O)CCCCC1CCSS1	LIPOIC ACID, ALPHA|THIOCTIC ACID|Thioctic acid	10d	Mtb (H37Rv_NRF)	LORA method	0.289702	-0.661296	-0.0452073	1.87077	-0.911411	-1.26654	-0.237954	-0.44269	-0.658972	-0.136691	-0.93518	-1.28658
CHEMBL2111041	C/C(=N\NC(=O)c1ccncc1)C(=O)O		10d	Mtb (H37Rv_NRF)	LORA method	0.289702	-0.661296	-0.140576	0.303673	-0.773814	-0.952832	-0.123934	-0.44269	-0.658972	-0.136691	-0.885312	-1.01613
CHEMBL2105483	O=C(OCC1CCCO1)c1cccnc1	THURFYL NICOTINATE	10d	Mtb (H37Rv_NRF)	LORA method	0.289702	-0.661296	-0.201638	-0.11772	-0.911411	-0.952832	-0.0959484	-0.44269	-0.658972	-0.136691	-0.93518	-1.01357
CHEMBL1623232	CN1CCc2cc3c(cc2C1O)OCO3		10d	Mtb (H37Rv_NRF)	LORA method	0.289702	-0.661296	-0.170247	-0.306071	-0.730723	-0.89009	-0.093239	-0.44269	-0.658972	-0.136691	-0.774111	-0.919584
CHEMBL18116	Cc1cccc(N2CC(CO)OC2=O)c1	TOLOXATONE	10d	Mtb (H37Rv_NRF)	LORA method	0.289702	-0.661296	-0.118788	-0.306071	-0.773814	-0.89009	-0.0133656	-0.44269	-0.658972	-0.136691	-0.863283	-0.962481
CHEMBL134570	CC(=O)NC(Cc1ccccc1)C(=O)O	AFALANINE|Afalanine	10d	Mtb (H37Rv_NRF)	LORA method	0.289702	-0.661296	-0.149272	-0.306071	-0.773814	-0.89009	-0.0012287	-0.44269	-0.658972	-0.136691	-0.866205	-0.976028
CHEMBL76725	N=C(N)NCC1COc2ccccc2O1	GUANOXAN	10d	Mtb (H37Rv_NRF)	LORA method	0.289702	-0.661296	-0.0714384	-0.306071	-0.911411	-0.89009	0.00875547	-0.44269	-0.658972	-0.136691	-0.93518	-0.952492
CHEMBL2105111	N=C(N)NCc1ccc2c(c1)OCCO2	GUABENXAN	10d	Mtb (H37Rv_NRF)	LORA method	0.289702	-0.661296	-0.0714384	-0.306071	-0.911411	-0.89009	-0.0140337	-0.44269	-0.658972	-0.136691	-0.93518	-0.93758
CHEMBL1561	OCCN1C[C@H](O)[C@@H](O)[C@H](O)[C@H]1CO	BAY M 1099|Diastabol|GLYSET|MIGLITOL	10d	Mtb (H37Rv_NRF)	LORA method	0.289702	-0.661296	-0.0600191	-0.306071	-0.911411	-1.26654	0.198789	-0.44269	-0.658972	-0.136691	-0.93518	-1.28658
CHEMBL2105369	CCCCCOc1ccccc1C(N)=O	PENTALAMIDE	10d	Mtb (H37Rv_NRF)	LORA method	0.289702	-0.661296	-0.143777	-0.306071	-0.773814	-0.89009	-0.0812134	-0.44269	-0.658972	-0.136691	-0.77497	-0.949042
CHEMBL2104218	CC(=O)Nc1ccc(OC(C)(C)C)cc1	BUTACETIN|BW 63-90	10d	Mtb (H37Rv_NRF)	LORA method	0.289702	-0.661296	-0.143777	-0.306071	-0.361018	-0.89009	0.0401555	-0.44269	-0.658972	-0.136691	-0.369847	-0.963271
CHEMBL1413	Cc1cc(C2CCCCC2)n(O)c(=O)c1	CICLOPIROX|HOE 296B|LOPROX|PENLAC	10d	Mtb (H37Rv_NRF)	LORA method	0.289702	-0.661296	-0.119051	-0.00886074	-0.773814	-1.26654	-0.0302533	-0.44269	-0.658972	-0.136691	-0.853924	-1.28658
CHEMBL2110972	C/N=C(/NC)NCc1ccc(OC)cc1	MEOBENTINE	10d	Mtb (H37Rv_NRF)	LORA method	0.289702	-0.661296	-0.0771003	-0.306071	-0.369344	-0.89009	-0.0354124	-0.44269	-0.658972	-0.136691	-0.596475	-0.945928
CHEMBL2111145	CC(C)(N)CC12CC3CC(CC(C3)C1)C2	SOMANTADINE	10d	Mtb (H37Rv_NRF)	LORA method	0.289702	-0.661296	-0.141675	-0.306071	-0.636212	-1.26654	0.0957922	-0.44269	-0.658972	-0.136691	-0.629696	-1.28658
CHEMBL2103967	CCC(Br)(C(N)=O)C(C)C	IBROTAL|IBROTAMIDE	10d	Mtb (H37Rv_NRF)	LORA method	-2.74095	0.191137	0.0392673	-0.306071	-0.498615	-1.26654	-0.1429	-2.3749	0.140268	-0.124286	-0.511119	-1.28658
CHEMBL267719	C=CCC1(CC=C)C(=O)NC(=O)NC1=O	ALLOBARBITAL|DIALLYLBARBITURIC ACID|DIALLYMAL	10d	Mtb (H37Rv_NRF)	LORA method	0.289702	-0.661296	-0.086728	-0.306071	-0.841468	-1.26654	-0.0290285	-0.44269	-0.658972	-0.136691	-0.818498	-1.28658
CHEMBL498416	Nc1ccccc1C(=O)C[C@H](N)C(=O)O	L-Kynurenine	10d	Mtb (H37Rv_NRF)	LORA method	0.289702	-0.661296	-0.0710084	-0.306071	-0.911411	-0.89009	0.014694	-0.44269	-0.658972	-0.136691	-0.93518	-0.954383
CHEMBL355063	c1ccc(Cc2nc3ccccc3[nH]2)cc1	BENDAZOL|Bendazol|DIBASOL|DIBAZOL	10d	Mtb (H37Rv_NRF)	LORA method	0.289702	-0.661296	-0.145234	-0.306071	-0.911411	-0.450898	-0.0840342	-0.44269	-0.658972	-0.136691	-0.93518	-0.613685
CHEMBL2105955	CCOC(=O)NNC(C)c1ccccc1	CARBENZIDE	10d	Mtb (H37Rv_NRF)	LORA method	0.289702	-0.661296	-0.125215	0.1861	-0.636212	-0.89009	-0.02502	-0.44269	-0.658972	-0.136691	-0.74645	-0.966084
CHEMBL3301845	CC(CCc1ccc2c(c1)OCO2)NN		10d	Mtb (H37Rv_NRF)	LORA method	0.289702	-0.661296	-0.140695	1.29072	-0.773814	-0.89009	0.0550019	-0.44269	-0.658972	-0.136691	-0.813273	-0.937789
CHEMBL2104637	CC(=O)NCCn1c(C)cc(C=O)c1C	ALORACETAM	10d	Mtb (H37Rv_NRF)	LORA method	0.289702	-0.661296	-0.149272	-0.306071	-0.498615	-1.01557	0.0143229	-0.44269	-0.658972	-0.136691	-0.741677	-1.04223
CHEMBL611494	CC[C@H]1C(=O)OC[C@H]1Cc1cncn1C	NSC-5746|PILOCARPINE HYDROCHLORIDE|Pilocarpine|SALAGEN	10d	Mtb (H37Rv_NRF)	LORA method	0.289702	-0.661296	-0.144852	-0.306071	-0.593121	-1.07832	-0.0432439	-0.44269	-0.658972	-0.136691	-0.693049	-1.11157
CHEMBL1789329	C1=CN2CC(c3cccs3)N=C2S1	ANTIENITE|R 8025|R 8141|THIAZOTHIELITE	10d	Mtb (H37Rv_NRF)	LORA method	0.289702	-0.661296	0.0214216	-0.306071	-0.911411	-1.01557	-0.107195	-0.44269	-0.658972	-0.136691	-0.93518	-1.03322
CHEMBL2106647	CCC(C)NCC(O)c1ccc(N)cc1	AMITEROL	10d	Mtb (H37Rv_NRF)	LORA method	0.289702	-0.661296	-0.0873013	-0.306071	-0.636212	-0.89009	0.0987615	-0.44269	-0.658972	-0.136691	-0.670187	-0.947681
CHEMBL2106725	Nc1ncc2ncn(COCCO)c2n1	BW A515U|DESCICLOVIR	10d	Mtb (H37Rv_NRF)	LORA method	0.289702	-0.661296	0.0201076	0.070632	-0.911411	-0.952832	0.0844719	-0.44269	-0.658972	-0.136691	-0.93518	-1.00307
CHEMBL2104260	CCOCCOc1ccccc1C(N)=O	ETHOSALAMIDE|ETOSALAMIDE	10d	Mtb (H37Rv_NRF)	LORA method	0.289702	-0.661296	-0.138091	-0.306071	-0.773814	-0.89009	-0.0226446	-0.44269	-0.658972	-0.136691	-0.819418	-0.949042
CHEMBL446060	CNC(=O)Oc1ccccc1OC(C)C	PROPOXUR	10d	Mtb (H37Rv_NRF)	LORA method	0.289702	-0.661296	-0.143514	-0.306071	-0.455525	-0.89009	-0.0377507	-0.44269	-0.658972	-0.136691	-0.516785	-0.956524
CHEMBL2107215	CCC(O)(COC(N)=O)c1ccccc1	AL-0361|HYDROXYPHENAMATE|OXIFENAMATE|OXYFENAMATE|P-301	10d	Mtb (H37Rv_NRF)	LORA method	0.289702	-0.661296	-0.118788	-0.306071	-0.773814	-0.89009	-0.0267273	-0.44269	-0.658972	-0.136691	-0.815372	-0.966242
CHEMBL55400	Nc1ccc2cc3ccc(N)cc3nc2c1	PROFLAVINE	10d	Mtb (H37Rv_NRF)	LORA method	0.289702	-0.661296	-0.066971	-0.11772	-0.911411	-0.450898	-0.00761263	-0.44269	-0.658972	-0.136691	-0.93518	-0.5828
CHEMBL292389	CCOC(=O)[C@@H](N)Cc1ccc(O)cc1		10d	Mtb (H37Rv_NRF)	LORA method	0.289702	-0.661296	-0.141245	-0.306071	-0.773814	-0.89009	-0.0424645	-0.44269	-0.658972	-0.136691	-0.828893	-0.955066
CHEMBL802	Nc1cc(N2CCCCC2)nc(N)[n+]1[O-]	LONITEN|LONOLOX|MEN'S ROGAINE|MINODYL|MINOXIDIL|MINOXIDIL (FOR MEN)|MINOXIDIL EXTRA STRENGTH (FOR MEN)|REGAINE FOR MEN|REGAINE FOR WOMEN|ROGAINE (FOR MEN)|ROGAINE EXTRA STRENGTH (FOR MEN)|THEROXIDIL|U-10,858|WOMEN'S ROGAINE	10d	Mtb (H37Rv_NRF)	LORA method	0.289702	-0.661296	0.808163	0.275432	-0.911411	-1.01557	0.503213	-0.44269	-0.658972	-0.136691	-0.93518	-1.03445
CHEMBL3301621	c1ccc2cc([C@]34CNC[C@H]3C4)ccc2c1	CENTANAFADINE|DOV 216,419 FREE BASE|EB-1020 FREE BASE	10d	Mtb (H37Rv_NRF)	LORA method	0.289702	-0.661296	-0.188045	-0.306071	-0.911411	-0.639123	-0.0861499	-0.44269	-0.658972	-0.136691	-0.93518	-0.771058
CHEMBL1987462	CCCCNCC(O)c1ccc(O)cc1	BAMETHAN	10d	Mtb (H37Rv_NRF)	LORA method	0.289702	-0.661296	-0.157609	-0.306071	-0.773814	-0.89009	-0.00319584	-0.44269	-0.658972	-0.136691	-0.77497	-0.943278
CHEMBL2105181	C=C(C#N)C(=O)OCCCCCCCC	OCRILATE|OCRYLATE	10d	Mtb (H37Rv_NRF)	LORA method	0.289702	-0.661296	-0.2073	-0.306071	-0.73884	-1.26654	-0.123822	-0.44269	-0.658972	-0.136691	-0.744599	-1.28658
CHEMBL2106269	CC(C)(CO)NCC(O)c1ccccc1	FEPRADINOL	10d	Mtb (H37Rv_NRF)	LORA method	0.289702	-0.661296	-0.127269	-0.306071	-0.636212	-0.89009	0.0962376	-0.44269	-0.658972	-0.136691	-0.623755	-0.963786
CHEMBL4297544	C=C(C#N)C(=O)OC(C)CCCCCC	2-OCTYL CYANOACRYLATE|DERMABOND	10d	Mtb (H37Rv_NRF)	LORA method	0.289702	-0.661296	-0.2073	-0.306071	-0.601243	-1.26654	-0.127868	-0.44269	-0.658972	-0.136691	-0.636523	-1.28658
CHEMBL3545125	CCC1=C[C@@H]2[C@H](C1)C[C@]2(CN)CC(=O)O	A-200-0700|A200-0700|MIROGABALIN	10d	Mtb (H37Rv_NRF)	LORA method	0.289702	-0.661296	-0.141507	-0.306071	-0.773814	-1.26654	-0.0462132	-0.44269	-0.658972	-0.136691	-0.82899	-1.28658
CHEMBL279085	C=CCN1CCc2nc(N)sc2CC1	TALIPEXOLE|Talipexole	10d	Mtb (H37Rv_NRF)	LORA method	0.289702	-0.661296	-0.0618586	-0.306071	-0.876442	-1.07832	-0.16606	-0.44269	-0.658972	-0.136691	-0.869667	-1.09771
CHEMBL304253	Cc1ccc(N=C2NCCN2)c(Cl)c1	ST 375|TOLONIDINE	10d	Mtb (H37Rv_NRF)	LORA method	0.0873122	-0.0533855	0.0761055	-0.306071	-0.773814	-0.89009	0.062722	0.282389	-0.36792	-0.10151	-0.863283	-0.903021
CHEMBL531048	O=C1C(=O)c2ncccc2-c2cccnc21	C-11925|GNF-Pf-1759|PHANCHINONE|PHANQUINONE|PHANQUONE	10d	Mtb (H37Rv_NRF)	LORA method	0.289702	-0.661296	-0.203072	0.070632	-0.911411	-0.639123	-0.148096	-0.44269	-0.658972	-0.136691	-0.93518	-0.748955
CHEMBL7863	C=CCC1(C(C)C)C(=O)NC(=O)NC1=O	ALLYPROPYMAL|ALURATE|APROBARBITAL	10d	Mtb (H37Rv_NRF)	LORA method	0.289702	-0.661296	-0.086728	-0.306071	-0.601243	-1.26654	-0.029511	-0.44269	-0.658972	-0.136691	-0.568459	-1.28658
CHEMBL2104919	NC(=O)NC1CCC(=O)c2sccc21	CL 206,576|SULBENOX	10d	Mtb (H37Rv_NRF)	LORA method	0.289702	-0.661296	-0.00354336	-0.306071	-0.911411	-1.01557	0.0154363	-0.44269	-0.658972	-0.136691	-0.93518	-1.01869
CHEMBL761	c1ccc2c(CC3=NCCN3)cccc2c1	NAPHAZOLINE|Nafazair|Naphazoline	10d	Mtb (H37Rv_NRF)	LORA method	0.289702	-0.661296	-0.145234	-0.306071	-0.911411	-0.639123	-0.0557148	-0.44269	-0.658972	-0.136691	-0.93518	-0.773
CHEMBL2103915	N#Cc1ccc(/C=N/NC(N)=S)s1	CITENAZONE|HOE 105	10d	Mtb (H37Rv_NRF)	LORA method	0.289702	-0.661296	0.188149	0.115322	-0.911411	-1.01557	-0.105561	-0.44269	-0.658972	-0.136691	-0.93518	-1.03707
CHEMBL2111178	CCCCC(CC)COS(=O)(=O)O		10d	Mtb (H37Rv_NRF)	LORA method	0.289702	-0.661296	-0.177247	1.83919	-0.636212	-1.26654	-0.0539704	-0.44269	-0.658972	-0.136691	-0.636425	-1.28658
CHEMBL1455	CN(C)c1nc(N(C)C)nc(N(C)C)n1	ALTRETAMINE|HEXALEN|HEXAMETHYLMELAMINE|HEXASTAT|NSC-13875	10d	Mtb (H37Rv_NRF)	LORA method	0.289702	-0.661296	0.162706	0.258983	0.172729	-1.07832	0.191997	-0.44269	-0.658972	-0.136691	0.11561	-1.07172
CHEMBL2107076	CN1CCN(C(=O)C2CCCCC2)CC1	PEXANTEL	10d	Mtb (H37Rv_NRF)	LORA method	0.289702	-0.661296	-0.149415	-0.306071	-0.730723	-1.26654	0.00370771	-0.44269	-0.658972	-0.136691	-0.735399	-1.28658
CHEMBL1204644	CN(CC(=O)O)C(=N)NP(=O)(O)O	CREATINE PHOSPHATE|FOSFOCREATINE|PHOSPHOCREATINE	10d	Mtb (H37Rv_NRF)	LORA method	0.289702	-0.661296	-0.0752847	2.39196	-0.730723	-1.26654	-0.0444316	-0.44269	-0.658972	-0.136691	-0.808474	-1.28658
CHEMBL1437065	NC(=O)c1cc([N+](=O)[O-])cc([N+](=O)[O-])c1	NITROMIDE	10d	Mtb (H37Rv_NRF)	LORA method	0.289702	-0.661296	1.90426	0.808274	-0.911411	-0.89009	2.2108	-0.44269	-0.658972	-0.136691	-0.93518	-0.931087
CHEMBL284906	O=C(NCCO[N+](=O)[O-])c1cccnc1	IKOREL|NICORANDIL|SG-75	10d	Mtb (H37Rv_NRF)	LORA method	0.289702	-0.661296	0.882007	0.510315	-0.911411	-0.952832	1.36694	-0.44269	-0.658972	-0.136691	-0.93518	-1.01458
CHEMBL2106668	Nc1ccc(C(=O)OCC(O)CO)cc1	GLYCERYL PABA|LISADIMATE	10d	Mtb (H37Rv_NRF)	LORA method	0.289702	-0.661296	-0.0804927	-0.306071	-0.911411	-0.89009	0.0973882	-0.44269	-0.658972	-0.136691	-0.93518	-0.953461
CHEMBL718	CC(N)(Cc1ccc(O)c(O)c1)C(=O)O	2-Amino-3-(3,4-Dihydroxy-Phenyl)-2- Methyl-Propionic Acid(Catechol Metabolite)|METHYLDOPA (RACEMIC)|METHYLDOPA DL-FORM|Methyldopa (Racemic)	10d	Mtb (H37Rv_NRF)	LORA method	0.289702	-0.661296	-0.141412	-0.306071	-0.773814	-0.89009	0.0232678	-0.44269	-0.658972	-0.136691	-0.833833	-0.935169
CHEMBL189	Cc1[nH]c(=O)c(C#N)cc1-c1ccncc1	MILRINONE|Milrinone|PRIMACOR|WIN 47,203-2|WIN-47203-2	10d	Mtb (H37Rv_NRF)	LORA method	0.289702	-0.661296	-0.140743	-0.11772	-0.773814	-0.952832	-0.0538219	-0.44269	-0.658972	-0.136691	-0.86972	-1.02616
CHEMBL1328898	COC(=O)[C@@H](N)Cc1ccc(O)c(O)c1	CHF-1301|MELEVODOPA	10d	Mtb (H37Rv_NRF)	LORA method	0.289702	-0.661296	-0.141221	-0.306071	-0.730723	-0.89009	-0.0358578	-0.44269	-0.658972	-0.136691	-0.7888	-0.93335
CHEMBL853	Nc1ccn([C@H]2CC[C@@H](CO)O2)c(=O)n1	DDC (DDC)|DIDEOXYCYTIDINE|HIVID|Hivid|NSC-606170|RO 24-2027/000|RO-24-2027000|ZALCITABINE	10d	Mtb (H37Rv_NRF)	LORA method	0.289702	-0.661296	0.0115312	-0.306071	-0.911411	-1.26654	0.224584	-0.44269	-0.658972	-0.136691	-0.93518	-1.28658
CHEMBL1881591	Oc1ccccc1/C=N/Cc1ccccc1	NORLETIMOL	10d	Mtb (H37Rv_NRF)	LORA method	0.289702	-0.661296	-0.207635	-0.306071	-0.911411	-0.51364	-0.121633	-0.44269	-0.658972	-0.136691	-0.93518	-0.642689
CHEMBL776	CC(C)NCC(O)c1cc(O)cc(O)c1	Metaproterenol|ORCIPRENALINE	10d	Mtb (H37Rv_NRF)	LORA method	0.289702	-0.661296	-0.157585	-0.306071	-0.636212	-0.89009	0.0599754	-0.44269	-0.658972	-0.136691	-0.624419	-0.921689
CHEMBL434	CC(C)NCC(O)c1ccc(O)c(O)c1	A-21|ISOPRENALINE|ISOPROTERENOL|ISOPROTERENOL DL-FORM|Isoproterenol|NSC-33791|NSC-9975	10d	Mtb (H37Rv_NRF)	LORA method	0.289702	-0.661296	-0.157585	-0.306071	-0.636212	-0.89009	0.0596785	-0.44269	-0.658972	-0.136691	-0.624419	-0.921562
CHEMBL2110629	CCNC(C)C(O)c1ccc(O)c(O)c1	DIOXETHEDRIN	10d	Mtb (H37Rv_NRF)	LORA method	0.289702	-0.661296	-0.157585	-0.306071	-0.636212	-0.89009	0.0527007	-0.44269	-0.658972	-0.136691	-0.707012	-0.923774
CHEMBL524	COc1ccc(OC)c(C(O)C(C)N)c1	METHOXAMINE|Methoxamine|NRL-001|NRL001|Vasoxyl	10d	Mtb (H37Rv_NRF)	LORA method	0.289702	-0.661296	-0.0999152	-0.306071	-0.412434	-0.89009	0.1047	-0.44269	-0.658972	-0.136691	-0.514165	-0.910722
CHEMBL1396	c1cnc2cc3c(cc2n1)C1CNCC3C1	CP-526,555|CP-526555|Chantix|VARENICLINE	10d	Mtb (H37Rv_NRF)	LORA method	0.289702	-0.661296	-0.179349	0.070632	-0.911411	-0.764607	-0.110275	-0.44269	-0.658972	-0.136691	-0.93518	-0.845788
CHEMBL2106772	CC(C)(C)NCC(O)c1ccccc1F	FLEROBUTEROL	10d	Mtb (H37Rv_NRF)	LORA method	0.0613648	-0.399646	-0.127269	-0.306071	-0.498615	-0.89009	0.070108	-0.488091	-0.514628	0.383604	-0.422814	-0.935475
CHEMBL2106280	CN(Cc1ccccc1)Cc1ccccc1	DIBEMETHINE|L 566	10d	Mtb (H37Rv_NRF)	LORA method	0.289702	-0.661296	-0.211983	-0.306071	-0.730723	-0.51364	-0.126829	-0.44269	-0.658972	-0.136691	-0.746698	-0.659257
CHEMBL301265	CCCN[C@H]1CCc2nc(N)sc2C1	MIRAPEXIN|NELIPRAX|OPRYMEA|PIPEXUS|PRAMIPEXOLE|SUD919CL2Y|U-98528E	10d	Mtb (H37Rv_NRF)	LORA method	0.289702	-0.661296	-0.0379209	-0.306071	-0.773814	-1.07832	-0.0706725	-0.44269	-0.658972	-0.136691	-0.762715	-1.09977
CHEMBL124815	O=C1NC(CCCl)Oc2ccccc21	AP 67|BENZMETHOXAZONE|CHLORTHENOXAZINE|Chlorthenoxazine	10d	Mtb (H37Rv_NRF)	LORA method	-1.86393	-0.323133	-0.011427	-0.306071	-0.911411	-0.89009	-0.0350042	-0.263757	-0.457343	-0.113744	-0.93518	-0.957619
CHEMBL2106620	O=C(CCCl)NCCc1ccccc1	FENACLON|PHENACON	10d	Mtb (H37Rv_NRF)	LORA method	-1.61181	-0.337056	-0.0170889	-0.306071	-0.911411	-0.89009	-0.0157039	-0.0968421	-0.461234	-0.111896	-0.93518	-0.971023
CHEMBL2110962	CC(Cc1ccccc1)NCCCCl	MEFENOREX	10d	Mtb (H37Rv_NRF)	LORA method	-2.61294	-0.351428	-0.0557189	-0.306071	-0.773814	-0.89009	-0.0179309	-0.516133	-0.430049	-0.115047	-0.818365	-0.974116
CHEMBL2103782	CC(=O)OC1C=CC(=O)OC1C1OC1C	ASPERLIN|U-13,933	10d	Mtb (H37Rv_NRF)	LORA method	0.289702	-0.661296	-0.205604	-0.306071	-0.636212	-1.26654	-0.0860014	-0.44269	-0.658972	-0.136691	-0.782239	-1.28658
CHEMBL7983	CCCOC(=O)c1cc(O)c(O)c(O)c1	E-310|E310|FEMA NO. 2947|INS NO.310|INS-310|NSC-2626|PROPYL GALLATE	10d	Mtb (H37Rv_NRF)	LORA method	0.289702	-0.661296	-0.211529	-0.306071	-0.773814	-0.89009	-0.128054	-0.44269	-0.658972	-0.136691	-0.762715	-0.905426
CHEMBL750	N=S(=O)(O)Cc1noc2ccccc12	AD-810|CI-912|PD-110843|ZONEGRAN|ZONISAMIDE	10d	Mtb (H37Rv_NRF)	LORA method	0.289702	-0.661296	-0.139381	2.40147	-0.911411	-0.827349	-0.0443202	-0.44269	-0.658972	-0.136691	-0.93518	-0.899662
CHEMBL1239	O=C(OCc1ccccc1)c1ccccc1	ASCABIOL|BENZYL BENZOATE|Benzyl Benzoate|Mange Treatment|Scabanca|Vanzoate	10d	Mtb (H37Rv_NRF)	LORA method	0.289702	-0.661296	-0.211648	-0.306071	-0.911411	-0.51364	-0.126792	-0.44269	-0.658972	-0.136691	-0.93518	-0.654018
CHEMBL190677	O=C(c1ccccc1)C(O)c1ccccc1	BENZOIN|BENZOIN TINCTURE|Benzoin	10d	Mtb (H37Rv_NRF)	LORA method	0.289702	-0.661296	-0.181499	-0.306071	-0.911411	-0.51364	-0.10404	-0.44269	-0.658972	-0.136691	-0.93518	-0.656108
CHEMBL413965	O=C(O)Cc1ccc(-c2ccccc2)cc1	CL 83,544|DOLINAC|FELBINAC|FELBINAC ETHYL|FLEXFREE|LJC 10,141|NAPAGELN|NSC-16284|TARGET|TRAXAM	10d	Mtb (H37Rv_NRF)	LORA method	0.289702	-0.661296	-0.211863	-0.306071	-0.911411	-0.51364	-0.123637	-0.44269	-0.658972	-0.136691	-0.93518	-0.671152
CHEMBL2107653	CCOc1ccccc1OCC(O)CO	GUAIETOLIN	10d	Mtb (H37Rv_NRF)	LORA method	0.289702	-0.661296	-0.139883	-0.306071	-0.773814	-0.89009	0.0910043	-0.44269	-0.658972	-0.136691	-0.820304	-0.945821
CHEMBL404422	CCCCC1(CC)C(=O)NC(=O)NC1=O	BUTETHAL|BUTOBARBITAL|BUTOBARBITONE|Butobarbital|NEONAL|SONERYL	10d	Mtb (H37Rv_NRF)	LORA method	0.289702	-0.661296	-0.086728	-0.306071	-0.636212	-1.26654	-0.0290285	-0.44269	-0.658972	-0.136691	-0.652284	-1.28658
CHEMBL449	CCC(C)C1(CC)C(=O)NC(=O)NC1=O	BUTABARBITAL|Butabarbital|SECBUTABARBITAL|SECBUTOBARBITONE	10d	Mtb (H37Rv_NRF)	LORA method	0.289702	-0.661296	-0.086728	-0.306071	-0.498615	-1.26654	-0.029511	-0.44269	-0.658972	-0.136691	-0.552097	-1.28658
CHEMBL1192539	C/N=C(/Cc1ccc2ccccc2c1)NC	NAPACTADINE	10d	Mtb (H37Rv_NRF)	LORA method	0.289702	-0.661296	-0.145234	-0.306071	-0.550031	-0.639123	-0.0810279	-0.44269	-0.658972	-0.136691	-0.687657	-0.773943
CHEMBL167493	C1=C(CC2=NCCN2)CCc2ccccc21	NAPAMEZOLE	10d	Mtb (H37Rv_NRF)	LORA method	0.289702	-0.661296	-0.145234	-0.306071	-0.911411	-0.89009	-0.0557148	-0.44269	-0.658972	-0.136691	-0.93518	-0.970595
CHEMBL85109	Cc1cc(-c2ccc(N)c(C)c2)ccc1N	ORTHOTOLIDINE	10d	Mtb (H37Rv_NRF)	LORA method	0.289702	-0.661296	-0.071319	-0.306071	-0.636212	-0.51364	-0.0325916	-0.44269	-0.658972	-0.136691	-0.8007	-0.616666
CHEMBL353972	CCC1(c2cnc[nH]2)Cc2ccccc2C1	ANTISEDAN|ATIPAMEZOLE|MPV-1248	10d	Mtb (H37Rv_NRF)	LORA method	0.289702	-0.661296	-0.145234	-0.306071	-0.773814	-0.701865	-0.0662557	-0.44269	-0.658972	-0.136691	-0.812069	-0.807299
CHEMBL607400	CCC[C@@H]1CC(=O)N([C@@H](CC)C(N)=O)C1	BRIVARACETAM|BRIVIACT|UCB 34714	10d	Mtb (H37Rv_NRF)	LORA method	0.289702	-0.661296	-0.0868713	-0.306071	-0.636212	-1.26654	0.041269	-0.44269	-0.658972	-0.136691	-0.641959	-1.28658
CHEMBL327235	C=CCN1C(=O)C(CC(C)C)NC1=S	ALBUTOIN|Albutoin|BAX 422Z	10d	Mtb (H37Rv_NRF)	LORA method	0.289702	-0.661296	0.0962447	-0.306071	-0.601243	-1.26654	-0.00783533	-0.44269	-0.658972	-0.136691	-0.512349	-1.28658
CHEMBL2107654	O=C(O)c1cc(Cl)c2c(c1O)CCC2	CLORINDANIC ACID|WIN 19356	10d	Mtb (H37Rv_NRF)	LORA method	-0.00523339	-0.0437569	-0.0529477	-0.306071	-0.911411	-0.89009	-0.0942782	0.723045	-0.371283	-0.103457	-0.93518	-0.857316
CHEMBL1720937	CCNC(=O)NCc1cccc(Cl)c1	LOZILUREA	10d	Mtb (H37Rv_NRF)	LORA method	-0.048479	-0.142894	0.071877	-0.306071	-0.773814	-0.89009	0.0824676	-0.10886	-0.366566	-0.104334	-0.803852	-0.908612
CHEMBL2107099	Cc1ccccc1C(=O)NP(N)(N)=O	EU-4584|TOLFAMIDE	10d	Mtb (H37Rv_NRF)	LORA method	0.289702	-0.661296	-0.01728	2.85556	-0.773814	-0.89009	0.0517728	-0.44269	-0.658972	-0.136691	-0.87343	-0.958674
CHEMBL13324	O=C(O)c1cn2c(cnc3ccccc32)n1	DAZOQUINAST|Dazoquinast	10d	Mtb (H37Rv_NRF)	LORA method	0.289702	-0.661296	-0.140719	-0.11772	-0.911411	-0.639123	-0.0960969	-0.44269	-0.658972	-0.136691	-0.93518	-0.747309
CHEMBL2103827	N[C@H](C(=O)O)[C@H](O)c1ccc(O)c(O)c1	DOPS|DROXIDOPA|L-DOPS|NORTHERA	10d	Mtb (H37Rv_NRF)	LORA method	0.289702	-0.661296	-0.111024	-0.306071	-0.911411	-0.89009	-0.0154812	-0.44269	-0.658972	-0.136691	-0.93518	-0.924839
CHEMBL359164	Nc1ccn([C@@H]2CO[C@H](CO)O2)c(=O)n1	(-)-ODDC|BCH-4556|LAMIVUDINE IMPURITY I|LAMIVUDINE IMPURITY I RS|TROXACITABINE	10d	Mtb (H37Rv_NRF)	LORA method	0.289702	-0.661296	0.017217	-0.306071	-0.911411	-1.26654	0.236795	-0.44269	-0.658972	-0.136691	-0.93518	-1.28658
CHEMBL3989508	CC(=O)N[C@@H](CCC(=O)C=[N+]=[N-])C(=O)O	DUAZOMYCIN	10d	Mtb (H37Rv_NRF)	LORA method	0.289702	-0.661296	0.348928	-0.306071	-0.773814	-1.26654	0.653384	-0.44269	-0.658972	-0.136691	-0.866205	-1.28658
CHEMBL4302826	N[C@H](Cc1ccc(OCF)cc1)C(=O)O		10d	Mtb (H37Rv_NRF)	LORA method	-0.230975	-0.563976	-0.122539	-0.306071	-0.911411	-0.89009	-0.0230528	-0.233045	-0.554054	0.166669	-0.93518	-0.957054
CHEMBL82970	O=C(Nc1ccccc1)c1ccccc1O	SALICYLANILIDE|Salicylanilide	10d	Mtb (H37Rv_NRF)	LORA method	0.289702	-0.661296	-0.149415	-0.306071	-0.911411	-0.51364	-0.079469	-0.44269	-0.658972	-0.136691	-0.93518	-0.638464
CHEMBL23832	O=C(O)c1ccccc1Nc1ccccc1	2-(Phenylamino)Benzoic Acid|2-Phenylamino-Benzoic Acid|FENAMIC ACID |N-Phenylanthranilic Acid	10d	Mtb (H37Rv_NRF)	LORA method	0.289702	-0.661296	-0.187878	-0.306071	-0.911411	-0.51364	-0.0970619	-0.44269	-0.658972	-0.136691	-0.93518	-0.64806
CHEMBL209744	O=C(OCc1ccccc1)c1cccnc1	BENZYL NICOTINATE	10d	Mtb (H37Rv_NRF)	LORA method	0.289702	-0.661296	-0.2073	-0.11772	-0.911411	-0.576381	-0.136924	-0.44269	-0.658972	-0.136691	-0.93518	-0.698021
CHEMBL2104636	CC(=O)C(=Cc1cccc(C#N)c1)C(C)=O	BALAZIPONE	10d	Mtb (H37Rv_NRF)	LORA method	0.289702	-0.661296	-0.20742	-0.306071	-0.636212	-0.89009	-0.111203	-0.44269	-0.658972	-0.136691	-0.826688	-0.979458
CHEMBL275040	C=C(C)[C@H]1CN[C@H](C(=O)O)[C@H]1CC(=O)O	KAINIC ACID|Kainic Acid	10d	Mtb (H37Rv_NRF)	LORA method	0.289702	-0.661296	-0.187711	-0.306071	-0.73884	-1.26654	-0.079469	-0.44269	-0.658972	-0.136691	-0.744741	-1.28658
CHEMBL1242	Nc1ccc(/N=N/c2ccccc2)c(N)n1	NSC-145895|PHENAZOPYRIDINE|Phenazopyridine	10d	Mtb (H37Rv_NRF)	LORA method	0.289702	-0.661296	-0.0748786	0.575005	-0.911411	-0.576381	-0.0776132	-0.44269	-0.658972	-0.136691	-0.93518	-0.686319
CHEMBL2104718	NNc1ccc(N(CCO)CCO)nn1	OXDRALAZINE	10d	Mtb (H37Rv_NRF)	LORA method	0.289702	-0.661296	-0.0911954	2.04413	-0.911411	-1.01557	0.0687347	-0.44269	-0.658972	-0.136691	-0.93518	-1.04239
CHEMBL18772	c1ccc2nc(N3CCNCC3)ccc2c1	QUIPAZINE	10d	Mtb (H37Rv_NRF)	LORA method	0.289702	-0.661296	-0.121249	-0.11772	-0.911411	-0.701865	0.0835069	-0.44269	-0.658972	-0.136691	-0.93518	-0.811116
CHEMBL1037	N=C(N)NCC1COC2(CCCCC2)O1	GUANADREL|Guanadrel|Hylorel	10d	Mtb (H37Rv_NRF)	LORA method	0.289702	-0.661296	-0.0714384	-0.306071	-0.911411	-1.26654	0.0372605	-0.44269	-0.658972	-0.136691	-0.93518	-1.28658
CHEMBL701	NCC(CC(=O)O)c1ccc(Cl)cc1	BA-34,647|BACLOFEN|BACLOSPAS-10|GABLOFEN|KEMSTRO|LIORESAL|LIORESAL INTRATH|LYFLEX	10d	Mtb (H37Rv_NRF)	LORA method	-0.141889	-0.160603	0.0173842	-0.306071	-0.911411	-0.89009	-0.017968	-0.127554	-0.369229	-0.105023	-0.93518	-0.908734
CHEMBL1902627	CC(C)NCC(O)c1ccccc1Cl	CLORPRENALINE	10d	Mtb (H37Rv_NRF)	LORA method	-0.0973465	-0.0817477	0.00121073	-0.306071	-0.636212	-0.89009	0.0901877	0.703015	-0.355237	-0.103239	-0.624419	-0.900396
CHEMBL1200596	Oc1c(Cl)cc(Cl)c2cccnc12	CAPITROL|CHLOROXINE	10d	Mtb (H37Rv_NRF)	LORA method	-0.182973	0.602946	0.110101	-0.11772	-0.911411	-0.701865	-0.0853704	1.44145	-0.0653214	-0.0653358	-0.93518	-0.673706
CHEMBL513	O=NN(CCCl)C(=O)NCCCl	BCNU|BICNU|CARMUSTINE|DTI-015|FDA-0345|GLIADEL|NSC-409962|SK-27702|SRI-1720	10d	Mtb (H37Rv_NRF)	LORA method	-4.28482	-0.00708411	0.220138	0.980597	-0.911411	-1.26654	0.0613487	-2.04241	-0.184518	-0.0801607	-0.93518	-1.28658
CHEMBL67279	CC(C)[C@H](N)C(=O)N1CCC[C@H]1B(O)O	PT-100|TALABOSTAT|Valinyl-L-Boroproline	10d	Mtb (H37Rv_NRF)	LORA method	0.289702	-0.661296	-0.0182834	-0.306071	-0.636212	-1.26654	0.151986	-0.44269	-0.658972	-0.136691	-0.604674	-1.28658
CHEMBL1493084	Cc1ncc([N+](=O)[O-])n1CCOC(N)=O	BAMNIDAZOLE|R.P. 20 578	10d	Mtb (H37Rv_NRF)	LORA method	0.289702	-0.661296	0.944455	0.251101	-0.773814	-1.07832	1.32741	-0.44269	-0.658972	-0.136691	-0.87528	-1.108
CHEMBL1339216	O=C(Oc1ccccc1)c1ccccc1O	PHENYL SALICYLATE|Phenyl Salicylate|SALOL	10d	Mtb (H37Rv_NRF)	LORA method	0.289702	-0.661296	-0.2116	-0.306071	-0.911411	-0.51364	-0.12772	-0.44269	-0.658972	-0.136691	-0.93518	-0.634871
CHEMBL1377940	C#CCOc1ccc2c(C)cc(=O)oc2c1	GIPARMEN	10d	Mtb (H37Rv_NRF)	LORA method	0.289702	-0.661296	-0.205986	-0.306071	-0.76134	-0.89009	-0.119146	-0.44269	-0.658972	-0.136691	-0.868702	-0.950489
CHEMBL152632	O=C1NCCN1c1ncc([N+](=O)[O-])s1	BA 32644|NIRIDAZOLE	10d	Mtb (H37Rv_NRF)	LORA method	0.289702	-0.661296	1.02754	0.251101	-0.911411	-1.07832	1.2073	-0.44269	-0.658972	-0.136691	-0.93518	-1.09296
CHEMBL1006	NCCCNCCSP(=O)(O)O	AMIFOSTINE|AMIFOSTINE DISULFIDE|AMIFOSTINE TRIHYDRATE|ETHIOFOS|ETHYOL|Ethiofos|GAMMAPHOS|NSC-296961|WR-2721|WR-2721 TRIHYDRATE|YM-08310	10d	Mtb (H37Rv_NRF)	LORA method	0.289702	-0.661296	-0.0270271	2.70186	-0.911411	-1.26654	0.0930457	-0.44269	-0.658972	-0.136691	-0.93518	-1.28658
CHEMBL455	CC(=O)NS(=O)(=O)c1ccc(N)cc1	Bleph-10|Bleph-30|Cetamide|FML-S|Klaron|NSC-63871|Ocusulf-10|Ocusulf-30|SULF-10|SULF-15|SULFACETAMIDE|SULFACETAMIDE (TRIPLE SULFA)|SULPHACETAMIDE|Sulfacel-15|Sulfacetamide|Sulfair-15|Sulster|Sulten-10	10d	Mtb (H37Rv_NRF)	LORA method	0.289702	-0.661296	-0.0445862	1.21976	-0.773814	-0.89009	0.0724463	-0.44269	-0.658972	-0.136691	-0.867719	-0.936923
CHEMBL338802	NC(N)=NS(=O)(=O)c1ccc(N)cc1	GPPE SUSP FTE|GUANIMYCIN|SULFAGUANIDINE|SULPHAGUANIDINE	10d	Mtb (H37Rv_NRF)	LORA method	0.289702	-0.661296	0.0801907	1.16732	-0.911411	-0.89009	0.233789	-0.44269	-0.658972	-0.136691	-0.93518	-0.938747
CHEMBL1697767	OC(CNc1ccccn1)c1ccccc1	FENYRAMIDOL	10d	Mtb (H37Rv_NRF)	LORA method	0.289702	-0.661296	-0.153309	-0.11772	-0.911411	-0.576381	-0.0461389	-0.44269	-0.658972	-0.136691	-0.93518	-0.694897
CHEMBL51934	Nc1c2c(nc3ccccc13)CCCC2O	VELNACRINE	10d	Mtb (H37Rv_NRF)	LORA method	0.289702	-0.661296	-0.106915	-0.11772	-0.911411	-0.701865	-0.0545642	-0.44269	-0.658972	-0.136691	-0.93518	-0.774305
CHEMBL2105387	O=C1CCN=C2CC(c3ccccc3)CN12	ROFELODINE	10d	Mtb (H37Rv_NRF)	LORA method	0.289702	-0.661296	-0.145091	-0.306071	-0.911411	-0.89009	-0.0559004	-0.44269	-0.658972	-0.136691	-0.93518	-0.974325
CHEMBL2104262	Oc1ccc2c(c1)C(Cc1c[nH]cn1)CC2	FADOLMIDINE|RADOLMIDINE	10d	Mtb (H37Rv_NRF)	LORA method	0.289702	-0.661296	-0.145187	-0.306071	-0.911411	-0.701865	-0.107826	-0.44269	-0.658972	-0.136691	-0.93518	-0.778341
CHEMBL1097904	COc1cc(C)c([S+](C)[O-])cc1OC	TOLMESOXIDE	10d	Mtb (H37Rv_NRF)	LORA method	0.289702	-0.661296	-0.0500331	-0.306071	-0.231741	-0.89009	0.159854	-0.44269	-0.658972	-0.136691	-0.422513	-0.858993
CHEMBL2107059	c1cc2c(c(CC3=NCCN3)c1)CCCC2	TEFAZOLINE	10d	Mtb (H37Rv_NRF)	LORA method	0.289702	-0.661296	-0.145234	-0.306071	-0.911411	-0.89009	-0.0557148	-0.44269	-0.658972	-0.136691	-0.93518	-0.954602
CHEMBL2104160	CN(C)C1CCc2[nH]c3ccccc3c2C1	CICLINDOLE|CYCLINDOLE|WIN 27147-2	10d	Mtb (H37Rv_NRF)	LORA method	0.289702	-0.661296	-0.188021	-0.306071	-0.550031	-0.764607	-0.0955773	-0.44269	-0.658972	-0.136691	-0.506452	-0.853881
CHEMBL2106029	CC1CC(OC(=O)C(C)O)CC(C)(C)C1	CICLACTATE	10d	Mtb (H37Rv_NRF)	LORA method	0.289702	-0.661296	-0.18126	-0.306071	-0.361018	-1.26654	-0.0424645	-0.44269	-0.658972	-0.136691	-0.378312	-1.28658
CHEMBL4297408	CC[C@@H]1SC2(CCN(C)CC2)NC1=O	AF-267B|NGX-267|NGX267	10d	Mtb (H37Rv_NRF)	LORA method	0.289702	-0.661296	-0.0660632	-0.306071	-0.593121	-1.26654	-0.136553	-0.44269	-0.658972	-0.136691	-0.598237	-1.28658
CHEMBL107874	CCCCCCCCCCCCC(=O)O	TRIDECANOATE|Tridecanoic Acid|Tridecanoic Acid Anion	10d	Mtb (H37Rv_NRF)	LORA method	0.289702	-0.661296	-0.211863	-0.306071	-0.773814	-1.26654	-0.123154	-0.44269	-0.658972	-0.136691	-0.77497	-1.28658
CHEMBL24022	CCCCCCCCCCCCCCO	MYRISTYL ALCOHOL	10d	Mtb (H37Rv_NRF)	LORA method	0.289702	-0.661296	-0.181642	-0.306071	-0.773814	-1.26654	-0.0530425	-0.44269	-0.658972	-0.136691	-0.77497	-1.28658
CHEMBL683	CC(C)(Oc1ccc(Cl)cc1)C(=O)O	CLOFIBRIC ACID|Clofibric Acid|Clofibric acid	10d	Mtb (H37Rv_NRF)	LORA method	-0.143187	-0.167904	-0.0473096	-0.306071	-0.636212	-0.89009	-0.0743841	-0.127554	-0.366646	-0.10498	-0.706632	-0.908357
CHEMBL2105293	CC(C)(O)C(C)(O)c1ccc(Cl)cc1	PHENAGLYCODOL	10d	Mtb (H37Rv_NRF)	LORA method	-0.140592	-0.157655	0.00763711	-0.306071	-0.498615	-0.89009	0.0735969	-0.127554	-0.370686	-0.105062	-0.608109	-0.902955
CHEMBL2105179	CC(C)(O)C(C)(O)c1cccc(Cl)c1	METAGLYCODOL	10d	Mtb (H37Rv_NRF)	LORA method	-0.0463167	-0.122605	0.00763711	-0.306071	-0.498615	-0.89009	0.0741165	-0.10886	-0.367495	-0.10451	-0.608109	-0.902944
CHEMBL2110687	N[C@@H](Cc1cc(O)c(O)cc1F)C(=O)O	FLUORODOPA	10d	Mtb (H37Rv_NRF)	LORA method	0.0462289	-0.389496	-0.111048	-0.306071	-0.911411	-0.89009	-0.0345588	-0.478744	-0.517578	0.377055	-0.93518	-0.904886
CHEMBL2106794	NC(=O)N/N=C1\C=Cc2ccccc2C1=O	MEDIAVAN|NAFTAZONE	10d	Mtb (H37Rv_NRF)	LORA method	0.289702	-0.661296	-0.0825233	0.115322	-0.911411	-0.89009	-0.0207888	-0.44269	-0.658972	-0.136691	-0.93518	-0.970977
CHEMBL2106923	O=c1[nH]c2ccccc2c2cc(CO)nn12	PIRQUINOZOL|SO 13847	10d	Mtb (H37Rv_NRF)	LORA method	0.289702	-0.661296	-0.0522548	-0.161995	-0.911411	-0.701865	-0.00267622	-0.44269	-0.658972	-0.136691	-0.93518	-0.794176
CHEMBL139877	NC(=O)NS(=O)(=O)c1ccc(N)cc1	SULFACARBAMIDE|SULPHAUREA|Sulfacarbamide|UROMIDE	10d	Mtb (H37Rv_NRF)	LORA method	0.289702	-0.661296	0.017862	1.21976	-0.911411	-0.89009	0.0692915	-0.44269	-0.658972	-0.136691	-0.93518	-0.936923
CHEMBL2110896	OC(CNc1ncccn1)c1ccccc1	FENYRIPOL	10d	Mtb (H37Rv_NRF)	LORA method	0.289702	-0.661296	-0.0523743	0.070632	-0.911411	-0.639123	0.0112794	-0.44269	-0.658972	-0.136691	-0.93518	-0.745306
CHEMBL358373	Cn1cc2c(NC3=NCCN3)cccc2n1	INDANIDINE|Indanidine	10d	Mtb (H37Rv_NRF)	LORA method	0.289702	-0.661296	-0.0783904	-0.161995	-0.730723	-0.827349	-0.0427243	-0.44269	-0.658972	-0.136691	-0.81832	-0.902226
CHEMBL1201784	CCCCCCOC(=O)CCC(=O)CN	HEXAMINOLEVULINATE	10d	Mtb (H37Rv_NRF)	LORA method	0.289702	-0.661296	-0.141149	-0.306071	-0.773814	-1.26654	-0.052894	-0.44269	-0.658972	-0.136691	-0.77497	-1.28658
CHEMBL32573	c1cc2c(c(NC3=NCCN3)c1)CCCC2	TRAMAZOLINE	10d	Mtb (H37Rv_NRF)	LORA method	0.289702	-0.661296	-0.0827622	-0.306071	-0.911411	-0.89009	-0.0194897	-0.44269	-0.658972	-0.136691	-0.93518	-0.951962
CHEMBL7010	CCNC1C2CCC(C2)C1c1ccccc1	FENCAMFAMIN	10d	Mtb (H37Rv_NRF)	LORA method	0.289702	-0.661296	-0.188045	-0.306071	-0.773814	-0.89009	-0.0225332	-0.44269	-0.658972	-0.136691	-0.812078	-0.977302
CHEMBL452859	CCCCC(CC)CNC(=O)CC(C)O	BUTOCTAMIDE|BUTOCTAMIDE SEMISUCCINATE	10d	Mtb (H37Rv_NRF)	LORA method	0.289702	-0.661296	-0.119051	-0.306071	-0.498615	-1.26654	0.0778281	-0.44269	-0.658972	-0.136691	-0.514855	-1.28658
CHEMBL2087003	NC(=O)OC[C@@H](O)c1ccccc1Cl	CARISBAMATE|JNJ-10234094|RWJ-333369|RWJ-333369-000|YKP-509	10d	Mtb (H37Rv_NRF)	LORA method	-0.0973465	-0.08659	0.0400796	-0.306071	-0.911411	-0.89009	-0.0124377	0.703015	-0.35728	-0.103239	-0.93518	-0.900396
CHEMBL295409	Cc1csc(Cl)c1NC1=NCCN1	HOE 440|SYMCOR BASE TTS|TIAMENIDINE|Tiamenidine	10d	Mtb (H37Rv_NRF)	LORA method	0.229158	0.138813	0.0568981	-0.306071	-0.773814	-1.01557	0.0382626	0.653608	-0.400517	-0.0977302	-0.837632	-0.978958
CHEMBL24171	COc1c2ccoc2cc2oc(=O)ccc12	5-METHOXYPSORALEN|BERGAPTEN|Bergapten|NSC-95437	10d	Mtb (H37Rv_NRF)	LORA method	0.289702	-0.661296	-0.2003	-0.306071	-0.730723	-0.764607	-0.11098	-0.44269	-0.658972	-0.136691	-0.784019	-0.820733
CHEMBL416	COc1c2occc2cc2ccc(=O)oc12	8-METHOXYPSORALEN|8-MOP|DELTASORALEN|MELADININE|METHOXSALEN|Methoxsalen|NSC-45923|OXSORALEN|OXSORALEN-ULTRA|PUVASORALEN-8|SM-88 COMPONENT METHOXSALEN|UVADEX|XANTHOTOXIN	10d	Mtb (H37Rv_NRF)	LORA method	0.289702	-0.661296	-0.2003	-0.306071	-0.730723	-0.764607	-0.108197	-0.44269	-0.658972	-0.136691	-0.784019	-0.82079
CHEMBL2107540	O=C(OCCn1ccnc1)c1ccccc1	ZIMIDOBEN	10d	Mtb (H37Rv_NRF)	LORA method	0.289702	-0.661296	-0.144852	-0.306071	-0.911411	-0.701865	-0.0299935	-0.44269	-0.658972	-0.136691	-0.93518	-0.807554
CHEMBL2106536	O=C1N=C(NC2CC2)OC1c1ccccc1	CYCLAZODONE	10d	Mtb (H37Rv_NRF)	LORA method	0.289702	-0.661296	-0.0867518	-0.306071	-0.911411	-0.89009	0.0615714	-0.44269	-0.658972	-0.136691	-0.93518	-0.976079
CHEMBL93029	O=C1NC(=O)C2(CCc3ccccc3C2)N1	TETRANTOIN|Tetrantoin	10d	Mtb (H37Rv_NRF)	LORA method	0.289702	-0.661296	-0.0868713	-0.306071	-0.911411	-0.89009	0.0135063	-0.44269	-0.658972	-0.136691	-0.93518	-0.968556
CHEMBL3989425	CC(=O)NCCC[C@H](NC(C)=O)C(=O)O	BISORCIC	10d	Mtb (H37Rv_NRF)	LORA method	0.289702	-0.661296	-0.0867041	-0.306071	-0.636212	-1.26654	0.146047	-0.44269	-0.658972	-0.136691	-0.796397	-1.28658
CHEMBL2105135	COc1ccc2cc([C@H](C)CO)ccc2c1	NAPROXOL|RS-4034	10d	Mtb (H37Rv_NRF)	LORA method	0.289702	-0.661296	-0.175957	-0.306071	-0.593121	-0.639123	-0.0629153	-0.44269	-0.658972	-0.136691	-0.662732	-0.735577
CHEMBL57895	CCC1(C2=NCCN2)Cc2ccccc2O1	EFAROXAN|Efaroxan	10d	Mtb (H37Rv_NRF)	LORA method	0.289702	-0.661296	-0.139549	-0.306071	-0.773814	-0.89009	-0.0449883	-0.44269	-0.658972	-0.136691	-0.815593	-0.968123
CHEMBL1240977	CN1CCCN=C1/C=C/c1cccc(O)c1	OXANTEL	10d	Mtb (H37Rv_NRF)	LORA method	0.289702	-0.661296	-0.145187	-0.306071	-0.730723	-0.89009	-0.0595378	-0.44269	-0.658972	-0.136691	-0.784807	-0.958134
CHEMBL13852	c1ccc(C2CC2)c(OCC2=NCCN2)c1	CIRAZOLINE|Cirazoline	10d	Mtb (H37Rv_NRF)	LORA method	0.289702	-0.661296	-0.139549	-0.306071	-0.911411	-0.89009	-0.0415737	-0.44269	-0.658972	-0.136691	-0.93518	-0.955978
CHEMBL2151437	c1cnc2c(c1)C[C@@]1(CN3CCC1CC3)O2	AZD 0328|AZD0328	10d	Mtb (H37Rv_NRF)	LORA method	0.289702	-0.661296	-0.207396	-0.11772	-0.911411	-0.952832	-0.142343	-0.44269	-0.658972	-0.136691	-0.93518	-1.01521
CHEMBL187927	c1cnc2c(c1)O[C@H]1CCN3CC[C@@]1(C2)C3	DIANICLINE|SSR-591813|SSR591813	10d	Mtb (H37Rv_NRF)	LORA method	0.289702	-0.661296	-0.201973	-0.11772	-0.911411	-0.952832	-0.125493	-0.44269	-0.658972	-0.136691	-0.93518	-1.01114
CHEMBL2111002	C[N+]12CCC(c3ccccc3)(CC1)C(=O)C2		10d	Mtb (H37Rv_NRF)	LORA method	0.289702	-0.661296	0.286169	-0.306071	-0.730723	-0.89009	0.502248	-0.44269	-0.658972	-0.136691	-0.744989	-0.975758
CHEMBL2111158	CC(C)NCC(O)COc1nccs1	TAZOLOL	10d	Mtb (H37Rv_NRF)	LORA method	0.289702	-0.661296	-0.0697184	-0.306071	-0.636212	-1.07832	0.107781	-0.44269	-0.658972	-0.136691	-0.624419	-1.10782
CHEMBL278462	CC(C)(C)CCC#C[C@@H]1C[C@H]1c1c[nH]cn1	CIPRALISANT|Cipralisant|GT-2331	10d	Mtb (H37Rv_NRF)	LORA method	0.289702	-0.661296	-0.145234	-0.306071	-0.498615	-1.07832	-0.106341	-0.44269	-0.658972	-0.136691	-0.362782	-1.12223
CHEMBL144620	NP(N)(=O)NC(=O)c1ccc(F)cc1	EU-4534|FLURFAMIDE|FLUROFAMIDE|Flurofamide	10d	Mtb (H37Rv_NRF)	LORA method	0.0371473	-0.456328	0.013084	2.85556	-0.911411	-0.89009	0.0404153	-0.851299	-0.525739	0.370718	-0.93518	-0.945097
CHEMBL2105189	NC(=O)c1cccc(Cc2c[nH]cn2)c1O	MIVAZEROL	10d	Mtb (H37Rv_NRF)	LORA method	0.289702	-0.661296	-0.082595	-0.306071	-0.911411	-0.701865	-0.0816217	-0.44269	-0.658972	-0.136691	-0.93518	-0.77958
CHEMBL58355	CCc1[nH]c(=O)[nH]c1C(=O)c1ccncc1	MDL 19,205|PIROXIMONE	10d	Mtb (H37Rv_NRF)	LORA method	0.289702	-0.661296	-0.0825233	-0.11772	-0.773814	-0.952832	-0.00924573	-0.44269	-0.658972	-0.136691	-0.818816	-1.02013
CHEMBL2105558	Nc1ccc(Cc2ccc(F)cc2)c(N)n1	SAMPIRTINE	10d	Mtb (H37Rv_NRF)	LORA method	0.0362824	-0.453994	-0.0444906	-0.11772	-0.911411	-0.576381	-0.0956144	-0.851299	-0.524419	0.371741	-0.93518	-0.66628
CHEMBL2106524	O=C(c1ccccc1)N1CC2COCC2C1	ICI-U.S. 457|OCTAZAMIDE	10d	Mtb (H37Rv_NRF)	LORA method	0.289702	-0.661296	-0.143777	-0.306071	-0.911411	-0.89009	-0.035598	-0.44269	-0.658972	-0.136691	-0.93518	-0.972506
CHEMBL1102	CCC1(c2ccccc2)CCC(=O)NC1=O	DORIDEN|GLUTETHIMIDE|Glutethimide	10d	Mtb (H37Rv_NRF)	LORA method	0.289702	-0.661296	-0.149319	-0.306071	-0.773814	-0.89009	-0.0595006	-0.44269	-0.658972	-0.136691	-0.812494	-0.974906
CHEMBL2104936	CCC1C(=O)NC(=O)C1(C)c1ccccc1	CI-419|FENIMIDE|PM 1807	10d	Mtb (H37Rv_NRF)	LORA method	0.289702	-0.661296	-0.149319	-0.306071	-0.636212	-0.89009	-0.0744955	-0.44269	-0.658972	-0.136691	-0.728095	-0.975335
CHEMBL2106979	CC1(C)NC(=O)C(/C=C/c2ccccc2)O1	METHASTYRIDONE	10d	Mtb (H37Rv_NRF)	LORA method	0.289702	-0.661296	-0.143777	-0.306071	-0.636212	-0.89009	0.0763435	-0.44269	-0.658972	-0.136691	-0.684761	-0.978464
CHEMBL303062	O=C1C=C2C=C[C@@H]3C[C@@]2(O1)[C@H]1CCCCN31	SECURININE|Securinine	10d	Mtb (H37Rv_NRF)	LORA method	0.289702	-0.661296	-0.2116	-0.306071	-0.911411	-1.26654	-0.131914	-0.44269	-0.658972	-0.136691	-0.93518	-1.28658
CHEMBL2105494	Cc1cc(N2CCCCC2)nn2cnnc12	MDL 257|ZINDOTRINE	10d	Mtb (H37Rv_NRF)	LORA method	0.289702	-0.661296	-0.0740902	0.387863	-0.773814	-0.952832	-0.0068332	-0.44269	-0.658972	-0.136691	-0.870579	-0.994828
CHEMBL2107015	c1ccc2c(SC3=NCCN3)c[nH]c2c1	TINAZOLINE	10d	Mtb (H37Rv_NRF)	LORA method	0.289702	-0.661296	-0.0379209	-0.306071	-0.911411	-0.764607	-0.074013	-0.44269	-0.658972	-0.136691	-0.93518	-0.835865
CHEMBL1560	C[C@H](CS)C(=O)N1CCC[C@H]1C(=O)O	ACEPRIL|C09AA01|CAPOTEN|CAPTOMEX|CAPTOPRIL|Capoten|ECOPACE|HYTENEZE 12.5|HYTENEZE 25|HYTENEZE 50|KAPLON|Lopril|NOYADA|SA-333|SQ -14225|SQ 14,225|Tensobon	10d	Mtb (H37Rv_NRF)	LORA method	0.289702	-0.661296	-0.0590396	-0.306071	-0.773814	-1.26654	0.0153621	-0.44269	-0.658972	-0.136691	-0.810015	-1.28658
CHEMBL2111047	CCCC(Cc1ccccc1)N1CCCC1	PROLINTANE	10d	Mtb (H37Rv_NRF)	LORA method	0.289702	-0.661296	-0.211983	-0.306071	-0.773814	-0.89009	-0.130392	-0.44269	-0.658972	-0.136691	-0.778467	-0.975574
CHEMBL2106020	NOCc1ccc(Br)c(O)c1	BROCRESINE|CL 108,756|CL 54998|NSD 1055	10d	Mtb (H37Rv_NRF)	LORA method	-0.0458842	0.0799878	0.0229983	0.919067	-0.911411	-0.89009	-0.00460625	0.573489	0.225995	-0.126062	-0.93518	-0.785308
CHEMBL287275	O=C(O)c1ccccc1OP(=O)(O)O	FOSFOSAL|Fosfosal	10d	Mtb (H37Rv_NRF)	LORA method	0.289702	-0.661296	-0.20429	2.32657	-0.911411	-0.89009	-0.116325	-0.44269	-0.658972	-0.136691	-0.93518	-0.94842
CHEMBL229241	O=C(O)c1cc(S(=O)(=O)O)ccc1O		10d	Mtb (H37Rv_NRF)	LORA method	0.289702	-0.661296	-0.177271	1.66382	-0.911411	-0.89009	-0.0726768	-0.44269	-0.658972	-0.136691	-0.93518	-0.911986
CHEMBL278488	CC1(c2ccccc2)OC(C(=O)O)=CC1=O	ACIFRAN|AY-25,712|REDUCTOL	10d	Mtb (H37Rv_NRF)	LORA method	0.289702	-0.661296	-0.206058	-0.306071	-0.773814	-0.89009	-0.0992146	-0.44269	-0.658972	-0.136691	-0.872483	-0.972684
CHEMBL1489254	CC(=O)OCC(COC(C)=O)OC(C)=O	E1518|EASTMAN TRIACETIN|ENZACTIN|FEMA NO. 2007|GLYCERYL TRIACETATE|NSC-4796|TRIACETIN	10d	Mtb (H37Rv_NRF)	LORA method	0.289702	-0.661296	-0.210884	-0.306071	-0.498615	-1.26654	-0.130912	-0.44269	-0.658972	-0.136691	-0.772632	-1.28658
CHEMBL1904952	CCc1ncnc2cc(OC)c(OC)cc12	MJ 1988|QUAZODINE	10d	Mtb (H37Rv_NRF)	LORA method	0.289702	-0.661296	-0.133887	0.070632	-0.412434	-0.764607	-0.0438749	-0.44269	-0.658972	-0.136691	-0.515298	-0.795409
CHEMBL170630	CS(=O)(=O)OCCOS(C)(=O)=O	ETHANE DIMETHANE SULFONATE|Methanesulfonic Acid 2-Methanesulfonyloxy-Ethyl Ester	10d	Mtb (H37Rv_NRF)	LORA method	0.289702	-0.661296	-0.142535	2.6392	-0.550031	-1.26654	0.0334747	-0.44269	-0.658972	-0.136691	-0.838632	-1.28658
CHEMBL856	CCC1(c2ccccc2)C(=O)NCNC1=O	LISKANTIN|Lepsiral|MYSOLINE|NSC-41701|Neurosyn|PRIMIDONE|Primidone	10d	Mtb (H37Rv_NRF)	LORA method	0.289702	-0.661296	-0.0868713	-0.306071	-0.773814	-0.89009	-0.00653627	-0.44269	-0.658972	-0.136691	-0.812804	-0.977516
CHEMBL2106301	CCC1(c2ccccc2)NCC(=O)NC1=O	IMINOPHENIMIDE	10d	Mtb (H37Rv_NRF)	LORA method	0.289702	-0.661296	-0.125334	-0.306071	-0.773814	-0.89009	-0.0171885	-0.44269	-0.658972	-0.136691	-0.815921	-0.973897
CHEMBL289116	CCC1(c2ccncc2)CCC(=O)NC1=O	PYRIDOGLUTETHIMIDE|ROGLETIMIDE|Rogletimide	10d	Mtb (H37Rv_NRF)	LORA method	0.289702	-0.661296	-0.144972	-0.11772	-0.773814	-0.952832	-0.0718602	-0.44269	-0.658972	-0.136691	-0.812494	-1.01976
CHEMBL94127	CCC1(c2ccccc2)C(=O)NC(=O)N1C	DELTOIN|METETOIN|METHETOIN|N-3	10d	Mtb (H37Rv_NRF)	LORA method	0.289702	-0.661296	-0.0868713	-0.306071	-0.593121	-0.89009	-0.00349277	-0.44269	-0.658972	-0.136691	-0.727147	-0.976038
CHEMBL861	CCC1(c2ccccc2)NC(=O)N(C)C1=O	MEPHENYTOIN|MESANTOIN|METHOIN	10d	Mtb (H37Rv_NRF)	LORA method	0.289702	-0.661296	-0.0868713	-0.306071	-0.593121	-0.89009	-0.00249064	-0.44269	-0.658972	-0.136691	-0.732911	-0.97537
CHEMBL571209	Cn1cc(C[C@@H](N)C(=O)O)c2ccccc21	D-1-Methyltryptophan|D-1MT|INDOXIMOD|NLG-8189	10d	Mtb (H37Rv_NRF)	LORA method	0.289702	-0.661296	-0.14146	-0.306071	-0.730723	-0.764607	-0.0351526	-0.44269	-0.658972	-0.136691	-0.806969	-0.849931
CHEMBL979	CCCC(C)(COC(N)=O)COC(N)=O	AMOSENE|BAMATE|EQUANIL|MEPRIAM|MEPROBAMATE|MEPROSPAN|MILTOWN|Meprobamate|NEURAMATE|TENAVOID|TRANMEP	10d	Mtb (H37Rv_NRF)	LORA method	0.289702	-0.661296	-0.0863696	-0.306071	-0.636212	-1.26654	-0.0781328	-0.44269	-0.658972	-0.136691	-0.625898	-1.28658
CHEMBL3989584	Cc1cc(O)ccc1/C=N/NC1=NCCN1	IDRALFIDINE	10d	Mtb (H37Rv_NRF)	LORA method	0.289702	-0.661296	-0.0783904	0.115322	-0.773814	-0.89009	-0.0131429	-0.44269	-0.658972	-0.136691	-0.873696	-0.941734
CHEMBL1491306	Oc1cc(Cc2ccccc2)nc(S)n1	BASDENE|BENZYLTHIOURACIL	10d	Mtb (H37Rv_NRF)	LORA method	0.289702	-0.661296	-0.0549544	0.070632	-0.911411	-0.639123	-0.0559746	-0.44269	-0.658972	-0.136691	-0.93518	-0.732208
CHEMBL2110902	CC(=O)OC(C)C(=O)OCC[N+](C)(C)C		10d	Mtb (H37Rv_NRF)	LORA method	0.289702	-0.661296	0.28679	-0.306071	-0.0941446	-1.26654	0.637387	-0.44269	-0.658972	-0.136691	-0.0466459	-1.28658
CHEMBL1516469	CCC(=O)O[C@H](CC(=O)O)C[N+](C)(C)C		10d	Mtb (H37Rv_NRF)	LORA method	0.289702	-0.661296	0.286575	-0.306071	-0.231741	-1.26654	0.559407	-0.44269	-0.658972	-0.136691	-0.0696849	-1.28658
CHEMBL1570482	CCCCCCCC(=O)OCC(O)CO	MONOCTANOIN COMPONENT A	10d	Mtb (H37Rv_NRF)	LORA method	0.289702	-0.661296	-0.150848	-0.306071	-0.773814	-1.26654	0.0353676	-0.44269	-0.658972	-0.136691	-0.77497	-1.28658
CHEMBL14012	CC(C)c1ccccc1OCC1=NCCN1	FENOXAZOLINE	10d	Mtb (H37Rv_NRF)	LORA method	0.289702	-0.661296	-0.139549	-0.306071	-0.636212	-0.89009	-0.0415737	-0.44269	-0.658972	-0.136691	-0.649902	-0.945999
CHEMBL2106852	C=CC(C)NC(=S)NNC(=S)NC	AY-61122|ICI-33,828|METALLIBURE|METHALLIBURE	10d	Mtb (H37Rv_NRF)	LORA method	0.289702	-0.661296	0.404281	0.1861	-0.558153	-1.26654	0.021746	-0.44269	-0.658972	-0.136691	-0.660306	-1.28658
CHEMBL1328919	Oc1ccc(Cl)cc1Cc1ccccc1	CLOROFENE|CLOROPHENE	10d	Mtb (H37Rv_NRF)	LORA method	-0.043722	-0.125931	-0.0531149	-0.306071	-0.911411	-0.51364	-0.117142	-0.10886	-0.370858	-0.104582	-0.93518	-0.585236
CHEMBL457157	CCOC(=O)NP(=O)(N1CC1)N1CC1	AB-100|UREDEPA	10d	Mtb (H37Rv_NRF)	LORA method	0.289702	-0.661296	-0.0170411	0.879274	-0.773814	-1.26654	0.220316	-0.44269	-0.658972	-0.136691	-0.828893	-1.28658
CHEMBL36994	COc1ccc(C(=O)N2CCCC2=O)cc1	ANIRACETAM|Ampamet|Draganon|Memodrin|RO 13-5057|Sarpul	10d	Mtb (H37Rv_NRF)	LORA method	0.289702	-0.661296	-0.143634	-0.306071	-0.730723	-0.89009	-0.0204918	-0.44269	-0.658972	-0.136691	-0.783815	-0.94709
CHEMBL2110806	CC(C)(CO)C(O)C(=O)NCCC(=O)O		10d	Mtb (H37Rv_NRF)	LORA method	0.289702	-0.661296	-0.0884958	-0.306071	-0.636212	-1.26654	0.0328808	-0.44269	-0.658972	-0.136691	-0.608047	-1.28658
CHEMBL2104204	CCOC(=O)N(Cc1ccccc1)C1CC1	A-19757|ENCYPRATE|MO-1255	10d	Mtb (H37Rv_NRF)	LORA method	0.289702	-0.661296	-0.1492	-0.306071	-0.773814	-0.89009	-0.0413139	-0.44269	-0.658972	-0.136691	-0.828893	-0.975559
CHEMBL1765293	C=C(C)CNc1ccc(C(C)C(=O)O)cc1	ALMINOPROFEN	10d	Mtb (H37Rv_NRF)	LORA method	0.289702	-0.661296	-0.187878	-0.306071	-0.601243	-0.89009	-0.0975073	-0.44269	-0.658972	-0.136691	-0.637152	-0.960636
CHEMBL1374751	CC(C)NCC(O)c1ccc(N)c(C#N)c1	AB-A 663|AC 263,780|CIMATEROL	10d	Mtb (H37Rv_NRF)	LORA method	0.289702	-0.661296	-0.0829534	-0.306071	-0.636212	-0.89009	0.111047	-0.44269	-0.658972	-0.136691	-0.624419	-0.94366
CHEMBL1029	CCCCN1C[C@H](O)[C@@H](O)[C@H](O)[C@H]1CO	MIGLUSTAT|OGT 918|ZAVESCA	10d	Mtb (H37Rv_NRF)	LORA method	0.289702	-0.661296	-0.090407	-0.306071	-0.773814	-1.26654	0.117802	-0.44269	-0.658972	-0.136691	-0.77497	-1.28658
CHEMBL114551	CC(=N)NCCSCC[C@H](N)C(=O)O	GW-274150|GW274150	10d	Mtb (H37Rv_NRF)	LORA method	0.289702	-0.661296	0.00864049	-0.306071	-0.773814	-1.26654	0.0198531	-0.44269	-0.658972	-0.136691	-0.873563	-1.28658
CHEMBL3040926	CC(=N)NCCSC[C@](C)(N)C(=O)O	CINDUNISTAT|PF-00572986|PHA-84250|SC-084250	10d	Mtb (H37Rv_NRF)	LORA method	0.289702	-0.661296	0.00864049	-0.306071	-0.636212	-1.26654	0.123258	-0.44269	-0.658972	-0.136691	-0.762494	-1.28658
CHEMBL161204	CCCC1(c2cccc(O)c2)CCN(C)C1	PROFADOL	10d	Mtb (H37Rv_NRF)	LORA method	0.289702	-0.661296	-0.211959	-0.306071	-0.593121	-0.89009	-0.1272	-0.44269	-0.658972	-0.136691	-0.586664	-0.952497
CHEMBL7549	CCCN1CCC[C@@H](c2cccc(O)c2)C1	PRECLAMOL|Preclamol	10d	Mtb (H37Rv_NRF)	LORA method	0.289702	-0.661296	-0.211959	-0.306071	-0.773814	-0.89009	-0.128796	-0.44269	-0.658972	-0.136691	-0.767027	-0.951977
CHEMBL3989838	CCN[C@H](Cc1ccccc1)[C@H]1CCCO1	ZYLOFURAMINE	10d	Mtb (H37Rv_NRF)	LORA method	0.289702	-0.661296	-0.182383	-0.306071	-0.773814	-0.89009	0.0211151	-0.44269	-0.658972	-0.136691	-0.812078	-0.975574
CHEMBL240773	CCCN1CCC[C@@H]2Cc3[nH]ncc3C[C@H]21	QUINPIROLE|Quinpirole	10d	Mtb (H37Rv_NRF)	LORA method	0.289702	-0.661296	-0.183673	0.270746	-0.773814	-1.07832	-0.0962825	-0.44269	-0.658972	-0.136691	-0.767027	-1.10789
CHEMBL2104063	CCCCCc1ccc(CC(C)NC)cc1	AMFEPENTOREX|CB 2201	10d	Mtb (H37Rv_NRF)	LORA method	0.289702	-0.661296	-0.188045	-0.306071	-0.455525	-0.89009	-0.0314039	-0.44269	-0.658972	-0.136691	-0.477817	-0.964352
CHEMBL1449676	Cc1ncc([N+](=O)[O-])n1CC(O)CCl	NSC-95075|ORNIDAZOLE|RO 7-0207|RO-7-0207|TIBERAL	10d	Mtb (H37Rv_NRF)	LORA method	-2.18395	-0.310451	1.04436	0.251101	-0.773814	-1.07832	1.42528	0.888625	-0.404982	-0.102392	-0.87528	-1.1097
CHEMBL2104757	COc1ccc(C(=O)N2CCCC2=O)cn1	NICORACETAM	10d	Mtb (H37Rv_NRF)	LORA method	0.289702	-0.661296	-0.139286	-0.11772	-0.730723	-0.952832	-0.0287687	-0.44269	-0.658972	-0.136691	-0.80488	-0.996745
CHEMBL29798	COc1ccc2[nH]c(=O)nc(C)c2c1OC	BEMARINONE	10d	Mtb (H37Rv_NRF)	LORA method	0.289702	-0.661296	-0.075643	-0.306071	-0.412434	-0.89009	0.0884804	-0.44269	-0.658972	-0.136691	-0.556152	-0.910594
CHEMBL350221	N[C@@H](Cc1c[nH]c2ccc(O)cc12)C(=O)O	5-HYDROXY-L-TRYPTOPHAN|5-HYDROXYTRYPTOPHAN L-FORM|LEVOTONINE|OXITRIPTAN	10d	Mtb (H37Rv_NRF)	LORA method	0.289702	-0.661296	-0.117474	-0.306071	-0.911411	-0.764607	-0.0165204	-0.44269	-0.658972	-0.136691	-0.93518	-0.840049
CHEMBL1616073	COc1c2c(cc3c1OCO3)CC[N+](C)=C2		10d	Mtb (H37Rv_NRF)	LORA method	0.289702	-0.661296	0.30306	-0.306071	-0.550031	-0.89009	0.486251	-0.44269	-0.658972	-0.136691	-0.665105	-0.904264
CHEMBL2105108	Fc1cccc2c1CN(NC1=NCCN1)C2	ISAGLIDOLE	10d	Mtb (H37Rv_NRF)	LORA method	0.0388771	-0.391577	-0.0523504	-0.195609	-0.911411	-0.89009	0.0397844	-0.488091	-0.521584	0.378764	-0.93518	-0.936912
CHEMBL2105251	CC(C)(C)C(=O)OCC(=O)c1ccccc1	PIBECARB	10d	Mtb (H37Rv_NRF)	LORA method	0.289702	-0.661296	-0.211529	-0.306071	-0.498615	-0.89009	-0.12386	-0.44269	-0.658972	-0.136691	-0.442896	-0.971584
CHEMBL2104042	O=C(O)[C@@H]1CCCC[C@@]1(O)c1ccccc1	CICLOXILIC ACID	10d	Mtb (H37Rv_NRF)	LORA method	0.289702	-0.661296	-0.181475	-0.306071	-0.911411	-0.89009	-0.0704869	-0.44269	-0.658972	-0.136691	-0.93518	-0.969642
CHEMBL282614	c1cc2c(c(N3CCNCC3)c1)OCCO2	DU-28853|ELTOPRAZINE	10d	Mtb (H37Rv_NRF)	LORA method	0.289702	-0.661296	-0.176673	-0.306071	-0.911411	-0.89009	0.00107248	-0.44269	-0.658972	-0.136691	-0.93518	-0.933319
CHEMBL3184273	CC(=O)N(CC(=O)N(C)C)c1ccccc1	PHENYLACETYLGLYCINE DIMETHYLAMIDE	10d	Mtb (H37Rv_NRF)	LORA method	0.289702	-0.661296	-0.0868713	-0.306071	-0.412434	-0.89009	0.0725577	-0.44269	-0.658972	-0.136691	-0.483245	-0.974855
CHEMBL448416	CN=C(N)NC(=O)Nc1c(C)cccc1C	LIDAMIDINE	10d	Mtb (H37Rv_NRF)	LORA method	0.289702	-0.661296	-0.0201946	-0.306071	-0.455525	-0.89009	-0.0133285	-0.44269	-0.658972	-0.136691	-0.735621	-0.948104
CHEMBL454450	CCC(C(=O)O)c1ccc(CC(C)C)cc1	BUTIBUFEN	10d	Mtb (H37Rv_NRF)	LORA method	0.289702	-0.661296	-0.211863	-0.306071	-0.498615	-0.89009	-0.124862	-0.44269	-0.658972	-0.136691	-0.445712	-0.96662
CHEMBL37676	Cc1c(C)c2c(c(C)c1O)CCC(C)(C)O2	APC-100|NSC-226236	10d	Mtb (H37Rv_NRF)	LORA method	0.289702	-0.661296	-0.206321	-0.306071	-0.223416	-0.89009	-0.0819186	-0.44269	-0.658972	-0.136691	-0.482537	-0.898307
CHEMBL1194	CCCNC(C)C(=O)Nc1ccccc1C	ASTRA-1512|ASTRA-1515|Citanest|NSC-40027|PRILOCAINE|PROPITOCAINE	10d	Mtb (H37Rv_NRF)	LORA method	0.289702	-0.661296	-0.125477	-0.306071	-0.498615	-0.89009	0.0277217	-0.44269	-0.658972	-0.136691	-0.608711	-0.961829
CHEMBL297362	Cc1cccc(C)c1NC1=NCCCS1	XYLAZINE|Xylazine	10d	Mtb (H37Rv_NRF)	LORA method	0.289702	-0.661296	-0.0619064	-0.306071	-0.636212	-0.89009	-0.137184	-0.44269	-0.658972	-0.136691	-0.80055	-0.948741
CHEMBL1240978	Cc1ccsc1/C=C/C1=NCCCN1C	MORANTEL	10d	Mtb (H37Rv_NRF)	LORA method	0.289702	-0.661296	-0.0619064	-0.306071	-0.593121	-1.01557	-0.0531167	-0.44269	-0.658972	-0.136691	-0.711723	-1.02292
CHEMBL146	Cc1cc(C(C)(C)C)c(O)c(C(C)(C)C)c1	BHT|BUTYLATED HYDROXYTOLUENE|Butylhydroxytoluene|E-321|E321|FEMA NO. 2184|INS NO.321|INS-321|NSC-6347	10d	Mtb (H37Rv_NRF)	LORA method	0.289702	-0.661296	-0.211983	-0.306071	0.051783	-0.89009	-0.126792	-0.44269	-0.658972	-0.136691	0.10147	-0.908831
CHEMBL167911	COP(=O)(OC)OC=C(Cl)Cl	ATGARD|DDVP|DICHLORVOS|Dichlorvos|EQUIGARD|EQUIGEL|SD 1750|TASK TABS	10d	Mtb (H37Rv_NRF)	LORA method	0.806054	0.403574	-0.0913626	1.13788	-0.550031	-1.26654	-0.0582387	-0.948777	-0.138148	-0.045703	-0.635717	-1.28658
CHEMBL889	O=P(O)(NCCCl)NCCCl	IPM|Isophosphamide mustard|N,N'-Bis-(2-Chloroethyl)Phosphoric Acid|NSC-297900|PALIFOSFAMIDE|ZIO-201	10d	Mtb (H37Rv_NRF)	LORA method	-4.40461	-0.0702261	0.184852	1.863	-0.911411	-1.26654	0.0596042	-2.3522	-0.170136	-0.081476	-0.93518	-1.28658
CHEMBL2106955	O=C1CC[C@@H](C(=O)Oc2ccc(O)cc2)N1	PIDOBENZONE	10d	Mtb (H37Rv_NRF)	LORA method	0.289702	-0.661296	-0.149033	-0.306071	-0.911411	-0.89009	-0.0291027	-0.44269	-0.658972	-0.136691	-0.93518	-0.951672
CHEMBL4297539	CC(=O)N[C@H](C=O)[C@@H](O)[C@H](O)[C@H](O)CO	MANNAC|N-ACETYLMANNOSAMINE	10d	Mtb (H37Rv_NRF)	LORA method	0.289702	-0.661296	-0.0277199	-0.306071	-0.773814	-1.26654	0.247002	-0.44269	-0.658972	-0.136691	-0.866205	-1.28658
CHEMBL447878	CC(=O)N[C@H]1[C@H](O)O[C@H](CO)[C@@H](O)[C@@H]1O	N-ACETYLGLUCOSAMINE |N-Acetyl Glucosamine	10d	Mtb (H37Rv_NRF)	LORA method	0.289702	-0.661296	-0.0221775	-0.306071	-0.773814	-1.26654	0.241435	-0.44269	-0.658972	-0.136691	-0.866205	-1.28658
CHEMBL1606295	COc1c2c(cc3c1OCO3)CCN(C)C2		10d	Mtb (H37Rv_NRF)	LORA method	0.289702	-0.661296	-0.194973	-0.306071	-0.550031	-0.89009	-0.102184	-0.44269	-0.658972	-0.136691	-0.589878	-0.898531
CHEMBL1079604	Cc1cc(C)cc(OCC2CNC(=O)O2)c1	AHR-438|METAXALONE|NSC-170959|SKELAXIN	10d	Mtb (H37Rv_NRF)	LORA method	0.289702	-0.661296	-0.143514	-0.306071	-0.636212	-0.89009	-0.0606512	-0.44269	-0.658972	-0.136691	-0.791881	-0.941035
CHEMBL284237	C[C@]12N[C@H](Cc3ccccc31)c1ccccc12	DIZOCILPINE|MK-801	10d	Mtb (H37Rv_NRF)	LORA method	0.289702	-0.661296	-0.188045	-0.306071	-0.773814	-0.51364	-0.0646598	-0.44269	-0.658972	-0.136691	-0.874368	-0.644406
CHEMBL2104674	CCCCNCC1COc2ccccc2O1	BUTAMOXANE	10d	Mtb (H37Rv_NRF)	LORA method	0.289702	-0.661296	-0.176697	-0.306071	-0.773814	-0.89009	-0.0140337	-0.44269	-0.658972	-0.136691	-0.77497	-0.952492
CHEMBL1405973	CCCCCCOc1ccccc1C(N)=O	EXALAMIDE	10d	Mtb (H37Rv_NRF)	LORA method	0.289702	-0.661296	-0.143777	-0.306071	-0.773814	-0.89009	-0.0812134	-0.44269	-0.658972	-0.136691	-0.77497	-0.949042
CHEMBL2218865	Cc1cccc(OC2CCNCC2O)c1C	IFOXETINE	10d	Mtb (H37Rv_NRF)	LORA method	0.289702	-0.661296	-0.151995	-0.306071	-0.636212	-0.89009	0.0387451	-0.44269	-0.658972	-0.136691	-0.816505	-0.943339
CHEMBL292707	CC(C)Cc1ccc(C(C)C(=O)NO)cc1	IBUPROXAM	10d	Mtb (H37Rv_NRF)	LORA method	0.289702	-0.661296	-0.119051	0.935403	-0.498615	-0.89009	-0.0363774	-0.44269	-0.658972	-0.136691	-0.507338	-0.964
CHEMBL1321	CNNCc1ccc(C(=O)NC(C)C)cc1	Matulane|PROCARBAZINE|Procarbazine|RO-4-6467|RO-4-6467 FREE BASE	10d	Mtb (H37Rv_NRF)	LORA method	0.289702	-0.661296	-0.101492	0.1861	-0.455525	-0.89009	0.201684	-0.44269	-0.658972	-0.136691	-0.453787	-0.960101
CHEMBL1201776	CC[C@@H](c1cccc(O)c1)[C@@H](C)CN(C)C	BN 200 (BASE)|CG5503|CG5503 (BASE)|CG5503 IR|TAPENTADOL	10d	Mtb (H37Rv_NRF)	LORA method	0.289702	-0.661296	-0.211959	-0.306071	-0.274832	-0.89009	-0.126718	-0.44269	-0.658972	-0.136691	-0.187448	-0.951763
CHEMBL1902645	CNC(=O)NC(O)C(Cl)(Cl)Cl	MECLORALUREA	10d	Mtb (H37Rv_NRF)	LORA method	1.18921	1.57881	0.00773267	-0.306071	-0.730723	-1.26654	0.0265711	1.34397	0.164268	0.000404238	-0.814336	-1.28658
CHEMBL2104097	O=C1NC(=O)C2(c3ccc(Cl)cc3)CC12	CIPROXIMIDE|CL 53415|CYPROXIMIDE	10d	Mtb (H37Rv_NRF)	LORA method	-0.140592	-0.152705	0.00957219	-0.306071	-0.911411	-0.89009	-0.0659588	-0.127554	-0.372431	-0.105062	-0.93518	-0.915084
CHEMBL1984344	Nc1ncnc(Nc2ccc(Cl)cc2)n1	CHLORAZANIL	10d	Mtb (H37Rv_NRF)	LORA method	-0.143187	-0.163029	0.259126	0.258983	-0.911411	-0.701865	0.133279	-0.127554	-0.368356	-0.10498	-0.93518	-0.74154
CHEMBL462222	CC(C)(C)CNC(=O)N(CCCl)N=O	NCNU|NEPTAMUSTINE|PENTAMUSTINE|SALISBURYSTIN	10d	Mtb (H37Rv_NRF)	LORA method	-1.93745	-0.324934	0.0877877	0.980597	-0.498615	-1.26654	0.0414917	-1.08765	-0.422864	-0.10777	-0.342355	-1.28658
CHEMBL2110978	O=S(=O)(O)CI	METHIODAL	10d	Mtb (H37Rv_NRF)	LORA method	-0.884849	0.565771	0.136929	1.66382	-0.911411	-1.26654	0.0756012	6.63051	0.411314	-0.129017	-0.93518	-1.28658
CHEMBL1207907	CC(C)(CS(=O)(=O)O)N(Cl)Cl	AURICLOSENE|NVC-422	10d	Mtb (H37Rv_NRF)	LORA method	-2.55759	0.608044	-0.0413611	1.66382	-0.636212	-1.26654	0.0413803	3.66209	-0.102452	-0.0645456	-0.660005	-1.28658
CHEMBL3707209	CCCC(C)(CCO[N+](=O)[O-])O[N+](=O)[O-]	METHYLPROPYLPROPANEDIOL DINITRATE	10d	Mtb (H37Rv_NRF)	LORA method	0.289702	-0.661296	1.84217	0.949998	-0.636212	-1.26654	2.6	-0.44269	-0.658972	-0.136691	-0.669488	-1.28658
CHEMBL366460	O=c1c(-c2ccccc2)coc2ccccc12	ISOFLAVONE|NSC-135405	10d	Mtb (H37Rv_NRF)	LORA method	0.289702	-0.661296	-0.206225	-0.306071	-0.911411	-0.51364	-0.121039	-0.44269	-0.658972	-0.136691	-0.93518	-0.657208
CHEMBL711	O=C1c2ccccc2C(=O)C1c1ccccc1	DINDEVAN|HEDULIN|NSC-41693|PHENINDIONE|PHENYLINDANEDIONE|Phenindione	10d	Mtb (H37Rv_NRF)	LORA method	0.289702	-0.661296	-0.211768	-0.306071	-0.911411	-0.51364	-0.124416	-0.44269	-0.658972	-0.136691	-0.93518	-0.659685
CHEMBL275638	O=c1cc(-c2ccccc2)oc2ccccc12	FLAVONE|NSC-19028	10d	Mtb (H37Rv_NRF)	LORA method	0.289702	-0.661296	-0.206225	-0.306071	-0.911411	-0.51364	-0.11588	-0.44269	-0.658972	-0.136691	-0.93518	-0.655787
CHEMBL388558	CCOC(=O)c1ccccc1C(=O)OCC	DIETHYL PHTHALATE	10d	Mtb (H37Rv_NRF)	LORA method	0.289702	-0.661296	-0.211266	-0.306071	-0.636212	-0.89009	-0.1393	-0.44269	-0.658972	-0.136691	-0.722605	-0.955917
CHEMBL2106711	COc1ccc(/C(C)=C\C(=O)O)c(OC)c1	DIMECROTIC ACID	10d	Mtb (H37Rv_NRF)	LORA method	0.289702	-0.661296	-0.200516	-0.306071	-0.412434	-0.89009	-0.105524	-0.44269	-0.658972	-0.136691	-0.561261	-0.921057
CHEMBL2107704	c1ccc(Cc2nnc3ccncc3n2)cc1	EU-3325|TRIAFUNGIN	10d	Mtb (H37Rv_NRF)	LORA method	0.289702	-0.661296	-0.136538	0.824038	-0.911411	-0.51364	-0.0855189	-0.44269	-0.658972	-0.136691	-0.93518	-0.648152
CHEMBL1697759	O=C(NCN1CCOCC1)c1cnccn1	B-2311|MORINAMIDE|MORPHAZINAMIDE	10d	Mtb (H37Rv_NRF)	LORA method	0.289702	-0.661296	-0.135033	0.070632	-0.911411	-1.01557	-0.0693735	-0.44269	-0.658972	-0.136691	-0.93518	-1.05996
CHEMBL20	CC(=O)Nc1nnc(S(N)(=O)=O)s1	ACETAZOLAMIDE|Acetazolamide|DIAMOX|DIAMOX SR|EYTAZOX|L 579486|NSC-145177	10d	Mtb (H37Rv_NRF)	LORA method	0.289702	-0.661296	0.0395301	2.23304	-0.773814	-1.14106	0.0207068	-0.44269	-0.658972	-0.136691	-0.866833	-1.17015
CHEMBL2105323	C=CC[N+]([O-])(CC=C)c1nc(N)nc(N)n1	OXONAZINE	10d	Mtb (H37Rv_NRF)	LORA method	0.289702	-0.661296	0.427096	0.258983	-0.841468	-1.07832	0.10908	-0.44269	-0.658972	-0.136691	-0.808297	-1.0991
CHEMBL70209	Cc1ncc(-c2csc(N=C(N)N)n2)[nH]1	ZALTIDINE	10d	Mtb (H37Rv_NRF)	LORA method	0.289702	-0.661296	0.12981	-0.306071	-0.773814	-0.89009	0.221058	-0.44269	-0.658972	-0.136691	-0.874395	-0.948074
CHEMBL1907110	CCN(CC)CCOC(=O)c1cccnc1	NICAMETATE|NICAMETATE CITRATE	10d	Mtb (H37Rv_NRF)	LORA method	0.289702	-0.661296	-0.207252	-0.11772	-0.636212	-0.952832	-0.146055	-0.44269	-0.658972	-0.136691	-0.720834	-1.01357
CHEMBL3990892	CN(C)[C@@H](c1cccnc1)C1COCOC1	DOXPICOMINE	10d	Mtb (H37Rv_NRF)	LORA method	0.289702	-0.661296	-0.196287	-0.11772	-0.550031	-0.952832	-0.10931	-0.44269	-0.658972	-0.136691	-0.511074	-1.01833
CHEMBL1096927	CC(C)=CCC[C@](C)(O)[C@@H]1CC=C(C)CC1	Alpha-Bisabolol|LEVOMENOL	10d	Mtb (H37Rv_NRF)	LORA method	0.289702	-0.661296	-0.181642	-0.306071	-0.361018	-1.26654	-0.0189701	-0.44269	-0.658972	-0.136691	-0.466484	-1.28658
CHEMBL166937	CN(CC(N)=O)C(=O)N(CCCl)N=O	2-[{[(2-Chloroethyl)(Nitroso)Amino]Carbonyl}(Methyl)Amino]Acetamide|NSC-364432|SarCNU	10d	Mtb (H37Rv_NRF)	LORA method	-1.93572	-0.321297	0.150379	0.980597	-0.730723	-1.26654	0.114833	-1.08765	-0.425056	-0.107851	-0.808103	-1.28658
CHEMBL1515611	CC(C)C(Br)C(=O)NC(N)=O	BROMISOVAL|BROMISOVALUM|BROMOVALUREE|BROMURAL|BROMVALERYLUREA	10d	Mtb (H37Rv_NRF)	LORA method	-2.58094	0.0753952	0.101859	-0.306071	-0.636212	-1.26654	0.0151765	0.695003	0.0833496	-0.125067	-0.604674	-1.28658
CHEMBL39664	O=C(O)[C@@H]1C[C@H](CP(=O)(O)O)CCN1	CGS 19755|GNF-Pf-157|SELFOTEL|Selfotel	10d	Mtb (H37Rv_NRF)	LORA method	0.289702	-0.661296	-0.13262	2.11102	-0.911411	-1.26654	0.0346252	-0.44269	-0.658972	-0.136691	-0.93518	-1.28658
CHEMBL2104790	COc1ccccc1OCC1CNC(=O)O1	LENETRAN|MEPHENOXALONE	10d	Mtb (H37Rv_NRF)	LORA method	0.289702	-0.661296	-0.137852	-0.306071	-0.730723	-0.89009	-0.0517434	-0.44269	-0.658972	-0.136691	-0.783921	-0.938176
CHEMBL3707214	O=C(ON1CCOCC1)c1ccccc1O	MORPHOLINE SALICYLATE	10d	Mtb (H37Rv_NRF)	LORA method	0.289702	-0.661296	-0.205891	-0.221319	-0.911411	-0.89009	-0.0975444	-0.44269	-0.658972	-0.136691	-0.93518	-0.948384
CHEMBL3989617	CNC(=O)O[C@H]1OC(=O)[C@H]2[C@H]3C=C[C@H](C3)[C@H]21	MOXADOLEN	10d	Mtb (H37Rv_NRF)	LORA method	0.289702	-0.661296	-0.148818	-0.306071	-0.730723	-1.26654	-0.0888222	-0.44269	-0.658972	-0.136691	-0.814336	-1.28658
CHEMBL2105503	Nc1ncc2ncn(CC(CO)CO)c2n1	DETIVICICLOVIR	10d	Mtb (H37Rv_NRF)	LORA method	0.289702	-0.661296	0.0448098	0.070632	-0.911411	-0.952832	0.0868844	-0.44269	-0.658972	-0.136691	-0.93518	-1.00478
CHEMBL2105161	CCCCOCCOC(=O)c1cccnc1	BETA-BUTOXYETHYL NICOTINATE|NICOBOXIL	10d	Mtb (H37Rv_NRF)	LORA method	0.289702	-0.661296	-0.201638	-0.11772	-0.773814	-0.952832	-0.103372	-0.44269	-0.658972	-0.136691	-0.77497	-1.01357
CHEMBL94394	CCCCOc1ccc(CC(=O)NO)cc1	ANDERM|BUFEXAMAC|BUTOXYPHENYLACETHYDROXAMIC ACID|CP 1044 J3|DURADERMAL|PARADERM|PARFENAC	10d	Mtb (H37Rv_NRF)	LORA method	0.289702	-0.661296	-0.113365	0.935403	-0.773814	-0.89009	-0.00141428	-0.44269	-0.658972	-0.136691	-0.77497	-0.960998
CHEMBL88055	Oc1ccc(C(O)C2CCCCN2)cc1O	RIMITEROL	10d	Mtb (H37Rv_NRF)	LORA method	0.289702	-0.661296	-0.157585	-0.306071	-0.911411	-0.89009	-0.0109159	-0.44269	-0.658972	-0.136691	-0.93518	-0.92438
CHEMBL2106796	Oc1ccc(C(O)CNC2CCC2)cc1O	NORBUDRINE|NORBUTRINE|RD 9338 [AS HYDROCHLORIDE]	10d	Mtb (H37Rv_NRF)	LORA method	0.289702	-0.661296	-0.157585	-0.306071	-0.911411	-0.89009	0.00942356	-0.44269	-0.658972	-0.136691	-0.93518	-0.921562
CHEMBL1697856	CCOc1ccc(NC(=O)CC(C)O)cc1	BUCETIN	10d	Mtb (H37Rv_NRF)	LORA method	0.289702	-0.661296	-0.113365	-0.306071	-0.636212	-0.89009	0.105591	-0.44269	-0.658972	-0.136691	-0.698734	-0.956085
CHEMBL9298	N#Cc1ccc(C2CCCc3cncn32)cc1	CGS-16949A	10d	Mtb (H37Rv_NRF)	LORA method	0.289702	-0.661296	-0.140886	-0.306071	-0.911411	-0.701865	-0.0185618	-0.44269	-0.658972	-0.136691	-0.93518	-0.806897
CHEMBL1229908	CCN(CC)C(=O)c1ccc(O)c(OC)c1	CLAIRVAN|ETAMIVAN|ETHAMIVAN|VANDID	10d	Mtb (H37Rv_NRF)	LORA method	0.289702	-0.661296	-0.143729	-0.306071	-0.455525	-0.89009	0.107001	-0.44269	-0.658972	-0.136691	-0.524214	-0.924375
CHEMBL278764	Cn1nc(-c2cccc(F)c2)n(C)c1=S	MDL 26,479|SURITOZOLE|Suritozole	10d	Mtb (H37Rv_NRF)	LORA method	0.0782306	-0.417685	0.130837	-0.215277	-0.550031	-0.89009	-0.0864097	-0.843287	-0.525865	0.377032	-0.776431	-0.950219
CHEMBL2110649	CC(C)NC(C)C(=O)c1ccc(O)c(O)c1		10d	Mtb (H37Rv_NRF)	LORA method	0.289702	-0.661296	-0.187854	-0.306071	-0.498615	-0.89009	0.0297259	-0.44269	-0.658972	-0.136691	-0.536035	-0.930659
CHEMBL2105445	S=C1NCCC(COc2ccccc2)O1	TIFEMOXONE	10d	Mtb (H37Rv_NRF)	LORA method	0.289702	-0.661296	0.0395779	-0.306071	-0.911411	-0.89009	0.00222308	-0.44269	-0.658972	-0.136691	-0.93518	-0.965672
CHEMBL278020	CN(C)C(=O)Oc1cccc([N+](C)(C)C)c1	NEOSTIGMINE	10d	Mtb (H37Rv_NRF)	LORA method	0.289702	-0.661296	0.34888	-0.306071	-0.00796372	-0.89009	0.426124	-0.44269	-0.658972	-0.136691	0.0659726	-0.951208
CHEMBL1617540	CCN(CC)CCOc1ccccc1OC	GAIACTAMINE|GAIETAMINE|GUAIACTAMINE	10d	Mtb (H37Rv_NRF)	LORA method	0.289702	-0.661296	-0.200635	-0.306071	-0.455525	-0.89009	-0.100922	-0.44269	-0.658972	-0.136691	-0.569575	-0.936902
CHEMBL67096	Cc1cccc(OCC(O)CNC(C)C)c1	ICI 45763 [AS HYDROCHLORIDE]|KO 592 [AS HYDROCHLORIDE]|TOLIPROLOL|Toliprolol	10d	Mtb (H37Rv_NRF)	LORA method	0.289702	-0.661296	-0.151995	-0.306071	-0.498615	-0.89009	0.123295	-0.44269	-0.658972	-0.136691	-0.552522	-0.953583
CHEMBL433696	CC[C@@H](N)Cc1cc(OC)c(C)cc1OC		10d	Mtb (H37Rv_NRF)	LORA method	0.289702	-0.661296	-0.130327	-0.306071	-0.274832	-0.89009	0.03392	-0.44269	-0.658972	-0.136691	-0.424833	-0.906405
CHEMBL80830	CC(C)(S)C(=O)N[C@@H](CS)C(=O)O	BUCILLAMINE	10d	Mtb (H37Rv_NRF)	LORA method	0.289702	-0.661296	0.0311925	-0.306071	-0.636212	-1.26654	-0.162275	-0.44269	-0.658972	-0.136691	-0.757225	-1.28658
CHEMBL2107120	C/C=C(\C)C(=O)O[C@H]1C[C@@H]2CC[C@H](C1)N2C	TIGLOIDINE	10d	Mtb (H37Rv_NRF)	LORA method	0.289702	-0.661296	-0.2116	-0.306071	-0.455525	-1.26654	-0.133844	-0.44269	-0.658972	-0.136691	-0.643837	-1.28658
CHEMBL2110703	CCNC1(c2cccs2)CCCCC1=O	TILETAMINE	10d	Mtb (H37Rv_NRF)	LORA method	0.289702	-0.661296	-0.104598	-0.306071	-0.773814	-1.01557	-0.0358578	-0.44269	-0.658972	-0.136691	-0.812813	-1.0316
CHEMBL2104156	CN1C(=N)N(c2ccc(Cl)cc2)CC1=O	CL 88,893|CLAZOLIMINE	10d	Mtb (H37Rv_NRF)	LORA method	-0.141889	-0.155186	0.076225	-0.306071	-0.730723	-0.89009	-0.000671964	-0.127554	-0.36978	-0.105023	-0.851639	-0.912026
CHEMBL265442	O=C1NCCN1/N=C/c1ccc([N+](=O)[O-])o1	NF-246|NIFURADENE|OXAFURADENE	10d	Mtb (H37Rv_NRF)	LORA method	0.289702	-0.661296	0.949878	0.341895	-0.911411	-1.01557	1.29809	-0.44269	-0.658972	-0.136691	-0.93518	-1.05327
CHEMBL991	Cc1cn([C@H]2C=C[C@@H](CO)O2)c(=O)[nH]c1=O	BMY-27857|D-4T|D4T|NSC-163661|SANILVUDINE|STAVUDINE|ZERIT|ZERIT XR|Zerit|d4T	10d	Mtb (H37Rv_NRF)	LORA method	0.289702	-0.661296	-0.0507976	-0.306071	-0.773814	-1.26654	0.0450919	-0.44269	-0.658972	-0.136691	-0.840952	-1.28658
CHEMBL699	Cn1c(=O)c2c(ncn2CCO)n(C)c1=O	BETA-HYDROXYETHYL THEOPHYLLINE|ETOFYLLINE|Etofylline|OXYETHYLTHEOPHYLLINE|OXYPHYLLINE	10d	Mtb (H37Rv_NRF)	LORA method	0.289702	-0.661296	0.0103367	-0.306071	-0.550031	-1.07832	0.122293	-0.44269	-0.658972	-0.136691	-0.779583	-1.10108
CHEMBL371523	O=C(CC(=O)c1ccccc1)c1ccccc1	DIBENZOYLMETHANE|NSC-6266	10d	Mtb (H37Rv_NRF)	LORA method	0.289702	-0.661296	-0.211768	-0.306071	-0.911411	-0.51364	-0.122449	-0.44269	-0.658972	-0.136691	-0.93518	-0.658707
CHEMBL2104375	CCCCC(O)c1cc(C(=O)O)ccc1O	FEPENTOLIC ACID|RCM 258	10d	Mtb (H37Rv_NRF)	LORA method	0.289702	-0.661296	-0.181427	-0.306071	-0.773814	-0.89009	-0.0758688	-0.44269	-0.658972	-0.136691	-0.77497	-0.9265
CHEMBL2105552	C=CC1(C(C)CCC)C(=O)NC(=O)NC1=O	BUTYVINYL|JD-96|VINYLBITAL|VINYMAL	10d	Mtb (H37Rv_NRF)	LORA method	0.289702	-0.661296	-0.086728	-0.306071	-0.601243	-1.26654	-0.0299564	-0.44269	-0.658972	-0.136691	-0.616335	-1.28658
CHEMBL1200802	C=CCC1(C(C)CC)C(=O)NC(=O)NC1=O	LOTUSATE|TALBUTAL	10d	Mtb (H37Rv_NRF)	LORA method	0.289702	-0.661296	-0.086728	-0.306071	-0.601243	-1.26654	-0.029511	-0.44269	-0.658972	-0.136691	-0.616282	-1.28658
CHEMBL454	C=CCC1(CC(C)C)C(=O)NC(=O)NC1=O	ALISOBUMAL|ALLYLBARBITURIC ACID|BUTALBITAL|BUTALBITAL CIII|ITOBARBITAL|SANDOPTAL|TETRALLOBARBITAL	10d	Mtb (H37Rv_NRF)	LORA method	0.289702	-0.661296	-0.086728	-0.306071	-0.601243	-1.26654	-0.0290285	-0.44269	-0.658972	-0.136691	-0.522842	-1.28658
CHEMBL503565	CC/C=C(\C)C1(CC)C(=O)NC(=O)NC1=O	BUTENEMAL|VINBARBITAL|VINBARBITONE	10d	Mtb (H37Rv_NRF)	LORA method	0.289702	-0.661296	-0.086728	-0.306071	-0.498615	-1.26654	-0.0299564	-0.44269	-0.658972	-0.136691	-0.607339	-1.28658
CHEMBL127349	CC(C)NCC(O)c1ccc([N+](=O)[O-])cc1	ISOPHENETHANOL|NIFENALOL|Nifenalol	10d	Mtb (H37Rv_NRF)	LORA method	0.289702	-0.661296	0.869202	0.251101	-0.636212	-0.89009	1.21591	-0.44269	-0.658972	-0.136691	-0.624419	-0.94632
CHEMBL1184529	C[n+]1c2cc(N)ccc2cc2ccc(N)cc21	ACRIFLAVINE|ACRIFLAVINIUM	10d	Mtb (H37Rv_NRF)	LORA method	0.289702	-0.661296	0.426761	-0.293272	-0.730723	-0.450898	0.459713	-0.44269	-0.658972	-0.136691	-0.815682	-0.576374
CHEMBL2104223	CCCCOCC(O)COc1ccccc1	FEBUPROL	10d	Mtb (H37Rv_NRF)	LORA method	0.289702	-0.661296	-0.170295	-0.306071	-0.773814	-0.89009	0.0222657	-0.44269	-0.658972	-0.136691	-0.77497	-0.965672
CHEMBL2105068	CCCCN(C(=O)C(C)C)c1nc(C)co1	COMPOUND 90606|ISAMOXOLE	10d	Mtb (H37Rv_NRF)	LORA method	0.289702	-0.661296	-0.144852	-0.306071	-0.361018	-1.07832	-0.0717489	-0.44269	-0.658972	-0.136691	-0.391842	-1.11603
CHEMBL472565	Cc1c(C(N)=O)cc([N+](=O)[O-])cc1[N+](=O)[O-]	DINITOLMIDE|DINITROTOLUAMIDE|METHYLDINITROBENZAMIDE	10d	Mtb (H37Rv_NRF)	LORA method	0.289702	-0.661296	1.90426	0.808274	-0.773814	-0.89009	2.18779	-0.44269	-0.658972	-0.136691	-0.878335	-0.915951
CHEMBL1412614	N=c1ccn2c(n1)O[C@H]1[C@H](O)[C@@H](CO)O[C@H]12	ANCITABINE|ANCITABINE HYDROCHLORIDE	10d	Mtb (H37Rv_NRF)	LORA method	0.289702	-0.661296	-0.0160617	-0.306071	-0.911411	-1.26654	0.144674	-0.44269	-0.658972	-0.136691	-0.93518	-1.28658
CHEMBL184	Nc1nc(O)c2ncn(COCCO)c2n1	ACICLOVIR|ACYCLOVIR|AVACLYR|AVERT|AVIRAL|Aciclovir|Acycloguanosine|CLEARSORE|CYMEX ULTRA|Cyclovir|DUVIMEX|HERPETAD|LIPSORE|LYPSYL|NSC-645011|RANOVIR|SITAVIG|SOOTHELIP|SORAWAY|VIRALIEF|VIRASORB|VIROVIR 200|VIROVIR 400|VIROVIR 800|ZOVIRAX|Zovirax	10d	Mtb (H37Rv_NRF)	LORA method	0.289702	-0.661296	0.0201315	0.070632	-0.911411	-0.952832	0.099578	-0.44269	-0.658972	-0.136691	-0.93518	-0.988539
CHEMBL1564747	Cc1ccc(O)c(-n2nc3ccccc3n2)c1	DROMETRIZOLE|NSC-91885	10d	Mtb (H37Rv_NRF)	LORA method	0.289702	-0.661296	-0.203263	-0.0179182	-0.773814	-0.51364	-0.13299	-0.44269	-0.658972	-0.136691	-0.863283	-0.623964
CHEMBL1823681	CCOC(=O)[C@@H](N)Cc1ccc(O)c(O)c1	ETILEVODOPA|TV-1203	10d	Mtb (H37Rv_NRF)	LORA method	0.289702	-0.661296	-0.141221	-0.306071	-0.773814	-0.89009	-0.0419819	-0.44269	-0.658972	-0.136691	-0.828893	-0.93335
CHEMBL4297291	O=C(O)CCCC(=O)NCCc1c[nH]cn1	IMIDAZOLYL ETHANAMIDE PENTANDIOIC ACID|INGAVIRIN	10d	Mtb (H37Rv_NRF)	LORA method	0.289702	-0.661296	-0.0824756	-0.306071	-0.911411	-1.07832	-0.00390105	-0.44269	-0.658972	-0.136691	-0.93518	-1.1185
CHEMBL3989813	C/C(=N\Cc1ccccc1)c1ccccc1O	OLETIMOL	10d	Mtb (H37Rv_NRF)	LORA method	0.289702	-0.661296	-0.207635	-0.306071	-0.773814	-0.51364	-0.149878	-0.44269	-0.658972	-0.136691	-0.888651	-0.640538
CHEMBL2074647	COc1cc(C(O)CNC(C)C)ccc1O	METIPRENALINE	10d	Mtb (H37Rv_NRF)	LORA method	0.289702	-0.661296	-0.151947	-0.306071	-0.455525	-0.89009	0.0692544	-0.44269	-0.658972	-0.136691	-0.47316	-0.915655
CHEMBL1760	CC(C)(C)NCC(O)c1cc(O)cc(O)c1	Brethaire|Brethine|Bricanyl|TERBUTALINE|Terbutaline	10d	Mtb (H37Rv_NRF)	LORA method	0.289702	-0.661296	-0.157585	-0.306071	-0.498615	-0.89009	0.0730031	-0.44269	-0.658972	-0.136691	-0.422814	-0.921689
CHEMBL1159715	CC(C)(C)NCC(O)c1ccc(O)c(O)c1	COLTEROL|Colterol	10d	Mtb (H37Rv_NRF)	LORA method	0.289702	-0.661296	-0.157585	-0.306071	-0.498615	-0.89009	0.0727061	-0.44269	-0.658972	-0.136691	-0.422814	-0.921562
CHEMBL1160714	CC(C)NC[C@H](O)COc1ccc(O)cc1	PRENALTEROL|Phenol metabolite	10d	Mtb (H37Rv_NRF)	LORA method	0.289702	-0.661296	-0.151947	-0.306071	-0.636212	-0.89009	0.124223	-0.44269	-0.658972	-0.136691	-0.624419	-0.945163
CHEMBL3185938	CN(C)[C@H](Cc1ccccc1)c1ccccc1	LEFETAMINE|LEFETAMINE HYDROCHLORIDE	10d	Mtb (H37Rv_NRF)	LORA method	0.289702	-0.661296	-0.211983	-0.306071	-0.550031	-0.51364	-0.127683	-0.44269	-0.658972	-0.136691	-0.50987	-0.663171
CHEMBL1983100	O=C(CN1CCNCC1)NC1CCCCC1	ESAPRAZOLE	10d	Mtb (H37Rv_NRF)	LORA method	0.289702	-0.661296	-0.12543	-0.306071	-0.911411	-1.26654	0.0879979	-0.44269	-0.658972	-0.136691	-0.93518	-1.28658
CHEMBL2105593	O=C1c2cc(Cl)ccc2OC2CCON12	SECLAZONE|W-2354	10d	Mtb (H37Rv_NRF)	LORA method	-0.0411272	-0.121904	0.0207766	-0.221319	-0.911411	-0.89009	0.0323241	-0.10886	-0.373602	-0.104753	-0.93518	-0.896385
CHEMBL2105156	CC1OCC(Br)([N+](=O)[O-])CO1	COMPOUND 85287|NIBROXANE	10d	Mtb (H37Rv_NRF)	LORA method	1.15072	0.070783	0.958837	0.251101	-0.773814	-1.26654	1.01549	-6.3595	0.12623	-0.118277	-0.851976	-1.28658
CHEMBL1358619	NC(=O)C(=O)N/N=C/c1ccc([N+](=O)[O-])o1	NF-84|NIFURALDEZONE	10d	Mtb (H37Rv_NRF)	LORA method	0.289702	-0.661296	0.949998	0.672494	-0.911411	-1.01557	1.18741	-0.44269	-0.658972	-0.136691	-0.93518	-1.05245
CHEMBL2106819	CCN(/N=C/c1ccc([N+](=O)[O-])o1)C(N)=O	NF-161|NIFURSEMIZONE	10d	Mtb (H37Rv_NRF)	LORA method	0.289702	-0.661296	0.949878	0.341895	-0.773814	-1.01557	1.30165	-0.44269	-0.658972	-0.136691	-0.805818	-1.05327
CHEMBL46469	O=C1c2c(O)cccc2Cc2cccc(O)c21	ALPHODITH|ANTHRA-DERM|ANTHRALIN|ANTRADERM|DITHRANOL|DITHROCREAM|DITHROCREAM FTE|DITHROCREAM HP|DRITHOCREME|DRITHOSCALP|LASAN|MICANOL|NSC-43970|NSC-629313|PSORADRATE|PSORIN|PSORIN FTE|STIE-LASAN	10d	Mtb (H37Rv_NRF)	LORA method	0.289702	-0.661296	-0.211815	-0.306071	-0.911411	-0.51364	-0.125975	-0.44269	-0.658972	-0.136691	-0.93518	-0.611442
CHEMBL2104479	C=CCC1(C(=O)NC(N)=O)CC(C)OC1=O	VALOFANE	10d	Mtb (H37Rv_NRF)	LORA method	0.289702	-0.661296	-0.0864891	-0.306071	-0.73884	-1.26654	-0.032072	-0.44269	-0.658972	-0.136691	-0.772765	-1.28658
CHEMBL2105233	C=CCC1(CC(C)O)C(=O)NC(=O)NC1=O	PROXIBARBAL	10d	Mtb (H37Rv_NRF)	LORA method	0.289702	-0.661296	-0.05634	-0.306071	-0.73884	-1.26654	0.0874783	-0.44269	-0.658972	-0.136691	-0.755269	-1.28658
CHEMBL1201236	C[C@@](Cc1ccc(O)c(O)c1)(NN)C(=O)O	CARBIDOPA	10d	Mtb (H37Rv_NRF)	LORA method	0.289702	-0.661296	-0.15178	1.29072	-0.773814	-0.89009	-0.00664762	-0.44269	-0.658972	-0.136691	-0.842732	-0.935521
CHEMBL2105919	c1ccc(Cn2ccnc2-c2nnn[nH]2)cc1	BENTEMAZOLE	10d	Mtb (H37Rv_NRF)	LORA method	0.289702	-0.661296	0.06428	1.40086	-0.911411	-0.639123	0.0445723	-0.44269	-0.658972	-0.136691	-0.93518	-0.753506
CHEMBL435966	O=[N+]([O-])c1cncn1CCN1CCOCC1	K-1900|NAXOGIN 500|NIMORAZOLE|NSC-107524	10d	Mtb (H37Rv_NRF)	LORA method	0.289702	-0.661296	0.887335	0.251101	-0.911411	-1.07832	1.31549	-0.44269	-0.658972	-0.136691	-0.93518	-1.10643
CHEMBL242948	NCCC(=O)N[C@@H](Cc1cnc[nH]1)C(=O)O	Carnosine|POLAPREZINC|Z 103|Z-103	10d	Mtb (H37Rv_NRF)	LORA method	0.289702	-0.661296	-0.0121198	-0.306071	-0.911411	-1.07832	0.169801	-0.44269	-0.658972	-0.136691	-0.93518	-1.12342
CHEMBL2435707	CCCCOc1c(OCCCC)c(=O)c1=O	NSC-113489|SQUARIC ACID DIBUTYL ESTER|SQUARIC ACID DIBUTYLESTER	10d	Mtb (H37Rv_NRF)	LORA method	0.289702	-0.661296	-0.20042	-0.306071	-0.636212	-1.26654	-0.0738274	-0.44269	-0.658972	-0.136691	-0.614759	-1.28658
CHEMBL934	CC(C)(C(=O)c1cccnc1)c1cccnc1	METOPIRON|METOPIRONE|METYRAPONE|NSC-25265	10d	Mtb (H37Rv_NRF)	LORA method	0.289702	-0.661296	-0.203215	0.070632	-0.636212	-0.639123	-0.146426	-0.44269	-0.658972	-0.136691	-0.710244	-0.746641
CHEMBL2106142	CCCCOC(=O)C1=CC(=O)CC(C)(C)O1	BUTOPYRONOXYL	10d	Mtb (H37Rv_NRF)	LORA method	0.289702	-0.661296	-0.205843	-0.306071	-0.498615	-1.26654	-0.0780215	-0.44269	-0.658972	-0.136691	-0.498997	-1.28658
CHEMBL267894	CCC1(CCC(C)C)C(=O)N=C(O)NC1=O	AMOBARBITAL|AMYLOBARBITONE|AMYTAL|PENTYMAL	10d	Mtb (H37Rv_NRF)	LORA method	0.289702	-0.661296	-0.0868235	-0.306071	-0.498615	-1.26654	-0.0005235	-0.44269	-0.658972	-0.136691	-0.450511	-1.28658
CHEMBL448	CCCC(C)C1(CC)C(=O)NC(=O)NC1=O	MEBUBARBITAL|MEBUMAL|NEMBUTAL|NSC-28708|PENTOBARBITAL|PENTOBARBITAL CALCIUM|PENTOBARBITAL CII|Pentobarbital	10d	Mtb (H37Rv_NRF)	LORA method	0.289702	-0.661296	-0.086728	-0.306071	-0.498615	-1.26654	-0.029511	-0.44269	-0.658972	-0.136691	-0.536327	-1.28658
CHEMBL32350	Cc1ccc2c(c1)c1c3n2CCNC3CCC1	PIRLINDOLE|Pirazidol|Pirlindole	10d	Mtb (H37Rv_NRF)	LORA method	0.289702	-0.661296	-0.188021	-0.306071	-0.773814	-0.764607	-0.0570881	-0.44269	-0.658972	-0.136691	-0.863283	-0.831232
CHEMBL2104177	C/C=C/C(=O)N(CC)C(CC)C(=O)N(C)C	CROTETAMIDE|CROTETHAMIDE	10d	Mtb (H37Rv_NRF)	LORA method	0.289702	-0.661296	-0.0868713	-0.306071	-0.137235	-1.26654	0.114016	-0.44269	-0.658972	-0.136691	-0.189431	-1.28658
CHEMBL178459	Cc1c(-c2cnccn2)ssc1=S	NSC-347901|OLTIPRAZ	10d	Mtb (H37Rv_NRF)	LORA method	0.289702	-0.661296	0.146557	2.24747	-0.773814	-1.01557	0.18899	-0.44269	-0.658972	-0.136691	-0.86941	-1.05807
CHEMBL307214	CCNCc1c(CSC)cnc(C)c1O	TAMITINOL|Tamitinol	10d	Mtb (H37Rv_NRF)	LORA method	0.289702	-0.661296	-0.100345	-0.11772	-0.455525	-0.952832	0.0324354	-0.44269	-0.658972	-0.136691	-0.543225	-0.951498
CHEMBL2106814	CC(C)CCC[C@H]1CC[C@@](C)(C(=O)O)CC1	LOXANAST	10d	Mtb (H37Rv_NRF)	LORA method	0.289702	-0.661296	-0.211863	-0.306071	-0.498615	-1.26654	-0.125641	-0.44269	-0.658972	-0.136691	-0.45855	-1.28658
CHEMBL94081	C=CCOc1ccc(CC(=O)O)cc1Cl	ALCLOFENAC|MERVAN|W 7320	10d	Mtb (H37Rv_NRF)	LORA method	0.0194166	-0.0692848	-0.0473096	-0.306071	-0.876442	-0.89009	-0.0909007	0.277048	-0.361343	-0.0990951	-0.866771	-0.898526
CHEMBL730	O=[N+]([O-])OCC(CO[N+](=O)[O-])O[N+](=O)[O-]	C01DA02|CORO-NITRO|DEPONIT 10|DEPONIT 5|DILUTED NITROGLYCERIN|GLYCERYL TRINITRATE|GLYTRIN|GONITRO|Glyceryl Trinitrate|LENITRAL 7.5|MINITRAN|MINITRAN 10|MINITRAN 15|MINITRAN 5|NATIROSE|NITRIDERM TTS|NITRO IV|NITRO-BID|NITRO-DUR|NITRO-MACK RET|NITROCINE|NITROCONTIN CONTINUS|NITROGLYCERIN|NITROGLYCERIN TABLETS|NITROL|NITROLINGUAL|NITROLINGUAL PUMPSPRAY|NITROMIN|NITROMIST|NITRONAL|NITROSTAT|Nitroglyc…	10d	Mtb (H37Rv_NRF)	LORA method	0.289702	-0.661296	2.86926	1.57803	-0.911411	-1.26654	4.02674	-0.44269	-0.658972	-0.136691	-0.93518	-1.28658
CHEMBL2106260	O=C(O)C(O)C(O)C(=O)Oc1cccnc1	HYDROXYPYRIDINE TARTRATE	10d	Mtb (H37Rv_NRF)	LORA method	0.289702	-0.661296	-0.146333	-0.11772	-0.911411	-0.952832	-0.057682	-0.44269	-0.658972	-0.136691	-0.93518	-1.01643
CHEMBL2107392	Cn1c(=O)ccc2cc(C(F)(F)F)ccc21	FLUCARBRIL	10d	Mtb (H37Rv_NRF)	LORA method	0.585934	-0.112809	-0.141866	-0.306071	-0.730723	-0.89009	-0.063138	-0.0995127	-0.308638	1.14003	-0.830566	-0.933319
CHEMBL38700	Nc1nc(=O)n([C@@H]2C=C[C@H](CO)O2)cc1F	ACH-126,443|ELVUCITABINE	10d	Mtb (H37Rv_NRF)	LORA method	-0.0934544	-0.364982	0.0419191	-0.306071	-0.911411	-1.26654	0.140554	-1.40679	-0.51223	0.413301	-0.93518	-1.28658
CHEMBL66115	Nc1ccn([C@H]2C[C@H](O)[C@@H](CO)O2)c(=O)n1	2'-Deoxycytidine|DEOXYCYTIDINE	10d	Mtb (H37Rv_NRF)	LORA method	0.289702	-0.661296	0.0419191	-0.306071	-0.911411	-1.26654	0.2859	-0.44269	-0.658972	-0.136691	-0.93518	-1.28658
CHEMBL3099695	N#Cc1ccc([C@H]2CCc3cncn32)c(F)c1	LCI-699-NX|LCI699-NX|OSILODROSTAT	10d	Mtb (H37Rv_NRF)	LORA method	0.110232	-0.346022	-0.110498	-0.306071	-0.911411	-0.701865	-0.019564	-0.480079	-0.526359	0.381241	-0.93518	-0.779508
CHEMBL608856	NC(=O)Oc1ccc(Cc2ccccc2)cc1	DIPHENAN|GNF-Pf-1544	10d	Mtb (H37Rv_NRF)	LORA method	0.289702	-0.661296	-0.1492	-0.306071	-0.911411	-0.51364	-0.102926	-0.44269	-0.658972	-0.136691	-0.93518	-0.660908
CHEMBL2104942	CNC(=O)Oc1ccc(-c2ccccc2)cc1	PAXAMATE	10d	Mtb (H37Rv_NRF)	LORA method	0.289702	-0.661296	-0.1492	-0.306071	-0.730723	-0.51364	-0.0884882	-0.44269	-0.658972	-0.136691	-0.814336	-0.666036
CHEMBL2105040	CNCC(O)c1cc(OC)c(O)c(OC)c1	DIMETOFRINE	10d	Mtb (H37Rv_NRF)	LORA method	0.289702	-0.661296	-0.146262	-0.306071	-0.369344	-0.89009	-0.00334431	-0.44269	-0.658972	-0.136691	-0.421946	-0.887828
CHEMBL1351761	Nc1ccc(C(=O)Nc2ccccc2N)cc1	DINALINE	10d	Mtb (H37Rv_NRF)	LORA method	0.289702	-0.661296	-0.00872746	-0.306071	-0.911411	-0.51364	0.0336602	-0.44269	-0.658972	-0.136691	-0.93518	-0.626961
CHEMBL2111124	C(=C1\CCCCC1N1CCC1)\c1ccccc1	TAZADOLENE	10d	Mtb (H37Rv_NRF)	LORA method	0.289702	-0.661296	-0.211983	-0.306071	-0.911411	-0.89009	-0.12965	-0.44269	-0.658972	-0.136691	-0.93518	-0.980767
CHEMBL2106590	CN(C)CCOC(=O)CCC1CCCCC1	CYPRODEMANOL|CYPRODENATE|LB 125|RD 406	10d	Mtb (H37Rv_NRF)	LORA method	0.289702	-0.661296	-0.2116	-0.306071	-0.550031	-1.26654	-0.13054	-0.44269	-0.658972	-0.136691	-0.452326	-1.28658
CHEMBL348251	CCCCNC(=O)c1ccc(Cl)cc1O	BUCLOSAMIDE|Buclosamide	10d	Mtb (H37Rv_NRF)	LORA method	-0.0938868	-0.148582	0.00947663	-0.306071	-0.773814	-0.89009	-0.0430212	-0.10886	-0.37095	-0.104569	-0.77497	-0.885158
CHEMBL2107484	N=C1SCCN1c1ccc(Cl)cc1N	TIMIRDINE	10d	Mtb (H37Rv_NRF)	LORA method	-0.0947518	-0.128091	0.167341	-0.306071	-0.911411	-0.89009	-0.00516299	-0.10886	-0.370445	-0.104535	-0.93518	-0.892685
CHEMBL1159717	CC(C)(C)NCC(O)c1ccccc1Cl	BRELOMAX|RESPACAL|TULOBUTEROL|TULOBUTEROL HYDROCHLORIDE	10d	Mtb (H37Rv_NRF)	LORA method	-0.0973465	-0.0786305	0.00121073	-0.306071	-0.498615	-0.89009	0.103215	0.703015	-0.356454	-0.103239	-0.422814	-0.900396
CHEMBL2105576	CC(C)(Cc1ccc(Cl)cc1)NCCO	ETOLOREX	10d	Mtb (H37Rv_NRF)	LORA method	-0.143187	-0.16349	0.00121073	-0.306071	-0.636212	-0.89009	0.110379	-0.127554	-0.367874	-0.10498	-0.648954	-0.912862
CHEMBL224325	Cc1ccc2c(Cl)cc(Cl)c(O)c2n1	CHLORQUINALDOL|CLORQUINALDOL|STEROXIN	10d	Mtb (H37Rv_NRF)	LORA method	-0.182108	0.615986	0.110101	-0.11772	-0.773814	-0.701865	-0.091977	1.44145	-0.067307	-0.0653754	-0.86987	-0.666627
CHEMBL592374	Clc1ccc([C@]23CNC[C@H]2C3)cc1Cl	AMITIFADINE|DOV 21947|EB1010	10d	Mtb (H37Rv_NRF)	LORA method	0.212724	0.60099	0.129691	-0.306071	-0.911411	-0.89009	-0.0471039	0.962068	0.00305146	-0.0735075	-0.93518	-0.849376
CHEMBL1201198	Cc1cccn2c(=O)c(-c3nnn[nH]3)cnc12	PEMIROLAST	10d	Mtb (H37Rv_NRF)	LORA method	0.289702	-0.661296	0.0644234	1.40086	-0.773814	-1.2038	0.0229709	-0.44269	-0.658972	-0.136691	-0.86037	-1.23003
CHEMBL1201129	Nc1ncn([C@H]2C[C@H](O)[C@@H](CO)O2)c(=O)n1	DAC|DACOGEN|DECITABINE|NSC-127716	10d	Mtb (H37Rv_NRF)	LORA method	0.289702	-0.661296	0.104391	-0.306071	-0.911411	-1.26654	0.400773	-0.44269	-0.658972	-0.136691	-0.93518	-1.28658
CHEMBL1625	COc1ccc(C(=O)c2ccccc2)c(O)c1	OXYBENZONE|UVINUL M40	10d	Mtb (H37Rv_NRF)	LORA method	0.289702	-0.661296	-0.206177	-0.306071	-0.730723	-0.51364	-0.114506	-0.44269	-0.658972	-0.136691	-0.783815	-0.615606
CHEMBL1475	Cc1cc2cc3c(C)cc(=O)oc3c(C)c2o1	TRIOXSALEN|TRIOXYSALEN|TRISORALEN	10d	Mtb (H37Rv_NRF)	LORA method	0.289702	-0.661296	-0.205986	-0.306071	-0.498615	-0.764607	-0.102369	-0.44269	-0.658972	-0.136691	-0.72527	-0.825504
CHEMBL165	Oc1ccc(/C=C/c2cc(O)cc(O)c2)cc1	(E)-resveratrol|3,5,4'-Trihydroxy-trans-stilbene|BIA 6-512|BIA-6-512|NSC-327430|RESVERATROL	10d	Mtb (H37Rv_NRF)	LORA method	0.289702	-0.661296	-0.211911	-0.306071	-0.911411	-0.51364	-0.124416	-0.44269	-0.658972	-0.136691	-0.93518	-0.608874
CHEMBL11662	O=C(O)/C=C/c1ccc(Cn2ccnc2)cc1	KCT-0809|OZAGREL|OZAGREL SODIUM	10d	Mtb (H37Rv_NRF)	LORA method	0.289702	-0.661296	-0.145067	-0.306071	-0.911411	-0.701865	-0.0711921	-0.44269	-0.658972	-0.136691	-0.93518	-0.814281
CHEMBL1070	COc1ccc2cc(CCC(C)=O)ccc2c1	BRL 14777|NABUMETONE|RELAFEN|RELIFEX	10d	Mtb (H37Rv_NRF)	LORA method	0.289702	-0.661296	-0.206225	-0.306071	-0.593121	-0.639123	-0.107232	-0.44269	-0.658972	-0.136691	-0.699592	-0.742742
CHEMBL2106000	CCc1oc2ccccc2c1CC1=NCCN1	COUMAZOLINE|L 5818 [AS HYDROCHLORIDE]	10d	Mtb (H37Rv_NRF)	LORA method	0.289702	-0.661296	-0.139549	-0.306071	-0.773814	-0.764607	-0.0409798	-0.44269	-0.658972	-0.136691	-0.818816	-0.84272
CHEMBL2106971	CN(C)C1=NCC(c2cc3ccccc3o2)C1	PRIFUROLINE	10d	Mtb (H37Rv_NRF)	LORA method	0.289702	-0.661296	-0.139549	-0.306071	-0.550031	-0.764607	-0.0597605	-0.44269	-0.658972	-0.136691	-0.551025	-0.859334
CHEMBL2107077	O=C(SCc1ccccc1)c1ccccc1	TIBENZATE	10d	Mtb (H37Rv_NRF)	LORA method	0.289702	-0.661296	-0.128559	-0.306071	-0.911411	-0.51364	-0.0846281	-0.44269	-0.658972	-0.136691	-0.93518	-0.637383
CHEMBL308005	CC(C)/N=C/Nc1ccc(-c2c[nH]cn2)cc1	MIFENTIDINE|Mifentidine	10d	Mtb (H37Rv_NRF)	LORA method	0.289702	-0.661296	-0.0784143	-0.306071	-0.636212	-0.701865	-0.0963196	-0.44269	-0.658972	-0.136691	-0.656047	-0.810337
CHEMBL276520	c1ccc2c(CCC3CCNCC3)c[nH]c2c1	INDALPINE|Indalpine|LM-5008	10d	Mtb (H37Rv_NRF)	LORA method	0.289702	-0.661296	-0.164083	-0.306071	-0.911411	-0.764607	-0.0371569	-0.44269	-0.658972	-0.136691	-0.93518	-0.857433
CHEMBL2103932	CCS(=O)(=O)C(C)(C)S(=O)(=O)CC	SULFONAL|SULFONMETHANE|SULPHONAL	10d	Mtb (H37Rv_NRF)	LORA method	0.289702	-0.661296	-0.143036	2.28847	-0.361018	-1.26654	0.233121	-0.44269	-0.658972	-0.136691	-0.440541	-1.28658
CHEMBL2110670	c1cc2c3c(c1)[C@H]1CCC[C@H]1CN3CCNC2	VABICASERIN	10d	Mtb (H37Rv_NRF)	LORA method	0.289702	-0.661296	-0.188021	-0.306071	-0.911411	-0.89009	-0.0776132	-0.44269	-0.658972	-0.136691	-0.93518	-0.94842
CHEMBL3989528	CC(=NOCC(O)CNC(C)(C)C)C1CC1	FALINTOLOL	10d	Mtb (H37Rv_NRF)	LORA method	0.289702	-0.661296	-0.147647	0.017242	-0.361018	-1.26654	0.0933055	-0.44269	-0.658972	-0.136691	-0.358133	-1.28658
CHEMBL111077	CCCCCCCCCCCCCC(=O)O	MYRISTIC ACID	10d	Mtb (H37Rv_NRF)	LORA method	0.289702	-0.661296	-0.211863	-0.306071	-0.773814	-1.26654	-0.123154	-0.44269	-0.658972	-0.136691	-0.77497	-1.28658
CHEMBL2105796	O=C(CNC(=O)c1ccc(Cl)cc1)NO	BENURESTAT|EU-2826	10d	Mtb (H37Rv_NRF)	LORA method	-0.140592	-0.16247	0.102408	0.935403	-0.911411	-0.89009	0.0348479	-0.127554	-0.371421	-0.105062	-0.93518	-0.907108
CHEMBL2106273	CC(C)(O)CC(C)(O)c1ccc(Cl)cc1	FENPENTADIOL|RD 292	10d	Mtb (H37Rv_NRF)	LORA method	-0.140592	-0.15856	0.00763711	-0.306071	-0.498615	-0.89009	0.109822	-0.127554	-0.370319	-0.105062	-0.550972	-0.901497
CHEMBL1316374	Clc1cccc(SC2CCNCC2)n1	ANPIRTOLINE	10d	Mtb (H37Rv_NRF)	LORA method	0.370138	-0.108053	-0.0440367	-0.11772	-0.911411	-0.952832	-0.0753862	0.313102	-0.347891	-0.100507	-0.93518	-0.960274
CHEMBL108541	O=[N+]([O-])c1cc([N+](=O)[O-])c(O)c([N+](=O)[O-])c1	PICRIC ACID|TRINITROPHENOL|Trinitrophenol	10d	Mtb (H37Rv_NRF)	LORA method	0.289702	-0.661296	2.86855	1.36545	-0.911411	-0.89009	3.31972	-0.44269	-0.658972	-0.136691	-0.93518	-0.904081
CHEMBL389507	O=C(Nc1ccc(O)cc1)c1ccccc1O	L-1718|NSC-93960|OSALMID	10d	Mtb (H37Rv_NRF)	LORA method	0.289702	-0.661296	-0.149367	-0.306071	-0.911411	-0.51364	-0.0786524	-0.44269	-0.658972	-0.136691	-0.93518	-0.617956
CHEMBL1200868	Nc1ccc(C(=O)Oc2ccccc2)c(O)c1	FENAMISAL|PHENY-PAS-TEBAMIN|PHENYL AMINOSALICYLATE	10d	Mtb (H37Rv_NRF)	LORA method	0.289702	-0.661296	-0.141245	-0.306071	-0.911411	-0.51364	-0.0655134	-0.44269	-0.658972	-0.136691	-0.93518	-0.618414
CHEMBL141	Nc1ccn([C@@H]2CS[C@H](CO)O2)c(=O)n1	BCH 189, (-)-|EPIVIR|EPIVIR-HBV|Epivir|GR 109714X|LAMIVUDINE|ZEFFIX	10d	Mtb (H37Rv_NRF)	LORA method	0.289702	-0.661296	0.0948591	-0.306071	-0.911411	-1.26654	0.173476	-0.44269	-0.658972	-0.136691	-0.93518	-1.28658
CHEMBL210651	Nc1ccn([C@H]2CO[C@@H](CO)S2)c(=O)n1	APRICITABINE	10d	Mtb (H37Rv_NRF)	LORA method	0.289702	-0.661296	0.0948591	-0.306071	-0.911411	-1.26654	0.0885175	-0.44269	-0.658972	-0.136691	-0.93518	-1.28658
CHEMBL2104051	COc1ccc2c(C)c(C(C)=O)c(C)nc2c1	ACEQUINOLINE|CB 4985	10d	Mtb (H37Rv_NRF)	LORA method	0.289702	-0.661296	-0.201877	-0.11772	-0.317922	-0.701865	-0.12668	-0.44269	-0.658972	-0.136691	-0.622754	-0.757084
CHEMBL16476	CC(C)NCC(O)c1ccc2ccccc2c1	AY 6204 [AS HYDROCHLORIDE]|GNF-Pf-2670|ICI 38174 [AS HYDROCHLORIDE]|NETHALIDE|PRONETALOL|PRONETHALOL|Pronetalol	10d	Mtb (H37Rv_NRF)	LORA method	0.289702	-0.661296	-0.157657	-0.306071	-0.636212	-0.639123	0.0583423	-0.44269	-0.658972	-0.136691	-0.624419	-0.759698
CHEMBL2107558	CC(Cc1ccccc1)N(C)Cc1ccco1	E-106-E [AS CYCLAMATE]|FURFENOREX|SD 27115 [AS CYCLAMATE]	10d	Mtb (H37Rv_NRF)	LORA method	0.289702	-0.661296	-0.206321	-0.306071	-0.593121	-0.639123	-0.105933	-0.44269	-0.658972	-0.136691	-0.662139	-0.753114
CHEMBL2104314	CCC(C)OC(=O)N1CCCCC1CCO	ICARIDIN	10d	Mtb (H37Rv_NRF)	LORA method	0.289702	-0.661296	-0.118788	-0.306071	-0.636212	-1.26654	0.0640953	-0.44269	-0.658972	-0.136691	-0.682929	-1.28658
CHEMBL1201317	O=P(O)(O)OCC(Cl)(Cl)Cl	TRICLOFOS|Triclofos	10d	Mtb (H37Rv_NRF)	LORA method	1.87508	1.29213	-0.140122	2.32657	-0.911411	-1.26654	-0.11562	-0.867323	0.0881473	-0.0061772	-0.93518	-1.28658
CHEMBL1719398	c1ccc(C2(N3CCCC3)CCCCC2)cc1	ROLICYCLIDINE	10d	Mtb (H37Rv_NRF)	LORA method	0.289702	-0.661296	-0.211983	-0.306071	-0.911411	-0.89009	-0.130169	-0.44269	-0.658972	-0.136691	-0.93518	-0.973709
CHEMBL945	N=C(N)NC(=O)c1nc(Cl)c(N)nc1N	AMILORIDE|Amiloride|Hydro-Ride|Midamor	10d	Mtb (H37Rv_NRF)	LORA method	0.467441	-0.0964032	0.115213	0.070632	-0.911411	-1.01557	0.0143229	1.01949	-0.357303	-0.0966354	-0.93518	-0.996062
CHEMBL93885	Cc1cc(Cl)ccc1N=C1SCS1	CL 84,633|ENT 29,106|NIMIDANE|Nimidane	10d	Mtb (H37Rv_NRF)	LORA method	-0.043722	-0.130856	0.117865	-0.306071	-0.773814	-0.89009	0.0849173	-0.10886	-0.372833	-0.104535	-0.868117	-0.901222
CHEMBL2105538	Cc1cc(Br)cc(C(N)=O)c1O	BROSOTAMIDE	10d	Mtb (H37Rv_NRF)	LORA method	0.0622297	0.11731	0.0438781	-0.306071	-0.773814	-0.89009	-0.0824383	0.199599	0.204394	-0.127454	-0.868038	-0.772256
CHEMBL134	Clc1cccc(Cl)c1N=C1NCCN1	CATAPRES-TTS-1|CATAPRES-TTS-2|CATAPRES-TTS-3|CLONIDINE|Catapres|Clorpres|Combipres|Duraclon|ST-155-BS|ST-155BS	10d	Mtb (H37Rv_NRF)	LORA method	-0.224489	0.616635	0.234973	-0.306071	-0.911411	-0.89009	0.0830615	0.980762	-0.048736	-0.0662597	-0.93518	-0.851669
CHEMBL2107247	NC1=NCC(c2ccc(C(F)(F)F)cc2)O1	FLUMINOREX|MCN-1231	10d	Mtb (H37Rv_NRF)	LORA method	0.585069	-0.150694	-0.137398	-0.306071	-0.911411	-0.89009	-0.115249	-0.0995127	-0.304448	1.14382	-0.93518	-0.940516
CHEMBL2104357	O=C(O)Cc1ccc(C2=CC(=O)CCC2)cc1	LEXOFENAC	10d	Mtb (H37Rv_NRF)	LORA method	0.289702	-0.661296	-0.211744	-0.306071	-0.911411	-0.89009	-0.120259	-0.44269	-0.658972	-0.136691	-0.93518	-0.974453
CHEMBL154	COc1ccc2cc([C@H](C)C(=O)O)ccc2c1	ALEVE|ARTHROSIN 250|ARTHROSIN 250 EC|ARTHROSIN 500|ARTHROSIN 500 EC|Aleve|Anaprox|CONDROTEC|EC-NAPROSYN|Equiproxen|FEMINAX ULTRA|GRENOXAL|KENOSYN|LARAFLEX|NAPRATEC OP|NAPROSYN|NAPROSYN 375|NAPROSYN EC|NAPROXEN|NYCOPREN|Naprelan|PRANOXEN CONTINUS|PROSAID|RHEUFLEX 250|RHEUFLEX 500|RIMOXYN|RS-3540|STIRLESCENT|TIMPRON|TIMPRON 250 EC|TIMPRON 500 EC|VALROX|VIMOVO	10d	Mtb (H37Rv_NRF)	LORA method	0.289702	-0.661296	-0.206177	-0.306071	-0.593121	-0.639123	-0.112836	-0.44269	-0.658972	-0.136691	-0.709872	-0.741188
CHEMBL494039	COC(=O)c1cncn1C(C)c1ccccc1	METOMIDATE	10d	Mtb (H37Rv_NRF)	LORA method	0.289702	-0.661296	-0.144852	-0.306071	-0.593121	-0.701865	-0.0121779	-0.44269	-0.658972	-0.136691	-0.702815	-0.798722
CHEMBL2104650	O=c1ccc2cccc(N3CCNCC3)c2o1	BATOPRAZINE	10d	Mtb (H37Rv_NRF)	LORA method	0.289702	-0.661296	-0.187639	-0.306071	-0.911411	-0.89009	-0.0450626	-0.44269	-0.658972	-0.136691	-0.93518	-0.955249
CHEMBL2105193	CC(Oc1cccc2ccccc12)/C(N)=N/O	NAPRODOXIME	10d	Mtb (H37Rv_NRF)	LORA method	0.289702	-0.661296	-0.139525	0.827732	-0.773814	-0.639123	-0.07212	-0.44269	-0.658972	-0.136691	-0.855261	-0.764851
CHEMBL1958077	Cc1cc(NC(=O)c2c(C)cccc2C)no1	SORETOLIDE	10d	Mtb (H37Rv_NRF)	LORA method	0.289702	-0.661296	-0.139429	0.17394	-0.498615	-0.701865	-0.0796546	-0.44269	-0.658972	-0.136691	-0.735337	-0.764504
CHEMBL3039529	C#Cc1cnc2nc(O)n(C(CC)CC)c2n1	CK2017357|TIRASEMTIV	10d	Mtb (H37Rv_NRF)	LORA method	0.289702	-0.661296	-0.0783904	0.070632	-0.623743	-0.952832	0.0264597	-0.44269	-0.658972	-0.136691	-0.646581	-1.01009
CHEMBL1255582	CCC1(c2c[nH]cn2)Cc2ccc(F)cc2C1	FIPAMEZOLE	10d	Mtb (H37Rv_NRF)	LORA method	0.0799604	-0.42728	-0.114846	-0.306071	-0.773814	-0.701865	-0.116028	-0.843287	-0.526714	0.376227	-0.812069	-0.779172
CHEMBL65789	N=C(N)N/N=C1\CCc2c(C(=N)N)cccc21	SARDOMOZIDE|Sardomozide	10d	Mtb (H37Rv_NRF)	LORA method	0.289702	-0.661296	-0.0116181	0.115322	-0.911411	-0.89009	-0.0556406	-0.44269	-0.658972	-0.136691	-0.93518	-0.951845
CHEMBL2104691	CC(C(=O)O)c1ccc(C2=CCCCC2)cc1	47-210 [AS SODIUM]|TETRIPROFEN	10d	Mtb (H37Rv_NRF)	LORA method	0.289702	-0.661296	-0.211863	-0.306071	-0.773814	-0.89009	-0.124787	-0.44269	-0.658972	-0.136691	-0.861237	-0.968261
CHEMBL1788388	CCCCOC(=O)CCC(=O)OCCCC	DIBUTYLSUCCINATE	10d	Mtb (H37Rv_NRF)	LORA method	0.289702	-0.661296	-0.211266	-0.306071	-0.636212	-1.26654	-0.1308	-0.44269	-0.658972	-0.136691	-0.614759	-1.28658
CHEMBL2104085	Cc1ccc(C2CC2)c(OCC2=NCCN2)c1	CILUTAZOLINE	10d	Mtb (H37Rv_NRF)	LORA method	0.289702	-0.661296	-0.139549	-0.306071	-0.773814	-0.89009	-0.041685	-0.44269	-0.658972	-0.136691	-0.863283	-0.943894
CHEMBL19449	CC(C)C(=O)c1c(C(C)C)nn2ccccc12	AV-411|AV411|IBUDILAST|MN-166	10d	Mtb (H37Rv_NRF)	LORA method	0.289702	-0.661296	-0.207515	-0.177192	-0.361018	-0.827349	-0.136331	-0.44269	-0.658972	-0.136691	-0.332624	-0.891442
CHEMBL28318	Cc1c(C(C)C)c(=O)n(-c2ccccc2)n1C	ISOPROPYLANTIPYRINE|PROPYPHENAZONE	10d	Mtb (H37Rv_NRF)	LORA method	0.289702	-0.661296	-0.149415	-0.282271	-0.317922	-0.89009	-0.00735282	-0.44269	-0.658972	-0.136691	-0.479456	-0.976135
CHEMBL1370446	Cc1sc2ccccc2c1CC1=NCCN1	METIZOLINE	10d	Mtb (H37Rv_NRF)	LORA method	0.289702	-0.661296	-0.0619064	-0.306071	-0.773814	-0.764607	-0.0995116	-0.44269	-0.658972	-0.136691	-0.898293	-0.816697
CHEMBL2104277	CCC(C#N)(CC(C)N(C)C)c1ccccc1	ETAMINILE|OM-977	10d	Mtb (H37Rv_NRF)	LORA method	0.289702	-0.661296	-0.207635	-0.306071	-0.274832	-0.89009	-0.129316	-0.44269	-0.658972	-0.136691	-0.276549	-0.976104
CHEMBL2111161	C[N+](C)(C)CCOC(=O)C1CCC[N+]1(C)C		10d	Mtb (H37Rv_NRF)	LORA method	0.289702	-0.661296	0.784489	-0.306071	-0.00796372	-1.26654	1.28899	-0.44269	-0.658972	-0.136691	0.228406	-1.28658
CHEMBL2105082	CC(C)(CO)CCCCCCC(C)(C)CO	CI-720|GEMCADIOL	10d	Mtb (H37Rv_NRF)	LORA method	0.289702	-0.661296	-0.151231	-0.306071	-0.361018	-1.26654	-0.0470297	-0.44269	-0.658972	-0.136691	-0.232295	-1.28658
CHEMBL181	CC1=NS(=O)(=O)c2cc(Cl)ccc2N1	DIAZOXIDE|EUDEMINE|Eudimine|HYPERSTAT|Mutabase|NSC-64198|NSC-76130|PROGLYCEM|SCH 6783|SRG 95213	10d	Mtb (H37Rv_NRF)	LORA method	-0.0874	-0.0681968	0.106255	1.16732	-0.773814	-0.89009	0.1989	-0.10886	-0.370835	-0.104879	-0.845344	-0.884883
CHEMBL2104119	Clc1cccc(Cl)c1/N=C1/NCCO1	CLIDAFIDINE	10d	Mtb (H37Rv_NRF)	LORA method	-0.224489	0.606086	0.172788	-0.306071	-0.911411	-0.89009	-0.0224219	0.980762	-0.0469799	-0.0662597	-0.93518	-0.851669
CHEMBL420	N=C(N)N/N=C/c1c(Cl)cccc1Cl	GUANABENZ|Guanabenz|NSC-68982|WY-8678	10d	Mtb (H37Rv_NRF)	LORA method	-0.148809	0.610937	0.239321	0.115322	-0.911411	-0.89009	0.0107597	1.84739	-0.0539584	-0.0695765	-0.93518	-0.849544
CHEMBL2106181	CC1(C)[C@@H]2CC[C@@]1(C)C(=O)[C@H]2Br	BROMOCAMPHOR|CAMPHOR, MONOBROMATED	10d	Mtb (H37Rv_NRF)	LORA method	-0.986043	0.130143	-0.0231808	-0.306071	-0.498615	-1.26654	-0.0927194	0.705686	-0.0921333	-0.125124	-0.570965	-1.28658
CHEMBL2111024	N=C(N)c1ccc(-c2ccccc2[N+](=O)[O-])o1	NITRAFUDAM	10d	Mtb (H37Rv_NRF)	LORA method	0.289702	-0.661296	0.887287	0.251101	-0.911411	-0.639123	1.03215	-0.44269	-0.658972	-0.136691	-0.93518	-0.733951
CHEMBL578767	FC(F)(F)c1cccc(C2CNCCO2)c1	FLUMEXADOL	10d	Mtb (H37Rv_NRF)	LORA method	0.585501	-0.126306	-0.174786	-0.306071	-0.911411	-0.89009	-0.0134398	-0.0995127	-0.304506	1.14134	-0.93518	-0.937264
CHEMBL2105190	O=C(NNCS(=O)(=O)O)c1ccncc1	ISONIAZIDE SODIUM METHANESULFONATE|METHANIAZIDE	10d	Mtb (H37Rv_NRF)	LORA method	0.289702	-0.661296	-0.0865846	2.34435	-0.911411	-0.952832	0.0123928	-0.44269	-0.658972	-0.136691	-0.93518	-1.01542
CHEMBL1201168	Cc1cc(C(=O)NNCc2ccccc2)no1	ISOCARBOXAZID|MARPLAN|NSC-169893|RO 5-0831|RO-5-0831	10d	Mtb (H37Rv_NRF)	LORA method	0.289702	-0.661296	-0.115444	0.666111	-0.773814	-0.701865	-0.000671964	-0.44269	-0.658972	-0.136691	-0.858865	-0.781659
CHEMBL1276138	O=C(c1ccc2nonc2c1)N1CCCCC1	CX 691|CX-691|FARAMPATOR|ORG-24448|SCH-900460	10d	Mtb (H37Rv_NRF)	LORA method	0.289702	-0.661296	-0.135081	0.653952	-0.911411	-0.89009	-0.01125	-0.44269	-0.658972	-0.136691	-0.93518	-0.94576
CHEMBL313302	O=C1C=C(N2CC2)C(=O)C(N2CC2)=C1N1CC1	BAYER 3231|RIKER 601|TEIB|TRIAZIQUONE|TRIETHYLENEIMINOBENZOQUINONE	10d	Mtb (H37Rv_NRF)	LORA method	0.289702	-0.661296	-0.211648	-0.306071	-0.911411	-1.26654	-0.131988	-0.44269	-0.658972	-0.136691	-0.93518	-1.28658
CHEMBL87493	CCNC(C)Cc1cccc(C(F)(F)F)c1	FENFLURAMINE|J5.760F|S-768|Z-008|Z008|ZX-008|ZX008	10d	Mtb (H37Rv_NRF)	LORA method	0.585501	-0.131464	-0.180472	-0.306071	-0.636212	-0.89009	0.0310621	-0.0995127	-0.303392	1.14193	-0.695263	-0.941703
CHEMBL2105022	C1=Cc2cccc(OCC3CNCCO3)c2C1		10d	Mtb (H37Rv_NRF)	LORA method	0.289702	-0.661296	-0.176697	-0.306071	-0.911411	-0.89009	0.00693679	-0.44269	-0.658972	-0.136691	-0.93518	-0.954042
CHEMBL121932	O=C(OC1CN2CCC1CC2)c1ccccc1	BENZOCLIDINE|Benzoclidine	10d	Mtb (H37Rv_NRF)	LORA method	0.289702	-0.661296	-0.2116	-0.306071	-0.911411	-0.89009	-0.132619	-0.44269	-0.658972	-0.136691	-0.93518	-0.970376
CHEMBL2107489	NC(=S)NS(=O)(=O)c1ccc(N)cc1	SULFATHIOCARBAMIDE|SULFATHIOUREA|SULPHATHIOUREA	10d	Mtb (H37Rv_NRF)	LORA method	0.289702	-0.661296	0.200978	1.21976	-0.911411	-0.89009	0.00678833	-0.44269	-0.658972	-0.136691	-0.93518	-0.936923
CHEMBL288470	Cc1c(N(C)C)c(=O)n(-c2ccccc2)n1C	AMIDOPYRINE|AMINOPHENAZONE|AMINOPYRINE|Aminopyrine	10d	Mtb (H37Rv_NRF)	LORA method	0.289702	-0.661296	-0.149367	-0.282271	-0.231741	-0.89009	-0.00371547	-0.44269	-0.658972	-0.136691	-0.362861	-0.976135
CHEMBL367197	Cc1nc2ncnn2c2c1CCN2C(C)(C)C	BUMEPIDIL|Bumepidil	10d	Mtb (H37Rv_NRF)	LORA method	0.289702	-0.661296	-0.0202663	0.0111599	-0.361018	-0.952832	0.101508	-0.44269	-0.658972	-0.136691	-0.380499	-0.993753
CHEMBL2105465	COc1ccc2c(c1)C1(C)CCCCC1NC2	TOFETRIDINE	10d	Mtb (H37Rv_NRF)	LORA method	0.289702	-0.661296	-0.182383	-0.306071	-0.593121	-0.89009	-0.0703756	-0.44269	-0.658972	-0.136691	-0.684009	-0.933258
CHEMBL70566	CN1CC[C@]2(C)C[C@@H](Cc3ccc(O)cc32)C1	EPTAZOCINE|EPTAZOCINE HYDROBROMIDE|Eptazocine	10d	Mtb (H37Rv_NRF)	LORA method	0.289702	-0.661296	-0.211959	-0.306071	-0.593121	-0.89009	-0.127534	-0.44269	-0.658972	-0.136691	-0.62905	-0.941448
CHEMBL257661	C[C@H]1[C@@H]2Cc3ccc(O)cc3[C@]1(C)CCN2C	METAZOCINE|Metazocine	10d	Mtb (H37Rv_NRF)	LORA method	0.289702	-0.661296	-0.211959	-0.306071	-0.455525	-0.89009	-0.128128	-0.44269	-0.658972	-0.136691	-0.559463	-0.943818
CHEMBL1569318	CCCCCCCCCCOCC(O)CN	DECOMINOL	10d	Mtb (H37Rv_NRF)	LORA method	0.289702	-0.661296	-0.105601	-0.306071	-0.773814	-1.26654	0.111418	-0.44269	-0.658972	-0.136691	-0.77497	-1.28658
CHEMBL1180418	CC[N+](C)(C)CCN(C)CC[N+](C)(C)CC		10d	Mtb (H37Rv_NRF)	LORA method	0.289702	-0.661296	0.784154	-0.306071	0.267235	-1.26654	1.70543	-0.44269	-0.658972	-0.136691	0.521919	-1.28658
CHEMBL2105219	Nc1ccc(/C=C/c2ccc([N+](=O)[O-])o2)nn1	HB 115|NIFURPRAZINE	10d	Mtb (H37Rv_NRF)	LORA method	0.289702	-0.661296	0.890846	1.00451	-0.911411	-0.764607	1.15059	-0.44269	-0.658972	-0.136691	-0.93518	-0.830305
CHEMBL4086143	O=C1CC(c2c[nH]c3ccc(F)cc23)C(=O)N1	PF-06840003	10d	Mtb (H37Rv_NRF)	LORA method	0.0808253	-0.417222	-0.09497	-0.306071	-0.911411	-0.764607	-0.0479205	-0.843287	-0.528103	0.37426	-0.93518	-0.835452
CHEMBL267473	O=C(O)c1ccc(OCCn2ccnc2)cc1	DAZOXIBEN|UK-37248	10d	Mtb (H37Rv_NRF)	LORA method	0.289702	-0.661296	-0.139381	-0.306071	-0.911411	-0.701865	-0.00360412	-0.44269	-0.658972	-0.136691	-0.93518	-0.787479
CHEMBL40	CCC1(c2ccccc2)C(=O)NC(=O)NC1=O	ESKABARB|LUMINAL|NSC-128143|NSC-128143-|NSC-9848|Noptil|PHENEMAL|PHENOBARBITAL|PHENOBARBITAL CIV|PHENYLETHYLMALONYLUREA|Phenobarbital|Phenobarbitone|SOLFOTON|TALPHENO	10d	Mtb (H37Rv_NRF)	LORA method	0.289702	-0.661296	-0.086728	-0.306071	-0.773814	-0.89009	-0.0299564	-0.44269	-0.658972	-0.136691	-0.812804	-0.977516
CHEMBL5	CCn1cc(C(=O)O)c(=O)c2ccc(C)nc21	MICTRAL|NALIDIXANE|NALIDIXIC ACID|NALIX|NEGGRAM|NEGRAM|NSC-82174|Neg Gram|URIBEN|Uroneg|WIN 18,320|Wintomylon	10d	Mtb (H37Rv_NRF)	LORA method	0.289702	-0.661296	-0.144924	-0.11772	-0.636212	-0.952832	-0.0253911	-0.44269	-0.658972	-0.136691	-0.740508	-1.00275
CHEMBL3918017	CC[C@@H](C(N)=O)N1C[C@H](C=C(F)F)CC1=O	SELETRACETAM|UCB 44212	10d	Mtb (H37Rv_NRF)	LORA method	0.297053	-0.329708	-0.0679744	-0.306071	-0.773814	-1.26654	0.0345139	-0.632306	-0.42353	0.753383	-0.798673	-1.28658
CHEMBL1079787	CCOC(=O)NNc1nncc2ccccc12	BT 621 [AS HYDROCHLORIDE]|CEPH [AS HYDROCHLORIDE]|ECARAZINE HYDROCHLORIDE|TODRALAZINE|TODRALAZINE HYDROCHLORIDE	10d	Mtb (H37Rv_NRF)	LORA method	0.289702	-0.661296	-0.0780559	0.939506	-0.773814	-0.764607	-0.0784297	-0.44269	-0.658972	-0.136691	-0.828893	-0.85781
CHEMBL2106701	O=c1c2ccccc2nnn1N1CCOCC1	MOLINAZONE	10d	Mtb (H37Rv_NRF)	LORA method	0.289702	-0.661296	-0.10142	0.501247	-0.911411	-0.89009	0.0382255	-0.44269	-0.658972	-0.136691	-0.93518	-0.964714
CHEMBL2105336	Cc1ncc([N+](=O)[O-])n1CCc1ccncc1	PANIDAZOLE	10d	Mtb (H37Rv_NRF)	LORA method	0.289702	-0.661296	0.885973	0.439453	-0.773814	-0.764607	1.27686	-0.44269	-0.658972	-0.136691	-0.87528	-0.838566
CHEMBL48092	O=C(O)CCCCCc1cccc2cncn12	CGS 13080|PIRMAGREL	10d	Mtb (H37Rv_NRF)	LORA method	0.289702	-0.661296	-0.145067	-0.306071	-0.911411	-0.827349	-0.034967	-0.44269	-0.658972	-0.136691	-0.93518	-0.915074
CHEMBL1892201	CCCCC1C(=O)NN(c2ccccc2)C1=O	MOFEBUTAZONE|MONOPHENYLBUTAZONE	10d	Mtb (H37Rv_NRF)	LORA method	0.289702	-0.661296	-0.0868713	-0.195609	-0.773814	-0.89009	-0.00746417	-0.44269	-0.658972	-0.136691	-0.77497	-0.974565
CHEMBL488	CCC1(c2ccc(N)cc2)CCC(=O)NC1=O	AMINOGLUTETHIMIDE|Aminoglutethimide|CYTADREN|Cytadren|ORIMETEN	10d	Mtb (H37Rv_NRF)	LORA method	0.289702	-0.661296	-0.0789637	-0.306071	-0.773814	-0.89009	0.00307674	-0.44269	-0.658972	-0.136691	-0.812494	-0.958802
CHEMBL45	COc1ccc2[nH]cc(CCNC(C)=O)c2c1	BCI-049|CIRCADIN|GENERAL NUTRIT|HEALTH AID|HEIDADOUPPI|ICENIA|J5.258B|LIFE EXT|MELAPURE|MELATONIN|Melatonin|N-(2-(5-METHOXY-1H-INDOL-3-YL)ETHYL)ACETAMIDE|N-ACETYL-5-METHOXYTRYPTAMINE|NATROL|NATURE'S BLEND|NATURES BOUNTY|NSC-113928|NSC-56423|QUALITY HEALTH|S.GARD|TRAVELAG|VESPRO|VYTALONIN	10d	Mtb (H37Rv_NRF)	LORA method	0.289702	-0.661296	-0.119792	-0.306071	-0.593121	-0.764607	0.0363697	-0.44269	-0.658972	-0.136691	-0.713998	-0.829846
CHEMBL367252	CC(C(=O)O)c1ccc(-c2ccsc2)cc1	ATLIPROFEN	10d	Mtb (H37Rv_NRF)	LORA method	0.289702	-0.661296	-0.128535	-0.306071	-0.773814	-0.639123	-0.102741	-0.44269	-0.658972	-0.136691	-0.861237	-0.716343
CHEMBL1200922	CCC(C)C(C)(COC(N)=O)COC(N)=O	DORMATE|MEBUTAMATE|W-583	10d	Mtb (H37Rv_NRF)	LORA method	0.289702	-0.661296	-0.0863696	-0.306071	-0.498615	-1.26654	-0.0780586	-0.44269	-0.658972	-0.136691	-0.529491	-1.28658
CHEMBL2104632	COC(=O)CCNC(=O)[C@@H]1CSC(C)N1	ALONACIC	10d	Mtb (H37Rv_NRF)	LORA method	0.289702	-0.661296	-0.0417672	-0.306071	-0.593121	-1.26654	-0.0414623	-0.44269	-0.658972	-0.136691	-0.727652	-1.28658
CHEMBL244138	CC(C(=O)O)c1ccc(C2CCCCC2)cc1	BTS 13622|HEXAPROFEN	10d	Mtb (H37Rv_NRF)	LORA method	0.289702	-0.661296	-0.211863	-0.306071	-0.773814	-0.89009	-0.124787	-0.44269	-0.658972	-0.136691	-0.861237	-0.962823
CHEMBL2111081	Cc1sc[n+](CC(=O)c2ccccc2)c1C	ALAGEBRIUM	10d	Mtb (H37Rv_NRF)	LORA method	0.289702	-0.661296	0.369497	-0.306071	-0.636212	-0.701865	0.250157	-0.44269	-0.658972	-0.136691	-0.790535	-0.777169
CHEMBL3989468	CC(=O)O[C@@H](c1ccccc1)C1CCCCC1	LEVOFACETOPERANE	10d	Mtb (H37Rv_NRF)	LORA method	0.289702	-0.661296	-0.211648	-0.306071	-0.773814	-0.89009	-0.126569	-0.44269	-0.658972	-0.136691	-0.880965	-0.974137
CHEMBL2105045	CC(C(=O)O)c1ccc2c(c1)CC(C(C)C)C2	ISOPROFEN	10d	Mtb (H37Rv_NRF)	LORA method	0.289702	-0.661296	-0.211863	-0.306071	-0.498615	-0.89009	-0.124787	-0.44269	-0.658972	-0.136691	-0.529872	-0.958868
CHEMBL1895219	Cc1cccc(C)c1NC(=O)CN1CCCC1	EN-1010|PYRROCAINE	10d	Mtb (H37Rv_NRF)	LORA method	0.289702	-0.661296	-0.149415	-0.306071	-0.636212	-0.89009	-0.065365	-0.44269	-0.658972	-0.136691	-0.80055	-0.948104
CHEMBL2104078	Cc1ccccc1NC(=O)C(C)N1CCCC1	APTOCAINE	10d	Mtb (H37Rv_NRF)	LORA method	0.289702	-0.661296	-0.149415	-0.306071	-0.636212	-0.89009	-0.0747553	-0.44269	-0.658972	-0.136691	-0.793289	-0.961829
CHEMBL2106467	Cc1ccc(C(C)C)c(OCC2=NCCN2)c1	TYMAZOLINE	10d	Mtb (H37Rv_NRF)	LORA method	0.289702	-0.661296	-0.139549	-0.306071	-0.498615	-0.89009	-0.041685	-0.44269	-0.658972	-0.136691	-0.578004	-0.933916
CHEMBL2107366	Cc1cccc([C@H](C)c2c[nH]c(=S)[nH]2)c1C	AGN 203818|AGN-203818|REZATOMIDINE	10d	Mtb (H37Rv_NRF)	LORA method	0.289702	-0.661296	0.0961253	-0.306071	-0.498615	-0.89009	-0.0199351	-0.44269	-0.658972	-0.136691	-0.745139	-0.94577
CHEMBL2106527	CC(C)C1CCC(C)C(c2ccc(O)cc2)C1	MENFEGOL	10d	Mtb (H37Rv_NRF)	LORA method	0.289702	-0.661296	-0.211983	-0.306071	-0.498615	-0.89009	-0.126049	-0.44269	-0.658972	-0.136691	-0.474161	-0.954276
CHEMBL1698868	O=c1n(Cl)c(=O)n(Cl)c(=O)n1Cl	SYMCLOSENE	10d	Mtb (H37Rv_NRF)	LORA method	-1.69095	1.18842	0.37277	-0.306071	-0.911411	-1.26654	0.403446	12.3577	0.239389	0.0441632	-0.93518	-1.28658
CHEMBL2104654	O=C(O)C(=O)Nc1cccc(-c2nnn[nH]2)c1	ACITAZANOLAST	10d	Mtb (H37Rv_NRF)	LORA method	0.289702	-0.661296	0.0602427	1.40086	-0.911411	-0.827349	0.036481	-0.44269	-0.658972	-0.136691	-0.93518	-0.913983
CHEMBL2106765	Nc1ncc(/C=C/c2ccc([N+](=O)[O-])o2)nn1	FURALAZINE|NIFURALAZINE	10d	Mtb (H37Rv_NRF)	LORA method	0.289702	-0.661296	0.949759	1.19286	-0.911411	-0.827349	1.1628	-0.44269	-0.658972	-0.136691	-0.93518	-0.882309
CHEMBL2103770	CNCC(OC)c1cccc(C(F)(F)F)c1	FLUDOREX|WIN 11,464	10d	Mtb (H37Rv_NRF)	LORA method	0.585501	-0.126306	-0.174786	-0.306071	-0.550031	-0.89009	-0.0540817	-0.0995127	-0.304391	1.14134	-0.549263	-0.935567
CHEMBL7890	COC(=O)[C@@H](N)CCCNC(=N)N[N+](=O)[O-]	L-NAME	10d	Mtb (H37Rv_NRF)	LORA method	0.289702	-0.661296	1.01481	0.34346	-0.730723	-1.26654	1.14391	-0.44269	-0.658972	-0.136691	-0.7888	-1.28658
CHEMBL403	CC1(C)[C@H](C(=O)O)N2C(=O)C[C@H]2S1(=O)=O	CP-45899|CP-458992|SULBACTAM|Sulbactam	10d	Mtb (H37Rv_NRF)	LORA method	0.289702	-0.661296	-0.114775	0.991201	-0.636212	-1.26654	0.10418	-0.44269	-0.658972	-0.136691	-0.671002	-1.28658
CHEMBL1881106	CCOC(=O)c1c(C)n(C)c2ccc(O)cc12	MECARBINATE|MECARBINE	10d	Mtb (H37Rv_NRF)	LORA method	0.289702	-0.661296	-0.211577	-0.306071	-0.455525	-0.764607	-0.133881	-0.44269	-0.658972	-0.136691	-0.668788	-0.814154
CHEMBL2103832	CN1CCN(c2cccc3[nH]c(=O)oc23)CC1	DU 126891|PARDOPRUNOX|SLV 308|SLV308	10d	Mtb (H37Rv_NRF)	LORA method	0.289702	-0.661296	-0.149104	-0.306071	-0.730723	-0.89009	-0.0909749	-0.44269	-0.658972	-0.136691	-0.735399	-0.95081
CHEMBL2110783	CC(C)(CO)[C@@H](O)C(=O)NCCCC(=O)O	HOPANTENIC ACID	10d	Mtb (H37Rv_NRF)	LORA method	0.289702	-0.661296	-0.0884958	-0.306071	-0.636212	-1.26654	0.0408978	-0.44269	-0.658972	-0.136691	-0.608047	-1.28658
CHEMBL796	COC(=O)C(c1ccccc1)C1CCCCN1	COTEMPLA XR-ODT|Concerta|DAYTRANA|METHYLPHENIDATE|Methylin	10d	Mtb (H37Rv_NRF)	LORA method	0.289702	-0.661296	-0.187663	-0.306071	-0.730723	-0.89009	-0.0498505	-0.44269	-0.658972	-0.136691	-0.7888	-0.978347
CHEMBL31836	c1ccc2c(c1)OCC(CN1CCCCC1)O2	Benodaine|Benzodioxane|PIPEROXAN|Piperoxan	10d	Mtb (H37Rv_NRF)	LORA method	0.289702	-0.661296	-0.200635	-0.306071	-0.911411	-0.89009	-0.0828465	-0.44269	-0.658972	-0.136691	-0.93518	-0.952492
CHEMBL314437	CCC1(c2cccc(O)c2)CCCCN(C)C1	MEPTAZINOL	10d	Mtb (H37Rv_NRF)	LORA method	0.289702	-0.661296	-0.211959	-0.306071	-0.593121	-0.89009	-0.127423	-0.44269	-0.658972	-0.136691	-0.617938	-0.951646
CHEMBL2103829	CN(C)C[C@@H]1CCCC[C@H]1c1cccc(O)c1	EM906|FAXELADOL|GCR9905|GRT-TA300|GRT9906|GRTA-0009906|GRTA-9906|GRTA0009906|GRTA9906	10d	Mtb (H37Rv_NRF)	LORA method	0.289702	-0.661296	-0.211959	-0.306071	-0.550031	-0.89009	-0.12668	-0.44269	-0.658972	-0.136691	-0.458922	-0.953644
CHEMBL514	O=NN(CCCl)C(=O)NC1CCCCC1	CCN-U|CCNU|CEENU|GLEOSTINE|LOMUSTINE|NSC-79037	10d	Mtb (H37Rv_NRF)	LORA method	-1.93745	-0.323153	0.0877877	0.980597	-0.911411	-1.26654	0.0873298	-1.08765	-0.422898	-0.10777	-0.93518	-1.28658
CHEMBL2103768	CN(C(=O)C(Cl)Cl)c1ccc(O)cc1	DILOXANIDE	10d	Mtb (H37Rv_NRF)	LORA method	-0.587751	0.501983	-0.0133143	-0.306071	-0.730723	-0.89009	0.0716298	4.31907	-0.16046	-0.0489132	-0.830469	-0.949144
CHEMBL744	Nc1nc2ccc(OC(F)(F)F)cc2s1	BHV-0223|RILUTEK|RILUZOLE|RP 54274|TEGLUTIK|TIGLUTIK KIT	10d	Mtb (H37Rv_NRF)	LORA method	2.34603	-0.267658	-0.027911	-0.306071	-0.911411	-0.827349	-0.107714	0.514735	-0.333877	1.22556	-0.93518	-0.887043
CHEMBL2104307	Cc1c(C(=O)NN)[n+]([O-])c2ccccc2[n+]1[O-]	DRAZIDOX	10d	Mtb (H37Rv_NRF)	LORA method	0.289702	-0.661296	1.41148	2.07703	-0.773814	-0.764607	0.494194	-0.44269	-0.658972	-0.136691	-0.839279	-0.817487
CHEMBL2106200	Cc1nc2ccccc2c(=O)n1CC(O)CO	DIPROQUALONE	10d	Mtb (H37Rv_NRF)	LORA method	0.289702	-0.661296	-0.0843151	-0.306071	-0.773814	-0.89009	0.100135	-0.44269	-0.658972	-0.136691	-0.875139	-0.968312
CHEMBL2104618	COc1ccc2[nH]c(C)c(CC(=O)NO)c2c1	DEBOXAMET	10d	Mtb (H37Rv_NRF)	LORA method	0.289702	-0.661296	-0.0894036	0.935403	-0.593121	-0.764607	0.0381513	-0.44269	-0.658972	-0.136691	-0.723419	-0.828495
CHEMBL1411693	COc1cc(C)nc(-n2nc(C)cc2OC)n1	DA-398|EPIRIZOLE|MEPIRIZOLE|METHOPYRIMAZOLE	10d	Mtb (H37Rv_NRF)	LORA method	0.289702	-0.661296	-0.0670905	0.214708	-0.274832	-0.827349	0.0043758	-0.44269	-0.658972	-0.136691	-0.537133	-0.858085
CHEMBL1512080	CN1C(=O)/C(=N\NC(N)=S)c2ccccc21	BW 33-T-57|METHISAZONE|METISAZONE	10d	Mtb (H37Rv_NRF)	LORA method	0.289702	-0.661296	0.163041	0.115322	-0.730723	-0.89009	-0.0429841	-0.44269	-0.658972	-0.136691	-0.830637	-0.965656
CHEMBL1983350	CC(C)(C)C(O)/C=C/c1ccc2c(c1)OCO2	BCX 2600|DIACOMIT|STIRIPENTOL	10d	Mtb (H37Rv_NRF)	LORA method	0.289702	-0.661296	-0.170295	-0.306071	-0.498615	-0.89009	-0.0665898	-0.44269	-0.658972	-0.136691	-0.397278	-0.943951
CHEMBL4297369	CC(=O)Nc1ccc(C(=O)NC(C)(C)C)cc1	CP1-1189|CPI-1189	10d	Mtb (H37Rv_NRF)	LORA method	0.289702	-0.661296	-0.0868713	-0.306071	-0.361018	-0.89009	0.173736	-0.44269	-0.658972	-0.136691	-0.342089	-0.965172
CHEMBL2105272	CCCNC(C)(C)C(=O)Nc1ccccc1C	LA-012 [AS HYDROCHLORIDE]|QUATACAINE	10d	Mtb (H37Rv_NRF)	LORA method	0.289702	-0.661296	-0.125477	-0.306071	-0.361018	-0.89009	0.0390049	-0.44269	-0.658972	-0.136691	-0.456673	-0.962109
CHEMBL2104563	CCN(CC)C(C)CC(=O)Nc1ccccc1	OCTACAINE	10d	Mtb (H37Rv_NRF)	LORA method	0.289702	-0.661296	-0.149415	-0.306071	-0.498615	-0.89009	-0.0585727	-0.44269	-0.658972	-0.136691	-0.616078	-0.974606
CHEMBL79	CCN(CC)CC(=O)Nc1c(C)cccc1C	ALGRX 3268|ALGRX-3268|ALPHACAINE|Anestacon|DENTIPATCH|Embolex|Iontocaine|LIDOCAINE|LIDODERM|LIGNOCAINE|LMX 4|Lidocaine|Lidocaton|Lidopen|Lignocaine HCl|Lignostab|NSC-40030|ORAQIX|Octocaine|VAGISIL|XYLOCAINE|XYLODASE|XYLOTOX|ZTLIDO	10d	Mtb (H37Rv_NRF)	LORA method	0.289702	-0.661296	-0.149415	-0.306071	-0.361018	-0.89009	-0.0683713	-0.44269	-0.658972	-0.136691	-0.586204	-0.948104
CHEMBL188462	CN[C@@H](C)C/C=C/c1cncc(OC(C)C)c1	AZD-3480|AZD3480|ISPRONICLINE|TC-01734|TC-1734	10d	Mtb (H37Rv_NRF)	LORA method	0.289702	-0.661296	-0.178035	-0.11772	-0.317922	-0.952832	0.0114649	-0.44269	-0.658972	-0.136691	-0.338813	-1.00645
CHEMBL412873	C1CCN2C[C@H]3C[C@H](CN4CCCC[C@H]34)[C@@H]2C1	SPARTEINE|Sparteine	10d	Mtb (H37Rv_NRF)	LORA method	0.289702	-0.661296	-0.211959	-0.306071	-0.911411	-1.26654	-0.132359	-0.44269	-0.658972	-0.136691	-0.93518	-1.28658
CHEMBL2110709	CC[N+](C)(C)CCSCC[N+](C)(C)CC		10d	Mtb (H37Rv_NRF)	LORA method	0.289702	-0.661296	0.867434	-0.306071	0.0865425	-1.26654	1.69181	-0.44269	-0.658972	-0.136691	0.322138	-1.28658
CHEMBL2107090	NC(=O)c1ccc(Cl)c(S(N)(=O)=O)c1	SD 14112|SULCLAMIDE	10d	Mtb (H37Rv_NRF)	LORA method	-0.0861026	0.04583	0.106398	1.85633	-0.911411	-0.89009	-0.00445778	0.278383	-0.343782	-0.106573	-0.93518	-0.874042
CHEMBL834	NCCC(O)(P(=O)(O)O)P(=O)(O)O	CGP-23339AE|PAMIDRONIC ACID|Pamidronate|Pamidronic Acid	10d	Mtb (H37Rv_NRF)	LORA method	0.289702	-0.661296	-0.000724349	4.5281	-0.911411	-1.26654	0.260921	-0.44269	-0.658972	-0.136691	-0.93518	-1.28658
CHEMBL505254	C=CC(=O)NCNC(=O)CCBr	BROMACRYLIDE	10d	Mtb (H37Rv_NRF)	LORA method	-1.98112	-0.156136	0.101859	-0.306071	-0.876442	-1.26654	0.0571917	0.828536	-0.212902	-0.129513	-0.896717	-1.28658
CHEMBL375611	N[C@@]1(C(=O)O)CS(=O)(=O)[C@H]2[C@H](C(=O)O)[C@H]21	LY-404039, (-)-|LY404039	10d	Mtb (H37Rv_NRF)	LORA method	0.289702	-0.661296	-0.106819	0.991201	-0.911411	-1.26654	0.0419371	-0.44269	-0.658972	-0.136691	-0.93518	-1.28658
CHEMBL3990061	CN1CC(O)C2=C/C(=N/NC(=N)N)C(=O)C=C21		10d	Mtb (H37Rv_NRF)	LORA method	0.289702	-0.661296	-0.0478591	0.115322	-0.730723	-1.26654	7.0354e-05	-0.44269	-0.658972	-0.136691	-0.784488	-1.28658
CHEMBL2104133	NC(=O)C1c2ccccc2C=Cc2ccccc21	AY-15,613|CITENAMIDE	10d	Mtb (H37Rv_NRF)	LORA method	0.289702	-0.661296	-0.149439	-0.306071	-0.911411	-0.51364	-0.076908	-0.44269	-0.658972	-0.136691	-0.93518	-0.666086
CHEMBL2105316	O=C(CCN1CCOCC1)c1ccccc1O	ROMIFENONE	10d	Mtb (H37Rv_NRF)	LORA method	0.289702	-0.661296	-0.206154	-0.306071	-0.911411	-0.89009	-0.0906409	-0.44269	-0.658972	-0.136691	-0.93518	-0.949552
CHEMBL2107089	O=C(NCCS(=O)(=O)O)c1cccs1	TAUROSTEINE	10d	Mtb (H37Rv_NRF)	LORA method	0.289702	-0.661296	-0.0315662	1.66382	-0.911411	-1.01557	0.0240843	-0.44269	-0.658972	-0.136691	-0.93518	-1.02765
CHEMBL2106881	CCC1(c2ccccc2)SCC(=O)NC1=O	PHENYLTHILONE|PHENYTHILONE	10d	Mtb (H37Rv_NRF)	LORA method	0.289702	-0.661296	-0.0659915	-0.306071	-0.773814	-0.89009	-0.0568283	-0.44269	-0.658972	-0.136691	-0.815921	-0.964775
CHEMBL2110596	C=CCN1Cc2ccccc2-c2ccccc2C1	AZAPETINE|Azapetine	10d	Mtb (H37Rv_NRF)	LORA method	0.289702	-0.661296	-0.211983	-0.306071	-0.876442	-0.51364	-0.127163	-0.44269	-0.658972	-0.136691	-0.869667	-0.658941
CHEMBL2111050	CC(C)CCNCC1COc2ccccc2O1	PENTAMOXANE	10d	Mtb (H37Rv_NRF)	LORA method	0.289702	-0.661296	-0.176697	-0.306071	-0.636212	-0.89009	-0.017003	-0.44269	-0.658972	-0.136691	-0.573197	-0.952492
CHEMBL2107071	CCCCCOC(=O)c1ccc(N(C)C)cc1	PADIMATE|PADIMATE A	10d	Mtb (H37Rv_NRF)	LORA method	0.289702	-0.661296	-0.2116	-0.306071	-0.412434	-0.89009	-0.129984	-0.44269	-0.658972	-0.136691	-0.383713	-0.947528
CHEMBL127810	CCCNC(C)(C)COC(=O)c1ccccc1	MEPRYLCAINE	10d	Mtb (H37Rv_NRF)	LORA method	0.289702	-0.661296	-0.187663	-0.306071	-0.498615	-0.89009	0.015659	-0.44269	-0.658972	-0.136691	-0.457036	-0.96957
CHEMBL1740065	CCC(C)(CN(C)C)OC(=O)c1ccccc1	AMYLOCAINE	10d	Mtb (H37Rv_NRF)	LORA method	0.289702	-0.661296	-0.2116	-0.306071	-0.274832	-0.89009	-0.134586	-0.44269	-0.658972	-0.136691	-0.224795	-0.970982
CHEMBL2105551	CC1(C)CSSC[C@@H](C(=O)O)NC1=O	LIMAZOCIC	10d	Mtb (H37Rv_NRF)	LORA method	0.289702	-0.661296	0.0173842	1.87077	-0.636212	-1.26654	-0.073382	-0.44269	-0.658972	-0.136691	-0.642898	-1.28658
CHEMBL2106463	O=C(O)C1CCN1C12CC3CC(CC(C3)C1)C2	CARMANTADINE|SCH 15427	10d	Mtb (H37Rv_NRF)	LORA method	0.289702	-0.661296	-0.211815	-0.306071	-0.911411	-1.26654	-0.128202	-0.44269	-0.658972	-0.136691	-0.93518	-1.28658
CHEMBL2104659	CN1C[C@@H](c2cccc(O)c2)OC1C(C)(C)C	BEREFRINE|BUREFRINE	10d	Mtb (H37Rv_NRF)	LORA method	0.289702	-0.661296	-0.206273	-0.306071	-0.317922	-0.89009	-0.108976	-0.44269	-0.658972	-0.136691	-0.263949	-0.950765
CHEMBL640	CCN(CC)CCNC(=O)c1ccc(N)cc1	NSC-27461|PROCAINAMIDE|Procainamide|Procan|Procanbid|Procapan|Pronestyl|Pronestyl-SR	10d	Mtb (H37Rv_NRF)	LORA method	0.289702	-0.661296	-0.0790354	-0.306071	-0.636212	-0.89009	0.00686256	-0.44269	-0.658972	-0.136691	-0.720834	-0.95447
CHEMBL2110958	O=C(O)c1ccc(S(=O)(=O)NCl)cc1		10d	Mtb (H37Rv_NRF)	LORA method	-0.0117202	-0.068386	-0.0468557	1.21976	-0.911411	-0.89009	-0.0305503	0.688327	-0.401492	-0.0853055	-0.93518	-0.936856
CHEMBL320341	C[C@@H]1C(=O)NC2=Nc3cccc(Cl)c3CN21	QUAZINONE|Quazinone|RO 13-6438/006|Ro-13-6438	10d	Mtb (H37Rv_NRF)	LORA method	-0.18081	-0.04652	0.076225	-0.306071	-0.773814	-0.89009	0.0513274	0.703015	-0.377102	-0.103839	-0.844556	-0.907995
CHEMBL2105225	CC1NC(C2CC2)CC1c1ccc(Cl)cc1	PICILOREX	10d	Mtb (H37Rv_NRF)	LORA method	-0.141889	-0.157203	-0.0291772	-0.306071	-0.773814	-0.89009	-0.0169658	-0.127554	-0.369596	-0.105023	-0.831876	-0.911313
CHEMBL6622	O=[N+]([O-])O[C@H]1CO[C@H]2[C@@H]1OC[C@H]2O[N+](=O)[O-]	ANGITAK|C01DA08|CARVASIN|CEDOCARD|CEDOCARD RET|CEDOCARD-10|CEDOCARD-20|CEDOCARD-40|CEDOCARD-5|DILATRATE|DILATRATE-SR|DILUTED ISOSORBIDE DINITRATE|DILUTED ISOSORBIDE DINITRATE RS|IMTACK|ISO MACK|ISOCARD|ISOKET 0.05%|ISOKET 0.1%|ISOKET 10|ISOKET 20|ISOKET 5|ISOKET RET 20|ISOKET RET 40|ISORDIL|ISORDIL TEMBIDS|ISOSORBIDE DINITRATE|JERIDIN|NSC-80038|SONI-SLO|SORBICHEW|SORBID SA|SORBID-20 SA|SORBID-40 …	10d	Mtb (H37Rv_NRF)	LORA method	0.289702	-0.661296	1.85351	0.949998	-0.911411	-1.26654	2.59889	-0.44269	-0.658972	-0.136691	-0.93518	-1.28658
CHEMBL266497	O=C1NC(=O)[C@@]2(CCOc3ccc(F)cc32)N1	CP-45,634|NSC-355082|SORBINIL	10d	Mtb (H37Rv_NRF)	LORA method	0.0808253	-0.412761	-0.0507976	-0.306071	-0.911411	-0.89009	-0.00597954	-0.843287	-0.525934	0.374399	-0.93518	-0.930236
CHEMBL2051960	CN1CC(O)C2=C/C(=N/NC(N)=O)C(=O)C=C21	CARBAZOCHROME	10d	Mtb (H37Rv_NRF)	LORA method	0.289702	-0.661296	-0.0520876	0.115322	-0.730723	-1.26654	0.0354047	-0.44269	-0.658972	-0.136691	-0.784488	-1.28658
CHEMBL1460	O=c1[nH]cnc2c1ncn2[C@H]1CC[C@@H](CO)O1	BMY-40900|DDI|DIDANOSINE|DIDANOSINE SYSTEM SUITABILITY MIXTURE|DIDEOXYINOSINE (DDI)|NSC-612049|VIDEX|VIDEX EC|Videx	10d	Mtb (H37Rv_NRF)	LORA method	0.289702	-0.661296	-0.0422211	-0.306071	-0.911411	-1.07832	0.0517728	-0.44269	-0.658972	-0.136691	-0.93518	-1.1087
CHEMBL2104035	O=c1nc2cccccc-2n1Cc1ccccc1	BENHEPAZONE|RCH 314	10d	Mtb (H37Rv_NRF)	LORA method	0.289702	-0.661296	-0.0869907	-0.306071	-0.911411	-0.89009	0.00233442	-0.44269	-0.658972	-0.136691	-0.93518	-0.97589
CHEMBL416801	O=C(Cn1ccnc1)c1ccc2ccccc2c1	NAFIMIDONE	10d	Mtb (H37Rv_NRF)	LORA method	0.289702	-0.661296	-0.145091	-0.306071	-0.911411	-0.450898	-0.0636576	-0.44269	-0.658972	-0.136691	-0.93518	-0.608996
CHEMBL108	NC(=O)N1c2ccccc2C=Cc2ccccc21	ARBIL MR|CARBAGEN SR|CARBAMAZEPINE|CARBATROL|CARNEXIV|EPIMAZ|EPIMAZ RET|EPITOL|EQUETRO|G-32883|GEIGY 32883|NSC-169864|SIRTAL RET|TEGRETOL|TEGRETOL CHEWTAB|TEGRETOL PROLONGED RELEASE|TEGRETOL-XR|TERIL|TERIL RET|TIMONIL 200 RET|TIMONIL 400 RET|Tegretol XR	10d	Mtb (H37Rv_NRF)	LORA method	0.289702	-0.661296	-0.0869907	-0.306071	-0.911411	-0.51364	-0.0218651	-0.44269	-0.658972	-0.136691	-0.93518	-0.661912
CHEMBL4297437	O=C1N=C2C=CC=CN2C12Cc1ccccc1C2	ST-101|ST101|ZSET-1446	10d	Mtb (H37Rv_NRF)	LORA method	0.289702	-0.661296	-0.0869907	-0.306071	-0.911411	-0.89009	0.0603466	-0.44269	-0.658972	-0.136691	-0.93518	-0.973908
CHEMBL25422	C1=CC(=Nn2cccc2)C=CC1=Nn1cccc1	AZAROLE|WIN 38770	10d	Mtb (H37Rv_NRF)	LORA method	0.289702	-0.661296	-0.203263	-0.0297663	-0.911411	-0.764607	-0.154332	-0.44269	-0.658972	-0.136691	-0.93518	-0.86997
CHEMBL268164	CCC1(C2=CCCCC2)C(=O)NC(=O)NC1=O	CYCLOBARBITAL|HEXEMAL|PHANODORN	10d	Mtb (H37Rv_NRF)	LORA method	0.289702	-0.661296	-0.086728	-0.306071	-0.773814	-1.26654	-0.0299564	-0.44269	-0.658972	-0.136691	-0.812804	-1.28658
CHEMBL7728	CN1C(=O)NC(=O)C(C)(C2=CCCCC2)C1=O	ENHEXYMAL|EVIPAL|HEXOBARBITAL|SOMBUCAPS|SOMBULEX	10d	Mtb (H37Rv_NRF)	LORA method	0.289702	-0.661296	-0.086728	-0.306071	-0.593121	-1.26654	-0.0234982	-0.44269	-0.658972	-0.136691	-0.794378	-1.28658
CHEMBL1288786	CCC(=O)Nc1nnc(S(N)(=O)=O)s1	PROPAZOLAMIDE	10d	Mtb (H37Rv_NRF)	LORA method	0.289702	-0.661296	0.0395301	2.23304	-0.773814	-1.14106	-0.00583107	-0.44269	-0.658972	-0.136691	-0.823075	-1.17061
CHEMBL19	CC(=O)/N=c1/sc(S(N)(=O)=O)nn1C	L-584601|METHAZOLAMIDE|Methazolamide|NEPTAZANE|VVP-808|VVP808	10d	Mtb (H37Rv_NRF)	LORA method	0.289702	-0.661296	0.0976542	1.94713	-0.593121	-1.26654	0.0156219	-0.44269	-0.658972	-0.136691	-0.792528	-1.28658
CHEMBL1453416	CC(C)Cn1cnc2c1c(=O)n(C)c(=O)n2C	ISBUFYLLINE	10d	Mtb (H37Rv_NRF)	LORA method	0.289702	-0.661296	-0.0200513	-0.306071	-0.274832	-1.07832	0.0110567	-0.44269	-0.658972	-0.136691	-0.40592	-1.10278
CHEMBL93	CC(c1cc2ccccc2s1)N(O)C(N)=O	A-64077|ABBOTT-64077|ZILEUTON|ZYFLO|ZYFLO CR	10d	Mtb (H37Rv_NRF)	LORA method	0.289702	-0.661296	0.0267251	-0.00886074	-0.773814	-0.764607	0.0536286	-0.44269	-0.658972	-0.136691	-0.840899	-0.819174
CHEMBL375492	CC(=O)Nc1ccc(/C=N/NC(N)=S)cc1	AMITHIOZONE|NSC-3550|SQ-2321|TB I-698|THIACETAZONE|THIOACETAZONE	10d	Mtb (H37Rv_NRF)	LORA method	0.289702	-0.661296	0.163041	0.115322	-0.773814	-0.89009	0.0136177	-0.44269	-0.658972	-0.136691	-0.866833	-0.969402
CHEMBL2104473	CC(=O)/C=C(\C)c1ccc(-c2ccccc2)cc1	XENIPENTONE	10d	Mtb (H37Rv_NRF)	LORA method	0.289702	-0.661296	-0.211911	-0.306071	-0.636212	-0.51364	-0.121039	-0.44269	-0.658972	-0.136691	-0.799673	-0.669817
CHEMBL2110707	CCN(CC)CCNC(=O)c1ccccc1O	SALETAMIDE	10d	Mtb (H37Rv_NRF)	LORA method	0.289702	-0.661296	-0.149367	-0.306071	-0.636212	-0.89009	-0.0551952	-0.44269	-0.658972	-0.136691	-0.720834	-0.948563
CHEMBL151445	OCC(O)CN1CCN(c2ccccc2)CC1	DROPROPIZINE|U.C.B.-1967|UCB 1967	10d	Mtb (H37Rv_NRF)	LORA method	0.289702	-0.661296	-0.151159	-0.306071	-0.911411	-0.89009	0.0282042	-0.44269	-0.658972	-0.136691	-0.93518	-0.96926
CHEMBL124211	CC(C)CNCCOC(=O)c1ccc(N)cc1		10d	Mtb (H37Rv_NRF)	LORA method	0.289702	-0.661296	-0.117307	-0.306071	-0.636212	-0.89009	0.00756776	-0.44269	-0.658972	-0.136691	-0.555762	-0.953461
CHEMBL2110959	CC(C)CNCCOC(=O)c1cccc(N)c1	METABUTETHAMINE	10d	Mtb (H37Rv_NRF)	LORA method	0.289702	-0.661296	-0.117307	-0.306071	-0.636212	-0.89009	0.0071966	-0.44269	-0.658972	-0.136691	-0.555762	-0.953038
CHEMBL569	CCN(CC)CCOC(=O)c1ccc(N)cc1	NSC-169497|Novocain|PROCAINE|Procaine	10d	Mtb (H37Rv_NRF)	LORA method	0.289702	-0.661296	-0.141245	-0.306071	-0.636212	-0.89009	-0.073382	-0.44269	-0.658972	-0.136691	-0.720834	-0.953461
CHEMBL2104274	CC1CC(N)=NN1c1nc2c(s1)CCCC2	EVANDAMINE	10d	Mtb (H37Rv_NRF)	LORA method	0.289702	-0.661296	0.00491367	-0.215277	-0.773814	-1.07832	-0.0100252	-0.44269	-0.658972	-0.136691	-0.814734	-1.09246
CHEMBL3182532	CCCCCCOc1cc(C)c(O)c(C)c1C	HX-1171	10d	Mtb (H37Rv_NRF)	LORA method	0.289702	-0.661296	-0.206321	-0.306071	-0.361018	-0.89009	-0.10764	-0.44269	-0.658972	-0.136691	-0.593889	-0.90298
CHEMBL2104032	CCOC(=O)NC(O)C(Cl)(Cl)Cl	CARBOCLORAL|CI-336|CN-16146|HY-185|PRODORM	10d	Mtb (H37Rv_NRF)	LORA method	1.18921	1.57228	-0.0544766	-0.306071	-0.773814	-1.26654	-0.0565685	1.34397	0.166666	0.000404238	-0.828893	-1.28658
CHEMBL4297210	CC(C)(O)c1nc2ccc(Cl)cc2cc1N	ADX-102|ALD-102|NS2|REPROXALAP	10d	Mtb (H37Rv_NRF)	LORA method	-0.0415597	-0.12056	0.0519529	-0.11772	-0.636212	-0.701865	0.0521439	-0.10886	-0.37957	-0.10474	-0.68446	-0.719701
CHEMBL3549142	NC[C@H]1OB(O)c2c(OCCCO)cccc21	AN-3365|AN3365|EPETRABOROLE|GSK-2251052|GSK2251052	10d	Mtb (H37Rv_NRF)	LORA method	0.289702	-0.661296	-0.0695272	-0.306071	-0.911411	-0.89009	0.115909	-0.44269	-0.658972	-0.136691	-0.93518	-0.93257
CHEMBL1697828	CCC(Br)(CC)C(=O)NC(N)=O	ADALIN|BROMODIETHYLACETYLUREA|CARBROMAL	10d	Mtb (H37Rv_NRF)	LORA method	-2.09227	0.192017	0.101859	-0.306071	-0.636212	-1.26654	-0.109793	-3.41912	0.067189	-0.124103	-0.695564	-1.28658
CHEMBL458769	CCOc1cc(NC(C)=O)ccc1C(=O)OC	ETHOPABATE	10d	Mtb (H37Rv_NRF)	LORA method	0.289702	-0.661296	-0.143395	-0.306071	-0.455525	-0.89009	0.0179231	-0.44269	-0.658972	-0.136691	-0.605665	-0.941137
CHEMBL2107098	COc1cc(/C=C/C(N)=O)cc(OC)c1OC	CINTRAMIDE|CINTRIAMIDE	10d	Mtb (H37Rv_NRF)	LORA method	0.289702	-0.661296	-0.132429	-0.306071	-0.369344	-0.89009	-0.05642	-0.44269	-0.658972	-0.136691	-0.481501	-0.896961
CHEMBL2107446	O=C(O)c1ccccc1C(=O)N1CCSC1	NESOSTEINE	10d	Mtb (H37Rv_NRF)	LORA method	0.289702	-0.661296	-0.0659438	-0.306071	-0.911411	-0.89009	-0.083329	-0.44269	-0.658972	-0.136691	-0.93518	-0.955158
CHEMBL1868301	NC(=O)C1c2ccccc2CCc2ccccc21	AY-8682|CYHEPTAMIDE	10d	Mtb (H37Rv_NRF)	LORA method	0.289702	-0.661296	-0.149439	-0.306071	-0.911411	-0.51364	-0.076908	-0.44269	-0.658972	-0.136691	-0.93518	-0.654793
CHEMBL306700	CCOc1ccccc1OCC1CNCCO1	VILOXAZINE	10d	Mtb (H37Rv_NRF)	LORA method	0.289702	-0.661296	-0.171035	-0.306071	-0.773814	-0.89009	0.047356	-0.44269	-0.658972	-0.136691	-0.820304	-0.945821
CHEMBL2106172	CCN(CC)CCOC(=O)c1ccccc1O	DETANOSAL	10d	Mtb (H37Rv_NRF)	LORA method	0.289702	-0.661296	-0.211577	-0.306071	-0.636212	-0.89009	-0.13544	-0.44269	-0.658972	-0.136691	-0.720834	-0.947574
CHEMBL2103762	N=C(N)NN=C1C=CC(=NNC(N)=S)C=C1	AMBAZONE	10d	Mtb (H37Rv_NRF)	LORA method	0.289702	-0.661296	0.234065	0.536715	-0.911411	-1.26654	-0.0309585	-0.44269	-0.658972	-0.136691	-0.93518	-1.28658
CHEMBL2104621	CCC(CN)=C(c1ccccc1)c1ccccc1	ETIFELMINE	10d	Mtb (H37Rv_NRF)	LORA method	0.289702	-0.661296	-0.141675	-0.306071	-0.773814	-0.51364	-0.0744955	-0.44269	-0.658972	-0.136691	-0.828946	-0.678068
CHEMBL1190753	CN(C)C1CC(c2ccccc2)c2ccccc21	DIMEFADANE|SK&F 1340	10d	Mtb (H37Rv_NRF)	LORA method	0.289702	-0.661296	-0.211983	-0.306071	-0.550031	-0.51364	-0.127757	-0.44269	-0.658972	-0.136691	-0.50987	-0.659089
CHEMBL38120	CN[C@@H]1CC[C@@H](c2ccccc2)c2ccccc21	TAMETRALINE	10d	Mtb (H37Rv_NRF)	LORA method	0.289702	-0.661296	-0.188045	-0.306071	-0.730723	-0.51364	-0.0822156	-0.44269	-0.658972	-0.136691	-0.759979	-0.653993
CHEMBL1473700	Cc1cc(CC(C)CC(C)(C)C)n(O)c(=O)c1	PIROCTONE	10d	Mtb (H37Rv_NRF)	LORA method	0.289702	-0.661296	-0.119051	-0.00886074	-0.223416	-1.26654	-0.0207517	-0.44269	-0.658972	-0.136691	-0.148081	-1.28658
CHEMBL1697687	N#Cc1ccc(NC(=O)NC(=N)N)cc1Cl	57C65|CLOGUANAMIL|CLOGUANAMILE	10d	Mtb (H37Rv_NRF)	LORA method	0.0894744	-0.0591978	0.143045	-0.306071	-0.911411	-0.89009	0.0410463	0.72171	-0.384425	-0.103038	-0.93518	-0.909468
CHEMBL742	CNC1(c2ccccc2Cl)CCCCC1=O	KETALAR|KETAMINE|Ketamine|NSC-70151	10d	Mtb (H37Rv_NRF)	LORA method	0.00255081	-0.0137226	-0.0290578	-0.306071	-0.730723	-0.89009	-0.0515578	0.70168	-0.362973	-0.103068	-0.780495	-0.91039
CHEMBL2107769	FC(F)(F)C(F)(C(F)(F)F)C(F)(F)F	PERFLISOBUTANE	10d	Mtb (H37Rv_NRF)	LORA method	2.30797	0.776035	-0.134293	-0.306071	-0.911411	-1.26654	-0.012215	3.68345	0.867783	6.4446	-0.93518	-1.28658
CHEMBL2104979	FC(F)(F)C(F)(F)C(F)(F)C(F)(F)F	AI-700|PERFLUBUTANE	10d	Mtb (H37Rv_NRF)	LORA method	1.84352	0.750462	-0.143729	-0.306071	-0.911411	-1.26654	-0.0116212	3.70482	1.28221	8.14887	-0.93518	-1.28658
CHEMBL1788385	Cc1cc(Br)c(O)c2ncccc12	TILBROQUINOL	10d	Mtb (H37Rv_NRF)	LORA method	0.0976911	0.155889	-0.0143416	-0.11772	-0.773814	-0.701865	-0.108679	0.602866	0.181714	-0.125924	-0.873678	-0.628571
CHEMBL1451173	CC(=O)Oc1cccc(C(=O)O)c1OC(C)=O	DIACETYLSALICYLIC ACID|DIPYROCETYL	10d	Mtb (H37Rv_NRF)	LORA method	0.289702	-0.661296	-0.211099	-0.306071	-0.636212	-0.89009	-0.125122	-0.44269	-0.658972	-0.136691	-0.826661	-0.943726
CHEMBL1201754	NC(=O)c1cn(Cc2c(F)cccc2F)nn1	60231/4|BANZEL|CGP 33101|E-2080|E2080|INOVELON|RUF 331|RUFINAMIDE	10d	Mtb (H37Rv_NRF)	LORA method	-0.245246	-0.124861	0.0160702	0.591412	-0.911411	-0.764607	-0.0581274	-0.533492	-0.380328	0.894937	-0.93518	-0.791821
CHEMBL27129	O=C1c2ccccc2OCN1CCO[N+](=O)[O-]	SINITRODIL	10d	Mtb (H37Rv_NRF)	LORA method	0.289702	-0.661296	0.883321	0.321963	-0.911411	-0.89009	1.39206	-0.44269	-0.658972	-0.136691	-0.93518	-0.95557
CHEMBL70246	Cn1c(=O)c2c(ncn2CC(=O)O)n(C)c1=O		10d	Mtb (H37Rv_NRF)	LORA method	0.289702	-0.661296	-0.019884	-0.306071	-0.550031	-1.07832	-0.00516299	-0.44269	-0.658972	-0.136691	-0.779583	-1.10399
CHEMBL407535	CC1CN(/N=C/c2ccc([N+](=O)[O-])o2)C(=O)N1	NF-1120|NIFURIMIDE	10d	Mtb (H37Rv_NRF)	LORA method	0.289702	-0.661296	0.949878	0.341895	-0.773814	-1.01557	1.33301	-0.44269	-0.658972	-0.136691	-0.803383	-1.05327
CHEMBL2111132	c1ccc2c(c1)cc(-c1nnn[nH]1)c1nnnn12	TETRAZOLAST	10d	Mtb (H37Rv_NRF)	LORA method	0.289702	-0.661296	0.206998	2.65985	-0.911411	-0.639123	0.101285	-0.44269	-0.658972	-0.136691	-0.93518	-0.752945
CHEMBL2107643	O=Cc1c(O)cccc1OCCCCC(=O)O	12C|VELARESOL	10d	Mtb (H37Rv_NRF)	LORA method	0.289702	-0.661296	-0.20601	-0.306071	-0.911411	-0.89009	-0.103372	-0.44269	-0.658972	-0.136691	-0.93518	-0.929533
CHEMBL2104040	COc1cc(/C=C/C(=O)O)ccc1OCCO	CINAMETIC ACID	10d	Mtb (H37Rv_NRF)	LORA method	0.289702	-0.661296	-0.170128	-0.306071	-0.730723	-0.89009	-0.00304738	-0.44269	-0.658972	-0.136691	-0.783921	-0.934751
CHEMBL1094	NC(=O)OCC(COC(N)=O)c1ccccc1	ADD-03055|FELBAMATE|FELBATOL|TALOXA|W-554	10d	Mtb (H37Rv_NRF)	LORA method	0.289702	-0.661296	-0.0863696	-0.306071	-0.911411	-0.89009	-0.0790978	-0.44269	-0.658972	-0.136691	-0.93518	-0.972022
CHEMBL2110940	O=[N+]([O-])c1ccc(-c2csc3[n+]2CCN3)o1		10d	Mtb (H37Rv_NRF)	LORA method	0.289702	-0.661296	1.46435	0.251101	-0.911411	-0.827349	1.69723	-0.44269	-0.658972	-0.136691	-0.93518	-0.867417
CHEMBL85140	CC(O)Cn1c(=O)c2c(ncn2C)n(C)c1=O	PROTHEOBROMINE|Protheobromine	10d	Mtb (H37Rv_NRF)	LORA method	0.289702	-0.661296	0.0103367	-0.306071	-0.412434	-1.07832	0.134764	-0.44269	-0.658972	-0.136691	-0.625818	-1.09379
CHEMBL37390	CC(O)Cn1cnc2c1c(=O)n(C)c(=O)n2C	PROXYPHYLLINE|THEAN	10d	Mtb (H37Rv_NRF)	LORA method	0.289702	-0.661296	0.0103367	-0.306071	-0.412434	-1.07832	0.137399	-0.44269	-0.658972	-0.136691	-0.648175	-1.10278
CHEMBL2104122	CC(C(=O)O)c1ccc2c(c1)Cc1ccccc1-2	CICLOPROFEN|SQ 20824	10d	Mtb (H37Rv_NRF)	LORA method	0.289702	-0.661296	-0.211863	-0.306071	-0.773814	-0.51364	-0.124787	-0.44269	-0.658972	-0.136691	-0.861237	-0.658651
CHEMBL92974	O=C1NCNC1(c1ccccc1)c1ccccc1	DOXENITOIN|Doxenitoin|SKF 2599	10d	Mtb (H37Rv_NRF)	LORA method	0.289702	-0.661296	-0.125477	-0.306071	-0.911411	-0.51364	-0.0520032	-0.44269	-0.658972	-0.136691	-0.93518	-0.669593
CHEMBL276711	Cc1cc(C)c(/C=C2\C(=O)Nc3ccccc32)[nH]1	NSC-696819|SEMAXANIB|SU-5416|SU005416|SU5416|Semaxinib	10d	Mtb (H37Rv_NRF)	LORA method	0.289702	-0.661296	-0.125477	-0.306071	-0.636212	-0.639123	-0.0319235	-0.44269	-0.658972	-0.136691	-0.782212	-0.740367
CHEMBL347425	Cc1nc(NCc2ccccc2)c2cc[nH]c2n1	BW 58-271|ROLODINE|Rolodine	10d	Mtb (H37Rv_NRF)	LORA method	0.289702	-0.661296	-0.0588007	0.070632	-0.773814	-0.51364	0.0150281	-0.44269	-0.658972	-0.136691	-0.870065	-0.633505
CHEMBL447	C=CCC1(C(C)CCC)C(=O)NC(=O)NC1=O	MEBALLYMAL|SECOBARBITAL|SECONAL|Secobarbital	10d	Mtb (H37Rv_NRF)	LORA method	0.289702	-0.661296	-0.086728	-0.306071	-0.601243	-1.26654	-0.029511	-0.44269	-0.658972	-0.136691	-0.600503	-1.28658
CHEMBL2106810	C=CCC1(CC(C)(C)C)C(=O)NC(=O)NC1=O	NEALBARBITAL	10d	Mtb (H37Rv_NRF)	LORA method	0.289702	-0.661296	-0.086728	-0.306071	-0.463646	-1.26654	-0.0290285	-0.44269	-0.658972	-0.136691	-0.31318	-1.28658
CHEMBL2106919	CNC1Cc2ccccc2N(C)c2ccccc21	METAPRAMINE	10d	Mtb (H37Rv_NRF)	LORA method	0.289702	-0.661296	-0.188021	-0.306071	-0.550031	-0.51364	-0.086187	-0.44269	-0.658972	-0.136691	-0.651983	-0.635365
CHEMBL273575	CN1Cc2c(N)cccc2C(c2ccccc2)C1	NOMIFENSINE	10d	Mtb (H37Rv_NRF)	LORA method	0.289702	-0.661296	-0.141627	-0.306071	-0.730723	-0.51364	-0.0801371	-0.44269	-0.658972	-0.136691	-0.744342	-0.641792
CHEMBL100424	C/N=C(\S)C1(c2ccccn2)CCCS1	PICARTAMIDE	10d	Mtb (H37Rv_NRF)	LORA method	0.289702	-0.661296	-0.0297745	-0.11772	-0.730723	-0.952832	-0.134475	-0.44269	-0.658972	-0.136691	-0.83409	-1.01081
CHEMBL2107517	CC1CN(/N=C/c2ccc([N+](=O)[O-])o2)C(=O)O1	FURMETHOXADONE|NITROFURADOXADONE	10d	Mtb (H37Rv_NRF)	LORA method	0.289702	-0.661296	0.887669	0.341895	-0.773814	-1.01557	1.16273	-0.44269	-0.658972	-0.136691	-0.821269	-1.05327
CHEMBL280531	Nc1nc(O)c2ncn(CC(CO)CO)c2n1	TIVICICLOVIR	10d	Mtb (H37Rv_NRF)	LORA method	0.289702	-0.661296	0.0448576	0.070632	-0.911411	-0.952832	0.101953	-0.44269	-0.658972	-0.136691	-0.93518	-0.990237
CHEMBL1744042	Nc1nc(O)c2ncn(CC[C@@H](O)CO)c2n1	BUCICLOVIR	10d	Mtb (H37Rv_NRF)	LORA method	0.289702	-0.661296	0.0448576	0.070632	-0.911411	-0.952832	0.162861	-0.44269	-0.658972	-0.136691	-0.93518	-0.988539
CHEMBL1908307	Cn1cc([S+](C)[O-])c(=O)c2ccc(F)cc21	BTS 49 465|FLOSEQUINAN|MANOPLAX	10d	Mtb (H37Rv_NRF)	LORA method	0.0592025	-0.416533	-0.0308256	-0.306071	-0.550031	-0.89009	0.128454	-0.843287	-0.52738	0.374791	-0.663785	-0.933335
CHEMBL1201233	CCOC(=O)[C@@](C)(N)Cc1ccc(O)c(O)c1	METHYLDOPATE|Methyldopate	10d	Mtb (H37Rv_NRF)	LORA method	0.289702	-0.661296	-0.141221	-0.306071	-0.636212	-0.89009	0.0160302	-0.44269	-0.658972	-0.136691	-0.727616	-0.935169
CHEMBL2103954	CCOc1c(N2CCOCC2)cnn(C)c1=O	EMORFAZONE	10d	Mtb (H37Rv_NRF)	LORA method	0.289702	-0.661296	-0.133719	-0.215277	-0.593121	-1.26654	-0.0265046	-0.44269	-0.658972	-0.136691	-0.727324	-1.28658
CHEMBL156901	COc1ccccc1OCC(O)CNC(C)C	MOPROLOL|Moprolol	10d	Mtb (H37Rv_NRF)	LORA method	0.289702	-0.661296	-0.146309	-0.306071	-0.455525	-0.89009	0.132129	-0.44269	-0.658972	-0.136691	-0.47316	-0.938176
CHEMBL714	CC(C)(C)NCC(O)c1ccc(O)c(CO)c1	AEROLIN|AEROLIN 400|AEROLIN AUTO|AIROMIR|AIRSALB|ALBUTEROL|ASMASAL CLICKHALER|ASMASAL SPACEHALER|ASMAVEN|ASMAVENT|Accuneb|COBUTOLIN|COMBIVENT|COMBIVENT UDVS|Combivent|Duoneb|IPRAMOL STERI-NEB|KENTAMOL|LIBETIST|MAXIVENT|PROVENTIL|PROVENTIL-HFA|Proair HFA|Proventil HFA|RIMASAL|SALAMOL E-BREATHE|SALAPIN|SALBULIN NOVOLIZER|SALBUTAMOL|SALBUVENT|SALIPRANEB|SCH 13949W|SCH-13949W|STERI-NEB SALAMOL|VENTMA…	10d	Mtb (H37Rv_NRF)	LORA method	0.289702	-0.661296	-0.127221	-0.306071	-0.498615	-0.89009	0.0939735	-0.44269	-0.658972	-0.136691	-0.422814	-0.917974
CHEMBL1201213	CCC(NC(C)C)C(O)c1ccc(O)c(O)c1	ETYPRENALINE|ISOETARINE|ISOETHARINE|WIN 3406	10d	Mtb (H37Rv_NRF)	LORA method	0.289702	-0.661296	-0.157585	-0.306071	-0.498615	-0.89009	0.051216	-0.44269	-0.658972	-0.136691	-0.487876	-0.92438
CHEMBL398110	CCCn1cnc(C[C@H](CCCN)C(=O)O)c1	UK 396082|UK-396,082|UK-396082	10d	Mtb (H37Rv_NRF)	LORA method	0.289702	-0.661296	-0.0746875	-0.306071	-0.773814	-1.07832	0.0735598	-0.44269	-0.658972	-0.136691	-0.767027	-1.11948
CHEMBL2104216	CN(CCc1ccccc1)CCc1ccccc1	DEMELVERINE	10d	Mtb (H37Rv_NRF)	LORA method	0.289702	-0.661296	-0.211983	-0.306071	-0.730723	-0.51364	-0.128685	-0.44269	-0.658972	-0.136691	-0.735399	-0.658019
CHEMBL3545985	C[C@@H](Cc1ccccc1)N(C)Cc1ccccc1	BENZFETAMINE	10d	Mtb (H37Rv_NRF)	LORA method	0.289702	-0.661296	-0.211983	-0.306071	-0.593121	-0.51364	-0.129538	-0.44269	-0.658972	-0.136691	-0.662139	-0.6623
CHEMBL2107068	CN1CCN(c2nc(C(C)(C)C)cs2)CC1	TEBATIZOLE	10d	Mtb (H37Rv_NRF)	LORA method	0.289702	-0.661296	-0.0618586	-0.306071	-0.317922	-1.07832	-0.0231642	-0.44269	-0.658972	-0.136691	-0.235961	-1.08994
CHEMBL2104738	CC1CC2Oc3ccc(Cl)cc3C(=O)N2O1	MESECLAZONE|W-2395	10d	Mtb (H37Rv_NRF)	LORA method	-0.0411272	-0.120401	0.0207766	-0.221319	-0.773814	-0.89009	0.0247895	-0.10886	-0.373705	-0.104753	-0.823049	-0.896385
CHEMBL2111119	COc1ccc(Cl)c2c1CCCC2N(C)C	LOMETRALINE	10d	Mtb (H37Rv_NRF)	LORA method	0.00125345	-0.0190567	-0.0474291	-0.306071	-0.369344	-0.89009	-0.0877087	0.70168	-0.359863	-0.103229	-0.35862	-0.868808
CHEMBL894	CC(NC(C)(C)C)C(=O)c1cccc(Cl)c1	BUPROPION|Bupropion	10d	Mtb (H37Rv_NRF)	LORA method	-0.0463167	-0.125805	-0.0290578	-0.306071	-0.361018	-0.89009	0.0497314	-0.10886	-0.370962	-0.104525	-0.33505	-0.909407
CHEMBL2104599	Cc1ccc(S(=O)(=O)N(Cl)Cl)cc1	DICHLORAMINE-T	10d	Mtb (H37Rv_NRF)	LORA method	-0.112482	1.00374	-0.072179	1.03737	-0.773814	-0.89009	-0.0248344	0.549453	-0.139513	-0.0281285	-0.863035	-0.94156
CHEMBL53418	O=C1c2cccc(O)c2C(=O)c2c(O)cccc21	CHRYSAZIN|DANTHRON|DANTRON|DORBANE|Danthron|ISTIZIN	10d	Mtb (H37Rv_NRF)	LORA method	0.289702	-0.661296	-0.211696	-0.306071	-0.911411	-0.51364	-0.125975	-0.44269	-0.658972	-0.136691	-0.93518	-0.604333
CHEMBL64130	CC(=O)c1cc2c(o1)C(=O)c1ccccc1C2=O	2-Acetylfuranonaphthoquinone|BBI608|NAPABUCASIN	10d	Mtb (H37Rv_NRF)	LORA method	0.289702	-0.661296	-0.205962	-0.306071	-0.773814	-0.639123	-0.111426	-0.44269	-0.658972	-0.136691	-0.875183	-0.726745
CHEMBL172498	O=C(O)c1ccc2nc3ccccn3c(=O)c2c1	DOQUALAST|Doqualast	10d	Mtb (H37Rv_NRF)	LORA method	0.289702	-0.661296	-0.144924	-0.306071	-0.911411	-0.89009	-0.0888222	-0.44269	-0.658972	-0.136691	-0.93518	-0.954067
CHEMBL24924	O=C1c2ccccc2C(=O)C1c1ccc(F)cc1	FLUINDIONE|PREVISCAN	10d	Mtb (H37Rv_NRF)	LORA method	0.0367148	-0.447447	-0.181404	-0.306071	-0.911411	-0.51364	-0.135774	-0.851299	-0.525659	0.371216	-0.93518	-0.632557
CHEMBL1957038	Oc1ccc(C2=Cc3ccc(O)cc3OC2)cc1	DEHYDROEQUOL|IDRONOXIL|NV-06	10d	Mtb (H37Rv_NRF)	LORA method	0.289702	-0.661296	-0.206273	-0.306071	-0.911411	-0.51364	-0.118441	-0.44269	-0.658972	-0.136691	-0.93518	-0.615514
CHEMBL195560	Oc1ccc(C2=COc3cc(O)ccc3C2)cc1	ISOPHENOXODIOL	10d	Mtb (H37Rv_NRF)	LORA method	0.289702	-0.661296	-0.206273	-0.306071	-0.911411	-0.51364	-0.11948	-0.44269	-0.658972	-0.136691	-0.93518	-0.617339
CHEMBL3989847	O=[N+]([O-])c1ccc(/C=N/N2CCNC2=S)o1	NIFURTHILINE|THIOFURADENE	10d	Mtb (H37Rv_NRF)	LORA method	0.289702	-0.661296	1.13299	0.341895	-0.911411	-1.01557	1.26023	-0.44269	-0.658972	-0.136691	-0.93518	-1.05327
CHEMBL2107064	O=C(O)c1ccc2c(c1)C=C(n1ccnc1)CC2	ROLAFAGREL	10d	Mtb (H37Rv_NRF)	LORA method	0.289702	-0.661296	-0.145067	-0.306071	-0.911411	-0.701865	-0.0420562	-0.44269	-0.658972	-0.136691	-0.93518	-0.800725
CHEMBL2111127	c1ccc(OCC2=Nc3cnccc3NN2)cc1	OXIFUNGIN	10d	Mtb (H37Rv_NRF)	LORA method	0.289702	-0.661296	-0.111239	0.374451	-0.911411	-0.576381	-0.0544529	-0.44269	-0.658972	-0.136691	-0.93518	-0.687991
CHEMBL2105363	CC(=O)Nc1cnn2c(C)nc3ccccc3c12	QUINEZAMIDE	10d	Mtb (H37Rv_NRF)	LORA method	0.289702	-0.661296	-0.0782948	0.0111599	-0.636212	-0.639123	0.0402297	-0.44269	-0.658972	-0.136691	-0.801727	-0.747314
CHEMBL12831	O=C1CCC(c2ccc(-n3ccnc3)cc2)=NN1	CI-914|IMAZODAN	10d	Mtb (H37Rv_NRF)	LORA method	0.289702	-0.661296	-0.0782948	0.115322	-0.911411	-0.701865	-0.0005235	-0.44269	-0.658972	-0.136691	-0.93518	-0.816977
CHEMBL3545036	Cc1cc(C)c(N)c(C#Cc2cccc(F)c2)n1	ADX-10059|ADX10059|RASEGLURANT|Raseglurant	10d	Mtb (H37Rv_NRF)	LORA method	0.0782306	-0.433584	-0.106939	-0.11772	-0.636212	-0.576381	-0.114172	-0.843287	-0.528103	0.376579	-0.802976	-0.657891
CHEMBL1230245	C[C@H](O)[C@H](O)[C@H]1CNc2nc(N)nc(N)c2N1	RONOPTERIN|VAS-203|VAS203	10d	Mtb (H37Rv_NRF)	LORA method	0.289702	-0.661296	0.134803	0.070632	-0.773814	-1.01557	0.245443	-0.44269	-0.658972	-0.136691	-0.824518	-1.03669
CHEMBL2106809	O=C1CCCCC1c1c(O)ccc2ccccc12	NAPHTHONONE	10d	Mtb (H37Rv_NRF)	LORA method	0.289702	-0.661296	-0.211863	-0.306071	-0.911411	-0.639123	-0.122486	-0.44269	-0.658972	-0.136691	-0.93518	-0.749077
CHEMBL2105601	CCC(C(=O)O)c1ccc(-c2ccccc2)cc1	LIOSOL|M.G. 1559|XENBUCIN|XENBUFICIN	10d	Mtb (H37Rv_NRF)	LORA method	0.289702	-0.661296	-0.211863	-0.306071	-0.773814	-0.51364	-0.124862	-0.44269	-0.658972	-0.136691	-0.799709	-0.668783
CHEMBL1877495	CC(NNC(=O)c1ccccc1)c1ccccc1	BENMOXIN|MEBAMOXINE	10d	Mtb (H37Rv_NRF)	LORA method	0.289702	-0.661296	-0.125477	0.1861	-0.773814	-0.51364	-0.00787245	-0.44269	-0.658972	-0.136691	-0.852737	-0.650079
CHEMBL1581974	Cc1cc(C)cc(C(=O)NCc2ccncc2)c1	PICOBENZIDE	10d	Mtb (H37Rv_NRF)	LORA method	0.289702	-0.661296	-0.145091	-0.11772	-0.636212	-0.576381	-0.106081	-0.44269	-0.658972	-0.136691	-0.791881	-0.676142
CHEMBL22916	Cc1cccc(C)c1NC(=O)c1ccc(N)cc1	AMELTOLIDE	10d	Mtb (H37Rv_NRF)	LORA method	0.289702	-0.661296	-0.0790832	-0.306071	-0.636212	-0.51364	-0.0360805	-0.44269	-0.658972	-0.136691	-0.80055	-0.617864
CHEMBL1282	CC(C)Cn1cnc2c(N)nc3ccccc3c21	ALDARA|Aldara|IMIQUIMOD|R-837|S26308|ZYCLARA	10d	Mtb (H37Rv_NRF)	LORA method	0.289702	-0.661296	-0.0705306	-0.11772	-0.636212	-0.639123	-0.0570881	-0.44269	-0.658972	-0.136691	-0.561518	-0.743955
CHEMBL1094966	CC(C)(C)NCC(O)c1ccc(O)c(CO)n1	PIRBUTEROL|Pirbuterol	10d	Mtb (H37Rv_NRF)	LORA method	0.289702	-0.661296	-0.122873	-0.11772	-0.498615	-0.952832	0.093788	-0.44269	-0.658972	-0.136691	-0.422814	-0.967267
CHEMBL2105449	CN(/N=N/N(C)c1ccccc1)c1ccccc1	CENTRAZENE|CL 26193|SIMTRAZENE	10d	Mtb (H37Rv_NRF)	LORA method	0.289702	-0.661296	-0.00251609	0.568241	-0.550031	-0.51364	-0.144904	-0.44269	-0.658972	-0.136691	-0.762246	-0.648081
CHEMBL2107053	CCCC(CC)C1(CC)C(=O)NC(=O)NC1=O	TETRABARBITAL|TETRAMAL	10d	Mtb (H37Rv_NRF)	LORA method	0.289702	-0.661296	-0.086728	-0.306071	-0.498615	-1.26654	-0.029511	-0.44269	-0.658972	-0.136691	-0.519318	-1.28658
CHEMBL590540	N[C@@H](CSSC[C@H](N)C(=O)O)C(=O)O	CYSTINE	10d	Mtb (H37Rv_NRF)	LORA method	0.289702	-0.661296	0.0956953	1.87077	-0.911411	-1.26654	0.0418628	-0.44269	-0.658972	-0.136691	-0.93518	-1.28658
CHEMBL2107516	CC(C)=C/C(C)=N/N=c1/[nH]ncc2ccccc12	BUDRALAZINE	10d	Mtb (H37Rv_NRF)	LORA method	0.289702	-0.661296	-0.136538	0.461684	-0.498615	-0.89009	-0.128573	-0.44269	-0.658972	-0.136691	-0.626464	-0.969117
CHEMBL2110937	C=CCC1(CC(C)C)C(=O)NC(=S)NC1=O		10d	Mtb (H37Rv_NRF)	LORA method	0.289702	-0.661296	0.0963881	-0.306071	-0.601243	-1.26654	-0.0574222	-0.44269	-0.658972	-0.136691	-0.522842	-1.28658
CHEMBL1193	CN(C)CCC(c1ccccc1)c1ccccn1	NSC-47965|PHENIRAMINE|Pheniramine	10d	Mtb (H37Rv_NRF)	LORA method	0.289702	-0.661296	-0.207635	-0.11772	-0.550031	-0.576381	-0.136665	-0.44269	-0.658972	-0.136691	-0.452326	-0.713168
CHEMBL178862	COc1ccc(-c2cc(=S)ss2)cc1	ANETHOLE TRITHIONE|ANETHOLTRITHION|Anethole Trithione|Anetholtrithion	10d	Mtb (H37Rv_NRF)	LORA method	0.289702	-0.661296	0.143547	1.87077	-0.730723	-0.89009	0.158518	-0.44269	-0.658972	-0.136691	-0.783815	-0.942014
CHEMBL2106529	C/C=C/C(=O)N(CCC)C(CC)C(=O)N(C)C	CROPROPAMIDE	10d	Mtb (H37Rv_NRF)	LORA method	0.289702	-0.661296	-0.0868713	-0.306071	-0.137235	-1.26654	0.0662109	-0.44269	-0.658972	-0.136691	-0.15064	-1.28658
CHEMBL120563	CN(C)C(=S)SSC(=S)N(C)C	NSC-1771|REZIFILM|SQ 1489|THIRAM	10d	Mtb (H37Rv_NRF)	LORA method	0.289702	-0.661296	0.446017	1.87077	-0.188651	-1.26654	0.321939	-0.44269	-0.658972	-0.136691	-0.239184	-1.28658
CHEMBL1271	C[N+]1(CCCCC[N+]2(C)CCCC2)CCCC1	Ansolysen|Pentolinium	10d	Mtb (H37Rv_NRF)	LORA method	0.289702	-0.661296	0.784106	-0.306071	-0.550031	-1.26654	1.39663	-0.44269	-0.658972	-0.136691	-0.546554	-1.28658
CHEMBL2179529	O=C(c1ccc(Cl)o1)N1CC2CNCC2C1	AZD 1446|AZD-1446|AZD1446|AZD1446 HCL|TC-6683|TC6683|TC6683 HCL	10d	Mtb (H37Rv_NRF)	LORA method	0.358462	-0.19929	-0.0634592	-0.306071	-0.911411	-1.01557	-0.000449268	-0.719102	-0.437395	-0.101084	-0.93518	-1.02233
CHEMBL1230158	Cc1c(CC(=O)O)sc2ccc(Cl)cc12	TIANAFAC	10d	Mtb (H37Rv_NRF)	LORA method	-0.0411272	-0.0901218	0.0303564	-0.306071	-0.773814	-0.764607	-0.12167	-0.10886	-0.372052	-0.104775	-0.872323	-0.749179
CHEMBL4296719	O=C(CN[C@@H]1CCNC1)N1CCC[C@H]1B(O)O	DUTOGLIPTIN|PHX1149	10d	Mtb (H37Rv_NRF)	LORA method	0.289702	-0.661296	-0.0406921	-0.306071	-0.911411	-1.26654	0.226589	-0.44269	-0.658972	-0.136691	-0.93518	-1.28658
CHEMBL1201117	COc1ccccc1OCC(O)COC(N)=O	DELAXIN|FORBAXIN|METHOCARBAMOL|Miolaxin|NSC-170960|Neuraxin|ROBAXIN|ROBAXIN-750	10d	Mtb (H37Rv_NRF)	LORA method	0.289702	-0.661296	-0.107464	-0.306071	-0.730723	-0.89009	0.0269423	-0.44269	-0.658972	-0.136691	-0.783921	-0.938176
CHEMBL201761	O=C(N/N=C/c1ccccc1O)c1ccncc1	INSH|N'-(2-Hydroxybenzylidene)Isonicotinohydrazide|SALINAZID|SALINIAZID|Salizid	10d	Mtb (H37Rv_NRF)	LORA method	0.289702	-0.661296	-0.140719	0.303673	-0.911411	-0.576381	-0.099326	-0.44269	-0.658972	-0.136691	-0.93518	-0.683669
CHEMBL258805	COc1ccc2c(c1)/C(=C/c1cnc[nH]1)C(=O)N2	SU-9516	10d	Mtb (H37Rv_NRF)	LORA method	0.289702	-0.661296	-0.0769809	-0.306071	-0.730723	-0.701865	-0.0167803	-0.44269	-0.658972	-0.136691	-0.783815	-0.787851
CHEMBL407874	Nc1nc(OCc2ccccc2)c2nc[nH]c2n1	6-O-BENZYLGUANINE|NSC-637037|O6-BENZYLGUANINE	10d	Mtb (H37Rv_NRF)	LORA method	0.289702	-0.661296	-0.0103042	0.070632	-0.911411	-0.576381	-0.0233869	-0.44269	-0.658972	-0.136691	-0.93518	-0.679964
CHEMBL17125	Cc1nc(=O)c(C#N)c(NCc2cccnc2)[nH]1	PELRINONE	10d	Mtb (H37Rv_NRF)	LORA method	0.289702	-0.661296	-0.0543094	-0.11772	-0.773814	-0.952832	0.156143	-0.44269	-0.658972	-0.136691	-0.844503	-1.01635
CHEMBL311300	Nc1nc2c(Cc3cccnc3)c[nH]c2c(=O)[nH]1	BCX-34|PELDESINE	10d	Mtb (H37Rv_NRF)	LORA method	0.289702	-0.661296	-0.0543094	-0.11772	-0.911411	-0.701865	-0.0556035	-0.44269	-0.658972	-0.136691	-0.93518	-0.790649
CHEMBL2105529	O=C(O[C@H]1CN[C@H](C(=O)O)C1)c1cccs1	TENOSIPROL	10d	Mtb (H37Rv_NRF)	LORA method	0.289702	-0.661296	-0.104168	-0.306071	-0.911411	-1.01557	-0.0836631	-0.44269	-0.658972	-0.136691	-0.93518	-1.02741
CHEMBL1201774	C[C@H](O)[C@H](O)[C@H]1CNc2nc(N)nc(O)c2N1	DAPROTERIN|SAPROPTERIN	10d	Mtb (H37Rv_NRF)	LORA method	0.289702	-0.661296	0.0644951	0.070632	-0.773814	-1.01557	0.228407	-0.44269	-0.658972	-0.136691	-0.824518	-1.03392
CHEMBL2106178	O=C(O)c1ccccc1NCCc1ccccc1	ENFENAMIC ACID	10d	Mtb (H37Rv_NRF)	LORA method	0.289702	-0.661296	-0.187878	-0.306071	-0.911411	-0.51364	-0.0858158	-0.44269	-0.658972	-0.136691	-0.93518	-0.635289
CHEMBL686	Cc1cccc(Nc2ccccc2C(=O)O)c1C	CI-473|CN-35355|CONTRAFLAM|DYSMAN-250|DYSMAN-500|INF-3355|J2.344B|M01AG01|MEFENAMIC ACID|MEFLAM 250|MEFLAM 500|MENDYS|NSC-94437|OPUSTAN 250|OPUSTAN 500|PONSTAN|PONSTAN FTE|PONSTEL	10d	Mtb (H37Rv_NRF)	LORA method	0.289702	-0.661296	-0.187878	-0.306071	-0.636212	-0.51364	-0.102852	-0.44269	-0.658972	-0.136691	-0.816505	-0.621885
CHEMBL2106826	c1ccc2cc(C34CNCC(CO3)O4)ccc2c1	NAFOXADOL	10d	Mtb (H37Rv_NRF)	LORA method	0.289702	-0.661296	-0.176697	-0.306071	-0.911411	-0.639123	-0.0304018	-0.44269	-0.658972	-0.136691	-0.93518	-0.765473
CHEMBL136800	O=C(c1ccc2nccnc2c1)N1CCCCC1	BDP 12|BDP-12|CX 516|CX-516|CX516	10d	Mtb (H37Rv_NRF)	LORA method	0.289702	-0.661296	-0.140743	0.070632	-0.911411	-0.764607	-0.0264675	-0.44269	-0.658972	-0.136691	-0.93518	-0.856072
CHEMBL4297382	CCC(C)(C)C(=O)C(=O)N1CCC[C@H]1C(=O)O	GPI 1485|GPI-1485	10d	Mtb (H37Rv_NRF)	LORA method	0.289702	-0.661296	-0.149152	-0.306071	-0.498615	-1.26654	-0.0174483	-0.44269	-0.658972	-0.136691	-0.521877	-1.28658
CHEMBL2103807	CC(C)Cn1cnc2c(N)nc3cccnc3c21	851-A|851A|EPETIRIMOD|S-30563	10d	Mtb (H37Rv_NRF)	LORA method	0.289702	-0.661296	-0.0661826	0.070632	-0.636212	-0.701865	-0.0590181	-0.44269	-0.658972	-0.136691	-0.561518	-0.786969
CHEMBL471036	c1ccc2cc(COC3CCNCC3)ccc2c1	LITOXETINE	10d	Mtb (H37Rv_NRF)	LORA method	0.289702	-0.661296	-0.182383	-0.306071	-0.911411	-0.639123	-0.0283604	-0.44269	-0.658972	-0.136691	-0.93518	-0.765809
CHEMBL4297313	CC1(C)CC(OC(=O)C2CC2)CC(C)(C)N1O	OT-551	10d	Mtb (H37Rv_NRF)	LORA method	0.289702	-0.661296	-0.181212	-0.00886074	-0.361018	-1.26654	-0.103	-0.44269	-0.658972	-0.136691	-0.395516	-1.28658
CHEMBL2104582	CCCC(CCC)CC1CCN(CCO)CC1	OCTAPINOL	10d	Mtb (H37Rv_NRF)	LORA method	0.289702	-0.661296	-0.181595	-0.306071	-0.636212	-1.26654	-0.048737	-0.44269	-0.658972	-0.136691	-0.621745	-1.28658
CHEMBL1534653	CCCCCCCCCCCCCCCCN	HETAFLUR|SK&F 2208	10d	Mtb (H37Rv_NRF)	LORA method	0.289702	-0.661296	-0.141675	-0.306071	-0.773814	-1.26654	0.00419022	-0.44269	-0.658972	-0.136691	-0.77497	-1.28658
CHEMBL19236	COc1nc(C)nc(Cl)c1NC1=NCCN1	BDF-5896|BDF5896|BE-5895|BE5895|CYNT|FISIOTENS|LY-326869|LY326869|MOXONIDINE|NORCYNT|NORMATENS|NUCYNT|PHYSIOTENS	10d	Mtb (H37Rv_NRF)	LORA method	0.380085	-0.0463642	0.0406052	0.070632	-0.593121	-1.01557	0.0700338	0.534765	-0.356454	-0.0977327	-0.72396	-0.999079
CHEMBL2106759	CC(O)(C(=O)O)P(=O)(O)C(C)(O)C(=O)O	FOSCOLIC ACID|PDLA|PHOSCOLIC ACID	10d	Mtb (H37Rv_NRF)	LORA method	0.289702	-0.661296	-0.150729	1.30112	-0.636212	-1.26654	0.00515523	-0.44269	-0.658972	-0.136691	-0.797761	-1.28658
CHEMBL92444	NC(=O)N(CCO)/N=C/c1ccc([N+](=O)[O-])o1	NIDROXYZONE|NITROFUROXIZONE|Nidroxyzone	10d	Mtb (H37Rv_NRF)	LORA method	0.289702	-0.661296	0.980266	0.341895	-0.911411	-1.01557	1.34686	-0.44269	-0.658972	-0.136691	-0.93518	-1.05327
CHEMBL1200370	O=C(OOC(=O)c1ccccc1)c1ccccc1	ACETOXYL 2.5|ACETOXYL 5|ACNE-AID CREAM|ACNECIDE|ACNECIDE 10|ACNEGEL|ACNEGEL FTE|ACNIDAZIL|BENOXYL|BENOXYL 10|BENOXYL 20|BENOXYL 5|BENZAC|BENZAC W|BENZAGEL 10|BENZAGEL 5|BENZAMYCIN|BENZOYL PEROXIDE|BREVOXYL|CLEAR BY DESIGN|CLEARASIL MAX 10|DERMOXYL|DRY AND CLEAR|DRY CLEAR|E928|EPI-CLEAR|FOSTEX BPO BAR, GEL, AND WASH|GPPE LOTIO GEL|LOROXIDE|MEDICLEAR|MEDICLEAR ACNE 10|MEDICLEAR ACNE 5|NERICUR|NSC-6…	10d	Mtb (H37Rv_NRF)	LORA method	0.289702	-0.661296	-0.211266	-0.0163449	-0.911411	-0.51364	-0.127126	-0.44269	-0.658972	-0.136691	-0.93518	-0.652555
CHEMBL52609	Cc1cn([C@H]2C[C@H](O)[C@@H](CO)O2)c(=O)[nH]c1=O	NSC-21548|THYMIDINE|Thymidin|Thymidinedeoxyriboside|ZIDOVUDINE RELATED COMPOUND D|ZIDOVUDINE RELATED COMPOUND D RS	10d	Mtb (H37Rv_NRF)	LORA method	0.289702	-0.661296	-0.0203857	-0.306071	-0.773814	-1.26654	0.143263	-0.44269	-0.658972	-0.136691	-0.840952	-1.28658
CHEMBL1329455	CCOC(=O)[N-]c1c[n+](N2CCOCC2)no1	CAS 276|CORVASAL|CORVATON MITE|CORVATON RET|Corvaton|MOLSIDOMINE|MORSYDOMINE	10d	Mtb (H37Rv_NRF)	LORA method	0.289702	-0.661296	0.459562	0.397313	-0.773814	-1.14106	0.619794	-0.44269	-0.658972	-0.136691	-0.828893	-1.16737
CHEMBL1297	CC(C(=O)O)c1cccc(Oc2ccccc2)c1	53858|FENOPROFEN|Fenoprofen|Nalfon|PROGESIC	10d	Mtb (H37Rv_NRF)	LORA method	0.289702	-0.661296	-0.206177	-0.306071	-0.773814	-0.51364	-0.109941	-0.44269	-0.658972	-0.136691	-0.861237	-0.64961
CHEMBL1898387	COc1ccc(C(=O)c2ccc(C)cc2)c(O)c1	MEXENONE	10d	Mtb (H37Rv_NRF)	LORA method	0.289702	-0.661296	-0.206177	-0.306071	-0.593121	-0.51364	-0.114506	-0.44269	-0.658972	-0.136691	-0.71167	-0.603905
CHEMBL198877	Oc1ccc([C@H]2COc3cc(O)ccc3C2)cc1	(S)-Equol|AUS-131	10d	Mtb (H37Rv_NRF)	LORA method	0.289702	-0.661296	-0.206273	-0.306071	-0.911411	-0.51364	-0.112576	-0.44269	-0.658972	-0.136691	-0.93518	-0.604898
CHEMBL15192	CC1(C)CCC2=C(O1)c1ccccc1C(=O)C2=O	ARQ 501|ARQ-501|Beta-Lapachone|LAPACHONE|Lapachone, Beta-|MB-12066|NSC-26326|NSC-629749	10d	Mtb (H37Rv_NRF)	LORA method	0.289702	-0.661296	-0.206106	-0.306071	-0.636212	-0.89009	-0.0824754	-0.44269	-0.658972	-0.136691	-0.653382	-0.97086
CHEMBL2105035	Cc1cccc(C)c1NC(=O)c1cccnc1O	ISONIXIN	10d	Mtb (H37Rv_NRF)	LORA method	0.289702	-0.661296	-0.145067	-0.11772	-0.636212	-0.576381	-0.108122	-0.44269	-0.658972	-0.136691	-0.80055	-0.663921
CHEMBL2104706	Cc1cccc(C)c1Nc1ncccc1C(=O)O	METANIXIN	10d	Mtb (H37Rv_NRF)	LORA method	0.289702	-0.661296	-0.145067	-0.11772	-0.636212	-0.576381	-0.113913	-0.44269	-0.658972	-0.136691	-0.80055	-0.668349
CHEMBL1596113	Cc1cccc(Nc2ncccc2C(=O)O)c1C	NIXYLIC ACID|UP 74	10d	Mtb (H37Rv_NRF)	LORA method	0.289702	-0.661296	-0.145067	-0.11772	-0.636212	-0.576381	-0.104559	-0.44269	-0.658972	-0.136691	-0.816505	-0.668375
CHEMBL57358	Cc1cc(/C=C/c2ccc(F)cc2)cc(C)c1O	BI-L-239|ENOFELAST|Enofelast	10d	Mtb (H37Rv_NRF)	LORA method	0.0367148	-0.453064	-0.181619	-0.306071	-0.636212	-0.51364	-0.138149	-0.851299	-0.525337	0.371216	-0.800886	-0.597147
CHEMBL3989616	O=C(O)/C=C/CC[C@@H]1SC[C@@H]2NC(=O)N[C@H]12	LIDIMYCIN|LYDIMYCIN|U-15,965	10d	Mtb (H37Rv_NRF)	LORA method	0.289702	-0.661296	-0.00349558	-0.306071	-0.911411	-1.26654	0.0148054	-0.44269	-0.658972	-0.136691	-0.93518	-1.28658
CHEMBL2106771	CCC(CC)(C(=O)O)c1cccc2ccccc12	DA-808|NAFCAPROIC ACID	10d	Mtb (H37Rv_NRF)	LORA method	0.289702	-0.661296	-0.211863	-0.306071	-0.636212	-0.639123	-0.125753	-0.44269	-0.658972	-0.136691	-0.689817	-0.768581
CHEMBL1420319	CC(C)(C)c1ccc(Oc2ccc(N)cn2)cc1	CB-103	10d	Mtb (H37Rv_NRF)	LORA method	0.289702	-0.661296	-0.131641	-0.11772	-0.498615	-0.576381	-0.0657732	-0.44269	-0.658972	-0.136691	-0.452715	-0.672951
CHEMBL2104341	Cc1[nH]c(-c2ccccc2)c(N)c1C(=O)C(C)C	IPRAZONE|ISOPRAZONE	10d	Mtb (H37Rv_NRF)	LORA method	0.289702	-0.661296	-0.11757	-0.306071	-0.498615	-0.639123	-0.0377879	-0.44269	-0.658972	-0.136691	-0.573223	-0.728956
CHEMBL1255901	C/C=C1\[C@H]2C=C(C)C[C@@]1(N)c1ccc(=O)[nH]c1C2	HUPERZINE A	10d	Mtb (H37Rv_NRF)	LORA method	0.289702	-0.661296	-0.0790832	-0.306071	-0.636212	-1.26654	-0.00371547	-0.44269	-0.658972	-0.136691	-0.766735	-1.28658
CHEMBL1742426	Cc1nc(-c2ccc(/N=C/NC(C)C)cc2)c[nH]1	BISFENTIDINE	10d	Mtb (H37Rv_NRF)	LORA method	0.289702	-0.661296	-0.0784143	-0.306071	-0.498615	-0.701865	0.0910043	-0.44269	-0.658972	-0.136691	-0.550892	-0.815535
CHEMBL2009296	Oc1ccc2c(c1)CC[N+]1=C2CCC2CCCC21		10d	Mtb (H37Rv_NRF)	LORA method	0.289702	-0.661296	0.286074	-0.306071	-0.911411	-0.89009	0.540737	-0.44269	-0.658972	-0.136691	-0.93518	-0.947538
CHEMBL441	CCCC(C)C1(CC)C(=O)NC(=S)NC1=O	THIOPENTAL|THIOPENTAL CIII|Thiopental	10d	Mtb (H37Rv_NRF)	LORA method	0.289702	-0.661296	0.0963881	-0.306071	-0.498615	-1.26654	-0.0579047	-0.44269	-0.658972	-0.136691	-0.536327	-1.28658
CHEMBL1990189	CCC(C)(S(=O)(=O)CC)S(=O)(=O)CC	SULFONETHYLMETHANE|TRIONAL	10d	Mtb (H37Rv_NRF)	LORA method	0.289702	-0.661296	-0.143036	2.28847	-0.361018	-1.26654	0.201276	-0.44269	-0.658972	-0.136691	-0.480571	-1.28658
CHEMBL3989469	CCOCC(=O)O[C@@H]1C[C@H](C)CC[C@H]1C(C)C	MENGLYTATE	10d	Mtb (H37Rv_NRF)	LORA method	0.289702	-0.661296	-0.205986	-0.306071	-0.361018	-1.26654	-0.0900099	-0.44269	-0.658972	-0.136691	-0.345604	-1.28658
CHEMBL331743	CCOC(=S)SSC(=S)OCC	DIETHYLDIXANTHOGEN|DIEXANTHOGEN|DIXANTHOGEN|NSC-402561	10d	Mtb (H37Rv_NRF)	LORA method	0.289702	-0.661296	0.321622	1.87077	-0.636212	-1.26654	0.499576	-0.44269	-0.658972	-0.136691	-0.722605	-1.28658
CHEMBL706	CCCCCCCCCCCCCCCCO	CETANOL|CETYL ALCOHOL|Cetyl Alcohol|HEXADECANOL	10d	Mtb (H37Rv_NRF)	LORA method	0.289702	-0.661296	-0.181642	-0.306071	-0.773814	-1.26654	-0.0530425	-0.44269	-0.658972	-0.136691	-0.77497	-1.28658
CHEMBL435951	NC(=O)c1ncn2c(=O)n(CCCl)nnc12	MITOZOLOMIDE	10d	Mtb (H37Rv_NRF)	LORA method	-1.93269	-0.31199	0.154584	0.477447	-0.911411	-1.07832	0.0463167	-1.08765	-0.436132	-0.107997	-0.93518	-1.10683
CHEMBL3545351	Nc1cc(Cl)ccc1C(=O)CC(N)C(=O)O	AV-101|J578.071C	10d	Mtb (H37Rv_NRF)	LORA method	-0.0938868	-0.137602	0.0878594	-0.306071	-0.911411	-0.89009	0.0236389	-0.10886	-0.372408	-0.104569	-0.93518	-0.890942
CHEMBL235668	N=C1CCCN1Cc1nc(O)nc(O)c1Cl	MA-1|TIPIRACIL|TPI (FREEBASE)	10d	Mtb (H37Rv_NRF)	LORA method	0.015092	-0.0542843	0.0805252	0.070632	-0.911411	-1.01557	0.0584908	1.41207	-0.35013	-0.095491	-0.93518	-0.984722
CHEMBL565	CCOC(=O)C(C)(C)Oc1ccc(Cl)cc1	ATROMID|ATROMID-S|AY-61123|CHLORFENISATE|CLOFIBRATE|ICI 28257|NSC-79389	10d	Mtb (H37Rv_NRF)	LORA method	-0.143187	-0.166825	-0.0470946	-0.306071	-0.498615	-0.89009	-0.0815475	-0.127554	-0.366681	-0.10498	-0.600503	-0.908357
CHEMBL91238	CC(C)NNC(=O)COc1ccc(Cl)cc1	IPROCLOZIDE|PC-603	10d	Mtb (H37Rv_NRF)	LORA method	-0.143187	-0.171605	0.0390762	0.1861	-0.636212	-0.89009	0.11242	-0.127554	-0.365762	-0.10498	-0.624419	-0.903051
CHEMBL2106019	CN(C)CCOC(=O)c1ccc(Cl)c(N)c1	CLORMECAINE	10d	Mtb (H37Rv_NRF)	LORA method	-0.192487	-0.116517	0.0176231	-0.306071	-0.550031	-0.89009	-0.0566056	0.249006	-0.36761	-0.102248	-0.452326	-0.889643
CHEMBL1199080	CC[N+](C)(C)Cc1ccccc1Br	Bretylium	10d	Mtb (H37Rv_NRF)	LORA method	-0.271626	0.159355	0.479319	-0.306071	-0.412434	-0.89009	0.707388	1.07423	0.229828	-0.127383	-0.314756	-0.816549
CHEMBL472561	N=c1nc2n(cc1F)[C@@H]1O[C@H](CO)[C@@H](O)[C@@H]1O2	AAFC|FLUROCITABINE|RO 21-0702	10d	Mtb (H37Rv_NRF)	LORA method	0.0561753	-0.368012	0.0143263	-0.306071	-0.911411	-1.26654	0.109377	-1.40679	-0.517693	0.405535	-0.93518	-1.28658
CHEMBL95606	Nc1ccn([C@@H]2O[C@H](CO)[C@@H](O)[C@H]2O)c(=O)n1	CYTIDINE|MMV638723|NSC-20258	10d	Mtb (H37Rv_NRF)	LORA method	0.289702	-0.661296	0.0723309	-0.306071	-0.911411	-1.26654	0.308726	-0.44269	-0.658972	-0.136691	-0.93518	-1.28658
CHEMBL2105096	Nc1nc(N)c2nc(-c3ccco3)c(N)nc2n1	FURTERENE	10d	Mtb (H37Rv_NRF)	LORA method	0.289702	-0.661296	0.122524	0.447335	-0.911411	-0.639123	0.0830244	-0.44269	-0.658972	-0.136691	-0.93518	-0.706063
CHEMBL2111108	N=C(N)c1ncn([C@@H]2O[C@H](CO)[C@@H](O)[C@H]2O)n1	TARIBAVIRIN	10d	Mtb (H37Rv_NRF)	LORA method	0.289702	-0.661296	0.0808835	-0.161995	-0.911411	-1.14106	0.215046	-0.44269	-0.658972	-0.136691	-0.93518	-1.17067
CHEMBL2104014	O=C1CCC2(CCC(=O)c3ccccc32)C(=O)N1	ALONIMID	10d	Mtb (H37Rv_NRF)	LORA method	0.289702	-0.661296	-0.149176	-0.306071	-0.911411	-0.89009	-0.0569025	-0.44269	-0.658972	-0.136691	-0.93518	-0.963959
CHEMBL115794	C[C@@H]1N[C@H](C)CO[C@@]1(O)c1cc(F)cc(F)c1	MANIFAXINE	10d	Mtb (H37Rv_NRF)	LORA method	-0.0904272	-0.184333	-0.0912193	-0.306071	-0.636212	-0.89009	0.0351078	-1.22519	-0.381188	0.903549	-0.72419	-0.91142
CHEMBL3989961	CCN(CC)C(=O)COC(=O)/C=C/C(=O)OC	TEPILAMIDE FUMARATE|XP23829	10d	Mtb (H37Rv_NRF)	LORA method	0.289702	-0.661296	-0.148674	-0.306071	-0.455525	-1.26654	0.134727	-0.44269	-0.658972	-0.136691	-0.529084	-1.28658
CHEMBL1169490	Nc1ccn([C@H]2C[C@H](O)[C@@H](CO)S2)c(=O)n1	4'-THIO-2'-DEOXYCYTIDINE|NSC-764276|TDCYD	10d	Mtb (H37Rv_NRF)	LORA method	0.289702	-0.661296	0.119585	-0.306071	-0.911411	-1.26654	0.13855	-0.44269	-0.658972	-0.136691	-0.93518	-1.28658
CHEMBL10878	COc1ccc2cccc(CCNC(C)=O)c2c1	AGOMELATINE|VALDOXAN	10d	Mtb (H37Rv_NRF)	LORA method	0.289702	-0.661296	-0.143777	-0.306071	-0.593121	-0.639123	0.0188139	-0.44269	-0.658972	-0.136691	-0.713998	-0.739674
CHEMBL1279	CN[C@@H]1CCc2[nH]c3ccc(C(N)=O)cc3c2C1	FROVATRIPTAN|Frova|Frovatriptan|MIGARD|MYLATRIP	10d	Mtb (H37Rv_NRF)	LORA method	0.289702	-0.661296	-0.101492	-0.306071	-0.730723	-0.764607	0.00144364	-0.44269	-0.658972	-0.136691	-0.75773	-0.839499
CHEMBL1179735	CCCc1ncc(C[n+]2ccccc2C)c(N)n1	AMPROLIUM	10d	Mtb (H37Rv_NRF)	LORA method	0.289702	-0.661296	0.415294	0.0834313	-0.636212	-0.701865	0.481501	-0.44269	-0.658972	-0.136691	-0.679812	-0.782943
CHEMBL1233598	N=C1N[C@@H]2[C@H](CCCCC(=O)O)SC[C@@H]2N1	2-Iminobiotin	10d	Mtb (H37Rv_NRF)	LORA method	0.289702	-0.661296	0.000732934	-0.306071	-0.911411	-1.26654	-0.0116212	-0.44269	-0.658972	-0.136691	-0.93518	-1.28658
CHEMBL3989483	Oc1ccc2c(c1)[C@@]13CCCC[C@H]1[C@@H](C2)NCC3	NORLEVORPHANOL	10d	Mtb (H37Rv_NRF)	LORA method	0.289702	-0.661296	-0.188021	-0.306071	-0.911411	-0.89009	-0.0567541	-0.44269	-0.658972	-0.136691	-0.93518	-0.946534
CHEMBL275528	c1ccc(C2(N3CCCCC3)CCCCC2)cc1	PHENCYCLIDINE	10d	Mtb (H37Rv_NRF)	LORA method	0.289702	-0.661296	-0.211983	-0.306071	-0.911411	-0.89009	-0.130169	-0.44269	-0.658972	-0.136691	-0.93518	-0.973709
CHEMBL1887483	CCCCCCCCCCCCOCCCN	LAURIXAMINE	10d	Mtb (H37Rv_NRF)	LORA method	0.289702	-0.661296	-0.135989	-0.306071	-0.773814	-1.26654	0.0375574	-0.44269	-0.658972	-0.136691	-0.77497	-1.28658
CHEMBL2104709	CC(C)(C)NC[C@H](O)c1ccc(O)cc1Cl	MELUADRINE	10d	Mtb (H37Rv_NRF)	LORA method	-0.0506413	-0.0629384	0.00125851	-0.306071	-0.498615	-0.89009	0.104589	0.723045	-0.355226	-0.102806	-0.422814	-0.879954
CHEMBL2106471	OCC1COC(CI)O1	DOMIODOL|M.G. 13608	10d	Mtb (H37Rv_NRF)	LORA method	-2.90485	0.32449	0.311493	-0.306071	-0.911411	-1.26654	0.308949	10.5831	0.316921	-0.130258	-0.93518	-1.28658
CHEMBL2110957	Nc1c(Cl)cc(CC2=NCCN2)cc1Cl	NEMAZOLINE	10d	Mtb (H37Rv_NRF)	LORA method	-0.40439	0.600558	0.242881	-0.306071	-0.911411	-0.89009	0.0328808	0.995451	-0.0461995	-0.0659229	-0.93518	-0.835447
CHEMBL238465	Clc1cc(N2C[C@@H]3CN[C@@H]3C2)cnc1Cl	A-422894.0|ABT-894|SOFINICLINE	10d	Mtb (H37Rv_NRF)	LORA method	0.324298	0.563292	0.0315509	-0.11772	-0.911411	-0.952832	-0.0221992	1.07557	0.0197516	-0.0678797	-0.93518	-0.910783
CHEMBL100259	O=c1ccn([C@@H]2O[C@H](CO)[C@@H](O)[C@H]2O)c(=O)[nH]1	NSC-20256|URIDINE	10d	Mtb (H37Rv_NRF)	LORA method	0.289702	-0.661296	0.0100022	-0.306071	-0.911411	-1.26654	0.192628	-0.44269	-0.658972	-0.136691	-0.93518	-1.28658
CHEMBL1643	NC(=O)c1ncn([C@@H]2O[C@H](CO)[C@@H](O)[C@H]2O)n1	COPEGUS|NSC-163039|REBETOL|RIBASPHERE|RIBAVARIN|RIBAVIRIN|RibaPak|Ribofluranosyl Carboxamide|SCH 18908|SCH-18908|TRIBAVIRIN|Tribavirin|VIRAZID|VIRAZOLE|Viramid	10d	Mtb (H37Rv_NRF)	LORA method	0.289702	-0.661296	0.0766789	-0.161995	-0.911411	-1.14106	0.235496	-0.44269	-0.658972	-0.136691	-0.93518	-1.16896
CHEMBL1489	Nc1ncn([C@@H]2O[C@H](CO)[C@@H](O)[C@H]2O)c(=O)n1	AZACITIDINE|LADAKAMYCIN|NSC-102816|U-18,496|VIDAZA|Vidaza	10d	Mtb (H37Rv_NRF)	LORA method	0.289702	-0.661296	0.134779	-0.306071	-0.911411	-1.26654	0.423637	-0.44269	-0.658972	-0.136691	-0.93518	-1.28658
CHEMBL105318	Cc1cn([C@H]2C[C@H](F)[C@@H](CO)O2)c(=O)[nH]c1=O	ALOVUDINE|CL 184,824|CL 184824|CL-184,824|NSC-140025	10d	Mtb (H37Rv_NRF)	LORA method	-0.678135	-0.459911	0.00417308	-0.306071	-0.773814	-1.26654	0.027165	-2.07712	-0.52536	0.304755	-0.840952	-1.28658
CHEMBL1326877	COc1ccc(C(=O)c2ccccc2O)c(O)c1	DIOXYBENZONE	10d	Mtb (H37Rv_NRF)	LORA method	0.289702	-0.661296	-0.206154	-0.306071	-0.730723	-0.51364	-0.114024	-0.44269	-0.658972	-0.136691	-0.783815	-0.593691
CHEMBL2107458	CC(C(=O)O)c1ccc(-c2cccc(F)c2)cc1	BTS 17345|FLUPROFEN|RD 17345	10d	Mtb (H37Rv_NRF)	LORA method	0.0782306	-0.425387	-0.181475	-0.306071	-0.773814	-0.51364	-0.135885	-0.843287	-0.526944	0.376874	-0.861237	-0.638581
CHEMBL563	CC(C(=O)O)c1ccc(-c2ccccc2)c(F)c1	ANSAID|BTS 18,322|BTS-18322|CEBUTID|FLUBIPROFEN|FLURBIPROFEN|FROBEN|FROBEN SR|Ocufen|STREFEN|TRANSACT|U-27,182	10d	Mtb (H37Rv_NRF)	LORA method	0.175533	-0.333688	-0.181475	-0.306071	-0.773814	-0.51364	-0.12579	-0.480079	-0.527587	0.385226	-0.861237	-0.637913
CHEMBL135000	CO/C(S)=N/CCn1c([N+](=O)[O-])cnc1C	CARNIDAZOLE|R 25,831 [AS THE FREE BASE]|R 28,096 [AS HYDROCHLORIDE]	10d	Mtb (H37Rv_NRF)	LORA method	0.289702	-0.661296	0.976468	0.251101	-0.593121	-1.07832	1.35421	-0.44269	-0.658972	-0.136691	-0.753976	-1.108
CHEMBL347695	CCn1ccnc1CC1COc2ccccc2O1	IMILOXAN	10d	Mtb (H37Rv_NRF)	LORA method	0.289702	-0.661296	-0.133887	-0.306071	-0.773814	-0.701865	0.0708503	-0.44269	-0.658972	-0.136691	-0.805818	-0.78751
CHEMBL1667969	O=c1[nH]ccc2cc(OC3CCNCC3)ccc12	SAR-407899	10d	Mtb (H37Rv_NRF)	LORA method	0.289702	-0.661296	-0.119792	-0.306071	-0.911411	-0.89009	0.022043	-0.44269	-0.658972	-0.136691	-0.93518	-0.953629
CHEMBL681	CCOC(=O)c1cncn1[C@H](C)c1ccccc1	AMIDATE|ETOMIDATE	10d	Mtb (H37Rv_NRF)	LORA method	0.289702	-0.661296	-0.144852	-0.306071	-0.636212	-0.701865	-0.0184134	-0.44269	-0.658972	-0.136691	-0.742819	-0.799853
CHEMBL3188029	O=C1CC[C@@H](C(=O)N[C@H]2C[C@@H]2c2ccccc2)N1	Cypromin|EX 4883|RMI 83,027|ROLICYPRINE	10d	Mtb (H37Rv_NRF)	LORA method	0.289702	-0.661296	-0.0868713	-0.306071	-0.911411	-0.89009	0.0656912	-0.44269	-0.658972	-0.136691	-0.93518	-0.975391
CHEMBL506871	C[C@]1(c2nc3cccc(C(N)=O)c3[nH]2)CCCN1	ABT-888|PARP-1 INHIBITOR ABT-888|VELIPARIB	10d	Mtb (H37Rv_NRF)	LORA method	0.289702	-0.661296	-0.0586573	-0.306071	-0.773814	-0.827349	0.0200758	-0.44269	-0.658972	-0.136691	-0.84074	-0.896655
CHEMBL146408	CNCC(O)c1cccc(NS(C)(=O)=O)c1	5190|AMIDEFRINE|AMIDEFRINE MESILATE|AMIDEPHRINE MESYLATE	10d	Mtb (H37Rv_NRF)	LORA method	0.289702	-0.661296	-0.0607119	1.21976	-0.550031	-0.89009	0.121031	-0.44269	-0.658972	-0.136691	-0.664644	-0.952859
CHEMBL857	O=C(O)CCCC[C@@H]1SC[C@@H]2NC(=O)N[C@H]12	BIOEPIDERM|BIOTIN|Biotin|Biotin 100|MD-1003|NSC-63865|Vitamin H	10d	Mtb (H37Rv_NRF)	LORA method	0.289702	-0.661296	-0.00349558	-0.306071	-0.911411	-1.26654	0.017255	-0.44269	-0.658972	-0.136691	-0.93518	-1.28658
CHEMBL1699033	CCC1C(c2ccccc2)=CCC(C(=O)O)C1C	FENESTREL	10d	Mtb (H37Rv_NRF)	LORA method	0.289702	-0.661296	-0.211863	-0.306071	-0.636212	-0.89009	-0.124787	-0.44269	-0.658972	-0.136691	-0.68632	-0.979361
CHEMBL2105856	O=C1C(N2CCCCC2)CCN1c1ccccc1	FELIPYRINE	10d	Mtb (H37Rv_NRF)	LORA method	0.289702	-0.661296	-0.149415	-0.306071	-0.911411	-0.89009	-0.0360805	-0.44269	-0.658972	-0.136691	-0.93518	-0.974035
CHEMBL2106968	Cc1ccc2c(c1)Sc1ccc(C)cc1S2	MESULFEN|MESULPHEN|THIANTHOL	10d	Mtb (H37Rv_NRF)	LORA method	0.289702	-0.661296	-0.0453746	-0.306071	-0.636212	-0.51364	-0.138149	-0.44269	-0.658972	-0.136691	-0.791386	-0.532075
CHEMBL2105002	CC(CC(C#N)(c1ccccc1)C(C)C)N(C)C	DIMYRIL|ISOAMINILE|ISOAMINILE CITRATE	10d	Mtb (H37Rv_NRF)	LORA method	0.289702	-0.661296	-0.207635	-0.306071	-0.137235	-0.89009	-0.12913	-0.44269	-0.658972	-0.136691	-0.0908557	-0.977439
CHEMBL312448	Cc1cc(C(C)(C)C)cc(C)c1CC1=NCCN1	XYLOMETAZOLINE	10d	Mtb (H37Rv_NRF)	LORA method	0.289702	-0.661296	-0.145234	-0.306071	-0.223416	-0.89009	-0.0557148	-0.44269	-0.658972	-0.136691	-0.329737	-0.932754
CHEMBL275446	C/N=C(\S)NCCSCc1[nH]cnc1C	METIAMIDE|SK&F 92058	10d	Mtb (H37Rv_NRF)	LORA method	0.289702	-0.661296	0.0951458	-0.306071	-0.593121	-1.07832	-0.00961689	-0.44269	-0.658972	-0.136691	-0.80982	-1.09516
CHEMBL2104096	Clc1ccc(CC2=NCCN2)c2ccccc12	CLONAZOLINE	10d	Mtb (H37Rv_NRF)	LORA method	0.0700139	-0.0369958	0.0136574	-0.306071	-0.911411	-0.639123	-0.0239065	0.70168	-0.385734	-0.103574	-0.93518	-0.710523
CHEMBL12318	O=P(O)(O)C(Cl)(Cl)P(=O)(O)O	CLODRONIC ACID	10d	Mtb (H37Rv_NRF)	LORA method	2.04461	0.245068	0.0346088	4.5281	-0.911411	-1.26654	-0.0265046	0.966074	0.111768	0.000381944	-0.93518	-1.28658
CHEMBL50472	Clc1ccc(OCC2=NCCN2)cc1Cl	FENMETOZOLE	10d	Mtb (H37Rv_NRF)	LORA method	0.160397	0.555068	0.178211	-0.306071	-0.911411	-0.89009	0.000664208	0.962068	0.0147128	-0.0732449	-0.93518	-0.840824
CHEMBL2105912	N=C(N)NN1Cc2c(Cl)ccc(Cl)c2C1	AGANODINE	10d	Mtb (H37Rv_NRF)	LORA method	-0.581265	0.577822	0.235021	-0.195609	-0.911411	-0.89009	0.0654314	1.84872	-0.0638637	-0.0709487	-0.93518	-0.838423
CHEMBL647	Nc1cc(Cl)c(N=C2NCCN2)c(Cl)c1	APRACLONIDINE|Apraclonidine|IOPIDINE|IOPIDINE 1%	10d	Mtb (H37Rv_NRF)	LORA method	-0.132375	0.670986	0.305353	-0.306071	-0.911411	-0.89009	0.145973	1.01949	-0.0487246	-0.065373	-0.93518	-0.835615
CHEMBL2105520	O=C1COC(c2ccc(C(F)(F)F)cc2)CN1	DURAFLEX|FLUMETRAMIDE|MCN-1546	10d	Mtb (H37Rv_NRF)	LORA method	0.585069	-0.150684	-0.13618	-0.306071	-0.911411	-0.89009	-0.00241641	-0.0995127	-0.304379	1.14382	-0.93518	-0.937728
CHEMBL2110691	CC1=C/C(=N/OCC(=O)O)c2ccccc2C1=O	MENADOXIME	10d	Mtb (H37Rv_NRF)	LORA method	0.289702	-0.661296	-0.20171	0.017242	-0.773814	-0.89009	-0.122338	-0.44269	-0.658972	-0.136691	-0.85751	-0.970065
CHEMBL1852164	C/C(=N\O)c1nc([C@@H](O)[C@H](O)[C@H](O)CO)c[nH]1	LX 2931|LX-2931|LX-3305|LX2931|LX3305	10d	Mtb (H37Rv_NRF)	LORA method	0.289702	-0.661296	-0.0192629	0.827732	-0.773814	-1.07832	0.109562	-0.44269	-0.658972	-0.136691	-0.885711	-1.10804
CHEMBL3989527	NC(=O)c1ccn2c1CS[C@@H]2c1cccnc1	DACOPAFANT	10d	Mtb (H37Rv_NRF)	LORA method	0.289702	-0.661296	-0.0617152	-0.11772	-0.911411	-0.701865	-0.0643628	-0.44269	-0.658972	-0.136691	-0.93518	-0.763414
CHEMBL2103822	CCC(=O)NC[C@@H]1C[C@H]1c1cccc2c1CCO2	BMS-214,778|BMS-214778|HETLIOZ|TASIMELTEON|VEC-162	10d	Mtb (H37Rv_NRF)	LORA method	0.289702	-0.661296	-0.143777	-0.306071	-0.773814	-0.89009	-0.0173741	-0.44269	-0.658972	-0.136691	-0.823075	-0.945393
CHEMBL1620875	CCN(CC)CCc1nc(-c2ccccc2)no1	AF-438 FREE BASE|AF-438 [AS CITRATE]|OXOLAMINE|SKF 9976 FREE BASE|SKF 9976 [AS CITRATE]|SKF-9976 FREE BASE	10d	Mtb (H37Rv_NRF)	LORA method	0.289702	-0.661296	-0.144948	0.17394	-0.636212	-0.764607	-0.0559004	-0.44269	-0.658972	-0.136691	-0.720834	-0.864522
CHEMBL382769	Cc1cccc(C)c1NC(=O)/N=C1\CCCN1C	MCN-3113|XILOBAM|Xilobam	10d	Mtb (H37Rv_NRF)	LORA method	0.289702	-0.661296	-0.0245426	-0.306071	-0.455525	-0.89009	0.165533	-0.44269	-0.658972	-0.136691	-0.650114	-0.948456
CHEMBL157337	Cc1c(NC(C)C)c(=O)n(-c2ccccc2)n1C	RAMIFENAZONE|Ramifenazone	10d	Mtb (H37Rv_NRF)	LORA method	0.289702	-0.661296	-0.12543	-0.282271	-0.317922	-0.89009	0.101731	-0.44269	-0.658972	-0.136691	-0.445366	-0.976135
CHEMBL310160	NCc1ccccc1Sc1ccccc1CO	BIPENAMOL	10d	Mtb (H37Rv_NRF)	LORA method	0.289702	-0.661296	-0.0279349	-0.306071	-0.911411	-0.51364	-0.0472153	-0.44269	-0.658972	-0.136691	-0.93518	-0.568785
CHEMBL1159	CC(N/C(=N\C#N)Nc1ccncc1)C(C)(C)C	PINACIDIL	10d	Mtb (H37Rv_NRF)	LORA method	0.289702	-0.661296	-0.0740902	-0.11772	-0.361018	-0.952832	0.0302085	-0.44269	-0.658972	-0.136691	-0.293319	-1.02009
CHEMBL2105550	CCC1(O)CCN2CCc3ccc(C)cc3C2C1	TOLQUINZOLE	10d	Mtb (H37Rv_NRF)	LORA method	0.289702	-0.661296	-0.181595	-0.306071	-0.636212	-0.89009	-0.0329257	-0.44269	-0.658972	-0.136691	-0.742846	-0.95237
CHEMBL2105792	COC1(c2ccccc2)C2CCCC1CN(C)C2	ANAZOCINE	10d	Mtb (H37Rv_NRF)	LORA method	0.289702	-0.661296	-0.206321	-0.306071	-0.550031	-0.89009	-0.112279	-0.44269	-0.658972	-0.136691	-0.587302	-0.973036
CHEMBL1076211	Cc1ccc(C(=O)C(C)CN2CCCCC2)cc1	MYDETON|N-553 FREE BASE|N-553 [AS HYDROCHLORIDE]|NSC-107321|TOLPERISONE|TOLPERISONE HYDROCHLORIDE	10d	Mtb (H37Rv_NRF)	LORA method	0.289702	-0.661296	-0.211863	-0.306071	-0.636212	-0.89009	-0.127868	-0.44269	-0.658972	-0.136691	-0.741004	-0.961187
CHEMBL1797127	CCc1ccc(C(=O)C(C)CN2CCCC2)cc1	INAPERISONE	10d	Mtb (H37Rv_NRF)	LORA method	0.289702	-0.661296	-0.211863	-0.306071	-0.636212	-0.89009	-0.127868	-0.44269	-0.658972	-0.136691	-0.706915	-0.9542
CHEMBL201960	CCCC(C(=O)c1ccc(C)cc1)N1CCCC1	PYROVALERONE	10d	Mtb (H37Rv_NRF)	LORA method	0.289702	-0.661296	-0.211863	-0.306071	-0.636212	-0.89009	-0.128388	-0.44269	-0.658972	-0.136691	-0.706322	-0.961997
CHEMBL1685	C[C@@]12CCCCC[C@@H](Cc3ccc(O)cc31)[C@@H]2N	DALGAN|DEZOCINE|WY-16,225	10d	Mtb (H37Rv_NRF)	LORA method	0.289702	-0.661296	-0.141627	-0.306071	-0.773814	-0.89009	-0.0414623	-0.44269	-0.658972	-0.136691	-0.835374	-0.943359
CHEMBL2105025	CCN(CC)CCNC1=NCCc2ccccc21	IQUINDAMINE	10d	Mtb (H37Rv_NRF)	LORA method	0.289702	-0.661296	-0.145187	-0.306071	-0.636212	-0.89009	-0.0750151	-0.44269	-0.658972	-0.136691	-0.720834	-0.964311
CHEMBL2106747	CN(C)CCC(c1ccccc1)C1CCCCC1	GAMFEXINE|WIN 1344	10d	Mtb (H37Rv_NRF)	LORA method	0.289702	-0.661296	-0.211983	-0.306071	-0.550031	-0.89009	-0.127979	-0.44269	-0.658972	-0.136691	-0.452326	-0.974539
CHEMBL607710	NC(=O)OCC(O)COc1ccc(Cl)cc1	CHLORPHENESIN|CHLORPHENESIN CARBAMATE|MAOLATE|U-19,646	10d	Mtb (H37Rv_NRF)	LORA method	-0.143187	-0.172506	0.0457415	-0.306071	-0.911411	-0.89009	0.0269794	-0.127554	-0.365372	-0.10498	-0.93518	-0.9022
CHEMBL862	N=C(N)NC(=O)Cc1c(Cl)cccc1Cl	GUANFACINE|Guanfacine|INTUNIV|Tenex	10d	Mtb (H37Rv_NRF)	LORA method	-0.556615	0.608289	0.235117	-0.306071	-0.911411	-0.89009	0.0215605	1.84872	-0.044914	-0.0705697	-0.93518	-0.850757
CHEMBL917	O=c1[nH]c(=O)n([C@H]2C[C@H](O)[C@@H](CO)O2)cc1F	5-Fluoro-2-deoxyuridine|F.U.D.R.|FLOXURIDINE|FLUORURIDINE DEOXYRIBOSE|FUDR|NSC-27640	10d	Mtb (H37Rv_NRF)	LORA method	0.010335	-0.386272	0.00997832	-0.306071	-0.911411	-1.26654	0.131164	-1.40813	-0.503036	0.469217	-0.93518	-1.28658
CHEMBL1130	C[C@H]1O[C@@H](n2cc(F)c(=O)[nH]c2=O)[C@H](O)[C@@H]1O	5'-Deoxy-5-Fluorouridine (5'-Dfur)|CAPECITABINE RELATED COMPOUND B|DOXIFLURIDINE|RO 219738|RO-219738	10d	Mtb (H37Rv_NRF)	LORA method	0.0111999	-0.384261	0.00997832	-0.306071	-0.773814	-1.26654	0.109933	-1.40813	-0.504092	0.467959	-0.835622	-1.28658
CHEMBL2104627	O=[N+]([O-])c1ccc(/C=C/c2cccc(CO)n2)o1	FURANACE|NIFURPIRINOL|P-7138	10d	Mtb (H37Rv_NRF)	LORA method	0.289702	-0.661296	0.855227	0.439453	-0.911411	-0.701865	1.13374	-0.44269	-0.658972	-0.136691	-0.93518	-0.77274
CHEMBL134920	Cn1c([N+](=O)[O-])cnc1/C=C/c1ccnc(N)n1	AZANIDAZOLE	10d	Mtb (H37Rv_NRF)	LORA method	0.289702	-0.661296	1.01087	0.627804	-0.730723	-0.827349	1.30792	-0.44269	-0.658972	-0.136691	-0.845415	-0.87975
CHEMBL2107106	C#CC(C)(CC)OC(=O)c1ccccc1C(=O)O	FTALOFYNE|PHTHALOFYNE	10d	Mtb (H37Rv_NRF)	LORA method	0.289702	-0.661296	-0.211481	-0.306071	-0.623743	-0.89009	-0.131914	-0.44269	-0.658972	-0.136691	-0.726333	-0.953654
CHEMBL45029	CCC1(c2ccccc2)C(=O)NC(=O)N(C)C1=O	ENPHENEMAL|MEBARAL|MENTA-BAL|MEPHOBARBITAL|METHYLPHENOBARBITAL|METHYLPHENOBARBITONE|Mephobarbital|PROMINAL	10d	Mtb (H37Rv_NRF)	LORA method	0.289702	-0.661296	-0.086728	-0.306071	-0.593121	-0.89009	-0.0239436	-0.44269	-0.658972	-0.136691	-0.729795	-0.97775
CHEMBL1980825	O=C1CC[C@H](NC(=O)Cc2ccccc2)C(=O)N1	ANTINEOPLASTON A 10|ANTINEOPLASTON A10|ATENGENAL	10d	Mtb (H37Rv_NRF)	LORA method	0.289702	-0.661296	-0.086728	-0.306071	-0.911411	-0.89009	0.0436073	-0.44269	-0.658972	-0.136691	-0.93518	-0.977394
CHEMBL19299	CC(C(=O)O)c1ccc(CC2CCCC2=O)cc1	LOXOPROFEN|LOXOPROFEN SODIUM	10d	Mtb (H37Rv_NRF)	LORA method	0.289702	-0.661296	-0.211744	-0.306071	-0.773814	-0.89009	-0.120668	-0.44269	-0.658972	-0.136691	-0.861237	-0.966834
CHEMBL446452	c1ccc2c(Cc3c[nH]c4ccccc34)c[nH]c2c1	1,1-Bis(3'-Indolyl)Methane|3,3'-Diindolylmethane|3,3-Diindolylmethane|ARUNDINE|Diindolylmethane	10d	Mtb (H37Rv_NRF)	LORA method	0.289702	-0.661296	-0.164083	-0.306071	-0.911411	-0.262673	-0.0917915	-0.44269	-0.658972	-0.136691	-0.93518	-0.440609
CHEMBL118218	CC1=C(CO)C2=C(C)C3(CC3)[C@@](C)(O)C(=O)C2=C1	IROFULVEN|MGI 114|NSC-683863	10d	Mtb (H37Rv_NRF)	LORA method	0.289702	-0.661296	-0.151111	-0.306071	-0.498615	-1.26654	-0.0272469	-0.44269	-0.658972	-0.136691	-0.732849	-1.28658
CHEMBL259254	CC1=C2[C@H]3OC(=O)[C@@H](C)[C@@H]3CC[C@@]2(C)C=CC1=O	Alpha-Santonin|SANTONIN	10d	Mtb (H37Rv_NRF)	LORA method	0.289702	-0.661296	-0.211529	-0.306071	-0.498615	-1.26654	-0.12668	-0.44269	-0.658972	-0.136691	-0.689463	-1.28658
CHEMBL2107094	C#CCOc1ccc(N)cc1C(=O)NCCCC	PARSALMIDE	10d	Mtb (H37Rv_NRF)	LORA method	0.289702	-0.661296	-0.0734213	-0.306071	-0.76134	-0.89009	0.0144342	-0.44269	-0.658972	-0.136691	-0.779795	-0.937957
CHEMBL820	CS(=O)(=O)OCCCCOS(C)(=O)=O	BUSILVEX|BUSULFAN|BUSULFEX|Busulfan|MYELOSAN|MYLERAN|NCI-C01592|NSC-750|SULPHABUTIN	10d	Mtb (H37Rv_NRF)	LORA method	0.289702	-0.661296	-0.142535	2.6392	-0.550031	-1.26654	0.034551	-0.44269	-0.658972	-0.136691	-0.838632	-1.28658
CHEMBL2009119	CC(C)NCC(O)c1ccc(O)c2ncccc12	QUINPRENALINE	10d	Mtb (H37Rv_NRF)	LORA method	0.289702	-0.661296	-0.153261	-0.11772	-0.636212	-0.701865	0.0476529	-0.44269	-0.658972	-0.136691	-0.624419	-0.780767
CHEMBL260829	Cc1cccc(C)c1NC(=O)CN1CCCC1=O	NEFIRACETAM	10d	Mtb (H37Rv_NRF)	LORA method	0.289702	-0.661296	-0.0868713	-0.306071	-0.636212	-0.89009	0.0443867	-0.44269	-0.658972	-0.136691	-0.80055	-0.948104
CHEMBL459815	CC(C)=CCC/C(C)=C/Cc1cc(O)ccc1O	GEROQUINOL	10d	Mtb (H37Rv_NRF)	LORA method	0.289702	-0.661296	-0.211959	-0.306071	-0.498615	-0.89009	-0.125604	-0.44269	-0.658972	-0.136691	-0.579129	-0.933992
CHEMBL2106868	CC(C(=O)O)c1ccc([C@H]2CCCC[C@@H]2C)cc1	MEXOPROFEN	10d	Mtb (H37Rv_NRF)	LORA method	0.289702	-0.661296	-0.211863	-0.306071	-0.636212	-0.89009	-0.124787	-0.44269	-0.658972	-0.136691	-0.731592	-0.964734
CHEMBL1595008	CCCCCCCCCC(=O)OCC(O)CO	MONOCTANOIN COMPONENT B	10d	Mtb (H37Rv_NRF)	LORA method	0.289702	-0.661296	-0.150848	-0.306071	-0.773814	-1.26654	0.0353676	-0.44269	-0.658972	-0.136691	-0.77497	-1.28658
CHEMBL1087	Cc1cccc(C)c1NC(=O)C1CCCCN1C	APF-135|Carbocaine|MEPIVACAINE|Mepivacaine|Polocaine|Polocaine-Mpf	10d	Mtb (H37Rv_NRF)	LORA method	0.289702	-0.661296	-0.149415	-0.306071	-0.455525	-0.89009	-0.0832177	-0.44269	-0.658972	-0.136691	-0.629537	-0.948456
CHEMBL259209	CCN(CC)C(=O)C1(c2ccccc2)CC1CN	MIDALCIPRAN|MILNACIPRAN	10d	Mtb (H37Rv_NRF)	LORA method	0.289702	-0.661296	-0.0790832	-0.306071	-0.636212	-0.89009	0.201313	-0.44269	-0.658972	-0.136691	-0.675473	-0.978148
CHEMBL1192678	CCc1c(C)[nH]c2c1C(=O)C1CN(C)CCC1C2	PIQUINDONE	10d	Mtb (H37Rv_NRF)	LORA method	0.289702	-0.661296	-0.187878	-0.306071	-0.455525	-1.01557	-0.0690394	-0.44269	-0.658972	-0.136691	-0.572028	-1.03038
CHEMBL155731	CCCN1CCC[C@@H]2Cc3nc(N)ncc3C[C@H]21	QUINELORANE	10d	Mtb (H37Rv_NRF)	LORA method	0.289702	-0.661296	-0.0827383	0.070632	-0.773814	-1.01557	-0.060577	-0.44269	-0.658972	-0.136691	-0.767027	-1.05665
CHEMBL2110969	CN(C)CCN1CCC(Cc2ccccc2)CC1	PIMETINE	10d	Mtb (H37Rv_NRF)	LORA method	0.289702	-0.661296	-0.211959	-0.306071	-0.550031	-0.89009	-0.131134	-0.44269	-0.658972	-0.136691	-0.452326	-0.974968
CHEMBL2110822	N=C(NC(N)=O)Nc1c(Cl)cccc1Cl	BICLODIL	10d	Mtb (H37Rv_NRF)	LORA method	-0.515531	0.62174	0.297565	-0.306071	-0.911411	-0.89009	0.0415659	0.97008	-0.0403343	-0.066505	-0.93518	-0.848157
CHEMBL461343	N/C(=N\O)N/N=C/c1c(Cl)cccc1Cl	43-663|GUANOXABENZ	10d	Mtb (H37Rv_NRF)	LORA method	-0.148809	0.612974	0.239369	1.24913	-0.911411	-0.89009	0.0113907	1.84739	-0.0550144	-0.0695765	-0.93518	-0.849544
CHEMBL2106795	N=C(N)NCCNc1c(Cl)cccc1Cl	GUANCLOFINE	10d	Mtb (H37Rv_NRF)	LORA method	-0.439852	0.582208	0.258959	-0.306071	-0.911411	-0.89009	0.0802407	0.97008	-0.0298781	-0.0657643	-0.93518	-0.841257
CHEMBL82202	Cc1ncc(COP(=O)(O)O)c(C=O)c1O	NSC-82388|PYRIDOXAL 5-PHOSPHATE|PYRIDOXAL 5-PHOSPHATE MONOHYDRATE|PYRIDOXAL PHOSPHATE HYDRATE|Pyridoxal Phosphate|Pyridoxal phosphate	10d	Mtb (H37Rv_NRF)	LORA method	0.289702	-0.661296	-0.199942	2.51492	-0.773814	-0.952832	-0.127683	-0.44269	-0.658972	-0.136691	-0.874209	-0.971675
CHEMBL2104671	CNCCc1ccc(OP(=O)(O)O)c(O)c1	FOSOPAMINE	10d	Mtb (H37Rv_NRF)	LORA method	0.289702	-0.661296	-0.180448	2.32657	-0.730723	-0.89009	-0.0614678	-0.44269	-0.658972	-0.136691	-0.719515	-0.933375
CHEMBL2106680	Cc1nc(=O)cc(/C=C/c2ccc([N+](=O)[O-])o2)[nH]1	NIFURVIDINE	10d	Mtb (H37Rv_NRF)	LORA method	0.289702	-0.661296	0.94553	0.251101	-0.773814	-1.01557	1.41003	-0.44269	-0.658972	-0.136691	-0.844503	-1.05555
CHEMBL3989683	O=[N+]([O-])c1nccn1COC(CO)C(O)CO	DORANIDAZOLE	10d	Mtb (H37Rv_NRF)	LORA method	0.289702	-0.661296	0.542866	0.251101	-0.911411	-1.07832	0.903137	-0.44269	-0.658972	-0.136691	-0.93518	-1.11268
CHEMBL161381	Nc1nc(=O)n(C2CSC(CO)O2)cc1F	EMTRICITABINE, (+/-)-|RACIVIR	10d	Mtb (H37Rv_NRF)	LORA method	-0.0943193	-0.360014	0.125247	-0.306071	-0.911411	-1.26654	0.126376	-1.40679	-0.509291	0.414472	-0.93518	-1.28658
CHEMBL1220	CCS(=O)(=O)CCn1c([N+](=O)[O-])cnc1C	CP-12,574|FASIGYN|Symplotan|TINDAMAX|TINIDAZOLE|Trimonase	10d	Mtb (H37Rv_NRF)	LORA method	0.289702	-0.661296	0.916122	1.54837	-0.636212	-1.07832	1.43308	-0.44269	-0.658972	-0.136691	-0.75224	-1.108
CHEMBL528271	CCCCc1ccc2[nH]c(NC(=O)OC)nc2c1	PARBENDAZOLE|SK&F 29044|TCMDC-131798	10d	Mtb (H37Rv_NRF)	LORA method	0.289702	-0.661296	-0.0824039	-0.306071	-0.593121	-0.827349	-0.0592779	-0.44269	-0.658972	-0.136691	-0.654125	-0.910976
CHEMBL2107693	Cc1ccccc1OCC(O)CN1CC=CCC1	TOLPRONINE	10d	Mtb (H37Rv_NRF)	LORA method	0.289702	-0.661296	-0.175909	-0.306071	-0.773814	-0.89009	-0.0132171	-0.44269	-0.658972	-0.136691	-0.867781	-0.952635
CHEMBL2220428	CCCN1CCCC2c3cc(O)ccc3OCC21	ISOMOLPAN	10d	Mtb (H37Rv_NRF)	LORA method	0.289702	-0.661296	-0.206273	-0.306071	-0.773814	-0.89009	-0.116808	-0.44269	-0.658972	-0.136691	-0.767027	-0.937208
CHEMBL153585	CC(C)NCC(O)COc1cccc2c1C=CC2	INDENOLOL|INDENOLOL HYDROCHLORIDE|Indenolol|SCH 28316Z	10d	Mtb (H37Rv_NRF)	LORA method	0.289702	-0.661296	-0.151995	-0.306071	-0.636212	-0.89009	0.120066	-0.44269	-0.658972	-0.136691	-0.624419	-0.953894
CHEMBL2110798	Oc1cccc(C2CNC3(CCCCCC3)O2)c1	CICLAFRINE	10d	Mtb (H37Rv_NRF)	LORA method	0.289702	-0.661296	-0.182335	-0.306071	-0.911411	-0.89009	-0.0242777	-0.44269	-0.658972	-0.136691	-0.93518	-0.950724
CHEMBL2110974	CCC(=O)OC1(c2ccccc2)CCN(C)C1C	PRODILIDINE	10d	Mtb (H37Rv_NRF)	LORA method	0.289702	-0.661296	-0.2116	-0.306071	-0.455525	-0.89009	-0.131617	-0.44269	-0.658972	-0.136691	-0.571567	-0.973938
CHEMBL607	CCOC(=O)C1(c2ccccc2)CCN(C)CC1	IDS-NP-001|MEPERIDINE|Meperidine|PETHIDINE	10d	Mtb (H37Rv_NRF)	LORA method	0.289702	-0.661296	-0.2116	-0.306071	-0.593121	-0.89009	-0.134772	-0.44269	-0.658972	-0.136691	-0.629112	-0.975758
CHEMBL47072	CCC(=O)C1(c2cccc(O)c2)CCN(C)CC1	CETOBEMIDONE|Cliradon|Cymidon|IDS-NK-001|IDS-NK-001(SECT.3)|KETOBEMIDONE|Ketodur|Ketogan|Ketorax|NSC-117863	10d	Mtb (H37Rv_NRF)	LORA method	0.289702	-0.661296	-0.211815	-0.306071	-0.593121	-0.89009	-0.124231	-0.44269	-0.658972	-0.136691	-0.617645	-0.954862
CHEMBL69271	CCCN1CCO[C@@H]2c3cc(O)ccc3CC[C@H]21	NAXAGOLIDE	10d	Mtb (H37Rv_NRF)	LORA method	0.289702	-0.661296	-0.206273	-0.306071	-0.773814	-0.89009	-0.105858	-0.44269	-0.658972	-0.136691	-0.767027	-0.941244
CHEMBL2110936	C[C@H]1C[C@@H](OC(=O)c2ccccc2)CC(C)(C)N1		10d	Mtb (H37Rv_NRF)	LORA method	0.289702	-0.661296	-0.187663	-0.306071	-0.498615	-0.89009	0.0313219	-0.44269	-0.658972	-0.136691	-0.530271	-0.970376
CHEMBL2104521	C[C@@H]1C[C@@H](OC(=O)c2cccnc2)CC(C)(C)C1	CICLONICATE	10d	Mtb (H37Rv_NRF)	LORA method	0.289702	-0.661296	-0.2073	-0.11772	-0.498615	-0.952832	-0.140599	-0.44269	-0.658972	-0.136691	-0.469671	-1.01438
CHEMBL358930	CCC(C)NCC(O)c1ccc2c(c1)CCCC2	BUTIDRINE|BUTYDRINE|Butidrine|CO 405|HYDROBUTAMINE|IDROBUTAMINE	10d	Mtb (H37Rv_NRF)	LORA method	0.289702	-0.661296	-0.157657	-0.306071	-0.636212	-0.89009	0.0361841	-0.44269	-0.658972	-0.136691	-0.670187	-0.941958
CHEMBL2220420	CCCC1(c2cccc(O)c2)CCN(C)CC1C	PICENADOL	10d	Mtb (H37Rv_NRF)	LORA method	0.289702	-0.661296	-0.211959	-0.306071	-0.455525	-0.89009	-0.127497	-0.44269	-0.658972	-0.136691	-0.458488	-0.95319
CHEMBL2104470	CCCCCC(C)NCc1c(C)cc(C)cc1C	TRIMEXILINE	10d	Mtb (H37Rv_NRF)	LORA method	0.289702	-0.661296	-0.188045	-0.306071	-0.223416	-0.89009	-0.0399035	-0.44269	-0.658972	-0.136691	-0.459533	-0.931826
CHEMBL2111150	CC(c1noc2ccc(Cl)cc12)n1ccnc1	ZONICLEZOLE	10d	Mtb (H37Rv_NRF)	LORA method	-0.0411272	-0.112645	0.0236672	0.17394	-0.773814	-0.639123	0.00667698	-0.10886	-0.376792	-0.104775	-0.840811	-0.677594
CHEMBL12948	CC1CCC(NC(=O)N(CCCl)N=O)CC1	ICIG 1110|ICIG-1110|METHYL-CCNU|SEMUSTINE	10d	Mtb (H37Rv_NRF)	LORA method	-1.93745	-0.322854	0.0877877	0.980597	-0.773814	-1.26654	0.0873298	-1.08765	-0.422933	-0.10777	-0.788756	-1.28658
CHEMBL1332032	CC(=O)Oc1cc(C(F)(F)F)ccc1C(=O)O	TRIFLUSAL	10d	Mtb (H37Rv_NRF)	LORA method	0.585934	-0.124209	-0.203884	-0.306071	-0.773814	-0.89009	-0.116362	-0.0995127	-0.305631	1.14059	-0.880921	-0.922336
CHEMBL1235353	Cc1ncc(COP(=O)(O)O)c(CN)c1O		10d	Mtb (H37Rv_NRF)	LORA method	0.289702	-0.661296	-0.129706	2.51492	-0.773814	-0.952832	-0.0752749	-0.44269	-0.658972	-0.136691	-0.874209	-0.961972
CHEMBL1909285	Cc1nc([N+](=O)[O-])cn1-c1ccc([N+](=O)[O-])cc1	EMD 15 700|NITREFAZOLE	10d	Mtb (H37Rv_NRF)	LORA method	0.289702	-0.661296	1.90846	0.808274	-0.773814	-0.701865	2.31825	-0.44269	-0.658972	-0.136691	-0.875458	-0.789207
CHEMBL124363	C#C[C@@]1(CO)C=C[C@H](n2cc(C)c(=O)[nH]c2=O)O1	4'-Ethynyl Stavudine|4'-Ethynylstavudine|BMS-986001|CENSAVUDINE|OBP-601	10d	Mtb (H37Rv_NRF)	LORA method	0.289702	-0.661296	-0.0507976	-0.306071	-0.76134	-1.26654	0.0210037	-0.44269	-0.658972	-0.136691	-0.829397	-1.28658
CHEMBL2107494	O=C(Oc1ccccc1C(=O)O)c1cccs1	TENOSAL	10d	Mtb (H37Rv_NRF)	LORA method	0.289702	-0.661296	-0.128153	-0.306071	-0.911411	-0.639123	-0.135403	-0.44269	-0.658972	-0.136691	-0.93518	-0.6972
CHEMBL1078685	N#Cc1cc(-c2n[nH]c(-c3ccncc3)n2)ccn1	FYX-051|TOPIROXOSTAT	10d	Mtb (H37Rv_NRF)	LORA method	0.289702	-0.661296	-0.0697422	0.64745	-0.911411	-0.51364	-0.0345588	-0.44269	-0.658972	-0.136691	-0.93518	-0.645278
CHEMBL1236475	O=C1N[C@H](O)CCN1[C@@H]1O[C@H](CO)[C@@H](O)[C@H]1O	NSC-112907|NSC-112907-D|TETRAHYDROURIDINE|U-23284	10d	Mtb (H37Rv_NRF)	LORA method	0.289702	-0.661296	0.0402707	-0.306071	-0.911411	-1.26654	0.32335	-0.44269	-0.658972	-0.136691	-0.93518	-1.28658
CHEMBL2104609	CCCNC(=O)N1CC(c2ccccc2)OC1=O	PROFEXALONE	10d	Mtb (H37Rv_NRF)	LORA method	0.289702	-0.661296	-0.0866085	-0.306071	-0.773814	-0.89009	0.025903	-0.44269	-0.658972	-0.136691	-0.762715	-0.972465
CHEMBL414636	COC(=O)C(CN)c1c[nH]c2ccc(OC)cc12	INDORENATE	10d	Mtb (H37Rv_NRF)	LORA method	0.289702	-0.661296	-0.111645	-0.306071	-0.550031	-0.764607	-0.0021566	-0.44269	-0.658972	-0.136691	-0.637435	-0.833633
CHEMBL2107080	CN(C)CCOc1n[nH]/c(=N/O)c2ccccc12	TALOXIMINE	10d	Mtb (H37Rv_NRF)	LORA method	0.289702	-0.661296	-0.140552	1.24913	-0.550031	-0.89009	-0.1043	-0.44269	-0.658972	-0.136691	-0.452326	-0.965712
CHEMBL359839	Nc1ccc(S(=O)(=O)Nc2ccccc2)cc1	SULFABENZ|Sulfabenz	10d	Mtb (H37Rv_NRF)	LORA method	0.289702	-0.661296	-0.0447056	1.21976	-0.911411	-0.51364	0.0329921	-0.44269	-0.658972	-0.136691	-0.93518	-0.621961
CHEMBL1043	Nc1ccc(S(=O)(=O)c2ccc(N)cc2)cc1	ACZONE|DAPSONE|DIAMINODIPHENYLSULFONE|DIAPHENYLSULFONE|Diaphenylsulfone|J04BA02|NSC-6091|NSC-6091D	10d	Mtb (H37Rv_NRF)	LORA method	0.289702	-0.661296	-0.0367981	0.991201	-0.911411	-0.51364	0.0546678	-0.44269	-0.658972	-0.136691	-0.93518	-0.594201
CHEMBL249856	CSc1ccc(C(=O)c2[nH]c(=O)[nH]c2C)cc1	ENOXIMONE|MDL 17,043|PERFAN	10d	Mtb (H37Rv_NRF)	LORA method	0.289702	-0.661296	-0.00354336	-0.306071	-0.593121	-0.89009	0.0468364	-0.44269	-0.658972	-0.136691	-0.707225	-0.919014
CHEMBL1476782	COc1ccc(/C=C/C(=O)OCCC(C)C)cc1	AMILOXATE|E-1000|ISOAMYL METHOXYCINNAMATE	10d	Mtb (H37Rv_NRF)	LORA method	0.289702	-0.661296	-0.205986	-0.306071	-0.455525	-0.89009	-0.116882	-0.44269	-0.658972	-0.136691	-0.421831	-0.952864
CHEMBL540445	C=C1C(=O)O[C@H]2[C@H]1CC/C(C)=C/CC[C@@]1(C)O[C@@H]21	NSC-157035|PARTHENOLIDE	10d	Mtb (H37Rv_NRF)	LORA method	0.289702	-0.661296	-0.205986	-0.306071	-0.601243	-1.26654	-0.0875603	-0.44269	-0.658972	-0.136691	-0.688879	-1.28658
CHEMBL2110989	Nc1ccccc1C(=O)OCCC1CCCCN1	PIRIDOCAINE	10d	Mtb (H37Rv_NRF)	LORA method	0.289702	-0.661296	-0.117307	-0.306071	-0.911411	-0.89009	0.0074193	-0.44269	-0.658972	-0.136691	-0.93518	-0.951804
CHEMBL418134	CC(C)(C)NCC(O)COc1ccccc1C#N	BUNITROLOL|BUNITROLOL HYDROCHLORIDE|Bunitrolol|KO 1366	10d	Mtb (H37Rv_NRF)	LORA method	0.289702	-0.661296	-0.147647	-0.306071	-0.498615	-0.89009	0.138587	-0.44269	-0.658972	-0.136691	-0.422814	-0.961977
CHEMBL500	CC(C)NCC(O)COc1cccc2[nH]ccc12	BETADREN|LB-46|PINDOLOL|PRINODOLOL|VISKEN	10d	Mtb (H37Rv_NRF)	LORA method	0.289702	-0.661296	-0.12801	-0.306071	-0.636212	-0.764607	0.149981	-0.44269	-0.658972	-0.136691	-0.624419	-0.851098
CHEMBL2110835	COc1cc(C)c(OC)c(C)c1CC1=NCCN1	DOMAZOLINE	10d	Mtb (H37Rv_NRF)	LORA method	0.289702	-0.661296	-0.133887	-0.306071	-0.274832	-0.89009	-0.042947	-0.44269	-0.658972	-0.136691	-0.50879	-0.895468
CHEMBL2105159	CC(Cc1ccccc1)NCCN1CCOCC1	MORFOREX	10d	Mtb (H37Rv_NRF)	LORA method	0.289702	-0.661296	-0.182335	-0.306071	-0.773814	-0.89009	0.0194448	-0.44269	-0.658972	-0.136691	-0.818365	-0.974116
CHEMBL1618597	CCN(CC)CC(=O)Nc1c(C)cc(C)cc1C	TRIMECAINE	10d	Mtb (H37Rv_NRF)	LORA method	0.289702	-0.661296	-0.149415	-0.306071	-0.223416	-0.89009	-0.0683713	-0.44269	-0.658972	-0.136691	-0.51505	-0.93548
CHEMBL1876589	Oc1nc2cc(Cl)c(Br)cc2o1	BROMCHLORENONE	10d	Mtb (H37Rv_NRF)	LORA method	0.262889	0.885698	0.144765	-0.306071	-0.911411	-0.827349	-0.0795803	1.30658	0.687388	-0.0965363	-0.93518	-0.698485
CHEMBL2104524	N#CCN1CC(=N)N(c2ccc(Cl)cc2)C1=O	NIMAZONE|WIN 25,347	10d	Mtb (H37Rv_NRF)	LORA method	-0.141889	-0.152518	0.0805729	-0.306071	-0.911411	-0.89009	-0.0252056	-0.127554	-0.370411	-0.105023	-0.93518	-0.91432
CHEMBL870	NCCCC(O)(P(=O)(O)O)P(=O)(O)O	ALENDRONIC ACID|Alendronate|Alendronic Acid|BINOSTO|FOSAMAX|Fosamax	10d	Mtb (H37Rv_NRF)	LORA method	0.289702	-0.661296	-0.000724349	4.5281	-0.911411	-1.26654	0.26942	-0.44269	-0.658972	-0.136691	-0.93518	-1.28658
CHEMBL1170610	O=C(Oc1cccc2cccnc12)c1ccccc1	BENZOXIQUINE|DIOXYLINE|OXYQUINOLINE BENZOATE	10d	Mtb (H37Rv_NRF)	LORA method	0.289702	-0.661296	-0.2073	-0.11772	-0.911411	-0.325414	-0.1393	-0.44269	-0.658972	-0.136691	-0.93518	-0.495396
CHEMBL348000	O=C(O)c1cc(-c2ccccc2)nc2ccccc12	CINCHOPHEN|PHENYLCINCHONINIC ACID	10d	Mtb (H37Rv_NRF)	LORA method	0.289702	-0.661296	-0.207515	-0.11772	-0.911411	-0.325414	-0.132025	-0.44269	-0.658972	-0.136691	-0.93518	-0.49721
CHEMBL114283	Nc1ccc2c(c1)CN1C(=O)c3ccccc3C1=N2	BATRACYLIN|BAY H 2049|DANIQUIDONE|NSC-320846	10d	Mtb (H37Rv_NRF)	LORA method	0.289702	-0.661296	-0.0747352	-0.306071	-0.911411	-0.51364	-0.0441718	-0.44269	-0.658972	-0.136691	-0.93518	-0.637725
CHEMBL3087323	Cc1ncc([N+](=O)[O-])n1CCNS(N)(=O)=O	DTP-348|DTP348	10d	Mtb (H37Rv_NRF)	LORA method	0.289702	-0.661296	1.04104	2.64207	-0.773814	-1.07832	1.49896	-0.44269	-0.658972	-0.136691	-0.87528	-1.108
CHEMBL1087630	CCCOc1ccc2[nH]c(NC(=O)OC)nc2c1	ANTHELCIDE EQ|FILARIBITS PLUS|OXIBENDAZOLE|SK&F 30310	10d	Mtb (H37Rv_NRF)	LORA method	0.289702	-0.661296	-0.0767181	-0.306071	-0.593121	-0.827349	-0.0344103	-0.44269	-0.658972	-0.136691	-0.641871	-0.904428
CHEMBL2107544	CC(C(=O)O)c1ccc(Oc2nccs2)cc1	ZOLIPROFEN	10d	Mtb (H37Rv_NRF)	LORA method	0.289702	-0.661296	-0.123925	-0.306071	-0.773814	-0.701865	-0.123043	-0.44269	-0.658972	-0.136691	-0.861237	-0.787474
CHEMBL700	Nc1ccc(S(=O)(=O)Nc2ccccn2)cc1	CONCORD 693|Coccoclase|DAGENAN|Eubasin|Piridazol|SULFAPYRIDINE|SULPHAPYRIDINE|Sulfanilamidopyridine|Sulfapyridine	10d	Mtb (H37Rv_NRF)	LORA method	0.289702	-0.661296	-0.0403577	1.40811	-0.911411	-0.576381	0.00626871	-0.44269	-0.658972	-0.136691	-0.93518	-0.668691
CHEMBL2110956	O=[N+]([O-])c1cccc(C2CN3CCSC3=N2)c1	NITRAMISOLE	10d	Mtb (H37Rv_NRF)	LORA method	0.289702	-0.661296	0.964953	0.251101	-0.911411	-0.89009	1.08541	-0.44269	-0.658972	-0.136691	-0.93518	-0.958114
CHEMBL1697744	O=C(O)CSCC(=O)NC1CCSC1=O	ERDOSTEINE	10d	Mtb (H37Rv_NRF)	LORA method	0.289702	-0.661296	0.0175036	-0.306071	-0.911411	-1.26654	0.0186283	-0.44269	-0.658972	-0.136691	-0.93518	-1.28658
CHEMBL1106	NC1=NCC2c3ccccc3Cc3ccccc3N12	EPINASTINE|Elestat|Epinastine|WAL-801	10d	Mtb (H37Rv_NRF)	LORA method	0.289702	-0.661296	-0.0827622	-0.306071	-0.911411	-0.51364	-0.0312555	-0.44269	-0.658972	-0.136691	-0.93518	-0.658207
CHEMBL2105966	COCC(=O)Nc1ccc(/N=C(/C)N(C)C)cc1	AMIDANTEL|BAY D 8815 [HYDROCHLORIDE]	10d	Mtb (H37Rv_NRF)	LORA method	0.289702	-0.661296	-0.0769809	-0.306071	-0.231741	-0.89009	0.0353676	-0.44269	-0.658972	-0.136691	-0.281065	-0.971884
CHEMBL82519	O=C(CCCN1CCCCC1)c1ccc(F)cc1	PRIMAPERONE|Primaperone	10d	Mtb (H37Rv_NRF)	LORA method	0.0371473	-0.454728	-0.181475	-0.306071	-0.911411	-0.89009	-0.138743	-0.851299	-0.525601	0.370718	-0.93518	-0.944455
CHEMBL2110603	CNCC12CCC(c3ccccc31)c1ccccc12	BENZOCTAMINE	10d	Mtb (H37Rv_NRF)	LORA method	0.289702	-0.661296	-0.188045	-0.306071	-0.730723	-0.51364	-0.0930163	-0.44269	-0.658972	-0.136691	-0.727758	-0.654497
CHEMBL266195	C=CCc1ccccc1OCC(O)CNC(C)C	ALPRENOLOL	10d	Mtb (H37Rv_NRF)	LORA method	0.289702	-0.661296	-0.151995	-0.306071	-0.601243	-0.89009	0.120066	-0.44269	-0.658972	-0.136691	-0.566078	-0.958266
CHEMBL1159892	CC(C)NCC(O)COc1ccccc1C1CC1	PROCINOLOL|SD 2124-01	10d	Mtb (H37Rv_NRF)	LORA method	0.289702	-0.661296	-0.151995	-0.306071	-0.636212	-0.89009	0.120066	-0.44269	-0.658972	-0.136691	-0.624419	-0.955132
CHEMBL2105154	CC(C)Cc1ccc(C(C)C(=O)NCCO)cc1	MABUPROFEN	10d	Mtb (H37Rv_NRF)	LORA method	0.289702	-0.661296	-0.119051	-0.306071	-0.498615	-0.89009	0.0719267	-0.44269	-0.658972	-0.136691	-0.507338	-0.964
CHEMBL2111069	CC(C)CNC(C)(C)COC(=O)c1ccccc1		10d	Mtb (H37Rv_NRF)	LORA method	0.289702	-0.661296	-0.187663	-0.306071	-0.361018	-0.89009	0.00226019	-0.44269	-0.658972	-0.136691	-0.250092	-0.96957
CHEMBL2104132	CN(C)[C@@H](c1cccc(O)c1)[C@H]1CCCC[C@H]1O	CIRAMADOL|WY-15,705	10d	Mtb (H37Rv_NRF)	LORA method	0.289702	-0.661296	-0.181547	-0.306071	-0.550031	-0.89009	-0.0547869	-0.44269	-0.658972	-0.136691	-0.511074	-0.953777
CHEMBL279676	c1csc(C2(N3CCCCC3)CCCCC2)c1	TENOCYCLIDINE|Tenocyclidine	10d	Mtb (H37Rv_NRF)	LORA method	0.289702	-0.661296	-0.128655	-0.306071	-0.911411	-1.01557	-0.142974	-0.44269	-0.658972	-0.136691	-0.93518	-1.03076
CHEMBL24955	CN1C(=O)CC[C@@H]2c3ccc(Cl)cc3CC[C@H]21	BEXLOSTERIDE|Bexlosteride|LY-191704	10d	Mtb (H37Rv_NRF)	LORA method	-0.0424246	-0.12398	0.00942885	-0.306071	-0.730723	-0.89009	-0.0021566	-0.10886	-0.37367	-0.104621	-0.812609	-0.900957
CHEMBL898	O=C(O)c1cc(-c2ccc(F)cc2F)ccc1O	DIFLUNISAL|DOLOBID|DOLOBID 500	10d	Mtb (H37Rv_NRF)	LORA method	-0.0791833	-0.146612	-0.151063	-0.306071	-0.911411	-0.51364	-0.138483	-0.87934	-0.389888	0.901154	-0.93518	-0.582989
CHEMBL2105200	Cc1cc(=O)oc2cc(O)c(OCC(=O)O)cc12	METESCULETOL	10d	Mtb (H37Rv_NRF)	LORA method	0.289702	-0.661296	-0.205771	-0.306071	-0.773814	-0.89009	-0.112354	-0.44269	-0.658972	-0.136691	-0.863885	-0.928518
CHEMBL90564	O=C(O)[C@H]1CN(C/C=C/P(=O)(O)O)CCN1	MIDAFOTEL|Midafotel	10d	Mtb (H37Rv_NRF)	LORA method	0.289702	-0.661296	-0.132573	2.11102	-0.911411	-1.26654	0.0323612	-0.44269	-0.658972	-0.136691	-0.93518	-1.28658
CHEMBL2107047	CCOc1ccccc1C(=O)N/N=C(\C)C(=O)O	RUVAZONE	10d	Mtb (H37Rv_NRF)	LORA method	0.289702	-0.661296	-0.139262	0.115322	-0.636212	-0.89009	-0.0746068	-0.44269	-0.658972	-0.136691	-0.770436	-0.950948
CHEMBL1474900	Cc1[nH]c(=O)c(C#N)cc1-c1ccc2nccn2c1	OLPRINONE	10d	Mtb (H37Rv_NRF)	LORA method	0.289702	-0.661296	-0.0782948	-0.306071	-0.773814	-0.827349	0.0234162	-0.44269	-0.658972	-0.136691	-0.86972	-0.924146
CHEMBL439	Nc1ccc(S(=O)(=O)Nc2ncccn2)cc1	Adiazine|COCO-DIAZINE|Diazyl|NSC-35600|SSD|SULFACOMBIN|SULFADIAZINE|SULFADIAZINE (TRISULFAPYRIMIDINES)|SULPHADIAZINE|Sildaflo|Silvadene|Sulfadiazine|Sulfapyrimidine|Sulfolex|Sulphadiazine|Thermazene	10d	Mtb (H37Rv_NRF)	LORA method	0.289702	-0.661296	0.0220905	1.59647	-0.911411	-0.639123	0.0323241	-0.44269	-0.658972	-0.136691	-0.93518	-0.717112
CHEMBL2106974	Cn1c([N+](=O)[O-])cnc1CSc1ccccn1	PIRINIDAZOLE	10d	Mtb (H37Rv_NRF)	LORA method	0.289702	-0.661296	0.969301	0.439453	-0.730723	-0.764607	1.30473	-0.44269	-0.658972	-0.136691	-0.845353	-0.799588
CHEMBL2104045	CCOCCOC(=O)/C=C/c1ccc(OC)cc1	CINOXATE	10d	Mtb (H37Rv_NRF)	LORA method	0.289702	-0.661296	-0.2003	-0.306071	-0.593121	-0.89009	-0.0620616	-0.44269	-0.658972	-0.136691	-0.668053	-0.952864
CHEMBL282052	Cc1ccccc1-n1c(C)nc2ccccc2c1=O	CI-705|CN 38703|METHAQUALONE|QZ-2|R-148|TR-495	10d	Mtb (H37Rv_NRF)	LORA method	0.289702	-0.661296	-0.145091	-0.306071	-0.636212	-0.51364	-0.0767966	-0.44269	-0.658972	-0.136691	-0.808412	-0.647158
CHEMBL1882682	CN(C)C1CCc2[nH]c3c(F)cc(F)cc3c2C1	FLUCINDOLE|WIN 35150	10d	Mtb (H37Rv_NRF)	LORA method	-0.0718316	-0.124047	-0.127245	-0.306071	-0.550031	-0.764607	-0.115546	-1.06361	-0.390405	0.920572	-0.506452	-0.798472
CHEMBL468837	CCC1(C2=CCCCCC2)C(=O)NC(=O)NC1=O	HEPTABARB|HEPTABARBITAL|Heptabarbital	10d	Mtb (H37Rv_NRF)	LORA method	0.289702	-0.661296	-0.086728	-0.306071	-0.773814	-1.26654	-0.0299564	-0.44269	-0.658972	-0.136691	-0.812804	-1.28658
CHEMBL58323	COC[C@@H](NC(C)=O)C(=O)NCc1ccccc1	ADD 243037|ERLOSAMIDE|LACOSAMIDE|SPM 927|VIMPAT	10d	Mtb (H37Rv_NRF)	LORA method	0.289702	-0.661296	-0.0811855	-0.306071	-0.593121	-0.89009	0.078756	-0.44269	-0.658972	-0.136691	-0.655489	-0.972088
CHEMBL2105599	CCC(C)Cn1c(=O)n(C)c(=O)c2[nH]c(C)nc21	CK-0383|VEROFYLLINE	10d	Mtb (H37Rv_NRF)	LORA method	0.289702	-0.661296	-0.0200513	-0.306071	-0.317922	-1.07832	0.0239359	-0.44269	-0.658972	-0.136691	-0.495039	-1.11248
CHEMBL2107255	COCCCP(CCCOC)CCCOC	TRIFOSMIN	10d	Mtb (H37Rv_NRF)	LORA method	0.289702	-0.661296	-0.0876119	-0.306071	-0.369344	-1.26654	-0.132619	-0.44269	-0.658972	-0.136691	-0.288193	-1.28658
CHEMBL1329203	CCCCC(CC)COC(=O)c1ccccc1O	OCTISALATE|OCTYL SALICYLATE|UVINUL	10d	Mtb (H37Rv_NRF)	LORA method	0.289702	-0.661296	-0.2116	-0.306071	-0.636212	-0.89009	-0.12772	-0.44269	-0.658972	-0.136691	-0.636425	-0.947574
CHEMBL2104064	CC(Cc1ccccc1)NC(C#N)c1ccccc1	AMFETAMINIL	10d	Mtb (H37Rv_NRF)	LORA method	0.289702	-0.661296	-0.183697	-0.306071	-0.773814	-0.51364	-0.0535992	-0.44269	-0.658972	-0.136691	-0.8191	-0.664262
CHEMBL117042	CC1=Nc2ccccc2CC(c2ccccc2)N1C	DAZEPINIL	10d	Mtb (H37Rv_NRF)	LORA method	0.289702	-0.661296	-0.145234	-0.306071	-0.593121	-0.51364	-0.0463987	-0.44269	-0.658972	-0.136691	-0.752524	-0.660735
CHEMBL457	Cc1ccc(C)c(OCCCC(C)(C)C(=O)O)c1	CI-719|EMFIB|GEMFIBROZIL|LOPID	10d	Mtb (H37Rv_NRF)	LORA method	0.289702	-0.661296	-0.206177	-0.306071	-0.361018	-0.89009	-0.106452	-0.44269	-0.658972	-0.136691	-0.517069	-0.939277
CHEMBL2110915	CCCCCNCCOC(=O)c1ccc(N)cc1		10d	Mtb (H37Rv_NRF)	LORA method	0.289702	-0.661296	-0.117307	-0.306071	-0.773814	-0.89009	0.0176633	-0.44269	-0.658972	-0.136691	-0.77497	-0.953461
CHEMBL2106532	CCCNC(=O)C(C)Nc1ccc(OCC)cc1	PROPETAMIDE	10d	Mtb (H37Rv_NRF)	LORA method	0.289702	-0.661296	-0.119792	-0.306071	-0.498615	-0.89009	0.0879237	-0.44269	-0.658972	-0.136691	-0.562483	-0.954042
CHEMBL636	CCN(C)C(=O)Oc1cccc([C@H](C)N(C)C)c1	ALZEST|ELUDEN|ENA-713|ENA-713D|ERASTIG|EXELON|KERSTIPON|NIMVASTID|ONO-2540|PROMETAX|RIVASTIGMINE|SDZ-212-713|SDZ-212713|SDZ-ENA-713|SOMNITON|VOLEZE	10d	Mtb (H37Rv_NRF)	LORA method	0.289702	-0.661296	-0.149152	-0.306071	-0.0941446	-0.89009	0.00734507	-0.44269	-0.658972	-0.136691	-0.170315	-0.95845
CHEMBL2105386	CCCCCCCCSC(=O)c1ccccc1	TIOCTILATE	10d	Mtb (H37Rv_NRF)	LORA method	0.289702	-0.661296	-0.128559	-0.306071	-0.773814	-0.89009	-0.131914	-0.44269	-0.658972	-0.136691	-0.77497	-0.961452
CHEMBL33958	O=C1Cc2cc(Cl)c(C3CCCCC3)cc2O1	CLOFURAC|Clofurac	10d	Mtb (H37Rv_NRF)	LORA method	0.00990256	-0.0130295	-0.0527804	-0.306071	-0.911411	-0.89009	-0.0945009	0.723045	-0.367082	-0.103264	-0.93518	-0.89424
CHEMBL484785	N#Cc1ccc(Oc2ccc3c(c2)COB3O)cc1	AN2728|CRISABOROLE|EUCRISA	10d	Mtb (H37Rv_NRF)	LORA method	0.289702	-0.661296	-0.165947	-0.306071	-0.911411	-0.51364	-0.0693735	-0.44269	-0.658972	-0.136691	-0.93518	-0.626533
CHEMBL2106886	Cc1ncc([N+](=O)[O-])n1CCOP(=O)(O)O	METRONIDAZOLE PHOSPHATE|U-54,555	10d	Mtb (H37Rv_NRF)	LORA method	0.289702	-0.661296	0.889198	2.88374	-0.773814	-1.07832	1.32733	-0.44269	-0.658972	-0.136691	-0.87528	-1.108
CHEMBL2105090	O=[N+]([O-])c1cnc(-c2ccc(F)cc2)n1CCO	FLUNIDAZOLE	10d	Mtb (H37Rv_NRF)	LORA method	0.0371473	-0.448907	0.942401	0.251101	-0.911411	-0.701865	1.35959	-0.851299	-0.526359	0.370718	-0.93518	-0.770676
CHEMBL305686	Nc1ncnc2c1ncn2[C@@H]1O[C@H](CO)C[C@H]1O	3'-Deoxyadenosine|CORDYCEPIN|NSC-401022|NSC-63984	10d	Mtb (H37Rv_NRF)	LORA method	0.289702	-0.661296	0.0504956	0.070632	-0.911411	-0.952832	0.168614	-0.44269	-0.658972	-0.136691	-0.93518	-1.00028
CHEMBL4297464	CS(=O)(=O)c1ccccc1S(=O)(=O)NO	CXL-1020	10d	Mtb (H37Rv_NRF)	LORA method	0.289702	-0.661296	-0.0501764	3.75851	-0.730723	-0.89009	0.0670274	-0.44269	-0.658972	-0.136691	-0.882355	-0.922724
CHEMBL2105999	C=CCc1cc(OC)c(O)c(C(=O)NCCO)c1	ALIBENDOL|H 3774	10d	Mtb (H37Rv_NRF)	LORA method	0.289702	-0.661296	-0.113341	-0.306071	-0.695749	-0.89009	0.0625735	-0.44269	-0.658972	-0.136691	-0.72558	-0.914396
CHEMBL1968696	NNc1nnc(Cc2ccncc2)c2ccccc12	PICODRALAZINE	10d	Mtb (H37Rv_NRF)	LORA method	0.289702	-0.661296	-0.100512	2.23248	-0.911411	-0.450898	-0.0774647	-0.44269	-0.658972	-0.136691	-0.93518	-0.579681
CHEMBL1080884	Fc1ccc(OC[C@@H]2CNCCO2)c2c1CCC2	LUBAZODONE|YM-35992	10d	Mtb (H37Rv_NRF)	LORA method	0.0604999	-0.397895	-0.146333	-0.306071	-0.911411	-0.89009	0.00567485	-0.488091	-0.521917	0.377533	-0.93518	-0.914177
CHEMBL1739955	CN(C)CCn1cnc2c1c(=O)n(C)c(=O)n2C	DIMETHAZAN	10d	Mtb (H37Rv_NRF)	LORA method	0.289702	-0.661296	-0.0200274	-0.306071	-0.188651	-1.07832	0.0237132	-0.44269	-0.658972	-0.136691	-0.296737	-1.10108
CHEMBL1182743	CCOC(=O)c1c[n+](C)c2n(c1=O)C(C)CCC2	RIMAZOLIUM	10d	Mtb (H37Rv_NRF)	LORA method	0.289702	-0.661296	0.349	-0.306071	-0.455525	-1.26654	0.624991	-0.44269	-0.658972	-0.136691	-0.607569	-1.28658
CHEMBL29835	CCCN(c1ccncc1)n1ccc2ccccc21	BESIPIRDINE	10d	Mtb (H37Rv_NRF)	LORA method	0.289702	-0.661296	-0.207611	-0.0815052	-0.773814	-0.450898	-0.143049	-0.44269	-0.658972	-0.136691	-0.767027	-0.601254
CHEMBL40611	c1ccc(C(CC2=NCCN2)c2ccccn2)cc1	MIDAGLIZOLE	10d	Mtb (H37Rv_NRF)	LORA method	0.289702	-0.661296	-0.140886	-0.11772	-0.911411	-0.576381	-0.0635834	-0.44269	-0.658972	-0.136691	-0.93518	-0.716078
CHEMBL2107163	CNCC(O)c1cccc(OC(=O)C(C)(C)C)c1	PIVENFRINE	10d	Mtb (H37Rv_NRF)	LORA method	0.289702	-0.661296	-0.157275	-0.306071	-0.317922	-0.89009	-0.0252427	-0.44269	-0.658972	-0.136691	-0.23218	-0.955066
CHEMBL2106326	CCCOc1cccc(OCCN(C)C(C)C)c1	EDRONOCAINE	10d	Mtb (H37Rv_NRF)	LORA method	0.289702	-0.661296	-0.200635	-0.306071	-0.317922	-0.89009	-0.0835889	-0.44269	-0.658972	-0.136691	-0.300412	-0.947691
CHEMBL347795	Cc1cccc(OCC(O)CNC(C)(C)C)c1C	XIBENOLOL|Xibenolol	10d	Mtb (H37Rv_NRF)	LORA method	0.289702	-0.661296	-0.151995	-0.306071	-0.223416	-0.89009	0.133057	-0.44269	-0.658972	-0.136691	-0.304139	-0.939455
CHEMBL2110833	CC[S+]([O-])CCCN1CCc2ccccc2C1	ESPROQUINE	10d	Mtb (H37Rv_NRF)	LORA method	0.289702	-0.661296	-0.061333	-0.306071	-0.773814	-0.89009	0.154769	-0.44269	-0.658972	-0.136691	-0.827396	-0.963613
CHEMBL188952	CC(C(=O)O)c1ccc(N2CC=CC2)c(Cl)c1	PIRPROFEN|SU 21524	10d	Mtb (H37Rv_NRF)	LORA method	0.0639595	-0.0011402	-0.0529477	-0.306071	-0.773814	-0.89009	-0.105487	0.282389	-0.369114	-0.101258	-0.861237	-0.898409
CHEMBL747	CC1(C)N=C(N)N=C(N)N1c1ccc(Cl)cc1	Cycloguanil|Malarone	10d	Mtb (H37Rv_NRF)	LORA method	-0.141889	-0.149761	0.201002	-0.306071	-0.636212	-0.89009	0.219388	-0.127554	-0.370353	-0.105023	-0.702284	-0.913963
CHEMBL1488	O=c1[nH]cc(N(CCCl)CCCl)c(=O)[nH]1	U-8344|URACIL MUSTARD|URAMUSTINE	10d	Mtb (H37Rv_NRF)	LORA method	-3.52196	0.0768615	0.177876	-0.306071	-0.911411	-1.26654	-0.0681486	-1.73261	-0.23137	-0.079165	-0.93518	-1.28658
CHEMBL23330	NC(=O)c1cc(N2CC2)c([N+](=O)[O-])cc1[N+](=O)[O-]	CB-1954|NSC-115829|TRETAZICAR	10d	Mtb (H37Rv_NRF)	LORA method	0.289702	-0.661296	1.9043	0.808274	-0.911411	-0.89009	2.1748	-0.44269	-0.658972	-0.136691	-0.93518	-0.915635
CHEMBL337450	N#C[C@H]1[C@H](O)[C@@H](CO)O[C@H]1n1ccc(N)nc1=O	TAS 109|TAS-109	10d	Mtb (H37Rv_NRF)	LORA method	0.289702	-0.661296	0.0462671	-0.306071	-0.911411	-1.26654	0.249489	-0.44269	-0.658972	-0.136691	-0.93518	-1.28658
CHEMBL458876	Nc1nc(N)c2ncn([C@H]3CO[C@@H](CO)O3)c2n1	(-)-DAPD|AMDOXOVIR|DAPD	10d	Mtb (H37Rv_NRF)	LORA method	0.289702	-0.661296	0.0961253	0.070632	-0.911411	-0.952832	0.1325	-0.44269	-0.658972	-0.136691	-0.93518	-0.994859
CHEMBL712	COc1ccc(C2C(=O)c3ccccc3C2=O)cc1	ANISINDIONE|Anisindione|MIRADON	10d	Mtb (H37Rv_NRF)	LORA method	0.289702	-0.661296	-0.206106	-0.306071	-0.730723	-0.51364	-0.112391	-0.44269	-0.658972	-0.136691	-0.783815	-0.633525
CHEMBL1068	NC(=O)N1c2ccccc2CC(=O)c2ccccc21	GP-47680|KIN-493|OXCARBAZEPINE|OXTELLAR XR|SPN-804|TRILEPTAL	10d	Mtb (H37Rv_NRF)	LORA method	0.289702	-0.661296	-0.0868713	-0.306071	-0.911411	-0.51364	-0.0196382	-0.44269	-0.658972	-0.136691	-0.93518	-0.654655
CHEMBL16	O=C1N=C(O)NC1(c1ccccc1)c1ccccc1	DILANTIN|DILANTIN-125|DILANTIN-30|DIPHENYLHYDANTOIN|Dilabid|Diphenylhydantoin|Hydantol|NSC-8722|PHENYTOIN|Phentytoin|Phenytek|Phenytex|SM-88 COMPONENT PHENYTOIN	10d	Mtb (H37Rv_NRF)	LORA method	0.289702	-0.661296	-0.086943	-0.306071	-0.911411	-0.51364	-0.0120294	-0.44269	-0.658972	-0.136691	-0.93518	-0.672528
CHEMBL146673	Cc1cn([C@H]2C[C@H](O)[C@]3(CO)C[C@H]23)c(=O)[nH]c1=O	(NORTH)-METHANOCARBATHYMIDINE|N-METHANOCARBATHYMIDINE	10d	Mtb (H37Rv_NRF)	LORA method	0.289702	-0.661296	-0.0260715	-0.306071	-0.773814	-1.26654	0.0898166	-0.44269	-0.658972	-0.136691	-0.840952	-1.28658
CHEMBL31184	c1ccc2c(c1)cc1ccc3cccc4ccc2c1c34	BENZO[DEF]CHRYSENE|Benzo[A]-Pyrene|Benzo[A]Pyrene	10d	Mtb (H37Rv_NRF)	LORA method	0.289702	-0.661296	-0.21203	-0.306071	-0.911411	-0.0117056	-0.126903	-0.44269	-0.658972	-0.136691	-0.93518	-0.267289
CHEMBL549473	[O-][n+]1ccccc1SSc1cccc[n+]1[O-]	DIPYRITHIONE|OMDS	10d	Mtb (H37Rv_NRF)	LORA method	0.289702	-0.661296	1.47954	2.65707	-0.911411	-0.639123	0.226737	-0.44269	-0.658972	-0.136691	-0.93518	-0.666606
CHEMBL2106320	CCN(CC)CCOC(=O)c1ccc(N)cc1O	HYDROXYPROCAINE|OXIPROCAINE	10d	Mtb (H37Rv_NRF)	LORA method	0.289702	-0.661296	-0.141197	-0.306071	-0.636212	-0.89009	-0.0732706	-0.44269	-0.658972	-0.136691	-0.720834	-0.931123
CHEMBL30	CN/C(=N/CCSCc1nc[nH]c1C)NC#N	ACID-EZE|ACITAK 200|ACITAK 400|ACITAK 800|Brumetadina|CIMETIDINE|DYSPAMET|GALENAMET|KENTAMET|NSC-335308|PEPTIMAX 200|PEPTIMAX 400|PEPTIMAX 800|SKF-92334|TAGADINE|TAGAMET|TAGAMET 100|TAGAMET HB|TAGAMET HB 200|ULTEC|Valmagen|ZITA	10d	Mtb (H37Rv_NRF)	LORA method	0.289702	-0.661296	0.0717098	-0.306071	-0.593121	-1.07832	-0.0068332	-0.44269	-0.658972	-0.136691	-0.736125	-1.09538
CHEMBL2104105	CCC(CCCCC1CCC2CC(=O)CC12)OC	CIOTERONEL|CYOCTOL|X-ANDRON	10d	Mtb (H37Rv_NRF)	LORA method	0.289702	-0.661296	-0.206225	-0.306071	-0.593121	-1.26654	-0.0901955	-0.44269	-0.658972	-0.136691	-0.618619	-1.28658
CHEMBL98664	C/N=C(\S)C1(c2cccc(C)n2)CCCS1	LUCARTAMIDE	10d	Mtb (H37Rv_NRF)	LORA method	0.289702	-0.661296	-0.0297745	-0.11772	-0.593121	-0.952832	-0.148319	-0.44269	-0.658972	-0.136691	-0.768134	-1.00346
CHEMBL345248	BrC(Br)Br	BROMOFORM|Bromoform	10d	Mtb (H37Rv_NRF)	LORA method	3.57896	2.29075	-0.0304195	-0.306071	-0.911411	-1.26654	0.155252	9.70842	0.868185	-0.110665	-0.93518	-1.28658
CHEMBL591804	[N-]=[N+]=N[C@H]1C[C@H](n2ccc(=O)[nH]c2=O)O[C@@H]1CO	NAVURIDINE|Navuridine	10d	Mtb (H37Rv_NRF)	LORA method	0.289702	-0.661296	0.572179	-0.306071	-0.911411	-1.26654	1.01564	-0.44269	-0.658972	-0.136691	-0.93518	-1.28658
CHEMBL1204948	O=C(O)c1cc2cc(Cc3cccnc3)ccc2o1	FUREGRELATE	10d	Mtb (H37Rv_NRF)	LORA method	0.289702	-0.661296	-0.201853	-0.11772	-0.911411	-0.450898	-0.125122	-0.44269	-0.658972	-0.136691	-0.93518	-0.584146
CHEMBL1569545	O=C(O)Cn1c2ccccc2c(=O)c2ccccc21	CRIDANIMOD	10d	Mtb (H37Rv_NRF)	LORA method	0.289702	-0.661296	-0.211696	-0.306071	-0.911411	-0.51364	-0.123266	-0.44269	-0.658972	-0.136691	-0.93518	-0.650614
CHEMBL501916	Nc1ncnc2c1ncn2[C@@H]1O[C@H](CO)C[C@@H]1F	F-DDA|LODENOSINE	10d	Mtb (H37Rv_NRF)	LORA method	-0.493044	-0.427916	0.0750783	0.070632	-0.911411	-0.952832	0.0753785	-1.60576	-0.522456	0.349597	-0.93518	-1.00028
CHEMBL1620144	CNC(=O)OCc1cccc(COC(=O)NC)n1	PYRICARBATE|PYRIDINOL CARBAMATE	10d	Mtb (H37Rv_NRF)	LORA method	0.289702	-0.661296	-0.0820216	-0.11772	-0.550031	-0.952832	-0.0705983	-0.44269	-0.658972	-0.136691	-0.693492	-1.01075
CHEMBL1540	Nc1nc(O)c2ncn(CCC(CO)CO)c2n1	BRL-39123|DENAVIR|FENISTIL|PENCICLOVIR|VECTAVIR	10d	Mtb (H37Rv_NRF)	LORA method	0.289702	-0.661296	0.0448576	0.070632	-0.911411	-0.952832	0.114239	-0.44269	-0.658972	-0.136691	-0.93518	-0.988539
CHEMBL1356732	CCOc1ccc(S(=O)(=O)O)c2cccnc12	ACTINOQUINOL	10d	Mtb (H37Rv_NRF)	LORA method	0.289702	-0.661296	-0.167476	1.85218	-0.773814	-0.701865	-0.050964	-0.44269	-0.658972	-0.136691	-0.820304	-0.769188
CHEMBL2107705	Nc1nc(N)c2c(-c3ccccc3)nc(N)nc2n1	AMPYRIMINE|SKF 13338	10d	Mtb (H37Rv_NRF)	LORA method	0.289702	-0.661296	0.174962	0.447335	-0.911411	-0.51364	0.0794984	-0.44269	-0.658972	-0.136691	-0.93518	-0.630243
CHEMBL585	Nc1nc(N)c2nc(-c3ccccc3)c(N)nc2n1	DYRENIUM|DYTAC|NSC-639359|NSC-77625|SK&F 8542|SK-8542|TRIAMTERENE	10d	Mtb (H37Rv_NRF)	LORA method	0.289702	-0.661296	0.116838	0.447335	-0.911411	-0.51364	0.0691059	-0.44269	-0.658972	-0.136691	-0.93518	-0.620116
CHEMBL432481	C[C@]1(C(=O)O)CSC(c2ccc(O)cc2O)=N1	DEFERITRIN|GT-56-252|GT56-252	10d	Mtb (H37Rv_NRF)	LORA method	0.289702	-0.661296	-0.124116	-0.306071	-0.773814	-0.89009	-0.0922369	-0.44269	-0.658972	-0.136691	-0.845955	-0.924176
CHEMBL2105375	Nc1nc2c(ncn2C[C@H](CO)CCO)c(=O)[nH]1	2-HMHBG|A-182091.0|ABT-091|H2G|OMACICLOVIR	10d	Mtb (H37Rv_NRF)	LORA method	0.289702	-0.661296	0.0449531	-0.306071	-0.911411	-1.07832	0.107929	-0.44269	-0.658972	-0.136691	-0.93518	-1.10905
CHEMBL443	Cc1cc(NS(=O)(=O)c2ccc(N)cc2)no1	ACETYLSULFAMETHOXAZOLE|Acetylsulfamethoxazole|GANTANOL|GANTANOL-DS|NSC-147832|RO 4-2130|RO-4-2130|STX-608|SULFAMETHOXAZOLE|SULFAMETHOXAZOLE SODIUM|SULPHAMETHOXAZOLE|Sinomin|Suphamethoxazole|UROBAK	10d	Mtb (H37Rv_NRF)	LORA method	0.289702	-0.661296	-0.0346958	1.69977	-0.773814	-0.701865	0.0348851	-0.44269	-0.658972	-0.136691	-0.858865	-0.751447
CHEMBL2107135	O=C1NC(=O)/C(=C\c2ccccc2)C2=C1CCCC2	TESIMIDE	10d	Mtb (H37Rv_NRF)	LORA method	0.289702	-0.661296	-0.149319	-0.306071	-0.911411	-0.89009	-0.0995858	-0.44269	-0.658972	-0.136691	-0.93518	-0.981761
CHEMBL94007	CCOc1ccc2nc3cc(N)ccc3c(N)c2c1	ETHACRIDINE	10d	Mtb (H37Rv_NRF)	LORA method	0.289702	-0.661296	-0.0612852	-0.11772	-0.773814	-0.450898	0.00211173	-0.44269	-0.658972	-0.136691	-0.820304	-0.562593
CHEMBL2104741	Cc1c2c(cn1C)NC(=O)CN=C2c1ccccc1	PREMAZEPAM	10d	Mtb (H37Rv_NRF)	LORA method	0.289702	-0.661296	-0.145067	-0.306071	-0.593121	-0.639123	-0.0315524	-0.44269	-0.658972	-0.136691	-0.75487	-0.735327
CHEMBL37971	Cc1cn(-c2cc(C)c3nc(O)ccc3c2)c(C)n1	NANTERINONE|UK-61260-27	10d	Mtb (H37Rv_NRF)	LORA method	0.289702	-0.661296	-0.140839	-0.11772	-0.498615	-0.51364	-0.0795061	-0.44269	-0.658972	-0.136691	-0.719763	-0.628551
CHEMBL1380480	COc1cc(C(=S)N2CCOCC2)ccc1O	VANITIOLIDE	10d	Mtb (H37Rv_NRF)	LORA method	0.289702	-0.661296	0.0450487	-0.306071	-0.730723	-0.89009	0.106779	-0.44269	-0.658972	-0.136691	-0.783921	-0.910982
CHEMBL4297594	CC(C)OCCn1c(=S)[nH]c(=O)c2[nH]ccc21	AZD 3241|AZD3241|VERDIPERSTAT	10d	Mtb (H37Rv_NRF)	LORA method	0.289702	-0.661296	0.125892	-0.306071	-0.636212	-1.01557	0.0894454	-0.44269	-0.658972	-0.136691	-0.636408	-1.05528
CHEMBL465026	CN1CCOC(c2ccccc2)c2ccccc2C1	NEFOPAM	10d	Mtb (H37Rv_NRF)	LORA method	0.289702	-0.661296	-0.206321	-0.306071	-0.730723	-0.51364	-0.111017	-0.44269	-0.658972	-0.136691	-0.741049	-0.653147
CHEMBL336712	CN1CCN2c3ccccc3Cn3cccc3C2C1	APTAZAPINE	10d	Mtb (H37Rv_NRF)	LORA method	0.289702	-0.661296	-0.211911	-0.306071	-0.730723	-0.639123	-0.131914	-0.44269	-0.658972	-0.136691	-0.738693	-0.750127
CHEMBL1742421	COCCc1ccc(OCC(O)C(C)(C)N)cc1	ARNOLOL	10d	Mtb (H37Rv_NRF)	LORA method	0.289702	-0.661296	-0.0999152	-0.306071	-0.455525	-0.89009	0.190623	-0.44269	-0.658972	-0.136691	-0.429535	-0.955902
CHEMBL2218880	CC1CC(OC(=O)[C@@H]2CCC(=O)N2)CC(C)(C)C1	CRILVASTATIN|PMD-387	10d	Mtb (H37Rv_NRF)	LORA method	0.289702	-0.661296	-0.149057	-0.306071	-0.498615	-1.26654	-0.0322947	-0.44269	-0.658972	-0.136691	-0.469671	-1.28658
CHEMBL2105242	CCN(CC)c1nc(=NN)nc(N(CC)CC)[nH]1	BA 13155 [AS TARTRATE]|MELADRAZINE	10d	Mtb (H37Rv_NRF)	LORA method	0.289702	-0.661296	0.140608	1.15224	-0.361018	-1.26654	0.624916	-0.44269	-0.658972	-0.136691	-0.415757	-1.28658
CHEMBL3707363	CC(CC(c1ccccc1)c1ccccc1)N(C)C	TRIMETHYLDIPHENYLPROPYLAMINE	10d	Mtb (H37Rv_NRF)	LORA method	0.289702	-0.661296	-0.211983	-0.306071	-0.412434	-0.51364	-0.129798	-0.44269	-0.658972	-0.136691	-0.39757	-0.669256
CHEMBL2107261	Cc1ccc(C(CCN(C)C)c2ccccc2)cc1	TOLPROPAMINE	10d	Mtb (H37Rv_NRF)	LORA method	0.289702	-0.661296	-0.211983	-0.306071	-0.412434	-0.51364	-0.127979	-0.44269	-0.658972	-0.136691	-0.380181	-0.655858
CHEMBL1909282	O=C(O)Cc1csc(-c2ccc(Cl)cc2)n1	FENCLOZIC ACID|I.C.I. 54,450	10d	Mtb (H37Rv_NRF)	LORA method	-0.140592	-0.145067	0.0347044	-0.306071	-0.911411	-0.701865	-0.0840714	-0.127554	-0.372557	-0.105062	-0.93518	-0.72573
CHEMBL1079	Clc1ccc2nsnc2c1NC1=NCCN1	TIZANIDINE|Tizanidine|Zanaflex	10d	Mtb (H37Rv_NRF)	LORA method	-0.108158	0.00218737	0.168129	1.75718	-0.911411	-0.89009	0.0168467	0.263695	-0.365361	-0.10202	-0.93518	-0.850532
CHEMBL2110600	CCCCC(=N)NC(=O)Nc1ccc(Cl)cc1	CARBANTEL	10d	Mtb (H37Rv_NRF)	LORA method	-0.143187	-0.164427	0.076225	-0.306071	-0.773814	-0.89009	-0.0159266	-0.127554	-0.367564	-0.10498	-0.77497	-0.91114
CHEMBL1377	CC(C)NC(=N)NC(=N)Nc1ccc(Cl)cc1	CHLORGUANIDE|CHLOROGUANIDE|PROGUANIL|Proguanil	10d	Mtb (H37Rv_NRF)	LORA method	-0.143187	-0.162771	0.142902	-0.306071	-0.636212	-0.89009	0.125114	-0.127554	-0.367564	-0.10498	-0.61413	-0.91114
CHEMBL1697840	O=c1[nH]c(=S)[nH]cc1I	IODOTHIOURACIL	10d	Mtb (H37Rv_NRF)	LORA method	-0.317467	0.735646	0.223315	-0.306071	-0.911411	-1.26654	-0.09387	-1.58172	0.477931	-0.129468	-0.93518	-1.28658
CHEMBL2107507	O=C1CC(c2cccc(Br)c2)C(=O)N1	BROSUXIMIDE	10d	Mtb (H37Rv_NRF)	LORA method	-0.0523711	0.104434	0.0439736	-0.306071	-0.911411	-0.89009	-0.0371198	0.178234	0.21664	-0.127531	-0.93518	-0.816865
CHEMBL93233	CCNC(=O)/C=C/c1cccc(Br)c1	CINROMIDE|Cinromide	10d	Mtb (H37Rv_NRF)	LORA method	-0.0523711	0.0946161	0.0438542	-0.306071	-0.773814	-0.89009	0.0348851	0.178234	0.214494	-0.127531	-0.803852	-0.818241
CHEMBL2110964	N=C(N)N1CCc2ccc(Br)cc2C1	GUANISOQUINE	10d	Mtb (H37Rv_NRF)	LORA method	-0.0476141	0.10286	0.110531	-0.306071	-0.911411	-0.89009	-0.0139595	0.178234	0.212038	-0.127571	-0.93518	-0.804063
CHEMBL8145	O=c1c(-c2ccc(O)cc2)coc2cc(O)ccc12	DAIDZEIN	10d	Mtb (H37Rv_NRF)	LORA method	0.289702	-0.661296	-0.206154	-0.306071	-0.911411	-0.51364	-0.119443	-0.44269	-0.658972	-0.136691	-0.93518	-0.615886
CHEMBL84011	O=CNNc1nc(-c2ccc([N+](=O)[O-])o2)cs1	AS-17665|NIFURTHIAZOLE|Nifurthiazole	10d	Mtb (H37Rv_NRF)	LORA method	0.289702	-0.661296	1.03321	0.743272	-0.911411	-0.827349	1.1703	-0.44269	-0.658972	-0.136691	-0.93518	-0.873359
CHEMBL1752	Cn1c(=O)c2c(ncn2CC(O)CO)n(C)c1=O	DILOR|DILOR-400|DIPROPHYLLINE|DYPHYLLINE|Dyphylline|GLYPHYLLINE|LUFYLLIN|NEOTHYLLINE	10d	Mtb (H37Rv_NRF)	LORA method	0.289702	-0.661296	0.0407246	-0.306071	-0.550031	-1.07832	0.168688	-0.44269	-0.658972	-0.136691	-0.779583	-1.10278
CHEMBL1159684	CC1(S(=O)(=O)O)CC(=O)c2ccccc2C1=O		10d	Mtb (H37Rv_NRF)	LORA method	0.289702	-0.661296	-0.177223	1.66382	-0.773814	-0.89009	-0.0289543	-0.44269	-0.658972	-0.136691	-0.840988	-0.964489
CHEMBL277522	O=C(O)CCC(=O)c1ccc(-c2ccccc2)cc1	CINOPAL|CL 82,204|FENBUFEN|FENBUZIP 300|FENBUZIP 450|LEDERFEN 450|LEDERFEN CP|LEDERFEN F	10d	Mtb (H37Rv_NRF)	LORA method	0.289702	-0.661296	-0.211744	-0.306071	-0.911411	-0.51364	-0.120556	-0.44269	-0.658972	-0.136691	-0.93518	-0.665796
CHEMBL571	CC(C(=O)O)c1cccc(C(=O)c2ccccc2)c1	19583RP|ACTRON|ALRHEUMAT|AXORID|FENOKET 200|IDEA-033|JOMETHID XL|KETOCID 200|KETONAL|KETOPROFEN|KETOTARD 200 XL|KETOVAIL|KETOZIP 200 XL|LARAFEN|LARAFEN CR|NEXCEDE|ORUDIS|ORUDIS 100|ORUDIS KT|ORUVAIL|ORUVAIL 100|ORUVAIL 150|ORUVAIL 200|ORUVAIL IM|POWERGEL|R.P. 19,583|RP-19583|RU-4733|TILOKET|TILOKET CR|VALKET 200 RETARD	10d	Mtb (H37Rv_NRF)	LORA method	0.289702	-0.661296	-0.211744	-0.306071	-0.773814	-0.51364	-0.124787	-0.44269	-0.658972	-0.136691	-0.861237	-0.654329
CHEMBL2106758	N[C@@H](CCC(=O)NCCS(=O)(=O)O)C(=O)O	GLUTAURINE	10d	Mtb (H37Rv_NRF)	LORA method	0.289702	-0.661296	-0.0443712	1.66382	-0.911411	-1.26654	0.159075	-0.44269	-0.658972	-0.136691	-0.93518	-1.28658
CHEMBL1067	NC(=O)N1c2ccccc2CC(O)c2ccccc21	10-hydroxy-carbamazepine|LICARBAZEPINE|Licarbazepine	10d	Mtb (H37Rv_NRF)	LORA method	0.289702	-0.661296	-0.0566028	-0.306071	-0.911411	-0.51364	0.0247153	-0.44269	-0.658972	-0.136691	-0.93518	-0.644931
CHEMBL1021	NC(=O)Cc1cccc(C(=O)c2ccccc2)c1N	AHR-9434|AL-6515|ILEVRO|NEPAFENAC|NEVANAC	10d	Mtb (H37Rv_NRF)	LORA method	0.289702	-0.661296	-0.0789637	-0.306071	-0.911411	-0.51364	-0.0292141	-0.44269	-0.658972	-0.136691	-0.93518	-0.640747
CHEMBL1201212	COc1ccc(OC)c(C(O)CNC(=O)CN)c1	MIDODRINE|ST 1085|ST-1085	10d	Mtb (H37Rv_NRF)	LORA method	0.289702	-0.661296	-0.0373476	-0.306071	-0.550031	-0.89009	0.115092	-0.44269	-0.658972	-0.136691	-0.632556	-0.909356
CHEMBL2106342	O=C(NCN1CCCC1=O)NCN1CCCC1=O	IMURACETAM	10d	Mtb (H37Rv_NRF)	LORA method	0.289702	-0.661296	0.0381684	-0.306071	-0.911411	-1.26654	0.242511	-0.44269	-0.658972	-0.136691	-0.93518	-1.28658
CHEMBL58752	O=[N+]([O-])c1nccn1CC(O)CN1CCCCC1	NSC-380540|PD 126675|PD-126675|PIMONIDAZOLE|RO 03-8799|RO-03-8799	10d	Mtb (H37Rv_NRF)	LORA method	0.289702	-0.661296	0.476452	0.251101	-0.911411	-1.07832	0.79153	-0.44269	-0.658972	-0.136691	-0.93518	-1.11438
CHEMBL2104910	CC(C)=CC(=O)NS(=O)(=O)c1ccc(N)cc1	SULFADICRAMIDE|SULFADICROLAMIDE	10d	Mtb (H37Rv_NRF)	LORA method	0.289702	-0.661296	-0.0445862	1.21976	-0.636212	-0.89009	0.0229337	-0.44269	-0.658972	-0.136691	-0.683123	-0.936923
CHEMBL259571	CC(C)c1c(O)cc(/C=C/c2ccccc2)cc1O	GSK-2894512|GSK2894512|TAPINAROF|WBI-1001	10d	Mtb (H37Rv_NRF)	LORA method	0.289702	-0.661296	-0.211959	-0.306071	-0.636212	-0.51364	-0.125975	-0.44269	-0.658972	-0.136691	-0.649884	-0.60791
CHEMBL440	C=CCC1(C(C)CCC)C(=O)N=C(S)NC1=O	THIAMYLAL|Thiamylal	10d	Mtb (H37Rv_NRF)	LORA method	0.289702	-0.661296	0.00338471	-0.306071	-0.601243	-1.26654	-0.0899728	-0.44269	-0.658972	-0.136691	-0.600503	-1.28658
CHEMBL2104300	CCSC(=O)c1cccc(C(=O)SCC)c1	DITOPHAL	10d	Mtb (H37Rv_NRF)	LORA method	0.289702	-0.661296	-0.0451118	-0.306071	-0.636212	-0.89009	-0.272509	-0.44269	-0.658972	-0.136691	-0.774013	-0.941647
CHEMBL4297074	Cc1ccc(C=C2C(=O)C3(C)CCC2C3(C)C)cc1	ENZACAMENE|METHYL BENZYLIDENE CAMPHOR	10d	Mtb (H37Rv_NRF)	LORA method	0.289702	-0.661296	-0.211911	-0.306071	-0.361018	-0.89009	-0.126161	-0.44269	-0.658972	-0.136691	-0.499971	-0.969779
CHEMBL2106141	CCCCNc1c2c(nc3ccccc13)CCCC2	BUCRICAINE	10d	Mtb (H37Rv_NRF)	LORA method	0.289702	-0.661296	-0.183697	-0.11772	-0.773814	-0.701865	-0.0978042	-0.44269	-0.658972	-0.136691	-0.77497	-0.784579
CHEMBL2104861	Cc1cc2c(cc1CC1=NCCN1)C1CCC2CC1	METRAFAZOLINE	10d	Mtb (H37Rv_NRF)	LORA method	0.289702	-0.661296	-0.145234	-0.306071	-0.773814	-0.89009	-0.0557148	-0.44269	-0.658972	-0.136691	-0.873704	-0.944037
CHEMBL2107620	O=C(Nc1ccc(O)cc1)C(Cl)(Cl)Cl	TRICLACETAMOL	10d	Mtb (H37Rv_NRF)	LORA method	1.24067	1.71715	-0.0850796	-0.306071	-0.911411	-0.89009	-0.0311441	2.04368	0.100153	0.00328005	-0.93518	-0.954735
CHEMBL3989601	COC1=CC(=O)OC1C(O)c1ccccc1Cl	LOSIGAMONE	10d	Mtb (H37Rv_NRF)	LORA method	-0.0891298	-0.0583034	-0.0167067	-0.306071	-0.730723	-0.89009	-0.0454708	0.703015	-0.364741	-0.10343	-0.783691	-0.904025
CHEMBL2104238	CCCCNCC(=O)Nc1c(C)cccc1Cl	BUTACETOLUIDE|BUTANILICAINE	10d	Mtb (H37Rv_NRF)	LORA method	-0.0649123	-0.058485	0.0334143	-0.306071	-0.636212	-0.89009	0.0149909	0.263695	-0.363639	-0.101597	-0.707659	-0.898128
CHEMBL1232142	Oc1cc(Cl)ccc1Oc1ccc(Cl)cc1	SONECLOSAN	10d	Mtb (H37Rv_NRF)	LORA method	-0.528505	0.343831	0.111439	-0.306071	-0.911411	-0.51364	-0.0945752	0.206276	-0.0761104	-0.0727842	-0.93518	-0.510899
CHEMBL37681	O=C(O)CC(NC(=O)CP(=O)(O)O)C(=O)O	SPARFOSIC ACID	10d	Mtb (H37Rv_NRF)	LORA method	0.289702	-0.661296	-0.0938471	2.11102	-0.911411	-1.26654	0.053109	-0.44269	-0.658972	-0.136691	-0.93518	-1.28658
CHEMBL63055	O=C(O)CN1C(=O)c2cccc3cccc(c23)C1=O	ALRESTATIN|AY-22284	10d	Mtb (H37Rv_NRF)	LORA method	0.289702	-0.661296	-0.149152	-0.306071	-0.911411	-0.639123	-0.0884139	-0.44269	-0.658972	-0.136691	-0.93518	-0.759168
CHEMBL3989944	COC(=O)/C=C/C(=O)OCCN1C(=O)CCC1=O	ALKS 8700|ALKS-8700|ALKS8700|BIIB-098|BIIB098|DIROXIMEL FUMARATE|RDC-5108|RDC5108	10d	Mtb (H37Rv_NRF)	LORA method	0.289702	-0.661296	-0.148555	-0.306071	-0.730723	-1.26654	0.00174057	-0.44269	-0.658972	-0.136691	-0.7888	-1.28658
CHEMBL182	Nc1nc(O)c2ncn(COC(CO)CO)c2n1	BW 759U|CYMEVENE|CYTOVENE|Cymevene|GANCICLOVIR|RS-21592|VIRGAN|VITRASERT|ZIRGAN	10d	Mtb (H37Rv_NRF)	LORA method	0.289702	-0.661296	0.0505434	0.070632	-0.911411	-0.952832	0.130199	-0.44269	-0.658972	-0.136691	-0.93518	-0.988539
CHEMBL438497	NC(=O)c1ccc[n+]([C@@H]2O[C@H](CO)[C@@H](O)[C@H]2O)c1	NICOTINAMIDE RIBOSIDE	10d	Mtb (H37Rv_NRF)	LORA method	0.289702	-0.661296	0.445491	-0.293272	-0.911411	-0.952832	0.513532	-0.44269	-0.658972	-0.136691	-0.93518	-1.01546
CHEMBL25146	Nc1c(CC(=O)O)cccc1C(=O)c1ccccc1	AMFENAC	10d	Mtb (H37Rv_NRF)	LORA method	0.289702	-0.661296	-0.141364	-0.306071	-0.911411	-0.51364	-0.0917915	-0.44269	-0.658972	-0.136691	-0.93518	-0.640747
CHEMBL469	O=C(c1ccccc1)c1ccc2n1CCC2C(=O)O	KETOROLAC|Ketorolac	10d	Mtb (H37Rv_NRF)	LORA method	0.289702	-0.661296	-0.211696	-0.306071	-0.911411	-0.639123	-0.126346	-0.44269	-0.658972	-0.136691	-0.93518	-0.751177
CHEMBL367463	CC(C(=O)O)c1ccc2c(c1)Cc1cccnc1O2	PRANOPROFEN	10d	Mtb (H37Rv_NRF)	LORA method	0.289702	-0.661296	-0.207252	-0.11772	-0.773814	-0.576381	-0.134438	-0.44269	-0.658972	-0.136691	-0.861237	-0.690014
CHEMBL1082354	O=C(Nc1ncc([N+](=O)[O-])s1)c1cccs1	TENONITROZOLE	10d	Mtb (H37Rv_NRF)	LORA method	0.289702	-0.661296	1.0484	0.251101	-0.911411	-0.827349	1.04945	-0.44269	-0.658972	-0.136691	-0.93518	-0.838571
CHEMBL437	Nc1ccc(S(=O)(=O)Nc2nccs2)cc1	SULFATHIAZOLE|SULFATHIAZOLE (TRIPLE SULFA)|SULPHATHIAZOLE|Sulfathiazole|THIAZAMIDE	10d	Mtb (H37Rv_NRF)	LORA method	0.289702	-0.661296	0.0429703	1.21976	-0.911411	-0.701865	-0.0297337	-0.44269	-0.658972	-0.136691	-0.93518	-0.754143
CHEMBL2110778	N/C(CN(Cc1ccccc1)c1ccccc1)=N\O	CETOXIME	10d	Mtb (H37Rv_NRF)	LORA method	0.289702	-0.661296	-0.145139	0.827732	-0.911411	-0.51364	-0.0870406	-0.44269	-0.658972	-0.136691	-0.93518	-0.66074
CHEMBL2107139	Nc1ccc(S(=O)(=O)c2cnc(N)s2)cc1	PROMIZOLE|THIAZOLSULFONE|THIAZOSULFONE	10d	Mtb (H37Rv_NRF)	LORA method	0.289702	-0.661296	0.0429703	0.991201	-0.911411	-0.701865	-0.041351	-0.44269	-0.658972	-0.136691	-0.93518	-0.746957
CHEMBL1619017	COc1ccc2c(c1)c1c3n2CCN(C)C3=NCC1	METRALINDOLE	10d	Mtb (H37Rv_NRF)	LORA method	0.289702	-0.661296	-0.139525	-0.306071	-0.550031	-0.764607	-0.0472895	-0.44269	-0.658972	-0.136691	-0.633495	-0.821967
CHEMBL2107373	Cc1nc2c(N)nc3cccnc3c2n1CC(C)C	R-850|S-30594|SOTIRIMOD	10d	Mtb (H37Rv_NRF)	LORA method	0.289702	-0.661296	-0.0661826	0.070632	-0.498615	-0.701865	-0.0369342	-0.44269	-0.658972	-0.136691	-0.501476	-0.789161
CHEMBL186720	CN(C)CCOc1ccccc1Cc1ccccc1	PHENYLTOLOXAMINE|Phenyltoloxamine	10d	Mtb (H37Rv_NRF)	LORA method	0.289702	-0.661296	-0.206321	-0.306071	-0.550031	-0.51364	-0.108122	-0.44269	-0.658972	-0.136691	-0.452326	-0.65252
CHEMBL2110923	CNCCOC(c1ccccc1)c1ccccc1C	TOFENACIN	10d	Mtb (H37Rv_NRF)	LORA method	0.289702	-0.661296	-0.182383	-0.306071	-0.593121	-0.51364	-0.0402375	-0.44269	-0.658972	-0.136691	-0.657782	-0.649589
CHEMBL657	CN(C)CCOC(c1ccccc1)c1ccccc1	Antitussive|Beldin|Belix|Benadryl|Benylin|DIPHENHYDRAMINE|Dibenil|Diphen|Diphenhydramine|Hydramine|Silphen	10d	Mtb (H37Rv_NRF)	LORA method	0.289702	-0.661296	-0.206321	-0.306071	-0.550031	-0.51364	-0.111166	-0.44269	-0.658972	-0.136691	-0.452326	-0.662871
CHEMBL641	CNCC[C@@H](Oc1ccccc1C)c1ccccc1	ATOMOXETINE|Atomoxetine|Strattera	10d	Mtb (H37Rv_NRF)	LORA method	0.289702	-0.661296	-0.182383	-0.306071	-0.593121	-0.51364	-0.0543044	-0.44269	-0.658972	-0.136691	-0.652124	-0.642006
CHEMBL2107218	CC(Cc1ccccc1)[N+](C)([O-])Cc1ccccc1	OXIFENTOREX	10d	Mtb (H37Rv_NRF)	LORA method	0.289702	-0.661296	0.550439	-0.306071	-0.593121	-0.51364	0.374087	-0.44269	-0.658972	-0.136691	-0.695183	-0.664975
CHEMBL1241	CN(C)CCN(Cc1ccccc1)c1ccccn1	PBZ|PBZ-SR|TRIPELENNAMINE|Tripelennamine	10d	Mtb (H37Rv_NRF)	LORA method	0.289702	-0.661296	-0.207611	-0.11772	-0.550031	-0.576381	-0.130429	-0.44269	-0.658972	-0.136691	-0.452326	-0.706486
CHEMBL2107612	CCCC1(C2=NCCN2)Cc2cccc3c2N1CC3	DERIGLIDOLE	10d	Mtb (H37Rv_NRF)	LORA method	0.289702	-0.661296	-0.145187	-0.306071	-0.773814	-0.89009	-0.0700416	-0.44269	-0.658972	-0.136691	-0.780796	-0.959174
CHEMBL2111163	CSc1ccccc1OCC(O)CNC(C)C	TIPRENOLOL	10d	Mtb (H37Rv_NRF)	LORA method	0.289702	-0.661296	-0.0686433	-0.306071	-0.455525	-0.89009	0.147643	-0.44269	-0.658972	-0.136691	-0.47316	-0.90907
CHEMBL1334857	CCCN(CCC)S(=O)(=O)c1ccc(C)cc1	A-17624|DITOLAMIDE	10d	Mtb (H37Rv_NRF)	LORA method	0.289702	-0.661296	-0.115061	1.03737	-0.498615	-0.89009	0.0862163	-0.44269	-0.658972	-0.136691	-0.52672	-0.942304
CHEMBL2106474	CC1C2Cc3ccccc3C1(C)CCN2CC1CC1	VOLAZOCINE|WIN 23,200	10d	Mtb (H37Rv_NRF)	LORA method	0.289702	-0.661296	-0.211983	-0.306071	-0.636212	-0.89009	-0.129279	-0.44269	-0.658972	-0.136691	-0.731229	-0.964708
CHEMBL2105016	CN(C)CC/C(=C1/CC2CCC1C2)c1ccccc1	HEPTAVERINE	10d	Mtb (H37Rv_NRF)	LORA method	0.289702	-0.661296	-0.211983	-0.306071	-0.550031	-0.89009	-0.127905	-0.44269	-0.658972	-0.136691	-0.452326	-0.979544
CHEMBL2106325	Cc1ccc2c(c1)[C@]13CCCC[C@@H]1[C@H](C2)N(C)CC3	DIMEMORFAN|DIMEMORFAN PHOSPHATE	10d	Mtb (H37Rv_NRF)	LORA method	0.289702	-0.661296	-0.211983	-0.306071	-0.593121	-0.89009	-0.128907	-0.44269	-0.658972	-0.136691	-0.691526	-0.955718
CHEMBL1697686	CCOC(=O)NC(C)(C)Cc1ccc(Cl)cc1	CLOFOREX|D 237	10d	Mtb (H37Rv_NRF)	LORA method	-0.143187	-0.162702	0.00969164	-0.306071	-0.498615	-0.89009	0.0353676	-0.127554	-0.367943	-0.10498	-0.534406	-0.912862
CHEMBL36591	CC(N)C(=O)OC(C)(C)Cc1ccc(Cl)cc1	ALAPROCLATE|GEA 654	10d	Mtb (H37Rv_NRF)	LORA method	-0.143187	-0.163407	0.0175992	-0.306071	-0.498615	-0.89009	0.0195562	-0.127554	-0.367955	-0.10498	-0.568946	-0.912862
CHEMBL1172928	C[C@@H]1NC(C)(C)CO[C@@]1(O)c1cccc(Cl)c1	RADAFAXINE	10d	Mtb (H37Rv_NRF)	LORA method	-0.0463167	-0.118681	0.00689653	-0.306071	-0.498615	-0.89009	0.0798324	-0.10886	-0.367564	-0.10451	-0.548874	-0.903051
CHEMBL1474889	CC(CN(C)C)C(C)(O)Cc1ccc(Cl)cc1	CLOBUTINOL|CLOBUTINOL HYDROCHLORIDE|KAT 256 [AS HYDROCHLORIDE]	10d	Mtb (H37Rv_NRF)	LORA method	-0.143187	-0.162696	-0.0227269	-0.306071	-0.274832	-0.89009	-0.0128089	-0.127554	-0.368058	-0.10498	-0.224016	-0.913474
CHEMBL760	O=C1CN2Cc3c(ccc(Cl)c3Cl)N=C2N1	ANAGRELIDE|Agrylin|Anagrelide|Xagrid	10d	Mtb (H37Rv_NRF)	LORA method	0.140504	0.712294	0.235117	-0.306071	-0.911411	-0.89009	0.0373347	1.77928	-0.0113301	-0.0723408	-0.93518	-0.845258
CHEMBL2106168	CC1(C)OC(=O)Nc2ccc(Br)cc21	BROFOXINE|F.I. 6820	10d	Mtb (H37Rv_NRF)	LORA method	-0.0454518	0.11338	0.0440931	-0.306071	-0.636212	-0.89009	-0.079803	0.178234	0.211131	-0.127606	-0.722968	-0.797009
CHEMBL136497	Nc1nc(N)nc(-c2cc(Cl)ccc2Cl)n1	IRSOGLADINE|IRSOGLADINE MALEATE|Irsogladine	10d	Mtb (H37Rv_NRF)	LORA method	-0.28633	0.553656	0.417994	0.258983	-0.911411	-0.701865	0.147606	1.03685	-0.0778091	-0.0716249	-0.93518	-0.677712
CHEMBL741	Nc1nnc(-c2cccc(Cl)c2Cl)c(N)n1	BW 430C|LAMICTAL|LAMICTAL CD|LAMICTAL ODT|LAMICTAL XR|LAMOTRIGINE	10d	Mtb (H37Rv_NRF)	LORA method	0.32646	0.735148	0.301793	0.635687	-0.911411	-0.701865	0.0609033	1.77795	-0.0157031	-0.0718974	-0.93518	-0.670857
CHEMBL3707300	O=C(O[Al](O)O)[C@H](O)[C@@H](O)[C@H](O)[C@H](O)CO		10d	Mtb (H37Rv_NRF)	LORA method	0.289702	-0.661296	0.00111517	-0.306071	-0.911411	-1.26654	0.22915	-0.44269	-0.658972	-0.136691	-0.93518	-1.28658
CHEMBL399910	O=C1C[C@@H](c2ccccc2)Oc2cc(O)cc(O)c21	(2S)-Pinocembrin|NSC-279005|NSC-43318|PINOCEMBRIN	10d	Mtb (H37Rv_NRF)	LORA method	0.289702	-0.661296	-0.206154	-0.306071	-0.911411	-0.51364	-0.108902	-0.44269	-0.658972	-0.136691	-0.93518	-0.602814
CHEMBL318153	CCc1cn([C@H]2C[C@H](O)[C@@H](CO)O2)c(=O)[nH]c1=O	EDOXUDINE|EDU|EUDR|ORF 15817|RWJ 15817	10d	Mtb (H37Rv_NRF)	LORA method	0.289702	-0.661296	-0.0203857	-0.306071	-0.773814	-1.26654	0.143375	-0.44269	-0.658972	-0.136691	-0.828946	-1.28658
CHEMBL2104311	CC(C)NC(=O)c1no[n+]([O-])c1C(=O)NC(C)C	IPRAMIDIL	10d	Mtb (H37Rv_NRF)	LORA method	0.289702	-0.661296	0.685608	0.684331	-0.361018	-1.14106	0.723719	-0.44269	-0.658972	-0.136691	-0.293071	-1.12957
CHEMBL83527	COc1cc(/C=C/c2ccc(O)cc2)cc(OC)c1	4-(3,5-Dimethoxystyryl)Phenol|PTEROSTILBENE|Pterostilben	10d	Mtb (H37Rv_NRF)	LORA method	0.289702	-0.661296	-0.200635	-0.306071	-0.550031	-0.51364	-0.102369	-0.44269	-0.658972	-0.136691	-0.63245	-0.597565
CHEMBL2105306	O=C1C(O)=C(C2CCCCC2)C(=O)c2ccccc21	PARVAQUONE	10d	Mtb (H37Rv_NRF)	LORA method	0.289702	-0.661296	-0.211744	-0.306071	-0.911411	-0.89009	-0.126383	-0.44269	-0.658972	-0.136691	-0.93518	-0.967246
CHEMBL1189780	O=C(O)c1ccc2c(c1)CCC(Cn1ccnc1)C2	NAFAGREL	10d	Mtb (H37Rv_NRF)	LORA method	0.289702	-0.661296	-0.145067	-0.306071	-0.911411	-0.701865	-0.0531538	-0.44269	-0.658972	-0.136691	-0.93518	-0.788962
CHEMBL1360840	CCOc1ccc(/N=N/c2ccc(N)cc2N)cc1	ETOXAZENE	10d	Mtb (H37Rv_NRF)	LORA method	0.289702	-0.661296	-0.0656332	0.386653	-0.773814	-0.51364	0.0305425	-0.44269	-0.658972	-0.136691	-0.820304	-0.610999
CHEMBL93124	CNc1ccc(-c2nc3ccc(O)cc3s2)cc1		10d	Mtb (H37Rv_NRF)	LORA method	0.289702	-0.661296	-0.100345	-0.306071	-0.730723	-0.450898	-0.0671836	-0.44269	-0.658972	-0.136691	-0.783815	-0.537564
CHEMBL2106572	Cc1ccc(N2CCNCC2)c(S(=O)(=O)O)c1	CALDARET	10d	Mtb (H37Rv_NRF)	LORA method	0.289702	-0.661296	-0.153476	1.66382	-0.773814	-0.89009	0.00597178	-0.44269	-0.658972	-0.136691	-0.863283	-0.92462
CHEMBL3989840	CN1C(=O)C(N2CCCCC2)S/C1=C\C(=O)O	GOEDECKE 3282|OZOLINONE	10d	Mtb (H37Rv_NRF)	LORA method	0.289702	-0.661296	-0.065896	-0.306071	-0.730723	-1.26654	-0.0825496	-0.44269	-0.658972	-0.136691	-0.845556	-1.28658
CHEMBL1201341	CCOP(=O)(OCC)SCC[N+](C)(C)C	ECOTHIOPATE|Echothiophate	10d	Mtb (H37Rv_NRF)	LORA method	0.289702	-0.661296	0.377118	1.51317	-0.0941446	-1.26654	0.683374	-0.44269	-0.658972	-0.136691	0.0379574	-1.28658
CHEMBL1255840	CC1(C)CCC(NC(=O)[C@@H](N)CCC(=O)O)CC1	CR2249|NEBOGLAMINE|XY-2401	10d	Mtb (H37Rv_NRF)	LORA method	0.289702	-0.661296	-0.078916	-0.306071	-0.636212	-1.26654	0.0881835	-0.44269	-0.658972	-0.136691	-0.603107	-1.28658
CHEMBL1788404	C[N+](C)(CCOc1ccccc1)Cc1ccccc1	BEPHENIUM	10d	Mtb (H37Rv_NRF)	LORA method	0.289702	-0.661296	0.291712	-0.306071	-0.550031	-0.51364	0.548198	-0.44269	-0.658972	-0.136691	-0.495624	-0.653091
CHEMBL2105441	Cc1csc2ccc3[nH]c4c(c3c12)CN(C)CC4	TIENOCARBINE	10d	Mtb (H37Rv_NRF)	LORA method	0.289702	-0.661296	-0.104693	-0.306071	-0.593121	-0.639123	-0.0704869	-0.44269	-0.658972	-0.136691	-0.649052	-0.680943
CHEMBL2107526	CCCC(CC)C1(CC)C(=O)NC(=S)NC1=O	THIOTETRABARBITAL	10d	Mtb (H37Rv_NRF)	LORA method	0.289702	-0.661296	0.0963881	-0.306071	-0.498615	-1.26654	-0.0579047	-0.44269	-0.658972	-0.136691	-0.519318	-1.28658
CHEMBL2111142	CCC1C(C)CC(C)C12C(=O)NC(S)NC2=O		10d	Mtb (H37Rv_NRF)	LORA method	0.289702	-0.661296	0.00338471	-0.306071	-0.498615	-1.26654	-0.0868551	-0.44269	-0.658972	-0.136691	-0.554726	-1.28658
CHEMBL262344	C=C[C@@](C)(/C=C/c1ccc(O)cc1)CCC=C(C)C	(S)-Bakuchiol|BAKUCHIOL|UP 256	10d	Mtb (H37Rv_NRF)	LORA method	0.289702	-0.661296	-0.211983	-0.306071	-0.463646	-0.89009	-0.126049	-0.44269	-0.658972	-0.136691	-0.53476	-0.958521
CHEMBL82293	CCCCCCCCCCCCCCCC(=O)O	PALMITIC ACID	10d	Mtb (H37Rv_NRF)	LORA method	0.289702	-0.661296	-0.211863	-0.306071	-0.773814	-1.26654	-0.123154	-0.44269	-0.658972	-0.136691	-0.77497	-1.28658
CHEMBL2110693	CN(C)CCCOC1CC(C)(C)N(C)C(C)(C)C1	PEMERID	10d	Mtb (H37Rv_NRF)	LORA method	0.289702	-0.661296	-0.206273	-0.306071	0.181054	-1.26654	-0.0984723	-0.44269	-0.658972	-0.136691	0.203162	-1.28658
CHEMBL142464	CCNCCCNC/C=C\CNCCCNCC	CGC-11047|SL 11047|SL 47	10d	Mtb (H37Rv_NRF)	LORA method	0.289702	-0.661296	-0.116136	-0.306071	-0.636212	-1.26654	0.221652	-0.44269	-0.658972	-0.136691	-0.686789	-1.28658
CHEMBL1180003	CCCCCCCCCCCCCC[N+](C)(C)C	CETRIMIDE	10d	Mtb (H37Rv_NRF)	LORA method	0.289702	-0.661296	0.286026	-0.306071	-0.231741	-1.26654	0.61419	-0.44269	-0.658972	-0.136691	-0.0145223	-1.28658
CHEMBL278519	O=C1c2ccccc2C(=O)C1c1ccc(Cl)cc1	CHLOPHENADIONE|CHLORPHENINDIONE|CHLORPHENYLINDANDIONE|CLORINDIONE|G-25766	10d	Mtb (H37Rv_NRF)	LORA method	-0.141889	-0.15115	-0.0528999	-0.306071	-0.911411	-0.51364	-0.115657	-0.127554	-0.371513	-0.105023	-0.93518	-0.596219
CHEMBL152649	Cc1nc2ccccc2n1Cc1ccc(Cl)cc1	CHLORMIDAZOLE	10d	Mtb (H37Rv_NRF)	LORA method	-0.143187	-0.159515	0.0136574	-0.306071	-0.773814	-0.450898	-0.0595378	-0.127554	-0.368597	-0.10498	-0.875139	-0.546733
CHEMBL97972	O=[N+]([O-])c1c(Cl)cccc1-c1c[nH]cc1Cl	52230|PYRROLNITRIN	10d	Mtb (H37Rv_NRF)	LORA method	-0.984313	0.57584	1.15655	0.251101	-0.911411	-0.639123	1.0117	-0.508121	-0.143542	-0.0633567	-0.93518	-0.619479
CHEMBL2064455	Nc1ccn([C@@H]2C(F)=C(CO)[C@@H](O)[C@H]2O)c(=O)n1	FLUOROCYCLOPENTENYLCYTOSINE|RX-3117|TV-1360	10d	Mtb (H37Rv_NRF)	LORA method	-0.354225	-0.311666	0.0970331	-0.306071	-0.911411	-1.26654	0.226589	-0.52548	-0.514548	0.323043	-0.93518	-1.28658
CHEMBL2105467	Nc1ccn([C@@H]2O[C@H](CO)[C@@H](O)/C2=C\F)c(=O)n1	FMD-C|KW-2331|MDL-101731	10d	Mtb (H37Rv_NRF)	LORA method	-0.421688	-0.452269	0.072307	-0.306071	-0.911411	-1.26654	0.232193	0.199599	-0.530904	0.238121	-0.93518	-1.28658
CHEMBL1487804	O=C(Nc1ccc(C(=O)O)c(O)c1)c1ccccc1		10d	Mtb (H37Rv_NRF)	LORA method	0.289702	-0.661296	-0.149248	-0.306071	-0.911411	-0.51364	-0.0797659	-0.44269	-0.658972	-0.136691	-0.93518	-0.623235
CHEMBL1567463	C[N+](C)(C)CCOP(=O)([O-])OC[C@H](O)CO	CHOLINE ALFOSCERATE|CHOLINE GLYCEROPHOSPHATE	10d	Mtb (H37Rv_NRF)	LORA method	0.289702	-0.661296	0.505216	1.84552	-0.369344	-1.26654	0.882167	-0.44269	-0.658972	-0.136691	-0.174733	-1.28658
CHEMBL1096979	NC(CO)C(=O)NNCc1ccc(O)c(O)c1O	BENSERAZIDE|BENSERAZIDE HYDROCHLORIDE|RO 4-4602|RO-4-4602	10d	Mtb (H37Rv_NRF)	LORA method	0.289702	-0.661296	-0.0245903	0.1861	-0.911411	-0.89009	0.157553	-0.44269	-0.658972	-0.136691	-0.93518	-0.904743
CHEMBL460499	CCCCCCNC(=O)n1cc(F)c(=O)[nH]c1=O	CARMOFUR	10d	Mtb (H37Rv_NRF)	LORA method	0.0120648	-0.386833	0.00610816	-0.306071	-0.773814	-1.26654	0.0384853	-1.40813	-0.503116	0.466787	-0.77497	-1.28658
CHEMBL1020	Cc1ccc(C(=O)c2ccc(CC(=O)O)n2C)cc1	MCN-2559|TOLMETIN|Tolectin|Tolmetin	10d	Mtb (H37Rv_NRF)	LORA method	0.289702	-0.661296	-0.211696	-0.306071	-0.593121	-0.639123	-0.124676	-0.44269	-0.658972	-0.136691	-0.754613	-0.732993
CHEMBL38224	CC1(C)C(=O)Nc2ccc(C3=NNC(=O)CC3)cc21	INDOLIDAN	10d	Mtb (H37Rv_NRF)	LORA method	0.289702	-0.661296	-0.0825233	0.115322	-0.636212	-0.89009	-0.0174483	-0.44269	-0.658972	-0.136691	-0.716451	-0.957354
CHEMBL4297141	NCC1Cc2ccc(F)cc2C(c2ccccc2)O1	FENISOREX	10d	Mtb (H37Rv_NRF)	LORA method	0.0803929	-0.416028	-0.105625	-0.306071	-0.911411	-0.51364	-0.0114356	-0.843287	-0.526485	0.375271	-0.93518	-0.629973
CHEMBL1705586	CCN(CC)S(=O)(=O)c1ccc(C(=O)O)cc1	ETEBENECID|ETHEBENECID	10d	Mtb (H37Rv_NRF)	LORA method	0.289702	-0.661296	-0.114894	1.03737	-0.636212	-0.89009	0.189547	-0.44269	-0.658972	-0.136691	-0.677235	-0.939099
CHEMBL2110802	CN(C)C(=O)Oc1ccc[n+](Cc2ccccc2)c1		10d	Mtb (H37Rv_NRF)	LORA method	0.289702	-0.661296	0.34888	-0.293272	-0.550031	-0.576381	0.369002	-0.44269	-0.658972	-0.136691	-0.587178	-0.710038
CHEMBL9861	[O-][S+](Cc1ccccn1)c1nc2ccccc2[nH]1	TIMOPRAZOLE	10d	Mtb (H37Rv_NRF)	LORA method	0.289702	-0.661296	0.00976331	-0.11772	-0.911411	-0.51364	0.0290207	-0.44269	-0.658972	-0.136691	-0.93518	-0.637062
CHEMBL85231	CN(C)CC(Oc1ccccc1)Oc1ccccc1	MEDIFOXAMINE	10d	Mtb (H37Rv_NRF)	LORA method	0.289702	-0.661296	-0.200635	-0.306071	-0.550031	-0.51364	-0.0838115	-0.44269	-0.658972	-0.136691	-0.458922	-0.651307
CHEMBL2104337	CC(C)(C)c1cc(CN)c(O)c(S(C)(=O)=O)c1	LEMIDOSUL	10d	Mtb (H37Rv_NRF)	LORA method	0.289702	-0.661296	-0.10713	0.991201	-0.317922	-0.89009	-0.0157039	-0.44269	-0.658972	-0.136691	-0.39989	-0.888934
CHEMBL20803	CN1CCC23CCCCC2C1Cc1ccc(O)cc13	RACEMORPHAN	10d	Mtb (H37Rv_NRF)	LORA method	0.289702	-0.661296	-0.211959	-0.306071	-0.730723	-0.89009	-0.128091	-0.44269	-0.658972	-0.136691	-0.763423	-0.946988
CHEMBL2110982	CN(C)CCC1(C)OCCC2=C1Cc1ccccc12	PIRANDAMINE	10d	Mtb (H37Rv_NRF)	LORA method	0.289702	-0.661296	-0.206321	-0.306071	-0.412434	-0.89009	-0.0873376	-0.44269	-0.658972	-0.136691	-0.36573	-0.975538
CHEMBL167150	COP(=O)(OC)C(O)C(Cl)(Cl)Cl	BAYER L 1359|BILARCIL|DETF|METRIFONATE|METRIPHONATE|TRICHLORFON	10d	Mtb (H37Rv_NRF)	LORA method	1.229	1.44062	-0.0615958	0.922322	-0.550031	-1.26654	0.166312	1.44412	0.317174	-0.0270684	-0.607197	-1.28658
CHEMBL2107674	CN(C)C(=O)CCCCCCCCCCCCO	TRADECAMIDE	10d	Mtb (H37Rv_NRF)	LORA method	0.289702	-0.661296	-0.119051	-0.306071	-0.550031	-1.26654	0.0326952	-0.44269	-0.658972	-0.136691	-0.550706	-1.28658
CHEMBL395447	CCCCCCCCCCCCCCNCCO	MYRALACT	10d	Mtb (H37Rv_NRF)	LORA method	0.289702	-0.661296	-0.157657	-0.306071	-0.773814	-1.26654	0.0498799	-0.44269	-0.658972	-0.136691	-0.77497	-1.28658
CHEMBL2107776	O=C(O)CCCNC(=O)c1ccc(Cl)cc1O	SALCLOBUZIC ACID	10d	Mtb (H37Rv_NRF)	LORA method	-0.0938868	-0.148279	0.00964386	-0.306071	-0.911411	-0.89009	-0.0392725	-0.10886	-0.37095	-0.104569	-0.93518	-0.885158
CHEMBL1402420	Clc1ccccc1-c1nc(-c2ccncc2)no1	PIFEXOLE|RI-64	10d	Mtb (H37Rv_NRF)	LORA method	0.039742	-0.0545128	0.0182442	0.362292	-0.911411	-0.450898	-0.0776874	0.70168	-0.377171	-0.103249	-0.93518	-0.537462
CHEMBL64545	CN(C)CCOC(=O)COc1ccc(Cl)cc1	CENTROPHENOXINE|CLOPHENOXATE|MECLOFENOXATE|MECLOFENOXATE HYDROCHLORIDE	10d	Mtb (H37Rv_NRF)	LORA method	-0.143187	-0.172199	-0.0470468	-0.306071	-0.550031	-0.89009	-0.110349	-0.127554	-0.365762	-0.10498	-0.452326	-0.903051
CHEMBL2105827	CC(I)C1OCC(CO)O1	GLYCEROL, IODINATED|ORGANIDIN	10d	Mtb (H37Rv_NRF)	LORA method	-1.71127	0.458725	0.311493	-0.306071	-0.773814	-1.26654	-0.0865952	-3.0706	0.32165	-0.129956	-0.916037	-1.28658
CHEMBL2105424	Fc1cccc(Br)c1NC1=NCCN1	ROMIFIDINE	10d	Mtb (H37Rv_NRF)	LORA method	-0.35682	0.491139	0.140895	-0.306071	-0.911411	-0.89009	0.00315097	0.350491	0.36965	0.412446	-0.93518	-0.789115
CHEMBL446209	CC(=O)O[C@@H]1C(=O)O[C@H]2[C@@H]1OC(=O)[C@@H]2OC(C)=O	ACEGLATONE	10d	Mtb (H37Rv_NRF)	LORA method	0.289702	-0.661296	-0.210501	-0.306071	-0.636212	-1.26654	-0.129984	-0.44269	-0.658972	-0.136691	-0.826741	-1.28658
CHEMBL154111	O=C(Oc1ccccc1C(=O)O)c1ccccc1O	DISALCID|NSC-49171|SALICYLSALICYLIC ACID|SALSALATE|SASAPYRINE	10d	Mtb (H37Rv_NRF)	LORA method	0.289702	-0.661296	-0.211433	-0.306071	-0.911411	-0.51364	-0.127014	-0.44269	-0.658972	-0.136691	-0.93518	-0.618175
CHEMBL468	O=C1CCC(N2C(=O)c3ccccc3C2=O)C(=O)N1	K-17|NSC-527179|NSC-66847|TALIDEX|THALIDOMIDE|THALIDOMIDE |THALOMID	10d	Mtb (H37Rv_NRF)	LORA method	0.289702	-0.661296	-0.0866085	-0.306071	-0.911411	-0.89009	0.00823585	-0.44269	-0.658972	-0.136691	-0.93518	-0.963781
CHEMBL2048308	CNc1ccc(-c2cc3cc(O)ccc3o2)c(F)n1		10d	Mtb (H37Rv_NRF)	LORA method	0.284512	-0.362112	-0.168551	-0.11772	-0.730723	-0.450898	-0.0949463	-0.278446	-0.521343	0.431987	-0.80488	-0.543369
CHEMBL1551724	NC(=O)c1ncn([C@@H]2O[C@H](CO)[C@@H](O)[C@H]2O)c1N	ACADESINE|GP-1-110|NSC-105823	10d	Mtb (H37Rv_NRF)	LORA method	0.289702	-0.661296	0.0845865	-0.306071	-0.911411	-1.07832	0.22863	-0.44269	-0.658972	-0.136691	-0.93518	-1.10109
CHEMBL1972268	COc1ccc(C(=O)CCC(=O)O)c2ccccc12	MENBUTONE|METHONAPHTHONE|SC 1749 [AS SODIUM SALT]	10d	Mtb (H37Rv_NRF)	LORA method	0.289702	-0.661296	-0.206058	-0.306071	-0.730723	-0.639123	-0.112242	-0.44269	-0.658972	-0.136691	-0.783921	-0.73947
CHEMBL1479848	CC(=O)Oc1cc(C)c(OC(C)=O)c2ccccc12	ACETOMENAPHTHONE|ACETOMENAPHTONE	10d	Mtb (H37Rv_NRF)	LORA method	0.289702	-0.661296	-0.211266	-0.306071	-0.498615	-0.639123	-0.124602	-0.44269	-0.658972	-0.136691	-0.759598	-0.742885
CHEMBL2106339	C=C(CC)C(=O)c1cc2cc(C(=O)O)oc2cc1C	48-674|FURACRINIC ACID	10d	Mtb (H37Rv_NRF)	LORA method	0.289702	-0.661296	-0.206058	-0.306071	-0.601243	-0.764607	-0.115137	-0.44269	-0.658972	-0.136691	-0.713697	-0.830152
CHEMBL2105321	CCCCC(=O)OC1C(C=O)=CC(O)C(O)C1O	RANIMYCIN|U-25,873	10d	Mtb (H37Rv_NRF)	LORA method	0.289702	-0.661296	-0.120341	-0.306071	-0.773814	-1.26654	0.0369264	-0.44269	-0.658972	-0.136691	-0.77497	-1.28658
CHEMBL2105205	CN1Cc2cc(C3=NNC(=O)CC3)ccc2NC1=O	PRINOXODAN|RGW-2938	10d	Mtb (H37Rv_NRF)	LORA method	0.289702	-0.661296	-0.0200513	0.115322	-0.730723	-0.89009	0.0430506	-0.44269	-0.658972	-0.136691	-0.808474	-0.961854
CHEMBL2104330	CN(CC(=O)NO)C(=O)[C@@H]1CCCC[C@@H]1C(=O)O	IDRAPRIL	10d	Mtb (H37Rv_NRF)	LORA method	0.289702	-0.661296	-0.0562922	0.935403	-0.730723	-1.26654	0.0523666	-0.44269	-0.658972	-0.136691	-0.790323	-1.28658
CHEMBL2107639	COc1ccc(C(C)(O)c2ccccc2)c(OC)c1	FENOCINOL	10d	Mtb (H37Rv_NRF)	LORA method	0.289702	-0.661296	-0.170295	-0.306071	-0.412434	-0.51364	-0.0449141	-0.44269	-0.658972	-0.136691	-0.568034	-0.595521
CHEMBL2107599	CCc1ncc([N+](=O)[O-])n1CCNC(=S)OC	R 26,412|SULNIDAZOLE	10d	Mtb (H37Rv_NRF)	LORA method	0.289702	-0.661296	1.12757	0.251101	-0.593121	-1.07832	1.4199	-0.44269	-0.658972	-0.136691	-0.702461	-1.09734
CHEMBL69308	CC(C(=O)O)c1ccc(/C=C2\CCCCC2=O)cc1	CS-670|PELUBIPROFEN|RS-2131	10d	Mtb (H37Rv_NRF)	LORA method	0.289702	-0.661296	-0.211744	-0.306071	-0.773814	-0.89009	-0.122189	-0.44269	-0.658972	-0.136691	-0.861237	-0.971956
CHEMBL2106518	CCCOC(=O)c1cncn1C(C)c1ccccc1	PROPOXATE|R 7464	10d	Mtb (H37Rv_NRF)	LORA method	0.289702	-0.661296	-0.144852	-0.306071	-0.636212	-0.701865	-0.0151843	-0.44269	-0.658972	-0.136691	-0.676642	-0.799853
CHEMBL18	CCOc1ccc2nc(S(N)(=O)=O)sc2c1	CARDRASE|ETHAMIDE|ETHOXZOLAMIDE|Ethoxzolamide	10d	Mtb (H37Rv_NRF)	LORA method	0.289702	-0.661296	-0.0217236	1.85633	-0.773814	-0.827349	-0.033037	-0.44269	-0.658972	-0.136691	-0.820304	-0.869517
CHEMBL2106702	CCCC(C)(COC(N)=O)COC(=O)NC1CC1	ABBOTT-19957|LORBAMATE	10d	Mtb (H37Rv_NRF)	LORA method	0.289702	-0.661296	-0.0863696	-0.306071	-0.636212	-1.26654	-0.00909727	-0.44269	-0.658972	-0.136691	-0.625898	-1.28658
CHEMBL2111068	c1ccc(N2CCN(CCc3nnn[nH]3)CC2)cc1	ZOLERTINE	10d	Mtb (H37Rv_NRF)	LORA method	0.289702	-0.661296	-0.00244442	1.40086	-0.911411	-0.827349	0.0614229	-0.44269	-0.658972	-0.136691	-0.93518	-0.911802
CHEMBL2110946	CNC(C)C(O)c1ccc(NS(C)(=O)=O)cc1		10d	Mtb (H37Rv_NRF)	LORA method	0.289702	-0.661296	-0.0607119	1.21976	-0.412434	-0.89009	0.143078	-0.44269	-0.658972	-0.136691	-0.591755	-0.955499
CHEMBL2107232	CCCC(CCC)C(=O)OCOC(=O)C(C)(C)C	VALPROATE PIVOXIL	10d	Mtb (H37Rv_NRF)	LORA method	0.289702	-0.661296	-0.211266	-0.306071	-0.223416	-1.26654	-0.126198	-0.44269	-0.658972	-0.136691	-0.12947	-1.28658
CHEMBL2104519	Cc1cc(O)c(C2CC3CCC2(C)C3(C)C)cc1C	XIBORNOL	10d	Mtb (H37Rv_NRF)	LORA method	0.289702	-0.661296	-0.211983	-0.306071	-0.223416	-0.89009	-0.126421	-0.44269	-0.658972	-0.136691	-0.435812	-0.929879
CHEMBL2103894	CC(C)CCCC(C)CCCC(C)(O)CC(=O)O	TRETHOCANIC ACID|TRETHOCANOIC ACID	10d	Mtb (H37Rv_NRF)	LORA method	0.289702	-0.661296	-0.181475	-0.306071	-0.361018	-1.26654	-0.00713013	-0.44269	-0.658972	-0.136691	-0.30522	-1.28658
CHEMBL2110844	CC1CCCC(C(=O)OCC[N+](C)(C)C)[N+]1(C)C		10d	Mtb (H37Rv_NRF)	LORA method	0.289702	-0.661296	0.784489	-0.306071	0.129639	-1.26654	1.40164	-0.44269	-0.658972	-0.136691	0.34322	-1.28658
CHEMBL1190	C[N+](C)(C)CCCCCCCCCC[N+](C)(C)C	Decamethonium|Syncurine	10d	Mtb (H37Rv_NRF)	LORA method	0.289702	-0.661296	0.784106	-0.306071	0.172729	-1.26654	1.35525	-0.44269	-0.658972	-0.136691	0.585723	-1.28658
CHEMBL2104094	OC(c1ccc(Cl)cc1)c1cc2ccccc2o1	CLORIDAROL	10d	Mtb (H37Rv_NRF)	LORA method	-0.141889	-0.159131	-0.0170889	-0.306071	-0.911411	-0.388156	-0.0824011	-0.127554	-0.370147	-0.105023	-0.93518	-0.472829
CHEMBL2105124	Clc1cccc(SCCN2CCOCC2)n1	FOPIRTOLINE	10d	Mtb (H37Rv_NRF)	LORA method	0.370138	-0.113841	-0.0623125	-0.11772	-0.911411	-0.952832	-0.083329	0.313102	-0.345929	-0.100487	-0.93518	-0.954908
CHEMBL316160	Cn1c(=O)c2[nH]c(Br)nc2n(C)c1=O	PAMABROM	10d	Mtb (H37Rv_NRF)	LORA method	0.783566	0.0831747	0.0643995	-0.306071	-0.550031	-1.07832	-0.00965401	0.333131	-0.165166	-0.126033	-0.779583	-1.10757
CHEMBL17860	CC(Oc1c(Cl)cccc1Cl)C1=NCCN1	LOFEXIDINE	10d	Mtb (H37Rv_NRF)	LORA method	-0.35509	0.584585	0.178211	-0.306071	-0.773814	-0.89009	0.00712237	0.97008	-0.033287	-0.0619547	-0.855323	-0.84329
CHEMBL2106820	CCOP(=O)(CC)Oc1ccc([N+](=O)[O-])cc1	P-NITROPHENYL-O-ETHYL ETHYLPHOSPHONATE	10d	Mtb (H37Rv_NRF)	LORA method	0.289702	-0.661296	0.870516	1.47949	-0.636212	-0.89009	1.21695	-0.44269	-0.658972	-0.136691	-0.70116	-0.949037
CHEMBL245019	NC(=O)c1ncn([C@@H]2O[C@H](CO)[C@@H](O)[C@H]2O)c1O	MIZORIBINE	10d	Mtb (H37Rv_NRF)	LORA method	0.289702	-0.661296	0.0142546	-0.306071	-0.911411	-1.07832	0.152839	-0.44269	-0.658972	-0.136691	-0.93518	-1.09841
CHEMBL2105330	NC(=O)c1[nH]nc([C@@H]2O[C@H](CO)[C@@H](O)[C@H]2O)c1O	47599|PIRAZOFURIN|PYRAZOFURIN|Pirazofurin	10d	Mtb (H37Rv_NRF)	LORA method	0.289702	-0.661296	-0.024232	0.270746	-0.911411	-1.07832	0.125336	-0.44269	-0.658972	-0.136691	-0.93518	-1.07679
CHEMBL2105428	O=C(O)C(=O)Nc1ccc2c3c1C(=O)CC3CCC2	OXALINAST	10d	Mtb (H37Rv_NRF)	LORA method	0.289702	-0.661296	-0.149152	-0.306071	-0.911411	-0.89009	-0.0831806	-0.44269	-0.658972	-0.136691	-0.93518	-0.942763
CHEMBL2110851	CCn1cc(C(=O)O)c(=O)c2cc3c(cc21)CCO3	DROXACIN	10d	Mtb (H37Rv_NRF)	LORA method	0.289702	-0.661296	-0.20601	-0.306071	-0.773814	-0.89009	-0.112651	-0.44269	-0.658972	-0.136691	-0.827954	-0.935699
CHEMBL848	Nc1cccc2c1CN(C1CCC(=O)NC1=O)C2=O	CC-5013|CDC-501|LENALIDOMIDE|REVLIMID|SYP-1512	10d	Mtb (H37Rv_NRF)	LORA method	0.289702	-0.661296	-0.0163722	-0.306071	-0.911411	-0.89009	0.0615343	-0.44269	-0.658972	-0.136691	-0.93518	-0.94787
CHEMBL46765	CC1CC(=O)NN=C1c1ccc2c(c1)OCC(=O)N2	BEMORADAN|ORF 22867	10d	Mtb (H37Rv_NRF)	LORA method	0.289702	-0.661296	-0.0768375	0.115322	-0.773814	-0.89009	0.0286496	-0.44269	-0.658972	-0.136691	-0.823226	-0.954801
CHEMBL1788401	COC(=O)Nc1nc2ccc(C(=O)C3CC3)cc2[nH]1	CICLOBENDAZOLE|CYCLOBENDAZOLE|R 17,147	10d	Mtb (H37Rv_NRF)	LORA method	0.289702	-0.661296	-0.0822605	-0.306071	-0.730723	-0.827349	-0.0582016	-0.44269	-0.658972	-0.136691	-0.814336	-0.913295
CHEMBL474928	CCN(c1nncs1)P(=O)(N1CC1)N1CC1	AZATEPA|AZETEPA|CL 25477	10d	Mtb (H37Rv_NRF)	LORA method	0.289702	-0.661296	0.0746005	1.03268	-0.773814	-1.14106	0.366478	-0.44269	-0.658972	-0.136691	-0.806526	-1.17137
CHEMBL118478	O=C(/C=C/c1ccc2c(c1)OCO2)N1CCCCC1	ANTIEPILEPSIRINE|ILEPCIMIDE|Ilepcimide	10d	Mtb (H37Rv_NRF)	LORA method	0.289702	-0.661296	-0.138091	-0.306071	-0.911411	-0.89009	0.013729	-0.44269	-0.658972	-0.136691	-0.93518	-0.944516
CHEMBL2110737	CCCC(=O)O[C@H]1CN2CC[C@H](O)[C@@H]2[C@@H](O)[C@@H]1O	CELGOSIVIR	10d	Mtb (H37Rv_NRF)	LORA method	0.289702	-0.661296	-0.120413	-0.306071	-0.773814	-1.26654	0.055373	-0.44269	-0.658972	-0.136691	-0.780796	-1.28658
CHEMBL27	CC(C)NCC(O)COc1cccc2ccccc12	AY-64043-|Inderal|Inderide-40/25|Inderide-80/25|PROPRANOLOL|Propranolol	10d	Mtb (H37Rv_NRF)	LORA method	0.289702	-0.661296	-0.151995	-0.306071	-0.636212	-0.639123	0.120066	-0.44269	-0.658972	-0.136691	-0.624419	-0.760972
CHEMBL1218	CCC(=O)NCC[C@@H]1CCc2ccc3c(c21)CCO3	RAMELTEON|ROZEREM|TAK-375|TAK375	10d	Mtb (H37Rv_NRF)	LORA method	0.289702	-0.661296	-0.143777	-0.306071	-0.773814	-0.89009	-0.00178544	-0.44269	-0.658972	-0.136691	-0.823075	-0.931281
CHEMBL92501	CN(C)CCOC(c1ccccc1)c1ccnn1C	CIZOLIRTINE|Cizolirtine	10d	Mtb (H37Rv_NRF)	LORA method	0.289702	-0.661296	-0.201925	-0.161995	-0.369344	-0.701865	-0.131246	-0.44269	-0.658972	-0.136691	-0.355698	-0.799084
CHEMBL506	COc1cc(NC(C)CCCN)c2ncccc2c1	NSC-27296|PRIMAQUINE|Primaquine|SN-13272|WR-2975	10d	Mtb (H37Rv_NRF)	LORA method	0.289702	-0.661296	-0.107679	-0.11772	-0.593121	-0.701865	0.0975738	-0.44269	-0.658972	-0.136691	-0.664255	-0.782806
CHEMBL468403	COc1cc(NCCCC(C)N)c2ncccc2c1	QUINOCIDE	10d	Mtb (H37Rv_NRF)	LORA method	0.289702	-0.661296	-0.107679	-0.11772	-0.593121	-0.701865	0.125671	-0.44269	-0.658972	-0.136691	-0.649689	-0.779406
CHEMBL3989876	CC/C(=N\O)c1cn(CCN(C)C)c2ccccc12	ETOPRINDOLE	10d	Mtb (H37Rv_NRF)	LORA method	0.289702	-0.661296	-0.207563	0.827732	-0.412434	-0.764607	-0.140562	-0.44269	-0.658972	-0.136691	-0.334855	-0.857509
CHEMBL1902981	CCc1ccc(C(=O)C(C)CN2CCCCC2)cc1	EPERISONE|EPERISONE HYDROCHLORIDE	10d	Mtb (H37Rv_NRF)	LORA method	0.289702	-0.661296	-0.211863	-0.306071	-0.636212	-0.89009	-0.127868	-0.44269	-0.658972	-0.136691	-0.706915	-0.9542
CHEMBL2104678	CCN(CC)C(=O)CSc1ccc(Cl)nn1	AZINTAMIDE|AZINTHIAMIDE|ST 9067	10d	Mtb (H37Rv_NRF)	LORA method	0.35111	-0.169445	-0.00977862	0.447335	-0.636212	-1.01557	0.186615	0.163546	-0.348029	-0.0990901	-0.675473	-1.00413
CHEMBL1213251	CC(Cc1ccccc1)NCc1ccccc1Cl	CLOBENZOREX|SD 271-12	10d	Mtb (H37Rv_NRF)	LORA method	-0.250436	-0.0874798	-0.0291772	-0.306071	-0.773814	-0.51364	-0.0114356	0.704351	-0.361619	-0.103888	-0.818365	-0.59519
CHEMBL4297395	O=C[C@@H](O)[C@@H](O)[C@H](O)[C@H](O)COP(=O)(O)O	JUVIDEX|MANNOSE 6-PHOSPHATE	10d	Mtb (H37Rv_NRF)	LORA method	0.289702	-0.661296	-0.0827383	2.32657	-0.911411	-1.26654	0.137585	-0.44269	-0.658972	-0.136691	-0.93518	-1.28658
CHEMBL402001	O=P(O)(O)OC[C@H]1O[C@H](O)[C@@H](O)[C@@H](O)[C@@H]1O	Mannose 6-Phosphate|Mannose-6-phosphate	10d	Mtb (H37Rv_NRF)	LORA method	0.289702	-0.661296	-0.0771959	2.32657	-0.911411	-1.26654	0.137436	-0.44269	-0.658972	-0.136691	-0.93518	-1.28658
CHEMBL452461	O=c1c2c(c1=O)N(CCP(=O)(O)O)CCCN2	EAA-090|PERZINFOTEL	10d	Mtb (H37Rv_NRF)	LORA method	0.289702	-0.661296	-0.132477	2.11102	-0.911411	-1.26654	0.0482468	-0.44269	-0.658972	-0.136691	-0.93518	-1.28658
CHEMBL2104646	NC(=O)N1CC(Oc2cccc(C(F)(F)F)c2)C1	AHR-11748|AN-051|DEZINAMIDE	10d	Mtb (H37Rv_NRF)	LORA method	0.585501	-0.137946	-0.0737319	-0.306071	-0.911411	-0.89009	0.0543709	-0.0995127	-0.301659	1.14193	-0.93518	-0.936607
CHEMBL458875	Cc1cn([C@H]2O[C@@H](CO)[C@H](O)[C@H]2F)c(=O)[nH]c1=O	CLEVUDINE|L-FMAU|LEVOVIR	10d	Mtb (H37Rv_NRF)	LORA method	-0.506882	-0.409076	0.0345849	-0.306071	-0.773814	-1.26654	0.1011	-1.02222	-0.504631	0.432614	-0.840952	-1.28658
CHEMBL44746	COc1c2occc2c(OC)c2c(=O)cc(C)oc12	AMMIVIN|KHELLIN|KHELLOYD|Khellin	10d	Mtb (H37Rv_NRF)	LORA method	0.289702	-0.661296	-0.189216	-0.306071	-0.412434	-0.764607	-0.0768338	-0.44269	-0.658972	-0.136691	-0.556727	-0.787219
CHEMBL2104681	C=Cc1cc(CC)c2oc(C(=O)O)cc(=O)c2c1O	EVICROMIL	10d	Mtb (H37Rv_NRF)	LORA method	0.289702	-0.661296	-0.20601	-0.306071	-0.73884	-0.89009	-0.116919	-0.44269	-0.658972	-0.136691	-0.793041	-0.912725
CHEMBL110	O=C(Cn1ccnc1[N+](=O)[O-])NCc1ccccc1	BENZNIDAZOLE|NSC-299972|RO 07-1051|RO-07-1051|RO-7-1051	10d	Mtb (H37Rv_NRF)	LORA method	0.289702	-0.661296	0.508584	0.251101	-0.911411	-0.701865	0.75163	-0.44269	-0.658972	-0.136691	-0.93518	-0.801097
CHEMBL405845	Cc1nc2c([nH]1)c(=O)n(C)c(=O)n2Cc1ccco1	FURAFYLLINE|Furafylline	10d	Mtb (H37Rv_NRF)	LORA method	0.289702	-0.661296	-0.0143894	-0.306071	-0.593121	-0.827349	0.0327323	-0.44269	-0.658972	-0.136691	-0.790881	-0.893215
CHEMBL2107555	O=C(OCCCS(=O)(=O)O)c1ccccc1O	SULPROSAL	10d	Mtb (H37Rv_NRF)	LORA method	0.289702	-0.661296	-0.17708	1.66382	-0.911411	-0.89009	-0.0505557	-0.44269	-0.658972	-0.136691	-0.93518	-0.947574
CHEMBL2104933	NS(=O)(=O)c1ccc(NC(=O)OCCO)cc1	SULOCARBILATE	10d	Mtb (H37Rv_NRF)	LORA method	0.289702	-0.661296	-0.021843	1.85633	-0.911411	-0.89009	0.0796839	-0.44269	-0.658972	-0.136691	-0.93518	-0.943742
CHEMBL108358	NC(=O)c1csc([C@@H]2O[C@H](CO)[C@@H](O)[C@H]2O)n1	CI-909|NSC-286193|RIBOXAMIDE|TIAZOFURIN|TIAZOFURINE	10d	Mtb (H37Rv_NRF)	LORA method	0.289702	-0.661296	0.0350866	-0.306071	-0.911411	-1.07832	0.116243	-0.44269	-0.658972	-0.136691	-0.93518	-1.09326
CHEMBL357513	N/C(CC(O)COc1cccc2ccccc12)=N\O	LL 1530|NADOXOLOL	10d	Mtb (H37Rv_NRF)	LORA method	0.289702	-0.661296	-0.109113	0.827732	-0.911411	-0.639123	0.0137661	-0.44269	-0.658972	-0.136691	-0.93518	-0.760972
CHEMBL93218	CCC1(CC)C(=O)NC(=O)N(c2ccccc2)C1=O	PHENARBUTAL|PHENIDIEMAL|PHETHARBITAL|Phetharbital	10d	Mtb (H37Rv_NRF)	LORA method	0.289702	-0.661296	-0.086728	-0.306071	-0.636212	-0.89009	-0.0182649	-0.44269	-0.658972	-0.136691	-0.689817	-0.97802
CHEMBL19633	COc1ccc(Cc2cnc(N)nc2N)cc1OC	BW 49-210|DIAVERIDINE|Diaveridine	10d	Mtb (H37Rv_NRF)	LORA method	0.289702	-0.661296	-0.00896636	0.070632	-0.550031	-0.639123	-0.0042722	-0.44269	-0.658972	-0.136691	-0.632662	-0.6911
CHEMBL365795	CC(C(=O)O)c1ccc(C(=O)c2ccccc2)s1	RU 15060|SURGAM 200|SURGAM 300|SURGAM SA|TIAPROFENIC ACID|Tiaprofenic acid	10d	Mtb (H37Rv_NRF)	LORA method	0.289702	-0.661296	-0.128392	-0.306071	-0.773814	-0.639123	-0.152253	-0.44269	-0.658972	-0.136691	-0.853915	-0.717861
CHEMBL956	CC(C(=O)O)c1ccc(C(=O)c2cccs2)cc1	PROFENAL|R-25,061|SUPROFEN|SUTOPROFEN	10d	Mtb (H37Rv_NRF)	LORA method	0.289702	-0.661296	-0.128392	-0.306071	-0.773814	-0.639123	-0.1357	-0.44269	-0.658972	-0.136691	-0.861237	-0.711195
CHEMBL22542	O=C(O)C1=Cc2sc(Cn3ccnc3)cc2CC1	IMITRODAST|Imitrodast	10d	Mtb (H37Rv_NRF)	LORA method	0.289702	-0.661296	-0.0617391	-0.306071	-0.911411	-0.827349	-0.0968392	-0.44269	-0.658972	-0.136691	-0.93518	-0.869874
CHEMBL2104670	CC1CC(=O)NN=C1c1cc(-n2ccnc2)cs1	MOTAPIZONE	10d	Mtb (H37Rv_NRF)	LORA method	0.289702	-0.661296	0.00503311	0.115322	-0.773814	-0.827349	0.0196304	-0.44269	-0.658972	-0.136691	-0.823226	-0.875673
CHEMBL2104368	O=C(O)CCC1(Cc2ccccc2)CCCCC1=O	HEXACYPRONE	10d	Mtb (H37Rv_NRF)	LORA method	0.289702	-0.661296	-0.211744	-0.306071	-0.911411	-0.89009	-0.119777	-0.44269	-0.658972	-0.136691	-0.93518	-0.978031
CHEMBL2110715	COC1(OC)CCCN2CC(c3ccccc3)N=C21	OXAMISOLE	10d	Mtb (H37Rv_NRF)	LORA method	0.289702	-0.661296	-0.133887	-0.306071	-0.550031	-0.89009	-0.0219765	-0.44269	-0.658972	-0.136691	-0.65401	-0.976002
CHEMBL576127	O=C1NCC2(CCN(CCc3ccccc3)CC2)O1	FENSPIRIDE	10d	Mtb (H37Rv_NRF)	LORA method	0.289702	-0.661296	-0.149152	-0.306071	-0.911411	-0.89009	-0.0940184	-0.44269	-0.658972	-0.136691	-0.93518	-0.972297
CHEMBL2104282	CCN(CC)CCn1c(-c2ccccc2)noc1=N	IMOLAMINE	10d	Mtb (H37Rv_NRF)	LORA method	0.289702	-0.661296	-0.1406	0.017242	-0.636212	-0.89009	-0.0822898	-0.44269	-0.658972	-0.136691	-0.720834	-0.977465
CHEMBL2107433	c1cncc(C2=NOCC(CN3CCCCC3)N2)c1	IROXANADINE	10d	Mtb (H37Rv_NRF)	LORA method	0.289702	-0.661296	-0.135177	0.205594	-0.911411	-0.952832	-0.0412025	-0.44269	-0.658972	-0.136691	-0.93518	-1.0197
CHEMBL1233	CCCC(C)(COC(N)=O)COC(=O)NC(C)C	CARISOMA|CARISOPRODOL|CARISOPRODOL CIV|Carisoprodol|NSC-172124|RELA|SOMA	10d	Mtb (H37Rv_NRF)	LORA method	0.289702	-0.661296	-0.0863696	-0.306071	-0.361018	-1.26654	0.0660624	-0.44269	-0.658972	-0.136691	-0.304848	-1.28658
CHEMBL1867802	Cc1cccc(C)c1NC(=O)CN1CCCCCC1	PINCAINIDE	10d	Mtb (H37Rv_NRF)	LORA method	0.289702	-0.661296	-0.149415	-0.306071	-0.636212	-0.89009	-0.065365	-0.44269	-0.658972	-0.136691	-0.80055	-0.948104
CHEMBL589	CCCN(CCC)CCc1cccc2c1CC(=O)N2	REQUIP|ROPINIROLE|Requip|Ropinirole|SK&F 101468	10d	Mtb (H37Rv_NRF)	LORA method	0.289702	-0.661296	-0.149415	-0.306071	-0.636212	-0.89009	-0.0655876	-0.44269	-0.658972	-0.136691	-0.598865	-0.95897
CHEMBL762	Cc1cc(C(C)(C)C)c(O)c(C)c1CC1=NCCN1	OXYMETAZOLINE|Ocuclear|Oxymetazoline	10d	Mtb (H37Rv_NRF)	LORA method	0.289702	-0.661296	-0.145187	-0.306071	-0.223416	-0.89009	-0.0556035	-0.44269	-0.658972	-0.136691	-0.334209	-0.909524
CHEMBL2106899	CCCCCCCCCNc1ncnc2[nH]ccc12	NONAPYRIMINE	10d	Mtb (H37Rv_NRF)	LORA method	0.289702	-0.661296	-0.0588007	0.070632	-0.773814	-0.89009	0.0222657	-0.44269	-0.658972	-0.136691	-0.77497	-0.948945
CHEMBL2111026	CN(C)CCN(Cc1cccs1)c1ccccc1	METHAPHENILENE	10d	Mtb (H37Rv_NRF)	LORA method	0.289702	-0.661296	-0.128607	-0.306071	-0.550031	-0.639123	-0.174337	-0.44269	-0.658972	-0.136691	-0.452326	-0.716847
CHEMBL2105586	O=C1CCC2NCCc3c2n1c1ccc(Cl)cc31	VINCANTRIL	10d	Mtb (H37Rv_NRF)	LORA method	-0.0406948	-0.0974034	0.0334143	-0.306071	-0.911411	-0.764607	0.0208553	-0.10886	-0.380878	-0.104817	-0.93518	-0.786918
CHEMBL2111120	NCCSC(C[N+](=O)[O-])c1ccccc1Cl		10d	Mtb (H37Rv_NRF)	LORA method	-0.0891298	-0.00471441	1.12738	0.251101	-0.911411	-0.89009	1.08883	0.703015	-0.351909	-0.10343	-0.93518	-0.89849
CHEMBL1024	O=P1(NCCCl)OCCCN1CCCl	IFEX|IFOSFAMIDE|Ifsofamide|MITOXANA|MJF 9325|NSC-109724|Z4942	10d	Mtb (H37Rv_NRF)	LORA method	-4.27617	-0.027054	0.185067	1.04536	-0.911411	-1.26654	0.113014	-2.04241	-0.190348	-0.0804778	-0.93518	-1.28658
CHEMBL88	O=P1(N(CCCl)CCCl)NCCCO1	CYCLOPHOSPHAMIDE|Cyclophosphamide|Cytoxan|Neosar	10d	Mtb (H37Rv_NRF)	LORA method	-4.16503	0.00922685	0.185067	1.04536	-0.911411	-1.26654	0.120957	-1.73261	-0.19207	-0.0788455	-0.93518	-1.28658
CHEMBL416755	CCn1cc(C(=O)O)c(=O)c2cc3c(cc21)OCO3	OXOLINIC ACID|UTIBID|W 4565	10d	Mtb (H37Rv_NRF)	LORA method	0.289702	-0.661296	-0.200348	-0.306071	-0.773814	-0.89009	-0.108791	-0.44269	-0.658972	-0.136691	-0.827954	-0.9294
CHEMBL370252	CC1CCc2cc(F)cc3c(=O)c(C(=O)O)cn1c23	FLUMEQUINE	10d	Mtb (H37Rv_NRF)	LORA method	0.123638	-0.389985	-0.181308	-0.306071	-0.773814	-0.89009	-0.140116	-0.833939	-0.528413	0.379202	-0.82644	-0.928957
CHEMBL2104575	O=c1cc(CN2CCOCC2)c2ccc(O)cc2o1	OXAZORONE	10d	Mtb (H37Rv_NRF)	LORA method	0.289702	-0.661296	-0.205891	-0.306071	-0.911411	-0.89009	-0.0924596	-0.44269	-0.658972	-0.136691	-0.93518	-0.947569
CHEMBL2110814	CNCCC(c1cccc(F)c1)c1cccc(F)c1	DELUCEMINE	10d	Mtb (H37Rv_NRF)	LORA method	-0.134105	-0.180205	-0.127293	-0.306071	-0.730723	-0.51364	-0.0925709	-1.24255	-0.390807	0.893044	-0.719515	-0.61264
CHEMBL4297164	CC(C(=O)O)c1ccc(C2CCCC(=NO)C2)cc1	XIMOPROFEN	10d	Mtb (H37Rv_NRF)	LORA method	0.289702	-0.661296	-0.207467	0.827732	-0.773814	-0.89009	-0.147465	-0.44269	-0.658972	-0.136691	-0.861237	-0.96428
CHEMBL2218907	CC(C)NC1CCn2c(=O)[nH]c3cccc(c32)C1O	ZILPATEROL	10d	Mtb (H37Rv_NRF)	LORA method	0.289702	-0.661296	-0.0326174	-0.306071	-0.636212	-0.89009	0.17793	-0.44269	-0.658972	-0.136691	-0.62588	-0.949669
CHEMBL2104895	CN1CCC2=C(C1)c1ccccc1Cc1ccccc12	SETIPTILINE|SETIPTILINE MALEATE	10d	Mtb (H37Rv_NRF)	LORA method	0.289702	-0.661296	-0.211983	-0.306071	-0.730723	-0.51364	-0.127757	-0.44269	-0.658972	-0.136691	-0.741049	-0.664828
CHEMBL278398	CN1CCC2=C(C1)C(c1ccccc1)c1ccccc12	Nolahist|PHENINDAMINE|Thephorin	10d	Mtb (H37Rv_NRF)	LORA method	0.289702	-0.661296	-0.211983	-0.306071	-0.730723	-0.51364	-0.127757	-0.44269	-0.658972	-0.136691	-0.741049	-0.672783
CHEMBL127865	CC1CCCCN1CCCOC(=O)c1ccccc1	PIPEROCAINE	10d	Mtb (H37Rv_NRF)	LORA method	0.289702	-0.661296	-0.2116	-0.306071	-0.773814	-0.89009	-0.133955	-0.44269	-0.658972	-0.136691	-0.826475	-0.96957
CHEMBL1742463	CC(C)NCC(O)COc1cccc2c1C=CCC2	IDROPRANOLOL	10d	Mtb (H37Rv_NRF)	LORA method	0.289702	-0.661296	-0.151995	-0.306071	-0.636212	-0.89009	0.120066	-0.44269	-0.658972	-0.136691	-0.624419	-0.950163
CHEMBL1197	CC(CNC1CCCCC1)OC(=O)c1ccccc1	Cyclaine|HEXYLCAINE|Hexylcaine	10d	Mtb (H37Rv_NRF)	LORA method	0.289702	-0.661296	-0.187663	-0.306071	-0.773814	-0.89009	-0.0553808	-0.44269	-0.658972	-0.136691	-0.818391	-0.970376
CHEMBL1623765	CCC(=O)OC1(c2ccccc2)CCN(C)CC1C	ALPHAPRODINE	10d	Mtb (H37Rv_NRF)	LORA method	0.289702	-0.661296	-0.2116	-0.306071	-0.455525	-0.89009	-0.130206	-0.44269	-0.658972	-0.136691	-0.503256	-0.973485
CHEMBL170797	CCOC(=O)C1(c2ccccc2)CCCN(C)CC1	ETHOHEPTAZINE	10d	Mtb (H37Rv_NRF)	LORA method	0.289702	-0.661296	-0.2116	-0.306071	-0.593121	-0.89009	-0.134957	-0.44269	-0.658972	-0.136691	-0.629112	-0.975758
CHEMBL296035	CCc1cccc2cc(C(O)CNC(C)(C)C)oc12	BUFURALOL	10d	Mtb (H37Rv_NRF)	LORA method	0.289702	-0.661296	-0.151995	-0.306071	-0.361018	-0.764607	0.0912641	-0.44269	-0.658972	-0.136691	-0.316553	-0.828903
CHEMBL2105312	CC(C)OC(=O)C1(c2ccccc2)CCN(C)CC1	IPROPETHIDINE|PROPERIDINE	10d	Mtb (H37Rv_NRF)	LORA method	0.289702	-0.661296	-0.2116	-0.306071	-0.455525	-0.89009	-0.137407	-0.44269	-0.658972	-0.136691	-0.450112	-0.975758
CHEMBL2104520	COC(=O)C1(c2ccccc2)CCCN(C)C(C)C1	METHEPTAZINE	10d	Mtb (H37Rv_NRF)	LORA method	0.289702	-0.661296	-0.2116	-0.306071	-0.412434	-0.89009	-0.130466	-0.44269	-0.658972	-0.136691	-0.510198	-0.976364
CHEMBL305904	CC[C@]1(c2ccccc2)OC[C@H]([C@@H]2CCCCN2)O1	ETOXADROL|Etoxadrol	10d	Mtb (H37Rv_NRF)	LORA method	0.289702	-0.661296	-0.176697	-0.306071	-0.773814	-0.89009	0.00433868	-0.44269	-0.658972	-0.136691	-0.828228	-0.968714
CHEMBL1411979	CN(C)CCN(Cc1cccs1)c1ccccn1	METHAPYRILENE	10d	Mtb (H37Rv_NRF)	LORA method	0.289702	-0.661296	-0.124259	-0.11772	-0.550031	-0.701865	-0.175042	-0.44269	-0.658972	-0.136691	-0.452326	-0.764051
CHEMBL2107485	CN(C)CCN(Cc1ccsc1)c1ccccn1	THENYLDIAMINE	10d	Mtb (H37Rv_NRF)	LORA method	0.289702	-0.661296	-0.124259	-0.11772	-0.550031	-0.701865	-0.108271	-0.44269	-0.658972	-0.136691	-0.452326	-0.75713
CHEMBL2104080	CC(C)CCOC(CN1CCCC1)c1ccccc1	AMIXETRINE	10d	Mtb (H37Rv_NRF)	LORA method	0.289702	-0.661296	-0.206321	-0.306071	-0.636212	-0.89009	-0.101516	-0.44269	-0.658972	-0.136691	-0.573197	-0.970529
CHEMBL4297275	Nc1nc(=O)n([C@H]2C[C@H](O)[C@@H](CO)O2)cc1Cl	CYTOCHLOR|NSC-371331	10d	Mtb (H37Rv_NRF)	LORA method	-0.588616	-0.031235	0.200811	-0.306071	-0.911411	-1.26654	0.239022	-1.39745	-0.380752	-0.092152	-0.93518	-1.28658
CHEMBL121626	Cc1c(Cl)cccc1Nc1ccccc1C(=O)O	CLOTAM|CLOTAM RAPID|TOLFENAMIC ACID	10d	Mtb (H37Rv_NRF)	LORA method	-0.344279	-0.0783626	-0.02901	-0.306071	-0.773814	-0.51364	-0.0709695	0.704351	-0.370239	-0.104227	-0.872447	-0.571639
CHEMBL191886	Cc1ncc2c(c1O)COC2c1ccc(Cl)cc1	(+/-)BN-1270|BN-1270|CICLETANINE|WIN 90,000	10d	Mtb (H37Rv_NRF)	LORA method	-0.141889	-0.155818	-0.043105	-0.11772	-0.773814	-0.576381	-0.137889	-0.127554	-0.370835	-0.105023	-0.874209	-0.599629
CHEMBL2105426	CNCc1ccccc1C(O)c1ccc(Cl)cc1	SETAZINDOL	10d	Mtb (H37Rv_NRF)	LORA method	-0.141889	-0.156705	0.00121073	-0.306071	-0.730723	-0.51364	-0.0805825	-0.127554	-0.370434	-0.105023	-0.727758	-0.573142
CHEMBL122455	CN(C)CCC(N)(P(=O)(O)O)P(=O)(O)O	LIDADRONIC ACID|Lidadronic acid	10d	Mtb (H37Rv_NRF)	LORA method	0.289702	-0.661296	-0.0310884	4.5281	-0.550031	-1.26654	0.190623	-0.44269	-0.658972	-0.136691	-0.452326	-1.28658
CHEMBL2106462	CN(C)C(C)(CO)Cc1ccc(Cl)c(Cl)c1	CERICLAMINE	10d	Mtb (H37Rv_NRF)	LORA method	0.2084	0.584511	0.136165	-0.306071	-0.412434	-0.89009	-0.0558633	0.962068	0.00951342	-0.0732821	-0.418546	-0.851623
CHEMBL1208	CCn1nc(C(=O)O)c(=O)c2cc3c(cc21)OCO3	64716|CINOBAC|CINOXACIN|NSC-304467	10d	Mtb (H37Rv_NRF)	LORA method	0.289702	-0.661296	-0.196	-0.215277	-0.773814	-0.89009	-0.119443	-0.44269	-0.658972	-0.136691	-0.827954	-0.928712
CHEMBL13779	COC(=O)N/N=C/c1c[n+]([O-])c2ccccc2[n+]1[O-]	CARBADOX|Carbadox|GS-6244|MECADOX	10d	Mtb (H37Rv_NRF)	LORA method	0.289702	-0.661296	1.38006	0.901625	-0.730723	-0.764607	0.382884	-0.44269	-0.658972	-0.136691	-0.814336	-0.834356
CHEMBL1276127	O=C1Nc2ccccc2/C1=C1/Nc2ccccc2C1=O	C.I. 75790|INDIRUBIN|NSC-105327	10d	Mtb (H37Rv_NRF)	LORA method	0.289702	-0.661296	-0.125334	-0.306071	-0.911411	-0.51364	-0.0700787	-0.44269	-0.658972	-0.136691	-0.93518	-0.656454
CHEMBL599552	O=C1/C(=C2\Nc3ccccc3C2=O)Nc2ccccc21	C.I.73000|INDIGO|INDIGOFERA TINCTORIA|NSC-8645	10d	Mtb (H37Rv_NRF)	LORA method	0.289702	-0.661296	-0.163821	-0.306071	-0.911411	-0.51364	-0.0770936	-0.44269	-0.658972	-0.136691	-0.93518	-0.650344
CHEMBL2105249	CC(=O)Nc1ccc(OC(=O)[C@@H]2CCC(=O)N2)cc1	PIDOLACETAMOL	10d	Mtb (H37Rv_NRF)	LORA method	0.289702	-0.661296	-0.0864891	-0.306071	-0.773814	-0.89009	0.0783478	-0.44269	-0.658972	-0.136691	-0.866833	-0.965539
CHEMBL3989661	CCOC(=O)c1cncn1C(C)c1ccc(F)cc1	FLUTOMIDATE	10d	Mtb (H37Rv_NRF)	LORA method	0.0367148	-0.450416	-0.114464	-0.306071	-0.636212	-0.701865	-0.0297708	-0.851299	-0.524683	0.371216	-0.742819	-0.772725
CHEMBL337379	CSc1ccc2ncn(/C=C/C(=O)O)c(=O)c2c1	RO 22-3747/000|TIACRILAST	10d	Mtb (H37Rv_NRF)	LORA method	0.289702	-0.661296	-0.0615958	-0.306071	-0.730723	-0.89009	-0.0701158	-0.44269	-0.658972	-0.136691	-0.783815	-0.909911
CHEMBL460287	C(COCCOCC1CO1)OCCOCC1CO1	EPODYL|ETHOGLUCID|ETOGLUCID|ICI 32865	10d	Mtb (H37Rv_NRF)	LORA method	0.289702	-0.661296	-0.177987	-0.306071	-0.911411	-1.26654	0.092526	-0.44269	-0.658972	-0.136691	-0.93518	-1.28658
CHEMBL2110855	CCN(CC)CCn1c(=O)oc2ccccc2c1=O	LETIMIDE	10d	Mtb (H37Rv_NRF)	LORA method	0.289702	-0.661296	-0.149033	-0.306071	-0.636212	-0.89009	-0.0671094	-0.44269	-0.658972	-0.136691	-0.720834	-0.962823
CHEMBL7413	C=CCC1(C(C)C#CCC)C(=O)NC(=O)N(C)C1=O	METHOHEXITAL|METHOHEXITONE	10d	Mtb (H37Rv_NRF)	LORA method	0.289702	-0.661296	-0.086728	-0.306071	-0.42055	-1.26654	-0.0234982	-0.44269	-0.658972	-0.136691	-0.623525	-1.28658
CHEMBL505851	CCC1(C2=CC3CCC(C2)C3)C(=O)NC(=O)NC1=O	REPOSAL|Reposal	10d	Mtb (H37Rv_NRF)	LORA method	0.289702	-0.661296	-0.086728	-0.306071	-0.773814	-1.26654	-0.0299564	-0.44269	-0.658972	-0.136691	-0.812804	-1.28658
CHEMBL2104196	NS(=O)(=O)c1ccc(NCc2ccccc2)cc1	46 R.P|BENZYLSULFAMIDE|BENZYLSULFANILAMIDE	10d	Mtb (H37Rv_NRF)	LORA method	0.289702	-0.661296	-0.0910998	1.85633	-0.911411	-0.51364	-0.0206032	-0.44269	-0.658972	-0.136691	-0.93518	-0.624474
CHEMBL1377575	CC1CC(OC(=O)c2ccccc2O)CC(C)(C)C1	HELIOPHAN|HOMOMENTHYL SALICYLATE|HOMOSALATE	10d	Mtb (H37Rv_NRF)	LORA method	0.289702	-0.661296	-0.2116	-0.306071	-0.498615	-0.89009	-0.129984	-0.44269	-0.658972	-0.136691	-0.469671	-0.948384
CHEMBL2104299	CCC(C(=O)O)C1(O)CCC(c2ccccc2)CC1	FENCIBUTIROL|MG 4833|VERECOLENE	10d	Mtb (H37Rv_NRF)	LORA method	0.289702	-0.661296	-0.181475	-0.306071	-0.773814	-0.89009	-0.0417593	-0.44269	-0.658972	-0.136691	-0.799709	-0.972022
CHEMBL87045	c1ccc(C2(c3ccccc3)CC2C2=NCCN2)cc1	CIBENZOLINE|CIBENZOLINE SUCCINATE|CIFENLINE|RO 22-7796	10d	Mtb (H37Rv_NRF)	LORA method	0.289702	-0.661296	-0.145234	-0.306071	-0.911411	-0.51364	-0.0621359	-0.44269	-0.658972	-0.136691	-0.93518	-0.671983
CHEMBL323357	c1ccc(CC2NCCc3c2[nH]c2ccccc32)cc1	FENHARMANE	10d	Mtb (H37Rv_NRF)	LORA method	0.289702	-0.661296	-0.164083	-0.306071	-0.911411	-0.388156	-0.0405715	-0.44269	-0.658972	-0.136691	-0.93518	-0.537559
CHEMBL2106098	CN1CCCc2cccc(OCC3CNCCO3)c21	DABELOTINE	10d	Mtb (H37Rv_NRF)	LORA method	0.289702	-0.661296	-0.176673	-0.306071	-0.730723	-0.89009	0.00745642	-0.44269	-0.658972	-0.136691	-0.781371	-0.935643
CHEMBL1742411	CCC(C)(C)NCC(O)COc1ccccc1C#N	PENIROLOL	10d	Mtb (H37Rv_NRF)	LORA method	0.289702	-0.661296	-0.147647	-0.306071	-0.498615	-0.89009	0.122182	-0.44269	-0.658972	-0.136691	-0.517565	-0.961977
CHEMBL75797	COc1ccc(CC/N=C2/CCCN2C)cc1OC	MCN-1589|MIXIDINE|Mixidine	10d	Mtb (H37Rv_NRF)	LORA method	0.289702	-0.661296	-0.133887	-0.306071	-0.369344	-0.89009	-0.0266902	-0.44269	-0.658972	-0.136691	-0.482236	-0.918259
CHEMBL2105963	C=CCc1ccccc1OC/C(CNC(C)C)=N/O		10d	Mtb (H37Rv_NRF)	LORA method	0.289702	-0.661296	-0.177987	0.827732	-0.601243	-0.89009	-0.0313668	-0.44269	-0.658972	-0.136691	-0.566078	-0.959113
CHEMBL65717	Cc1cc2c(OCC(O)CNC(C)C)cccc2[nH]1	MEPINDOLOL	10d	Mtb (H37Rv_NRF)	LORA method	0.289702	-0.661296	-0.12801	-0.306071	-0.498615	-0.764607	0.180825	-0.44269	-0.658972	-0.136691	-0.544075	-0.844549
CHEMBL1915540	CN[C@@H]1CCN(c2cc(NCC3CC3)nc(N)n2)C1	ADRIFORANT|PF-03893787|PF-3893787|ZPL-389|ZPL-3893787	10d	Mtb (H37Rv_NRF)	LORA method	0.289702	-0.661296	0.00369528	0.070632	-0.730723	-1.01557	0.0969057	-0.44269	-0.658972	-0.136691	-0.75773	-1.05015
CHEMBL2111038	C[N+](C)(CCOc1ccccc1)Cc1cccs1		10d	Mtb (H37Rv_NRF)	LORA method	0.289702	-0.661296	0.37504	-0.306071	-0.550031	-0.639123	0.523961	-0.44269	-0.658972	-0.136691	-0.495624	-0.710201
CHEMBL23811	COC(=O)c1nc2cc(Cl)c3cccnc3c2o1	QUAZOLAST|Quazolast|RHC 3988	10d	Mtb (H37Rv_NRF)	LORA method	0.0726087	-0.0111335	-0.0438217	-0.11772	-0.730723	-0.639123	-0.100031	0.72171	-0.388878	-0.103311	-0.788889	-0.684082
CHEMBL1332971	Cc1c(Cl)cccc1Nc1ncccc1C(=O)O	CLONIXIN|SCH 10304	10d	Mtb (H37Rv_NRF)	LORA method	-0.344279	-0.0795369	0.0138246	-0.11772	-0.773814	-0.576381	-0.0727139	0.704351	-0.370239	-0.104227	-0.872447	-0.618129
CHEMBL2104271	CNC(=O)c1ccc(Cl)c(S(=O)(=O)NC)c1	CI-456|CN-36,337|D-1593|DIAPAMIDE|TIAMIZIDE	10d	Mtb (H37Rv_NRF)	LORA method	-0.0856702	0.0631321	0.106398	1.21976	-0.550031	-0.89009	0.0890371	0.278383	-0.343599	-0.106593	-0.630227	-0.878206
CHEMBL2110641	N=C(N)NNCCOc1c(Cl)cccc1Cl	GUANOCLOR	10d	Mtb (H37Rv_NRF)	LORA method	-0.359847	0.540086	0.264621	0.1861	-0.911411	-0.89009	0.0959778	0.97008	-0.0202713	-0.0611397	-0.93518	-0.838138
CHEMBL55812	CN(C)CCC(O)(P(=O)(O)O)P(=O)(O)O	OLPADRONIC ACID|Olpadronic acid	10d	Mtb (H37Rv_NRF)	LORA method	0.289702	-0.661296	-0.0710562	4.5281	-0.550031	-1.26654	0.137325	-0.44269	-0.658972	-0.136691	-0.452326	-1.28658
CHEMBL2105475	CC(C)(C)NCC(O)c1cc(Br)no1	BROXATEROL	10d	Mtb (H37Rv_NRF)	LORA method	0.0630946	0.00793607	-0.0631725	0.17394	-0.498615	-1.07832	0.130755	0.588178	-0.0944518	-0.123796	-0.422814	-1.04924
CHEMBL339309	COn1cc(C(=O)O)c(=O)c2cc3c(cc21)OCO3	MILOXACIN|Miloxacin	10d	Mtb (H37Rv_NRF)	LORA method	0.289702	-0.661296	-0.194662	-0.221319	-0.730723	-0.89009	-0.0949092	-0.44269	-0.658972	-0.136691	-0.794281	-0.926679
CHEMBL888	Nc1ccn([C@@H]2O[C@H](CO)[C@@H](O)C2(F)F)c(=O)n1	GEMCITABINE|GEMZAR|Gemcitabine|Gemzar|LY-188011|LY188011|NSC-613327	10d	Mtb (H37Rv_NRF)	LORA method	-0.0264237	-0.126599	0.0684847	-0.306071	-0.911411	-1.26654	0.201238	-0.942101	-0.35029	1.07081	-0.93518	-1.28658
CHEMBL1649716	Cc1c(C(=O)NCCO)[n+](=O)c2ccccc2n1[O-]	BAY VA 9391|OLAQUINDOX|Olaquindox	10d	Mtb (H37Rv_NRF)	LORA method	0.289702	-0.661296	0.794092	0.294822	-0.773814	-0.89009	0.78136	-0.44269	-0.658972	-0.136691	-0.872429	-0.957064
CHEMBL3546271	Fc1ccc(-c2ccc3c(c2)[nH]c2ccncc23)cn1	FLORTAUCIPIR|T-807|T807	10d	Mtb (H37Rv_NRF)	LORA method	0.30008	-0.459508	-0.169913	0.070632	-0.911411	-0.262673	-0.106489	-0.322511	-0.523019	0.419444	-0.93518	-0.427526
CHEMBL265948	Nc1nc2c(ncn2/C=C2/CC2(CO)CO)c(=O)[nH]1	Cyclopropavir|FILOCICLOVIR|MBX-400|ZSM-162|ZSM-I 62|ZSM-I62	10d	Mtb (H37Rv_NRF)	LORA method	0.289702	-0.661296	0.0449531	-0.306071	-0.911411	-1.07832	0.0391534	-0.44269	-0.658972	-0.136691	-0.93518	-1.11357
CHEMBL2105476	NCCOC(c1ccc(F)cc1)c1ccc(F)cc1	FLUNAMINE	10d	Mtb (H37Rv_NRF)	LORA method	-0.216272	-0.237362	-0.0752369	-0.306071	-0.911411	-0.51364	0.0213006	-1.25991	-0.391404	0.879121	-0.93518	-0.608609
CHEMBL2106776	O=C(CN1CCOCC1)OCC(=O)c1ccccc1	MOBECARB	10d	Mtb (H37Rv_NRF)	LORA method	0.289702	-0.661296	-0.205795	-0.306071	-0.911411	-0.89009	-0.0895274	-0.44269	-0.658972	-0.136691	-0.93518	-0.971584
CHEMBL2105447	CCNC(C)Cc1cccc(SC(F)(F)F)c1	TIFLOREX	10d	Mtb (H37Rv_NRF)	LORA method	2.34603	0.115338	-0.0764075	-0.306071	-0.636212	-0.89009	0.111938	1.62706	-0.319243	1.22556	-0.695263	-0.940719
CHEMBL2105262	COc1ccc(/C=C/C(O)CN2CCOCC2)cc1	METOSTILENOL	10d	Mtb (H37Rv_NRF)	LORA method	0.289702	-0.661296	-0.170247	-0.306071	-0.730723	-0.89009	-0.0126604	-0.44269	-0.658972	-0.136691	-0.783815	-0.952299
CHEMBL1182665	CCOC(=O)C1(c2cccc(O)c2)CCN(C)CC1	HYDROXYPETHIDINE|OXIPETHIDINE|WIN 771	10d	Mtb (H37Rv_NRF)	LORA method	0.289702	-0.661296	-0.211577	-0.306071	-0.593121	-0.89009	-0.133918	-0.44269	-0.658972	-0.136691	-0.629112	-0.954862
CHEMBL1531134	CC1CCN(CCCC(=O)c2ccc(F)cc2)CC1	FG 5111|FLUBUPERONE|MELPERONE	10d	Mtb (H37Rv_NRF)	LORA method	0.0371473	-0.454699	-0.181475	-0.306071	-0.773814	-0.89009	-0.138483	-0.851299	-0.525601	0.370718	-0.788756	-0.944455
CHEMBL445	CNCCC=C1c2ccccc2CCc2ccccc21	ALLEGRON|AVENTYL|MOTIPRESS|MOTIVAL|NCI-169453|NORTRIPTYLINE|Nortriptyline|Pamelor	10d	Mtb (H37Rv_NRF)	LORA method	0.289702	-0.661296	-0.188045	-0.306071	-0.730723	-0.51364	-0.0703385	-0.44269	-0.658972	-0.136691	-0.719515	-0.65546
CHEMBL668	CNCCCC1c2ccccc2C=Cc2ccccc21	PROTRIPTYLINE|Protriptyline	10d	Mtb (H37Rv_NRF)	LORA method	0.289702	-0.661296	-0.188045	-0.306071	-0.730723	-0.51364	-0.0673692	-0.44269	-0.658972	-0.136691	-0.719515	-0.659716
CHEMBL2110999	CCN1CCC(=C(c2ccccc2)c2ccccc2)C1	PRIDEFINE	10d	Mtb (H37Rv_NRF)	LORA method	0.289702	-0.661296	-0.211983	-0.306071	-0.773814	-0.51364	-0.130206	-0.44269	-0.658972	-0.136691	-0.828007	-0.678068
CHEMBL2110854	CN(C)CCC1(c2ccccc2)C=Cc2ccccc21	INDRILINE	10d	Mtb (H37Rv_NRF)	LORA method	0.289702	-0.661296	-0.211983	-0.306071	-0.550031	-0.51364	-0.127905	-0.44269	-0.658972	-0.136691	-0.452326	-0.666642
CHEMBL1623049	CCC(C(=O)OCCN(CC)CC)c1ccccc1	BUTETAMATE|HH105	10d	Mtb (H37Rv_NRF)	LORA method	0.289702	-0.661296	-0.2116	-0.306071	-0.498615	-0.89009	-0.1357	-0.44269	-0.658972	-0.136691	-0.585362	-0.974922
CHEMBL1237044	COc1cccc(C2(O)CCCCC2CN(C)C)c1	ETS-6103|ETS6103|TRAMADOL|Tramadol|Ultracet|Ultram	10d	Mtb (H37Rv_NRF)	LORA method	0.289702	-0.661296	-0.175909	-0.306071	-0.369344	-0.89009	-0.0600203	-0.44269	-0.658972	-0.136691	-0.307557	-0.942452
CHEMBL2104110	O=C1CCCC1(CCN1CCOCC1)C1=CCCC1	CYCLEXANONE|PENTETHYLCYCLANONE	10d	Mtb (H37Rv_NRF)	LORA method	0.289702	-0.661296	-0.206177	-0.306071	-0.911411	-1.26654	-0.0903811	-0.44269	-0.658972	-0.136691	-0.93518	-1.28658
CHEMBL1118	CN(C)CC(c1ccc(O)cc1)C1(O)CCCCC1	DESVENLAFAXINE|KHEDEZLA|O-Desmethylvenlafaxine (Odv)|ODV|Pristiq	10d	Mtb (H37Rv_NRF)	LORA method	0.289702	-0.661296	-0.181547	-0.306071	-0.550031	-0.89009	-0.0434666	-0.44269	-0.658972	-0.136691	-0.458922	-0.956187
CHEMBL2107821	NCC[C@@H](O)c1cccc(OCC2CCCCC2)c1	ACU-4429|EMIXUSTAT	10d	Mtb (H37Rv_NRF)	LORA method	0.289702	-0.661296	-0.105601	-0.306071	-0.911411	-0.89009	0.0662851	-0.44269	-0.658972	-0.136691	-0.93518	-0.948277
CHEMBL551786	Cc1cccc(C)c1NC(=O)NCCCNC(C)C	RECAINAM|Recainam	10d	Mtb (H37Rv_NRF)	LORA method	0.289702	-0.661296	-0.0630053	-0.306071	-0.361018	-0.89009	0.144859	-0.44269	-0.658972	-0.136691	-0.489789	-0.948104
CHEMBL3989579	CCCCC/C(=N\OCCN)c1ccc(C)c(N)c1	CAPROXAMINE|DU 22550 [AS SULFATE]	10d	Mtb (H37Rv_NRF)	LORA method	0.289702	-0.661296	-0.0612852	0.017242	-0.636212	-0.89009	0.0745991	-0.44269	-0.658972	-0.136691	-0.707482	-0.946641
[truncated: 211,783+ more rows]
