# Supplementary material for: Computational Drug Repurposing for Antituberculosis Therapy: Discovery of Multi-Strain Inhibitors
Source: Antibiotics (Basel). 2021 Aug 19;10(8):1005. doi: 10.3390/antibiotics10081005 (PMC8388932; doi:10.3390/antibiotics10081005)
Supplement: Supplementary file 1 [file antibiotics-10-01005-s001.zip › Supplementary Material 7.xlsx]

## Sheet: S1
Computational Drug Repurposing for Antituberculosis Therapy: Discovery of Multi-Strain Inhibitors
Valeria V. Kleandrova1, Marcus T. Scotti2, and Alejandro Speck-Planche2*
1Laboratory of Fundamental and Applied Research of Quality and Technology of Food Production, Moscow State University of Food Production, Volokolamskoe shosse 11, 125080, Moscow, Russian Federation 2Postgraduate Program in Natural and Synthetic Bioactive Products, Federal University of Paraíba, 58051-900, João Pessoa, Brazil
*Correspondence: Alejandro Speck-Planche (alejspivanovich@gmail.com)

## Sheet: S2
Molecule ChEMBL ID	Smiles	Name	LSAD_D[LASSq3(HYD)G]ta	LSAD_D[LASSq0(POL)G]ta	LSAD_D[LASSq0(HYD)Y]ta	LSAD_D[LASSq1(PSA)Y]ta	LSAD_D[LASSq0(HYD)M]bs	LSAD_D[LASSq0(AW)P]bs	LSAD_D[LASSq2(HYD)Y]bs	LSAD_D[LASSq2(HYD)G]ap	LSAD_D[LASSq5(AW)G]ap	LSAD_D[LASSq3(KU)G]ap	LSAD_D[LASSq2(HYD)M]ap	LSAD_D[LASSq2(AW)P]ap	TSAD
CHEMBL1200861	O=C(O)[C@@H](O)[C@H](O)C(=O)O	E334|TARTARIC ACID	1	1	1	1	1	1	1	1	1	1	1	1	12
CHEMBL502135	OC1OC[C@@H](O)[C@H](O)[C@H]1O	XYLO-PFAN|XYLOSE	1	1	1	1	1	1	1	1	1	1	1	1	12
CHEMBL31882	Nc1cc2[nH]cnc2c(=O)[nH]1	CI-908|DEZAGUANINE	1	1	1	1	1	1	1	1	1	1	1	1	12
CHEMBL312311	CCC(=O)c1ccc(O)cc1	B-360|H 365|PAROXYPROPIONE|Paroxypropione	1	1	1	1	1	1	1	1	1	1	1	1	12
CHEMBL2104213	CSCCC(O)C(=O)O	DESMENINOL	1	1	1	1	1	1	1	1	1	1	1	1	12
CHEMBL29411	Cc1ccc(C(C)C)c(O)c1	EFTAB|FEMA NO. 3066|GPPE MTHWSH TAB|LISTERINE|NSC-11215|NSC-47821|NSC-49142|SOTOL|TELLODONT|TELLORA|THYMOL|VALDA	1	1	1	1	1	1	1	1	1	1	1	1	12
CHEMBL2426701	CC1=CC(=O)[C@H]2C[C@@H]1C2(C)C	LEVOVERBENONE	1	1	1	1	1	1	1	1	1	1	1	1	12
CHEMBL22498	CC(Cc1ccccc1)NN	PHENIPRAZINE	1	1	1	1	1	1	1	1	1	1	1	1	12
CHEMBL3707265	C[N+](C)(C)CCOCCF		1	1	1	1	1	1	1	1	1	1	1	1	12
CHEMBL219568	Nc1nc2[nH]cnc2c(=O)[nH]1	GUANINE|VALACYCLOVIR HYDROCHLORIDE, GUANINE-	1	1	1	1	1	1	1	1	1	1	1	1	12
CHEMBL112	CC(=O)Nc1ccc(O)cc1	ABDINE|ACEPHEN|ACETAMINOPHEN|ALVEDON|ANGIERS|APAP|Acetaminophen|CALPOL|CALPOL SIX PLUS|CALPOL SIX PLUS FASTMELTS|CHILD LEMSIP|CUPANOL|DAFALGAN|DISPROL|DISPROL INFANT|DISPROL JNR|DISPROL PAED|Datril|FENNINGS|GALPAMOL|HEDEX|INFADROPS|INFANTS' FEVERALL|INJECTAPAP|JUNIOR PARAPAED|MANDANOL|MEDINOL|MEDINOL FOR CHILDREN|MEDINOL OVER 6|MEDINOL UNDER 6|MEDISED PLAIN|MIRADOL|NEOPAP|NSC-109028|NSC-3991|OFIR…	1	1	1	1	1	1	1	1	1	1	1	1	12
CHEMBL9419	CC(=O)Nc1cccc(O)c1	BS 749|METACETAMOL|Metacetamol	1	1	1	1	1	1	1	1	1	1	1	1	12
CHEMBL2104183	Cc1cccc(C(N)=O)c1O	CRESOTAMIDE	1	1	1	1	1	1	1	1	1	1	1	1	12
CHEMBL328875	NCc1ccc(C(=O)O)cc1	4-(Aminomethyl)Benzoic Acid|4-Aminomethyl-Benzoic Acid|AMINOMETHYLBENZOIC ACID	1	1	1	1	1	1	1	1	1	1	1	1	12
CHEMBL1593719	NC(=O)NNc1ccccc1	PHENICARBAZIDE	1	1	1	1	1	1	1	1	1	1	1	1	12
CHEMBL61006	CC(N)C(O)c1ccccc1	PHENYLPROPANOLAMINE	1	1	1	1	1	1	1	1	1	1	1	1	12
CHEMBL1546	CC(N)Cc1ccc(O)cc1	HYDROXYAMFETAMINE|Hydroxyamphetamine	1	1	1	1	1	1	1	1	1	1	1	1	12
CHEMBL3989731	C[C@H](N)Cc1cccc(O)c1	GEPEFRINE	1	1	1	1	1	1	1	1	1	1	1	1	12
CHEMBL660	NC12CC3CC(CC(C3)C1)C2	AMANTADINE|Amantadine|NSC-341865|Symadine|Symmetrel|TCMDC-125869	1	1	1	1	1	1	1	1	1	1	1	1	12
CHEMBL443052	OB1OCc2cc(F)ccc21	AN2690|KERYDIN|TAVABOROLE	1	1	1	1	1	1	1	1	1	1	1	1	12
CHEMBL859	O=c1[nH]c(=O)c2c[nH]nc2[nH]1	NSC-76239|OXIPURINOL|OXYPURINOL|Oxypurinol	1	1	1	1	1	1	1	1	1	1	1	1	12
CHEMBL108545	COC(=O)c1ccccc1O	ASPELLIN|BALMOSA|BENGUE'S BALSAM|BETULA OIL|BIRCH OIL, SWEET|DEEP HEAT|DUBAM|FEMA NO. 2745|GAULTHERIA OIL|GPPE LIN|GPPE RUB|LUMA|METHYL SALICYLATE|Methyl salicylate|NASCIODINE|NSC-8204|P.R.|RADIAN-B|Rhodiaflor|SLOANS|SWEET BIRCH OIL|TEABERRY OIL|THERA-GESIC|WINTERGREEN OIL	1	1	1	1	1	1	1	1	1	1	1	1	12
CHEMBL13883	COc1cc(C=O)ccc1O	VANILLIN|vanilline	1	1	1	1	1	1	1	1	1	1	1	1	12
CHEMBL1593874	CC(=O)Oc1cccc(O)c1	EURESOL|RESORCIN ACETATE|RESORCINOL MONOACETATE	1	1	1	1	1	1	1	1	1	1	1	1	12
CHEMBL448399	Cc1cccc(C(=O)O)c1O	3 MS|HYDROXYTOLUIC ACID	1	1	1	1	1	1	1	1	1	1	1	1	12
CHEMBL325372	COC(=O)c1ccc(O)cc1	E218|METHYL P-HYDROXYBENZOATE|METHYL PARAHYDROXYBENZOATE|METHYLPARABEN	1	1	1	1	1	1	1	1	1	1	1	1	12
CHEMBL1609	O=C(O)C(O)c1ccccc1	MANDELIC ACID|Mandelic Acid	1	1	1	1	1	1	1	1	1	1	1	1	12
CHEMBL96783	OC[C@H](O)[C@@H](O)[C@H](O)CO	E-967|E967|INS NO.967|INS-967|NSC-25283|XYLITOL	1	1	1	1	1	1	1	1	1	1	1	1	12
CHEMBL1425	Sc1ncnc2nc[nH]c12	MERCAPTOPURINE|Mercaptopurine anhydrous	1	1	1	1	1	1	1	1	1	1	1	1	12
CHEMBL119423	Sc1[nH]cnc2nncc1-2	EXURACID|TISOPURINE	1	1	1	1	1	1	1	1	1	1	1	1	12
CHEMBL236687	C=C(C)[C@@H]1CC=C(CO)CC1	FEMA NO. 2664|NSC-641066|PERILLYL ALCOHOL	1	1	1	1	1	1	1	1	1	1	1	1	12
CHEMBL504760	CC1(C)[C@@H]2CC[C@@]1(C)C(=O)C2	CAMPHOR|CAMPHOR D-FORM|CAMPHORA|CINNAMOMUM CAMPHORA|D-CAMPHOR|DL-CAMPHOR|FEMA NO. 2230|FEMA NO. 4513|TRANS-PI-OXOCAMPHOR	1	1	1	1	1	1	1	1	1	1	1	1	12
CHEMBL1169	Nc1ccc(C(=O)O)c(O)c1	4-AMINOSALICYLIC ACID|AMINOSALICYLIC ACID|AMINOSALICYLIC ACID RESIN COMPLEX|Aminosalicylic Acid|GRANUPAS|NSC-2083|P-AMINOSALICYLIC ACID|PARA-AMINOSALICYLIC ACID|PARASAL|PAS|PASER|Paskalium|REZIPAS|Teebacin	1	1	1	1	1	1	1	1	1	1	1	1	12
CHEMBL704	Nc1ccc(O)c(C(=O)O)c1	APRISO|ASACOL|ASACOL HD|CANASA|COLTEC EC|DELZICOL|FISALAMINE|IPOCOL|LIALDA|MAX-002|MESALAMINE|MESALAZINE|MESALAZINE |MESREN MR|MEZAVANT XL|NSC-38877|OCTASA|PENTASA|PENTASA SR|ROWASA|SALOFALK|SFROWASA	1	1	1	1	1	1	1	1	1	1	1	1	12
CHEMBL1240705	O=C(O)C1=CC[C@@H]2CC(=O)N12	CARBAPENEM|SQ-27860	1	1	1	1	1	1	1	1	1	1	1	1	12
CHEMBL2106246	N/N=c1/ccc(C(N)=O)n[nH]1	HYDRACARBAZINE|TH-2151	1	1	1	1	1	1	1	1	1	1	1	1	12
CHEMBL53929	NCC(O)c1ccc(O)cc1	ND 50|OCTOPAMINE	1	1	1	1	1	1	1	1	1	1	1	1	12
CHEMBL358040	NCC(O)c1cccc(O)c1	NORFENEFRINE|NORFENEFRINE HYDROCHLORIDE|WV 569 [AS HYDROCHLORIDE]	1	1	1	1	1	1	1	1	1	1	1	1	12
CHEMBL59	NCCc1ccc(O)c(O)c1	Carbilev|DOPAMINE|Dopamine|Intropin|NSC-173182|Parcopa|Sinemet	1	1	1	1	1	1	1	1	1	1	1	1	12
CHEMBL2104251	C=C(C#N)C(=O)OCCCC	ENBUCRILATE|HISTOACRYL|INDERMIL|N-BUTYL CYANOACRYLATE	1	1	1	1	1	1	1	1	1	1	1	1	12
CHEMBL2103950	C=C(C#N)C(=O)OCC(C)C	BUCRILATE|BUCRYLATE|IBC	1	1	1	1	1	1	1	1	1	1	1	1	12
CHEMBL2106267	CN1C(C)(C)C=CCC1(C)C	DROPEMPINE	1	1	1	1	1	1	1	1	1	1	1	1	12
CHEMBL2104389	C#CC(C)(C)N(C)C(C)(C)C	BUTYNAMINE	1	1	1	1	1	1	1	1	1	1	1	1	12
CHEMBL44814	ClC(Cl)(Cl)Cl	CARBON TETRACHLORIDE	0	0	1	1	1	1	1	0	1	1	1	1	9
CHEMBL345714	Cc1cnc(C(=O)O)c[n+]1[O-]	ACIPIMOX|OLBETAM	1	1	1	1	1	1	1	1	1	1	1	1	12
CHEMBL4297450	COc1cc(CO)ccc1O	FEMA NO. 3737|NSC-3993|V-0018|V0018|VANILLYL ALCOHOL	1	1	1	1	1	1	1	1	1	1	1	1	12
CHEMBL151938	CO/N=C/C1=CCCN(C)C1	MILAMELINE	1	1	1	1	1	1	1	1	1	1	1	1	12
CHEMBL1697839	CCC(C)(C)/N=C(\N)NC#N	CL 2422|GUANCIDINE|GUANCYDINE	1	1	1	1	1	1	1	1	1	1	1	1	12
CHEMBL485259	CC12CCC(CC1)C(C)(C)O2	CINEOLE|EUCALYPTOL|FEMA NO. 2465|NSC-6171	1	1	1	1	1	1	1	1	1	1	1	1	12
CHEMBL486208	CC1(C)[C@@H]2CC[C@@]1(C)[C@@H](O)C2	(-) Borneol|BORNEOL|FEMA NO. 2157|NSC-60223	1	1	1	1	1	1	1	1	1	1	1	1	12
CHEMBL93070	C=CCN1C(=O)OC(C)C1=O	ALLOMETHADIONE|ALOXIDONE|Allomethadione	1	1	1	1	1	1	1	1	1	1	1	1	12
CHEMBL2104736	CN1N=C(C(N)=O)CCC1=O	L-1777|MEDAZOMIDE|MEDAZONAMIDE	1	1	1	1	1	1	1	1	1	1	1	1	12
CHEMBL17962	N[C@@H](Cc1c[nH]cn1)C(=O)O	FEMA NO. 3694|HISTIDINE|L-HISTIDINE|NSC-137773	1	1	1	1	1	1	1	1	1	1	1	1	12
CHEMBL7303	COC(=O)C1=CCCN(C)C1		1	1	1	1	1	1	1	1	1	1	1	1	12
CHEMBL1214192	CCC1(C)CC(=O)NC(=O)C1	BEMEGRIDE|MEGIMIDE|METHETHARIMIDE	1	1	1	1	1	1	1	1	1	1	1	1	12
CHEMBL4297514	C[C@H]1N=C(N(C)C)N=C(N)N1	EMD-387008|IMEGLIMIN	1	1	1	1	1	1	1	1	1	1	1	1	12
CHEMBL2107706	C=CCC(CC)(CC)C(N)=O	VALDETAMIDE	1	1	1	1	1	1	1	1	1	1	1	1	12
CHEMBL2105275	CNC(C)CC1CCCCC1	DRISTAN INHALER|PROPYLHEXEDRINE	1	1	1	1	1	1	1	1	1	1	1	1	12
CHEMBL1617409	CN1C(C)(C)CCCC1(C)C	PEMPIDINE	1	1	1	1	1	1	1	1	1	1	1	1	12
CHEMBL427	CN(CCCl)CCCl	CHLORMETHINE|MECHLORETHAMINE|Mechlorethamine|Mustargen|NSC-10107|NSC-128663	0	1	1	1	1	1	1	1	1	1	1	1	11
CHEMBL15721	O=[N+]([O-])c1ccc(/C=N/O)o1	NIFUROXIME	1	1	1	1	1	1	1	1	1	1	1	1	12
CHEMBL1235017	O=C(O)c1cc(=O)[nH]c(=O)[nH]1	NSC-9791|OROTIC ACID	1	1	1	1	1	1	1	1	1	1	1	1	12
CHEMBL1908316	C/C=C(/CC)C(=O)NC(N)=O	ECTYLUREA	1	1	1	1	1	1	1	1	1	1	1	1	12
CHEMBL2106472	CC(C)C(O)C1CCCCC1	CIMEPANOL	1	1	1	1	1	1	1	1	1	1	1	1	12
CHEMBL256087	CC1CCC(C(C)C)C(O)C1	AQUA-COOL|AQUASOOTHE|ARJUN|CATARRH|DERMACOOL|DL-MENTHOL|FEMA NO. 2665|FISHERMAN'S FRIEND LOZENGES|HALLS|KARVOL|LOCKETS|MEGGEZONES|MENTHOL|MUIRS|RACEMENTHOL|THERAPEUTIC MINERAL ICE|TIXYLIX DECONGESTANT INH|VOCALZONE	1	1	1	1	1	1	1	1	1	1	1	1	12
CHEMBL398440	Cc1cc(O)cc(C)c1Cl	CHLOROXYLENOL	1	1	1	1	1	1	1	1	1	1	1	1	12
CHEMBL181932	O=C(O)c1nc(=O)[nH]c(=O)[nH]1	OTERACIL|OXONIC ACID	1	1	1	1	1	1	1	1	1	1	1	1	12
CHEMBL221722	NC(=O)c1nc(F)cnc1O	FAVIPIRAVIR|T-705	1	1	1	1	1	1	1	1	1	1	1	1	12
CHEMBL1100	CCC1(C)OC(=O)N(C)C1=O	ISOETHADIONE|PARADIONE|PARAMETHADIONE|Paramethadione	1	1	1	1	1	1	1	1	1	1	1	1	12
CHEMBL93047	CCN1C(=O)OC(C)(C)C1=O	ETHADIONE	1	1	1	1	1	1	1	1	1	1	1	1	12
CHEMBL2105297	CCCC1OC1(CC)C(N)=O	OXANAMIDE	1	1	1	1	1	1	1	1	1	1	1	1	12
CHEMBL877	NC[C@H]1CC[C@H](C(=O)O)CC1	CL 65336|CYKLO-F HEAVY PERIOD RELIEF|CYKLOKAPRON|EXACYL|LB-1148|LB1148|LYSTEDA|MENSTRALITE|NSC-291305|RP-18429|TRANEXAMIC ACID|TRANS AMCHA|TRANS-AMCHA|Trans AMCHA	1	1	1	1	1	1	1	1	1	1	1	1	12
CHEMBL39736	CCCC/N=C(/N)N=C(N)N	BUFORMIN|BUFORMIN HYDROCHLORIDE|DBV|W 37	1	1	1	1	1	1	1	1	1	1	1	1	12
CHEMBL2104369	CCCC(N)(CCC)CCC	DIPROBUTINE	1	1	1	1	1	1	1	1	1	1	1	1	12
CHEMBL593429	NC(=O)NC1NC(=O)NC1=O	ALLANTOIN	1	1	1	1	1	1	1	1	1	1	1	1	12
CHEMBL36633	NC(=O)CN1CC(O)CC1=O	CGP 21690E|GNF-Pf-1005|OXIRACETAM	1	1	1	1	1	1	1	1	1	1	1	1	12
CHEMBL1410814	Cc1ccc(O)c2ncccc12	TILIQUINOL	1	1	1	1	1	1	1	1	1	1	1	1	12
CHEMBL4297145	N/C=C1\Cc2ccccc2C1=O	CP-24,877|DRINIDENE	1	1	1	1	1	1	1	1	1	1	1	1	12
CHEMBL2104457	CC(=O)NC1CCSC1=O	CITIOLONE	1	1	1	1	1	1	1	1	1	1	1	1	12
CHEMBL673	C#CCN(C)Cc1ccccc1	Eutonyl|Eutron|PARGYLINE|Pargyline	1	1	1	1	1	1	1	1	1	1	1	1	12
CHEMBL1059	CC(C)C[C@H](CN)CC(=O)O	ALZAIN|AXALID|CI-1008|LECAENT|LYRICA|LYRICA CR|PD-144723|PREGABALIN|REWISCA|YNP-1807	1	1	1	1	1	1	1	1	1	1	1	1	12
CHEMBL2104701	CNC(C)CCCC(C)(C)O	METHAMOCTOL	1	1	1	1	1	1	1	1	1	1	1	1	12
CHEMBL2105215	Cc1coc2ccccc2c1=O	METHYLCHROMONE	1	1	1	1	1	1	1	1	1	1	1	1	12
CHEMBL144399	Cc1nccc2nc(O)ccc12	MEDORINONE|WIN 49,016	1	1	1	1	1	1	1	1	1	1	1	1	12
CHEMBL2105367	CC(=O)OCC(C)OC(C)=O	PROPYLENE GLYCOL DIACETATE	1	1	1	1	1	1	1	1	1	1	1	1	12
CHEMBL276832	NNc1nncc2ccccc12	HYDRALAZINE|NSC-126699	1	1	1	1	1	1	1	1	1	1	1	1	12
CHEMBL770	c1ccc(CC2=NCCN2)cc1	Priscoline|TOLAZOLINE|Tolazoline	1	1	1	1	1	1	1	1	1	1	1	1	12
CHEMBL1896433	COC(=O)CCC[N+](C)(C)C		1	1	1	1	1	1	1	1	1	1	1	1	12
CHEMBL978	CC(=O)OC(C)C[N+](C)(C)C	METHACHOLINE|Methacholine|Provocholine	1	1	1	1	1	1	1	1	1	1	1	1	12
CHEMBL2106224	Nc1nnnn1-c1ccccc1	AL 0559|FENAMOLE|P-463|PAT	1	1	1	1	1	1	1	1	1	1	1	1	12
CHEMBL172513	C[N+](C)(C)CC(O)CC(=O)[O-]	CARNITINE|CARNITINE CHLORIDE|CARNITINE DL-FORM	1	1	1	1	1	1	1	1	1	1	1	1	12
CHEMBL1482	CC(C[N+](C)(C)C)OC(N)=O	BETHANECHOL|Bethanechol	1	1	1	1	1	1	1	1	1	1	1	1	12
CHEMBL2110918	NC1CCCC1c1ccccc1	CYPENAMINE	1	1	1	1	1	1	1	1	1	1	1	1	12
CHEMBL2110598	C=CCC(N)Cc1ccccc1	ALFETAMINE	1	1	1	1	1	1	1	1	1	1	1	1	12
CHEMBL315795	Cc1ncsc1CCCl	CLOMETHIAZOLE|HEMINEVRIN|SCTZ [AS EDISYLATE]	0	1	1	1	1	1	1	1	1	1	1	1	11
CHEMBL1903897	Oc1ccccc1-c1nnco1	FENADIAZOLE|JL 512	1	1	1	1	1	1	1	1	1	1	1	1	12
CHEMBL50444	CC(O)(CC(=O)O)CC(=O)O	CB-337|MEGLUTOL	1	1	1	1	1	1	1	1	1	1	1	1	12
CHEMBL2104626	[O-][n+]1cc[n+]([O-])c2ccccc21	ICI 8173|QUINDOXIN	1	1	0	1	1	1	1	1	1	1	1	1	11
CHEMBL242273	C=CCc1ccc2c(c1)OCO2	SAFROLE|Safrole|Shikimol	1	1	1	1	1	1	1	1	1	1	1	1	12
CHEMBL106258	NC1=NCC(c2ccccc2)O1	AMINOREX|AMINOXAPHEN|APIQUEL|Aminorex|MCN-742	1	1	1	1	1	1	1	1	1	1	1	1	12
CHEMBL132966	CNCC/C=C/c1cccnc1	RIVANICLINE|TC-2403	1	1	1	1	1	1	1	1	1	1	1	1	12
CHEMBL2105471	COCC(O)COC(C)(C)C	TERBUPROL	1	1	1	1	1	1	1	1	1	1	1	1	12
CHEMBL3	CN1CCC[C@H]1c1cccnc1	HABITROL|NICABATE|NICODERM|NICODERM CQ|NICOPASS|NICOPATCH|NICORETTE INVISI|NICOTINE|NICOTINELL CLASSIC|NICOTINELL SUPPORT|NICOTINELL TTS 10|NICOTINELL TTS 20|NICOTINELL TTS 30|NICOTROL|NIQUITIN|NIQUITIN CLR|NIQUITIN MINIS CHERRY|NIQUITIN MINIS MINT|NIQUITIN MINIS ORANGE|NIQUITIN MINT|NIQUITIN PRE-QUIT|NIQUITIN STRIPS MINT|Nicotine|Nicotrol Inhaler|Nicotrol NS|PROSTEP|STOPPERS|STUBIT	1	1	1	1	1	1	1	1	1	1	1	1	12
CHEMBL359965	C=CCS[S+]([O-])CC=C	ALLICIN|Diallyl Thiosulfinate	1	1	1	1	1	1	1	1	1	1	1	1	12
CHEMBL1720051	O=c1[nH]c(=O)c2ccccc2o1	CARSALAM|OXYPHENHYDRAZINE	1	1	1	1	1	1	1	1	1	1	1	1	12
CHEMBL176687	CC1=CC(=O)NS(=O)(=O)O1	ACESULFAME|Acesulfame	1	1	1	1	1	1	1	1	1	1	1	1	12
CHEMBL1972318	O=C1NC(=O)C2C3C=CC(C3)C12	NOREXIMIDE	1	1	1	1	1	1	1	1	1	1	1	1	12
CHEMBL110458	OC[C@H]1NC[C@H](O)[C@@H](O)[C@H]1O	AT-1001, GR-181314A|GALAFOLD|MIGALASTAT	1	1	1	1	1	1	1	1	1	1	1	1	12
CHEMBL1314	CC(S)C(=O)NCC(=O)O	ACADIONE|CAPTIMER|THIOLA|THIOLA EC|TIOPRONIN|Tiopronin	1	1	1	1	1	1	1	1	1	1	1	1	12
CHEMBL600	CC(=O)N[C@@H](CS)C(=O)O	5052|A-CYS|ACC-600|ACETADOTE|ACETYLCYSTEINE|AIRBRON|CETYLEV|EN-CYS|FABROL|FLUIMUCIL|FLUIMUCIL 600|FLUIMUCIL LONG|FLUIMUCIL N|ILUBE|MUCOMYST|MUCOSIL|MUCOSIL-10|MUCOSIL-20|N-ACETYL-L-CYSTEINE|N-Acetyl-L-Cysteine|NSC-111180|ORONAC 600|PARVOLEX|RESPI-NAC|SIRAN|SOLMUCOL|YOURNAC	1	1	1	1	1	1	1	1	1	1	1	1	12
CHEMBL1395071	CC(Cc1ccccc1)NC=O	FORMETAMIDE|FORMETOREX	1	1	1	1	1	1	1	1	1	1	1	1	12
CHEMBL276443	CCNC(C)Cc1ccccc1	ETILAMFETAMINE	1	1	1	1	1	1	1	1	1	1	1	1	12
CHEMBL1201234	CNC(C)(C)Cc1ccccc1	MEPHENTERMINE|Mephentermine	1	1	1	1	1	1	1	1	1	1	1	1	12
CHEMBL2105389	CC(c1ccccc1)C(C)(C)N	PENTOREX	1	1	1	1	1	1	1	1	1	1	1	1	12
CHEMBL2106635	C[C@@H](Cc1ccccc1)N(C)C	DIMETAMFETAMINE	1	1	1	1	1	1	1	1	1	1	1	1	12
CHEMBL14053	O=C(O)C(Cl)(Cl)Cl	NSC-215204|TCAA|TRICHLOROACETIC ACID|Trichloroethanoic acid	1	1	1	1	1	1	1	1	1	1	1	1	12
CHEMBL1880349	OCC1OC(O)CC(O)C1O	2-DEOXY-D-GLUCOSE|2-Deoxy-D-glucose|BA 2758|BA-2758|NSC-15193	1	1	1	1	1	1	1	1	1	1	1	1	12
CHEMBL469449	C[C@@H]1OC(O)[C@@H](O)[C@H](O)[C@@H]1O	L-FUCOSE|L-Fucose	1	1	1	1	1	1	1	1	1	1	1	1	12
CHEMBL2104680	O=C(O)CCSCC(=O)O	DANOSTEINE	1	1	1	1	1	1	1	1	1	1	1	1	12
CHEMBL2104205	Cc1cc2nc(N)nc(N)n2n1	DAMETRALAST	1	1	1	1	1	1	1	1	1	1	1	1	12
CHEMBL1469	O=C(O)CCCc1ccccc1	PHENYLBUTANOIC ACID|Phenylbutyrate	1	1	1	1	1	1	1	1	1	1	1	1	12
CHEMBL42710	C=CCc1ccc(O)c(OC)c1	EUGENOL	1	1	1	1	1	1	1	1	1	1	1	1	12
CHEMBL1672002	CC1=CC(=O)C(C(C)C)=CC1=O	NSC-2228|THYMOQUINONE	1	1	1	1	1	1	1	1	1	1	1	1	12
CHEMBL2104321	CCCCC(O)c1ccccc1	FENIPENTOL	1	1	1	1	1	1	1	1	1	1	1	1	12
CHEMBL45024	C[S+](C)CC[C@H](N)C(=O)O		1	1	1	1	1	1	1	1	1	1	1	1	12
CHEMBL1341	COC(F)(F)C(Cl)Cl	DA-759|METHOXIFLURANE|METHOXY FLURANE|METHOXYFLURANE|Methoxyflurane|Metofane|NSC-110432|PENTHRANE|Pentrane	1	1	1	1	1	1	1	0	1	1	1	1	11
CHEMBL1483877	CCOc1ccccc1C(N)=O	ETENZAMIDE|ETHENZAMIDE	1	1	1	1	1	1	1	1	1	1	1	1	12
CHEMBL440135	CCC(=O)Nc1ccc(O)cc1	PARAPROPAMOL|Parapropamol	1	1	1	1	1	1	1	1	1	1	1	1	12
CHEMBL278172	CCOC(=O)c1ccc(N)cc1	AEZODENT|AMERICAINE|ANTHISAN PLUS|AR-01|AR01|BABY ANBESOL|BENZOCAINE|BURNEZE|CHILDREN'S CHLORASEPTIC|DEQUACAINE|ETHYL AMINOBENZOATE|LANACANE|MEDILAVE|NESTOSYL|NSC-41531|NSC-4688|ORAJEL|TYROSOLVEN|TYROZETS	1	1	1	1	1	1	1	1	1	1	1	1	12
CHEMBL301523	N[C@@H](Cc1ccccc1)C(=O)O	FEMA NO. 3585|L-PHENYLALANINE|L-phenylalanine|NSC-79477|PHENYLALANINE	1	1	1	1	1	1	1	1	1	1	1	1	12
CHEMBL279157	CNC(C)C(O)c1ccccc1	RACEPHEDRINE	1	1	1	1	1	1	1	1	1	1	1	1	12
CHEMBL2008672	CNC(C)Cc1ccc(O)cc1	PHOLEDRINE	1	1	1	1	1	1	1	1	1	1	1	1	12
CHEMBL2111051	C#CCO[C@H]1CN2CCC1CC2	TALSACLIDINE	1	1	1	1	1	1	1	1	1	1	1	1	12
CHEMBL1509115	CNc1c2c(nn1C)CCCC2	POLI 67|TETRIDAMINE|TETRYDAMINE	1	1	1	1	1	1	1	1	1	1	1	1	12
CHEMBL2111165	Cc1nc(C)c(N(C)C)nc1C	TRIAMPYZINE	1	1	1	1	1	1	1	1	1	1	1	1	12
CHEMBL2110723	CCON(CC)C(=S)S		1	1	1	1	1	1	1	1	1	1	1	1	12
CHEMBL455917	OC(O)C(Cl)(Cl)Cl	CHLORAL HYDRATE|Chloral Hydrate|NOCTEC|NSC-3210|SK-CHLORAL HYDRATE	1	1	1	1	1	1	1	1	1	1	1	1	12
CHEMBL114062	ClC(Cl)=C(Cl)Cl	TETRACHLOROETHYLENE|Tetrachloroethylene	1	0	1	1	1	1	1	0	1	1	1	1	10
CHEMBL321248	Cn1cnc2nc(O)nc(O)c21	7-METHYLXANTHINE|NSC-7861	1	1	1	1	1	1	1	1	1	1	1	1	12
CHEMBL4297429	C[C@H](O)[C@@H](O)[C@@H](O)[C@H](F)C=O	2-FLUOROFUCOSE|SGN-2FF	1	1	1	1	1	1	1	1	1	1	1	1	12
CHEMBL508676	CCOc1cc(C=O)ccc1O	ETHYL VANILLIN	1	1	1	1	1	1	1	1	1	1	1	1	12
CHEMBL15841	CCOC(=O)c1ccc(O)cc1	E214|ETHYL HYDROXYBENZOATE|ETHYL PARAHYDROXYBENZOATE|ETHYLPARABEN	1	1	1	1	1	1	1	1	1	1	1	1	12
CHEMBL346919	COc1cc(C(C)=O)ccc1O	APOCYNIN|Acetovanillone|NSC-209524	1	1	1	1	1	1	1	1	1	1	1	1	12
CHEMBL1231107	Nc1nc(N)nc(NC2CC2)n1	CGA 72662|CYROMAZINE	1	1	1	1	1	1	1	1	1	1	1	1	12
CHEMBL2105062	O=C1C2CC3CC1CC(O)(C3)C2	IDRAMANTONE	1	1	1	1	1	1	1	1	1	1	1	1	12
CHEMBL1909286	CC(COc1ccccc1)NN	FENOXYPROPAZINE|PHENOXYPROPAZINE	1	1	1	1	1	1	1	1	1	1	1	1	12
CHEMBL1441	CCc1cc(C(N)=S)ccn1	1314 TH|1314-TH|BAYER 5312|ETHIONAMIDE|NSC-255115|TRECATOR|TRECATOR-SC	1	1	1	1	1	1	1	1	1	1	1	1	12
CHEMBL1104	CC[N+](C)(C)c1cccc(O)c1	EDROPHONIUM|ENLON-PLUS|Edrophonium|Enlon|Reversol|Tensilon	1	1	1	1	1	1	1	1	1	1	1	1	12
CHEMBL102970	Cc1ncc(CO)c(C=O)c1O	PYRIDOXAL	1	1	1	1	1	1	1	1	1	1	1	1	12
CHEMBL1232077	N[C@H](C(=O)O)c1ccc(O)cc1	OXFENICINE|UK-25,842	1	1	1	1	1	1	1	1	1	1	1	1	12
CHEMBL727	Nc1nc2[nH]cnc2c(=S)[nH]1	LANVIS|NSC-752|NSC-76504|THIOGUANINE|TIOGUANINE|TIOGUANINE HEMIHYDRATE|Tabloid	1	1	1	1	1	1	1	1	1	1	1	1	12
CHEMBL33720	CNCC(O)c1ccc(O)cc1	OXEDRINE|Oxedrine|Synephrine	1	1	1	1	1	1	1	1	1	1	1	1	12
CHEMBL1576	C#CC1(OC(N)=O)CCCCC1	ETHINAMATE|Ethinamate|VALMID	1	1	1	1	1	1	1	1	1	1	1	1	12
CHEMBL4297394	C=C(C#N)C(=O)OCCC(C)C	ISOAMYL 2-CYANOACRYLATE|ISOPENTYL 2-CYANOACRYLATE	1	1	1	1	1	1	1	1	1	1	1	1	12
CHEMBL1722501	CCC1(CC)C(=O)C=CNC1=O	PYRITHYLDIONE	1	1	1	1	1	1	1	1	1	1	1	1	12
CHEMBL1215	CNC[C@H](O)c1cccc(O)c1	AB-101 (PHENYLEPHRINE)|Cyclomydril|Duo-Medihaler|J8.601K|PHENYLEPHRINE|Phenylephrine	1	1	1	1	1	1	1	1	1	1	1	1	12
CHEMBL1201319	C[C@H](N)[C@H](O)c1cccc(O)c1	METARAMINOL	1	1	1	1	1	1	1	1	1	1	1	1	12
CHEMBL267936	CNC1(C)C2CCC(C2)C1(C)C	MECAMYLAMINE	1	1	1	1	1	1	1	1	1	1	1	1	12
CHEMBL1200733	FC(F)OC(F)C(F)(F)F	DESFLURANE|I-653|SUPRANE	1	1	1	1	1	1	1	1	1	1	1	1	12
CHEMBL792	Oc1nc(O)c2nc(O)[nH]c2n1	NSC-3975|URIC ACID	1	1	1	1	1	1	1	1	1	1	1	1	12
CHEMBL284127	CC(=O)C1C(=O)C=C(C)OC1=O	DEHYDROACETIC ACID|Dehydroacetic acid|E265	1	1	1	1	1	1	1	1	1	1	1	1	12
CHEMBL442687	O=c1oc2cc(O)ccc2s1	THIOXOLONE|TIOXOLONE	1	1	1	1	1	1	1	1	1	1	1	1	12
CHEMBL485747	OCCCc1ccc(O)c(O)c1	HYDROXYTYROSOL	1	1	1	1	1	1	1	1	1	1	1	1	12
CHEMBL593019	Cc1ncc(CO)c(CN)c1O	PYRIDOXAMINE	1	1	1	1	1	1	1	1	1	1	1	1	12
CHEMBL2111075	CCCCCOS(=O)(=O)O		1	1	1	1	1	1	1	1	1	1	1	1	12
CHEMBL3989888	C/C(=C\C(=O)O)C1CCCCC1	AD 106|CICROTOIC ACID	1	1	1	1	1	1	1	1	1	1	1	1	12
CHEMBL2106160	CNC1CCc2ncsc2C1	ETRABAMINE	1	1	1	1	1	1	1	1	1	1	1	1	12
CHEMBL211538	OB1OCc2cc(Cl)ccc21	AN-2718|AN2718	1	1	1	1	1	1	1	1	1	1	1	1	12
CHEMBL472566	Nc1nc2cc(Cl)ccc2o1	ZOXAZOLAMINE	1	1	1	1	1	1	1	1	1	1	1	1	12
CHEMBL1449249	Oc1ccc(Cl)c2c1CCC2	CHLORINDANOL|CLORINDANOL	1	1	1	1	1	1	1	1	1	1	1	1	12
CHEMBL1364	Cc1ncc(CO)c(CO)c1O	Hexa-Betalin|M.V.I.-12|PYRIDOXINE|PYRIDOXINE (VIT B6)|Vitamin B6	1	1	1	1	1	1	1	1	1	1	1	1	12
CHEMBL337702	NCCc1cc(O)c(O)cc1O	OXIDOPAMINE|Oxidopamine	1	1	1	1	1	1	1	1	1	1	1	1	12
CHEMBL1437	NC[C@H](O)c1ccc(O)c(O)c1	Levophed|NOREPINEPHRINE|Norepinephrine|R-norepinephrine	1	1	1	1	1	1	1	1	1	1	1	1	12
CHEMBL334786	CC(C)c1ncc([N+](=O)[O-])n1C	IPRONIDAZOLE|Ipronidazole|RO 7-1554	1	1	1	1	1	1	1	1	1	1	1	1	12
CHEMBL20835	CC(=O)OC1CN2CCC1CC2	ACECLIDINE|GLAUCOSTAT	1	1	1	1	1	1	1	1	1	1	1	1	12
CHEMBL3707370	CCC1(CC)C(=O)CCNC1=O	PIPERIDIONE	1	1	1	1	1	1	1	1	1	1	1	1	12
CHEMBL2111037	OCCSCc1ccncc1	RISTIANOL	1	1	1	1	1	1	1	1	1	1	1	1	12
CHEMBL2110954	CC1(C)CC(C)(C)CC(C)(N)C1	NERAMEXANE	1	1	1	1	1	1	1	1	1	1	1	1	12
CHEMBL1371	O=c1[nH]c2cc(Cl)ccc2o1	CHLORZOXAZONE|Chlorzoxazone|NSC-26189|PARAFLEX|PARAFON|PARAFON FORTE DSC|Parafon Forte|Parafon-Forte|STRIFON|STRIFON FORTE DSC	1	1	1	1	1	1	1	1	1	1	1	1	12
CHEMBL2104472	FC(C(F)(F)F)C(F)(F)F	APAFLURANE	1	1	1	1	1	1	1	1	1	1	1	1	12
CHEMBL2111170	CC(O)C(=O)OP(=O)(O)O		1	1	1	1	1	1	1	1	1	1	1	1	12
CHEMBL288114	O=C(O)c1cc(O)c(O)c(O)c1	GALLIC ACID|Gallate|Gallic acid	1	1	1	1	1	1	1	1	1	1	1	1	12
CHEMBL1189150	N=c1c[n+](N2CCOCC2)[n-]o1	LINSIDOMINE	1	1	1	1	1	1	1	1	1	1	1	1	12
CHEMBL1400561	CCC(C(N)=O)N1CCCC1=O	ETIRACETAM	1	1	1	1	1	1	1	1	1	1	1	1	12
CHEMBL2105310	CC1CC(=O)N2CCSC2=N1	OLPIMEDONE	1	1	1	1	1	1	1	1	1	1	1	1	12
CHEMBL1518	CCCc1cc(=O)[nH]c(=S)[nH]1	NSC-6498|NSC-70461|PROPYLTHIOURACIL|Propacil|Propylthiouracil|Prothyran|Thyreostat	1	1	1	1	1	1	1	1	1	1	1	1	12
CHEMBL459048	CC1=CC[C@H](C(C)(C)O)C[C@@H]1O	SOBREROL|Sobrerol	1	1	1	1	1	1	1	1	1	1	1	1	12
CHEMBL325436	FC(F)(Cl)C(F)(F)Cl	CRYOFLUORANE|DICHLOROTETRAFLUOROETHANE	1	1	1	1	1	1	1	1	1	1	1	1	12
CHEMBL96868	CCC1(CC)COC(=O)NC1=O	DIETHADIONE|DIETROXINE|Diethadione	1	1	1	1	1	1	1	1	1	1	1	1	12
CHEMBL2106500	CCCc1ncc(C(=O)O)s1	TIZOPROLIC ACID	1	1	1	1	1	1	1	1	1	1	1	1	12
CHEMBL1490434	N=C(N)/N=C(\N)N1CCOCC1	ABOB|MOROXYDINE|SKF 8898-A	1	1	1	1	1	1	1	1	1	1	1	1	12
CHEMBL1235738	C#CCN[C@H]1CCc2ccccc21	AZILECT|RASAGILINE MESILATE|RASAGILINE MESYLATE|RASAGILINE METHANESULFONATE|TVP-1012	1	1	1	1	1	1	1	1	1	1	1	1	12
CHEMBL940	NCC1(CC(=O)O)CCCCC1	CI-945|DM-1796|GABAPENTIN|GOE 3450|GRALISE|NEURONTIN	1	1	1	1	1	1	1	1	1	1	1	1	12
CHEMBL2111168	CC(C)(C)CC(C)(C)NC(=N)N	GUANOCTINE	1	1	1	1	1	1	1	1	1	1	1	1	12
CHEMBL2103925	CC(C)CCCC(C)NC(C)C	IPROHEPTINE|IPROHEPTINE HYDROCHLORIDE	1	1	1	1	1	1	1	1	1	1	1	1	12
CHEMBL1232903	O=P(O)(O)OC(CO)CO		1	1	1	1	1	1	1	1	1	1	1	1	12
CHEMBL1329029	O=C1C(O)=C(O)C(=O)C(O)=C1O	HPEK-1|TETROQUINONE|THQ	1	1	1	1	1	1	1	1	1	1	1	1	12
CHEMBL590	CC1=CC(=O)c2ccccc2C1=O	KAYQUINONE|Kappaxin|MENADIONE|MENAPHTHENE|MENAPHTHONE|Menadione|NSC-4170|Vitamin K 3	1	1	1	1	1	1	1	1	1	1	1	1	12
CHEMBL21	Nc1ccc(S(N)(=O)=O)cc1	SULFANILAMIDE|Sulfanilamide	1	1	1	1	1	1	1	1	1	1	1	1	12
CHEMBL2110826	O=C(O)CC1(CO)CCCCC1		1	1	1	1	1	1	1	1	1	1	1	1	12
CHEMBL1651998	CC1(O)CCC(C(C)(C)O)CC1	NSC-403856|TERPIN	1	1	1	1	1	1	1	1	1	1	1	1	12
CHEMBL3707367	OCCOc1ccc(Cl)cc1	2-(4-CHLORPHENOXY)-ETHANOL	1	1	1	1	1	1	1	1	1	1	1	1	12
CHEMBL2105828	OCC(CO)(CCl)CCl	LOPRODIOL	0	1	1	1	1	1	1	0	1	1	1	1	10
CHEMBL1095699	[N-]=[N+]=CC(=O)OC[C@H](N)C(=O)O	AZASERINE|Azaserine|CL 337|CN-15,757|P-165	1	1	1	1	1	1	1	1	1	1	1	1	12
CHEMBL2107460	O=CNc1ncc([N+](=O)[O-])s1	FORMINITRAZOLE	1	1	1	1	1	1	1	1	1	1	1	1	12
CHEMBL1407356	CC(=O)N1C[C@H](O)C[C@H]1C(=O)O	OXACEPROL	1	1	1	1	1	1	1	1	1	1	1	1	12
CHEMBL2105922	CC(=O)NCCCCCC(=O)O	ACETAMINOCAPROIC ACID|ACEXAMIC ACID|CY 153	1	1	1	1	1	1	1	1	1	1	1	1	12
CHEMBL1875805	CC(=O)NC(CC(C)C)C(=O)O	ACETYLLEUCINE	1	1	1	1	1	1	1	1	1	1	1	1	12
CHEMBL371197	O[C@@H]1[C@H](O)CN2CCC[C@@H](O)[C@H]12	Swainsonine|TRIDOLGOSIR	1	1	1	1	1	1	1	1	1	1	1	1	12
CHEMBL511099	Cc1ccc(C23CNCC2C3)cc1	BICIFADINE	1	1	1	1	1	1	1	1	1	1	1	1	12
CHEMBL2103836	CCC[C@@H](C)C[C@H](N)CC(=O)O	IMAGABALIN|PD-0332334|PF-00195889	1	1	1	1	1	1	1	1	1	1	1	1	12
CHEMBL1398657	O=S(=O)(O)c1ccc(O)cc1		1	1	1	1	1	1	1	1	1	1	1	1	12
CHEMBL290916	CC1=NN(c2ccccc2)C(=O)C1	ANTIPYRINE RELATED COMPOUND A|EDARAVONE|MCI-186|NORPHENAZONE|NSC-12|NSC-26139|NSC-2629|RADICAVA|Radicut	1	1	1	1	1	1	1	1	1	1	1	1	12
CHEMBL3039113	CCNC(=O)CC[C@H](N)C(=O)O	L-THEANINE|NSC-21308|THEANINE	1	1	1	1	1	1	1	1	1	1	1	1	12
CHEMBL1485	N=C(N)NCCC[C@H](N)C(=O)O	ARGININE|Arginine|L-ARGININE|NSC-206269	1	1	1	1	1	1	1	1	1	1	1	1	12
CHEMBL2105609	C#CC(OC(N)=O)c1ccccc1	CARFIMATE	1	1	1	1	1	1	1	1	1	1	1	1	12
CHEMBL444814	NC(=O)NCCC[C@H](N)C(=O)O	L-CITRULLINE	1	1	1	1	1	1	1	1	1	1	1	1	12
CHEMBL13881	c1ccc(NCC2=NCCN2)cc1	PHENAMAZOLINE	1	1	1	1	1	1	1	1	1	1	1	1	12
CHEMBL169901	N=C(N)N1CCc2ccccc2C1	DEBRISOQUINE	1	1	1	1	1	1	1	1	1	1	1	1	12
CHEMBL2104128	Cc1ncsc1CCCCl	CLOPROTHIAZOLE	0	1	1	1	1	1	1	1	1	1	1	1	11
CHEMBL180570	O=P(O)(O)CP(=O)(O)O	MEDRONIC ACID	1	1	1	0	1	1	1	1	1	1	1	1	11
CHEMBL196	O=C1O[C@H]([C@@H](O)CO)C(O)=C1O	ASCOR|ASCORBIC ACID|ASCORBIC ACID (VIT C)|ASCORBICAP|ASCUR|Ascorbic Acid|BASSETT'S|CEBIONE|CECON|CENOLATE|CETANE|CETANE-CAPS TC|CEVALIN|CEVEX|CEVITAMIC ACID|E-300|E300|FEMA NO. 2109|HALIBORANGE|INS NO.300|INS-300|NSC-218455|NSC-33832|REDOXON|REDOXON C|REDOXON CHEW-C|REDOXON SLOW RELEASE|TOP C|VITAL LIFE|VITAMIN C|Vitamin C	1	1	1	1	1	1	1	1	1	1	1	1	12
CHEMBL2107425	O=C1O[C@H]2[C@H](O[C@@H](O)[C@@H]2O)C1O	GLUCUROLACTONE|GLUCURONOLACTONE	1	1	1	1	1	1	1	1	1	1	1	1	12
CHEMBL2105084	O=[PH](O)C(O)C1CC=CCC1	FOSMENIC ACID	1	1	1	0	1	1	1	1	1	1	1	1	11
CHEMBL12208	Cc1cc(=O)oc2cc(O)ccc12	CANTABILINE|HYMECROMONE|LM-94|NSC-19026|NSC-9408	1	1	1	1	1	1	1	1	1	1	1	1	12
CHEMBL1177	NC1=NC(=O)C(c2ccccc2)O1	CYLERT|FENOXAZOL|LA-956|NSC-169499|NSC-25159|PEMOLINE|RONYL|TRADON|VOLITAL|YH-1	1	1	1	1	1	1	1	1	1	1	1	1	12
CHEMBL39	NCCc1c[nH]c2ccc(O)cc12	5-HT|5-HYDROXYTRYPTAMINE|SEROTONIN	1	1	1	1	1	1	1	1	1	1	1	1	12
CHEMBL578211	CN1C(=O)CC[C@H]1c1cccnc1	COTININE|NICOTINE RELATED COMPOUND C	1	1	1	1	1	1	1	1	1	1	1	1	12
CHEMBL2111053	CC[N+]1(C)CCc2ccccc2C1		1	1	1	1	1	1	1	1	1	1	1	1	12
CHEMBL1180550	C[N+](C)(C)CC(O)C[N+](C)(C)C		1	1	1	1	1	1	1	1	1	1	1	1	12
CHEMBL3184437	OCc1ccc(Cl)cc1Cl	DICHLOROBENZYL ALCOHOL	1	1	1	1	1	1	1	1	1	1	1	1	12
CHEMBL146927	N[C@H]1C[C@@H](C(=O)O)CC1=C(F)F		1	1	1	1	1	1	1	1	1	1	1	1	12
CHEMBL4297915	Cc1ccc(S(=O)(=O)NO)o1	BMS-986231|CIMLANOD|CXL-1427	1	1	1	1	1	1	1	1	1	1	1	1	12
CHEMBL2064047	O=C(O)C1CSC(C(=O)O)N1	TIDIACIC	1	1	1	1	1	1	1	1	1	1	1	1	12
CHEMBL1201208	CC1NCCOC1c1ccccc1	PHENMETRAZINE|Phenmetrazine|Preludin	1	1	1	1	1	1	1	1	1	1	1	1	12
CHEMBL2105245	CC(C(=O)c1ccccc1)N(C)C	DIMEPROPION|METAMFEPRAMONE|MG 559	1	1	1	1	1	1	1	1	1	1	1	1	12
CHEMBL4094396	CNC(C)C(=O)c1ccc(C)cc1	J2.756.280I|Mephedrone	1	1	1	1	1	1	1	1	1	1	1	1	12
CHEMBL2111121	Cc1nccnc1N1CCCCC1	MODALINE	1	1	1	1	1	1	1	1	1	1	1	1	12
CHEMBL1201260	C/N=C(\NC)NCc1ccccc1	BETANIDINE|Bethanidine	1	1	1	1	1	1	1	1	1	1	1	1	12
CHEMBL48802	C[S+]([O-])CCCCN=C=S	4-(Methylsulfinyl)Butyl Isothiocyanate|SULFORAPHANE	1	1	1	1	1	1	1	1	1	1	1	1	12
CHEMBL1439973	CC(C)(O)C(Cl)(Cl)Cl	CHLORBUTOL|CHLORETONE|CHLOROBUTANOL|NSC-44794|TRICHLORISOBUTYLALCOHOL	1	1	1	1	1	1	1	1	1	1	1	1	12
CHEMBL1200829	O=C1O[C@H](CO)[C@@H](O)[C@H](O)[C@H]1O	E575|GLUCONOLACTONE	1	1	1	1	1	1	1	1	1	1	1	1	12
CHEMBL2106850	Oc1cccc(Oc2nnn[nH]2)c1	COMPOUND 56063|MELIZAME	1	1	1	1	1	1	1	1	1	1	1	1	12
CHEMBL2104115	CC(=O)Nn1cnc(=O)c(C#N)c1	CIAPILOME	1	1	1	1	1	1	1	1	1	1	1	1	12
CHEMBL918	NC(=O)NC(=O)Cc1ccccc1	PHENACEMIDE|PHENURONE|Phenacemide	1	1	1	1	1	1	1	1	1	1	1	1	12
CHEMBL46730	c1ccc2c(c1)ccc1ccccc12	NSC-26256|PHENANTHRENE	1	1	1	1	1	1	1	1	1	1	1	1	12
CHEMBL2106646	CCCCc1ccc(C(N)=O)nc1	BUPICOMIDE|SCH 10595	1	1	1	1	1	1	1	1	1	1	1	1	12
CHEMBL2104607	CCN(CC)C(=O)c1cccnc1	CORAMINE|NICETHAMIDE|NIKETHAMIDE|NIKETHYL	1	1	1	1	1	1	1	1	1	1	1	1	12
CHEMBL2106654	CCNc1nsc2ccccc12	BAY VA 9387|ETISAZOLE	1	1	1	1	1	1	1	1	1	1	1	1	12
CHEMBL1512677	CCCCCc1ccc(C)cc1O	AMYLMETACRESOL|THROATIES	1	1	1	1	1	1	1	1	1	1	1	1	12
CHEMBL526	CC(C)c1cccc(C(C)C)c1O	DIPRIVAN|DISOPROFOL|Disoprivan|ICI 35,868|ICI 35-868|ICI35,868|NSC-5105|PROPOFOL|Rapinovet	1	1	1	1	1	1	1	1	1	1	1	1	12
CHEMBL2104018	COC1(F)C(F)(F)C1(F)Cl	26P|ALIFLURANE	1	1	1	1	1	1	1	1	1	1	1	1	12
CHEMBL1231101	N[C@H](C(=O)O)[C@@H]1CC(Cl)=NO1	ACIVICIN|AT-125|U-42,126	1	1	1	1	1	1	1	1	1	1	1	1	12
CHEMBL1709559	CC(=O)NC(=O)c1ccccc1O	ACETSALICYLAMIDE|L-749|SALACETAMIDE	1	1	1	1	1	1	1	1	1	1	1	1	12
CHEMBL112687	CC(=O)Nc1ccc(C(=O)O)cc1	ACEDOBEN|Acedoben	1	1	1	1	1	1	1	1	1	1	1	1	12
CHEMBL493287	N[C@H]1C(O)O[C@H](CO)[C@@H](O)[C@@H]1O	GLUCOSAMINE	1	1	1	1	1	1	1	1	1	1	1	1	12
CHEMBL396416	N[C@@H](CSCC(=O)O)C(=O)O	AHR-3053|CARBOCISTEIN|CARBOCISTEINE|CARBOCYSTEINE|L-CARBOCISTEINE|L-CARBOCYSTEINE|LJ 206|LOVISCOL|MUCODYNE|MUCODYNE FTE|MUCOFAN|MUCOLEX|NSC-14156|PULMOCLASE|R05CB03	1	1	1	1	1	1	1	1	1	1	1	1	12
CHEMBL112797	CCCCP(=O)(O)CCCN	CGP-36742|LU-AE-58479|SGS-742|SGS742	1	1	1	1	1	1	1	1	1	1	1	1	12
CHEMBL39677	c1ccc2nc3ccccc3cc2c1	ACRIDINE|NSC-3408	1	1	1	1	1	1	1	1	1	1	1	1	12
CHEMBL1979022	CCCCNC(C)(C)[PH](=O)O	BUTAFOSFAN	1	1	1	0	1	1	1	1	1	1	1	1	11
CHEMBL1079576	NC(=O)OCCCc1ccccc1	MH-532|PHENPROBAMATE	1	1	1	1	1	1	1	1	1	1	1	1	12
CHEMBL2104353	CNCCc1ccc2c(c1)OCO2	HOMARYLAMINE	1	1	1	1	1	1	1	1	1	1	1	1	12
CHEMBL2107010	CCCOC(=O)c1ccc(N)cc1	RISOCAINE	1	1	1	1	1	1	1	1	1	1	1	1	12
CHEMBL16073	CCOc1ccc(NC(C)=O)cc1	ACETOPHENETIDIN|ACETPHENETIDIN|PHENACETIN	1	1	1	1	1	1	1	1	1	1	1	1	12
CHEMBL315818	NCC(CC(=O)O)c1ccccc1	PHENIBUT	1	1	1	1	1	1	1	1	1	1	1	1	12
CHEMBL6731	CC(N)Cc1ccc2c(c1)OCO2	TENAMFETAMINE|Tenamfetamine	1	1	1	1	1	1	1	1	1	1	1	1	12
CHEMBL92401	CC(C)NNC(=O)c1ccncc1	IPRONIAZID|IPRONIAZIDE|Iproniazide|MARSILID	1	1	1	1	1	1	1	1	1	1	1	1	12
CHEMBL1206440	O=S(=O)(O)NC1CCCCC1	CYCLAMIC ACID|HEXAMIC ACID	1	1	1	1	1	1	1	1	1	1	1	1	12
CHEMBL1555183	N[C@@H](CSCCCO)C(=O)O	FUDOSTEINE	1	1	1	1	1	1	1	1	1	1	1	1	12
CHEMBL2010507	CNC(C)Cc1ccccc1OC	METHOXYPHENAMINE	1	1	1	1	1	1	1	1	1	1	1	1	12
CHEMBL558	Cc1cccc(C)c1OCC(C)N	MEXILETINE|Mexiletine	1	1	1	1	1	1	1	1	1	1	1	1	12
CHEMBL1589978	CC([C@H](O)c1ccccc1)N(C)C	DL-METHYLEPHEDRINE HYDROCHLORIDE|DL-METHYLEPHEDRINE SACCHARINATE|L-METHYLEPHEDRINE HYDROCHLORIDE|METHYLEPHEDRINE	1	1	1	1	1	1	1	1	1	1	1	1	12
CHEMBL2105027	CCc1nncn1C1CCCCC1	HEXAZOLE	1	1	1	1	1	1	1	1	1	1	1	1	12
CHEMBL959	CC(N)C12CC3CC(CC(C3)C1)C2	RIMANTADINE|Rimantadin	1	1	1	1	1	1	1	1	1	1	1	1	12
CHEMBL807	CC12CC3CC(C)(C1)CC(N)(C3)C2	D-145|DRG-0267|MEMANTINE|Memantine|Namenda	1	1	1	1	1	1	1	1	1	1	1	1	12
CHEMBL225164	Oc1ccc(Cl)c2cccnc12	CLOXIQUINE|CLOXYQUIN	1	1	1	1	1	1	1	1	1	1	1	1	12
CHEMBL25	CC(=O)Oc1ccccc1C(=O)O	8-HOUR BAYER|ACETYLSALIC ACID|ACETYLSALICYLIC ACID|ALKA RAPID|ANADIN ALL NIGHT|ANGETTES 75|ASPIRIN|ASPRO CLR|Acetosalic Acid|Acetylsalicylic Acid|Aspirin|BAY1019036|BAYER EXTRA STRENGTH ASPIRIN FOR MIGRAINE PAIN|DANAMEP|DISPRIN CV|DISPRIN DIRECT|DURLAZA|ENPRIN|Ecotrin|Equi-Prin|GENCARDIA|LEVIUS|MAX STRGH ASPRO CLR|MEASURIN|MICROPIRIN EC|NSC-27223|NSC-406186|NU-SEALS 300|NU-SEALS 600|NU-SEALS 75|N…	1	1	1	1	1	1	1	1	1	1	1	1	12
CHEMBL145	O=C(O)/C=C/c1ccc(O)c(O)c1	CAFFEIC ACID|NSC-57197|NSC-623438|trans-Caffeate	1	1	1	1	1	1	1	1	1	1	1	1	12
CHEMBL1236183	O=C(CO)[C@@H](O)[C@@H](O)[C@H](O)CO	D-TAGATOSE|TAGATOSE	1	1	1	1	1	1	1	1	1	1	1	1	12
CHEMBL604608	OC[C@H]1O[C@](O)(CO)[C@@H](O)[C@@H]1O	DIETADE DIETARY FOODS|FRUCTOSE|Fructose|LEVULOSE|TOPIRAMATE IMPURITY, FRUCTOSE-	1	1	1	1	1	1	1	1	1	1	1	1	12
CHEMBL195923	OC[C@H]1OC(O)[C@H](O)[C@@H](O)[C@H]1O	D-GALACTOSE|GALACTOSE|NSC-8102	1	1	1	1	1	1	1	1	1	1	1	1	12
CHEMBL1222251	O[C@H]1[C@H](O)[C@@H](O)[C@H](O)[C@@H](O)[C@H]1O	CYCLOHEXANEHEXOL|INOSITOL|MESO-INOSITOL|NSC-25142|NSC-404118|NSC-55551|NSC-8101	1	1	1	1	1	1	1	1	1	1	1	1	12
CHEMBL190	Cn1c(=O)c2nc[nH]c2n(C)c1=O	ACCURBRON|AEROLATE|AEROLATE III|AEROLATE JR|AEROLATE SR|AQUAPHYLLIN|BRONKODYL|DIMETHYLXANTHINE|DURAPHYL|ELIXICON|ELIXOMIN|ELIXOPHYLLIN|ELIXOPHYLLIN SR|LABID|LANOPHYLLIN|LASMA|NSC-2066|NUELIN|NUELIN SA|NUELIN SA-250|PRO-VENT|QUIBRON-T|QUIBRON-T/SR|Quibron|Respbid|SLO-BID|SLO-PHYLLIN|SOMOPHYLLIN-CRT|SOMOPHYLLIN-T|SUSTAIRE|T-PHYL|THEO-24|THEO-DUR|THEOBID|THEOBID JR.|THEOCHRON|THEOCLEAR L.A.-130|THEO…	1	1	1	1	1	1	1	1	1	1	1	1	12
CHEMBL1114	Cn1cnc2c1c(=O)[nH]c(=O)n2C	FEMA NO. 3591|NSC-5039|SC-15090|THEOBROMINE|Theobromine|Theobromine(20%)	1	1	1	1	1	1	1	1	1	1	1	1	12
CHEMBL194014	CCCOC(=O)c1ccc(O)cc1	E216|PROPYL PARAHYDROXYBENZOATE|PROPYLPARABEN	1	1	1	1	1	1	1	1	1	1	1	1	12
CHEMBL224265	NC(=S)N/N=C/c1cccnc1	NICOTHIAZONE|NICOTINALDEHYDE THIOSEMICARBAZONE|SRI-286	1	1	1	1	1	1	1	1	1	1	1	1	12
CHEMBL192451	COc1ccc(O)c(C(C)(C)C)c1	BUTYLATED HYDROXYANISOLE|Butylated hydroxyanisole|E320	1	1	1	1	1	1	1	1	1	1	1	1	12
CHEMBL289480	C1COC(NC(C2CC2)C2CC2)=N1	RILMENIDINE	1	1	1	1	1	1	1	1	1	1	1	1	12
CHEMBL1378024	CCCc1cc(C(N)=S)ccn1	EKTEBIN|PETEHA|PROTHIONAMIDE|PROTIONAMIDE|RP 9778|TH-1321|TREVINTIX	1	1	1	1	1	1	1	1	1	1	1	1	12
CHEMBL143941	FC(Br)C(F)(F)F	ABBOTT-16900|DA-708|TEFLURANE|Teflurane	1	1	1	1	1	1	1	0	1	1	1	1	11
CHEMBL2104534	NC(=O)OCC(O)c1ccccc1	STYRAMATE	1	1	1	1	1	1	1	1	1	1	1	1	12
CHEMBL2103996	CNCC(=O)c1ccc(O)c(O)c1	ADRENALONE|ADRENONE	1	1	1	1	1	1	1	1	1	1	1	1	12
CHEMBL925	N[C@@H](Cc1ccc(O)cc1)C(=O)O	FEMA NO. 3736|L-TYROSINE|LEVODOPA IMPURITY, L-TYROSINE-|LEVODOPA RELATED COMPOUND L-TYROSINE|NSC-82624|TYROSINE	1	1	1	1	1	1	1	1	1	1	1	1	12
CHEMBL2000716	NC(=O)CN1C=CCC(C(N)=O)=C1	CARICOTAMIDE	1	1	1	1	1	1	1	1	1	1	1	1	12
CHEMBL1201293	CC(=O)NCCCS(=O)(=O)O	ACAMPROSATE	1	1	1	1	1	1	1	1	1	1	1	1	12
CHEMBL1115	CN(C)C(=O)Oc1ccc[n+](C)c1	Mestinon|PYRIDOSTIGMINE|Pyridostigmine|Regonol	1	1	1	1	1	1	1	1	1	1	1	1	12
CHEMBL86882	CCNCC(O)c1cccc(O)c1	EFFORTIL|EFFORTIL DEPOT PERLONGETTEN|ETILEFRINE|ETILEFRINE HYDROCHLORIDE	1	1	1	1	1	1	1	1	1	1	1	1	12
CHEMBL2104292	C#CCC1(OC(N)=O)CCCCC1	HEXAPROPYMATE	1	1	1	1	1	1	1	1	1	1	1	1	12
CHEMBL30400	CNC(C)C(O)c1ccc(O)cc1	OXILOFRINE|Oxilofrine	1	1	1	1	1	1	1	1	1	1	1	1	12
CHEMBL2105515	CCC1(CC)C(=O)NC=C(C)C1=O	ETHYPICONE	1	1	1	1	1	1	1	1	1	1	1	1	12
CHEMBL149616	CCN1CCc2nc(N)oc2CC1	AZEPEXOLE|Azepexole	1	1	1	1	1	1	1	1	1	1	1	1	12
CHEMBL2104354	C1CCC(CN2CCCCC2)CC1	LEPTACLINE	1	1	1	1	1	1	1	1	1	1	1	1	12
CHEMBL538393	CN(C)C1(C)C2CCC(C2)C1(C)C	DIMECAMINE|Dimecamine	1	1	1	1	1	1	1	1	1	1	1	1	12
CHEMBL477874	FC(F)(F)COCC(F)(F)F	FLUROTHYL|FLUROTYL|HEXAFLUORODIETHYL ETHER|INDOKLON|SK&F 6539	1	1	1	1	1	1	1	1	1	1	1	1	12
CHEMBL62382	C[Se]C[C@H](N)C(=O)O	Methylselenocysteine|Se-Methylselenocysteine	1	1	1	1	1	1	1	1	1	1	1	1	12
CHEMBL1086863	OC[C@H]1O[C@H](O)[C@H](F)[C@@H](O)[C@@H]1O	FLUDEOXYGLUCOSE	1	1	1	1	1	1	1	1	1	1	1	1	12
CHEMBL1605835	CCC(=O)c1c(O)cc(O)cc1O	FLOPROPIONE|PHLOROPROPIOPHENONE	1	1	1	1	1	1	1	1	1	1	1	1	12
CHEMBL830	NCCCC(N)(C(=O)O)C(F)F	EFLORNITHINE|Eflornithine|Ornidyl|Vaniqa	1	1	1	1	1	1	1	1	1	1	1	1	12
CHEMBL82700	c1ccc2c(c1)ncc1ncnnc12	STRINOLINE|Strinoline	1	1	1	1	1	1	1	1	1	1	1	1	12
CHEMBL1682	OC[C@H](O)[C@@H](O)[C@H](O)[C@H](O)CO	7B5697N|D-SORBITOL|E 420|E420|FEMA NO. 3029|ISOMALT IMPURITY, SORBITOL-|NSC-25944|SORBITOL|Sorbitol	1	1	1	1	1	1	1	1	1	1	1	1	12
CHEMBL476	CN(C)/N=N/c1[nH]cnc1C(N)=O	DACARBAZINE|DIC|DTIC|DTIC-DOME|NCI C04717|NSC-45388	1	1	1	1	1	1	1	1	1	1	1	1	12
CHEMBL229128	Cc1ccccc1OCC(O)CO	CRESOXYDIOL|DECONTRACTYL|MEPHENESIN|TOLSEROL	1	1	1	1	1	1	1	1	1	1	1	1	12
CHEMBL1201073	O=C(O)[C@H](S)[C@H](S)C(=O)O	CHEMET|DIM-SA|DMS-A|DMSA|Dimercaptosuccinic Acid|RO 1-7977|SUCCIMER	1	1	1	1	1	1	1	1	1	1	1	1	12
CHEMBL2104853	O=C1NCCNC1c1cccs1	TENILSETAM	1	1	1	1	1	1	1	1	1	1	1	1	12
CHEMBL1160385	CC1=CCN(CCNC(=N)N)CC1	GUANACLINE	1	1	1	1	1	1	1	1	1	1	1	1	12
CHEMBL2106494	NC(/N=N/C(N)=N/Cl)=N\Cl	CHLORAZODIN|CHLOROAZODIN	1	1	1	1	1	1	1	0	1	1	1	1	11
CHEMBL203125	O=CN(O)CCCP(=O)(O)O	FOSMIDOMYCIN	1	1	1	1	1	1	1	1	1	1	1	1	12
CHEMBL310671	O=C1NS(=O)(=O)c2ccccc21	BENZOSULFINIDE|E-954(I)|E954|GLUSIDE|INS NO.954(I)|INS-954(I)|NSC-5349|SACCHARIN|SWEETA	1	1	1	1	1	1	1	1	1	1	1	1	12
CHEMBL1740	CNCC(O)c1ccc(O)c(O)c1	RACEPINEFRINE|RACEPINEPHRINE|VAPONEFRIN	1	1	1	1	1	1	1	1	1	1	1	1	12
CHEMBL764	CC(N)C(O)c1ccc(O)c(O)c1	Aldoclor-150|Aldoclor-250|Methylnoradrenaline	1	1	1	1	1	1	1	1	1	1	1	1	12
CHEMBL2106596	C[S+]([O-])CC(=O)c1ccccn1	OXISURAN|W 6495	1	1	1	1	1	1	1	1	1	1	1	1	12
CHEMBL1200790	CCC1(CC)C(=O)NCC(C)C1=O	METHYPRYLON|NOLUDAR	1	1	1	1	1	1	1	1	1	1	1	1	12
CHEMBL1697833	CC(C)(N)Cc1ccccc1Cl	CLORTERMINE	1	1	1	1	1	1	1	1	1	1	1	1	12
CHEMBL1201269	CC(C)(N)Cc1ccc(Cl)cc1	CHLORPHENTERMINE|Chlorphentermine	1	1	1	1	1	1	1	1	1	1	1	1	12
CHEMBL2103952	CC(Br)(CO)[N+](=O)[O-]	BTS 7706|DEBROPOL	1	1	1	1	1	1	1	0	1	1	1	1	11
CHEMBL1025	CC(C)OP(=O)(F)OC(C)C	DYFLOS|FLOROPRYL|FLUOSTIGMINE|Fluostigmine|ISOFLUROPHATE|Isoflurophate	1	1	1	1	1	1	1	1	1	1	1	1	12
CHEMBL444	CCC1(CC)C(=O)NC(=O)NC1=O	BARBITAL|BARBITONE|DIEMAL|DIETHYLBARBITURIC ACID	1	1	1	1	1	1	1	1	1	1	1	1	12
CHEMBL2111012	CC(=O)/C=C(/C)N[C@@H]1CON=C1O	PENTIZIDONE	1	1	1	1	1	1	1	1	1	1	1	1	12
CHEMBL25141	O=C1C2=C(CCCC2)c2ccccc21	PHENTYDRONE|Phentydrone	1	1	1	1	1	1	1	1	1	1	1	1	12
CHEMBL216913	CC(/C=N/N=C(N)N)=N\N=C(N)N	MITOGUAZONE	1	1	1	1	1	1	1	1	1	1	1	1	12
CHEMBL2205807	Cc1ccc(-c2ccc(C)cn2)nc1	ABAMETAPIR|HA-44|HA44|Xeglyze	1	1	1	1	1	1	1	1	1	1	1	1	12
CHEMBL219828	c1ccc2c(c1)sc1ccccc12	DIBENZOTHIOPHENE	1	1	1	1	1	1	1	1	1	1	1	1	12
CHEMBL509282	C=CCC(C(=O)NC(N)=O)C(C)C	APRONAL|Sedormid	1	1	1	1	1	1	1	1	1	1	1	1	12
CHEMBL1276010	C=CCCCCCCCCC(=O)O	UNDECYLENIC ACID|Undecylenic Acid	1	1	1	1	1	1	1	1	1	1	1	1	12
CHEMBL2008565	N=C(N)NCC1CCCCCCN1	GUANAZODINE	1	1	1	1	1	1	1	1	1	1	1	1	12
CHEMBL1256	FC(F)OC(Cl)C(F)(F)F	AERRANE|COMPOUND 469|COMPOUND-469|FORANE|ISOFLURANE	1	1	1	1	1	1	1	1	1	1	1	1	12
CHEMBL1257	FC(F)OC(F)(F)C(F)Cl	ANESTHETIC COMPOUND NO. 347|Anesthetic Compound No. 347|ENFLURANE|ETHRANE	1	1	1	1	1	1	1	0	1	1	1	1	11
CHEMBL1441646	Cc1cc(O)c(C(C)C)cc1Cl	CHLOROTHYMOL|MONOCHLOROTHYMOL	1	1	1	1	1	1	1	1	1	1	1	1	12
CHEMBL284377	N[C@@H](COP(=O)(O)O)C(=O)O	DEXFOSFOSERINE|Dexfosfoserine|GNF-Pf-1028	1	1	1	1	1	1	1	1	1	1	1	1	12
CHEMBL8759	N[C@@]1(C(=O)O)CC[C@H]2[C@H](C(=O)O)[C@H]21	EGLUMEGAD|EGLUMETAD|LY-354740	1	1	1	1	1	1	1	1	1	1	1	1	12
CHEMBL185647	Cc1ncc([N+](=O)[O-])n1CCCO	TERNIDAZOLE	1	1	1	1	1	1	1	1	1	1	1	1	12
CHEMBL498847	Cc1ncc([N+](=O)[O-])n1CC(C)O	PM-185184|RP 14539|SECNIDAZOLE|SOLOSEC|SYM-1219	1	1	1	1	1	1	1	1	1	1	1	1	12
CHEMBL1256391	Cc1ccc(=O)n(-c2ccccc2)c1	AMR-69|ESBRIET|PIRFENIDONE	1	1	1	1	1	1	1	1	1	1	1	1	12
CHEMBL2104652	CCC(OC(N)=O)C1CCCCC1	PROCYMATE	1	1	1	1	1	1	1	1	1	1	1	1	12
CHEMBL593430	C[C@H]1CC(CN)(CC(=O)O)C[C@@H]1C	ATAGABALIN|PD-0200,390|PD0200390	1	1	1	1	1	1	1	1	1	1	1	1	12
CHEMBL2106939	CCCCCCNC(=N)NC(=N)N	POLIHEXANIDE|POLYHEXANIDE	1	1	1	1	1	1	1	1	1	1	1	1	12
CHEMBL2110907	CCCCN/C(=N\CC)NC(=N)N	ETOFORMIN	1	1	1	1	1	1	1	1	1	1	1	1	12
CHEMBL2107651	CCCC(CCC)(CCC)C(N)=O	VALDIPROMIDE	1	1	1	1	1	1	1	1	1	1	1	1	12
CHEMBL2103914	O=c1[nH]sc2cc(Cl)ccc12	FER-1443|TICLATONE	1	1	1	1	1	1	1	1	1	1	1	1	12
CHEMBL164660	O=c1ccc2cc3ccoc3cc2o1	NSC-404562|PSORALEN	1	1	1	1	1	1	1	1	1	1	1	1	12
CHEMBL4297349	C[C@@H]1NC(=O)[C@H](CC(=O)O)NC1=O	AMPION|ASPARTYL-ALANYL-DIKETOPIPERAZINE	1	1	1	1	1	1	1	1	1	1	1	1	12
CHEMBL2104057	Nc1cccc(-n2ccccc2=O)c1	AMPHENIDONE	1	1	1	1	1	1	1	1	1	1	1	1	12
CHEMBL508102	CCOC(=O)n1ccn(C)c1=S	ATHYROMAZOLE|CARBIMAZOLE|NEO-MERCAZOLE 20|NEO-MERCAZOLE 5	1	1	1	1	1	1	1	1	1	1	1	1	12
CHEMBL419	NCc1ccc(S(N)(=O)=O)cc1	4-HOMOSULFANILAMIDE|D06BA03|MAFENIDE|Mafenide|NSC-34632|SULFAMYLON	1	1	1	1	1	1	1	1	1	1	1	1	12
CHEMBL2104038	CC(C)OC(=O)OC1CCCCC1	CILEXETIL	1	1	1	1	1	1	1	1	1	1	1	1	12
CHEMBL1269155	Cc1nccn1C(C)c1ccccc1	EFETOZOLE	1	1	1	1	1	1	1	1	1	1	1	1	12
CHEMBL10758	c1ccc2c(c1)cc1n2CCCNC1	AZEPINDOLE|Azepindole|MCN-2453	1	1	1	1	1	1	1	1	1	1	1	1	12
CHEMBL52091	CC(O)(CC(=O)O)C1CCCCC1	CYCLOBUTOIC ACID|Cyclobutoic acid	1	1	1	1	1	1	1	1	1	1	1	1	12
CHEMBL1697739	CCC(C(=O)O)C1(O)CCCCC1	CYCLOBUTYROL	1	1	1	1	1	1	1	1	1	1	1	1	12
CHEMBL3707255	CC1(C)OC2(C)C(O)CC1CC2O	EPOMEDIOL	1	1	1	1	1	1	1	1	1	1	1	1	12
CHEMBL2110829	Cc1cccc(Cc2c[nH]cn2)c1C	DETOMIDINE	1	1	1	1	1	1	1	1	1	1	1	1	12
CHEMBL111659	C#Cc1cncc([C@@H]2CCCN2C)c1	ALTINICLINE|SIB-1508Y|SIB-1765F	1	1	1	1	1	1	1	1	1	1	1	1	12
CHEMBL392861	CCC(C)C(CC)C(=O)NC(N)=O	CAPURIDE|MCN-X-94|PACINOX	1	1	1	1	1	1	1	1	1	1	1	1	12
CHEMBL108030	CCCCCCCCCCC(=O)O	FEMA NO. 3245|NSC-7885|UNDECANOATE	1	1	1	1	1	1	1	1	1	1	1	1	12
CHEMBL3187683	CCCCCC[C@@H](CCC)C(=O)O	ARUNDIC ACID|MK-0724|MK0724|ONO-2506PO	1	1	1	1	1	1	1	1	1	1	1	1	12
CHEMBL1872946	CC(=O)Nc1ncc([N+](=O)[O-])s1	ACINITRAZOLE|AMINITROZOLE|CL 5,279|NITHIAMIDE	1	1	1	1	1	1	1	1	1	1	1	1	12
CHEMBL12856	Nc1cc(-c2ccncc2)c[nH]c1=O	AMRINONE|INAMRINONE|INOCOR|WIN 40680	1	1	1	1	1	1	1	1	1	1	1	1	12
CHEMBL13589	Nc1ncnc(Nc2ccccc2)n1	AMANOZINE|AMENOZINE|Amanozine	1	1	1	1	1	1	1	1	1	1	1	1	12
CHEMBL2110690	Cc1ccc2ccccc2c1CON	NAFOMINE	1	1	1	1	1	1	1	1	1	1	1	1	12
CHEMBL2104276	c1ccc(C2CN=C3NCCN32)cc1		1	1	1	1	1	1	1	1	1	1	1	1	12
CHEMBL1870796	CC(C)(C)C(=O)NCCCC(=O)O	CXB-722|CXB722|PIVAGABINE	1	1	1	1	1	1	1	1	1	1	1	1	12
CHEMBL972	C#CCN(C)[C@H](C)Cc1ccccc1	EMSAM|Eldepryl|SELEGILINE|Zelapar	1	1	1	1	1	1	1	1	1	1	1	1	12
CHEMBL4297316	CCC[C@@H](C)C[C@H](CN)CC(=O)O	PD 0299685|PD-0299685	1	1	1	1	1	1	1	1	1	1	1	1	12
CHEMBL1663	FC(F)(F)C(F)(F)C(F)(F)F	DEFINITY|DMP 115|FS-069|FS069|MRX-115|PERFLUOROPROPANE|PERFLUTREN	1	1	1	1	1	1	1	1	1	0	1	1	11
CHEMBL93309	CCS(=O)(=O)c1ccc(F)cc1	FLORETIONE|FLUORESONE|Fluoresone	1	1	1	1	1	1	1	1	1	1	1	1	12
CHEMBL1238	O=C(O)CCCCCCCC(=O)O	AZELAIC ACID|AZELEX|FINACEA|NSC-19493|SKINOREN|ZK 62498	1	1	1	1	1	1	1	1	1	1	1	1	12
CHEMBL277474	Cc1cc(=O)n(-c2ccccc2)n1C	ANTIPYRINE|Antipyrin|Antipyrine|NSC-7945|PHENAZONE|Phenazon	1	1	1	1	1	1	1	1	1	1	1	1	12
CHEMBL256147	CNC(=N)NCCC[C@H](N)C(=O)O	L-NMMA|NG-METHYLARGININE|TARGININE|TILARGININE|Targinine	1	1	1	1	1	1	1	1	1	1	1	1	12
CHEMBL2105566	CC(Cc1ccccc1)NCCC#N	FENPROPOREX	1	1	1	1	1	1	1	1	1	1	1	1	12
CHEMBL2104690	c1ccc2c(c1)CCN1CCNCC21	AZAQUINZOLE	1	1	1	1	1	1	1	1	1	1	1	1	12
CHEMBL130880	Nc1c2c(nc3c1CCC3)CCCC2	IPIDACRINE|Ipidacrine	1	1	1	1	1	1	1	1	1	1	1	1	12
CHEMBL2104577	CC(C)C1(C(C)C)OCC(CO)O1	DIMETHYLANE|PROMOXOLANE	1	1	1	1	1	1	1	1	1	1	1	1	12
CHEMBL1619758	CCC(N)Cc1c[nH]c2ccccc12	ETRYPTAMINE	1	1	1	1	1	1	1	1	1	1	1	1	12
CHEMBL406050	CCC(C)SSc1ncc[nH]1	PX-12	1	1	1	1	1	1	1	1	1	1	1	1	12
CHEMBL2110996	C[N+](C)(C)CCCCC[N+](C)(C)C		1	1	1	1	1	1	1	1	1	1	1	1	12
CHEMBL2068841	O=[N+]([O-])c1nccn1CC(O)CF	FLUOROMISONIDAZOLE|FMISO|KU-2210|NSC-292930|RO-07-0741|SR-1367	1	1	1	1	1	1	1	1	1	1	1	1	12
CHEMBL299155	O=C(O)c1cc(=O)c2ccccc2[nH]1	Kynurenic Acid|TRANSTORINE	1	1	1	1	1	1	1	1	1	1	1	1	12
CHEMBL2142890	CC(=O)NC(CCC(=O)O)C(=O)O		1	1	1	1	1	1	1	1	1	1	1	1	12
CHEMBL9116	CNC(=O)ON(C(C)=O)C(=O)NC	CARACEMIDE	1	1	1	1	1	1	1	1	1	1	1	1	12
CHEMBL797	CN1C(=O)CC(c2ccccc2)C1=O	MILONTIN|PHENSUXIMIDE|Phensuximide	1	1	1	1	1	1	1	1	1	1	1	1	12
CHEMBL2106585	C/C=C/C=N\NC(=O)c1ccncc1	CROTONIAZIDE|CROTONYLIDENISONIAZID	1	1	1	1	1	1	1	1	1	1	1	1	12
CHEMBL2106043	CN1C(=N)N(c2ccccc2)CC1=O	AZOLIMINE|CL 90,748	1	1	1	1	1	1	1	1	1	1	1	1	12
CHEMBL671	S=P(N1CC1)(N1CC1)N1CC1	NSC-6396|TEPADINA|THIOPLEX|THIOTEPA|Thiotepa	1	1	1	1	1	1	1	1	1	1	1	1	12
CHEMBL2105861	CC(C)=CCSC[C@H](N)C(=O)O	PRENISTEINE	1	1	1	1	1	1	1	1	1	1	1	1	12
CHEMBL2106188	CCc1ccc(C2CCNCC2)cc1	ENEFEXINE	1	1	1	1	1	1	1	1	1	1	1	1	12
CHEMBL2106787	O=C(CCl)c1ccc([N+](=O)[O-])o1	NF-71|NIFURMERONE	1	1	1	1	1	1	1	1	1	1	1	1	12
CHEMBL83628	O=C(O)c1cc(=O)c2ccccc2o1	CHROMOCARB|Chromocarb	1	1	1	1	1	1	1	1	1	1	1	1	12
CHEMBL1454910	O=[N+]([O-])c1ccc(O)c2ncccc12	A-82|NITROHYDROXYQUINOLINE|NITROXOLINE	1	1	1	1	1	1	1	1	1	1	1	1	12
CHEMBL1201780	NC(=O)N[C@@H](CCC(=O)O)C(=O)O	CARBAGLU|CARGLUMIC ACID|OE 312|OE 312 (LABORATORY CODE DESIGNATION)|OE-312	1	1	1	1	1	1	1	1	1	1	1	1	12
CHEMBL1232131	O=S(=O)(O)c1cc(O)ccc1O		1	1	1	1	1	1	1	1	1	1	1	1	12
CHEMBL596009	O=C(O)CCc1nc2ccccc2[nH]1	PROCODAZOLE	1	1	1	1	1	1	1	1	1	1	1	1	12
CHEMBL35505	NNc1nnc(NN)c2ccccc12	DIHYDRALAZINE|NSC-526654	1	1	1	0	1	1	1	1	1	1	1	1	11
CHEMBL248594	CCCCC1OC(=O)c2ccccc21	N-Butylphthalide|RAC-3-N-BUTYLPHTHALIDE	1	1	1	1	1	1	1	1	1	1	1	1	12
CHEMBL2106531	C/C=C(\C)c1ccc(OC(C)=O)cc1	CB 309|FENABUTENE	1	1	1	1	1	1	1	1	1	1	1	1	12
CHEMBL497939	O=c1cccc2n1C[C@@H]1CNC[C@H]2C1	6039 SOPHARMA|CYTISINE|CYTISINICLINE|NSC-407282|Tabex	1	1	1	1	1	1	1	1	1	1	1	1	12
CHEMBL1171272	NC[C@H](Cl)[C@@H](O)c1cnc(N)[nH]1	GIRACODAZOLE	1	1	1	1	1	1	1	1	1	1	1	1	12
CHEMBL2104302	Cc1cc(O)c(Cl)c(C)c1Cl	DICHLOROMETAXYLENOL|DICHLOROXYLENOL	1	1	1	1	1	1	1	1	1	1	1	1	12
CHEMBL1311	O=[N+]([O-])O[C@@H]1CO[C@@H]2[C@@H](O)CO[C@H]12	AHR-4698|ANGEZE 10|ANGEZE 20|ANGEZE 40|ANGEZE SR 40|ANGEZE SR 60|ANGITATE|ASTRODUR MR|BM 22.145|BM 22.145IS 5-MNAHR-4698|BM-22-145|BM-22.145|BM-22145|CARMIL XL|CHEMYDUR 60 XL|CIBRAL 10|CIBRAL 20|CIBRAL 40|CIBRAL XL 60|DILUTED ISOSORBIDE MONONITRATE|DYNAMIN|DYNAMIN XL 25|DYNAMIN XL 50|ELANTAN 10|ELANTAN 20|ELANTAN 40|ELANTAN LA 25|ELANTAN LA 50|EUMON 40 XL|EUMON 60 XL|IMDUR|IMO LA|IS 5-MN|IS-5-MN|…	1	1	1	1	1	1	1	1	1	1	1	1	12
CHEMBL70971	COC(=O)Nc1nc2ccccc2[nH]1	A 118|BAS-67054F|Bavistin|CARBENDAZIM|EK-578|FB-642|FENBENDAZOLE RELATED COMPOUND A|NSC-109874	1	1	1	1	1	1	1	1	1	1	1	1	12
CHEMBL2106282	CC1NC(=O)COC1c1ccccc1	FENMETRAMIDE|MCN-1075	1	1	1	1	1	1	1	1	1	1	1	1	12
CHEMBL102358	O=C(/C=C/c1ccccc1)NCCO	IDROCILAMIDE	1	1	1	1	1	1	1	1	1	1	1	1	12
CHEMBL1514085	Nc1nc(N)c(-c2ccccc2)s1	AMIPHENAZOLE	1	1	1	1	1	1	1	1	1	1	1	1	12
CHEMBL2111184	CC1Oc2ccccc2CC1N(C)C	TREBENZOMINE	1	1	1	1	1	1	1	1	1	1	1	1	12
CHEMBL2105009	CCC(N)C1(O)Cc2ccccc2C1	INDANOREX	1	1	1	1	1	1	1	1	1	1	1	1	12
CHEMBL1453317	CCN(CC)C(=O)c1cccc(C)c1	DEET|DIETHYLTOLUAMIDE|ENT-20218|ENT-22542|NSC-33840	1	1	1	1	1	1	1	1	1	1	1	1	12
CHEMBL1615439	C[C@H]1[C@H](c2ccccc2)OCCN1C	NSC-169187|PHENDIMETRAZINE	1	1	1	1	1	1	1	1	1	1	1	1	12
CHEMBL1615775	O=P(O)(O)C(O)P(=O)(O)O	HMDP|OXIDRONIC ACID	1	1	1	0	1	1	1	1	1	1	1	1	11
CHEMBL446918	Cc1[nH]c(C)c(Cl)c(=O)c1Cl	CLOPIDOL	0	1	1	1	1	1	1	1	1	1	1	1	11
CHEMBL1261	O=C(O)CC(O)(CC(=O)O)C(=O)O	ANHYDROUS CITRIC ACID|CITRIC ACID|CITRIC ACID HYDRATE|CITRIC ACID, ANHYDROUS|Citric Acid|E-330|E330|FEMA NO. 2306|INS NO.330|INS-330|NSC-112226|NSC-30279|NSC-626579|Urologic G	1	1	1	1	1	1	1	1	1	1	1	1	12
CHEMBL2106511	O=C(c1cccnc1)N1CCOCC1	NICOPHOLINE	1	1	1	1	1	1	1	1	1	1	1	1	12
CHEMBL2104676	S=C=Nc1ccc(N=C=S)cc1	16842|BITOSCANATE	1	1	1	1	1	1	1	1	1	1	1	1	12
CHEMBL341812	CC(C)Cc1ccc(CC(=O)O)cc1	DYTRANSIN|IBUFENAC|Ibufenac|RD 11654	1	1	1	1	1	1	1	1	1	1	1	1	12
CHEMBL1762	Cc1cccc(C)c1NC(=O)C(C)N	TOCAINIDE|Tocainide|W-36095	1	1	1	1	1	1	1	1	1	1	1	1	12
CHEMBL127071	Cc1ncccc1OC[C@@H]1CCCN1	A-87089.0|A-870890|ABT-089|POZANICLINE	1	1	1	1	1	1	1	1	1	1	1	1	12
CHEMBL3989773	Cc1cc(N(C)C)ccc1C[C@H](C)N	AMIFLAMINE	1	1	1	1	1	1	1	1	1	1	1	1	12
CHEMBL2103924	O=CNC(O)C(Cl)(Cl)Cl	CHLORALFORMAMIDE	1	1	1	1	1	1	1	1	1	1	1	1	12
CHEMBL2111114	Cc1[nH]cnc1-c1ccc(Cl)cc1	LOFEMIZOLE	1	1	1	1	1	1	1	1	1	1	1	1	12
CHEMBL2105826	COC(F)(F)C(F)Br	DA-893|ROFLURANE	1	1	1	1	1	1	1	0	1	1	1	1	11
CHEMBL2106690	CN1CC(=O)N/C1=N\P(=O)(O)O	FOSFOCREATININE	1	1	1	1	1	1	1	1	1	1	1	1	12
CHEMBL2105885	C=C(C#N)C(=O)OC(C)C(F)(F)F	BA 4197|FLUCRILATE|FLUCRYLATE|MBR-4197	1	1	1	1	1	1	1	1	1	1	1	1	12
CHEMBL1729883	NC(=O)[C@H]1O[C@@H](O)[C@H](O)[C@@H](O)[C@@H]1O	GLUCURONAMIDE	1	1	1	1	1	1	1	1	1	1	1	1	12
CHEMBL1231530	O=C(O)CCNC(=O)c1ccccc1	BETAMIPRON	1	1	1	1	1	1	1	1	1	1	1	1	12
CHEMBL1885632	CC(=O)Nc1ccc(CC(=O)O)cc1	ACTARIT	1	1	1	1	1	1	1	1	1	1	1	1	12
CHEMBL2106185	CC(=O)Nc1ccc(OC(C)=O)cc1	DIACETAMATE	1	1	1	1	1	1	1	1	1	1	1	1	12
CHEMBL2106760	Cc1ccc(F)cc1NC1=NCCN1	FLUTONIDINE|ST 600	1	1	1	1	1	1	1	1	1	1	1	1	12
CHEMBL2218853	CNC1COc2ccccc2C(O)C1	EXEPANOL	1	1	1	1	1	1	1	1	1	1	1	1	12
CHEMBL127516	CCCCOC(=O)c1ccc(N)cc1	BUTAMBEN|BUTESIN|BUTYL AMINOBENZOATE	1	1	1	1	1	1	1	1	1	1	1	1	12
CHEMBL43048	CNC(C)Cc1ccc2c(c1)OCO2	3,4-Methylenedioxymethamphetamine|MDMA|METHYLENEDIOXYMETHAMPHETAMINE|MIDOMAFETAMINE|Methylenedioxy Methamphetamine	1	1	1	1	1	1	1	1	1	1	1	1	12
CHEMBL1985617	CC(C)COC(=O)c1ccc(N)cc1	ISOBUTAMBEN	1	1	1	1	1	1	1	1	1	1	1	1	12
CHEMBL2106893	CNC(C)C(=O)c1ccc(OC)cc1	METHOPHEDRINE|METHOXYPHEDRINE	1	1	1	1	1	1	1	1	1	1	1	1	12
CHEMBL2110935	N=C(N)NCCCOc1ccccc1	GUANOXYFEN	1	1	1	1	1	1	1	1	1	1	1	1	12
CHEMBL134641	CO/N=C(\C#N)[C@H]1CN2CCC1CC2	SABCOMELINE|SB-202026	1	1	1	1	1	1	1	1	1	1	1	1	12
CHEMBL131428	CCn1nnc(C2=CCCN(C)C2)n1	ALVAMELINE|Alvameline	1	1	1	1	1	1	1	1	1	1	1	1	12
CHEMBL2110926	CCN(C)C(C)C(O)c1ccccc1	ETAFEDRINE	1	1	1	1	1	1	1	1	1	1	1	1	12
CHEMBL1235649	O=C[C@H](O)[C@@H](O)[C@H](O)[C@H](O)C(=O)O		1	1	1	1	1	1	1	1	1	1	1	1	12
CHEMBL810	Cn1nnc2c(C(N)=O)ncn2c1=O	CCRG-81045|M&B 39831|M-39831|NSC-362856|SCH 52365|TEMODAL|TEMODAR|TEMOMEDAC|TEMOZOLOMIDE	1	1	1	1	1	1	1	1	1	1	1	1	12
CHEMBL323348	COC(=O)c1ccccc1C(=O)OC	DIMETHYL PHTHALATE|DIMETHYLPHTHALATE|Dimethyl phthalate|METHYL PHTHALATE	1	1	1	1	1	1	1	1	1	1	1	1	12
CHEMBL463	Nc1ccc(C(=O)NCC(=O)O)cc1	AMINOHIPPURIC ACID|Aminohippuric Acid|Aminohippuric acid|NSC-13064|P-AMINOHIPPURIC ACID|PAHA|PARA-AMINOHIPPURIC ACID	1	1	1	1	1	1	1	1	1	1	1	1	12
CHEMBL2104702	N=C(N)C(O)c1ccc2c(c1)OCO2	OLMIDINE	1	1	1	1	1	1	1	1	1	1	1	1	12
CHEMBL493737	CO[C@@H]1[C@@H](O)[C@@H](O)[C@H](O)[C@H](O)[C@H]1O	Cathrtomannitol|D-Pinitol|METHYLINOSITOL|NDI 18|NIC5-15|NSC-128700|PINITOL	1	1	1	1	1	1	1	1	1	1	1	1	12
CHEMBL113	Cn1c(=O)c2c(ncn2C)n(C)c1=O	ANHYDROUS CAFFEINE|CAFFEINE|CAFFEINE MELTING POINT STANDARD|COFFEINE|Cafcit|Caffeine|FEMA NO. 2224|METHYLTHEOBROMINE|NODOZ|NODOZ CAPLETS AND CHEWABLE TABLETS|NSC-5036|PRO-PLUS|THEINE|YEAST-VITE|ZANTHINE	1	1	1	1	1	1	1	1	1	1	1	1	12
CHEMBL279898	CCCn1c(=O)[nH]c(=O)c2[nH]cnc21	D 4028|ENPROFYLLINE	1	1	1	1	1	1	1	1	1	1	1	1	12
CHEMBL459008	CCCCOC(=O)c1ccc(O)cc1	BUTYL P-HYDROXYBENZOATE|BUTYL PARAHYDROXYBENZOATE|BUTYLPARABEN	1	1	1	1	1	1	1	1	1	1	1	1	12
CHEMBL43184	Nc1c2ccccc2nc2ccccc12	9-Aminoacridine|AMINOACRIDINE	1	1	1	1	1	1	1	1	1	1	1	1	12
CHEMBL2104808	Cc1oncc1C(=O)N1CCCCC1	NERBACADOL	1	1	1	1	1	1	1	1	1	1	1	1	12
CHEMBL4297620	NC(=O)OC[C@H](N)Cc1ccccc1	ADX-N-05|JZP-110|R-228060|SKL-N-05|SOLRIAMFETOL|YKP-10A	1	1	1	1	1	1	1	1	1	1	1	1	12
CHEMBL149579	CC(C)(N1CC1C#N)N1CC1C(N)=O	AZIMEXON|Azimexon	1	1	1	1	1	1	1	1	1	1	1	1	12
CHEMBL443605	CCCCCCc1ccc(O)cc1O	HEXYLRESORCINOL|Hexylresorcinol|SUCRETS	1	1	1	1	1	1	1	1	1	1	1	1	12
CHEMBL2106875	CC(C)NC(C)Cc1ccc(O)cn1	PRISOTINOL	1	1	1	1	1	1	1	1	1	1	1	1	12
CHEMBL2110817	CC[N+](C)(C)Cc1cccc(OC)c1		1	1	1	1	1	1	1	1	1	1	1	1	12
CHEMBL1765294	Fc1cccc2c1O[C@H]1CNC[C@@H]1O2	FLUPAROXAN|Fluparoxan	1	1	1	1	1	1	1	1	1	1	1	1	12
CHEMBL2105396	c1ccc2oc(-c3ccncc3)cc2c1	L-4269|PYRIDARONE	1	1	1	1	1	1	1	1	1	1	1	1	12
CHEMBL2103933	O=C(NCc1ccccc1)OCCO	AC-601|BURAMATE	1	1	1	1	1	1	1	1	1	1	1	1	12
CHEMBL2106268	CCOc1ccc(NC(=O)CO)cc1	FENACETINOL|PM-1952	1	1	1	1	1	1	1	1	1	1	1	1	12
CHEMBL1330596	CC(N)(Cc1ccc(O)cc1)C(=O)O	RACEMETIROSINE|RACEMETYROSINE|SM-88	1	1	1	1	1	1	1	1	1	1	1	1	12
CHEMBL2104036	C=CCn1c(N)cc(=O)n(CC)c1=O	AMINOMETRADINE	1	1	1	1	1	1	1	1	1	1	1	1	12
CHEMBL2105979	C=C(C)Cn1c(N)cc(=O)n(C)c1=O	AMISOMETRADINE	1	1	1	1	1	1	1	1	1	1	1	1	12
CHEMBL1200570	CNC[C@H](O)[C@@H](O)[C@H](O)[C@H](O)CO	MEGLUMINE|N-METHYLGLUCAMINE|NSC-52907|NSC-7391	1	1	1	1	1	1	1	1	1	1	1	1	12
CHEMBL231616	NC(=S)N/N=C/c1ncccc1N	3-AP|NSC-663249|OCX-0191|OCX-191|PAN-811|TRIAPINE	1	1	1	1	1	1	1	1	1	1	1	1	12
CHEMBL109378	CC(C)NCC(O)c1ccc(O)cc1	DETERENOL	1	1	1	1	1	1	1	1	1	1	1	1	12
CHEMBL327122	CC(C)NCC(O)c1cccc(O)c1	METATEROL|Metaterol	1	1	1	1	1	1	1	1	1	1	1	1	12
CHEMBL2005520	O=C1CCCCC1CN1CCCCC1	NA-66|PIMECLONE	1	1	1	1	1	1	1	1	1	1	1	1	12
CHEMBL284907	O=NN(CCCl)C(=O)NCCO	ELMUSTINE	0	1	1	1	1	1	1	1	1	1	1	1	11
CHEMBL360328	C[C@H]1CNCCc2ccc(Cl)cc21	LORCASERIN	1	1	1	1	1	1	1	1	1	1	1	1	12
CHEMBL113178	C[Se]CC[C@H](N)C(=O)O	SELENOMETHIONINE	1	1	1	1	1	1	1	1	1	1	1	1	12
CHEMBL3989665	C[C@H](N)C(=O)N[C@@H](C)P(=O)(O)O	ALAFOSFALIN	1	1	1	1	1	1	1	1	1	1	1	1	12
CHEMBL48449	C[C@]12C(=O)OC(=O)[C@@]1(C)[C@@H]1CC[C@H]2O1	CANTHARIDIN|NSC-61805	1	1	1	1	1	1	1	1	1	1	1	1	12
CHEMBL2106321	C#Cc1ccc(-c2ccccc2F)cc1	COMPOUND 93819|FLURETOFEN	1	1	1	1	1	1	1	1	1	1	1	1	12
CHEMBL1988479	C=CCC1(CC)C(=O)NC(=O)NC1=O	ETALLOBARBITAL	1	1	1	1	1	1	1	1	1	1	1	1	12
CHEMBL2106179	O=C1CC[C@H](C(=O)N2CCCCC2)N1	FASORACETAM	1	1	1	1	1	1	1	1	1	1	1	1	12
CHEMBL3989458	CC1C=CC(C)N1CC(=O)N=C(N)N	ROLGAMIDINE|WY-25,021	1	1	1	1	1	1	1	1	1	1	1	1	12
CHEMBL2106026	CC(=O)OC1C[C@]2(C)CC[C@H]1C2(C)C	BORNYL ACETATE	1	1	1	1	1	1	1	1	1	1	1	1	12
CHEMBL2105504	N=C(N)NCCN1CCC2(CC1)CC2	SPIRGETINE	1	1	1	1	1	1	1	1	1	1	1	1	12
CHEMBL2104686	CNCC1CCc2sc(C)nc2C1	MANOZODIL	1	1	1	1	1	1	1	1	1	1	1	1	12
CHEMBL2104179	NC1=NCC(c2ccc(Cl)cc2)O1	CLOMINOREX|MCN-1107	1	1	1	1	1	1	1	1	1	1	1	1	12
CHEMBL478	Clc1cccc(N2CCNCC2)c1	1-M-Chlorophenyl Piperazine Metabolite|CHLOROPHENYLPIPERAZINE|mCPP	1	1	1	1	1	1	1	1	1	1	1	1	12
CHEMBL2104114	CN(CCOP(=O)(O)O)C(=N)N	COP|CREATINOLFOSFATE	1	1	1	1	1	1	1	1	1	1	1	1	12
CHEMBL1565322	CC(=O)N/N=C/c1ccc([N+](=O)[O-])o1	NIFURHYDRAZONE|NIHYDRAZONE	1	1	1	1	1	1	1	1	1	1	1	1	12
CHEMBL3989624	O=C(NCCO)c1cc(O)ccc1O	GENTISIC ACID ETHANOLAMIDE	1	1	1	1	1	1	1	1	1	1	1	1	12
CHEMBL472562	N[C@H](C(=O)O)c1ccc(CO)c(O)c1	FORFENIMEX	1	1	1	1	1	1	1	1	1	1	1	1	12
CHEMBL1009	N[C@@H](Cc1ccc(O)c(O)c1)C(=O)O	BENDOPA|BROCADOPA|Bendopa|DOPAR|INBRIJA|LARODOPA|LEVODOPA|NSC-118381|V-1512	1	1	1	1	1	1	1	1	1	1	1	1	12
CHEMBL489079	NC/C(=C/F)CCc1ccc(F)cc1	MOFEGILINE	1	1	1	1	1	1	1	1	1	1	1	1	12
CHEMBL31159	CCC(N)C(O)c1ccc(O)c(O)c1		1	1	1	1	1	1	1	1	1	1	1	1	12
CHEMBL416557	CNC(C)C(O)c1ccc(O)c(O)c1	DIOXIFEDRINE|Dioxifedrine	1	1	1	1	1	1	1	1	1	1	1	1	12
CHEMBL2106836	Cc1[nH]c(-c2ccccc2)nc1CC#N	MCN-2378|MEFENIDIL	1	1	1	1	1	1	1	1	1	1	1	1	12
CHEMBL2107172	CC(O)CN(C)c1ccc(NN)nn1	PILDRALAZINE	1	1	1	1	1	1	1	1	1	1	1	1	12
CHEMBL4297414	COC(=O)C[C@@]1(CN)C[C@@H]2CC[C@@H]2C1	PD-217,014|PD-217014	1	1	1	1	1	1	1	1	1	1	1	1	12
CHEMBL931	FC(F)(F)C(Cl)Br	FLUOTHANE|HALOTHANE|Halothane|Rhidialothan	1	1	1	1	1	1	1	0	1	1	1	1	11
CHEMBL64195	O=C(CCCl)NCc1ccccc1	BECLAMIDE|BENZCHLORPROPAMIDE|BENZYLAMIDE|NEURACEN|NYDRANE	0	1	1	1	1	1	1	1	1	1	1	1	11
CHEMBL2111065	O=c1[nH]c(=O)n(Cl)c(=O)n1Cl		1	1	1	1	1	1	1	0	1	1	1	1	11
CHEMBL869	NC(=O)N/N=C/c1ccc([N+](=O)[O-])o1	ACTIN-N|FURACILIN|FURACIN|FURACINE|Furazone|NITROFURAL|NITROFURAZONE|NSC-1602|NSC-2100|Nitrofural|Nitrofurazone	1	1	1	1	1	1	1	1	1	1	1	1	12
CHEMBL980	COc1ccccc1OCC(O)CO	Amonidron|CVT-2534|FAMEL|FRANOLYN CHESTY|GLYCERYL GUAIACOLATE|GUAIACOL GLYCERYL ETHER|GUAIFENESIN|GUAIPHENESIN|Gecolate|Glycerol Guaiacolate|Guaiphenesin|Humabid|LIQUFRUTA|METHPHENOXYDIOL|MUCINEX|NIROLEX FOR CHESTY COUGH DECONGESTANT|NSC-62112|Robitussin|TIXYLIX CHESTY COUGH	1	1	1	1	1	1	1	1	1	1	1	1	12
CHEMBL2107424	COc1cc(OC)cc(OCCO)c1	FLOVERINE	1	1	1	1	1	1	1	1	1	1	1	1	12
CHEMBL2110696	CCC1(C(C)C)C(=O)NC(=O)NC1=O		1	1	1	1	1	1	1	1	1	1	1	1	12
CHEMBL450	CCC1(CC)C(=O)NC(=O)N(C)C1=O	ENDIEMAL|GEMONIL|METHARBITAL|Metharbital	1	1	1	1	1	1	1	1	1	1	1	1	12
CHEMBL3707390	CN1C(=O)N(C)C2C1N(C)C(=O)N2C	MEBICAR	1	1	1	1	1	1	1	1	1	1	1	1	12
CHEMBL95	Nc1c2c(nc3ccccc13)CCCC2	TACRINE|Tacrine	1	1	1	1	1	1	1	1	1	1	1	1	12
CHEMBL467084	N[C@@H](Cc1ccccn1)c1ccccc1	AR-R15896AR|AZD-6765|AZD6765|LANICEMINE	1	1	1	1	1	1	1	1	1	1	1	1	12
CHEMBL1408759	Cc1ccc(C(C)C)cc2c(C)ccc1-2	GUAIAZULEN|Guaiazulene	1	1	1	1	1	1	1	1	1	1	1	1	12
CHEMBL765	NC(N)=NCCN1CCCCCCC1	Esimil|GUANETHIDINE|Guanethidine|Ismelin	1	1	1	1	1	1	1	1	1	1	1	1	12
CHEMBL430497	Clc1ccc(OC[C@H]2CCN2)cn1		1	1	1	1	1	1	1	1	1	1	1	1	12
CHEMBL777	O=C(O)[C@H]1/C(=C/CO)O[C@@H]2CC(=O)N21	BRL 14151|CLAVULANIC ACID|Clavulanate|Clavulanic Acid|RX-10100	1	1	1	1	1	1	1	1	1	1	1	1	12
CHEMBL2105341	Cc1cc(N(C)C)ccc1[PH](=O)O	TOLDIMFOS	1	1	1	0	1	1	1	1	1	1	1	1	11
CHEMBL2103958	c1cc(CNCc2ccncc2)ccn1	GAPICOMINE	1	1	1	1	1	1	1	1	1	1	1	1	12
CHEMBL3186011	COCC1(CO)C(=O)C2CCN1CC2	APR 246|APR-246	1	1	1	1	1	1	1	1	1	1	1	1	12
CHEMBL828	c1ccc2c(c1)Nc1ccccc1S2	NEMAZINE|PHENOTHIAZINE|PHENTHIAZINE|THIODIPHENYLAMINE	1	1	1	1	1	1	1	1	1	1	1	1	12
CHEMBL684	CCN(CC)C(=O)N1CCN(C)CC1	DIETHYLCARBAMAZINE|Diethylcarbamazine|Hetrazan	1	1	1	1	1	1	1	1	1	1	1	1	12
CHEMBL168815	CC1OC2(CS1)CN1CCC2CC1	CEVIMELINE	1	1	1	1	1	1	1	1	1	1	1	1	12
CHEMBL2105132	CC(C)CCCC(C)NCCC(C)C	OCTAMYLAMINE|OCTISAMYL	1	1	1	1	1	1	1	1	1	1	1	1	12
CHEMBL1256351	NC(Cc1ccc(Cl)cc1)C(=O)O	CP-10,188|FENCLONINE	1	1	1	1	1	1	1	1	1	1	1	1	12
CHEMBL279390	NCCNC(=O)c1ccc(Cl)cn1	LAZABEMIDE|Lazabemide|RO 19-6327/000|Ro-19-6327	1	1	1	1	1	1	1	1	1	1	1	1	12
CHEMBL1408862	O=[N+]([O-])C(Br)(CO)CO	BRONOPOL	1	1	1	1	1	1	1	0	1	1	1	1	11
CHEMBL1200694	FCOC(C(F)(F)F)C(F)(F)F	MR-6S4|MR6S4|SEVOFLURANE|SOJOURN|ULTANE	1	1	1	1	1	1	1	1	1	1	1	1	12
CHEMBL2106512	O=[N+]([O-])c1ccc(/C=[N+](/[O-])CCO)o1	NIFURATRONE	1	1	0	1	1	1	0	1	1	1	1	1	10
CHEMBL290299	Cn1c([N+](=O)[O-])cnc1COC(N)=O	RONIDAZOLE|Ronidazole	1	1	1	1	1	1	1	1	1	1	1	1	12
CHEMBL20883	O=c1[nH]c(=O)n(C2CCCO2)cc1F	CITOFUR|FT-207|MJF-12264|NSC-148958|TEGAFUR|UFTORAL	1	1	1	1	1	1	1	1	1	1	1	1	12
CHEMBL1388	Oc1ccc(OCc2ccccc2)cc1	BENOQUIN|MONOBENZONE|MONOBENZYL ETHER OF HYDROQUINONE|Monobenzone|P-BENZYLOXYPHENOL	1	1	1	1	1	1	1	1	1	1	1	1	12
CHEMBL1205405	CC1(C(=O)O)CCC(C(=O)O)C1(C)C	CAMPHORIC ACID	1	1	1	1	1	1	1	1	1	1	1	1	12
CHEMBL1266	c1ccc2c(c1)CCCC2C1=NCCN1	TETRAHYDROZOLINE|TETRYZOLINE|Tetrahydrozoline|Tyzine	1	1	1	1	1	1	1	1	1	1	1	1	12
CHEMBL77921	Cc1cccc(C(C)c2c[nH]cn2)c1C	Domitor|MEDETOMIDINE	1	1	1	1	1	1	1	1	1	1	1	1	12
CHEMBL2103848	Cc1cccc([C@H](C)c2ncc[nH]2)c1C	DEMIDITRAZ|PF-3814927	1	1	1	1	1	1	1	1	1	1	1	1	12
CHEMBL471638	CCCC(CCC)C(=O)NCC(N)=O	TV-1901|VALROCEMIDE	1	1	1	1	1	1	1	1	1	1	1	1	12
CHEMBL2104377	O=[N+]([O-])OCC(CCl)O[N+](=O)[O-]	CLONITRATE	0	1	0	1	1	1	0	1	1	1	1	1	9
CHEMBL1450565	NC(=O)c1ccc([N+](=O)[O-])cc1Cl	AKLOMIDE|CLOMIDE	1	1	1	1	1	1	1	1	1	1	1	1	12
CHEMBL42161	COCC(O)Cn1ccnc1[N+](=O)[O-]	MISONIDAZOLE|Misonidazole|RO 7-0582	1	1	1	1	1	1	1	1	1	1	1	1	12
CHEMBL414	NS(=O)(=O)c1ccc(C(=O)O)cc1	CARZENIDE|Carzenide|Para-Carboxybenzenesulfonamide (Weak Carbonic Anhydrase Inhibitor)	1	1	1	1	1	1	1	1	1	1	1	1	12
CHEMBL46917	CNC(=O)Oc1cccc2ccccc12	CARBARIL|CARBARYL|CARYLDERM|CLINICIDE|Carbaril|DERBAC|DERBAC-C|ENT-23969|SULEO-C	1	1	1	1	1	1	1	1	1	1	1	1	12
CHEMBL4297288	Cc1ccc(=O)n(-c2ccc(O)cc2)c1	F 351|F-351|HYDRONIDONE	1	1	1	1	1	1	1	1	1	1	1	1	12
CHEMBL2105157	Cc1cc(N)c(=O)n(-c2ccccc2)n1	AGN 20|METAMFAZONE|METHAMPHAZONE	1	1	1	1	1	1	1	1	1	1	1	1	12
CHEMBL625	c1ccc2[nH]c(-c3cscn3)nc2c1	E233|Equizole|MINTEZOL|MK-360|Omnizole|THIABENDAZOLE|TIABENDAZOLE|Tiabendazole	1	1	1	1	1	1	1	1	1	1	1	1	12
CHEMBL2104824	c1cc2c(c(NC3=NCCN3)c1)CCC2	INDANAZOLINE	1	1	1	1	1	1	1	1	1	1	1	1	12
CHEMBL18098	CC(=O)c1ccc2c(c1)C(=O)C1(CC1)O2	AG-629|SPIZOFURONE|Spizofurone	1	1	1	1	1	1	1	1	1	1	1	1	12
CHEMBL8030	Cc1cccc(Oc2cnc(O)nc2)c1	CP-26,154|TOLIMIDONE	1	1	1	1	1	1	1	1	1	1	1	1	12
CHEMBL2110922	COc1cc(N)cn[n+]1-c1ccccc1		1	1	1	1	1	1	1	1	1	1	1	1	12
CHEMBL100014	CCCC(=O)OCOC(=O)C(C)(C)C	AN-9|Butyric Acid 2,2-Dimethyl-Propionyloxymethyl Ester|Butyric Acid 2,2-Dimethyl-Propionyloxymethyl Ester(An9)|PIVANEX	1	1	1	1	1	1	1	1	1	1	1	1	12
CHEMBL110317	CC(=O)c1ccc2[nH]cc(CCN)c2c1	ACETRYPTINE|Acetryptine|W 2965 A	1	1	1	1	1	1	1	1	1	1	1	1	12
CHEMBL2104543	C1=CN2CC(c3ccccc3)N=C2S1	ANTAFENITE|R-8193	1	1	1	1	1	1	1	1	1	1	1	1	12
CHEMBL263198	Nc1c2c(nc3c1CCCC3)CCCC2		1	1	1	1	1	1	1	1	1	1	1	1	12
CHEMBL2106105	Cc1ccc2c(c1)C1CN(C)CCC1N2	DICARBINE	1	1	1	1	1	1	1	1	1	1	1	1	12
CHEMBL100622	C[N+](C)(C)CCCCCC[N+](C)(C)C		1	1	1	1	1	1	1	1	1	1	1	1	12
CHEMBL292687	O=[N+]([O-])c1ccc(Cl)c([N+](=O)[O-])c1	1-CHLORO-2,4-DINITROBENZENE|DINITROCHLOROBENZENE|NSC-6292	1	1	0	1	1	1	0	1	1	1	1	1	10
CHEMBL697	CN1C(=O)CC(C)(c2ccccc2)C1=O	CELONTIN|MESUXIMIDE|METHSUXIMIDE|Methsuximide	1	1	1	1	1	1	1	1	1	1	1	1	12
CHEMBL2104100	COc1nc(C)ccc1CN1CC1C#N	BM 41.332|CIAMEXON	1	1	1	1	1	1	1	1	1	1	1	1	12
CHEMBL2104553	CCn1c(=O)c(NC)nc2ccccc21	ATAQUIMAST	1	1	1	1	1	1	1	1	1	1	1	1	12
CHEMBL2104320	CC(Cc1ccccc1)[n+]1cc([NH-])on1	FEPROSIDNINE	1	1	1	1	1	1	1	1	1	1	1	1	12
CHEMBL419792	CN[C@@H]1Cc2cccc3[nH]c(=O)n(c23)C1	PNU-95666E|SUMANIROLE	1	1	1	1	1	1	1	1	1	1	1	1	12
CHEMBL1697733	CC(=O)O[C@H](CC(=O)[O-])C[N+](C)(C)C	ACETYL-L-CARNITINE|ACETYLCARNITINE|Acetyl-L-Carnitine|NICETILE	1	1	1	1	1	1	1	1	1	1	1	1	12
CHEMBL358392	c1cnc(SCc2cccnc2)nc1	TASULDINE|Tasuldine	1	1	1	1	1	1	1	1	1	1	1	1	12
CHEMBL1200709	C/C=C/C(=O)N(CC)c1ccccc1C	CROTAMITON|CROTAN|EURAX	1	1	1	1	1	1	1	1	1	1	1	1	12
CHEMBL504652	c1cncc(N2CCC3(CCCN3)C2)c1	TC-2216	1	1	1	1	1	1	1	1	1	1	1	1	12
CHEMBL279924	CCNC1(c2ccccc2)CCCCC1	ETICYCLIDINE|Eticyclidine	1	1	1	1	1	1	1	1	1	1	1	1	12
CHEMBL2110990	COc1cc(S(=O)(=O)O)ccc1O	GUAIACOLSULFONATE|SULFOGAIACOL	1	1	1	1	1	1	1	1	1	1	1	1	12
CHEMBL2110601	COc1cc2nccc(N)c2cc1OC	AMIQUINSIN	1	1	1	1	1	1	1	1	1	1	1	1	12
CHEMBL2111092	O=S(=O)(O)CCCS(=O)(=O)O	EPRODISATE	1	1	1	0	1	1	1	1	1	1	1	1	11
CHEMBL2104355	OCc1cccc(Cc2c[nH]cn2)c1O	LEDAZEROL	1	1	1	1	1	1	1	1	1	1	1	1	12
CHEMBL1095	CCN1C(=O)NC(c2ccccc2)C1=O	ETHOTOIN|Ethotoin|PEGANONE	1	1	1	1	1	1	1	1	1	1	1	1	12
CHEMBL2104907	CCNC1=NC(=O)C(c2ccccc2)O1	FENOZOLONE|LD 3394|PHENOZOLONE	1	1	1	1	1	1	1	1	1	1	1	1	12
CHEMBL10316	c1ccc2c(c1)OCC(C1=NCCN1)O2	IDAZOXAN|RX-781094	1	1	1	1	1	1	1	1	1	1	1	1	12
CHEMBL2105457	CN(C)C1=NC(=O)C(c2ccccc2)O1	CL 39808|THOZALINONE|TOZALINONE	1	1	1	1	1	1	1	1	1	1	1	1	12
CHEMBL2104723	COc1ccc(-n2c(C)c[nH]c2=O)cc1	GPA-878|METAZAMIDE	1	1	1	1	1	1	1	1	1	1	1	1	12
CHEMBL54976	N[C@@H](Cc1c[nH]c2ccccc12)C(=O)O	GPPE PDR SACH|L-TRYPTOPHAN|NSC-13119|OPTIMAX|OPTIMAX WV|PACITRON|TRYPTOPHAN|TRYPTOPHAN, L-	1	1	1	1	1	1	1	1	1	1	1	1	12
CHEMBL2105353	CC(OC(N)=O)C(C)C(C)OC(N)=O	PENTABAMATE	1	1	1	1	1	1	1	1	1	1	1	1	12
CHEMBL502384	C1CN1c1nc(N2CC2)nc(N2CC2)n1	TRETAMINE|TRIETHYLENEMELAMINE	1	1	1	1	1	1	1	1	1	1	1	1	12
CHEMBL2104682	NCC1CC(=O)N(Cc2ccccc2)C1	NEBRACETAM	1	1	1	1	1	1	1	1	1	1	1	1	12
CHEMBL277775	c1ccc(C2CN3CCSC3=N2)cc1	TETRAMISOLE	1	1	1	1	1	1	1	1	1	1	1	1	12
CHEMBL2104180	Cc1cc(C)c(C2CCCCC2)c(O)c1	CYCLOMENOL|HEXINOL	1	1	1	1	1	1	1	1	1	1	1	1	12
CHEMBL2104245	CC(=O)/C=C/C=C1/C2CCC(C2)C1(C)C	BORNELONE	1	1	1	1	1	1	1	1	1	1	1	1	12
CHEMBL2106237	CCCCOCC(O)COCCCC	DIBUPROL	1	1	1	1	1	1	1	1	1	1	1	1	12
CHEMBL443613	ClCCN(CCCl)CCCl	TRICHLORMETHINE|TRIMUSTINE	0	1	1	1	1	1	1	1	1	1	1	1	11
CHEMBL1320667	O=C(O)CC1CC(c2ccccc2)=NO1	VGX-1027	1	1	1	1	1	1	1	1	1	1	1	1	12
CHEMBL2105088	CCOC(=O)Nc1nc2ccccc2[nH]1	LOBENDAZOLE|SK&F 24529	1	1	1	1	1	1	1	1	1	1	1	1	12
CHEMBL132663	O=C(/C=C/c1cccc(F)c1)NC1CC1	BW 532U|CINFLUMIDE|Cinflumide	1	1	1	1	1	1	1	1	1	1	1	1	12
CHEMBL2107621	CCOC(=O)N1CSC[C@H]1C(=O)O	TELMESTEINE	1	1	1	1	1	1	1	1	1	1	1	1	12
CHEMBL2106099	CC(=O)N[C@@H](CSC(C)=O)C(=O)O	DACISTEINE	1	1	1	1	1	1	1	1	1	1	1	1	12
CHEMBL1371937	CC(C)(CO)C(O)C(=O)NCCCO	PANTHENOL|PANTHENOL, RACEMIC	1	1	1	1	1	1	1	1	1	1	1	1	12
CHEMBL132767	CCN(CC)c1cc(C)nc2ncnn12	AR 12008|TRAPIDIL|TRAPYMIN	1	1	1	1	1	1	1	1	1	1	1	1	12
CHEMBL170988	N=C(N)NC(=N)NCCc1ccccc1	PHENFORMIN	1	1	1	1	1	1	1	1	1	1	1	1	12
CHEMBL2105470	C[C@@H]1C[S+]([O-])C(C)(C)[C@H](C(=O)O)N1	TIZABRIN	1	1	1	1	1	1	1	1	1	1	1	1	12
CHEMBL1194666	CCN(CC)C(C)C(=O)c1ccccc1	AMFEPRAMONE|C06954|D07444|DIETHYLPROPION|J4.327C	1	1	1	1	1	1	1	1	1	1	1	1	12
CHEMBL1403899	NC(=O)CCCCC1CCSS1	THIOCTIC ACID AMIDE	1	1	1	1	1	1	1	1	1	1	1	1	12
CHEMBL1625750	Cc1ccc(S(=O)(=O)NCl)cc1	CHLORAMINE-T	1	1	1	1	1	1	1	1	1	1	1	1	12
CHEMBL871	CC(O)(P(=O)(O)O)P(=O)(O)O	Didronel|ETIDRONIC ACID|Etidronate|M05BA01|NSC-227995	1	1	1	0	1	1	1	1	1	1	1	1	11
CHEMBL2104164	NC(=O)CN1Cc2ccccc2OC1=O	CAROXAZONE|F.I. 6654	1	1	1	1	1	1	1	1	1	1	1	1	12
CHEMBL2105270	NC(=O)CN1C(=O)COc2ccccc21	PARAXAZONE	1	1	1	1	1	1	1	1	1	1	1	1	12
CHEMBL2105178	Cc1c(CO)[n+]([O-])c2ccccc2[n+]1[O-]	GS-7443|MEQUIDOX	1	1	0	1	1	1	1	1	1	1	1	1	11
CHEMBL2107650	CCC1Cc2cc(CC(=O)O)ccc2O1	FUROFENAC	1	1	1	1	1	1	1	1	1	1	1	1	12
CHEMBL2107062	CCC(C(=O)NC(N)=O)c1ccccc1	ACETYLPHENETURIDE|ETHYLPHENACEMIDE|LABURIDE|PHENETURIDE	1	1	1	1	1	1	1	1	1	1	1	1	12
CHEMBL2104333	Cc1ccc(Nc2nccs2)c(O)c1	ICODULINUM	1	1	1	1	1	1	1	1	1	1	1	1	12
CHEMBL4297635	CCCCCc1cccc(CC(=O)O)c1	PBI-4050|SETOGEPRAM	1	1	1	1	1	1	1	1	1	1	1	1	12
CHEMBL521	CC(C)Cc1ccc(C(C)C(=O)O)cc1	ACHES-N-PAIN|ADVIL|ADVIL LIQUI-GELS|ADVIL MIGRAINE LIQUI-GELS|ANADIN JOINT PAIN|ANADIN LIQUIFAST|ANADIN PERIOD PAIN RELIEF|ANADIN ULTRA|APSIFEN|APSIFEN-F|ARTHROFEN 200|ARTHROFEN 400|ARTHROFEN 600|BRUFEN RET|CALDOLOR|CAP-PROFEN|CHILDREN'S ADVIL|CHILDREN'S ADVIL-FLAVORED|CHILDREN'S ELIXSURE|CHILDREN'S IBUPROFEN|CHILDREN'S MOTRIN|CO-OP|CODAFEN CONTINUS|CUPROFEN FOR CHILD|CUPROFEN PLUS|DEEP RELIEF|EB…	1	1	1	1	1	1	1	1	1	1	1	1	12
CHEMBL2106941	CC(C)(C)C(=O)NNCc1ccccc1	PIVHYDRAZINE	1	1	1	1	1	1	1	1	1	1	1	1	12
CHEMBL2107405	Cc1ccnc2c1CCCC2C(N)=S	ISOTIQUIMIDE|WY-24,377	1	1	1	1	1	1	1	1	1	1	1	1	12
CHEMBL1626223	CN1CCCN=C1/C=C/c1cccs1	PYRANTEL	1	1	1	1	1	1	1	1	1	1	1	1	12
CHEMBL97138	Cc1cnc2c(c1)CCCC2C(N)=S	TIQUINAMIDE	1	1	1	1	1	1	1	1	1	1	1	1	12
CHEMBL33864	O=C(O)CCCCC1CCSS1	LIPOIC ACID, ALPHA|THIOCTIC ACID|Thioctic acid	1	1	1	1	1	1	1	1	1	1	1	1	12
CHEMBL2111041	C/C(=N\NC(=O)c1ccncc1)C(=O)O		1	1	1	1	1	1	1	1	1	1	1	1	12
CHEMBL2105483	O=C(OCC1CCCO1)c1cccnc1	THURFYL NICOTINATE	1	1	1	1	1	1	1	1	1	1	1	1	12
CHEMBL1623232	CN1CCc2cc3c(cc2C1O)OCO3		1	1	1	1	1	1	1	1	1	1	1	1	12
CHEMBL18116	Cc1cccc(N2CC(CO)OC2=O)c1	TOLOXATONE	1	1	1	1	1	1	1	1	1	1	1	1	12
CHEMBL134570	CC(=O)NC(Cc1ccccc1)C(=O)O	AFALANINE|Afalanine	1	1	1	1	1	1	1	1	1	1	1	1	12
CHEMBL76725	N=C(N)NCC1COc2ccccc2O1	GUANOXAN	1	1	1	1	1	1	1	1	1	1	1	1	12
CHEMBL2105111	N=C(N)NCc1ccc2c(c1)OCCO2	GUABENXAN	1	1	1	1	1	1	1	1	1	1	1	1	12
CHEMBL1561	OCCN1C[C@H](O)[C@@H](O)[C@H](O)[C@H]1CO	BAY M 1099|Diastabol|GLYSET|MIGLITOL	1	1	1	1	1	1	1	1	1	1	1	1	12
CHEMBL2105369	CCCCCOc1ccccc1C(N)=O	PENTALAMIDE	1	1	1	1	1	1	1	1	1	1	1	1	12
CHEMBL2104218	CC(=O)Nc1ccc(OC(C)(C)C)cc1	BUTACETIN|BW 63-90	1	1	1	1	1	1	1	1	1	1	1	1	12
CHEMBL1413	Cc1cc(C2CCCCC2)n(O)c(=O)c1	CICLOPIROX|HOE 296B|LOPROX|PENLAC	1	1	1	1	1	1	1	1	1	1	1	1	12
CHEMBL2110972	C/N=C(/NC)NCc1ccc(OC)cc1	MEOBENTINE	1	1	1	1	1	1	1	1	1	1	1	1	12
CHEMBL2111145	CC(C)(N)CC12CC3CC(CC(C3)C1)C2	SOMANTADINE	1	1	1	1	1	1	1	1	1	1	1	1	12
CHEMBL2103967	CCC(Br)(C(N)=O)C(C)C	IBROTAL|IBROTAMIDE	0	1	1	1	1	1	1	1	1	1	1	1	11
CHEMBL267719	C=CCC1(CC=C)C(=O)NC(=O)NC1=O	ALLOBARBITAL|DIALLYLBARBITURIC ACID|DIALLYMAL	1	1	1	1	1	1	1	1	1	1	1	1	12
CHEMBL498416	Nc1ccccc1C(=O)C[C@H](N)C(=O)O	L-Kynurenine	1	1	1	1	1	1	1	1	1	1	1	1	12
CHEMBL355063	c1ccc(Cc2nc3ccccc3[nH]2)cc1	BENDAZOL|Bendazol|DIBASOL|DIBAZOL	1	1	1	1	1	1	1	1	1	1	1	1	12
CHEMBL2105955	CCOC(=O)NNC(C)c1ccccc1	CARBENZIDE	1	1	1	1	1	1	1	1	1	1	1	1	12
CHEMBL3301845	CC(CCc1ccc2c(c1)OCO2)NN		1	1	1	1	1	1	1	1	1	1	1	1	12
CHEMBL2104637	CC(=O)NCCn1c(C)cc(C=O)c1C	ALORACETAM	1	1	1	1	1	1	1	1	1	1	1	1	12
CHEMBL611494	CC[C@H]1C(=O)OC[C@H]1Cc1cncn1C	NSC-5746|PILOCARPINE HYDROCHLORIDE|Pilocarpine|SALAGEN	1	1	1	1	1	1	1	1	1	1	1	1	12
CHEMBL1789329	C1=CN2CC(c3cccs3)N=C2S1	ANTIENITE|R 8025|R 8141|THIAZOTHIELITE	1	1	1	1	1	1	1	1	1	1	1	1	12
CHEMBL2106647	CCC(C)NCC(O)c1ccc(N)cc1	AMITEROL	1	1	1	1	1	1	1	1	1	1	1	1	12
CHEMBL2106725	Nc1ncc2ncn(COCCO)c2n1	BW A515U|DESCICLOVIR	1	1	1	1	1	1	1	1	1	1	1	1	12
CHEMBL2104260	CCOCCOc1ccccc1C(N)=O	ETHOSALAMIDE|ETOSALAMIDE	1	1	1	1	1	1	1	1	1	1	1	1	12
CHEMBL446060	CNC(=O)Oc1ccccc1OC(C)C	PROPOXUR	1	1	1	1	1	1	1	1	1	1	1	1	12
CHEMBL2107215	CCC(O)(COC(N)=O)c1ccccc1	AL-0361|HYDROXYPHENAMATE|OXIFENAMATE|OXYFENAMATE|P-301	1	1	1	1	1	1	1	1	1	1	1	1	12
CHEMBL55400	Nc1ccc2cc3ccc(N)cc3nc2c1	PROFLAVINE	1	1	1	1	1	1	1	1	1	1	1	1	12
CHEMBL292389	CCOC(=O)[C@@H](N)Cc1ccc(O)cc1		1	1	1	1	1	1	1	1	1	1	1	1	12
CHEMBL802	Nc1cc(N2CCCCC2)nc(N)[n+]1[O-]	LONITEN|LONOLOX|MEN'S ROGAINE|MINODYL|MINOXIDIL|MINOXIDIL (FOR MEN)|MINOXIDIL EXTRA STRENGTH (FOR MEN)|REGAINE FOR MEN|REGAINE FOR WOMEN|ROGAINE (FOR MEN)|ROGAINE EXTRA STRENGTH (FOR MEN)|THEROXIDIL|U-10,858|WOMEN'S ROGAINE	1	1	1	1	1	1	1	1	1	1	1	1	12
CHEMBL3301621	c1ccc2cc([C@]34CNC[C@H]3C4)ccc2c1	CENTANAFADINE|DOV 216,419 FREE BASE|EB-1020 FREE BASE	1	1	1	1	1	1	1	1	1	1	1	1	12
CHEMBL1987462	CCCCNCC(O)c1ccc(O)cc1	BAMETHAN	1	1	1	1	1	1	1	1	1	1	1	1	12
CHEMBL2105181	C=C(C#N)C(=O)OCCCCCCCC	OCRILATE|OCRYLATE	1	1	1	1	1	1	1	1	1	1	1	1	12
CHEMBL2106269	CC(C)(CO)NCC(O)c1ccccc1	FEPRADINOL	1	1	1	1	1	1	1	1	1	1	1	1	12
CHEMBL4297544	C=C(C#N)C(=O)OC(C)CCCCCC	2-OCTYL CYANOACRYLATE|DERMABOND	1	1	1	1	1	1	1	1	1	1	1	1	12
CHEMBL3545125	CCC1=C[C@@H]2[C@H](C1)C[C@]2(CN)CC(=O)O	A-200-0700|A200-0700|MIROGABALIN	1	1	1	1	1	1	1	1	1	1	1	1	12
CHEMBL279085	C=CCN1CCc2nc(N)sc2CC1	TALIPEXOLE|Talipexole	1	1	1	1	1	1	1	1	1	1	1	1	12
CHEMBL304253	Cc1ccc(N=C2NCCN2)c(Cl)c1	ST 375|TOLONIDINE	1	1	1	1	1	1	1	1	1	1	1	1	12
CHEMBL531048	O=C1C(=O)c2ncccc2-c2cccnc21	C-11925|GNF-Pf-1759|PHANCHINONE|PHANQUINONE|PHANQUONE	1	1	1	1	1	1	1	1	1	1	1	1	12
CHEMBL7863	C=CCC1(C(C)C)C(=O)NC(=O)NC1=O	ALLYPROPYMAL|ALURATE|APROBARBITAL	1	1	1	1	1	1	1	1	1	1	1	1	12
CHEMBL2104919	NC(=O)NC1CCC(=O)c2sccc21	CL 206,576|SULBENOX	1	1	1	1	1	1	1	1	1	1	1	1	12
CHEMBL761	c1ccc2c(CC3=NCCN3)cccc2c1	NAPHAZOLINE|Nafazair|Naphazoline	1	1	1	1	1	1	1	1	1	1	1	1	12
CHEMBL2103915	N#Cc1ccc(/C=N/NC(N)=S)s1	CITENAZONE|HOE 105	1	1	1	1	1	1	1	1	1	1	1	1	12
CHEMBL2111178	CCCCC(CC)COS(=O)(=O)O		1	1	1	1	1	1	1	1	1	1	1	1	12
CHEMBL1455	CN(C)c1nc(N(C)C)nc(N(C)C)n1	ALTRETAMINE|HEXALEN|HEXAMETHYLMELAMINE|HEXASTAT|NSC-13875	1	1	1	1	1	1	1	1	1	1	1	1	12
CHEMBL2107076	CN1CCN(C(=O)C2CCCCC2)CC1	PEXANTEL	1	1	1	1	1	1	1	1	1	1	1	1	12
CHEMBL1204644	CN(CC(=O)O)C(=N)NP(=O)(O)O	CREATINE PHOSPHATE|FOSFOCREATINE|PHOSPHOCREATINE	1	1	1	1	1	1	1	1	1	1	1	1	12
CHEMBL1437065	NC(=O)c1cc([N+](=O)[O-])cc([N+](=O)[O-])c1	NITROMIDE	1	1	0	1	1	1	0	1	1	1	1	1	10
CHEMBL284906	O=C(NCCO[N+](=O)[O-])c1cccnc1	IKOREL|NICORANDIL|SG-75	1	1	1	1	1	1	1	1	1	1	1	1	12
CHEMBL2106668	Nc1ccc(C(=O)OCC(O)CO)cc1	GLYCERYL PABA|LISADIMATE	1	1	1	1	1	1	1	1	1	1	1	1	12
CHEMBL718	CC(N)(Cc1ccc(O)c(O)c1)C(=O)O	2-Amino-3-(3,4-Dihydroxy-Phenyl)-2- Methyl-Propionic Acid(Catechol Metabolite)|METHYLDOPA (RACEMIC)|METHYLDOPA DL-FORM|Methyldopa (Racemic)	1	1	1	1	1	1	1	1	1	1	1	1	12
CHEMBL189	Cc1[nH]c(=O)c(C#N)cc1-c1ccncc1	MILRINONE|Milrinone|PRIMACOR|WIN 47,203-2|WIN-47203-2	1	1	1	1	1	1	1	1	1	1	1	1	12
CHEMBL1328898	COC(=O)[C@@H](N)Cc1ccc(O)c(O)c1	CHF-1301|MELEVODOPA	1	1	1	1	1	1	1	1	1	1	1	1	12
CHEMBL853	Nc1ccn([C@H]2CC[C@@H](CO)O2)c(=O)n1	DDC (DDC)|DIDEOXYCYTIDINE|HIVID|Hivid|NSC-606170|RO 24-2027/000|RO-24-2027000|ZALCITABINE	1	1	1	1	1	1	1	1	1	1	1	1	12
CHEMBL1881591	Oc1ccccc1/C=N/Cc1ccccc1	NORLETIMOL	1	1	1	1	1	1	1	1	1	1	1	1	12
CHEMBL776	CC(C)NCC(O)c1cc(O)cc(O)c1	Metaproterenol|ORCIPRENALINE	1	1	1	1	1	1	1	1	1	1	1	1	12
CHEMBL434	CC(C)NCC(O)c1ccc(O)c(O)c1	A-21|ISOPRENALINE|ISOPROTERENOL|ISOPROTERENOL DL-FORM|Isoproterenol|NSC-33791|NSC-9975	1	1	1	1	1	1	1	1	1	1	1	1	12
CHEMBL2110629	CCNC(C)C(O)c1ccc(O)c(O)c1	DIOXETHEDRIN	1	1	1	1	1	1	1	1	1	1	1	1	12
CHEMBL524	COc1ccc(OC)c(C(O)C(C)N)c1	METHOXAMINE|Methoxamine|NRL-001|NRL001|Vasoxyl	1	1	1	1	1	1	1	1	1	1	1	1	12
CHEMBL1396	c1cnc2cc3c(cc2n1)C1CNCC3C1	CP-526,555|CP-526555|Chantix|VARENICLINE	1	1	1	1	1	1	1	1	1	1	1	1	12
CHEMBL2106772	CC(C)(C)NCC(O)c1ccccc1F	FLEROBUTEROL	1	1	1	1	1	1	1	1	1	1	1	1	12
CHEMBL2106280	CN(Cc1ccccc1)Cc1ccccc1	DIBEMETHINE|L 566	1	1	1	1	1	1	1	1	1	1	1	1	12
CHEMBL301265	CCCN[C@H]1CCc2nc(N)sc2C1	MIRAPEXIN|NELIPRAX|OPRYMEA|PIPEXUS|PRAMIPEXOLE|SUD919CL2Y|U-98528E	1	1	1	1	1	1	1	1	1	1	1	1	12
CHEMBL124815	O=C1NC(CCCl)Oc2ccccc21	AP 67|BENZMETHOXAZONE|CHLORTHENOXAZINE|Chlorthenoxazine	0	1	1	1	1	1	1	1	1	1	1	1	11
CHEMBL2106620	O=C(CCCl)NCCc1ccccc1	FENACLON|PHENACON	0	1	1	1	1	1	1	1	1	1	1	1	11
CHEMBL2110962	CC(Cc1ccccc1)NCCCCl	MEFENOREX	0	1	1	1	1	1	1	1	1	1	1	1	11
CHEMBL2103782	CC(=O)OC1C=CC(=O)OC1C1OC1C	ASPERLIN|U-13,933	1	1	1	1	1	1	1	1	1	1	1	1	12
CHEMBL7983	CCCOC(=O)c1cc(O)c(O)c(O)c1	E-310|E310|FEMA NO. 2947|INS NO.310|INS-310|NSC-2626|PROPYL GALLATE	1	1	1	1	1	1	1	1	1	1	1	1	12
CHEMBL750	N=S(=O)(O)Cc1noc2ccccc12	AD-810|CI-912|PD-110843|ZONEGRAN|ZONISAMIDE	1	1	1	1	1	1	1	1	1	1	1	1	12
CHEMBL1239	O=C(OCc1ccccc1)c1ccccc1	ASCABIOL|BENZYL BENZOATE|Benzyl Benzoate|Mange Treatment|Scabanca|Vanzoate	1	1	1	1	1	1	1	1	1	1	1	1	12
CHEMBL190677	O=C(c1ccccc1)C(O)c1ccccc1	BENZOIN|BENZOIN TINCTURE|Benzoin	1	1	1	1	1	1	1	1	1	1	1	1	12
CHEMBL413965	O=C(O)Cc1ccc(-c2ccccc2)cc1	CL 83,544|DOLINAC|FELBINAC|FELBINAC ETHYL|FLEXFREE|LJC 10,141|NAPAGELN|NSC-16284|TARGET|TRAXAM	1	1	1	1	1	1	1	1	1	1	1	1	12
CHEMBL2107653	CCOc1ccccc1OCC(O)CO	GUAIETOLIN	1	1	1	1	1	1	1	1	1	1	1	1	12
CHEMBL404422	CCCCC1(CC)C(=O)NC(=O)NC1=O	BUTETHAL|BUTOBARBITAL|BUTOBARBITONE|Butobarbital|NEONAL|SONERYL	1	1	1	1	1	1	1	1	1	1	1	1	12
CHEMBL449	CCC(C)C1(CC)C(=O)NC(=O)NC1=O	BUTABARBITAL|Butabarbital|SECBUTABARBITAL|SECBUTOBARBITONE	1	1	1	1	1	1	1	1	1	1	1	1	12
CHEMBL1192539	C/N=C(/Cc1ccc2ccccc2c1)NC	NAPACTADINE	1	1	1	1	1	1	1	1	1	1	1	1	12
CHEMBL167493	C1=C(CC2=NCCN2)CCc2ccccc21	NAPAMEZOLE	1	1	1	1	1	1	1	1	1	1	1	1	12
CHEMBL85109	Cc1cc(-c2ccc(N)c(C)c2)ccc1N	ORTHOTOLIDINE	1	1	1	1	1	1	1	1	1	1	1	1	12
CHEMBL353972	CCC1(c2cnc[nH]2)Cc2ccccc2C1	ANTISEDAN|ATIPAMEZOLE|MPV-1248	1	1	1	1	1	1	1	1	1	1	1	1	12
CHEMBL607400	CCC[C@@H]1CC(=O)N([C@@H](CC)C(N)=O)C1	BRIVARACETAM|BRIVIACT|UCB 34714	1	1	1	1	1	1	1	1	1	1	1	1	12
CHEMBL327235	C=CCN1C(=O)C(CC(C)C)NC1=S	ALBUTOIN|Albutoin|BAX 422Z	1	1	1	1	1	1	1	1	1	1	1	1	12
CHEMBL2107654	O=C(O)c1cc(Cl)c2c(c1O)CCC2	CLORINDANIC ACID|WIN 19356	1	1	1	1	1	1	1	1	1	1	1	1	12
CHEMBL1720937	CCNC(=O)NCc1cccc(Cl)c1	LOZILUREA	1	1	1	1	1	1	1	1	1	1	1	1	12
CHEMBL2107099	Cc1ccccc1C(=O)NP(N)(N)=O	EU-4584|TOLFAMIDE	1	1	1	0	1	1	1	1	1	1	1	1	11
CHEMBL13324	O=C(O)c1cn2c(cnc3ccccc32)n1	DAZOQUINAST|Dazoquinast	1	1	1	1	1	1	1	1	1	1	1	1	12
CHEMBL2103827	N[C@H](C(=O)O)[C@H](O)c1ccc(O)c(O)c1	DOPS|DROXIDOPA|L-DOPS|NORTHERA	1	1	1	1	1	1	1	1	1	1	1	1	12
CHEMBL359164	Nc1ccn([C@@H]2CO[C@H](CO)O2)c(=O)n1	(-)-ODDC|BCH-4556|LAMIVUDINE IMPURITY I|LAMIVUDINE IMPURITY I RS|TROXACITABINE	1	1	1	1	1	1	1	1	1	1	1	1	12
CHEMBL3989508	CC(=O)N[C@@H](CCC(=O)C=[N+]=[N-])C(=O)O	DUAZOMYCIN	1	1	1	1	1	1	1	1	1	1	1	1	12
CHEMBL4302826	N[C@H](Cc1ccc(OCF)cc1)C(=O)O		1	1	1	1	1	1	1	1	1	1	1	1	12
CHEMBL82970	O=C(Nc1ccccc1)c1ccccc1O	SALICYLANILIDE|Salicylanilide	1	1	1	1	1	1	1	1	1	1	1	1	12
CHEMBL23832	O=C(O)c1ccccc1Nc1ccccc1	2-(Phenylamino)Benzoic Acid|2-Phenylamino-Benzoic Acid|FENAMIC ACID |N-Phenylanthranilic Acid	1	1	1	1	1	1	1	1	1	1	1	1	12
CHEMBL209744	O=C(OCc1ccccc1)c1cccnc1	BENZYL NICOTINATE	1	1	1	1	1	1	1	1	1	1	1	1	12
CHEMBL2104636	CC(=O)C(=Cc1cccc(C#N)c1)C(C)=O	BALAZIPONE	1	1	1	1	1	1	1	1	1	1	1	1	12
CHEMBL275040	C=C(C)[C@H]1CN[C@H](C(=O)O)[C@H]1CC(=O)O	KAINIC ACID|Kainic Acid	1	1	1	1	1	1	1	1	1	1	1	1	12
CHEMBL1242	Nc1ccc(/N=N/c2ccccc2)c(N)n1	NSC-145895|PHENAZOPYRIDINE|Phenazopyridine	1	1	1	1	1	1	1	1	1	1	1	1	12
CHEMBL2104718	NNc1ccc(N(CCO)CCO)nn1	OXDRALAZINE	1	1	1	1	1	1	1	1	1	1	1	1	12
CHEMBL18772	c1ccc2nc(N3CCNCC3)ccc2c1	QUIPAZINE	1	1	1	1	1	1	1	1	1	1	1	1	12
CHEMBL1037	N=C(N)NCC1COC2(CCCCC2)O1	GUANADREL|Guanadrel|Hylorel	1	1	1	1	1	1	1	1	1	1	1	1	12
CHEMBL701	NCC(CC(=O)O)c1ccc(Cl)cc1	BA-34,647|BACLOFEN|BACLOSPAS-10|GABLOFEN|KEMSTRO|LIORESAL|LIORESAL INTRATH|LYFLEX	1	1	1	1	1	1	1	1	1	1	1	1	12
CHEMBL1902627	CC(C)NCC(O)c1ccccc1Cl	CLORPRENALINE	1	1	1	1	1	1	1	1	1	1	1	1	12
CHEMBL1200596	Oc1c(Cl)cc(Cl)c2cccnc12	CAPITROL|CHLOROXINE	1	1	1	1	1	1	1	1	1	1	1	1	12
CHEMBL513	O=NN(CCCl)C(=O)NCCCl	BCNU|BICNU|CARMUSTINE|DTI-015|FDA-0345|GLIADEL|NSC-409962|SK-27702|SRI-1720	0	1	1	1	1	1	1	1	1	1	1	1	11
CHEMBL67279	CC(C)[C@H](N)C(=O)N1CCC[C@H]1B(O)O	PT-100|TALABOSTAT|Valinyl-L-Boroproline	1	1	1	1	1	1	1	1	1	1	1	1	12
CHEMBL1493084	Cc1ncc([N+](=O)[O-])n1CCOC(N)=O	BAMNIDAZOLE|R.P. 20 578	1	1	1	1	1	1	1	1	1	1	1	1	12
CHEMBL1339216	O=C(Oc1ccccc1)c1ccccc1O	PHENYL SALICYLATE|Phenyl Salicylate|SALOL	1	1	1	1	1	1	1	1	1	1	1	1	12
CHEMBL1377940	C#CCOc1ccc2c(C)cc(=O)oc2c1	GIPARMEN	1	1	1	1	1	1	1	1	1	1	1	1	12
CHEMBL152632	O=C1NCCN1c1ncc([N+](=O)[O-])s1	BA 32644|NIRIDAZOLE	1	1	1	1	1	1	1	1	1	1	1	1	12
CHEMBL1006	NCCCNCCSP(=O)(O)O	AMIFOSTINE|AMIFOSTINE DISULFIDE|AMIFOSTINE TRIHYDRATE|ETHIOFOS|ETHYOL|Ethiofos|GAMMAPHOS|NSC-296961|WR-2721|WR-2721 TRIHYDRATE|YM-08310	1	1	1	0	1	1	1	1	1	1	1	1	11
CHEMBL455	CC(=O)NS(=O)(=O)c1ccc(N)cc1	Bleph-10|Bleph-30|Cetamide|FML-S|Klaron|NSC-63871|Ocusulf-10|Ocusulf-30|SULF-10|SULF-15|SULFACETAMIDE|SULFACETAMIDE (TRIPLE SULFA)|SULPHACETAMIDE|Sulfacel-15|Sulfacetamide|Sulfair-15|Sulster|Sulten-10	1	1	1	1	1	1	1	1	1	1	1	1	12
CHEMBL338802	NC(N)=NS(=O)(=O)c1ccc(N)cc1	GPPE SUSP FTE|GUANIMYCIN|SULFAGUANIDINE|SULPHAGUANIDINE	1	1	1	1	1	1	1	1	1	1	1	1	12
CHEMBL1697767	OC(CNc1ccccn1)c1ccccc1	FENYRAMIDOL	1	1	1	1	1	1	1	1	1	1	1	1	12
CHEMBL51934	Nc1c2c(nc3ccccc13)CCCC2O	VELNACRINE	1	1	1	1	1	1	1	1	1	1	1	1	12
CHEMBL2105387	O=C1CCN=C2CC(c3ccccc3)CN12	ROFELODINE	1	1	1	1	1	1	1	1	1	1	1	1	12
CHEMBL2104262	Oc1ccc2c(c1)C(Cc1c[nH]cn1)CC2	FADOLMIDINE|RADOLMIDINE	1	1	1	1	1	1	1	1	1	1	1	1	12
CHEMBL1097904	COc1cc(C)c([S+](C)[O-])cc1OC	TOLMESOXIDE	1	1	1	1	1	1	1	1	1	1	1	1	12
CHEMBL2107059	c1cc2c(c(CC3=NCCN3)c1)CCCC2	TEFAZOLINE	1	1	1	1	1	1	1	1	1	1	1	1	12
CHEMBL2104160	CN(C)C1CCc2[nH]c3ccccc3c2C1	CICLINDOLE|CYCLINDOLE|WIN 27147-2	1	1	1	1	1	1	1	1	1	1	1	1	12
CHEMBL2106029	CC1CC(OC(=O)C(C)O)CC(C)(C)C1	CICLACTATE	1	1	1	1	1	1	1	1	1	1	1	1	12
CHEMBL4297408	CC[C@@H]1SC2(CCN(C)CC2)NC1=O	AF-267B|NGX-267|NGX267	1	1	1	1	1	1	1	1	1	1	1	1	12
CHEMBL107874	CCCCCCCCCCCCC(=O)O	TRIDECANOATE|Tridecanoic Acid|Tridecanoic Acid Anion	1	1	1	1	1	1	1	1	1	1	1	1	12
CHEMBL24022	CCCCCCCCCCCCCCO	MYRISTYL ALCOHOL	1	1	1	1	1	1	1	1	1	1	1	1	12
CHEMBL683	CC(C)(Oc1ccc(Cl)cc1)C(=O)O	CLOFIBRIC ACID|Clofibric Acid|Clofibric acid	1	1	1	1	1	1	1	1	1	1	1	1	12
CHEMBL2105293	CC(C)(O)C(C)(O)c1ccc(Cl)cc1	PHENAGLYCODOL	1	1	1	1	1	1	1	1	1	1	1	1	12
CHEMBL2105179	CC(C)(O)C(C)(O)c1cccc(Cl)c1	METAGLYCODOL	1	1	1	1	1	1	1	1	1	1	1	1	12
CHEMBL2110687	N[C@@H](Cc1cc(O)c(O)cc1F)C(=O)O	FLUORODOPA	1	1	1	1	1	1	1	1	1	1	1	1	12
CHEMBL2106794	NC(=O)N/N=C1\C=Cc2ccccc2C1=O	MEDIAVAN|NAFTAZONE	1	1	1	1	1	1	1	1	1	1	1	1	12
CHEMBL2106923	O=c1[nH]c2ccccc2c2cc(CO)nn12	PIRQUINOZOL|SO 13847	1	1	1	1	1	1	1	1	1	1	1	1	12
CHEMBL139877	NC(=O)NS(=O)(=O)c1ccc(N)cc1	SULFACARBAMIDE|SULPHAUREA|Sulfacarbamide|UROMIDE	1	1	1	1	1	1	1	1	1	1	1	1	12
CHEMBL2110896	OC(CNc1ncccn1)c1ccccc1	FENYRIPOL	1	1	1	1	1	1	1	1	1	1	1	1	12
CHEMBL358373	Cn1cc2c(NC3=NCCN3)cccc2n1	INDANIDINE|Indanidine	1	1	1	1	1	1	1	1	1	1	1	1	12
CHEMBL1201784	CCCCCCOC(=O)CCC(=O)CN	HEXAMINOLEVULINATE	1	1	1	1	1	1	1	1	1	1	1	1	12
CHEMBL32573	c1cc2c(c(NC3=NCCN3)c1)CCCC2	TRAMAZOLINE	1	1	1	1	1	1	1	1	1	1	1	1	12
CHEMBL7010	CCNC1C2CCC(C2)C1c1ccccc1	FENCAMFAMIN	1	1	1	1	1	1	1	1	1	1	1	1	12
CHEMBL452859	CCCCC(CC)CNC(=O)CC(C)O	BUTOCTAMIDE|BUTOCTAMIDE SEMISUCCINATE	1	1	1	1	1	1	1	1	1	1	1	1	12
CHEMBL2087003	NC(=O)OC[C@@H](O)c1ccccc1Cl	CARISBAMATE|JNJ-10234094|RWJ-333369|RWJ-333369-000|YKP-509	1	1	1	1	1	1	1	1	1	1	1	1	12
CHEMBL295409	Cc1csc(Cl)c1NC1=NCCN1	HOE 440|SYMCOR BASE TTS|TIAMENIDINE|Tiamenidine	1	1	1	1	1	1	1	1	1	1	1	1	12
CHEMBL24171	COc1c2ccoc2cc2oc(=O)ccc12	5-METHOXYPSORALEN|BERGAPTEN|Bergapten|NSC-95437	1	1	1	1	1	1	1	1	1	1	1	1	12
CHEMBL416	COc1c2occc2cc2ccc(=O)oc12	8-METHOXYPSORALEN|8-MOP|DELTASORALEN|MELADININE|METHOXSALEN|Methoxsalen|NSC-45923|OXSORALEN|OXSORALEN-ULTRA|PUVASORALEN-8|SM-88 COMPONENT METHOXSALEN|UVADEX|XANTHOTOXIN	1	1	1	1	1	1	1	1	1	1	1	1	12
CHEMBL2107540	O=C(OCCn1ccnc1)c1ccccc1	ZIMIDOBEN	1	1	1	1	1	1	1	1	1	1	1	1	12
CHEMBL2106536	O=C1N=C(NC2CC2)OC1c1ccccc1	CYCLAZODONE	1	1	1	1	1	1	1	1	1	1	1	1	12
CHEMBL93029	O=C1NC(=O)C2(CCc3ccccc3C2)N1	TETRANTOIN|Tetrantoin	1	1	1	1	1	1	1	1	1	1	1	1	12
CHEMBL3989425	CC(=O)NCCC[C@H](NC(C)=O)C(=O)O	BISORCIC	1	1	1	1	1	1	1	1	1	1	1	1	12
CHEMBL2105135	COc1ccc2cc([C@H](C)CO)ccc2c1	NAPROXOL|RS-4034	1	1	1	1	1	1	1	1	1	1	1	1	12
CHEMBL57895	CCC1(C2=NCCN2)Cc2ccccc2O1	EFAROXAN|Efaroxan	1	1	1	1	1	1	1	1	1	1	1	1	12
CHEMBL1240977	CN1CCCN=C1/C=C/c1cccc(O)c1	OXANTEL	1	1	1	1	1	1	1	1	1	1	1	1	12
CHEMBL13852	c1ccc(C2CC2)c(OCC2=NCCN2)c1	CIRAZOLINE|Cirazoline	1	1	1	1	1	1	1	1	1	1	1	1	12
CHEMBL2151437	c1cnc2c(c1)C[C@@]1(CN3CCC1CC3)O2	AZD 0328|AZD0328	1	1	1	1	1	1	1	1	1	1	1	1	12
CHEMBL187927	c1cnc2c(c1)O[C@H]1CCN3CC[C@@]1(C2)C3	DIANICLINE|SSR-591813|SSR591813	1	1	1	1	1	1	1	1	1	1	1	1	12
CHEMBL2111002	C[N+]12CCC(c3ccccc3)(CC1)C(=O)C2		1	1	1	1	1	1	1	1	1	1	1	1	12
CHEMBL2111158	CC(C)NCC(O)COc1nccs1	TAZOLOL	1	1	1	1	1	1	1	1	1	1	1	1	12
CHEMBL278462	CC(C)(C)CCC#C[C@@H]1C[C@H]1c1c[nH]cn1	CIPRALISANT|Cipralisant|GT-2331	1	1	1	1	1	1	1	1	1	1	1	1	12
CHEMBL144620	NP(N)(=O)NC(=O)c1ccc(F)cc1	EU-4534|FLURFAMIDE|FLUROFAMIDE|Flurofamide	1	1	1	0	1	1	1	1	1	1	1	1	11
CHEMBL2105189	NC(=O)c1cccc(Cc2c[nH]cn2)c1O	MIVAZEROL	1	1	1	1	1	1	1	1	1	1	1	1	12
CHEMBL58355	CCc1[nH]c(=O)[nH]c1C(=O)c1ccncc1	MDL 19,205|PIROXIMONE	1	1	1	1	1	1	1	1	1	1	1	1	12
CHEMBL2105558	Nc1ccc(Cc2ccc(F)cc2)c(N)n1	SAMPIRTINE	1	1	1	1	1	1	1	1	1	1	1	1	12
CHEMBL2106524	O=C(c1ccccc1)N1CC2COCC2C1	ICI-U.S. 457|OCTAZAMIDE	1	1	1	1	1	1	1	1	1	1	1	1	12
CHEMBL1102	CCC1(c2ccccc2)CCC(=O)NC1=O	DORIDEN|GLUTETHIMIDE|Glutethimide	1	1	1	1	1	1	1	1	1	1	1	1	12
CHEMBL2104936	CCC1C(=O)NC(=O)C1(C)c1ccccc1	CI-419|FENIMIDE|PM 1807	1	1	1	1	1	1	1	1	1	1	1	1	12
CHEMBL2106979	CC1(C)NC(=O)C(/C=C/c2ccccc2)O1	METHASTYRIDONE	1	1	1	1	1	1	1	1	1	1	1	1	12
CHEMBL303062	O=C1C=C2C=C[C@@H]3C[C@@]2(O1)[C@H]1CCCCN31	SECURININE|Securinine	1	1	1	1	1	1	1	1	1	1	1	1	12
CHEMBL2105494	Cc1cc(N2CCCCC2)nn2cnnc12	MDL 257|ZINDOTRINE	1	1	1	1	1	1	1	1	1	1	1	1	12
CHEMBL2107015	c1ccc2c(SC3=NCCN3)c[nH]c2c1	TINAZOLINE	1	1	1	1	1	1	1	1	1	1	1	1	12
CHEMBL1560	C[C@H](CS)C(=O)N1CCC[C@H]1C(=O)O	ACEPRIL|C09AA01|CAPOTEN|CAPTOMEX|CAPTOPRIL|Capoten|ECOPACE|HYTENEZE 12.5|HYTENEZE 25|HYTENEZE 50|KAPLON|Lopril|NOYADA|SA-333|SQ -14225|SQ 14,225|Tensobon	1	1	1	1	1	1	1	1	1	1	1	1	12
CHEMBL2111047	CCCC(Cc1ccccc1)N1CCCC1	PROLINTANE	1	1	1	1	1	1	1	1	1	1	1	1	12
CHEMBL2106020	NOCc1ccc(Br)c(O)c1	BROCRESINE|CL 108,756|CL 54998|NSD 1055	1	1	1	1	1	1	1	1	1	1	1	1	12
CHEMBL287275	O=C(O)c1ccccc1OP(=O)(O)O	FOSFOSAL|Fosfosal	1	1	1	1	1	1	1	1	1	1	1	1	12
CHEMBL229241	O=C(O)c1cc(S(=O)(=O)O)ccc1O		1	1	1	1	1	1	1	1	1	1	1	1	12
CHEMBL278488	CC1(c2ccccc2)OC(C(=O)O)=CC1=O	ACIFRAN|AY-25,712|REDUCTOL	1	1	1	1	1	1	1	1	1	1	1	1	12
CHEMBL1489254	CC(=O)OCC(COC(C)=O)OC(C)=O	E1518|EASTMAN TRIACETIN|ENZACTIN|FEMA NO. 2007|GLYCERYL TRIACETATE|NSC-4796|TRIACETIN	1	1	1	1	1	1	1	1	1	1	1	1	12
CHEMBL1904952	CCc1ncnc2cc(OC)c(OC)cc12	MJ 1988|QUAZODINE	1	1	1	1	1	1	1	1	1	1	1	1	12
CHEMBL170630	CS(=O)(=O)OCCOS(C)(=O)=O	ETHANE DIMETHANE SULFONATE|Methanesulfonic Acid 2-Methanesulfonyloxy-Ethyl Ester	1	1	1	1	1	1	1	1	1	1	1	1	12
CHEMBL856	CCC1(c2ccccc2)C(=O)NCNC1=O	LISKANTIN|Lepsiral|MYSOLINE|NSC-41701|Neurosyn|PRIMIDONE|Primidone	1	1	1	1	1	1	1	1	1	1	1	1	12
CHEMBL2106301	CCC1(c2ccccc2)NCC(=O)NC1=O	IMINOPHENIMIDE	1	1	1	1	1	1	1	1	1	1	1	1	12
CHEMBL289116	CCC1(c2ccncc2)CCC(=O)NC1=O	PYRIDOGLUTETHIMIDE|ROGLETIMIDE|Rogletimide	1	1	1	1	1	1	1	1	1	1	1	1	12
CHEMBL94127	CCC1(c2ccccc2)C(=O)NC(=O)N1C	DELTOIN|METETOIN|METHETOIN|N-3	1	1	1	1	1	1	1	1	1	1	1	1	12
CHEMBL861	CCC1(c2ccccc2)NC(=O)N(C)C1=O	MEPHENYTOIN|MESANTOIN|METHOIN	1	1	1	1	1	1	1	1	1	1	1	1	12
CHEMBL571209	Cn1cc(C[C@@H](N)C(=O)O)c2ccccc21	D-1-Methyltryptophan|D-1MT|INDOXIMOD|NLG-8189	1	1	1	1	1	1	1	1	1	1	1	1	12
CHEMBL979	CCCC(C)(COC(N)=O)COC(N)=O	AMOSENE|BAMATE|EQUANIL|MEPRIAM|MEPROBAMATE|MEPROSPAN|MILTOWN|Meprobamate|NEURAMATE|TENAVOID|TRANMEP	1	1	1	1	1	1	1	1	1	1	1	1	12
CHEMBL3989584	Cc1cc(O)ccc1/C=N/NC1=NCCN1	IDRALFIDINE	1	1	1	1	1	1	1	1	1	1	1	1	12
CHEMBL1491306	Oc1cc(Cc2ccccc2)nc(S)n1	BASDENE|BENZYLTHIOURACIL	1	1	1	1	1	1	1	1	1	1	1	1	12
CHEMBL2110902	CC(=O)OC(C)C(=O)OCC[N+](C)(C)C		1	1	1	1	1	1	1	1	1	1	1	1	12
CHEMBL1516469	CCC(=O)O[C@H](CC(=O)O)C[N+](C)(C)C		1	1	1	1	1	1	1	1	1	1	1	1	12
CHEMBL1570482	CCCCCCCC(=O)OCC(O)CO	MONOCTANOIN COMPONENT A	1	1	1	1	1	1	1	1	1	1	1	1	12
CHEMBL14012	CC(C)c1ccccc1OCC1=NCCN1	FENOXAZOLINE	1	1	1	1	1	1	1	1	1	1	1	1	12
CHEMBL2106852	C=CC(C)NC(=S)NNC(=S)NC	AY-61122|ICI-33,828|METALLIBURE|METHALLIBURE	1	1	1	1	1	1	1	1	1	1	1	1	12
CHEMBL1328919	Oc1ccc(Cl)cc1Cc1ccccc1	CLOROFENE|CLOROPHENE	1	1	1	1	1	1	1	1	1	1	1	1	12
CHEMBL457157	CCOC(=O)NP(=O)(N1CC1)N1CC1	AB-100|UREDEPA	1	1	1	1	1	1	1	1	1	1	1	1	12
CHEMBL36994	COc1ccc(C(=O)N2CCCC2=O)cc1	ANIRACETAM|Ampamet|Draganon|Memodrin|RO 13-5057|Sarpul	1	1	1	1	1	1	1	1	1	1	1	1	12
CHEMBL2110806	CC(C)(CO)C(O)C(=O)NCCC(=O)O		1	1	1	1	1	1	1	1	1	1	1	1	12
CHEMBL2104204	CCOC(=O)N(Cc1ccccc1)C1CC1	A-19757|ENCYPRATE|MO-1255	1	1	1	1	1	1	1	1	1	1	1	1	12
CHEMBL1765293	C=C(C)CNc1ccc(C(C)C(=O)O)cc1	ALMINOPROFEN	1	1	1	1	1	1	1	1	1	1	1	1	12
CHEMBL1374751	CC(C)NCC(O)c1ccc(N)c(C#N)c1	AB-A 663|AC 263,780|CIMATEROL	1	1	1	1	1	1	1	1	1	1	1	1	12
CHEMBL1029	CCCCN1C[C@H](O)[C@@H](O)[C@H](O)[C@H]1CO	MIGLUSTAT|OGT 918|ZAVESCA	1	1	1	1	1	1	1	1	1	1	1	1	12
CHEMBL114551	CC(=N)NCCSCC[C@H](N)C(=O)O	GW-274150|GW274150	1	1	1	1	1	1	1	1	1	1	1	1	12
CHEMBL3040926	CC(=N)NCCSC[C@](C)(N)C(=O)O	CINDUNISTAT|PF-00572986|PHA-84250|SC-084250	1	1	1	1	1	1	1	1	1	1	1	1	12
CHEMBL161204	CCCC1(c2cccc(O)c2)CCN(C)C1	PROFADOL	1	1	1	1	1	1	1	1	1	1	1	1	12
CHEMBL7549	CCCN1CCC[C@@H](c2cccc(O)c2)C1	PRECLAMOL|Preclamol	1	1	1	1	1	1	1	1	1	1	1	1	12
CHEMBL3989838	CCN[C@H](Cc1ccccc1)[C@H]1CCCO1	ZYLOFURAMINE	1	1	1	1	1	1	1	1	1	1	1	1	12
CHEMBL240773	CCCN1CCC[C@@H]2Cc3[nH]ncc3C[C@H]21	QUINPIROLE|Quinpirole	1	1	1	1	1	1	1	1	1	1	1	1	12
CHEMBL2104063	CCCCCc1ccc(CC(C)NC)cc1	AMFEPENTOREX|CB 2201	1	1	1	1	1	1	1	1	1	1	1	1	12
CHEMBL1449676	Cc1ncc([N+](=O)[O-])n1CC(O)CCl	NSC-95075|ORNIDAZOLE|RO 7-0207|RO-7-0207|TIBERAL	0	1	1	1	1	1	1	1	1	1	1	1	11
CHEMBL2104757	COc1ccc(C(=O)N2CCCC2=O)cn1	NICORACETAM	1	1	1	1	1	1	1	1	1	1	1	1	12
CHEMBL29798	COc1ccc2[nH]c(=O)nc(C)c2c1OC	BEMARINONE	1	1	1	1	1	1	1	1	1	1	1	1	12
CHEMBL350221	N[C@@H](Cc1c[nH]c2ccc(O)cc12)C(=O)O	5-HYDROXY-L-TRYPTOPHAN|5-HYDROXYTRYPTOPHAN L-FORM|LEVOTONINE|OXITRIPTAN	1	1	1	1	1	1	1	1	1	1	1	1	12
CHEMBL1616073	COc1c2c(cc3c1OCO3)CC[N+](C)=C2		1	1	1	1	1	1	1	1	1	1	1	1	12
CHEMBL2105108	Fc1cccc2c1CN(NC1=NCCN1)C2	ISAGLIDOLE	1	1	1	1	1	1	1	1	1	1	1	1	12
CHEMBL2105251	CC(C)(C)C(=O)OCC(=O)c1ccccc1	PIBECARB	1	1	1	1	1	1	1	1	1	1	1	1	12
CHEMBL2104042	O=C(O)[C@@H]1CCCC[C@@]1(O)c1ccccc1	CICLOXILIC ACID	1	1	1	1	1	1	1	1	1	1	1	1	12
CHEMBL282614	c1cc2c(c(N3CCNCC3)c1)OCCO2	DU-28853|ELTOPRAZINE	1	1	1	1	1	1	1	1	1	1	1	1	12
CHEMBL3184273	CC(=O)N(CC(=O)N(C)C)c1ccccc1	PHENYLACETYLGLYCINE DIMETHYLAMIDE	1	1	1	1	1	1	1	1	1	1	1	1	12
CHEMBL448416	CN=C(N)NC(=O)Nc1c(C)cccc1C	LIDAMIDINE	1	1	1	1	1	1	1	1	1	1	1	1	12
CHEMBL454450	CCC(C(=O)O)c1ccc(CC(C)C)cc1	BUTIBUFEN	1	1	1	1	1	1	1	1	1	1	1	1	12
CHEMBL37676	Cc1c(C)c2c(c(C)c1O)CCC(C)(C)O2	APC-100|NSC-226236	1	1	1	1	1	1	1	1	1	1	1	1	12
CHEMBL1194	CCCNC(C)C(=O)Nc1ccccc1C	ASTRA-1512|ASTRA-1515|Citanest|NSC-40027|PRILOCAINE|PROPITOCAINE	1	1	1	1	1	1	1	1	1	1	1	1	12
CHEMBL297362	Cc1cccc(C)c1NC1=NCCCS1	XYLAZINE|Xylazine	1	1	1	1	1	1	1	1	1	1	1	1	12
CHEMBL1240978	Cc1ccsc1/C=C/C1=NCCCN1C	MORANTEL	1	1	1	1	1	1	1	1	1	1	1	1	12
CHEMBL146	Cc1cc(C(C)(C)C)c(O)c(C(C)(C)C)c1	BHT|BUTYLATED HYDROXYTOLUENE|Butylhydroxytoluene|E-321|E321|FEMA NO. 2184|INS NO.321|INS-321|NSC-6347	1	1	1	1	1	1	1	1	1	1	1	1	12
CHEMBL167911	COP(=O)(OC)OC=C(Cl)Cl	ATGARD|DDVP|DICHLORVOS|Dichlorvos|EQUIGARD|EQUIGEL|SD 1750|TASK TABS	1	1	1	1	1	1	1	1	1	1	1	1	12
CHEMBL889	O=P(O)(NCCCl)NCCCl	IPM|Isophosphamide mustard|N,N'-Bis-(2-Chloroethyl)Phosphoric Acid|NSC-297900|PALIFOSFAMIDE|ZIO-201	0	1	1	1	1	1	1	1	1	1	1	1	11
CHEMBL2106955	O=C1CC[C@@H](C(=O)Oc2ccc(O)cc2)N1	PIDOBENZONE	1	1	1	1	1	1	1	1	1	1	1	1	12
CHEMBL4297539	CC(=O)N[C@H](C=O)[C@@H](O)[C@H](O)[C@H](O)CO	MANNAC|N-ACETYLMANNOSAMINE	1	1	1	1	1	1	1	1	1	1	1	1	12
CHEMBL447878	CC(=O)N[C@H]1[C@H](O)O[C@H](CO)[C@@H](O)[C@@H]1O	N-ACETYLGLUCOSAMINE |N-Acetyl Glucosamine	1	1	1	1	1	1	1	1	1	1	1	1	12
CHEMBL1606295	COc1c2c(cc3c1OCO3)CCN(C)C2		1	1	1	1	1	1	1	1	1	1	1	1	12
CHEMBL1079604	Cc1cc(C)cc(OCC2CNC(=O)O2)c1	AHR-438|METAXALONE|NSC-170959|SKELAXIN	1	1	1	1	1	1	1	1	1	1	1	1	12
CHEMBL284237	C[C@]12N[C@H](Cc3ccccc31)c1ccccc12	DIZOCILPINE|MK-801	1	1	1	1	1	1	1	1	1	1	1	1	12
CHEMBL2104674	CCCCNCC1COc2ccccc2O1	BUTAMOXANE	1	1	1	1	1	1	1	1	1	1	1	1	12
CHEMBL1405973	CCCCCCOc1ccccc1C(N)=O	EXALAMIDE	1	1	1	1	1	1	1	1	1	1	1	1	12
CHEMBL2218865	Cc1cccc(OC2CCNCC2O)c1C	IFOXETINE	1	1	1	1	1	1	1	1	1	1	1	1	12
CHEMBL292707	CC(C)Cc1ccc(C(C)C(=O)NO)cc1	IBUPROXAM	1	1	1	1	1	1	1	1	1	1	1	1	12
CHEMBL1321	CNNCc1ccc(C(=O)NC(C)C)cc1	Matulane|PROCARBAZINE|Procarbazine|RO-4-6467|RO-4-6467 FREE BASE	1	1	1	1	1	1	1	1	1	1	1	1	12
CHEMBL1201776	CC[C@@H](c1cccc(O)c1)[C@@H](C)CN(C)C	BN 200 (BASE)|CG5503|CG5503 (BASE)|CG5503 IR|TAPENTADOL	1	1	1	1	1	1	1	1	1	1	1	1	12
CHEMBL1902645	CNC(=O)NC(O)C(Cl)(Cl)Cl	MECLORALUREA	1	1	1	1	1	1	1	1	1	1	1	1	12
CHEMBL2104097	O=C1NC(=O)C2(c3ccc(Cl)cc3)CC12	CIPROXIMIDE|CL 53415|CYPROXIMIDE	1	1	1	1	1	1	1	1	1	1	1	1	12
CHEMBL1984344	Nc1ncnc(Nc2ccc(Cl)cc2)n1	CHLORAZANIL	1	1	1	1	1	1	1	1	1	1	1	1	12
CHEMBL462222	CC(C)(C)CNC(=O)N(CCCl)N=O	NCNU|NEPTAMUSTINE|PENTAMUSTINE|SALISBURYSTIN	0	1	1	1	1	1	1	1	1	1	1	1	11
CHEMBL2110978	O=S(=O)(O)CI	METHIODAL	1	1	1	1	1	1	1	0	1	1	1	1	11
CHEMBL1207907	CC(C)(CS(=O)(=O)O)N(Cl)Cl	AURICLOSENE|NVC-422	0	1	1	1	1	1	1	0	1	1	1	1	10
CHEMBL3707209	CCCC(C)(CCO[N+](=O)[O-])O[N+](=O)[O-]	METHYLPROPYLPROPANEDIOL DINITRATE	1	1	0	1	1	1	0	1	1	1	1	1	10
CHEMBL366460	O=c1c(-c2ccccc2)coc2ccccc12	ISOFLAVONE|NSC-135405	1	1	1	1	1	1	1	1	1	1	1	1	12
CHEMBL711	O=C1c2ccccc2C(=O)C1c1ccccc1	DINDEVAN|HEDULIN|NSC-41693|PHENINDIONE|PHENYLINDANEDIONE|Phenindione	1	1	1	1	1	1	1	1	1	1	1	1	12
CHEMBL275638	O=c1cc(-c2ccccc2)oc2ccccc12	FLAVONE|NSC-19028	1	1	1	1	1	1	1	1	1	1	1	1	12
CHEMBL388558	CCOC(=O)c1ccccc1C(=O)OCC	DIETHYL PHTHALATE	1	1	1	1	1	1	1	1	1	1	1	1	12
CHEMBL2106711	COc1ccc(/C(C)=C\C(=O)O)c(OC)c1	DIMECROTIC ACID	1	1	1	1	1	1	1	1	1	1	1	1	12
CHEMBL2107704	c1ccc(Cc2nnc3ccncc3n2)cc1	EU-3325|TRIAFUNGIN	1	1	1	1	1	1	1	1	1	1	1	1	12
CHEMBL1697759	O=C(NCN1CCOCC1)c1cnccn1	B-2311|MORINAMIDE|MORPHAZINAMIDE	1	1	1	1	1	1	1	1	1	1	1	1	12
CHEMBL20	CC(=O)Nc1nnc(S(N)(=O)=O)s1	ACETAZOLAMIDE|Acetazolamide|DIAMOX|DIAMOX SR|EYTAZOX|L 579486|NSC-145177	1	1	1	1	1	1	1	1	1	1	1	1	12
CHEMBL2105323	C=CC[N+]([O-])(CC=C)c1nc(N)nc(N)n1	OXONAZINE	1	1	1	1	1	1	1	1	1	1	1	1	12
CHEMBL70209	Cc1ncc(-c2csc(N=C(N)N)n2)[nH]1	ZALTIDINE	1	1	1	1	1	1	1	1	1	1	1	1	12
CHEMBL1907110	CCN(CC)CCOC(=O)c1cccnc1	NICAMETATE|NICAMETATE CITRATE	1	1	1	1	1	1	1	1	1	1	1	1	12
CHEMBL3990892	CN(C)[C@@H](c1cccnc1)C1COCOC1	DOXPICOMINE	1	1	1	1	1	1	1	1	1	1	1	1	12
CHEMBL1096927	CC(C)=CCC[C@](C)(O)[C@@H]1CC=C(C)CC1	Alpha-Bisabolol|LEVOMENOL	1	1	1	1	1	1	1	1	1	1	1	1	12
CHEMBL166937	CN(CC(N)=O)C(=O)N(CCCl)N=O	2-[{[(2-Chloroethyl)(Nitroso)Amino]Carbonyl}(Methyl)Amino]Acetamide|NSC-364432|SarCNU	0	1	1	1	1	1	1	1	1	1	1	1	11
CHEMBL1515611	CC(C)C(Br)C(=O)NC(N)=O	BROMISOVAL|BROMISOVALUM|BROMOVALUREE|BROMURAL|BROMVALERYLUREA	0	1	1	1	1	1	1	1	1	1	1	1	11
CHEMBL39664	O=C(O)[C@@H]1C[C@H](CP(=O)(O)O)CCN1	CGS 19755|GNF-Pf-157|SELFOTEL|Selfotel	1	1	1	1	1	1	1	1	1	1	1	1	12
CHEMBL2104790	COc1ccccc1OCC1CNC(=O)O1	LENETRAN|MEPHENOXALONE	1	1	1	1	1	1	1	1	1	1	1	1	12
CHEMBL3707214	O=C(ON1CCOCC1)c1ccccc1O	MORPHOLINE SALICYLATE	1	1	1	1	1	1	1	1	1	1	1	1	12
CHEMBL3989617	CNC(=O)O[C@H]1OC(=O)[C@H]2[C@H]3C=C[C@H](C3)[C@H]21	MOXADOLEN	1	1	1	1	1	1	1	1	1	1	1	1	12
CHEMBL2105503	Nc1ncc2ncn(CC(CO)CO)c2n1	DETIVICICLOVIR	1	1	1	1	1	1	1	1	1	1	1	1	12
CHEMBL2105161	CCCCOCCOC(=O)c1cccnc1	BETA-BUTOXYETHYL NICOTINATE|NICOBOXIL	1	1	1	1	1	1	1	1	1	1	1	1	12
CHEMBL94394	CCCCOc1ccc(CC(=O)NO)cc1	ANDERM|BUFEXAMAC|BUTOXYPHENYLACETHYDROXAMIC ACID|CP 1044 J3|DURADERMAL|PARADERM|PARFENAC	1	1	1	1	1	1	1	1	1	1	1	1	12
CHEMBL88055	Oc1ccc(C(O)C2CCCCN2)cc1O	RIMITEROL	1	1	1	1	1	1	1	1	1	1	1	1	12
CHEMBL2106796	Oc1ccc(C(O)CNC2CCC2)cc1O	NORBUDRINE|NORBUTRINE|RD 9338 [AS HYDROCHLORIDE]	1	1	1	1	1	1	1	1	1	1	1	1	12
CHEMBL1697856	CCOc1ccc(NC(=O)CC(C)O)cc1	BUCETIN	1	1	1	1	1	1	1	1	1	1	1	1	12
CHEMBL9298	N#Cc1ccc(C2CCCc3cncn32)cc1	CGS-16949A	1	1	1	1	1	1	1	1	1	1	1	1	12
CHEMBL1229908	CCN(CC)C(=O)c1ccc(O)c(OC)c1	CLAIRVAN|ETAMIVAN|ETHAMIVAN|VANDID	1	1	1	1	1	1	1	1	1	1	1	1	12
CHEMBL278764	Cn1nc(-c2cccc(F)c2)n(C)c1=S	MDL 26,479|SURITOZOLE|Suritozole	1	1	1	1	1	1	1	1	1	1	1	1	12
CHEMBL2110649	CC(C)NC(C)C(=O)c1ccc(O)c(O)c1		1	1	1	1	1	1	1	1	1	1	1	1	12
CHEMBL2105445	S=C1NCCC(COc2ccccc2)O1	TIFEMOXONE	1	1	1	1	1	1	1	1	1	1	1	1	12
CHEMBL278020	CN(C)C(=O)Oc1cccc([N+](C)(C)C)c1	NEOSTIGMINE	1	1	1	1	1	1	1	1	1	1	1	1	12
CHEMBL1617540	CCN(CC)CCOc1ccccc1OC	GAIACTAMINE|GAIETAMINE|GUAIACTAMINE	1	1	1	1	1	1	1	1	1	1	1	1	12
CHEMBL67096	Cc1cccc(OCC(O)CNC(C)C)c1	ICI 45763 [AS HYDROCHLORIDE]|KO 592 [AS HYDROCHLORIDE]|TOLIPROLOL|Toliprolol	1	1	1	1	1	1	1	1	1	1	1	1	12
CHEMBL433696	CC[C@@H](N)Cc1cc(OC)c(C)cc1OC		1	1	1	1	1	1	1	1	1	1	1	1	12
CHEMBL80830	CC(C)(S)C(=O)N[C@@H](CS)C(=O)O	BUCILLAMINE	1	1	1	1	1	1	1	1	1	1	1	1	12
CHEMBL2107120	C/C=C(\C)C(=O)O[C@H]1C[C@@H]2CC[C@H](C1)N2C	TIGLOIDINE	1	1	1	1	1	1	1	1	1	1	1	1	12
CHEMBL2110703	CCNC1(c2cccs2)CCCCC1=O	TILETAMINE	1	1	1	1	1	1	1	1	1	1	1	1	12
CHEMBL2104156	CN1C(=N)N(c2ccc(Cl)cc2)CC1=O	CL 88,893|CLAZOLIMINE	1	1	1	1	1	1	1	1	1	1	1	1	12
CHEMBL265442	O=C1NCCN1/N=C/c1ccc([N+](=O)[O-])o1	NF-246|NIFURADENE|OXAFURADENE	1	1	1	1	1	1	1	1	1	1	1	1	12
CHEMBL991	Cc1cn([C@H]2C=C[C@@H](CO)O2)c(=O)[nH]c1=O	BMY-27857|D-4T|D4T|NSC-163661|SANILVUDINE|STAVUDINE|ZERIT|ZERIT XR|Zerit|d4T	1	1	1	1	1	1	1	1	1	1	1	1	12
CHEMBL699	Cn1c(=O)c2c(ncn2CCO)n(C)c1=O	BETA-HYDROXYETHYL THEOPHYLLINE|ETOFYLLINE|Etofylline|OXYETHYLTHEOPHYLLINE|OXYPHYLLINE	1	1	1	1	1	1	1	1	1	1	1	1	12
CHEMBL371523	O=C(CC(=O)c1ccccc1)c1ccccc1	DIBENZOYLMETHANE|NSC-6266	1	1	1	1	1	1	1	1	1	1	1	1	12
CHEMBL2104375	CCCCC(O)c1cc(C(=O)O)ccc1O	FEPENTOLIC ACID|RCM 258	1	1	1	1	1	1	1	1	1	1	1	1	12
CHEMBL2105552	C=CC1(C(C)CCC)C(=O)NC(=O)NC1=O	BUTYVINYL|JD-96|VINYLBITAL|VINYMAL	1	1	1	1	1	1	1	1	1	1	1	1	12
CHEMBL1200802	C=CCC1(C(C)CC)C(=O)NC(=O)NC1=O	LOTUSATE|TALBUTAL	1	1	1	1	1	1	1	1	1	1	1	1	12
CHEMBL454	C=CCC1(CC(C)C)C(=O)NC(=O)NC1=O	ALISOBUMAL|ALLYLBARBITURIC ACID|BUTALBITAL|BUTALBITAL CIII|ITOBARBITAL|SANDOPTAL|TETRALLOBARBITAL	1	1	1	1	1	1	1	1	1	1	1	1	12
CHEMBL503565	CC/C=C(\C)C1(CC)C(=O)NC(=O)NC1=O	BUTENEMAL|VINBARBITAL|VINBARBITONE	1	1	1	1	1	1	1	1	1	1	1	1	12
CHEMBL127349	CC(C)NCC(O)c1ccc([N+](=O)[O-])cc1	ISOPHENETHANOL|NIFENALOL|Nifenalol	1	1	1	1	1	1	1	1	1	1	1	1	12
CHEMBL1184529	C[n+]1c2cc(N)ccc2cc2ccc(N)cc21	ACRIFLAVINE|ACRIFLAVINIUM	1	1	1	1	1	1	1	1	1	1	1	1	12
CHEMBL2104223	CCCCOCC(O)COc1ccccc1	FEBUPROL	1	1	1	1	1	1	1	1	1	1	1	1	12
CHEMBL2105068	CCCCN(C(=O)C(C)C)c1nc(C)co1	COMPOUND 90606|ISAMOXOLE	1	1	1	1	1	1	1	1	1	1	1	1	12
CHEMBL472565	Cc1c(C(N)=O)cc([N+](=O)[O-])cc1[N+](=O)[O-]	DINITOLMIDE|DINITROTOLUAMIDE|METHYLDINITROBENZAMIDE	1	1	0	1	1	1	0	1	1	1	1	1	10
CHEMBL1412614	N=c1ccn2c(n1)O[C@H]1[C@H](O)[C@@H](CO)O[C@H]12	ANCITABINE|ANCITABINE HYDROCHLORIDE	1	1	1	1	1	1	1	1	1	1	1	1	12
CHEMBL184	Nc1nc(O)c2ncn(COCCO)c2n1	ACICLOVIR|ACYCLOVIR|AVACLYR|AVERT|AVIRAL|Aciclovir|Acycloguanosine|CLEARSORE|CYMEX ULTRA|Cyclovir|DUVIMEX|HERPETAD|LIPSORE|LYPSYL|NSC-645011|RANOVIR|SITAVIG|SOOTHELIP|SORAWAY|VIRALIEF|VIRASORB|VIROVIR 200|VIROVIR 400|VIROVIR 800|ZOVIRAX|Zovirax	1	1	1	1	1	1	1	1	1	1	1	1	12
CHEMBL1564747	Cc1ccc(O)c(-n2nc3ccccc3n2)c1	DROMETRIZOLE|NSC-91885	1	1	1	1	1	1	1	1	1	1	1	1	12
CHEMBL1823681	CCOC(=O)[C@@H](N)Cc1ccc(O)c(O)c1	ETILEVODOPA|TV-1203	1	1	1	1	1	1	1	1	1	1	1	1	12
CHEMBL4297291	O=C(O)CCCC(=O)NCCc1c[nH]cn1	IMIDAZOLYL ETHANAMIDE PENTANDIOIC ACID|INGAVIRIN	1	1	1	1	1	1	1	1	1	1	1	1	12
CHEMBL3989813	C/C(=N\Cc1ccccc1)c1ccccc1O	OLETIMOL	1	1	1	1	1	1	1	1	1	1	1	1	12
CHEMBL2074647	COc1cc(C(O)CNC(C)C)ccc1O	METIPRENALINE	1	1	1	1	1	1	1	1	1	1	1	1	12
CHEMBL1760	CC(C)(C)NCC(O)c1cc(O)cc(O)c1	Brethaire|Brethine|Bricanyl|TERBUTALINE|Terbutaline	1	1	1	1	1	1	1	1	1	1	1	1	12
CHEMBL1159715	CC(C)(C)NCC(O)c1ccc(O)c(O)c1	COLTEROL|Colterol	1	1	1	1	1	1	1	1	1	1	1	1	12
CHEMBL1160714	CC(C)NC[C@H](O)COc1ccc(O)cc1	PRENALTEROL|Phenol metabolite	1	1	1	1	1	1	1	1	1	1	1	1	12
CHEMBL3185938	CN(C)[C@H](Cc1ccccc1)c1ccccc1	LEFETAMINE|LEFETAMINE HYDROCHLORIDE	1	1	1	1	1	1	1	1	1	1	1	1	12
CHEMBL1983100	O=C(CN1CCNCC1)NC1CCCCC1	ESAPRAZOLE	1	1	1	1	1	1	1	1	1	1	1	1	12
CHEMBL2105593	O=C1c2cc(Cl)ccc2OC2CCON12	SECLAZONE|W-2354	1	1	1	1	1	1	1	1	1	1	1	1	12
CHEMBL2105156	CC1OCC(Br)([N+](=O)[O-])CO1	COMPOUND 85287|NIBROXANE	1	1	1	1	1	1	1	0	1	1	1	1	11
CHEMBL1358619	NC(=O)C(=O)N/N=C/c1ccc([N+](=O)[O-])o1	NF-84|NIFURALDEZONE	1	1	1	1	1	1	1	1	1	1	1	1	12
CHEMBL2106819	CCN(/N=C/c1ccc([N+](=O)[O-])o1)C(N)=O	NF-161|NIFURSEMIZONE	1	1	1	1	1	1	1	1	1	1	1	1	12
CHEMBL46469	O=C1c2c(O)cccc2Cc2cccc(O)c21	ALPHODITH|ANTHRA-DERM|ANTHRALIN|ANTRADERM|DITHRANOL|DITHROCREAM|DITHROCREAM FTE|DITHROCREAM HP|DRITHOCREME|DRITHOSCALP|LASAN|MICANOL|NSC-43970|NSC-629313|PSORADRATE|PSORIN|PSORIN FTE|STIE-LASAN	1	1	1	1	1	1	1	1	1	1	1	1	12
CHEMBL2104479	C=CCC1(C(=O)NC(N)=O)CC(C)OC1=O	VALOFANE	1	1	1	1	1	1	1	1	1	1	1	1	12
CHEMBL2105233	C=CCC1(CC(C)O)C(=O)NC(=O)NC1=O	PROXIBARBAL	1	1	1	1	1	1	1	1	1	1	1	1	12
CHEMBL1201236	C[C@@](Cc1ccc(O)c(O)c1)(NN)C(=O)O	CARBIDOPA	1	1	1	1	1	1	1	1	1	1	1	1	12
CHEMBL2105919	c1ccc(Cn2ccnc2-c2nnn[nH]2)cc1	BENTEMAZOLE	1	1	1	1	1	1	1	1	1	1	1	1	12
CHEMBL435966	O=[N+]([O-])c1cncn1CCN1CCOCC1	K-1900|NAXOGIN 500|NIMORAZOLE|NSC-107524	1	1	1	1	1	1	1	1	1	1	1	1	12
CHEMBL242948	NCCC(=O)N[C@@H](Cc1cnc[nH]1)C(=O)O	Carnosine|POLAPREZINC|Z 103|Z-103	1	1	1	1	1	1	1	1	1	1	1	1	12
CHEMBL2435707	CCCCOc1c(OCCCC)c(=O)c1=O	NSC-113489|SQUARIC ACID DIBUTYL ESTER|SQUARIC ACID DIBUTYLESTER	1	1	1	1	1	1	1	1	1	1	1	1	12
CHEMBL934	CC(C)(C(=O)c1cccnc1)c1cccnc1	METOPIRON|METOPIRONE|METYRAPONE|NSC-25265	1	1	1	1	1	1	1	1	1	1	1	1	12
CHEMBL2106142	CCCCOC(=O)C1=CC(=O)CC(C)(C)O1	BUTOPYRONOXYL	1	1	1	1	1	1	1	1	1	1	1	1	12
CHEMBL267894	CCC1(CCC(C)C)C(=O)N=C(O)NC1=O	AMOBARBITAL|AMYLOBARBITONE|AMYTAL|PENTYMAL	1	1	1	1	1	1	1	1	1	1	1	1	12
CHEMBL448	CCCC(C)C1(CC)C(=O)NC(=O)NC1=O	MEBUBARBITAL|MEBUMAL|NEMBUTAL|NSC-28708|PENTOBARBITAL|PENTOBARBITAL CALCIUM|PENTOBARBITAL CII|Pentobarbital	1	1	1	1	1	1	1	1	1	1	1	1	12
CHEMBL32350	Cc1ccc2c(c1)c1c3n2CCNC3CCC1	PIRLINDOLE|Pirazidol|Pirlindole	1	1	1	1	1	1	1	1	1	1	1	1	12
CHEMBL2104177	C/C=C/C(=O)N(CC)C(CC)C(=O)N(C)C	CROTETAMIDE|CROTETHAMIDE	1	1	1	1	1	1	1	1	1	1	1	1	12
CHEMBL178459	Cc1c(-c2cnccn2)ssc1=S	NSC-347901|OLTIPRAZ	1	1	1	1	1	1	1	1	1	1	1	1	12
CHEMBL307214	CCNCc1c(CSC)cnc(C)c1O	TAMITINOL|Tamitinol	1	1	1	1	1	1	1	1	1	1	1	1	12
CHEMBL2106814	CC(C)CCC[C@H]1CC[C@@](C)(C(=O)O)CC1	LOXANAST	1	1	1	1	1	1	1	1	1	1	1	1	12
CHEMBL94081	C=CCOc1ccc(CC(=O)O)cc1Cl	ALCLOFENAC|MERVAN|W 7320	1	1	1	1	1	1	1	1	1	1	1	1	12
CHEMBL730	O=[N+]([O-])OCC(CO[N+](=O)[O-])O[N+](=O)[O-]	C01DA02|CORO-NITRO|DEPONIT 10|DEPONIT 5|DILUTED NITROGLYCERIN|GLYCERYL TRINITRATE|GLYTRIN|GONITRO|Glyceryl Trinitrate|LENITRAL 7.5|MINITRAN|MINITRAN 10|MINITRAN 15|MINITRAN 5|NATIROSE|NITRIDERM TTS|NITRO IV|NITRO-BID|NITRO-DUR|NITRO-MACK RET|NITROCINE|NITROCONTIN CONTINUS|NITROGLYCERIN|NITROGLYCERIN TABLETS|NITROL|NITROLINGUAL|NITROLINGUAL PUMPSPRAY|NITROMIN|NITROMIST|NITRONAL|NITROSTAT|Nitroglyc…	1	1	0	1	1	1	0	1	1	1	1	1	10
CHEMBL2106260	O=C(O)C(O)C(O)C(=O)Oc1cccnc1	HYDROXYPYRIDINE TARTRATE	1	1	1	1	1	1	1	1	1	1	1	1	12
CHEMBL2107392	Cn1c(=O)ccc2cc(C(F)(F)F)ccc21	FLUCARBRIL	1	1	1	1	1	1	1	1	1	1	1	1	12
CHEMBL38700	Nc1nc(=O)n([C@@H]2C=C[C@H](CO)O2)cc1F	ACH-126,443|ELVUCITABINE	1	1	1	1	1	1	1	1	1	1	1	1	12
CHEMBL66115	Nc1ccn([C@H]2C[C@H](O)[C@@H](CO)O2)c(=O)n1	2'-Deoxycytidine|DEOXYCYTIDINE	1	1	1	1	1	1	1	1	1	1	1	1	12
CHEMBL3099695	N#Cc1ccc([C@H]2CCc3cncn32)c(F)c1	LCI-699-NX|LCI699-NX|OSILODROSTAT	1	1	1	1	1	1	1	1	1	1	1	1	12
CHEMBL608856	NC(=O)Oc1ccc(Cc2ccccc2)cc1	DIPHENAN|GNF-Pf-1544	1	1	1	1	1	1	1	1	1	1	1	1	12
CHEMBL2104942	CNC(=O)Oc1ccc(-c2ccccc2)cc1	PAXAMATE	1	1	1	1	1	1	1	1	1	1	1	1	12
CHEMBL2105040	CNCC(O)c1cc(OC)c(O)c(OC)c1	DIMETOFRINE	1	1	1	1	1	1	1	1	1	1	1	1	12
CHEMBL1351761	Nc1ccc(C(=O)Nc2ccccc2N)cc1	DINALINE	1	1	1	1	1	1	1	1	1	1	1	1	12
CHEMBL2111124	C(=C1\CCCCC1N1CCC1)\c1ccccc1	TAZADOLENE	1	1	1	1	1	1	1	1	1	1	1	1	12
CHEMBL2106590	CN(C)CCOC(=O)CCC1CCCCC1	CYPRODEMANOL|CYPRODENATE|LB 125|RD 406	1	1	1	1	1	1	1	1	1	1	1	1	12
CHEMBL348251	CCCCNC(=O)c1ccc(Cl)cc1O	BUCLOSAMIDE|Buclosamide	1	1	1	1	1	1	1	1	1	1	1	1	12
CHEMBL2107484	N=C1SCCN1c1ccc(Cl)cc1N	TIMIRDINE	1	1	1	1	1	1	1	1	1	1	1	1	12
CHEMBL1159717	CC(C)(C)NCC(O)c1ccccc1Cl	BRELOMAX|RESPACAL|TULOBUTEROL|TULOBUTEROL HYDROCHLORIDE	1	1	1	1	1	1	1	1	1	1	1	1	12
CHEMBL2105576	CC(C)(Cc1ccc(Cl)cc1)NCCO	ETOLOREX	1	1	1	1	1	1	1	1	1	1	1	1	12
CHEMBL224325	Cc1ccc2c(Cl)cc(Cl)c(O)c2n1	CHLORQUINALDOL|CLORQUINALDOL|STEROXIN	1	1	1	1	1	1	1	1	1	1	1	1	12
CHEMBL592374	Clc1ccc([C@]23CNC[C@H]2C3)cc1Cl	AMITIFADINE|DOV 21947|EB1010	1	1	1	1	1	1	1	1	1	1	1	1	12
CHEMBL1201198	Cc1cccn2c(=O)c(-c3nnn[nH]3)cnc12	PEMIROLAST	1	1	1	1	1	1	1	1	1	1	1	1	12
CHEMBL1201129	Nc1ncn([C@H]2C[C@H](O)[C@@H](CO)O2)c(=O)n1	DAC|DACOGEN|DECITABINE|NSC-127716	1	1	1	1	1	1	1	1	1	1	1	1	12
CHEMBL1625	COc1ccc(C(=O)c2ccccc2)c(O)c1	OXYBENZONE|UVINUL M40	1	1	1	1	1	1	1	1	1	1	1	1	12
CHEMBL1475	Cc1cc2cc3c(C)cc(=O)oc3c(C)c2o1	TRIOXSALEN|TRIOXYSALEN|TRISORALEN	1	1	1	1	1	1	1	1	1	1	1	1	12
CHEMBL165	Oc1ccc(/C=C/c2cc(O)cc(O)c2)cc1	(E)-resveratrol|3,5,4'-Trihydroxy-trans-stilbene|BIA 6-512|BIA-6-512|NSC-327430|RESVERATROL	1	1	1	1	1	1	1	1	1	1	1	1	12
CHEMBL11662	O=C(O)/C=C/c1ccc(Cn2ccnc2)cc1	KCT-0809|OZAGREL|OZAGREL SODIUM	1	1	1	1	1	1	1	1	1	1	1	1	12
CHEMBL1070	COc1ccc2cc(CCC(C)=O)ccc2c1	BRL 14777|NABUMETONE|RELAFEN|RELIFEX	1	1	1	1	1	1	1	1	1	1	1	1	12
CHEMBL2106000	CCc1oc2ccccc2c1CC1=NCCN1	COUMAZOLINE|L 5818 [AS HYDROCHLORIDE]	1	1	1	1	1	1	1	1	1	1	1	1	12
CHEMBL2106971	CN(C)C1=NCC(c2cc3ccccc3o2)C1	PRIFUROLINE	1	1	1	1	1	1	1	1	1	1	1	1	12
CHEMBL2107077	O=C(SCc1ccccc1)c1ccccc1	TIBENZATE	1	1	1	1	1	1	1	1	1	1	1	1	12
CHEMBL308005	CC(C)/N=C/Nc1ccc(-c2c[nH]cn2)cc1	MIFENTIDINE|Mifentidine	1	1	1	1	1	1	1	1	1	1	1	1	12
CHEMBL276520	c1ccc2c(CCC3CCNCC3)c[nH]c2c1	INDALPINE|Indalpine|LM-5008	1	1	1	1	1	1	1	1	1	1	1	1	12
CHEMBL2103932	CCS(=O)(=O)C(C)(C)S(=O)(=O)CC	SULFONAL|SULFONMETHANE|SULPHONAL	1	1	1	1	1	1	1	1	1	1	1	1	12
CHEMBL2110670	c1cc2c3c(c1)[C@H]1CCC[C@H]1CN3CCNC2	VABICASERIN	1	1	1	1	1	1	1	1	1	1	1	1	12
CHEMBL3989528	CC(=NOCC(O)CNC(C)(C)C)C1CC1	FALINTOLOL	1	1	1	1	1	1	1	1	1	1	1	1	12
CHEMBL111077	CCCCCCCCCCCCCC(=O)O	MYRISTIC ACID	1	1	1	1	1	1	1	1	1	1	1	1	12
CHEMBL2105796	O=C(CNC(=O)c1ccc(Cl)cc1)NO	BENURESTAT|EU-2826	1	1	1	1	1	1	1	1	1	1	1	1	12
CHEMBL2106273	CC(C)(O)CC(C)(O)c1ccc(Cl)cc1	FENPENTADIOL|RD 292	1	1	1	1	1	1	1	1	1	1	1	1	12
CHEMBL1316374	Clc1cccc(SC2CCNCC2)n1	ANPIRTOLINE	1	1	1	1	1	1	1	1	1	1	1	1	12
CHEMBL108541	O=[N+]([O-])c1cc([N+](=O)[O-])c(O)c([N+](=O)[O-])c1	PICRIC ACID|TRINITROPHENOL|Trinitrophenol	1	1	0	1	1	1	0	1	1	1	1	1	10
CHEMBL389507	O=C(Nc1ccc(O)cc1)c1ccccc1O	L-1718|NSC-93960|OSALMID	1	1	1	1	1	1	1	1	1	1	1	1	12
CHEMBL1200868	Nc1ccc(C(=O)Oc2ccccc2)c(O)c1	FENAMISAL|PHENY-PAS-TEBAMIN|PHENYL AMINOSALICYLATE	1	1	1	1	1	1	1	1	1	1	1	1	12
CHEMBL141	Nc1ccn([C@@H]2CS[C@H](CO)O2)c(=O)n1	BCH 189, (-)-|EPIVIR|EPIVIR-HBV|Epivir|GR 109714X|LAMIVUDINE|ZEFFIX	1	1	1	1	1	1	1	1	1	1	1	1	12
CHEMBL210651	Nc1ccn([C@H]2CO[C@@H](CO)S2)c(=O)n1	APRICITABINE	1	1	1	1	1	1	1	1	1	1	1	1	12
CHEMBL2104051	COc1ccc2c(C)c(C(C)=O)c(C)nc2c1	ACEQUINOLINE|CB 4985	1	1	1	1	1	1	1	1	1	1	1	1	12
CHEMBL16476	CC(C)NCC(O)c1ccc2ccccc2c1	AY 6204 [AS HYDROCHLORIDE]|GNF-Pf-2670|ICI 38174 [AS HYDROCHLORIDE]|NETHALIDE|PRONETALOL|PRONETHALOL|Pronetalol	1	1	1	1	1	1	1	1	1	1	1	1	12
CHEMBL2107558	CC(Cc1ccccc1)N(C)Cc1ccco1	E-106-E [AS CYCLAMATE]|FURFENOREX|SD 27115 [AS CYCLAMATE]	1	1	1	1	1	1	1	1	1	1	1	1	12
CHEMBL2104314	CCC(C)OC(=O)N1CCCCC1CCO	ICARIDIN	1	1	1	1	1	1	1	1	1	1	1	1	12
CHEMBL1201317	O=P(O)(O)OCC(Cl)(Cl)Cl	TRICLOFOS|Triclofos	1	1	1	1	1	1	1	1	1	1	1	1	12
CHEMBL1719398	c1ccc(C2(N3CCCC3)CCCCC2)cc1	ROLICYCLIDINE	1	1	1	1	1	1	1	1	1	1	1	1	12
CHEMBL945	N=C(N)NC(=O)c1nc(Cl)c(N)nc1N	AMILORIDE|Amiloride|Hydro-Ride|Midamor	1	1	1	1	1	1	1	1	1	1	1	1	12
CHEMBL93885	Cc1cc(Cl)ccc1N=C1SCS1	CL 84,633|ENT 29,106|NIMIDANE|Nimidane	1	1	1	1	1	1	1	1	1	1	1	1	12
CHEMBL2105538	Cc1cc(Br)cc(C(N)=O)c1O	BROSOTAMIDE	1	1	1	1	1	1	1	1	1	1	1	1	12
CHEMBL134	Clc1cccc(Cl)c1N=C1NCCN1	CATAPRES-TTS-1|CATAPRES-TTS-2|CATAPRES-TTS-3|CLONIDINE|Catapres|Clorpres|Combipres|Duraclon|ST-155-BS|ST-155BS	1	1	1	1	1	1	1	1	1	1	1	1	12
CHEMBL2107247	NC1=NCC(c2ccc(C(F)(F)F)cc2)O1	FLUMINOREX|MCN-1231	1	1	1	1	1	1	1	1	1	1	1	1	12
CHEMBL2104357	O=C(O)Cc1ccc(C2=CC(=O)CCC2)cc1	LEXOFENAC	1	1	1	1	1	1	1	1	1	1	1	1	12
CHEMBL154	COc1ccc2cc([C@H](C)C(=O)O)ccc2c1	ALEVE|ARTHROSIN 250|ARTHROSIN 250 EC|ARTHROSIN 500|ARTHROSIN 500 EC|Aleve|Anaprox|CONDROTEC|EC-NAPROSYN|Equiproxen|FEMINAX ULTRA|GRENOXAL|KENOSYN|LARAFLEX|NAPRATEC OP|NAPROSYN|NAPROSYN 375|NAPROSYN EC|NAPROXEN|NYCOPREN|Naprelan|PRANOXEN CONTINUS|PROSAID|RHEUFLEX 250|RHEUFLEX 500|RIMOXYN|RS-3540|STIRLESCENT|TIMPRON|TIMPRON 250 EC|TIMPRON 500 EC|VALROX|VIMOVO	1	1	1	1	1	1	1	1	1	1	1	1	12
CHEMBL494039	COC(=O)c1cncn1C(C)c1ccccc1	METOMIDATE	1	1	1	1	1	1	1	1	1	1	1	1	12
CHEMBL2104650	O=c1ccc2cccc(N3CCNCC3)c2o1	BATOPRAZINE	1	1	1	1	1	1	1	1	1	1	1	1	12
CHEMBL2105193	CC(Oc1cccc2ccccc12)/C(N)=N/O	NAPRODOXIME	1	1	1	1	1	1	1	1	1	1	1	1	12
CHEMBL1958077	Cc1cc(NC(=O)c2c(C)cccc2C)no1	SORETOLIDE	1	1	1	1	1	1	1	1	1	1	1	1	12
CHEMBL3039529	C#Cc1cnc2nc(O)n(C(CC)CC)c2n1	CK2017357|TIRASEMTIV	1	1	1	1	1	1	1	1	1	1	1	1	12
CHEMBL1255582	CCC1(c2c[nH]cn2)Cc2ccc(F)cc2C1	FIPAMEZOLE	1	1	1	1	1	1	1	1	1	1	1	1	12
CHEMBL65789	N=C(N)N/N=C1\CCc2c(C(=N)N)cccc21	SARDOMOZIDE|Sardomozide	1	1	1	1	1	1	1	1	1	1	1	1	12
CHEMBL2104691	CC(C(=O)O)c1ccc(C2=CCCCC2)cc1	47-210 [AS SODIUM]|TETRIPROFEN	1	1	1	1	1	1	1	1	1	1	1	1	12
CHEMBL1788388	CCCCOC(=O)CCC(=O)OCCCC	DIBUTYLSUCCINATE	1	1	1	1	1	1	1	1	1	1	1	1	12
CHEMBL2104085	Cc1ccc(C2CC2)c(OCC2=NCCN2)c1	CILUTAZOLINE	1	1	1	1	1	1	1	1	1	1	1	1	12
CHEMBL19449	CC(C)C(=O)c1c(C(C)C)nn2ccccc12	AV-411|AV411|IBUDILAST|MN-166	1	1	1	1	1	1	1	1	1	1	1	1	12
CHEMBL28318	Cc1c(C(C)C)c(=O)n(-c2ccccc2)n1C	ISOPROPYLANTIPYRINE|PROPYPHENAZONE	1	1	1	1	1	1	1	1	1	1	1	1	12
CHEMBL1370446	Cc1sc2ccccc2c1CC1=NCCN1	METIZOLINE	1	1	1	1	1	1	1	1	1	1	1	1	12
CHEMBL2104277	CCC(C#N)(CC(C)N(C)C)c1ccccc1	ETAMINILE|OM-977	1	1	1	1	1	1	1	1	1	1	1	1	12
CHEMBL2111161	C[N+](C)(C)CCOC(=O)C1CCC[N+]1(C)C		1	1	1	1	1	1	1	1	1	1	1	1	12
CHEMBL2105082	CC(C)(CO)CCCCCCC(C)(C)CO	CI-720|GEMCADIOL	1	1	1	1	1	1	1	1	1	1	1	1	12
CHEMBL181	CC1=NS(=O)(=O)c2cc(Cl)ccc2N1	DIAZOXIDE|EUDEMINE|Eudimine|HYPERSTAT|Mutabase|NSC-64198|NSC-76130|PROGLYCEM|SCH 6783|SRG 95213	1	1	1	1	1	1	1	1	1	1	1	1	12
CHEMBL2104119	Clc1cccc(Cl)c1/N=C1/NCCO1	CLIDAFIDINE	1	1	1	1	1	1	1	1	1	1	1	1	12
CHEMBL420	N=C(N)N/N=C/c1c(Cl)cccc1Cl	GUANABENZ|Guanabenz|NSC-68982|WY-8678	1	1	1	1	1	1	1	1	1	1	1	1	12
CHEMBL2106181	CC1(C)[C@@H]2CC[C@@]1(C)C(=O)[C@H]2Br	BROMOCAMPHOR|CAMPHOR, MONOBROMATED	1	1	1	1	1	1	1	1	1	1	1	1	12
CHEMBL2111024	N=C(N)c1ccc(-c2ccccc2[N+](=O)[O-])o1	NITRAFUDAM	1	1	1	1	1	1	1	1	1	1	1	1	12
CHEMBL578767	FC(F)(F)c1cccc(C2CNCCO2)c1	FLUMEXADOL	1	1	1	1	1	1	1	1	1	1	1	1	12
CHEMBL2105190	O=C(NNCS(=O)(=O)O)c1ccncc1	ISONIAZIDE SODIUM METHANESULFONATE|METHANIAZIDE	1	1	1	1	1	1	1	1	1	1	1	1	12
CHEMBL1201168	Cc1cc(C(=O)NNCc2ccccc2)no1	ISOCARBOXAZID|MARPLAN|NSC-169893|RO 5-0831|RO-5-0831	1	1	1	1	1	1	1	1	1	1	1	1	12
CHEMBL1276138	O=C(c1ccc2nonc2c1)N1CCCCC1	CX 691|CX-691|FARAMPATOR|ORG-24448|SCH-900460	1	1	1	1	1	1	1	1	1	1	1	1	12
CHEMBL313302	O=C1C=C(N2CC2)C(=O)C(N2CC2)=C1N1CC1	BAYER 3231|RIKER 601|TEIB|TRIAZIQUONE|TRIETHYLENEIMINOBENZOQUINONE	1	1	1	1	1	1	1	1	1	1	1	1	12
CHEMBL87493	CCNC(C)Cc1cccc(C(F)(F)F)c1	FENFLURAMINE|J5.760F|S-768|Z-008|Z008|ZX-008|ZX008	1	1	1	1	1	1	1	1	1	1	1	1	12
CHEMBL2105022	C1=Cc2cccc(OCC3CNCCO3)c2C1		1	1	1	1	1	1	1	1	1	1	1	1	12
CHEMBL121932	O=C(OC1CN2CCC1CC2)c1ccccc1	BENZOCLIDINE|Benzoclidine	1	1	1	1	1	1	1	1	1	1	1	1	12
CHEMBL2107489	NC(=S)NS(=O)(=O)c1ccc(N)cc1	SULFATHIOCARBAMIDE|SULFATHIOUREA|SULPHATHIOUREA	1	1	1	1	1	1	1	1	1	1	1	1	12
CHEMBL288470	Cc1c(N(C)C)c(=O)n(-c2ccccc2)n1C	AMIDOPYRINE|AMINOPHENAZONE|AMINOPYRINE|Aminopyrine	1	1	1	1	1	1	1	1	1	1	1	1	12
CHEMBL367197	Cc1nc2ncnn2c2c1CCN2C(C)(C)C	BUMEPIDIL|Bumepidil	1	1	1	1	1	1	1	1	1	1	1	1	12
CHEMBL2105465	COc1ccc2c(c1)C1(C)CCCCC1NC2	TOFETRIDINE	1	1	1	1	1	1	1	1	1	1	1	1	12
CHEMBL70566	CN1CC[C@]2(C)C[C@@H](Cc3ccc(O)cc32)C1	EPTAZOCINE|EPTAZOCINE HYDROBROMIDE|Eptazocine	1	1	1	1	1	1	1	1	1	1	1	1	12
CHEMBL257661	C[C@H]1[C@@H]2Cc3ccc(O)cc3[C@]1(C)CCN2C	METAZOCINE|Metazocine	1	1	1	1	1	1	1	1	1	1	1	1	12
CHEMBL1569318	CCCCCCCCCCOCC(O)CN	DECOMINOL	1	1	1	1	1	1	1	1	1	1	1	1	12
CHEMBL1180418	CC[N+](C)(C)CCN(C)CC[N+](C)(C)CC		1	1	1	1	1	1	1	1	1	1	1	1	12
CHEMBL2105219	Nc1ccc(/C=C/c2ccc([N+](=O)[O-])o2)nn1	HB 115|NIFURPRAZINE	1	1	1	1	1	1	1	1	1	1	1	1	12
CHEMBL4086143	O=C1CC(c2c[nH]c3ccc(F)cc23)C(=O)N1	PF-06840003	1	1	1	1	1	1	1	1	1	1	1	1	12
CHEMBL267473	O=C(O)c1ccc(OCCn2ccnc2)cc1	DAZOXIBEN|UK-37248	1	1	1	1	1	1	1	1	1	1	1	1	12
CHEMBL40	CCC1(c2ccccc2)C(=O)NC(=O)NC1=O	ESKABARB|LUMINAL|NSC-128143|NSC-128143-|NSC-9848|Noptil|PHENEMAL|PHENOBARBITAL|PHENOBARBITAL CIV|PHENYLETHYLMALONYLUREA|Phenobarbital|Phenobarbitone|SOLFOTON|TALPHENO	1	1	1	1	1	1	1	1	1	1	1	1	12
CHEMBL5	CCn1cc(C(=O)O)c(=O)c2ccc(C)nc21	MICTRAL|NALIDIXANE|NALIDIXIC ACID|NALIX|NEGGRAM|NEGRAM|NSC-82174|Neg Gram|URIBEN|Uroneg|WIN 18,320|Wintomylon	1	1	1	1	1	1	1	1	1	1	1	1	12
CHEMBL3918017	CC[C@@H](C(N)=O)N1C[C@H](C=C(F)F)CC1=O	SELETRACETAM|UCB 44212	1	1	1	1	1	1	1	1	1	1	1	1	12
CHEMBL1079787	CCOC(=O)NNc1nncc2ccccc12	BT 621 [AS HYDROCHLORIDE]|CEPH [AS HYDROCHLORIDE]|ECARAZINE HYDROCHLORIDE|TODRALAZINE|TODRALAZINE HYDROCHLORIDE	1	1	1	1	1	1	1	1	1	1	1	1	12
CHEMBL2106701	O=c1c2ccccc2nnn1N1CCOCC1	MOLINAZONE	1	1	1	1	1	1	1	1	1	1	1	1	12
CHEMBL2105336	Cc1ncc([N+](=O)[O-])n1CCc1ccncc1	PANIDAZOLE	1	1	1	1	1	1	1	1	1	1	1	1	12
CHEMBL48092	O=C(O)CCCCCc1cccc2cncn12	CGS 13080|PIRMAGREL	1	1	1	1	1	1	1	1	1	1	1	1	12
CHEMBL1892201	CCCCC1C(=O)NN(c2ccccc2)C1=O	MOFEBUTAZONE|MONOPHENYLBUTAZONE	1	1	1	1	1	1	1	1	1	1	1	1	12
CHEMBL488	CCC1(c2ccc(N)cc2)CCC(=O)NC1=O	AMINOGLUTETHIMIDE|Aminoglutethimide|CYTADREN|Cytadren|ORIMETEN	1	1	1	1	1	1	1	1	1	1	1	1	12
CHEMBL45	COc1ccc2[nH]cc(CCNC(C)=O)c2c1	BCI-049|CIRCADIN|GENERAL NUTRIT|HEALTH AID|HEIDADOUPPI|ICENIA|J5.258B|LIFE EXT|MELAPURE|MELATONIN|Melatonin|N-(2-(5-METHOXY-1H-INDOL-3-YL)ETHYL)ACETAMIDE|N-ACETYL-5-METHOXYTRYPTAMINE|NATROL|NATURE'S BLEND|NATURES BOUNTY|NSC-113928|NSC-56423|QUALITY HEALTH|S.GARD|TRAVELAG|VESPRO|VYTALONIN	1	1	1	1	1	1	1	1	1	1	1	1	12
CHEMBL367252	CC(C(=O)O)c1ccc(-c2ccsc2)cc1	ATLIPROFEN	1	1	1	1	1	1	1	1	1	1	1	1	12
CHEMBL1200922	CCC(C)C(C)(COC(N)=O)COC(N)=O	DORMATE|MEBUTAMATE|W-583	1	1	1	1	1	1	1	1	1	1	1	1	12
CHEMBL2104632	COC(=O)CCNC(=O)[C@@H]1CSC(C)N1	ALONACIC	1	1	1	1	1	1	1	1	1	1	1	1	12
CHEMBL244138	CC(C(=O)O)c1ccc(C2CCCCC2)cc1	BTS 13622|HEXAPROFEN	1	1	1	1	1	1	1	1	1	1	1	1	12
CHEMBL2111081	Cc1sc[n+](CC(=O)c2ccccc2)c1C	ALAGEBRIUM	1	1	1	1	1	1	1	1	1	1	1	1	12
CHEMBL3989468	CC(=O)O[C@@H](c1ccccc1)C1CCCCC1	LEVOFACETOPERANE	1	1	1	1	1	1	1	1	1	1	1	1	12
CHEMBL2105045	CC(C(=O)O)c1ccc2c(c1)CC(C(C)C)C2	ISOPROFEN	1	1	1	1	1	1	1	1	1	1	1	1	12
CHEMBL1895219	Cc1cccc(C)c1NC(=O)CN1CCCC1	EN-1010|PYRROCAINE	1	1	1	1	1	1	1	1	1	1	1	1	12
CHEMBL2104078	Cc1ccccc1NC(=O)C(C)N1CCCC1	APTOCAINE	1	1	1	1	1	1	1	1	1	1	1	1	12
CHEMBL2106467	Cc1ccc(C(C)C)c(OCC2=NCCN2)c1	TYMAZOLINE	1	1	1	1	1	1	1	1	1	1	1	1	12
CHEMBL2107366	Cc1cccc([C@H](C)c2c[nH]c(=S)[nH]2)c1C	AGN 203818|AGN-203818|REZATOMIDINE	1	1	1	1	1	1	1	1	1	1	1	1	12
CHEMBL2106527	CC(C)C1CCC(C)C(c2ccc(O)cc2)C1	MENFEGOL	1	1	1	1	1	1	1	1	1	1	1	1	12
CHEMBL1698868	O=c1n(Cl)c(=O)n(Cl)c(=O)n1Cl	SYMCLOSENE	0	1	1	1	1	1	1	0	1	1	1	1	10
CHEMBL2104654	O=C(O)C(=O)Nc1cccc(-c2nnn[nH]2)c1	ACITAZANOLAST	1	1	1	1	1	1	1	1	1	1	1	1	12
CHEMBL2106765	Nc1ncc(/C=C/c2ccc([N+](=O)[O-])o2)nn1	FURALAZINE|NIFURALAZINE	1	1	1	1	1	1	1	1	1	1	1	1	12
CHEMBL2103770	CNCC(OC)c1cccc(C(F)(F)F)c1	FLUDOREX|WIN 11,464	1	1	1	1	1	1	1	1	1	1	1	1	12
CHEMBL7890	COC(=O)[C@@H](N)CCCNC(=N)N[N+](=O)[O-]	L-NAME	1	1	1	1	1	1	1	1	1	1	1	1	12
CHEMBL403	CC1(C)[C@H](C(=O)O)N2C(=O)C[C@H]2S1(=O)=O	CP-45899|CP-458992|SULBACTAM|Sulbactam	1	1	1	1	1	1	1	1	1	1	1	1	12
CHEMBL1881106	CCOC(=O)c1c(C)n(C)c2ccc(O)cc12	MECARBINATE|MECARBINE	1	1	1	1	1	1	1	1	1	1	1	1	12
CHEMBL2103832	CN1CCN(c2cccc3[nH]c(=O)oc23)CC1	DU 126891|PARDOPRUNOX|SLV 308|SLV308	1	1	1	1	1	1	1	1	1	1	1	1	12
CHEMBL2110783	CC(C)(CO)[C@@H](O)C(=O)NCCCC(=O)O	HOPANTENIC ACID	1	1	1	1	1	1	1	1	1	1	1	1	12
CHEMBL796	COC(=O)C(c1ccccc1)C1CCCCN1	COTEMPLA XR-ODT|Concerta|DAYTRANA|METHYLPHENIDATE|Methylin	1	1	1	1	1	1	1	1	1	1	1	1	12
CHEMBL31836	c1ccc2c(c1)OCC(CN1CCCCC1)O2	Benodaine|Benzodioxane|PIPEROXAN|Piperoxan	1	1	1	1	1	1	1	1	1	1	1	1	12
CHEMBL314437	CCC1(c2cccc(O)c2)CCCCN(C)C1	MEPTAZINOL	1	1	1	1	1	1	1	1	1	1	1	1	12
CHEMBL2103829	CN(C)C[C@@H]1CCCC[C@H]1c1cccc(O)c1	EM906|FAXELADOL|GCR9905|GRT-TA300|GRT9906|GRTA-0009906|GRTA-9906|GRTA0009906|GRTA9906	1	1	1	1	1	1	1	1	1	1	1	1	12
CHEMBL514	O=NN(CCCl)C(=O)NC1CCCCC1	CCN-U|CCNU|CEENU|GLEOSTINE|LOMUSTINE|NSC-79037	0	1	1	1	1	1	1	1	1	1	1	1	11
CHEMBL2103768	CN(C(=O)C(Cl)Cl)c1ccc(O)cc1	DILOXANIDE	1	1	1	1	1	1	1	0	1	1	1	1	11
CHEMBL744	Nc1nc2ccc(OC(F)(F)F)cc2s1	BHV-0223|RILUTEK|RILUZOLE|RP 54274|TEGLUTIK|TIGLUTIK KIT	1	1	1	1	1	1	1	1	1	1	1	1	12
CHEMBL2104307	Cc1c(C(=O)NN)[n+]([O-])c2ccccc2[n+]1[O-]	DRAZIDOX	1	1	0	1	1	1	1	1	1	1	1	1	11
CHEMBL2106200	Cc1nc2ccccc2c(=O)n1CC(O)CO	DIPROQUALONE	1	1	1	1	1	1	1	1	1	1	1	1	12
CHEMBL2104618	COc1ccc2[nH]c(C)c(CC(=O)NO)c2c1	DEBOXAMET	1	1	1	1	1	1	1	1	1	1	1	1	12
CHEMBL1411693	COc1cc(C)nc(-n2nc(C)cc2OC)n1	DA-398|EPIRIZOLE|MEPIRIZOLE|METHOPYRIMAZOLE	1	1	1	1	1	1	1	1	1	1	1	1	12
CHEMBL1512080	CN1C(=O)/C(=N\NC(N)=S)c2ccccc21	BW 33-T-57|METHISAZONE|METISAZONE	1	1	1	1	1	1	1	1	1	1	1	1	12
CHEMBL1983350	CC(C)(C)C(O)/C=C/c1ccc2c(c1)OCO2	BCX 2600|DIACOMIT|STIRIPENTOL	1	1	1	1	1	1	1	1	1	1	1	1	12
CHEMBL4297369	CC(=O)Nc1ccc(C(=O)NC(C)(C)C)cc1	CP1-1189|CPI-1189	1	1	1	1	1	1	1	1	1	1	1	1	12
CHEMBL2105272	CCCNC(C)(C)C(=O)Nc1ccccc1C	LA-012 [AS HYDROCHLORIDE]|QUATACAINE	1	1	1	1	1	1	1	1	1	1	1	1	12
CHEMBL2104563	CCN(CC)C(C)CC(=O)Nc1ccccc1	OCTACAINE	1	1	1	1	1	1	1	1	1	1	1	1	12
CHEMBL79	CCN(CC)CC(=O)Nc1c(C)cccc1C	ALGRX 3268|ALGRX-3268|ALPHACAINE|Anestacon|DENTIPATCH|Embolex|Iontocaine|LIDOCAINE|LIDODERM|LIGNOCAINE|LMX 4|Lidocaine|Lidocaton|Lidopen|Lignocaine HCl|Lignostab|NSC-40030|ORAQIX|Octocaine|VAGISIL|XYLOCAINE|XYLODASE|XYLOTOX|ZTLIDO	1	1	1	1	1	1	1	1	1	1	1	1	12
CHEMBL188462	CN[C@@H](C)C/C=C/c1cncc(OC(C)C)c1	AZD-3480|AZD3480|ISPRONICLINE|TC-01734|TC-1734	1	1	1	1	1	1	1	1	1	1	1	1	12
CHEMBL412873	C1CCN2C[C@H]3C[C@H](CN4CCCC[C@H]34)[C@@H]2C1	SPARTEINE|Sparteine	1	1	1	1	1	1	1	1	1	1	1	1	12
CHEMBL2110709	CC[N+](C)(C)CCSCC[N+](C)(C)CC		1	1	1	1	1	1	1	1	1	1	1	1	12
CHEMBL2107090	NC(=O)c1ccc(Cl)c(S(N)(=O)=O)c1	SD 14112|SULCLAMIDE	1	1	1	1	1	1	1	1	1	1	1	1	12
CHEMBL834	NCCC(O)(P(=O)(O)O)P(=O)(O)O	CGP-23339AE|PAMIDRONIC ACID|Pamidronate|Pamidronic Acid	1	1	1	0	1	1	1	1	1	1	1	1	11
CHEMBL505254	C=CC(=O)NCNC(=O)CCBr	BROMACRYLIDE	0	1	1	1	1	1	1	1	1	1	1	1	11
CHEMBL375611	N[C@@]1(C(=O)O)CS(=O)(=O)[C@H]2[C@H](C(=O)O)[C@H]21	LY-404039, (-)-|LY404039	1	1	1	1	1	1	1	1	1	1	1	1	12
CHEMBL3990061	CN1CC(O)C2=C/C(=N/NC(=N)N)C(=O)C=C21		1	1	1	1	1	1	1	1	1	1	1	1	12
CHEMBL2104133	NC(=O)C1c2ccccc2C=Cc2ccccc21	AY-15,613|CITENAMIDE	1	1	1	1	1	1	1	1	1	1	1	1	12
CHEMBL2105316	O=C(CCN1CCOCC1)c1ccccc1O	ROMIFENONE	1	1	1	1	1	1	1	1	1	1	1	1	12
CHEMBL2107089	O=C(NCCS(=O)(=O)O)c1cccs1	TAUROSTEINE	1	1	1	1	1	1	1	1	1	1	1	1	12
CHEMBL2106881	CCC1(c2ccccc2)SCC(=O)NC1=O	PHENYLTHILONE|PHENYTHILONE	1	1	1	1	1	1	1	1	1	1	1	1	12
CHEMBL2110596	C=CCN1Cc2ccccc2-c2ccccc2C1	AZAPETINE|Azapetine	1	1	1	1	1	1	1	1	1	1	1	1	12
CHEMBL2111050	CC(C)CCNCC1COc2ccccc2O1	PENTAMOXANE	1	1	1	1	1	1	1	1	1	1	1	1	12
CHEMBL2107071	CCCCCOC(=O)c1ccc(N(C)C)cc1	PADIMATE|PADIMATE A	1	1	1	1	1	1	1	1	1	1	1	1	12
CHEMBL127810	CCCNC(C)(C)COC(=O)c1ccccc1	MEPRYLCAINE	1	1	1	1	1	1	1	1	1	1	1	1	12
CHEMBL1740065	CCC(C)(CN(C)C)OC(=O)c1ccccc1	AMYLOCAINE	1	1	1	1	1	1	1	1	1	1	1	1	12
CHEMBL2105551	CC1(C)CSSC[C@@H](C(=O)O)NC1=O	LIMAZOCIC	1	1	1	1	1	1	1	1	1	1	1	1	12
CHEMBL2106463	O=C(O)C1CCN1C12CC3CC(CC(C3)C1)C2	CARMANTADINE|SCH 15427	1	1	1	1	1	1	1	1	1	1	1	1	12
CHEMBL2104659	CN1C[C@@H](c2cccc(O)c2)OC1C(C)(C)C	BEREFRINE|BUREFRINE	1	1	1	1	1	1	1	1	1	1	1	1	12
CHEMBL640	CCN(CC)CCNC(=O)c1ccc(N)cc1	NSC-27461|PROCAINAMIDE|Procainamide|Procan|Procanbid|Procapan|Pronestyl|Pronestyl-SR	1	1	1	1	1	1	1	1	1	1	1	1	12
CHEMBL2110958	O=C(O)c1ccc(S(=O)(=O)NCl)cc1		1	1	1	1	1	1	1	1	1	1	1	1	12
CHEMBL320341	C[C@@H]1C(=O)NC2=Nc3cccc(Cl)c3CN21	QUAZINONE|Quazinone|RO 13-6438/006|Ro-13-6438	1	1	1	1	1	1	1	1	1	1	1	1	12
CHEMBL2105225	CC1NC(C2CC2)CC1c1ccc(Cl)cc1	PICILOREX	1	1	1	1	1	1	1	1	1	1	1	1	12
CHEMBL6622	O=[N+]([O-])O[C@H]1CO[C@H]2[C@@H]1OC[C@H]2O[N+](=O)[O-]	ANGITAK|C01DA08|CARVASIN|CEDOCARD|CEDOCARD RET|CEDOCARD-10|CEDOCARD-20|CEDOCARD-40|CEDOCARD-5|DILATRATE|DILATRATE-SR|DILUTED ISOSORBIDE DINITRATE|DILUTED ISOSORBIDE DINITRATE RS|IMTACK|ISO MACK|ISOCARD|ISOKET 0.05%|ISOKET 0.1%|ISOKET 10|ISOKET 20|ISOKET 5|ISOKET RET 20|ISOKET RET 40|ISORDIL|ISORDIL TEMBIDS|ISOSORBIDE DINITRATE|JERIDIN|NSC-80038|SONI-SLO|SORBICHEW|SORBID SA|SORBID-20 SA|SORBID-40 …	1	1	0	1	1	1	0	1	1	1	1	1	10
CHEMBL266497	O=C1NC(=O)[C@@]2(CCOc3ccc(F)cc32)N1	CP-45,634|NSC-355082|SORBINIL	1	1	1	1	1	1	1	1	1	1	1	1	12
CHEMBL2051960	CN1CC(O)C2=C/C(=N/NC(N)=O)C(=O)C=C21	CARBAZOCHROME	1	1	1	1	1	1	1	1	1	1	1	1	12
CHEMBL1460	O=c1[nH]cnc2c1ncn2[C@H]1CC[C@@H](CO)O1	BMY-40900|DDI|DIDANOSINE|DIDANOSINE SYSTEM SUITABILITY MIXTURE|DIDEOXYINOSINE (DDI)|NSC-612049|VIDEX|VIDEX EC|Videx	1	1	1	1	1	1	1	1	1	1	1	1	12
CHEMBL2104035	O=c1nc2cccccc-2n1Cc1ccccc1	BENHEPAZONE|RCH 314	1	1	1	1	1	1	1	1	1	1	1	1	12
CHEMBL416801	O=C(Cn1ccnc1)c1ccc2ccccc2c1	NAFIMIDONE	1	1	1	1	1	1	1	1	1	1	1	1	12
CHEMBL108	NC(=O)N1c2ccccc2C=Cc2ccccc21	ARBIL MR|CARBAGEN SR|CARBAMAZEPINE|CARBATROL|CARNEXIV|EPIMAZ|EPIMAZ RET|EPITOL|EQUETRO|G-32883|GEIGY 32883|NSC-169864|SIRTAL RET|TEGRETOL|TEGRETOL CHEWTAB|TEGRETOL PROLONGED RELEASE|TEGRETOL-XR|TERIL|TERIL RET|TIMONIL 200 RET|TIMONIL 400 RET|Tegretol XR	1	1	1	1	1	1	1	1	1	1	1	1	12
CHEMBL4297437	O=C1N=C2C=CC=CN2C12Cc1ccccc1C2	ST-101|ST101|ZSET-1446	1	1	1	1	1	1	1	1	1	1	1	1	12
CHEMBL25422	C1=CC(=Nn2cccc2)C=CC1=Nn1cccc1	AZAROLE|WIN 38770	1	1	1	1	1	1	1	1	1	1	1	1	12
CHEMBL268164	CCC1(C2=CCCCC2)C(=O)NC(=O)NC1=O	CYCLOBARBITAL|HEXEMAL|PHANODORN	1	1	1	1	1	1	1	1	1	1	1	1	12
CHEMBL7728	CN1C(=O)NC(=O)C(C)(C2=CCCCC2)C1=O	ENHEXYMAL|EVIPAL|HEXOBARBITAL|SOMBUCAPS|SOMBULEX	1	1	1	1	1	1	1	1	1	1	1	1	12
CHEMBL1288786	CCC(=O)Nc1nnc(S(N)(=O)=O)s1	PROPAZOLAMIDE	1	1	1	1	1	1	1	1	1	1	1	1	12
CHEMBL19	CC(=O)/N=c1/sc(S(N)(=O)=O)nn1C	L-584601|METHAZOLAMIDE|Methazolamide|NEPTAZANE|VVP-808|VVP808	1	1	1	1	1	1	1	1	1	1	1	1	12
CHEMBL1453416	CC(C)Cn1cnc2c1c(=O)n(C)c(=O)n2C	ISBUFYLLINE	1	1	1	1	1	1	1	1	1	1	1	1	12
CHEMBL93	CC(c1cc2ccccc2s1)N(O)C(N)=O	A-64077|ABBOTT-64077|ZILEUTON|ZYFLO|ZYFLO CR	1	1	1	1	1	1	1	1	1	1	1	1	12
CHEMBL375492	CC(=O)Nc1ccc(/C=N/NC(N)=S)cc1	AMITHIOZONE|NSC-3550|SQ-2321|TB I-698|THIACETAZONE|THIOACETAZONE	1	1	1	1	1	1	1	1	1	1	1	1	12
CHEMBL2104473	CC(=O)/C=C(\C)c1ccc(-c2ccccc2)cc1	XENIPENTONE	1	1	1	1	1	1	1	1	1	1	1	1	12
CHEMBL2110707	CCN(CC)CCNC(=O)c1ccccc1O	SALETAMIDE	1	1	1	1	1	1	1	1	1	1	1	1	12
CHEMBL151445	OCC(O)CN1CCN(c2ccccc2)CC1	DROPROPIZINE|U.C.B.-1967|UCB 1967	1	1	1	1	1	1	1	1	1	1	1	1	12
CHEMBL124211	CC(C)CNCCOC(=O)c1ccc(N)cc1		1	1	1	1	1	1	1	1	1	1	1	1	12
CHEMBL2110959	CC(C)CNCCOC(=O)c1cccc(N)c1	METABUTETHAMINE	1	1	1	1	1	1	1	1	1	1	1	1	12
CHEMBL569	CCN(CC)CCOC(=O)c1ccc(N)cc1	NSC-169497|Novocain|PROCAINE|Procaine	1	1	1	1	1	1	1	1	1	1	1	1	12
CHEMBL2104274	CC1CC(N)=NN1c1nc2c(s1)CCCC2	EVANDAMINE	1	1	1	1	1	1	1	1	1	1	1	1	12
CHEMBL3182532	CCCCCCOc1cc(C)c(O)c(C)c1C	HX-1171	1	1	1	1	1	1	1	1	1	1	1	1	12
CHEMBL2104032	CCOC(=O)NC(O)C(Cl)(Cl)Cl	CARBOCLORAL|CI-336|CN-16146|HY-185|PRODORM	1	1	1	1	1	1	1	1	1	1	1	1	12
CHEMBL4297210	CC(C)(O)c1nc2ccc(Cl)cc2cc1N	ADX-102|ALD-102|NS2|REPROXALAP	1	1	1	1	1	1	1	1	1	1	1	1	12
CHEMBL3549142	NC[C@H]1OB(O)c2c(OCCCO)cccc21	AN-3365|AN3365|EPETRABOROLE|GSK-2251052|GSK2251052	1	1	1	1	1	1	1	1	1	1	1	1	12
CHEMBL1697828	CCC(Br)(CC)C(=O)NC(N)=O	ADALIN|BROMODIETHYLACETYLUREA|CARBROMAL	0	1	1	1	1	1	1	1	1	1	1	1	11
CHEMBL458769	CCOc1cc(NC(C)=O)ccc1C(=O)OC	ETHOPABATE	1	1	1	1	1	1	1	1	1	1	1	1	12
CHEMBL2107098	COc1cc(/C=C/C(N)=O)cc(OC)c1OC	CINTRAMIDE|CINTRIAMIDE	1	1	1	1	1	1	1	1	1	1	1	1	12
CHEMBL2107446	O=C(O)c1ccccc1C(=O)N1CCSC1	NESOSTEINE	1	1	1	1	1	1	1	1	1	1	1	1	12
CHEMBL1868301	NC(=O)C1c2ccccc2CCc2ccccc21	AY-8682|CYHEPTAMIDE	1	1	1	1	1	1	1	1	1	1	1	1	12
CHEMBL306700	CCOc1ccccc1OCC1CNCCO1	VILOXAZINE	1	1	1	1	1	1	1	1	1	1	1	1	12
CHEMBL2106172	CCN(CC)CCOC(=O)c1ccccc1O	DETANOSAL	1	1	1	1	1	1	1	1	1	1	1	1	12
CHEMBL2103762	N=C(N)NN=C1C=CC(=NNC(N)=S)C=C1	AMBAZONE	1	1	1	1	1	1	1	1	1	1	1	1	12
CHEMBL2104621	CCC(CN)=C(c1ccccc1)c1ccccc1	ETIFELMINE	1	1	1	1	1	1	1	1	1	1	1	1	12
CHEMBL1190753	CN(C)C1CC(c2ccccc2)c2ccccc21	DIMEFADANE|SK&F 1340	1	1	1	1	1	1	1	1	1	1	1	1	12
CHEMBL38120	CN[C@@H]1CC[C@@H](c2ccccc2)c2ccccc21	TAMETRALINE	1	1	1	1	1	1	1	1	1	1	1	1	12
CHEMBL1473700	Cc1cc(CC(C)CC(C)(C)C)n(O)c(=O)c1	PIROCTONE	1	1	1	1	1	1	1	1	1	1	1	1	12
CHEMBL1697687	N#Cc1ccc(NC(=O)NC(=N)N)cc1Cl	57C65|CLOGUANAMIL|CLOGUANAMILE	1	1	1	1	1	1	1	1	1	1	1	1	12
CHEMBL742	CNC1(c2ccccc2Cl)CCCCC1=O	KETALAR|KETAMINE|Ketamine|NSC-70151	1	1	1	1	1	1	1	1	1	1	1	1	12
CHEMBL2107769	FC(F)(F)C(F)(C(F)(F)F)C(F)(F)F	PERFLISOBUTANE	1	1	1	1	1	1	1	0	1	0	1	1	10
CHEMBL2104979	FC(F)(F)C(F)(F)C(F)(F)C(F)(F)F	AI-700|PERFLUBUTANE	1	1	1	1	1	1	1	0	1	0	1	1	10
CHEMBL1788385	Cc1cc(Br)c(O)c2ncccc12	TILBROQUINOL	1	1	1	1	1	1	1	1	1	1	1	1	12
CHEMBL1451173	CC(=O)Oc1cccc(C(=O)O)c1OC(C)=O	DIACETYLSALICYLIC ACID|DIPYROCETYL	1	1	1	1	1	1	1	1	1	1	1	1	12
CHEMBL1201754	NC(=O)c1cn(Cc2c(F)cccc2F)nn1	60231/4|BANZEL|CGP 33101|E-2080|E2080|INOVELON|RUF 331|RUFINAMIDE	1	1	1	1	1	1	1	1	1	1	1	1	12
CHEMBL27129	O=C1c2ccccc2OCN1CCO[N+](=O)[O-]	SINITRODIL	1	1	1	1	1	1	1	1	1	1	1	1	12
CHEMBL70246	Cn1c(=O)c2c(ncn2CC(=O)O)n(C)c1=O		1	1	1	1	1	1	1	1	1	1	1	1	12
CHEMBL407535	CC1CN(/N=C/c2ccc([N+](=O)[O-])o2)C(=O)N1	NF-1120|NIFURIMIDE	1	1	1	1	1	1	1	1	1	1	1	1	12
CHEMBL2111132	c1ccc2c(c1)cc(-c1nnn[nH]1)c1nnnn12	TETRAZOLAST	1	1	1	1	1	1	1	1	1	1	1	1	12
CHEMBL2107643	O=Cc1c(O)cccc1OCCCCC(=O)O	12C|VELARESOL	1	1	1	1	1	1	1	1	1	1	1	1	12
CHEMBL2104040	COc1cc(/C=C/C(=O)O)ccc1OCCO	CINAMETIC ACID	1	1	1	1	1	1	1	1	1	1	1	1	12
CHEMBL1094	NC(=O)OCC(COC(N)=O)c1ccccc1	ADD-03055|FELBAMATE|FELBATOL|TALOXA|W-554	1	1	1	1	1	1	1	1	1	1	1	1	12
CHEMBL2110940	O=[N+]([O-])c1ccc(-c2csc3[n+]2CCN3)o1		1	1	0	1	1	1	1	1	1	1	1	1	11
CHEMBL85140	CC(O)Cn1c(=O)c2c(ncn2C)n(C)c1=O	PROTHEOBROMINE|Protheobromine	1	1	1	1	1	1	1	1	1	1	1	1	12
CHEMBL37390	CC(O)Cn1cnc2c1c(=O)n(C)c(=O)n2C	PROXYPHYLLINE|THEAN	1	1	1	1	1	1	1	1	1	1	1	1	12
CHEMBL2104122	CC(C(=O)O)c1ccc2c(c1)Cc1ccccc1-2	CICLOPROFEN|SQ 20824	1	1	1	1	1	1	1	1	1	1	1	1	12
CHEMBL92974	O=C1NCNC1(c1ccccc1)c1ccccc1	DOXENITOIN|Doxenitoin|SKF 2599	1	1	1	1	1	1	1	1	1	1	1	1	12
CHEMBL276711	Cc1cc(C)c(/C=C2\C(=O)Nc3ccccc32)[nH]1	NSC-696819|SEMAXANIB|SU-5416|SU005416|SU5416|Semaxinib	1	1	1	1	1	1	1	1	1	1	1	1	12
CHEMBL347425	Cc1nc(NCc2ccccc2)c2cc[nH]c2n1	BW 58-271|ROLODINE|Rolodine	1	1	1	1	1	1	1	1	1	1	1	1	12
CHEMBL447	C=CCC1(C(C)CCC)C(=O)NC(=O)NC1=O	MEBALLYMAL|SECOBARBITAL|SECONAL|Secobarbital	1	1	1	1	1	1	1	1	1	1	1	1	12
CHEMBL2106810	C=CCC1(CC(C)(C)C)C(=O)NC(=O)NC1=O	NEALBARBITAL	1	1	1	1	1	1	1	1	1	1	1	1	12
CHEMBL2106919	CNC1Cc2ccccc2N(C)c2ccccc21	METAPRAMINE	1	1	1	1	1	1	1	1	1	1	1	1	12
CHEMBL273575	CN1Cc2c(N)cccc2C(c2ccccc2)C1	NOMIFENSINE	1	1	1	1	1	1	1	1	1	1	1	1	12
CHEMBL100424	C/N=C(\S)C1(c2ccccn2)CCCS1	PICARTAMIDE	1	1	1	1	1	1	1	1	1	1	1	1	12
CHEMBL2107517	CC1CN(/N=C/c2ccc([N+](=O)[O-])o2)C(=O)O1	FURMETHOXADONE|NITROFURADOXADONE	1	1	1	1	1	1	1	1	1	1	1	1	12
CHEMBL280531	Nc1nc(O)c2ncn(CC(CO)CO)c2n1	TIVICICLOVIR	1	1	1	1	1	1	1	1	1	1	1	1	12
CHEMBL1744042	Nc1nc(O)c2ncn(CC[C@@H](O)CO)c2n1	BUCICLOVIR	1	1	1	1	1	1	1	1	1	1	1	1	12
CHEMBL1908307	Cn1cc([S+](C)[O-])c(=O)c2ccc(F)cc21	BTS 49 465|FLOSEQUINAN|MANOPLAX	1	1	1	1	1	1	1	1	1	1	1	1	12
CHEMBL1201233	CCOC(=O)[C@@](C)(N)Cc1ccc(O)c(O)c1	METHYLDOPATE|Methyldopate	1	1	1	1	1	1	1	1	1	1	1	1	12
CHEMBL2103954	CCOc1c(N2CCOCC2)cnn(C)c1=O	EMORFAZONE	1	1	1	1	1	1	1	1	1	1	1	1	12
CHEMBL156901	COc1ccccc1OCC(O)CNC(C)C	MOPROLOL|Moprolol	1	1	1	1	1	1	1	1	1	1	1	1	12
CHEMBL714	CC(C)(C)NCC(O)c1ccc(O)c(CO)c1	AEROLIN|AEROLIN 400|AEROLIN AUTO|AIROMIR|AIRSALB|ALBUTEROL|ASMASAL CLICKHALER|ASMASAL SPACEHALER|ASMAVEN|ASMAVENT|Accuneb|COBUTOLIN|COMBIVENT|COMBIVENT UDVS|Combivent|Duoneb|IPRAMOL STERI-NEB|KENTAMOL|LIBETIST|MAXIVENT|PROVENTIL|PROVENTIL-HFA|Proair HFA|Proventil HFA|RIMASAL|SALAMOL E-BREATHE|SALAPIN|SALBULIN NOVOLIZER|SALBUTAMOL|SALBUVENT|SALIPRANEB|SCH 13949W|SCH-13949W|STERI-NEB SALAMOL|VENTMA…	1	1	1	1	1	1	1	1	1	1	1	1	12
CHEMBL1201213	CCC(NC(C)C)C(O)c1ccc(O)c(O)c1	ETYPRENALINE|ISOETARINE|ISOETHARINE|WIN 3406	1	1	1	1	1	1	1	1	1	1	1	1	12
CHEMBL398110	CCCn1cnc(C[C@H](CCCN)C(=O)O)c1	UK 396082|UK-396,082|UK-396082	1	1	1	1	1	1	1	1	1	1	1	1	12
CHEMBL2104216	CN(CCc1ccccc1)CCc1ccccc1	DEMELVERINE	1	1	1	1	1	1	1	1	1	1	1	1	12
CHEMBL3545985	C[C@@H](Cc1ccccc1)N(C)Cc1ccccc1	BENZFETAMINE	1	1	1	1	1	1	1	1	1	1	1	1	12
CHEMBL2107068	CN1CCN(c2nc(C(C)(C)C)cs2)CC1	TEBATIZOLE	1	1	1	1	1	1	1	1	1	1	1	1	12
CHEMBL2104738	CC1CC2Oc3ccc(Cl)cc3C(=O)N2O1	MESECLAZONE|W-2395	1	1	1	1	1	1	1	1	1	1	1	1	12
CHEMBL2111119	COc1ccc(Cl)c2c1CCCC2N(C)C	LOMETRALINE	1	1	1	1	1	1	1	1	1	1	1	1	12
CHEMBL894	CC(NC(C)(C)C)C(=O)c1cccc(Cl)c1	BUPROPION|Bupropion	1	1	1	1	1	1	1	1	1	1	1	1	12
CHEMBL2104599	Cc1ccc(S(=O)(=O)N(Cl)Cl)cc1	DICHLORAMINE-T	1	1	1	1	1	1	1	1	1	1	1	1	12
CHEMBL53418	O=C1c2cccc(O)c2C(=O)c2c(O)cccc21	CHRYSAZIN|DANTHRON|DANTRON|DORBANE|Danthron|ISTIZIN	1	1	1	1	1	1	1	1	1	1	1	1	12
CHEMBL64130	CC(=O)c1cc2c(o1)C(=O)c1ccccc1C2=O	2-Acetylfuranonaphthoquinone|BBI608|NAPABUCASIN	1	1	1	1	1	1	1	1	1	1	1	1	12
CHEMBL172498	O=C(O)c1ccc2nc3ccccn3c(=O)c2c1	DOQUALAST|Doqualast	1	1	1	1	1	1	1	1	1	1	1	1	12
CHEMBL24924	O=C1c2ccccc2C(=O)C1c1ccc(F)cc1	FLUINDIONE|PREVISCAN	1	1	1	1	1	1	1	1	1	1	1	1	12
CHEMBL1957038	Oc1ccc(C2=Cc3ccc(O)cc3OC2)cc1	DEHYDROEQUOL|IDRONOXIL|NV-06	1	1	1	1	1	1	1	1	1	1	1	1	12
CHEMBL195560	Oc1ccc(C2=COc3cc(O)ccc3C2)cc1	ISOPHENOXODIOL	1	1	1	1	1	1	1	1	1	1	1	1	12
CHEMBL3989847	O=[N+]([O-])c1ccc(/C=N/N2CCNC2=S)o1	NIFURTHILINE|THIOFURADENE	1	1	0	1	1	1	1	1	1	1	1	1	11
CHEMBL2107064	O=C(O)c1ccc2c(c1)C=C(n1ccnc1)CC2	ROLAFAGREL	1	1	1	1	1	1	1	1	1	1	1	1	12
CHEMBL2111127	c1ccc(OCC2=Nc3cnccc3NN2)cc1	OXIFUNGIN	1	1	1	1	1	1	1	1	1	1	1	1	12
CHEMBL2105363	CC(=O)Nc1cnn2c(C)nc3ccccc3c12	QUINEZAMIDE	1	1	1	1	1	1	1	1	1	1	1	1	12
CHEMBL12831	O=C1CCC(c2ccc(-n3ccnc3)cc2)=NN1	CI-914|IMAZODAN	1	1	1	1	1	1	1	1	1	1	1	1	12
CHEMBL3545036	Cc1cc(C)c(N)c(C#Cc2cccc(F)c2)n1	ADX-10059|ADX10059|RASEGLURANT|Raseglurant	1	1	1	1	1	1	1	1	1	1	1	1	12
CHEMBL1230245	C[C@H](O)[C@H](O)[C@H]1CNc2nc(N)nc(N)c2N1	RONOPTERIN|VAS-203|VAS203	1	1	1	1	1	1	1	1	1	1	1	1	12
CHEMBL2106809	O=C1CCCCC1c1c(O)ccc2ccccc12	NAPHTHONONE	1	1	1	1	1	1	1	1	1	1	1	1	12
CHEMBL2105601	CCC(C(=O)O)c1ccc(-c2ccccc2)cc1	LIOSOL|M.G. 1559|XENBUCIN|XENBUFICIN	1	1	1	1	1	1	1	1	1	1	1	1	12
CHEMBL1877495	CC(NNC(=O)c1ccccc1)c1ccccc1	BENMOXIN|MEBAMOXINE	1	1	1	1	1	1	1	1	1	1	1	1	12
CHEMBL1581974	Cc1cc(C)cc(C(=O)NCc2ccncc2)c1	PICOBENZIDE	1	1	1	1	1	1	1	1	1	1	1	1	12
CHEMBL22916	Cc1cccc(C)c1NC(=O)c1ccc(N)cc1	AMELTOLIDE	1	1	1	1	1	1	1	1	1	1	1	1	12
CHEMBL1282	CC(C)Cn1cnc2c(N)nc3ccccc3c21	ALDARA|Aldara|IMIQUIMOD|R-837|S26308|ZYCLARA	1	1	1	1	1	1	1	1	1	1	1	1	12
CHEMBL1094966	CC(C)(C)NCC(O)c1ccc(O)c(CO)n1	PIRBUTEROL|Pirbuterol	1	1	1	1	1	1	1	1	1	1	1	1	12
CHEMBL2105449	CN(/N=N/N(C)c1ccccc1)c1ccccc1	CENTRAZENE|CL 26193|SIMTRAZENE	1	1	1	1	1	1	1	1	1	1	1	1	12
CHEMBL2107053	CCCC(CC)C1(CC)C(=O)NC(=O)NC1=O	TETRABARBITAL|TETRAMAL	1	1	1	1	1	1	1	1	1	1	1	1	12
CHEMBL590540	N[C@@H](CSSC[C@H](N)C(=O)O)C(=O)O	CYSTINE	1	1	1	1	1	1	1	1	1	1	1	1	12
CHEMBL2107516	CC(C)=C/C(C)=N/N=c1/[nH]ncc2ccccc12	BUDRALAZINE	1	1	1	1	1	1	1	1	1	1	1	1	12
CHEMBL2110937	C=CCC1(CC(C)C)C(=O)NC(=S)NC1=O		1	1	1	1	1	1	1	1	1	1	1	1	12
CHEMBL1193	CN(C)CCC(c1ccccc1)c1ccccn1	NSC-47965|PHENIRAMINE|Pheniramine	1	1	1	1	1	1	1	1	1	1	1	1	12
CHEMBL178862	COc1ccc(-c2cc(=S)ss2)cc1	ANETHOLE TRITHIONE|ANETHOLTRITHION|Anethole Trithione|Anetholtrithion	1	1	1	1	1	1	1	1	1	1	1	1	12
CHEMBL2106529	C/C=C/C(=O)N(CCC)C(CC)C(=O)N(C)C	CROPROPAMIDE	1	1	1	1	1	1	1	1	1	1	1	1	12
CHEMBL120563	CN(C)C(=S)SSC(=S)N(C)C	NSC-1771|REZIFILM|SQ 1489|THIRAM	1	1	1	1	1	1	1	1	1	1	1	1	12
CHEMBL1271	C[N+]1(CCCCC[N+]2(C)CCCC2)CCCC1	Ansolysen|Pentolinium	1	1	1	1	1	1	1	1	1	1	1	1	12
CHEMBL2179529	O=C(c1ccc(Cl)o1)N1CC2CNCC2C1	AZD 1446|AZD-1446|AZD1446|AZD1446 HCL|TC-6683|TC6683|TC6683 HCL	1	1	1	1	1	1	1	1	1	1	1	1	12
CHEMBL1230158	Cc1c(CC(=O)O)sc2ccc(Cl)cc12	TIANAFAC	1	1	1	1	1	1	1	1	1	1	1	1	12
CHEMBL4296719	O=C(CN[C@@H]1CCNC1)N1CCC[C@H]1B(O)O	DUTOGLIPTIN|PHX1149	1	1	1	1	1	1	1	1	1	1	1	1	12
CHEMBL1201117	COc1ccccc1OCC(O)COC(N)=O	DELAXIN|FORBAXIN|METHOCARBAMOL|Miolaxin|NSC-170960|Neuraxin|ROBAXIN|ROBAXIN-750	1	1	1	1	1	1	1	1	1	1	1	1	12
CHEMBL201761	O=C(N/N=C/c1ccccc1O)c1ccncc1	INSH|N'-(2-Hydroxybenzylidene)Isonicotinohydrazide|SALINAZID|SALINIAZID|Salizid	1	1	1	1	1	1	1	1	1	1	1	1	12
CHEMBL258805	COc1ccc2c(c1)/C(=C/c1cnc[nH]1)C(=O)N2	SU-9516	1	1	1	1	1	1	1	1	1	1	1	1	12
CHEMBL407874	Nc1nc(OCc2ccccc2)c2nc[nH]c2n1	6-O-BENZYLGUANINE|NSC-637037|O6-BENZYLGUANINE	1	1	1	1	1	1	1	1	1	1	1	1	12
CHEMBL17125	Cc1nc(=O)c(C#N)c(NCc2cccnc2)[nH]1	PELRINONE	1	1	1	1	1	1	1	1	1	1	1	1	12
CHEMBL311300	Nc1nc2c(Cc3cccnc3)c[nH]c2c(=O)[nH]1	BCX-34|PELDESINE	1	1	1	1	1	1	1	1	1	1	1	1	12
CHEMBL2105529	O=C(O[C@H]1CN[C@H](C(=O)O)C1)c1cccs1	TENOSIPROL	1	1	1	1	1	1	1	1	1	1	1	1	12
CHEMBL1201774	C[C@H](O)[C@H](O)[C@H]1CNc2nc(N)nc(O)c2N1	DAPROTERIN|SAPROPTERIN	1	1	1	1	1	1	1	1	1	1	1	1	12
CHEMBL2106178	O=C(O)c1ccccc1NCCc1ccccc1	ENFENAMIC ACID	1	1	1	1	1	1	1	1	1	1	1	1	12
CHEMBL686	Cc1cccc(Nc2ccccc2C(=O)O)c1C	CI-473|CN-35355|CONTRAFLAM|DYSMAN-250|DYSMAN-500|INF-3355|J2.344B|M01AG01|MEFENAMIC ACID|MEFLAM 250|MEFLAM 500|MENDYS|NSC-94437|OPUSTAN 250|OPUSTAN 500|PONSTAN|PONSTAN FTE|PONSTEL	1	1	1	1	1	1	1	1	1	1	1	1	12
CHEMBL2106826	c1ccc2cc(C34CNCC(CO3)O4)ccc2c1	NAFOXADOL	1	1	1	1	1	1	1	1	1	1	1	1	12
CHEMBL136800	O=C(c1ccc2nccnc2c1)N1CCCCC1	BDP 12|BDP-12|CX 516|CX-516|CX516	1	1	1	1	1	1	1	1	1	1	1	1	12
CHEMBL4297382	CCC(C)(C)C(=O)C(=O)N1CCC[C@H]1C(=O)O	GPI 1485|GPI-1485	1	1	1	1	1	1	1	1	1	1	1	1	12
CHEMBL2103807	CC(C)Cn1cnc2c(N)nc3cccnc3c21	851-A|851A|EPETIRIMOD|S-30563	1	1	1	1	1	1	1	1	1	1	1	1	12
CHEMBL471036	c1ccc2cc(COC3CCNCC3)ccc2c1	LITOXETINE	1	1	1	1	1	1	1	1	1	1	1	1	12
CHEMBL4297313	CC1(C)CC(OC(=O)C2CC2)CC(C)(C)N1O	OT-551	1	1	1	1	1	1	1	1	1	1	1	1	12
CHEMBL2104582	CCCC(CCC)CC1CCN(CCO)CC1	OCTAPINOL	1	1	1	1	1	1	1	1	1	1	1	1	12
CHEMBL1534653	CCCCCCCCCCCCCCCCN	HETAFLUR|SK&F 2208	1	1	1	1	1	1	1	1	1	1	1	1	12
CHEMBL19236	COc1nc(C)nc(Cl)c1NC1=NCCN1	BDF-5896|BDF5896|BE-5895|BE5895|CYNT|FISIOTENS|LY-326869|LY326869|MOXONIDINE|NORCYNT|NORMATENS|NUCYNT|PHYSIOTENS	1	1	1	1	1	1	1	1	1	1	1	1	12
CHEMBL2106759	CC(O)(C(=O)O)P(=O)(O)C(C)(O)C(=O)O	FOSCOLIC ACID|PDLA|PHOSCOLIC ACID	1	1	1	1	1	1	1	1	1	1	1	1	12
CHEMBL92444	NC(=O)N(CCO)/N=C/c1ccc([N+](=O)[O-])o1	NIDROXYZONE|NITROFUROXIZONE|Nidroxyzone	1	1	1	1	1	1	1	1	1	1	1	1	12
CHEMBL1200370	O=C(OOC(=O)c1ccccc1)c1ccccc1	ACETOXYL 2.5|ACETOXYL 5|ACNE-AID CREAM|ACNECIDE|ACNECIDE 10|ACNEGEL|ACNEGEL FTE|ACNIDAZIL|BENOXYL|BENOXYL 10|BENOXYL 20|BENOXYL 5|BENZAC|BENZAC W|BENZAGEL 10|BENZAGEL 5|BENZAMYCIN|BENZOYL PEROXIDE|BREVOXYL|CLEAR BY DESIGN|CLEARASIL MAX 10|DERMOXYL|DRY AND CLEAR|DRY CLEAR|E928|EPI-CLEAR|FOSTEX BPO BAR, GEL, AND WASH|GPPE LOTIO GEL|LOROXIDE|MEDICLEAR|MEDICLEAR ACNE 10|MEDICLEAR ACNE 5|NERICUR|NSC-6…	1	1	1	1	1	1	1	1	1	1	1	1	12
CHEMBL52609	Cc1cn([C@H]2C[C@H](O)[C@@H](CO)O2)c(=O)[nH]c1=O	NSC-21548|THYMIDINE|Thymidin|Thymidinedeoxyriboside|ZIDOVUDINE RELATED COMPOUND D|ZIDOVUDINE RELATED COMPOUND D RS	1	1	1	1	1	1	1	1	1	1	1	1	12
CHEMBL1329455	CCOC(=O)[N-]c1c[n+](N2CCOCC2)no1	CAS 276|CORVASAL|CORVATON MITE|CORVATON RET|Corvaton|MOLSIDOMINE|MORSYDOMINE	1	1	1	1	1	1	1	1	1	1	1	1	12
CHEMBL1297	CC(C(=O)O)c1cccc(Oc2ccccc2)c1	53858|FENOPROFEN|Fenoprofen|Nalfon|PROGESIC	1	1	1	1	1	1	1	1	1	1	1	1	12
CHEMBL1898387	COc1ccc(C(=O)c2ccc(C)cc2)c(O)c1	MEXENONE	1	1	1	1	1	1	1	1	1	1	1	1	12
CHEMBL198877	Oc1ccc([C@H]2COc3cc(O)ccc3C2)cc1	(S)-Equol|AUS-131	1	1	1	1	1	1	1	1	1	1	1	1	12
CHEMBL15192	CC1(C)CCC2=C(O1)c1ccccc1C(=O)C2=O	ARQ 501|ARQ-501|Beta-Lapachone|LAPACHONE|Lapachone, Beta-|MB-12066|NSC-26326|NSC-629749	1	1	1	1	1	1	1	1	1	1	1	1	12
CHEMBL2105035	Cc1cccc(C)c1NC(=O)c1cccnc1O	ISONIXIN	1	1	1	1	1	1	1	1	1	1	1	1	12
CHEMBL2104706	Cc1cccc(C)c1Nc1ncccc1C(=O)O	METANIXIN	1	1	1	1	1	1	1	1	1	1	1	1	12
CHEMBL1596113	Cc1cccc(Nc2ncccc2C(=O)O)c1C	NIXYLIC ACID|UP 74	1	1	1	1	1	1	1	1	1	1	1	1	12
CHEMBL57358	Cc1cc(/C=C/c2ccc(F)cc2)cc(C)c1O	BI-L-239|ENOFELAST|Enofelast	1	1	1	1	1	1	1	1	1	1	1	1	12
CHEMBL3989616	O=C(O)/C=C/CC[C@@H]1SC[C@@H]2NC(=O)N[C@H]12	LIDIMYCIN|LYDIMYCIN|U-15,965	1	1	1	1	1	1	1	1	1	1	1	1	12
CHEMBL2106771	CCC(CC)(C(=O)O)c1cccc2ccccc12	DA-808|NAFCAPROIC ACID	1	1	1	1	1	1	1	1	1	1	1	1	12
CHEMBL1420319	CC(C)(C)c1ccc(Oc2ccc(N)cn2)cc1	CB-103	1	1	1	1	1	1	1	1	1	1	1	1	12
CHEMBL2104341	Cc1[nH]c(-c2ccccc2)c(N)c1C(=O)C(C)C	IPRAZONE|ISOPRAZONE	1	1	1	1	1	1	1	1	1	1	1	1	12
CHEMBL1255901	C/C=C1\[C@H]2C=C(C)C[C@@]1(N)c1ccc(=O)[nH]c1C2	HUPERZINE A	1	1	1	1	1	1	1	1	1	1	1	1	12
CHEMBL1742426	Cc1nc(-c2ccc(/N=C/NC(C)C)cc2)c[nH]1	BISFENTIDINE	1	1	1	1	1	1	1	1	1	1	1	1	12
CHEMBL2009296	Oc1ccc2c(c1)CC[N+]1=C2CCC2CCCC21		1	1	1	1	1	1	1	1	1	1	1	1	12
CHEMBL441	CCCC(C)C1(CC)C(=O)NC(=S)NC1=O	THIOPENTAL|THIOPENTAL CIII|Thiopental	1	1	1	1	1	1	1	1	1	1	1	1	12
CHEMBL1990189	CCC(C)(S(=O)(=O)CC)S(=O)(=O)CC	SULFONETHYLMETHANE|TRIONAL	1	1	1	1	1	1	1	1	1	1	1	1	12
CHEMBL3989469	CCOCC(=O)O[C@@H]1C[C@H](C)CC[C@H]1C(C)C	MENGLYTATE	1	1	1	1	1	1	1	1	1	1	1	1	12
CHEMBL331743	CCOC(=S)SSC(=S)OCC	DIETHYLDIXANTHOGEN|DIEXANTHOGEN|DIXANTHOGEN|NSC-402561	1	1	1	1	1	1	1	1	1	1	1	1	12
CHEMBL706	CCCCCCCCCCCCCCCCO	CETANOL|CETYL ALCOHOL|Cetyl Alcohol|HEXADECANOL	1	1	1	1	1	1	1	1	1	1	1	1	12
CHEMBL435951	NC(=O)c1ncn2c(=O)n(CCCl)nnc12	MITOZOLOMIDE	0	1	1	1	1	1	1	1	1	1	1	1	11
CHEMBL3545351	Nc1cc(Cl)ccc1C(=O)CC(N)C(=O)O	AV-101|J578.071C	1	1	1	1	1	1	1	1	1	1	1	1	12
CHEMBL235668	N=C1CCCN1Cc1nc(O)nc(O)c1Cl	MA-1|TIPIRACIL|TPI (FREEBASE)	1	1	1	1	1	1	1	1	1	1	1	1	12
CHEMBL565	CCOC(=O)C(C)(C)Oc1ccc(Cl)cc1	ATROMID|ATROMID-S|AY-61123|CHLORFENISATE|CLOFIBRATE|ICI 28257|NSC-79389	1	1	1	1	1	1	1	1	1	1	1	1	12
CHEMBL91238	CC(C)NNC(=O)COc1ccc(Cl)cc1	IPROCLOZIDE|PC-603	1	1	1	1	1	1	1	1	1	1	1	1	12
CHEMBL2106019	CN(C)CCOC(=O)c1ccc(Cl)c(N)c1	CLORMECAINE	1	1	1	1	1	1	1	1	1	1	1	1	12
CHEMBL1199080	CC[N+](C)(C)Cc1ccccc1Br	Bretylium	1	1	1	1	1	1	1	1	1	1	1	1	12
CHEMBL472561	N=c1nc2n(cc1F)[C@@H]1O[C@H](CO)[C@@H](O)[C@@H]1O2	AAFC|FLUROCITABINE|RO 21-0702	1	1	1	1	1	1	1	1	1	1	1	1	12
CHEMBL95606	Nc1ccn([C@@H]2O[C@H](CO)[C@@H](O)[C@H]2O)c(=O)n1	CYTIDINE|MMV638723|NSC-20258	1	1	1	1	1	1	1	1	1	1	1	1	12
CHEMBL2105096	Nc1nc(N)c2nc(-c3ccco3)c(N)nc2n1	FURTERENE	1	1	1	1	1	1	1	1	1	1	1	1	12
CHEMBL2111108	N=C(N)c1ncn([C@@H]2O[C@H](CO)[C@@H](O)[C@H]2O)n1	TARIBAVIRIN	1	1	1	1	1	1	1	1	1	1	1	1	12
CHEMBL2104014	O=C1CCC2(CCC(=O)c3ccccc32)C(=O)N1	ALONIMID	1	1	1	1	1	1	1	1	1	1	1	1	12
CHEMBL115794	C[C@@H]1N[C@H](C)CO[C@@]1(O)c1cc(F)cc(F)c1	MANIFAXINE	1	1	1	1	1	1	1	1	1	1	1	1	12
CHEMBL3989961	CCN(CC)C(=O)COC(=O)/C=C/C(=O)OC	TEPILAMIDE FUMARATE|XP23829	1	1	1	1	1	1	1	1	1	1	1	1	12
CHEMBL1169490	Nc1ccn([C@H]2C[C@H](O)[C@@H](CO)S2)c(=O)n1	4'-THIO-2'-DEOXYCYTIDINE|NSC-764276|TDCYD	1	1	1	1	1	1	1	1	1	1	1	1	12
CHEMBL10878	COc1ccc2cccc(CCNC(C)=O)c2c1	AGOMELATINE|VALDOXAN	1	1	1	1	1	1	1	1	1	1	1	1	12
CHEMBL1279	CN[C@@H]1CCc2[nH]c3ccc(C(N)=O)cc3c2C1	FROVATRIPTAN|Frova|Frovatriptan|MIGARD|MYLATRIP	1	1	1	1	1	1	1	1	1	1	1	1	12
CHEMBL1179735	CCCc1ncc(C[n+]2ccccc2C)c(N)n1	AMPROLIUM	1	1	1	1	1	1	1	1	1	1	1	1	12
CHEMBL1233598	N=C1N[C@@H]2[C@H](CCCCC(=O)O)SC[C@@H]2N1	2-Iminobiotin	1	1	1	1	1	1	1	1	1	1	1	1	12
CHEMBL3989483	Oc1ccc2c(c1)[C@@]13CCCC[C@H]1[C@@H](C2)NCC3	NORLEVORPHANOL	1	1	1	1	1	1	1	1	1	1	1	1	12
CHEMBL275528	c1ccc(C2(N3CCCCC3)CCCCC2)cc1	PHENCYCLIDINE	1	1	1	1	1	1	1	1	1	1	1	1	12
CHEMBL1887483	CCCCCCCCCCCCOCCCN	LAURIXAMINE	1	1	1	1	1	1	1	1	1	1	1	1	12
CHEMBL2104709	CC(C)(C)NC[C@H](O)c1ccc(O)cc1Cl	MELUADRINE	1	1	1	1	1	1	1	1	1	1	1	1	12
CHEMBL2106471	OCC1COC(CI)O1	DOMIODOL|M.G. 13608	0	1	1	1	1	1	1	0	1	1	1	1	10
CHEMBL2110957	Nc1c(Cl)cc(CC2=NCCN2)cc1Cl	NEMAZOLINE	1	1	1	1	1	1	1	1	1	1	1	1	12
CHEMBL238465	Clc1cc(N2C[C@@H]3CN[C@@H]3C2)cnc1Cl	A-422894.0|ABT-894|SOFINICLINE	1	1	1	1	1	1	1	1	1	1	1	1	12
CHEMBL100259	O=c1ccn([C@@H]2O[C@H](CO)[C@@H](O)[C@H]2O)c(=O)[nH]1	NSC-20256|URIDINE	1	1	1	1	1	1	1	1	1	1	1	1	12
CHEMBL1643	NC(=O)c1ncn([C@@H]2O[C@H](CO)[C@@H](O)[C@H]2O)n1	COPEGUS|NSC-163039|REBETOL|RIBASPHERE|RIBAVARIN|RIBAVIRIN|RibaPak|Ribofluranosyl Carboxamide|SCH 18908|SCH-18908|TRIBAVIRIN|Tribavirin|VIRAZID|VIRAZOLE|Viramid	1	1	1	1	1	1	1	1	1	1	1	1	12
CHEMBL1489	Nc1ncn([C@@H]2O[C@H](CO)[C@@H](O)[C@H]2O)c(=O)n1	AZACITIDINE|LADAKAMYCIN|NSC-102816|U-18,496|VIDAZA|Vidaza	1	1	1	1	1	1	1	1	1	1	1	1	12
CHEMBL105318	Cc1cn([C@H]2C[C@H](F)[C@@H](CO)O2)c(=O)[nH]c1=O	ALOVUDINE|CL 184,824|CL 184824|CL-184,824|NSC-140025	1	1	1	1	1	1	1	1	1	1	1	1	12
CHEMBL1326877	COc1ccc(C(=O)c2ccccc2O)c(O)c1	DIOXYBENZONE	1	1	1	1	1	1	1	1	1	1	1	1	12
CHEMBL2107458	CC(C(=O)O)c1ccc(-c2cccc(F)c2)cc1	BTS 17345|FLUPROFEN|RD 17345	1	1	1	1	1	1	1	1	1	1	1	1	12
CHEMBL563	CC(C(=O)O)c1ccc(-c2ccccc2)c(F)c1	ANSAID|BTS 18,322|BTS-18322|CEBUTID|FLUBIPROFEN|FLURBIPROFEN|FROBEN|FROBEN SR|Ocufen|STREFEN|TRANSACT|U-27,182	1	1	1	1	1	1	1	1	1	1	1	1	12
CHEMBL135000	CO/C(S)=N/CCn1c([N+](=O)[O-])cnc1C	CARNIDAZOLE|R 25,831 [AS THE FREE BASE]|R 28,096 [AS HYDROCHLORIDE]	1	1	1	1	1	1	1	1	1	1	1	1	12
CHEMBL347695	CCn1ccnc1CC1COc2ccccc2O1	IMILOXAN	1	1	1	1	1	1	1	1	1	1	1	1	12
CHEMBL1667969	O=c1[nH]ccc2cc(OC3CCNCC3)ccc12	SAR-407899	1	1	1	1	1	1	1	1	1	1	1	1	12
CHEMBL681	CCOC(=O)c1cncn1[C@H](C)c1ccccc1	AMIDATE|ETOMIDATE	1	1	1	1	1	1	1	1	1	1	1	1	12
CHEMBL3188029	O=C1CC[C@@H](C(=O)N[C@H]2C[C@@H]2c2ccccc2)N1	Cypromin|EX 4883|RMI 83,027|ROLICYPRINE	1	1	1	1	1	1	1	1	1	1	1	1	12
CHEMBL506871	C[C@]1(c2nc3cccc(C(N)=O)c3[nH]2)CCCN1	ABT-888|PARP-1 INHIBITOR ABT-888|VELIPARIB	1	1	1	1	1	1	1	1	1	1	1	1	12
CHEMBL146408	CNCC(O)c1cccc(NS(C)(=O)=O)c1	5190|AMIDEFRINE|AMIDEFRINE MESILATE|AMIDEPHRINE MESYLATE	1	1	1	1	1	1	1	1	1	1	1	1	12
CHEMBL857	O=C(O)CCCC[C@@H]1SC[C@@H]2NC(=O)N[C@H]12	BIOEPIDERM|BIOTIN|Biotin|Biotin 100|MD-1003|NSC-63865|Vitamin H	1	1	1	1	1	1	1	1	1	1	1	1	12
CHEMBL1699033	CCC1C(c2ccccc2)=CCC(C(=O)O)C1C	FENESTREL	1	1	1	1	1	1	1	1	1	1	1	1	12
CHEMBL2105856	O=C1C(N2CCCCC2)CCN1c1ccccc1	FELIPYRINE	1	1	1	1	1	1	1	1	1	1	1	1	12
CHEMBL2106968	Cc1ccc2c(c1)Sc1ccc(C)cc1S2	MESULFEN|MESULPHEN|THIANTHOL	1	1	1	1	1	1	1	1	1	1	1	1	12
CHEMBL2105002	CC(CC(C#N)(c1ccccc1)C(C)C)N(C)C	DIMYRIL|ISOAMINILE|ISOAMINILE CITRATE	1	1	1	1	1	1	1	1	1	1	1	1	12
CHEMBL312448	Cc1cc(C(C)(C)C)cc(C)c1CC1=NCCN1	XYLOMETAZOLINE	1	1	1	1	1	1	1	1	1	1	1	1	12
CHEMBL275446	C/N=C(\S)NCCSCc1[nH]cnc1C	METIAMIDE|SK&F 92058	1	1	1	1	1	1	1	1	1	1	1	1	12
CHEMBL2104096	Clc1ccc(CC2=NCCN2)c2ccccc12	CLONAZOLINE	1	1	1	1	1	1	1	1	1	1	1	1	12
CHEMBL12318	O=P(O)(O)C(Cl)(Cl)P(=O)(O)O	CLODRONIC ACID	1	1	1	0	1	1	1	1	1	1	1	1	11
CHEMBL50472	Clc1ccc(OCC2=NCCN2)cc1Cl	FENMETOZOLE	1	1	1	1	1	1	1	1	1	1	1	1	12
CHEMBL2105912	N=C(N)NN1Cc2c(Cl)ccc(Cl)c2C1	AGANODINE	1	1	1	1	1	1	1	1	1	1	1	1	12
CHEMBL647	Nc1cc(Cl)c(N=C2NCCN2)c(Cl)c1	APRACLONIDINE|Apraclonidine|IOPIDINE|IOPIDINE 1%	1	1	1	1	1	1	1	1	1	1	1	1	12
CHEMBL2105520	O=C1COC(c2ccc(C(F)(F)F)cc2)CN1	DURAFLEX|FLUMETRAMIDE|MCN-1546	1	1	1	1	1	1	1	1	1	1	1	1	12
CHEMBL2110691	CC1=C/C(=N/OCC(=O)O)c2ccccc2C1=O	MENADOXIME	1	1	1	1	1	1	1	1	1	1	1	1	12
CHEMBL1852164	C/C(=N\O)c1nc([C@@H](O)[C@H](O)[C@H](O)CO)c[nH]1	LX 2931|LX-2931|LX-3305|LX2931|LX3305	1	1	1	1	1	1	1	1	1	1	1	1	12
CHEMBL3989527	NC(=O)c1ccn2c1CS[C@@H]2c1cccnc1	DACOPAFANT	1	1	1	1	1	1	1	1	1	1	1	1	12
CHEMBL2103822	CCC(=O)NC[C@@H]1C[C@H]1c1cccc2c1CCO2	BMS-214,778|BMS-214778|HETLIOZ|TASIMELTEON|VEC-162	1	1	1	1	1	1	1	1	1	1	1	1	12
CHEMBL1620875	CCN(CC)CCc1nc(-c2ccccc2)no1	AF-438 FREE BASE|AF-438 [AS CITRATE]|OXOLAMINE|SKF 9976 FREE BASE|SKF 9976 [AS CITRATE]|SKF-9976 FREE BASE	1	1	1	1	1	1	1	1	1	1	1	1	12
CHEMBL382769	Cc1cccc(C)c1NC(=O)/N=C1\CCCN1C	MCN-3113|XILOBAM|Xilobam	1	1	1	1	1	1	1	1	1	1	1	1	12
CHEMBL157337	Cc1c(NC(C)C)c(=O)n(-c2ccccc2)n1C	RAMIFENAZONE|Ramifenazone	1	1	1	1	1	1	1	1	1	1	1	1	12
CHEMBL310160	NCc1ccccc1Sc1ccccc1CO	BIPENAMOL	1	1	1	1	1	1	1	1	1	1	1	1	12
CHEMBL1159	CC(N/C(=N\C#N)Nc1ccncc1)C(C)(C)C	PINACIDIL	1	1	1	1	1	1	1	1	1	1	1	1	12
CHEMBL2105550	CCC1(O)CCN2CCc3ccc(C)cc3C2C1	TOLQUINZOLE	1	1	1	1	1	1	1	1	1	1	1	1	12
CHEMBL2105792	COC1(c2ccccc2)C2CCCC1CN(C)C2	ANAZOCINE	1	1	1	1	1	1	1	1	1	1	1	1	12
CHEMBL1076211	Cc1ccc(C(=O)C(C)CN2CCCCC2)cc1	MYDETON|N-553 FREE BASE|N-553 [AS HYDROCHLORIDE]|NSC-107321|TOLPERISONE|TOLPERISONE HYDROCHLORIDE	1	1	1	1	1	1	1	1	1	1	1	1	12
CHEMBL1797127	CCc1ccc(C(=O)C(C)CN2CCCC2)cc1	INAPERISONE	1	1	1	1	1	1	1	1	1	1	1	1	12
CHEMBL201960	CCCC(C(=O)c1ccc(C)cc1)N1CCCC1	PYROVALERONE	1	1	1	1	1	1	1	1	1	1	1	1	12
CHEMBL1685	C[C@@]12CCCCC[C@@H](Cc3ccc(O)cc31)[C@@H]2N	DALGAN|DEZOCINE|WY-16,225	1	1	1	1	1	1	1	1	1	1	1	1	12
CHEMBL2105025	CCN(CC)CCNC1=NCCc2ccccc21	IQUINDAMINE	1	1	1	1	1	1	1	1	1	1	1	1	12
CHEMBL2106747	CN(C)CCC(c1ccccc1)C1CCCCC1	GAMFEXINE|WIN 1344	1	1	1	1	1	1	1	1	1	1	1	1	12
CHEMBL607710	NC(=O)OCC(O)COc1ccc(Cl)cc1	CHLORPHENESIN|CHLORPHENESIN CARBAMATE|MAOLATE|U-19,646	1	1	1	1	1	1	1	1	1	1	1	1	12
CHEMBL862	N=C(N)NC(=O)Cc1c(Cl)cccc1Cl	GUANFACINE|Guanfacine|INTUNIV|Tenex	1	1	1	1	1	1	1	1	1	1	1	1	12
CHEMBL917	O=c1[nH]c(=O)n([C@H]2C[C@H](O)[C@@H](CO)O2)cc1F	5-Fluoro-2-deoxyuridine|F.U.D.R.|FLOXURIDINE|FLUORURIDINE DEOXYRIBOSE|FUDR|NSC-27640	1	1	1	1	1	1	1	1	1	1	1	1	12
CHEMBL1130	C[C@H]1O[C@@H](n2cc(F)c(=O)[nH]c2=O)[C@H](O)[C@@H]1O	5'-Deoxy-5-Fluorouridine (5'-Dfur)|CAPECITABINE RELATED COMPOUND B|DOXIFLURIDINE|RO 219738|RO-219738	1	1	1	1	1	1	1	1	1	1	1	1	12
CHEMBL2104627	O=[N+]([O-])c1ccc(/C=C/c2cccc(CO)n2)o1	FURANACE|NIFURPIRINOL|P-7138	1	1	1	1	1	1	1	1	1	1	1	1	12
CHEMBL134920	Cn1c([N+](=O)[O-])cnc1/C=C/c1ccnc(N)n1	AZANIDAZOLE	1	1	1	1	1	1	1	1	1	1	1	1	12
CHEMBL2107106	C#CC(C)(CC)OC(=O)c1ccccc1C(=O)O	FTALOFYNE|PHTHALOFYNE	1	1	1	1	1	1	1	1	1	1	1	1	12
CHEMBL45029	CCC1(c2ccccc2)C(=O)NC(=O)N(C)C1=O	ENPHENEMAL|MEBARAL|MENTA-BAL|MEPHOBARBITAL|METHYLPHENOBARBITAL|METHYLPHENOBARBITONE|Mephobarbital|PROMINAL	1	1	1	1	1	1	1	1	1	1	1	1	12
CHEMBL1980825	O=C1CC[C@H](NC(=O)Cc2ccccc2)C(=O)N1	ANTINEOPLASTON A 10|ANTINEOPLASTON A10|ATENGENAL	1	1	1	1	1	1	1	1	1	1	1	1	12
CHEMBL19299	CC(C(=O)O)c1ccc(CC2CCCC2=O)cc1	LOXOPROFEN|LOXOPROFEN SODIUM	1	1	1	1	1	1	1	1	1	1	1	1	12
CHEMBL446452	c1ccc2c(Cc3c[nH]c4ccccc34)c[nH]c2c1	1,1-Bis(3'-Indolyl)Methane|3,3'-Diindolylmethane|3,3-Diindolylmethane|ARUNDINE|Diindolylmethane	1	1	1	1	1	1	1	1	1	1	1	1	12
CHEMBL118218	CC1=C(CO)C2=C(C)C3(CC3)[C@@](C)(O)C(=O)C2=C1	IROFULVEN|MGI 114|NSC-683863	1	1	1	1	1	1	1	1	1	1	1	1	12
CHEMBL259254	CC1=C2[C@H]3OC(=O)[C@@H](C)[C@@H]3CC[C@@]2(C)C=CC1=O	Alpha-Santonin|SANTONIN	1	1	1	1	1	1	1	1	1	1	1	1	12
CHEMBL2107094	C#CCOc1ccc(N)cc1C(=O)NCCCC	PARSALMIDE	1	1	1	1	1	1	1	1	1	1	1	1	12
CHEMBL820	CS(=O)(=O)OCCCCOS(C)(=O)=O	BUSILVEX|BUSULFAN|BUSULFEX|Busulfan|MYELOSAN|MYLERAN|NCI-C01592|NSC-750|SULPHABUTIN	1	1	1	1	1	1	1	1	1	1	1	1	12
CHEMBL2009119	CC(C)NCC(O)c1ccc(O)c2ncccc12	QUINPRENALINE	1	1	1	1	1	1	1	1	1	1	1	1	12
CHEMBL260829	Cc1cccc(C)c1NC(=O)CN1CCCC1=O	NEFIRACETAM	1	1	1	1	1	1	1	1	1	1	1	1	12
CHEMBL459815	CC(C)=CCC/C(C)=C/Cc1cc(O)ccc1O	GEROQUINOL	1	1	1	1	1	1	1	1	1	1	1	1	12
CHEMBL2106868	CC(C(=O)O)c1ccc([C@H]2CCCC[C@@H]2C)cc1	MEXOPROFEN	1	1	1	1	1	1	1	1	1	1	1	1	12
CHEMBL1595008	CCCCCCCCCC(=O)OCC(O)CO	MONOCTANOIN COMPONENT B	1	1	1	1	1	1	1	1	1	1	1	1	12
CHEMBL1087	Cc1cccc(C)c1NC(=O)C1CCCCN1C	APF-135|Carbocaine|MEPIVACAINE|Mepivacaine|Polocaine|Polocaine-Mpf	1	1	1	1	1	1	1	1	1	1	1	1	12
CHEMBL259209	CCN(CC)C(=O)C1(c2ccccc2)CC1CN	MIDALCIPRAN|MILNACIPRAN	1	1	1	1	1	1	1	1	1	1	1	1	12
CHEMBL1192678	CCc1c(C)[nH]c2c1C(=O)C1CN(C)CCC1C2	PIQUINDONE	1	1	1	1	1	1	1	1	1	1	1	1	12
CHEMBL155731	CCCN1CCC[C@@H]2Cc3nc(N)ncc3C[C@H]21	QUINELORANE	1	1	1	1	1	1	1	1	1	1	1	1	12
CHEMBL2110969	CN(C)CCN1CCC(Cc2ccccc2)CC1	PIMETINE	1	1	1	1	1	1	1	1	1	1	1	1	12
CHEMBL2110822	N=C(NC(N)=O)Nc1c(Cl)cccc1Cl	BICLODIL	1	1	1	1	1	1	1	1	1	1	1	1	12
CHEMBL461343	N/C(=N\O)N/N=C/c1c(Cl)cccc1Cl	43-663|GUANOXABENZ	1	1	1	1	1	1	1	1	1	1	1	1	12
CHEMBL2106795	N=C(N)NCCNc1c(Cl)cccc1Cl	GUANCLOFINE	1	1	1	1	1	1	1	1	1	1	1	1	12
CHEMBL82202	Cc1ncc(COP(=O)(O)O)c(C=O)c1O	NSC-82388|PYRIDOXAL 5-PHOSPHATE|PYRIDOXAL 5-PHOSPHATE MONOHYDRATE|PYRIDOXAL PHOSPHATE HYDRATE|Pyridoxal Phosphate|Pyridoxal phosphate	1	1	1	1	1	1	1	1	1	1	1	1	12
CHEMBL2104671	CNCCc1ccc(OP(=O)(O)O)c(O)c1	FOSOPAMINE	1	1	1	1	1	1	1	1	1	1	1	1	12
CHEMBL2106680	Cc1nc(=O)cc(/C=C/c2ccc([N+](=O)[O-])o2)[nH]1	NIFURVIDINE	1	1	1	1	1	1	1	1	1	1	1	1	12
CHEMBL3989683	O=[N+]([O-])c1nccn1COC(CO)C(O)CO	DORANIDAZOLE	1	1	1	1	1	1	1	1	1	1	1	1	12
CHEMBL161381	Nc1nc(=O)n(C2CSC(CO)O2)cc1F	EMTRICITABINE, (+/-)-|RACIVIR	1	1	1	1	1	1	1	1	1	1	1	1	12
CHEMBL1220	CCS(=O)(=O)CCn1c([N+](=O)[O-])cnc1C	CP-12,574|FASIGYN|Symplotan|TINDAMAX|TINIDAZOLE|Trimonase	1	1	1	1	1	1	1	1	1	1	1	1	12
CHEMBL528271	CCCCc1ccc2[nH]c(NC(=O)OC)nc2c1	PARBENDAZOLE|SK&F 29044|TCMDC-131798	1	1	1	1	1	1	1	1	1	1	1	1	12
CHEMBL2107693	Cc1ccccc1OCC(O)CN1CC=CCC1	TOLPRONINE	1	1	1	1	1	1	1	1	1	1	1	1	12
CHEMBL2220428	CCCN1CCCC2c3cc(O)ccc3OCC21	ISOMOLPAN	1	1	1	1	1	1	1	1	1	1	1	1	12
CHEMBL153585	CC(C)NCC(O)COc1cccc2c1C=CC2	INDENOLOL|INDENOLOL HYDROCHLORIDE|Indenolol|SCH 28316Z	1	1	1	1	1	1	1	1	1	1	1	1	12
CHEMBL2110798	Oc1cccc(C2CNC3(CCCCCC3)O2)c1	CICLAFRINE	1	1	1	1	1	1	1	1	1	1	1	1	12
CHEMBL2110974	CCC(=O)OC1(c2ccccc2)CCN(C)C1C	PRODILIDINE	1	1	1	1	1	1	1	1	1	1	1	1	12
CHEMBL607	CCOC(=O)C1(c2ccccc2)CCN(C)CC1	IDS-NP-001|MEPERIDINE|Meperidine|PETHIDINE	1	1	1	1	1	1	1	1	1	1	1	1	12
CHEMBL47072	CCC(=O)C1(c2cccc(O)c2)CCN(C)CC1	CETOBEMIDONE|Cliradon|Cymidon|IDS-NK-001|IDS-NK-001(SECT.3)|KETOBEMIDONE|Ketodur|Ketogan|Ketorax|NSC-117863	1	1	1	1	1	1	1	1	1	1	1	1	12
CHEMBL69271	CCCN1CCO[C@@H]2c3cc(O)ccc3CC[C@H]21	NAXAGOLIDE	1	1	1	1	1	1	1	1	1	1	1	1	12
CHEMBL2110936	C[C@H]1C[C@@H](OC(=O)c2ccccc2)CC(C)(C)N1		1	1	1	1	1	1	1	1	1	1	1	1	12
CHEMBL2104521	C[C@@H]1C[C@@H](OC(=O)c2cccnc2)CC(C)(C)C1	CICLONICATE	1	1	1	1	1	1	1	1	1	1	1	1	12
CHEMBL358930	CCC(C)NCC(O)c1ccc2c(c1)CCCC2	BUTIDRINE|BUTYDRINE|Butidrine|CO 405|HYDROBUTAMINE|IDROBUTAMINE	1	1	1	1	1	1	1	1	1	1	1	1	12
CHEMBL2220420	CCCC1(c2cccc(O)c2)CCN(C)CC1C	PICENADOL	1	1	1	1	1	1	1	1	1	1	1	1	12
CHEMBL2104470	CCCCCC(C)NCc1c(C)cc(C)cc1C	TRIMEXILINE	1	1	1	1	1	1	1	1	1	1	1	1	12
CHEMBL2111150	CC(c1noc2ccc(Cl)cc12)n1ccnc1	ZONICLEZOLE	1	1	1	1	1	1	1	1	1	1	1	1	12
CHEMBL12948	CC1CCC(NC(=O)N(CCCl)N=O)CC1	ICIG 1110|ICIG-1110|METHYL-CCNU|SEMUSTINE	0	1	1	1	1	1	1	1	1	1	1	1	11
CHEMBL1332032	CC(=O)Oc1cc(C(F)(F)F)ccc1C(=O)O	TRIFLUSAL	1	1	1	1	1	1	1	1	1	1	1	1	12
CHEMBL1235353	Cc1ncc(COP(=O)(O)O)c(CN)c1O		1	1	1	1	1	1	1	1	1	1	1	1	12
CHEMBL1909285	Cc1nc([N+](=O)[O-])cn1-c1ccc([N+](=O)[O-])cc1	EMD 15 700|NITREFAZOLE	1	1	0	1	1	1	0	1	1	1	1	1	10
CHEMBL124363	C#C[C@@]1(CO)C=C[C@H](n2cc(C)c(=O)[nH]c2=O)O1	4'-Ethynyl Stavudine|4'-Ethynylstavudine|BMS-986001|CENSAVUDINE|OBP-601	1	1	1	1	1	1	1	1	1	1	1	1	12
CHEMBL2107494	O=C(Oc1ccccc1C(=O)O)c1cccs1	TENOSAL	1	1	1	1	1	1	1	1	1	1	1	1	12
CHEMBL1078685	N#Cc1cc(-c2n[nH]c(-c3ccncc3)n2)ccn1	FYX-051|TOPIROXOSTAT	1	1	1	1	1	1	1	1	1	1	1	1	12
CHEMBL1236475	O=C1N[C@H](O)CCN1[C@@H]1O[C@H](CO)[C@@H](O)[C@H]1O	NSC-112907|NSC-112907-D|TETRAHYDROURIDINE|U-23284	1	1	1	1	1	1	1	1	1	1	1	1	12
CHEMBL2104609	CCCNC(=O)N1CC(c2ccccc2)OC1=O	PROFEXALONE	1	1	1	1	1	1	1	1	1	1	1	1	12
CHEMBL414636	COC(=O)C(CN)c1c[nH]c2ccc(OC)cc12	INDORENATE	1	1	1	1	1	1	1	1	1	1	1	1	12
CHEMBL2107080	CN(C)CCOc1n[nH]/c(=N/O)c2ccccc12	TALOXIMINE	1	1	1	1	1	1	1	1	1	1	1	1	12
CHEMBL359839	Nc1ccc(S(=O)(=O)Nc2ccccc2)cc1	SULFABENZ|Sulfabenz	1	1	1	1	1	1	1	1	1	1	1	1	12
CHEMBL1043	Nc1ccc(S(=O)(=O)c2ccc(N)cc2)cc1	ACZONE|DAPSONE|DIAMINODIPHENYLSULFONE|DIAPHENYLSULFONE|Diaphenylsulfone|J04BA02|NSC-6091|NSC-6091D	1	1	1	1	1	1	1	1	1	1	1	1	12
CHEMBL249856	CSc1ccc(C(=O)c2[nH]c(=O)[nH]c2C)cc1	ENOXIMONE|MDL 17,043|PERFAN	1	1	1	1	1	1	1	1	1	1	1	1	12
CHEMBL1476782	COc1ccc(/C=C/C(=O)OCCC(C)C)cc1	AMILOXATE|E-1000|ISOAMYL METHOXYCINNAMATE	1	1	1	1	1	1	1	1	1	1	1	1	12
CHEMBL540445	C=C1C(=O)O[C@H]2[C@H]1CC/C(C)=C/CC[C@@]1(C)O[C@@H]21	NSC-157035|PARTHENOLIDE	1	1	1	1	1	1	1	1	1	1	1	1	12
CHEMBL2110989	Nc1ccccc1C(=O)OCCC1CCCCN1	PIRIDOCAINE	1	1	1	1	1	1	1	1	1	1	1	1	12
CHEMBL418134	CC(C)(C)NCC(O)COc1ccccc1C#N	BUNITROLOL|BUNITROLOL HYDROCHLORIDE|Bunitrolol|KO 1366	1	1	1	1	1	1	1	1	1	1	1	1	12
CHEMBL500	CC(C)NCC(O)COc1cccc2[nH]ccc12	BETADREN|LB-46|PINDOLOL|PRINODOLOL|VISKEN	1	1	1	1	1	1	1	1	1	1	1	1	12
CHEMBL2110835	COc1cc(C)c(OC)c(C)c1CC1=NCCN1	DOMAZOLINE	1	1	1	1	1	1	1	1	1	1	1	1	12
CHEMBL2105159	CC(Cc1ccccc1)NCCN1CCOCC1	MORFOREX	1	1	1	1	1	1	1	1	1	1	1	1	12
CHEMBL1618597	CCN(CC)CC(=O)Nc1c(C)cc(C)cc1C	TRIMECAINE	1	1	1	1	1	1	1	1	1	1	1	1	12
CHEMBL1876589	Oc1nc2cc(Cl)c(Br)cc2o1	BROMCHLORENONE	1	1	1	1	1	1	1	1	1	1	1	1	12
CHEMBL2104524	N#CCN1CC(=N)N(c2ccc(Cl)cc2)C1=O	NIMAZONE|WIN 25,347	1	1	1	1	1	1	1	1	1	1	1	1	12
CHEMBL870	NCCCC(O)(P(=O)(O)O)P(=O)(O)O	ALENDRONIC ACID|Alendronate|Alendronic Acid|BINOSTO|FOSAMAX|Fosamax	1	1	1	0	1	1	1	1	1	1	1	1	11
CHEMBL1170610	O=C(Oc1cccc2cccnc12)c1ccccc1	BENZOXIQUINE|DIOXYLINE|OXYQUINOLINE BENZOATE	1	1	1	1	1	1	1	1	1	1	1	1	12
CHEMBL348000	O=C(O)c1cc(-c2ccccc2)nc2ccccc12	CINCHOPHEN|PHENYLCINCHONINIC ACID	1	1	1	1	1	1	1	1	1	1	1	1	12
CHEMBL114283	Nc1ccc2c(c1)CN1C(=O)c3ccccc3C1=N2	BATRACYLIN|BAY H 2049|DANIQUIDONE|NSC-320846	1	1	1	1	1	1	1	1	1	1	1	1	12
CHEMBL3087323	Cc1ncc([N+](=O)[O-])n1CCNS(N)(=O)=O	DTP-348|DTP348	1	1	1	1	1	1	1	1	1	1	1	1	12
CHEMBL1087630	CCCOc1ccc2[nH]c(NC(=O)OC)nc2c1	ANTHELCIDE EQ|FILARIBITS PLUS|OXIBENDAZOLE|SK&F 30310	1	1	1	1	1	1	1	1	1	1	1	1	12
CHEMBL2107544	CC(C(=O)O)c1ccc(Oc2nccs2)cc1	ZOLIPROFEN	1	1	1	1	1	1	1	1	1	1	1	1	12
CHEMBL700	Nc1ccc(S(=O)(=O)Nc2ccccn2)cc1	CONCORD 693|Coccoclase|DAGENAN|Eubasin|Piridazol|SULFAPYRIDINE|SULPHAPYRIDINE|Sulfanilamidopyridine|Sulfapyridine	1	1	1	1	1	1	1	1	1	1	1	1	12
CHEMBL2110956	O=[N+]([O-])c1cccc(C2CN3CCSC3=N2)c1	NITRAMISOLE	1	1	1	1	1	1	1	1	1	1	1	1	12
CHEMBL1697744	O=C(O)CSCC(=O)NC1CCSC1=O	ERDOSTEINE	1	1	1	1	1	1	1	1	1	1	1	1	12
CHEMBL1106	NC1=NCC2c3ccccc3Cc3ccccc3N12	EPINASTINE|Elestat|Epinastine|WAL-801	1	1	1	1	1	1	1	1	1	1	1	1	12
CHEMBL2105966	COCC(=O)Nc1ccc(/N=C(/C)N(C)C)cc1	AMIDANTEL|BAY D 8815 [HYDROCHLORIDE]	1	1	1	1	1	1	1	1	1	1	1	1	12
CHEMBL82519	O=C(CCCN1CCCCC1)c1ccc(F)cc1	PRIMAPERONE|Primaperone	1	1	1	1	1	1	1	1	1	1	1	1	12
CHEMBL2110603	CNCC12CCC(c3ccccc31)c1ccccc12	BENZOCTAMINE	1	1	1	1	1	1	1	1	1	1	1	1	12
CHEMBL266195	C=CCc1ccccc1OCC(O)CNC(C)C	ALPRENOLOL	1	1	1	1	1	1	1	1	1	1	1	1	12
CHEMBL1159892	CC(C)NCC(O)COc1ccccc1C1CC1	PROCINOLOL|SD 2124-01	1	1	1	1	1	1	1	1	1	1	1	1	12
CHEMBL2105154	CC(C)Cc1ccc(C(C)C(=O)NCCO)cc1	MABUPROFEN	1	1	1	1	1	1	1	1	1	1	1	1	12
CHEMBL2111069	CC(C)CNC(C)(C)COC(=O)c1ccccc1		1	1	1	1	1	1	1	1	1	1	1	1	12
CHEMBL2104132	CN(C)[C@@H](c1cccc(O)c1)[C@H]1CCCC[C@H]1O	CIRAMADOL|WY-15,705	1	1	1	1	1	1	1	1	1	1	1	1	12
CHEMBL279676	c1csc(C2(N3CCCCC3)CCCCC2)c1	TENOCYCLIDINE|Tenocyclidine	1	1	1	1	1	1	1	1	1	1	1	1	12
CHEMBL24955	CN1C(=O)CC[C@@H]2c3ccc(Cl)cc3CC[C@H]21	BEXLOSTERIDE|Bexlosteride|LY-191704	1	1	1	1	1	1	1	1	1	1	1	1	12
CHEMBL898	O=C(O)c1cc(-c2ccc(F)cc2F)ccc1O	DIFLUNISAL|DOLOBID|DOLOBID 500	1	1	1	1	1	1	1	1	1	1	1	1	12
CHEMBL2105200	Cc1cc(=O)oc2cc(O)c(OCC(=O)O)cc12	METESCULETOL	1	1	1	1	1	1	1	1	1	1	1	1	12
CHEMBL90564	O=C(O)[C@H]1CN(C/C=C/P(=O)(O)O)CCN1	MIDAFOTEL|Midafotel	1	1	1	1	1	1	1	1	1	1	1	1	12
CHEMBL2107047	CCOc1ccccc1C(=O)N/N=C(\C)C(=O)O	RUVAZONE	1	1	1	1	1	1	1	1	1	1	1	1	12
CHEMBL1474900	Cc1[nH]c(=O)c(C#N)cc1-c1ccc2nccn2c1	OLPRINONE	1	1	1	1	1	1	1	1	1	1	1	1	12
CHEMBL439	Nc1ccc(S(=O)(=O)Nc2ncccn2)cc1	Adiazine|COCO-DIAZINE|Diazyl|NSC-35600|SSD|SULFACOMBIN|SULFADIAZINE|SULFADIAZINE (TRISULFAPYRIMIDINES)|SULPHADIAZINE|Sildaflo|Silvadene|Sulfadiazine|Sulfapyrimidine|Sulfolex|Sulphadiazine|Thermazene	1	1	1	1	1	1	1	1	1	1	1	1	12
CHEMBL2106974	Cn1c([N+](=O)[O-])cnc1CSc1ccccn1	PIRINIDAZOLE	1	1	1	1	1	1	1	1	1	1	1	1	12
CHEMBL2104045	CCOCCOC(=O)/C=C/c1ccc(OC)cc1	CINOXATE	1	1	1	1	1	1	1	1	1	1	1	1	12
CHEMBL282052	Cc1ccccc1-n1c(C)nc2ccccc2c1=O	CI-705|CN 38703|METHAQUALONE|QZ-2|R-148|TR-495	1	1	1	1	1	1	1	1	1	1	1	1	12
CHEMBL1882682	CN(C)C1CCc2[nH]c3c(F)cc(F)cc3c2C1	FLUCINDOLE|WIN 35150	1	1	1	1	1	1	1	1	1	1	1	1	12
CHEMBL468837	CCC1(C2=CCCCCC2)C(=O)NC(=O)NC1=O	HEPTABARB|HEPTABARBITAL|Heptabarbital	1	1	1	1	1	1	1	1	1	1	1	1	12
CHEMBL58323	COC[C@@H](NC(C)=O)C(=O)NCc1ccccc1	ADD 243037|ERLOSAMIDE|LACOSAMIDE|SPM 927|VIMPAT	1	1	1	1	1	1	1	1	1	1	1	1	12
CHEMBL2105599	CCC(C)Cn1c(=O)n(C)c(=O)c2[nH]c(C)nc21	CK-0383|VEROFYLLINE	1	1	1	1	1	1	1	1	1	1	1	1	12
CHEMBL2107255	COCCCP(CCCOC)CCCOC	TRIFOSMIN	1	1	1	1	1	1	1	1	1	1	1	1	12
CHEMBL1329203	CCCCC(CC)COC(=O)c1ccccc1O	OCTISALATE|OCTYL SALICYLATE|UVINUL	1	1	1	1	1	1	1	1	1	1	1	1	12
CHEMBL2104064	CC(Cc1ccccc1)NC(C#N)c1ccccc1	AMFETAMINIL	1	1	1	1	1	1	1	1	1	1	1	1	12
CHEMBL117042	CC1=Nc2ccccc2CC(c2ccccc2)N1C	DAZEPINIL	1	1	1	1	1	1	1	1	1	1	1	1	12
CHEMBL457	Cc1ccc(C)c(OCCCC(C)(C)C(=O)O)c1	CI-719|EMFIB|GEMFIBROZIL|LOPID	1	1	1	1	1	1	1	1	1	1	1	1	12
CHEMBL2110915	CCCCCNCCOC(=O)c1ccc(N)cc1		1	1	1	1	1	1	1	1	1	1	1	1	12
CHEMBL2106532	CCCNC(=O)C(C)Nc1ccc(OCC)cc1	PROPETAMIDE	1	1	1	1	1	1	1	1	1	1	1	1	12
CHEMBL636	CCN(C)C(=O)Oc1cccc([C@H](C)N(C)C)c1	ALZEST|ELUDEN|ENA-713|ENA-713D|ERASTIG|EXELON|KERSTIPON|NIMVASTID|ONO-2540|PROMETAX|RIVASTIGMINE|SDZ-212-713|SDZ-212713|SDZ-ENA-713|SOMNITON|VOLEZE	1	1	1	1	1	1	1	1	1	1	1	1	12
CHEMBL2105386	CCCCCCCCSC(=O)c1ccccc1	TIOCTILATE	1	1	1	1	1	1	1	1	1	1	1	1	12
CHEMBL33958	O=C1Cc2cc(Cl)c(C3CCCCC3)cc2O1	CLOFURAC|Clofurac	1	1	1	1	1	1	1	1	1	1	1	1	12
CHEMBL484785	N#Cc1ccc(Oc2ccc3c(c2)COB3O)cc1	AN2728|CRISABOROLE|EUCRISA	1	1	1	1	1	1	1	1	1	1	1	1	12
CHEMBL2106886	Cc1ncc([N+](=O)[O-])n1CCOP(=O)(O)O	METRONIDAZOLE PHOSPHATE|U-54,555	1	1	1	0	1	1	1	1	1	1	1	1	11
CHEMBL2105090	O=[N+]([O-])c1cnc(-c2ccc(F)cc2)n1CCO	FLUNIDAZOLE	1	1	1	1	1	1	1	1	1	1	1	1	12
CHEMBL305686	Nc1ncnc2c1ncn2[C@@H]1O[C@H](CO)C[C@H]1O	3'-Deoxyadenosine|CORDYCEPIN|NSC-401022|NSC-63984	1	1	1	1	1	1	1	1	1	1	1	1	12
CHEMBL4297464	CS(=O)(=O)c1ccccc1S(=O)(=O)NO	CXL-1020	1	1	1	0	1	1	1	1	1	1	1	1	11
CHEMBL2105999	C=CCc1cc(OC)c(O)c(C(=O)NCCO)c1	ALIBENDOL|H 3774	1	1	1	1	1	1	1	1	1	1	1	1	12
CHEMBL1968696	NNc1nnc(Cc2ccncc2)c2ccccc12	PICODRALAZINE	1	1	1	1	1	1	1	1	1	1	1	1	12
CHEMBL1080884	Fc1ccc(OC[C@@H]2CNCCO2)c2c1CCC2	LUBAZODONE|YM-35992	1	1	1	1	1	1	1	1	1	1	1	1	12
CHEMBL1739955	CN(C)CCn1cnc2c1c(=O)n(C)c(=O)n2C	DIMETHAZAN	1	1	1	1	1	1	1	1	1	1	1	1	12
CHEMBL1182743	CCOC(=O)c1c[n+](C)c2n(c1=O)C(C)CCC2	RIMAZOLIUM	1	1	1	1	1	1	1	1	1	1	1	1	12
CHEMBL29835	CCCN(c1ccncc1)n1ccc2ccccc21	BESIPIRDINE	1	1	1	1	1	1	1	1	1	1	1	1	12
CHEMBL40611	c1ccc(C(CC2=NCCN2)c2ccccn2)cc1	MIDAGLIZOLE	1	1	1	1	1	1	1	1	1	1	1	1	12
CHEMBL2107163	CNCC(O)c1cccc(OC(=O)C(C)(C)C)c1	PIVENFRINE	1	1	1	1	1	1	1	1	1	1	1	1	12
CHEMBL2106326	CCCOc1cccc(OCCN(C)C(C)C)c1	EDRONOCAINE	1	1	1	1	1	1	1	1	1	1	1	1	12
CHEMBL347795	Cc1cccc(OCC(O)CNC(C)(C)C)c1C	XIBENOLOL|Xibenolol	1	1	1	1	1	1	1	1	1	1	1	1	12
CHEMBL2110833	CC[S+]([O-])CCCN1CCc2ccccc2C1	ESPROQUINE	1	1	1	1	1	1	1	1	1	1	1	1	12
CHEMBL188952	CC(C(=O)O)c1ccc(N2CC=CC2)c(Cl)c1	PIRPROFEN|SU 21524	1	1	1	1	1	1	1	1	1	1	1	1	12
CHEMBL747	CC1(C)N=C(N)N=C(N)N1c1ccc(Cl)cc1	Cycloguanil|Malarone	1	1	1	1	1	1	1	1	1	1	1	1	12
CHEMBL1488	O=c1[nH]cc(N(CCCl)CCCl)c(=O)[nH]1	U-8344|URACIL MUSTARD|URAMUSTINE	0	1	1	1	1	1	1	1	1	1	1	1	11
CHEMBL23330	NC(=O)c1cc(N2CC2)c([N+](=O)[O-])cc1[N+](=O)[O-]	CB-1954|NSC-115829|TRETAZICAR	1	1	0	1	1	1	0	1	1	1	1	1	10
CHEMBL337450	N#C[C@H]1[C@H](O)[C@@H](CO)O[C@H]1n1ccc(N)nc1=O	TAS 109|TAS-109	1	1	1	1	1	1	1	1	1	1	1	1	12
CHEMBL458876	Nc1nc(N)c2ncn([C@H]3CO[C@@H](CO)O3)c2n1	(-)-DAPD|AMDOXOVIR|DAPD	1	1	1	1	1	1	1	1	1	1	1	1	12
CHEMBL712	COc1ccc(C2C(=O)c3ccccc3C2=O)cc1	ANISINDIONE|Anisindione|MIRADON	1	1	1	1	1	1	1	1	1	1	1	1	12
CHEMBL1068	NC(=O)N1c2ccccc2CC(=O)c2ccccc21	GP-47680|KIN-493|OXCARBAZEPINE|OXTELLAR XR|SPN-804|TRILEPTAL	1	1	1	1	1	1	1	1	1	1	1	1	12
CHEMBL16	O=C1N=C(O)NC1(c1ccccc1)c1ccccc1	DILANTIN|DILANTIN-125|DILANTIN-30|DIPHENYLHYDANTOIN|Dilabid|Diphenylhydantoin|Hydantol|NSC-8722|PHENYTOIN|Phentytoin|Phenytek|Phenytex|SM-88 COMPONENT PHENYTOIN	1	1	1	1	1	1	1	1	1	1	1	1	12
CHEMBL146673	Cc1cn([C@H]2C[C@H](O)[C@]3(CO)C[C@H]23)c(=O)[nH]c1=O	(NORTH)-METHANOCARBATHYMIDINE|N-METHANOCARBATHYMIDINE	1	1	1	1	1	1	1	1	1	1	1	1	12
CHEMBL31184	c1ccc2c(c1)cc1ccc3cccc4ccc2c1c34	BENZO[DEF]CHRYSENE|Benzo[A]-Pyrene|Benzo[A]Pyrene	1	1	1	1	1	1	1	1	1	1	1	1	12
CHEMBL549473	[O-][n+]1ccccc1SSc1cccc[n+]1[O-]	DIPYRITHIONE|OMDS	1	1	0	1	1	1	1	1	1	1	1	1	11
CHEMBL2106320	CCN(CC)CCOC(=O)c1ccc(N)cc1O	HYDROXYPROCAINE|OXIPROCAINE	1	1	1	1	1	1	1	1	1	1	1	1	12
CHEMBL30	CN/C(=N/CCSCc1nc[nH]c1C)NC#N	ACID-EZE|ACITAK 200|ACITAK 400|ACITAK 800|Brumetadina|CIMETIDINE|DYSPAMET|GALENAMET|KENTAMET|NSC-335308|PEPTIMAX 200|PEPTIMAX 400|PEPTIMAX 800|SKF-92334|TAGADINE|TAGAMET|TAGAMET 100|TAGAMET HB|TAGAMET HB 200|ULTEC|Valmagen|ZITA	1	1	1	1	1	1	1	1	1	1	1	1	12
CHEMBL2104105	CCC(CCCCC1CCC2CC(=O)CC12)OC	CIOTERONEL|CYOCTOL|X-ANDRON	1	1	1	1	1	1	1	1	1	1	1	1	12
CHEMBL98664	C/N=C(\S)C1(c2cccc(C)n2)CCCS1	LUCARTAMIDE	1	1	1	1	1	1	1	1	1	1	1	1	12
CHEMBL345248	BrC(Br)Br	BROMOFORM|Bromoform	1	0	1	1	1	1	1	0	1	1	1	1	10
CHEMBL591804	[N-]=[N+]=N[C@H]1C[C@H](n2ccc(=O)[nH]c2=O)O[C@@H]1CO	NAVURIDINE|Navuridine	1	1	1	1	1	1	1	1	1	1	1	1	12
CHEMBL1204948	O=C(O)c1cc2cc(Cc3cccnc3)ccc2o1	FUREGRELATE	1	1	1	1	1	1	1	1	1	1	1	1	12
CHEMBL1569545	O=C(O)Cn1c2ccccc2c(=O)c2ccccc21	CRIDANIMOD	1	1	1	1	1	1	1	1	1	1	1	1	12
CHEMBL501916	Nc1ncnc2c1ncn2[C@@H]1O[C@H](CO)C[C@@H]1F	F-DDA|LODENOSINE	1	1	1	1	1	1	1	1	1	1	1	1	12
CHEMBL1620144	CNC(=O)OCc1cccc(COC(=O)NC)n1	PYRICARBATE|PYRIDINOL CARBAMATE	1	1	1	1	1	1	1	1	1	1	1	1	12
CHEMBL1540	Nc1nc(O)c2ncn(CCC(CO)CO)c2n1	BRL-39123|DENAVIR|FENISTIL|PENCICLOVIR|VECTAVIR	1	1	1	1	1	1	1	1	1	1	1	1	12
CHEMBL1356732	CCOc1ccc(S(=O)(=O)O)c2cccnc12	ACTINOQUINOL	1	1	1	1	1	1	1	1	1	1	1	1	12
CHEMBL2107705	Nc1nc(N)c2c(-c3ccccc3)nc(N)nc2n1	AMPYRIMINE|SKF 13338	1	1	1	1	1	1	1	1	1	1	1	1	12
CHEMBL585	Nc1nc(N)c2nc(-c3ccccc3)c(N)nc2n1	DYRENIUM|DYTAC|NSC-639359|NSC-77625|SK&F 8542|SK-8542|TRIAMTERENE	1	1	1	1	1	1	1	1	1	1	1	1	12
CHEMBL432481	C[C@]1(C(=O)O)CSC(c2ccc(O)cc2O)=N1	DEFERITRIN|GT-56-252|GT56-252	1	1	1	1	1	1	1	1	1	1	1	1	12
CHEMBL2105375	Nc1nc2c(ncn2C[C@H](CO)CCO)c(=O)[nH]1	2-HMHBG|A-182091.0|ABT-091|H2G|OMACICLOVIR	1	1	1	1	1	1	1	1	1	1	1	1	12
CHEMBL443	Cc1cc(NS(=O)(=O)c2ccc(N)cc2)no1	ACETYLSULFAMETHOXAZOLE|Acetylsulfamethoxazole|GANTANOL|GANTANOL-DS|NSC-147832|RO 4-2130|RO-4-2130|STX-608|SULFAMETHOXAZOLE|SULFAMETHOXAZOLE SODIUM|SULPHAMETHOXAZOLE|Sinomin|Suphamethoxazole|UROBAK	1	1	1	1	1	1	1	1	1	1	1	1	12
CHEMBL2107135	O=C1NC(=O)/C(=C\c2ccccc2)C2=C1CCCC2	TESIMIDE	1	1	1	1	1	1	1	1	1	1	1	1	12
CHEMBL94007	CCOc1ccc2nc3cc(N)ccc3c(N)c2c1	ETHACRIDINE	1	1	1	1	1	1	1	1	1	1	1	1	12
CHEMBL2104741	Cc1c2c(cn1C)NC(=O)CN=C2c1ccccc1	PREMAZEPAM	1	1	1	1	1	1	1	1	1	1	1	1	12
CHEMBL37971	Cc1cn(-c2cc(C)c3nc(O)ccc3c2)c(C)n1	NANTERINONE|UK-61260-27	1	1	1	1	1	1	1	1	1	1	1	1	12
CHEMBL1380480	COc1cc(C(=S)N2CCOCC2)ccc1O	VANITIOLIDE	1	1	1	1	1	1	1	1	1	1	1	1	12
CHEMBL4297594	CC(C)OCCn1c(=S)[nH]c(=O)c2[nH]ccc21	AZD 3241|AZD3241|VERDIPERSTAT	1	1	1	1	1	1	1	1	1	1	1	1	12
CHEMBL465026	CN1CCOC(c2ccccc2)c2ccccc2C1	NEFOPAM	1	1	1	1	1	1	1	1	1	1	1	1	12
CHEMBL336712	CN1CCN2c3ccccc3Cn3cccc3C2C1	APTAZAPINE	1	1	1	1	1	1	1	1	1	1	1	1	12
CHEMBL1742421	COCCc1ccc(OCC(O)C(C)(C)N)cc1	ARNOLOL	1	1	1	1	1	1	1	1	1	1	1	1	12
CHEMBL2218880	CC1CC(OC(=O)[C@@H]2CCC(=O)N2)CC(C)(C)C1	CRILVASTATIN|PMD-387	1	1	1	1	1	1	1	1	1	1	1	1	12
CHEMBL2105242	CCN(CC)c1nc(=NN)nc(N(CC)CC)[nH]1	BA 13155 [AS TARTRATE]|MELADRAZINE	1	1	1	1	1	1	1	1	1	1	1	1	12
CHEMBL3707363	CC(CC(c1ccccc1)c1ccccc1)N(C)C	TRIMETHYLDIPHENYLPROPYLAMINE	1	1	1	1	1	1	1	1	1	1	1	1	12
CHEMBL2107261	Cc1ccc(C(CCN(C)C)c2ccccc2)cc1	TOLPROPAMINE	1	1	1	1	1	1	1	1	1	1	1	1	12
CHEMBL1909282	O=C(O)Cc1csc(-c2ccc(Cl)cc2)n1	FENCLOZIC ACID|I.C.I. 54,450	1	1	1	1	1	1	1	1	1	1	1	1	12
CHEMBL1079	Clc1ccc2nsnc2c1NC1=NCCN1	TIZANIDINE|Tizanidine|Zanaflex	1	1	1	1	1	1	1	1	1	1	1	1	12
CHEMBL2110600	CCCCC(=N)NC(=O)Nc1ccc(Cl)cc1	CARBANTEL	1	1	1	1	1	1	1	1	1	1	1	1	12
CHEMBL1377	CC(C)NC(=N)NC(=N)Nc1ccc(Cl)cc1	CHLORGUANIDE|CHLOROGUANIDE|PROGUANIL|Proguanil	1	1	1	1	1	1	1	1	1	1	1	1	12
CHEMBL1697840	O=c1[nH]c(=S)[nH]cc1I	IODOTHIOURACIL	1	1	1	1	1	1	1	1	1	1	1	1	12
CHEMBL2107507	O=C1CC(c2cccc(Br)c2)C(=O)N1	BROSUXIMIDE	1	1	1	1	1	1	1	1	1	1	1	1	12
CHEMBL93233	CCNC(=O)/C=C/c1cccc(Br)c1	CINROMIDE|Cinromide	1	1	1	1	1	1	1	1	1	1	1	1	12
CHEMBL2110964	N=C(N)N1CCc2ccc(Br)cc2C1	GUANISOQUINE	1	1	1	1	1	1	1	1	1	1	1	1	12
CHEMBL8145	O=c1c(-c2ccc(O)cc2)coc2cc(O)ccc12	DAIDZEIN	1	1	1	1	1	1	1	1	1	1	1	1	12
CHEMBL84011	O=CNNc1nc(-c2ccc([N+](=O)[O-])o2)cs1	AS-17665|NIFURTHIAZOLE|Nifurthiazole	1	1	1	1	1	1	1	1	1	1	1	1	12
CHEMBL1752	Cn1c(=O)c2c(ncn2CC(O)CO)n(C)c1=O	DILOR|DILOR-400|DIPROPHYLLINE|DYPHYLLINE|Dyphylline|GLYPHYLLINE|LUFYLLIN|NEOTHYLLINE	1	1	1	1	1	1	1	1	1	1	1	1	12
CHEMBL1159684	CC1(S(=O)(=O)O)CC(=O)c2ccccc2C1=O		1	1	1	1	1	1	1	1	1	1	1	1	12
CHEMBL277522	O=C(O)CCC(=O)c1ccc(-c2ccccc2)cc1	CINOPAL|CL 82,204|FENBUFEN|FENBUZIP 300|FENBUZIP 450|LEDERFEN 450|LEDERFEN CP|LEDERFEN F	1	1	1	1	1	1	1	1	1	1	1	1	12
CHEMBL571	CC(C(=O)O)c1cccc(C(=O)c2ccccc2)c1	19583RP|ACTRON|ALRHEUMAT|AXORID|FENOKET 200|IDEA-033|JOMETHID XL|KETOCID 200|KETONAL|KETOPROFEN|KETOTARD 200 XL|KETOVAIL|KETOZIP 200 XL|LARAFEN|LARAFEN CR|NEXCEDE|ORUDIS|ORUDIS 100|ORUDIS KT|ORUVAIL|ORUVAIL 100|ORUVAIL 150|ORUVAIL 200|ORUVAIL IM|POWERGEL|R.P. 19,583|RP-19583|RU-4733|TILOKET|TILOKET CR|VALKET 200 RETARD	1	1	1	1	1	1	1	1	1	1	1	1	12
CHEMBL2106758	N[C@@H](CCC(=O)NCCS(=O)(=O)O)C(=O)O	GLUTAURINE	1	1	1	1	1	1	1	1	1	1	1	1	12
CHEMBL1067	NC(=O)N1c2ccccc2CC(O)c2ccccc21	10-hydroxy-carbamazepine|LICARBAZEPINE|Licarbazepine	1	1	1	1	1	1	1	1	1	1	1	1	12
CHEMBL1021	NC(=O)Cc1cccc(C(=O)c2ccccc2)c1N	AHR-9434|AL-6515|ILEVRO|NEPAFENAC|NEVANAC	1	1	1	1	1	1	1	1	1	1	1	1	12
CHEMBL1201212	COc1ccc(OC)c(C(O)CNC(=O)CN)c1	MIDODRINE|ST 1085|ST-1085	1	1	1	1	1	1	1	1	1	1	1	1	12
CHEMBL2106342	O=C(NCN1CCCC1=O)NCN1CCCC1=O	IMURACETAM	1	1	1	1	1	1	1	1	1	1	1	1	12
CHEMBL58752	O=[N+]([O-])c1nccn1CC(O)CN1CCCCC1	NSC-380540|PD 126675|PD-126675|PIMONIDAZOLE|RO 03-8799|RO-03-8799	1	1	1	1	1	1	1	1	1	1	1	1	12
CHEMBL2104910	CC(C)=CC(=O)NS(=O)(=O)c1ccc(N)cc1	SULFADICRAMIDE|SULFADICROLAMIDE	1	1	1	1	1	1	1	1	1	1	1	1	12
CHEMBL259571	CC(C)c1c(O)cc(/C=C/c2ccccc2)cc1O	GSK-2894512|GSK2894512|TAPINAROF|WBI-1001	1	1	1	1	1	1	1	1	1	1	1	1	12
CHEMBL440	C=CCC1(C(C)CCC)C(=O)N=C(S)NC1=O	THIAMYLAL|Thiamylal	1	1	1	1	1	1	1	1	1	1	1	1	12
CHEMBL2104300	CCSC(=O)c1cccc(C(=O)SCC)c1	DITOPHAL	1	1	1	1	1	1	1	1	1	1	1	1	12
CHEMBL4297074	Cc1ccc(C=C2C(=O)C3(C)CCC2C3(C)C)cc1	ENZACAMENE|METHYL BENZYLIDENE CAMPHOR	1	1	1	1	1	1	1	1	1	1	1	1	12
CHEMBL2106141	CCCCNc1c2c(nc3ccccc13)CCCC2	BUCRICAINE	1	1	1	1	1	1	1	1	1	1	1	1	12
CHEMBL2104861	Cc1cc2c(cc1CC1=NCCN1)C1CCC2CC1	METRAFAZOLINE	1	1	1	1	1	1	1	1	1	1	1	1	12
CHEMBL2107620	O=C(Nc1ccc(O)cc1)C(Cl)(Cl)Cl	TRICLACETAMOL	1	1	1	1	1	1	1	1	1	1	1	1	12
CHEMBL3989601	COC1=CC(=O)OC1C(O)c1ccccc1Cl	LOSIGAMONE	1	1	1	1	1	1	1	1	1	1	1	1	12
CHEMBL2104238	CCCCNCC(=O)Nc1c(C)cccc1Cl	BUTACETOLUIDE|BUTANILICAINE	1	1	1	1	1	1	1	1	1	1	1	1	12
CHEMBL1232142	Oc1cc(Cl)ccc1Oc1ccc(Cl)cc1	SONECLOSAN	1	1	1	1	1	1	1	1	1	1	1	1	12
CHEMBL37681	O=C(O)CC(NC(=O)CP(=O)(O)O)C(=O)O	SPARFOSIC ACID	1	1	1	1	1	1	1	1	1	1	1	1	12
CHEMBL63055	O=C(O)CN1C(=O)c2cccc3cccc(c23)C1=O	ALRESTATIN|AY-22284	1	1	1	1	1	1	1	1	1	1	1	1	12
CHEMBL3989944	COC(=O)/C=C/C(=O)OCCN1C(=O)CCC1=O	ALKS 8700|ALKS-8700|ALKS8700|BIIB-098|BIIB098|DIROXIMEL FUMARATE|RDC-5108|RDC5108	1	1	1	1	1	1	1	1	1	1	1	1	12
CHEMBL182	Nc1nc(O)c2ncn(COC(CO)CO)c2n1	BW 759U|CYMEVENE|CYTOVENE|Cymevene|GANCICLOVIR|RS-21592|VIRGAN|VITRASERT|ZIRGAN	1	1	1	1	1	1	1	1	1	1	1	1	12
CHEMBL438497	NC(=O)c1ccc[n+]([C@@H]2O[C@H](CO)[C@@H](O)[C@H]2O)c1	NICOTINAMIDE RIBOSIDE	1	1	1	1	1	1	1	1	1	1	1	1	12
CHEMBL25146	Nc1c(CC(=O)O)cccc1C(=O)c1ccccc1	AMFENAC	1	1	1	1	1	1	1	1	1	1	1	1	12
CHEMBL469	O=C(c1ccccc1)c1ccc2n1CCC2C(=O)O	KETOROLAC|Ketorolac	1	1	1	1	1	1	1	1	1	1	1	1	12
CHEMBL367463	CC(C(=O)O)c1ccc2c(c1)Cc1cccnc1O2	PRANOPROFEN	1	1	1	1	1	1	1	1	1	1	1	1	12
CHEMBL1082354	O=C(Nc1ncc([N+](=O)[O-])s1)c1cccs1	TENONITROZOLE	1	1	1	1	1	1	1	1	1	1	1	1	12
CHEMBL437	Nc1ccc(S(=O)(=O)Nc2nccs2)cc1	SULFATHIAZOLE|SULFATHIAZOLE (TRIPLE SULFA)|SULPHATHIAZOLE|Sulfathiazole|THIAZAMIDE	1	1	1	1	1	1	1	1	1	1	1	1	12
CHEMBL2110778	N/C(CN(Cc1ccccc1)c1ccccc1)=N\O	CETOXIME	1	1	1	1	1	1	1	1	1	1	1	1	12
CHEMBL2107139	Nc1ccc(S(=O)(=O)c2cnc(N)s2)cc1	PROMIZOLE|THIAZOLSULFONE|THIAZOSULFONE	1	1	1	1	1	1	1	1	1	1	1	1	12
CHEMBL1619017	COc1ccc2c(c1)c1c3n2CCN(C)C3=NCC1	METRALINDOLE	1	1	1	1	1	1	1	1	1	1	1	1	12
CHEMBL2107373	Cc1nc2c(N)nc3cccnc3c2n1CC(C)C	R-850|S-30594|SOTIRIMOD	1	1	1	1	1	1	1	1	1	1	1	1	12
CHEMBL186720	CN(C)CCOc1ccccc1Cc1ccccc1	PHENYLTOLOXAMINE|Phenyltoloxamine	1	1	1	1	1	1	1	1	1	1	1	1	12
CHEMBL2110923	CNCCOC(c1ccccc1)c1ccccc1C	TOFENACIN	1	1	1	1	1	1	1	1	1	1	1	1	12
CHEMBL657	CN(C)CCOC(c1ccccc1)c1ccccc1	Antitussive|Beldin|Belix|Benadryl|Benylin|DIPHENHYDRAMINE|Dibenil|Diphen|Diphenhydramine|Hydramine|Silphen	1	1	1	1	1	1	1	1	1	1	1	1	12
CHEMBL641	CNCC[C@@H](Oc1ccccc1C)c1ccccc1	ATOMOXETINE|Atomoxetine|Strattera	1	1	1	1	1	1	1	1	1	1	1	1	12
CHEMBL2107218	CC(Cc1ccccc1)[N+](C)([O-])Cc1ccccc1	OXIFENTOREX	1	1	1	1	1	1	1	1	1	1	1	1	12
CHEMBL1241	CN(C)CCN(Cc1ccccc1)c1ccccn1	PBZ|PBZ-SR|TRIPELENNAMINE|Tripelennamine	1	1	1	1	1	1	1	1	1	1	1	1	12
CHEMBL2107612	CCCC1(C2=NCCN2)Cc2cccc3c2N1CC3	DERIGLIDOLE	1	1	1	1	1	1	1	1	1	1	1	1	12
CHEMBL2111163	CSc1ccccc1OCC(O)CNC(C)C	TIPRENOLOL	1	1	1	1	1	1	1	1	1	1	1	1	12
CHEMBL1334857	CCCN(CCC)S(=O)(=O)c1ccc(C)cc1	A-17624|DITOLAMIDE	1	1	1	1	1	1	1	1	1	1	1	1	12
CHEMBL2106474	CC1C2Cc3ccccc3C1(C)CCN2CC1CC1	VOLAZOCINE|WIN 23,200	1	1	1	1	1	1	1	1	1	1	1	1	12
CHEMBL2105016	CN(C)CC/C(=C1/CC2CCC1C2)c1ccccc1	HEPTAVERINE	1	1	1	1	1	1	1	1	1	1	1	1	12
CHEMBL2106325	Cc1ccc2c(c1)[C@]13CCCC[C@@H]1[C@H](C2)N(C)CC3	DIMEMORFAN|DIMEMORFAN PHOSPHATE	1	1	1	1	1	1	1	1	1	1	1	1	12
CHEMBL1697686	CCOC(=O)NC(C)(C)Cc1ccc(Cl)cc1	CLOFOREX|D 237	1	1	1	1	1	1	1	1	1	1	1	1	12
CHEMBL36591	CC(N)C(=O)OC(C)(C)Cc1ccc(Cl)cc1	ALAPROCLATE|GEA 654	1	1	1	1	1	1	1	1	1	1	1	1	12
CHEMBL1172928	C[C@@H]1NC(C)(C)CO[C@@]1(O)c1cccc(Cl)c1	RADAFAXINE	1	1	1	1	1	1	1	1	1	1	1	1	12
CHEMBL1474889	CC(CN(C)C)C(C)(O)Cc1ccc(Cl)cc1	CLOBUTINOL|CLOBUTINOL HYDROCHLORIDE|KAT 256 [AS HYDROCHLORIDE]	1	1	1	1	1	1	1	1	1	1	1	1	12
CHEMBL760	O=C1CN2Cc3c(ccc(Cl)c3Cl)N=C2N1	ANAGRELIDE|Agrylin|Anagrelide|Xagrid	1	1	1	1	1	1	1	1	1	1	1	1	12
CHEMBL2106168	CC1(C)OC(=O)Nc2ccc(Br)cc21	BROFOXINE|F.I. 6820	1	1	1	1	1	1	1	1	1	1	1	1	12
CHEMBL136497	Nc1nc(N)nc(-c2cc(Cl)ccc2Cl)n1	IRSOGLADINE|IRSOGLADINE MALEATE|Irsogladine	1	1	1	1	1	1	1	1	1	1	1	1	12
CHEMBL741	Nc1nnc(-c2cccc(Cl)c2Cl)c(N)n1	BW 430C|LAMICTAL|LAMICTAL CD|LAMICTAL ODT|LAMICTAL XR|LAMOTRIGINE	1	1	1	1	1	1	1	1	1	1	1	1	12
CHEMBL3707300	O=C(O[Al](O)O)[C@H](O)[C@@H](O)[C@H](O)[C@H](O)CO		1	1	1	1	1	1	1	1	1	1	1	1	12
CHEMBL399910	O=C1C[C@@H](c2ccccc2)Oc2cc(O)cc(O)c21	(2S)-Pinocembrin|NSC-279005|NSC-43318|PINOCEMBRIN	1	1	1	1	1	1	1	1	1	1	1	1	12
CHEMBL318153	CCc1cn([C@H]2C[C@H](O)[C@@H](CO)O2)c(=O)[nH]c1=O	EDOXUDINE|EDU|EUDR|ORF 15817|RWJ 15817	1	1	1	1	1	1	1	1	1	1	1	1	12
CHEMBL2104311	CC(C)NC(=O)c1no[n+]([O-])c1C(=O)NC(C)C	IPRAMIDIL	1	1	1	1	1	1	1	1	1	1	1	1	12
CHEMBL83527	COc1cc(/C=C/c2ccc(O)cc2)cc(OC)c1	4-(3,5-Dimethoxystyryl)Phenol|PTEROSTILBENE|Pterostilben	1	1	1	1	1	1	1	1	1	1	1	1	12
CHEMBL2105306	O=C1C(O)=C(C2CCCCC2)C(=O)c2ccccc21	PARVAQUONE	1	1	1	1	1	1	1	1	1	1	1	1	12
CHEMBL1189780	O=C(O)c1ccc2c(c1)CCC(Cn1ccnc1)C2	NAFAGREL	1	1	1	1	1	1	1	1	1	1	1	1	12
CHEMBL1360840	CCOc1ccc(/N=N/c2ccc(N)cc2N)cc1	ETOXAZENE	1	1	1	1	1	1	1	1	1	1	1	1	12
CHEMBL93124	CNc1ccc(-c2nc3ccc(O)cc3s2)cc1		1	1	1	1	1	1	1	1	1	1	1	1	12
CHEMBL2106572	Cc1ccc(N2CCNCC2)c(S(=O)(=O)O)c1	CALDARET	1	1	1	1	1	1	1	1	1	1	1	1	12
CHEMBL3989840	CN1C(=O)C(N2CCCCC2)S/C1=C\C(=O)O	GOEDECKE 3282|OZOLINONE	1	1	1	1	1	1	1	1	1	1	1	1	12
CHEMBL1201341	CCOP(=O)(OCC)SCC[N+](C)(C)C	ECOTHIOPATE|Echothiophate	1	1	1	1	1	1	1	1	1	1	1	1	12
CHEMBL1255840	CC1(C)CCC(NC(=O)[C@@H](N)CCC(=O)O)CC1	CR2249|NEBOGLAMINE|XY-2401	1	1	1	1	1	1	1	1	1	1	1	1	12
CHEMBL1788404	C[N+](C)(CCOc1ccccc1)Cc1ccccc1	BEPHENIUM	1	1	1	1	1	1	1	1	1	1	1	1	12
CHEMBL2105441	Cc1csc2ccc3[nH]c4c(c3c12)CN(C)CC4	TIENOCARBINE	1	1	1	1	1	1	1	1	1	1	1	1	12
CHEMBL2107526	CCCC(CC)C1(CC)C(=O)NC(=S)NC1=O	THIOTETRABARBITAL	1	1	1	1	1	1	1	1	1	1	1	1	12
CHEMBL2111142	CCC1C(C)CC(C)C12C(=O)NC(S)NC2=O		1	1	1	1	1	1	1	1	1	1	1	1	12
CHEMBL262344	C=C[C@@](C)(/C=C/c1ccc(O)cc1)CCC=C(C)C	(S)-Bakuchiol|BAKUCHIOL|UP 256	1	1	1	1	1	1	1	1	1	1	1	1	12
CHEMBL82293	CCCCCCCCCCCCCCCC(=O)O	PALMITIC ACID	1	1	1	1	1	1	1	1	1	1	1	1	12
CHEMBL2110693	CN(C)CCCOC1CC(C)(C)N(C)C(C)(C)C1	PEMERID	1	1	1	1	1	1	1	1	1	1	1	1	12
CHEMBL142464	CCNCCCNC/C=C\CNCCCNCC	CGC-11047|SL 11047|SL 47	1	1	1	1	1	1	1	1	1	1	1	1	12
CHEMBL1180003	CCCCCCCCCCCCCC[N+](C)(C)C	CETRIMIDE	1	1	1	1	1	1	1	1	1	1	1	1	12
CHEMBL278519	O=C1c2ccccc2C(=O)C1c1ccc(Cl)cc1	CHLOPHENADIONE|CHLORPHENINDIONE|CHLORPHENYLINDANDIONE|CLORINDIONE|G-25766	1	1	1	1	1	1	1	1	1	1	1	1	12
CHEMBL152649	Cc1nc2ccccc2n1Cc1ccc(Cl)cc1	CHLORMIDAZOLE	1	1	1	1	1	1	1	1	1	1	1	1	12
CHEMBL97972	O=[N+]([O-])c1c(Cl)cccc1-c1c[nH]cc1Cl	52230|PYRROLNITRIN	1	1	0	1	1	1	1	1	1	1	1	1	11
CHEMBL2064455	Nc1ccn([C@@H]2C(F)=C(CO)[C@@H](O)[C@H]2O)c(=O)n1	FLUOROCYCLOPENTENYLCYTOSINE|RX-3117|TV-1360	1	1	1	1	1	1	1	1	1	1	1	1	12
CHEMBL2105467	Nc1ccn([C@@H]2O[C@H](CO)[C@@H](O)/C2=C\F)c(=O)n1	FMD-C|KW-2331|MDL-101731	1	1	1	1	1	1	1	1	1	1	1	1	12
CHEMBL1487804	O=C(Nc1ccc(C(=O)O)c(O)c1)c1ccccc1		1	1	1	1	1	1	1	1	1	1	1	1	12
CHEMBL1567463	C[N+](C)(C)CCOP(=O)([O-])OC[C@H](O)CO	CHOLINE ALFOSCERATE|CHOLINE GLYCEROPHOSPHATE	1	1	1	1	1	1	1	1	1	1	1	1	12
CHEMBL1096979	NC(CO)C(=O)NNCc1ccc(O)c(O)c1O	BENSERAZIDE|BENSERAZIDE HYDROCHLORIDE|RO 4-4602|RO-4-4602	1	1	1	1	1	1	1	1	1	1	1	1	12
CHEMBL460499	CCCCCCNC(=O)n1cc(F)c(=O)[nH]c1=O	CARMOFUR	1	1	1	1	1	1	1	1	1	1	1	1	12
CHEMBL1020	Cc1ccc(C(=O)c2ccc(CC(=O)O)n2C)cc1	MCN-2559|TOLMETIN|Tolectin|Tolmetin	1	1	1	1	1	1	1	1	1	1	1	1	12
CHEMBL38224	CC1(C)C(=O)Nc2ccc(C3=NNC(=O)CC3)cc21	INDOLIDAN	1	1	1	1	1	1	1	1	1	1	1	1	12
CHEMBL4297141	NCC1Cc2ccc(F)cc2C(c2ccccc2)O1	FENISOREX	1	1	1	1	1	1	1	1	1	1	1	1	12
CHEMBL1705586	CCN(CC)S(=O)(=O)c1ccc(C(=O)O)cc1	ETEBENECID|ETHEBENECID	1	1	1	1	1	1	1	1	1	1	1	1	12
CHEMBL2110802	CN(C)C(=O)Oc1ccc[n+](Cc2ccccc2)c1		1	1	1	1	1	1	1	1	1	1	1	1	12
CHEMBL9861	[O-][S+](Cc1ccccn1)c1nc2ccccc2[nH]1	TIMOPRAZOLE	1	1	1	1	1	1	1	1	1	1	1	1	12
CHEMBL85231	CN(C)CC(Oc1ccccc1)Oc1ccccc1	MEDIFOXAMINE	1	1	1	1	1	1	1	1	1	1	1	1	12
CHEMBL2104337	CC(C)(C)c1cc(CN)c(O)c(S(C)(=O)=O)c1	LEMIDOSUL	1	1	1	1	1	1	1	1	1	1	1	1	12
CHEMBL20803	CN1CCC23CCCCC2C1Cc1ccc(O)cc13	RACEMORPHAN	1	1	1	1	1	1	1	1	1	1	1	1	12
CHEMBL2110982	CN(C)CCC1(C)OCCC2=C1Cc1ccccc12	PIRANDAMINE	1	1	1	1	1	1	1	1	1	1	1	1	12
CHEMBL167150	COP(=O)(OC)C(O)C(Cl)(Cl)Cl	BAYER L 1359|BILARCIL|DETF|METRIFONATE|METRIPHONATE|TRICHLORFON	1	1	1	1	1	1	1	1	1	1	1	1	12
CHEMBL2107674	CN(C)C(=O)CCCCCCCCCCCCO	TRADECAMIDE	1	1	1	1	1	1	1	1	1	1	1	1	12
CHEMBL395447	CCCCCCCCCCCCCCNCCO	MYRALACT	1	1	1	1	1	1	1	1	1	1	1	1	12
CHEMBL2107776	O=C(O)CCCNC(=O)c1ccc(Cl)cc1O	SALCLOBUZIC ACID	1	1	1	1	1	1	1	1	1	1	1	1	12
CHEMBL1402420	Clc1ccccc1-c1nc(-c2ccncc2)no1	PIFEXOLE|RI-64	1	1	1	1	1	1	1	1	1	1	1	1	12
CHEMBL64545	CN(C)CCOC(=O)COc1ccc(Cl)cc1	CENTROPHENOXINE|CLOPHENOXATE|MECLOFENOXATE|MECLOFENOXATE HYDROCHLORIDE	1	1	1	1	1	1	1	1	1	1	1	1	12
CHEMBL2105827	CC(I)C1OCC(CO)O1	GLYCEROL, IODINATED|ORGANIDIN	0	1	1	1	1	1	1	1	1	1	1	1	11
CHEMBL2105424	Fc1cccc(Br)c1NC1=NCCN1	ROMIFIDINE	1	1	1	1	1	1	1	1	1	1	1	1	12
CHEMBL446209	CC(=O)O[C@@H]1C(=O)O[C@H]2[C@@H]1OC(=O)[C@@H]2OC(C)=O	ACEGLATONE	1	1	1	1	1	1	1	1	1	1	1	1	12
CHEMBL154111	O=C(Oc1ccccc1C(=O)O)c1ccccc1O	DISALCID|NSC-49171|SALICYLSALICYLIC ACID|SALSALATE|SASAPYRINE	1	1	1	1	1	1	1	1	1	1	1	1	12
CHEMBL468	O=C1CCC(N2C(=O)c3ccccc3C2=O)C(=O)N1	K-17|NSC-527179|NSC-66847|TALIDEX|THALIDOMIDE|THALIDOMIDE |THALOMID	1	1	1	1	1	1	1	1	1	1	1	1	12
CHEMBL2048308	CNc1ccc(-c2cc3cc(O)ccc3o2)c(F)n1		1	1	1	1	1	1	1	1	1	1	1	1	12
CHEMBL1551724	NC(=O)c1ncn([C@@H]2O[C@H](CO)[C@@H](O)[C@H]2O)c1N	ACADESINE|GP-1-110|NSC-105823	1	1	1	1	1	1	1	1	1	1	1	1	12
CHEMBL1972268	COc1ccc(C(=O)CCC(=O)O)c2ccccc12	MENBUTONE|METHONAPHTHONE|SC 1749 [AS SODIUM SALT]	1	1	1	1	1	1	1	1	1	1	1	1	12
CHEMBL1479848	CC(=O)Oc1cc(C)c(OC(C)=O)c2ccccc12	ACETOMENAPHTHONE|ACETOMENAPHTONE	1	1	1	1	1	1	1	1	1	1	1	1	12
CHEMBL2106339	C=C(CC)C(=O)c1cc2cc(C(=O)O)oc2cc1C	48-674|FURACRINIC ACID	1	1	1	1	1	1	1	1	1	1	1	1	12
CHEMBL2105321	CCCCC(=O)OC1C(C=O)=CC(O)C(O)C1O	RANIMYCIN|U-25,873	1	1	1	1	1	1	1	1	1	1	1	1	12
CHEMBL2105205	CN1Cc2cc(C3=NNC(=O)CC3)ccc2NC1=O	PRINOXODAN|RGW-2938	1	1	1	1	1	1	1	1	1	1	1	1	12
CHEMBL2104330	CN(CC(=O)NO)C(=O)[C@@H]1CCCC[C@@H]1C(=O)O	IDRAPRIL	1	1	1	1	1	1	1	1	1	1	1	1	12
CHEMBL2107639	COc1ccc(C(C)(O)c2ccccc2)c(OC)c1	FENOCINOL	1	1	1	1	1	1	1	1	1	1	1	1	12
CHEMBL2107599	CCc1ncc([N+](=O)[O-])n1CCNC(=S)OC	R 26,412|SULNIDAZOLE	1	1	0	1	1	1	1	1	1	1	1	1	11
CHEMBL69308	CC(C(=O)O)c1ccc(/C=C2\CCCCC2=O)cc1	CS-670|PELUBIPROFEN|RS-2131	1	1	1	1	1	1	1	1	1	1	1	1	12
CHEMBL2106518	CCCOC(=O)c1cncn1C(C)c1ccccc1	PROPOXATE|R 7464	1	1	1	1	1	1	1	1	1	1	1	1	12
CHEMBL18	CCOc1ccc2nc(S(N)(=O)=O)sc2c1	CARDRASE|ETHAMIDE|ETHOXZOLAMIDE|Ethoxzolamide	1	1	1	1	1	1	1	1	1	1	1	1	12
CHEMBL2106702	CCCC(C)(COC(N)=O)COC(=O)NC1CC1	ABBOTT-19957|LORBAMATE	1	1	1	1	1	1	1	1	1	1	1	1	12
CHEMBL2111068	c1ccc(N2CCN(CCc3nnn[nH]3)CC2)cc1	ZOLERTINE	1	1	1	1	1	1	1	1	1	1	1	1	12
CHEMBL2110946	CNC(C)C(O)c1ccc(NS(C)(=O)=O)cc1		1	1	1	1	1	1	1	1	1	1	1	1	12
CHEMBL2107232	CCCC(CCC)C(=O)OCOC(=O)C(C)(C)C	VALPROATE PIVOXIL	1	1	1	1	1	1	1	1	1	1	1	1	12
CHEMBL2104519	Cc1cc(O)c(C2CC3CCC2(C)C3(C)C)cc1C	XIBORNOL	1	1	1	1	1	1	1	1	1	1	1	1	12
CHEMBL2103894	CC(C)CCCC(C)CCCC(C)(O)CC(=O)O	TRETHOCANIC ACID|TRETHOCANOIC ACID	1	1	1	1	1	1	1	1	1	1	1	1	12
CHEMBL2110844	CC1CCCC(C(=O)OCC[N+](C)(C)C)[N+]1(C)C		1	1	1	1	1	1	1	1	1	1	1	1	12
CHEMBL1190	C[N+](C)(C)CCCCCCCCCC[N+](C)(C)C	Decamethonium|Syncurine	1	1	1	1	1	1	1	1	1	1	1	1	12
CHEMBL2104094	OC(c1ccc(Cl)cc1)c1cc2ccccc2o1	CLORIDAROL	1	1	1	1	1	1	1	1	1	1	1	1	12
CHEMBL2105124	Clc1cccc(SCCN2CCOCC2)n1	FOPIRTOLINE	1	1	1	1	1	1	1	1	1	1	1	1	12
CHEMBL316160	Cn1c(=O)c2[nH]c(Br)nc2n(C)c1=O	PAMABROM	1	1	1	1	1	1	1	1	1	1	1	1	12
CHEMBL17860	CC(Oc1c(Cl)cccc1Cl)C1=NCCN1	LOFEXIDINE	1	1	1	1	1	1	1	1	1	1	1	1	12
CHEMBL2106820	CCOP(=O)(CC)Oc1ccc([N+](=O)[O-])cc1	P-NITROPHENYL-O-ETHYL ETHYLPHOSPHONATE	1	1	1	1	1	1	1	1	1	1	1	1	12
CHEMBL245019	NC(=O)c1ncn([C@@H]2O[C@H](CO)[C@@H](O)[C@H]2O)c1O	MIZORIBINE	1	1	1	1	1	1	1	1	1	1	1	1	12
CHEMBL2105330	NC(=O)c1[nH]nc([C@@H]2O[C@H](CO)[C@@H](O)[C@H]2O)c1O	47599|PIRAZOFURIN|PYRAZOFURIN|Pirazofurin	1	1	1	1	1	1	1	1	1	1	1	1	12
CHEMBL2105428	O=C(O)C(=O)Nc1ccc2c3c1C(=O)CC3CCC2	OXALINAST	1	1	1	1	1	1	1	1	1	1	1	1	12
CHEMBL2110851	CCn1cc(C(=O)O)c(=O)c2cc3c(cc21)CCO3	DROXACIN	1	1	1	1	1	1	1	1	1	1	1	1	12
CHEMBL848	Nc1cccc2c1CN(C1CCC(=O)NC1=O)C2=O	CC-5013|CDC-501|LENALIDOMIDE|REVLIMID|SYP-1512	1	1	1	1	1	1	1	1	1	1	1	1	12
CHEMBL46765	CC1CC(=O)NN=C1c1ccc2c(c1)OCC(=O)N2	BEMORADAN|ORF 22867	1	1	1	1	1	1	1	1	1	1	1	1	12
CHEMBL1788401	COC(=O)Nc1nc2ccc(C(=O)C3CC3)cc2[nH]1	CICLOBENDAZOLE|CYCLOBENDAZOLE|R 17,147	1	1	1	1	1	1	1	1	1	1	1	1	12
CHEMBL474928	CCN(c1nncs1)P(=O)(N1CC1)N1CC1	AZATEPA|AZETEPA|CL 25477	1	1	1	1	1	1	1	1	1	1	1	1	12
CHEMBL118478	O=C(/C=C/c1ccc2c(c1)OCO2)N1CCCCC1	ANTIEPILEPSIRINE|ILEPCIMIDE|Ilepcimide	1	1	1	1	1	1	1	1	1	1	1	1	12
CHEMBL2110737	CCCC(=O)O[C@H]1CN2CC[C@H](O)[C@@H]2[C@@H](O)[C@@H]1O	CELGOSIVIR	1	1	1	1	1	1	1	1	1	1	1	1	12
CHEMBL27	CC(C)NCC(O)COc1cccc2ccccc12	AY-64043-|Inderal|Inderide-40/25|Inderide-80/25|PROPRANOLOL|Propranolol	1	1	1	1	1	1	1	1	1	1	1	1	12
CHEMBL1218	CCC(=O)NCC[C@@H]1CCc2ccc3c(c21)CCO3	RAMELTEON|ROZEREM|TAK-375|TAK375	1	1	1	1	1	1	1	1	1	1	1	1	12
CHEMBL92501	CN(C)CCOC(c1ccccc1)c1ccnn1C	CIZOLIRTINE|Cizolirtine	1	1	1	1	1	1	1	1	1	1	1	1	12
CHEMBL506	COc1cc(NC(C)CCCN)c2ncccc2c1	NSC-27296|PRIMAQUINE|Primaquine|SN-13272|WR-2975	1	1	1	1	1	1	1	1	1	1	1	1	12
CHEMBL468403	COc1cc(NCCCC(C)N)c2ncccc2c1	QUINOCIDE	1	1	1	1	1	1	1	1	1	1	1	1	12
CHEMBL3989876	CC/C(=N\O)c1cn(CCN(C)C)c2ccccc12	ETOPRINDOLE	1	1	1	1	1	1	1	1	1	1	1	1	12
CHEMBL1902981	CCc1ccc(C(=O)C(C)CN2CCCCC2)cc1	EPERISONE|EPERISONE HYDROCHLORIDE	1	1	1	1	1	1	1	1	1	1	1	1	12
CHEMBL2104678	CCN(CC)C(=O)CSc1ccc(Cl)nn1	AZINTAMIDE|AZINTHIAMIDE|ST 9067	1	1	1	1	1	1	1	1	1	1	1	1	12
CHEMBL1213251	CC(Cc1ccccc1)NCc1ccccc1Cl	CLOBENZOREX|SD 271-12	1	1	1	1	1	1	1	1	1	1	1	1	12
CHEMBL4297395	O=C[C@@H](O)[C@@H](O)[C@H](O)[C@H](O)COP(=O)(O)O	JUVIDEX|MANNOSE 6-PHOSPHATE	1	1	1	1	1	1	1	1	1	1	1	1	12
CHEMBL402001	O=P(O)(O)OC[C@H]1O[C@H](O)[C@@H](O)[C@@H](O)[C@@H]1O	Mannose 6-Phosphate|Mannose-6-phosphate	1	1	1	1	1	1	1	1	1	1	1	1	12
CHEMBL452461	O=c1c2c(c1=O)N(CCP(=O)(O)O)CCCN2	EAA-090|PERZINFOTEL	1	1	1	1	1	1	1	1	1	1	1	1	12
CHEMBL2104646	NC(=O)N1CC(Oc2cccc(C(F)(F)F)c2)C1	AHR-11748|AN-051|DEZINAMIDE	1	1	1	1	1	1	1	1	1	1	1	1	12
CHEMBL458875	Cc1cn([C@H]2O[C@@H](CO)[C@H](O)[C@H]2F)c(=O)[nH]c1=O	CLEVUDINE|L-FMAU|LEVOVIR	1	1	1	1	1	1	1	1	1	1	1	1	12
CHEMBL44746	COc1c2occc2c(OC)c2c(=O)cc(C)oc12	AMMIVIN|KHELLIN|KHELLOYD|Khellin	1	1	1	1	1	1	1	1	1	1	1	1	12
CHEMBL2104681	C=Cc1cc(CC)c2oc(C(=O)O)cc(=O)c2c1O	EVICROMIL	1	1	1	1	1	1	1	1	1	1	1	1	12
CHEMBL110	O=C(Cn1ccnc1[N+](=O)[O-])NCc1ccccc1	BENZNIDAZOLE|NSC-299972|RO 07-1051|RO-07-1051|RO-7-1051	1	1	1	1	1	1	1	1	1	1	1	1	12
CHEMBL405845	Cc1nc2c([nH]1)c(=O)n(C)c(=O)n2Cc1ccco1	FURAFYLLINE|Furafylline	1	1	1	1	1	1	1	1	1	1	1	1	12
CHEMBL2107555	O=C(OCCCS(=O)(=O)O)c1ccccc1O	SULPROSAL	1	1	1	1	1	1	1	1	1	1	1	1	12
CHEMBL2104933	NS(=O)(=O)c1ccc(NC(=O)OCCO)cc1	SULOCARBILATE	1	1	1	1	1	1	1	1	1	1	1	1	12
CHEMBL108358	NC(=O)c1csc([C@@H]2O[C@H](CO)[C@@H](O)[C@H]2O)n1	CI-909|NSC-286193|RIBOXAMIDE|TIAZOFURIN|TIAZOFURINE	1	1	1	1	1	1	1	1	1	1	1	1	12
CHEMBL357513	N/C(CC(O)COc1cccc2ccccc12)=N\O	LL 1530|NADOXOLOL	1	1	1	1	1	1	1	1	1	1	1	1	12
CHEMBL93218	CCC1(CC)C(=O)NC(=O)N(c2ccccc2)C1=O	PHENARBUTAL|PHENIDIEMAL|PHETHARBITAL|Phetharbital	1	1	1	1	1	1	1	1	1	1	1	1	12
CHEMBL19633	COc1ccc(Cc2cnc(N)nc2N)cc1OC	BW 49-210|DIAVERIDINE|Diaveridine	1	1	1	1	1	1	1	1	1	1	1	1	12
CHEMBL365795	CC(C(=O)O)c1ccc(C(=O)c2ccccc2)s1	RU 15060|SURGAM 200|SURGAM 300|SURGAM SA|TIAPROFENIC ACID|Tiaprofenic acid	1	1	1	1	1	1	1	1	1	1	1	1	12
CHEMBL956	CC(C(=O)O)c1ccc(C(=O)c2cccs2)cc1	PROFENAL|R-25,061|SUPROFEN|SUTOPROFEN	1	1	1	1	1	1	1	1	1	1	1	1	12
CHEMBL22542	O=C(O)C1=Cc2sc(Cn3ccnc3)cc2CC1	IMITRODAST|Imitrodast	1	1	1	1	1	1	1	1	1	1	1	1	12
CHEMBL2104670	CC1CC(=O)NN=C1c1cc(-n2ccnc2)cs1	MOTAPIZONE	1	1	1	1	1	1	1	1	1	1	1	1	12
CHEMBL2104368	O=C(O)CCC1(Cc2ccccc2)CCCCC1=O	HEXACYPRONE	1	1	1	1	1	1	1	1	1	1	1	1	12
CHEMBL2110715	COC1(OC)CCCN2CC(c3ccccc3)N=C21	OXAMISOLE	1	1	1	1	1	1	1	1	1	1	1	1	12
CHEMBL576127	O=C1NCC2(CCN(CCc3ccccc3)CC2)O1	FENSPIRIDE	1	1	1	1	1	1	1	1	1	1	1	1	12
CHEMBL2104282	CCN(CC)CCn1c(-c2ccccc2)noc1=N	IMOLAMINE	1	1	1	1	1	1	1	1	1	1	1	1	12
CHEMBL2107433	c1cncc(C2=NOCC(CN3CCCCC3)N2)c1	IROXANADINE	1	1	1	1	1	1	1	1	1	1	1	1	12
CHEMBL1233	CCCC(C)(COC(N)=O)COC(=O)NC(C)C	CARISOMA|CARISOPRODOL|CARISOPRODOL CIV|Carisoprodol|NSC-172124|RELA|SOMA	1	1	1	1	1	1	1	1	1	1	1	1	12
CHEMBL1867802	Cc1cccc(C)c1NC(=O)CN1CCCCCC1	PINCAINIDE	1	1	1	1	1	1	1	1	1	1	1	1	12
CHEMBL589	CCCN(CCC)CCc1cccc2c1CC(=O)N2	REQUIP|ROPINIROLE|Requip|Ropinirole|SK&F 101468	1	1	1	1	1	1	1	1	1	1	1	1	12
CHEMBL762	Cc1cc(C(C)(C)C)c(O)c(C)c1CC1=NCCN1	OXYMETAZOLINE|Ocuclear|Oxymetazoline	1	1	1	1	1	1	1	1	1	1	1	1	12
CHEMBL2106899	CCCCCCCCCNc1ncnc2[nH]ccc12	NONAPYRIMINE	1	1	1	1	1	1	1	1	1	1	1	1	12
CHEMBL2111026	CN(C)CCN(Cc1cccs1)c1ccccc1	METHAPHENILENE	1	1	1	1	1	1	1	1	1	1	1	1	12
CHEMBL2105586	O=C1CCC2NCCc3c2n1c1ccc(Cl)cc31	VINCANTRIL	1	1	1	1	1	1	1	1	1	1	1	1	12
CHEMBL2111120	NCCSC(C[N+](=O)[O-])c1ccccc1Cl		1	1	0	1	1	1	1	1	1	1	1	1	11
CHEMBL1024	O=P1(NCCCl)OCCCN1CCCl	IFEX|IFOSFAMIDE|Ifsofamide|MITOXANA|MJF 9325|NSC-109724|Z4942	0	1	1	1	1	1	1	1	1	1	1	1	11
CHEMBL88	O=P1(N(CCCl)CCCl)NCCCO1	CYCLOPHOSPHAMIDE|Cyclophosphamide|Cytoxan|Neosar	0	1	1	1	1	1	1	1	1	1	1	1	11
CHEMBL416755	CCn1cc(C(=O)O)c(=O)c2cc3c(cc21)OCO3	OXOLINIC ACID|UTIBID|W 4565	1	1	1	1	1	1	1	1	1	1	1	1	12
CHEMBL370252	CC1CCc2cc(F)cc3c(=O)c(C(=O)O)cn1c23	FLUMEQUINE	1	1	1	1	1	1	1	1	1	1	1	1	12
CHEMBL2104575	O=c1cc(CN2CCOCC2)c2ccc(O)cc2o1	OXAZORONE	1	1	1	1	1	1	1	1	1	1	1	1	12
CHEMBL2110814	CNCCC(c1cccc(F)c1)c1cccc(F)c1	DELUCEMINE	1	1	1	1	1	1	1	1	1	1	1	1	12
CHEMBL4297164	CC(C(=O)O)c1ccc(C2CCCC(=NO)C2)cc1	XIMOPROFEN	1	1	1	1	1	1	1	1	1	1	1	1	12
CHEMBL2218907	CC(C)NC1CCn2c(=O)[nH]c3cccc(c32)C1O	ZILPATEROL	1	1	1	1	1	1	1	1	1	1	1	1	12
CHEMBL2104895	CN1CCC2=C(C1)c1ccccc1Cc1ccccc12	SETIPTILINE|SETIPTILINE MALEATE	1	1	1	1	1	1	1	1	1	1	1	1	12
CHEMBL278398	CN1CCC2=C(C1)C(c1ccccc1)c1ccccc12	Nolahist|PHENINDAMINE|Thephorin	1	1	1	1	1	1	1	1	1	1	1	1	12
CHEMBL127865	CC1CCCCN1CCCOC(=O)c1ccccc1	PIPEROCAINE	1	1	1	1	1	1	1	1	1	1	1	1	12
CHEMBL1742463	CC(C)NCC(O)COc1cccc2c1C=CCC2	IDROPRANOLOL	1	1	1	1	1	1	1	1	1	1	1	1	12
CHEMBL1197	CC(CNC1CCCCC1)OC(=O)c1ccccc1	Cyclaine|HEXYLCAINE|Hexylcaine	1	1	1	1	1	1	1	1	1	1	1	1	12
CHEMBL1623765	CCC(=O)OC1(c2ccccc2)CCN(C)CC1C	ALPHAPRODINE	1	1	1	1	1	1	1	1	1	1	1	1	12
CHEMBL170797	CCOC(=O)C1(c2ccccc2)CCCN(C)CC1	ETHOHEPTAZINE	1	1	1	1	1	1	1	1	1	1	1	1	12
CHEMBL296035	CCc1cccc2cc(C(O)CNC(C)(C)C)oc12	BUFURALOL	1	1	1	1	1	1	1	1	1	1	1	1	12
CHEMBL2105312	CC(C)OC(=O)C1(c2ccccc2)CCN(C)CC1	IPROPETHIDINE|PROPERIDINE	1	1	1	1	1	1	1	1	1	1	1	1	12
CHEMBL2104520	COC(=O)C1(c2ccccc2)CCCN(C)C(C)C1	METHEPTAZINE	1	1	1	1	1	1	1	1	1	1	1	1	12
CHEMBL305904	CC[C@]1(c2ccccc2)OC[C@H]([C@@H]2CCCCN2)O1	ETOXADROL|Etoxadrol	1	1	1	1	1	1	1	1	1	1	1	1	12
CHEMBL1411979	CN(C)CCN(Cc1cccs1)c1ccccn1	METHAPYRILENE	1	1	1	1	1	1	1	1	1	1	1	1	12
CHEMBL2107485	CN(C)CCN(Cc1ccsc1)c1ccccn1	THENYLDIAMINE	1	1	1	1	1	1	1	1	1	1	1	1	12
CHEMBL2104080	CC(C)CCOC(CN1CCCC1)c1ccccc1	AMIXETRINE	1	1	1	1	1	1	1	1	1	1	1	1	12
CHEMBL4297275	Nc1nc(=O)n([C@H]2C[C@H](O)[C@@H](CO)O2)cc1Cl	CYTOCHLOR|NSC-371331	1	1	1	1	1	1	1	1	1	1	1	1	12
CHEMBL121626	Cc1c(Cl)cccc1Nc1ccccc1C(=O)O	CLOTAM|CLOTAM RAPID|TOLFENAMIC ACID	1	1	1	1	1	1	1	1	1	1	1	1	12
CHEMBL191886	Cc1ncc2c(c1O)COC2c1ccc(Cl)cc1	(+/-)BN-1270|BN-1270|CICLETANINE|WIN 90,000	1	1	1	1	1	1	1	1	1	1	1	1	12
CHEMBL2105426	CNCc1ccccc1C(O)c1ccc(Cl)cc1	SETAZINDOL	1	1	1	1	1	1	1	1	1	1	1	1	12
CHEMBL122455	CN(C)CCC(N)(P(=O)(O)O)P(=O)(O)O	LIDADRONIC ACID|Lidadronic acid	1	1	1	0	1	1	1	1	1	1	1	1	11
CHEMBL2106462	CN(C)C(C)(CO)Cc1ccc(Cl)c(Cl)c1	CERICLAMINE	1	1	1	1	1	1	1	1	1	1	1	1	12
CHEMBL1208	CCn1nc(C(=O)O)c(=O)c2cc3c(cc21)OCO3	64716|CINOBAC|CINOXACIN|NSC-304467	1	1	1	1	1	1	1	1	1	1	1	1	12
CHEMBL13779	COC(=O)N/N=C/c1c[n+]([O-])c2ccccc2[n+]1[O-]	CARBADOX|Carbadox|GS-6244|MECADOX	1	1	0	1	1	1	1	1	1	1	1	1	11
CHEMBL1276127	O=C1Nc2ccccc2/C1=C1/Nc2ccccc2C1=O	C.I. 75790|INDIRUBIN|NSC-105327	1	1	1	1	1	1	1	1	1	1	1	1	12
CHEMBL599552	O=C1/C(=C2\Nc3ccccc3C2=O)Nc2ccccc21	C.I.73000|INDIGO|INDIGOFERA TINCTORIA|NSC-8645	1	1	1	1	1	1	1	1	1	1	1	1	12
CHEMBL2105249	CC(=O)Nc1ccc(OC(=O)[C@@H]2CCC(=O)N2)cc1	PIDOLACETAMOL	1	1	1	1	1	1	1	1	1	1	1	1	12
CHEMBL3989661	CCOC(=O)c1cncn1C(C)c1ccc(F)cc1	FLUTOMIDATE	1	1	1	1	1	1	1	1	1	1	1	1	12
CHEMBL337379	CSc1ccc2ncn(/C=C/C(=O)O)c(=O)c2c1	RO 22-3747/000|TIACRILAST	1	1	1	1	1	1	1	1	1	1	1	1	12
CHEMBL460287	C(COCCOCC1CO1)OCCOCC1CO1	EPODYL|ETHOGLUCID|ETOGLUCID|ICI 32865	1	1	1	1	1	1	1	1	1	1	1	1	12
CHEMBL2110855	CCN(CC)CCn1c(=O)oc2ccccc2c1=O	LETIMIDE	1	1	1	1	1	1	1	1	1	1	1	1	12
CHEMBL7413	C=CCC1(C(C)C#CCC)C(=O)NC(=O)N(C)C1=O	METHOHEXITAL|METHOHEXITONE	1	1	1	1	1	1	1	1	1	1	1	1	12
CHEMBL505851	CCC1(C2=CC3CCC(C2)C3)C(=O)NC(=O)NC1=O	REPOSAL|Reposal	1	1	1	1	1	1	1	1	1	1	1	1	12
CHEMBL2104196	NS(=O)(=O)c1ccc(NCc2ccccc2)cc1	46 R.P|BENZYLSULFAMIDE|BENZYLSULFANILAMIDE	1	1	1	1	1	1	1	1	1	1	1	1	12
CHEMBL1377575	CC1CC(OC(=O)c2ccccc2O)CC(C)(C)C1	HELIOPHAN|HOMOMENTHYL SALICYLATE|HOMOSALATE	1	1	1	1	1	1	1	1	1	1	1	1	12
CHEMBL2104299	CCC(C(=O)O)C1(O)CCC(c2ccccc2)CC1	FENCIBUTIROL|MG 4833|VERECOLENE	1	1	1	1	1	1	1	1	1	1	1	1	12
CHEMBL87045	c1ccc(C2(c3ccccc3)CC2C2=NCCN2)cc1	CIBENZOLINE|CIBENZOLINE SUCCINATE|CIFENLINE|RO 22-7796	1	1	1	1	1	1	1	1	1	1	1	1	12
CHEMBL323357	c1ccc(CC2NCCc3c2[nH]c2ccccc32)cc1	FENHARMANE	1	1	1	1	1	1	1	1	1	1	1	1	12
CHEMBL2106098	CN1CCCc2cccc(OCC3CNCCO3)c21	DABELOTINE	1	1	1	1	1	1	1	1	1	1	1	1	12
CHEMBL1742411	CCC(C)(C)NCC(O)COc1ccccc1C#N	PENIROLOL	1	1	1	1	1	1	1	1	1	1	1	1	12
CHEMBL75797	COc1ccc(CC/N=C2/CCCN2C)cc1OC	MCN-1589|MIXIDINE|Mixidine	1	1	1	1	1	1	1	1	1	1	1	1	12
CHEMBL2105963	C=CCc1ccccc1OC/C(CNC(C)C)=N/O		1	1	1	1	1	1	1	1	1	1	1	1	12
CHEMBL65717	Cc1cc2c(OCC(O)CNC(C)C)cccc2[nH]1	MEPINDOLOL	1	1	1	1	1	1	1	1	1	1	1	1	12
CHEMBL1915540	CN[C@@H]1CCN(c2cc(NCC3CC3)nc(N)n2)C1	ADRIFORANT|PF-03893787|PF-3893787|ZPL-389|ZPL-3893787	1	1	1	1	1	1	1	1	1	1	1	1	12
CHEMBL2111038	C[N+](C)(CCOc1ccccc1)Cc1cccs1		1	1	1	1	1	1	1	1	1	1	1	1	12
CHEMBL23811	COC(=O)c1nc2cc(Cl)c3cccnc3c2o1	QUAZOLAST|Quazolast|RHC 3988	1	1	1	1	1	1	1	1	1	1	1	1	12
CHEMBL1332971	Cc1c(Cl)cccc1Nc1ncccc1C(=O)O	CLONIXIN|SCH 10304	1	1	1	1	1	1	1	1	1	1	1	1	12
CHEMBL2104271	CNC(=O)c1ccc(Cl)c(S(=O)(=O)NC)c1	CI-456|CN-36,337|D-1593|DIAPAMIDE|TIAMIZIDE	1	1	1	1	1	1	1	1	1	1	1	1	12
CHEMBL2110641	N=C(N)NNCCOc1c(Cl)cccc1Cl	GUANOCLOR	1	1	1	1	1	1	1	1	1	1	1	1	12
CHEMBL55812	CN(C)CCC(O)(P(=O)(O)O)P(=O)(O)O	OLPADRONIC ACID|Olpadronic acid	1	1	1	0	1	1	1	1	1	1	1	1	11
CHEMBL2105475	CC(C)(C)NCC(O)c1cc(Br)no1	BROXATEROL	1	1	1	1	1	1	1	1	1	1	1	1	12
CHEMBL339309	COn1cc(C(=O)O)c(=O)c2cc3c(cc21)OCO3	MILOXACIN|Miloxacin	1	1	1	1	1	1	1	1	1	1	1	1	12
CHEMBL888	Nc1ccn([C@@H]2O[C@H](CO)[C@@H](O)C2(F)F)c(=O)n1	GEMCITABINE|GEMZAR|Gemcitabine|Gemzar|LY-188011|LY188011|NSC-613327	1	1	1	1	1	1	1	1	1	1	1	1	12
CHEMBL1649716	Cc1c(C(=O)NCCO)[n+](=O)c2ccccc2n1[O-]	BAY VA 9391|OLAQUINDOX|Olaquindox	1	1	1	1	1	1	1	1	1	1	1	1	12
CHEMBL3546271	Fc1ccc(-c2ccc3c(c2)[nH]c2ccncc23)cn1	FLORTAUCIPIR|T-807|T807	1	1	1	1	1	1	1	1	1	1	1	1	12
CHEMBL265948	Nc1nc2c(ncn2/C=C2/CC2(CO)CO)c(=O)[nH]1	Cyclopropavir|FILOCICLOVIR|MBX-400|ZSM-162|ZSM-I 62|ZSM-I62	1	1	1	1	1	1	1	1	1	1	1	1	12
CHEMBL2105476	NCCOC(c1ccc(F)cc1)c1ccc(F)cc1	FLUNAMINE	1	1	1	1	1	1	1	1	1	1	1	1	12
CHEMBL2106776	O=C(CN1CCOCC1)OCC(=O)c1ccccc1	MOBECARB	1	1	1	1	1	1	1	1	1	1	1	1	12
CHEMBL2105447	CCNC(C)Cc1cccc(SC(F)(F)F)c1	TIFLOREX	1	1	1	1	1	1	1	1	1	1	1	1	12
CHEMBL2105262	COc1ccc(/C=C/C(O)CN2CCOCC2)cc1	METOSTILENOL	1	1	1	1	1	1	1	1	1	1	1	1	12
CHEMBL1182665	CCOC(=O)C1(c2cccc(O)c2)CCN(C)CC1	HYDROXYPETHIDINE|OXIPETHIDINE|WIN 771	1	1	1	1	1	1	1	1	1	1	1	1	12
CHEMBL1531134	CC1CCN(CCCC(=O)c2ccc(F)cc2)CC1	FG 5111|FLUBUPERONE|MELPERONE	1	1	1	1	1	1	1	1	1	1	1	1	12
CHEMBL445	CNCCC=C1c2ccccc2CCc2ccccc21	ALLEGRON|AVENTYL|MOTIPRESS|MOTIVAL|NCI-169453|NORTRIPTYLINE|Nortriptyline|Pamelor	1	1	1	1	1	1	1	1	1	1	1	1	12
CHEMBL668	CNCCCC1c2ccccc2C=Cc2ccccc21	PROTRIPTYLINE|Protriptyline	1	1	1	1	1	1	1	1	1	1	1	1	12
CHEMBL2110999	CCN1CCC(=C(c2ccccc2)c2ccccc2)C1	PRIDEFINE	1	1	1	1	1	1	1	1	1	1	1	1	12
CHEMBL2110854	CN(C)CCC1(c2ccccc2)C=Cc2ccccc21	INDRILINE	1	1	1	1	1	1	1	1	1	1	1	1	12
CHEMBL1623049	CCC(C(=O)OCCN(CC)CC)c1ccccc1	BUTETAMATE|HH105	1	1	1	1	1	1	1	1	1	1	1	1	12
CHEMBL1237044	COc1cccc(C2(O)CCCCC2CN(C)C)c1	ETS-6103|ETS6103|TRAMADOL|Tramadol|Ultracet|Ultram	1	1	1	1	1	1	1	1	1	1	1	1	12
CHEMBL2104110	O=C1CCCC1(CCN1CCOCC1)C1=CCCC1	CYCLEXANONE|PENTETHYLCYCLANONE	1	1	1	1	1	1	1	1	1	1	1	1	12
CHEMBL1118	CN(C)CC(c1ccc(O)cc1)C1(O)CCCCC1	DESVENLAFAXINE|KHEDEZLA|O-Desmethylvenlafaxine (Odv)|ODV|Pristiq	1	1	1	1	1	1	1	1	1	1	1	1	12
CHEMBL2107821	NCC[C@@H](O)c1cccc(OCC2CCCCC2)c1	ACU-4429|EMIXUSTAT	1	1	1	1	1	1	1	1	1	1	1	1	12
CHEMBL551786	Cc1cccc(C)c1NC(=O)NCCCNC(C)C	RECAINAM|Recainam	1	1	1	1	1	1	1	1	1	1	1	1	12
CHEMBL3989579	CCCCC/C(=N\OCCN)c1ccc(C)c(N)c1	CAPROXAMINE|DU 22550 [AS SULFATE]	1	1	1	1	1	1	1	1	1	1	1	1	12
CHEMBL1201222	C[C@@H](Cc1ccccc1)NC(=O)[C@@H](N)CCCCN	LISDEXAMFETAMINE	1	1	1	1	1	1	1	1	1	1	1	1	12
CHEMBL2106265	CC(C=C(c1cccs1)c1cccs1)N(C)C	DIMETHYLTHIAMBUTENE	1	1	1	1	1	1	1	1	1	1	1	1	12
CHEMBL3989791	CC1CCCCC1(c1cccs1)N1CCCCC1	GACYCLIDINE|NST-001	1	1	1	1	1	1	1	1	1	1	1	1	12
CHEMBL1718918	Cc1cc(CC(=O)O)c(C)n1-c1ccc(Cl)cc1	BRL 13856|CLOPIRAC|CP 172 AP	1	1	1	1	1	1	1	1	1	1	1	1	12
CHEMBL833	Clc1ccccc1CN1CCc2sccc2C1	TICLOPIDINE|Ticlopidine	1	1	1	1	1	1	1	1	1	1	1	1	12
CHEMBL2104093	Clc1ccc(CC2CCC3CCCCN3C2)cc1	CLOQUINOZINE|QB-1	1	1	1	1	1	1	1	1	1	1	1	1	12
CHEMBL3707254	O=C1CN(/N=C/C=C/c2ccc([N+](=O)[O-])o2)C(=O)N1	FURAZIDIN	1	1	1	1	1	1	1	1	1	1	1	1	12
CHEMBL2221292	O=C1O[C@H]([C@@H]2COC(c3ccccc3)O2)C(O)=C1O		1	1	1	1	1	1	1	1	1	1	1	1	12
CHEMBL2105344	Cc1c(C(=O)OCCO)[n+]([O-])c2ccccc2[n+]1[O-]	CP-22,341|TEMODOX	1	1	0	1	1	1	1	1	1	1	1	1	11
CHEMBL1536675	O=C1c2ccccc2CN2C(=O)c3ccccc3CN12	DIFTALONE|L-5418	1	1	1	1	1	1	1	1	1	1	1	1	12
CHEMBL2106229	COc1ccc(C2=NNC(=O)CC2CO)cc1OC	DOMIPIZONE	1	1	1	1	1	1	1	1	1	1	1	1	12
CHEMBL4297107	CC(C)N1CC(O)C2=CC(=NNC(N)=O)C(=O)C=C21	IPRAZOCHROME	1	1	1	1	1	1	1	1	1	1	1	1	12
CHEMBL269864	O=c1[nH]cnc2c(CN3C[C@H](O)[C@@H](CO)C3)c[nH]c12	BCX-3408|BCX-4208|BCX4208|R-3421|ULODESINE	1	1	1	1	1	1	1	1	1	1	1	1	12
CHEMBL438	Cc1ccnc(NS(=O)(=O)c2ccc(N)cc2)n1	Mesulfa|Methypyrimal|SULFAMERAZINE|SULFAMERAZINE (TRISULFAPYRIMIDINES)|Sulfamerazine|Sulfamethyldiazine|Sumedin	1	1	1	1	1	1	1	1	1	1	1	1	12
CHEMBL2105499	Cc1cnc(NS(=O)(=O)c2ccc(N)cc2)nc1	ISOSULFAMERAZINE|SULFAPERIN	1	1	1	1	1	1	1	1	1	1	1	1	12
CHEMBL2104633	CCc1ccccc1-n1c(C)nc2ccccc2c1=O	ETAQUALONE	1	1	1	1	1	1	1	1	1	1	1	1	12
CHEMBL2105174	CC(C)c1[nH]c2ccccc2c1C(=O)c1cccnc1	L 8027|NICTINDOLE	1	1	1	1	1	1	1	1	1	1	1	1	12
CHEMBL98	O=C(CCCCCCC(=O)Nc1ccccc1)NO	MK-0683|MK0683|VORINOSTAT|ZOLINZA	1	1	1	1	1	1	1	1	1	1	1	1	12
CHEMBL1851805	CCN(CC)CC(=O)Oc1ccc(NC(C)=O)cc1	PROPACETAMOL	1	1	1	1	1	1	1	1	1	1	1	1	12
CHEMBL142304	N=C(N)c1ccc(/C=C/c2ccc(C(=N)N)cc2)cc1	NSC-35605|STILBAMIDINE	1	1	1	1	1	1	1	1	1	1	1	1	12
CHEMBL2105338	CCCCCCn1c(=O)c2c(ncn2C)n(C)c1=O	PENTIFYLLINE	1	1	1	1	1	1	1	1	1	1	1	1	12
CHEMBL4297305	Nc1ncnc2c1ncn2CCNCCCCCO	HTS-09836|NB-001|NB001	1	1	1	1	1	1	1	1	1	1	1	1	12
CHEMBL2104657	C=CCC1(C2C=CCCC2)C(=O)NC(=S)NC1=O	THIALBARBITAL|THIOHEXALLYMAL	1	1	1	1	1	1	1	1	1	1	1	1	12
CHEMBL6437	CN1CCN2c3ccccc3Cc3ccccc3C2C1	J16.389I|MIANSERIN	1	1	1	1	1	1	1	1	1	1	1	1	12
CHEMBL2105933	CNC1CCN2c3ccccc3CCc3cccc1c32	CICLOPRAMINE	1	1	1	1	1	1	1	1	1	1	1	1	12
CHEMBL2104017	CNCCC1=Cc2ccccc2N(C)c2ccccc21	AMEZEPINE	1	1	1	1	1	1	1	1	1	1	1	1	12
CHEMBL2106630	COCCCN1CCN(c2ccccc2OC)CC1	DIMETHOLIZINE	1	1	1	1	1	1	1	1	1	1	1	1	12
CHEMBL698	CCCCNc1ccc(C(=O)OCCN(C)C)cc1	AMETHOCAINE|AMETOP|Dicaine|MEDIHALER-TETRACAINE|METRASPRAY|PONTOCAINE|TETRACAINE|Tetracaine	1	1	1	1	1	1	1	1	1	1	1	1	12
CHEMBL458337	O=C1CCC[C@@H]2[C@H]3CCC[N+]4([O-])CCC[C@@H](CN12)[C@@H]34	OXYMATRINE	1	1	1	1	1	1	1	1	1	1	1	1	12
CHEMBL2004297	CCN(CC)C(=S)SC(=S)N(CC)CC	MONOSULFIRAM|SULFIRAM|TETMOSOL	1	1	1	1	1	1	1	1	1	1	1	1	12
CHEMBL2105544	CC(Cc1ccccc1)/N=C/C(Cl)(Cl)Cl	AMFECLORAL|AMPHECLORAL	1	1	1	1	1	1	1	1	1	1	1	1	12
CHEMBL2106991	O=c1[nH]c(=O)n([C@H]2C[C@H](F)[C@@H](CO)O2)cc1Cl	935-U-83|935U83|RALURIDINE	1	1	1	1	1	1	1	1	1	1	1	1	12
CHEMBL2105175	COC(=O)C(C)Oc1ccc2ccccc2c1Cl	LONAPROFEN	1	1	1	1	1	1	1	1	1	1	1	1	12
CHEMBL153613	CC(=O)c1cc(F)cc(NC(=O)c2nn[nH]n2)c1O	EFLUMAST	1	1	1	1	1	1	1	1	1	1	1	1	12
CHEMBL167055	CC(=O)C(=Cc1cc(O)c(O)c([N+](=O)[O-])c1)C(C)=O	NITECAPONE|Nitecapone	1	1	1	1	1	1	1	1	1	1	1	1	12
CHEMBL1651906	CN(N=O)C(=O)N[C@H]1C(O)O[C@H](CO)[C@@H](O)[C@@H]1O	NSC-37917|NSC-85998|STREPTOZOCIN|STREPTOZOTOCIN|STZ|U-9889|ZANOSAR	1	1	1	1	1	1	1	1	1	1	1	1	12
CHEMBL219376	O=C(O)c1c(O)c(-c2ccccc2)nc2ccccc12	HYDROXYCINCOPHENE|OXICINCHOPHEN|OXYCINCHOPHEN	1	1	1	1	1	1	1	1	1	1	1	1	12
CHEMBL1689063	NC(=O)[C@@H]1CC[C@@H]2CN1C(=O)N2OS(=O)(=O)O	AVIBACTAM|NXL-104|NXL104	1	1	1	1	1	1	1	1	1	1	1	1	12
CHEMBL2104697	Cc1cc(O)c2c(ccc3nc(-c4ccco4)[nH]c32)n1	F-691|FURODAZOLE	1	1	1	1	1	1	1	1	1	1	1	1	12
CHEMBL2346738	Fc1ccc2nc(CCC#Cc3ccccn3)cn2c1	ADX-48621|ADX48621|DIPRAGLURANT|Dipraglurant	1	1	1	1	1	1	1	1	1	1	1	1	12
CHEMBL243716	COc1nc(N)nc2c1ncn2[C@H]1CC[C@@H](CO)O1	METACAVIR	1	1	1	1	1	1	1	1	1	1	1	1	12
CHEMBL23550	Nc1nc(O)c2ncn([C@@H]3C[C@H](CO)[C@H]3CO)c2n1	BMS-180194|LOBUCAVIR|SQ 34,514	1	1	1	1	1	1	1	1	1	1	1	1	12
CHEMBL1236524	Nc1ncnc2c([C@@H]3N[C@H](CO)[C@@H](O)[C@H]3O)c[nH]c12	BCX-4430|BCX4430|GALIDESIVIR	1	1	1	1	1	1	1	1	1	1	1	1	12
CHEMBL2104363	CC(C)c1oc2ccccc2c1C(=O)c1ccncc1	INICARONE	1	1	1	1	1	1	1	1	1	1	1	1	12
CHEMBL2104364	CC(O)C(c1ccc2c(c1)OCO2)N1CCOCC1	FILENADOL	1	1	1	1	1	1	1	1	1	1	1	1	12
CHEMBL1491339	O=C(NCCc1c[nH]c2ccccc12)c1cccnc1	NICOTREDOLE	1	1	1	1	1	1	1	1	1	1	1	1	12
CHEMBL603830	CCCOc1cc([C@]2(C)CNC(=O)O2)ccc1OC	DAXALIPRAM|[R]-Mesopram	1	1	1	1	1	1	1	1	1	1	1	1	12
CHEMBL353581	O=C(CCCCCCC(=O)Nc1cccnc1)NO	Octanedioic acid hydroxyamide pyridin-3-ylamide|PYROXAMIDE	1	1	1	1	1	1	1	1	1	1	1	1	12
CHEMBL1483	CCCSc1ccc2nc(NC(=O)OC)[nH]c2c1	ALBENDAZOLE|ALBENZA|ESKAZOLE|NSC-220008|SK&F 62979|SK&F-62979|Valbazen|ZENTEL|Zental	1	1	1	1	1	1	1	1	1	1	1	1	12
CHEMBL2110919	CCCCNCC1COc2cccc(OCC)c2O1	ETHOMOXANE	1	1	1	1	1	1	1	1	1	1	1	1	12
CHEMBL546	C=CCOc1ccccc1OCC(O)CNC(C)C	OXPRENOLOL|Oxprenolol	1	1	1	1	1	1	1	1	1	1	1	1	12
CHEMBL421669	CCOc1ccc(C(=O)OCCN(CC)CC)cc1	PARETHOXYCAINE	1	1	1	1	1	1	1	1	1	1	1	1	12
CHEMBL654	CN1CCN2c3ncccc3Cc3ccccc3C2C1	MIRTAZAPINE|ORG 3770|REMERON|REMERON SOLTAB|ZISPIN	1	1	1	1	1	1	1	1	1	1	1	1	12
CHEMBL2111182	C=CCC(Cc1cc(OC)c(OC)c(OC)c1)NC	TRIMOXAMINE	1	1	1	1	1	1	1	1	1	1	1	1	12
CHEMBL1305	c1ccc(CN(CC2=NCCN2)c2ccccc2)cc1	ANTAZ SULF|ANTAZOLINE|Antazoline|VASOCON-A|Vasocon-A	1	1	1	1	1	1	1	1	1	1	1	1	12
CHEMBL2105571	CCNCC(O)c1cccc(OC(=O)C(C)(C)C)c1	ETILEFRINE PIVALATE	1	1	1	1	1	1	1	1	1	1	1	1	12
CHEMBL174095	CN1C[C@@H](CC#N)C[C@@H]2c3cccc4[nH]cc(c34)C[C@H]21	DELERGOTRILE|Delergotrile	1	1	1	1	1	1	1	1	1	1	1	1	12
CHEMBL1547	Cc1ncc(C[n+]2csc(CCO)c2C)c(N)n1	Betaxin|THIAMINE|Thiamine (Vit B1)|Vitamin B 1	1	1	1	1	1	1	1	1	1	1	1	1	12
CHEMBL305775	CN(C)CCC1CN(C)C(=S)c2cccnc2O1	ROCASTINE	1	1	1	1	1	1	1	1	1	1	1	1	12
CHEMBL1630579	CCN(CC)CCOCCC1=CCC2CC1C2(C)C	MYRTECAINE|Myrtecaine	1	1	1	1	1	1	1	1	1	1	1	1	12
CHEMBL2103943	OCC1(CO)COC(C(Cl)(Cl)Cl)OC1	PENTHRICHLORAL	1	1	1	1	1	1	1	1	1	1	1	1	12
CHEMBL2104116	CC(CC(C)(C)O)OC(O)C(Cl)(Cl)Cl	CHLORALODOL|CHLORHEXADOL|LORA	1	1	1	1	1	1	1	1	1	1	1	1	12
CHEMBL37387	Nc1nc(O)c(Br)c(-c2ccccc2)n1	BROPIRIMINE|U-54,461	1	1	1	1	1	1	1	1	1	1	1	1	12
CHEMBL2104509	O=C(O)c1ccccc1-c1ccc(C(F)(F)F)cc1	BW 207U|XENALIPIN	1	1	1	1	1	1	1	1	1	1	1	1	12
CHEMBL2107259	O=CC(=O)c1ccc(-c2ccc(C(=O)C=O)cc2)cc1	XENALDIAL|XENYGLOXAL	1	1	1	1	1	1	1	1	1	1	1	1	12
CHEMBL2104000	COc1cc(C(=O)/C=C/C(=O)O)cc(OC)c1OC	BAXITOZINE	1	1	1	1	1	1	1	1	1	1	1	1	12
CHEMBL1527608	Cn1c(=O)c2c(ncn2CC2OCCO2)n(C)c1=O	ABC 12/3|DOXOFYLLINE|MAXIVENT	1	1	1	1	1	1	1	1	1	1	1	1	12
CHEMBL218291	O=c1[nH]cnc2c([C@@H]3N[C@H](CO)[C@@H](O)[C@H]3O)c[nH]c12	BCX-1777|FODOSINE|FORODESINE	1	1	1	1	1	1	1	1	1	1	1	1	12
CHEMBL1474963	CCc1oc2ccccc2c1C(=O)c1ccc(O)cc1	BENZARONE|L 2197	1	1	1	1	1	1	1	1	1	1	1	1	12
CHEMBL2107396	CC(C(=O)O)c1cccc2c(-c3ccccc3)coc12	ENPROFEN|FURAPROFEN|R-803	1	1	1	1	1	1	1	1	1	1	1	1	12
CHEMBL2106495	Cc1cc(C)cc(-c2c(O)c3ccccc3oc2=O)c1	B.S. 7173-D|XYLOCOUMAROL	1	1	1	1	1	1	1	1	1	1	1	1	12
CHEMBL2106551	CC(C(=O)O)c1ccc(-c2cn3ccccc3n2)cc1	MIROPROFEN	1	1	1	1	1	1	1	1	1	1	1	1	12
CHEMBL2106519	NC(=O)CN1C(=O)C(c2ccccc2)c2ccccc21	DOLIRACETAM	1	1	1	1	1	1	1	1	1	1	1	1	12
CHEMBL2104249	Cn1nc(-c2cccnc2)nc1-c1ccccc1CO	FEPITRIZOL	1	1	1	1	1	1	1	1	1	1	1	1	12
CHEMBL57	Cc1ccnc2c1NC(=O)c1cccnc1N2C1CC1	BIRG 0587|NEVIRAPINE|NEVIRAPINE ANHYDROUS|NSC-641530|VIRAMUNE|VIRAMUNE XR|Viramune	1	1	1	1	1	1	1	1	1	1	1	1	12
CHEMBL2107103	NS(=O)(=O)c1ccc(NCS(=O)(=O)O)cc1	MESULFAMIDE	1	1	1	0	1	1	1	1	1	1	1	1	11
CHEMBL138093	O=C1CCC(c2ccc(Nc3ccncc3)cc2)=NN1	SENAZODAN|Senazodan	1	1	1	1	1	1	1	1	1	1	1	1	12
CHEMBL2111055	CCOc1cc2cc(C(=O)O)sc2cc1OCC	TIBENELAST	1	1	1	1	1	1	1	1	1	1	1	1	12
CHEMBL2104787	CC(=O)C(=Cc1ccc(S(C)(=O)=O)cc1)C(C)=O	ORAZIPONE	1	1	1	1	1	1	1	1	1	1	1	1	12
CHEMBL1371412	CCCOc1ccc2nc(NC(=O)OC)sc2c1	SCH 21480|TIOXIDAZOLE	1	1	1	1	1	1	1	1	1	1	1	1	12
CHEMBL3306031	Cc1c(CC(C)C)sc2nc(C(=O)O)nc(O)c12	TIPRINAST	1	1	1	1	1	1	1	1	1	1	1	1	12
CHEMBL4297084	CC=CCC(C(=O)O)c1ccc(-c2ccccc2)cc1	CV 57533|DIPHENESENIC ACID|XENYHEXENIC ACID	1	1	1	1	1	1	1	1	1	1	1	1	12
CHEMBL1018	C/C=C(C(=C/C)/c1ccc(O)cc1)\c1ccc(O)cc1	DIENESTROL|Dienestrol|Dv|ESTRAGUARD|HORMOFEMIN	1	1	1	1	1	1	1	1	1	1	1	1	12
CHEMBL203266	COc1ccc(CN2CCNCC2)c(OC)c1OC	40045|TRIMETAZIDINE|TRIMETAZIDINE HYDROCHLORIDE|VASTAREL|VASTAREL MR	1	1	1	1	1	1	1	1	1	1	1	1	12
CHEMBL6995	CC(=O)Nc1ccc(OCC(O)CNC(C)C)cc1	AY-21,011|ERALDIN|I.C.I. 50,172|PRACTOLOL|[3-(4-ACETYLAMINO-PHENOXY)-2-HYDROXY-PROPYL]-ISOPROPYL-AMMONIUM	1	1	1	1	1	1	1	1	1	1	1	1	12
CHEMBL24	CC(C)NCC(O)COc1ccc(CC(N)=O)cc1	ANTIPRESSAN|ATENAMIN|ATENIX-100|ATENIX-25|ATENIX-50|ATENOLOL|C07AB03|Esatenolol|ICI 66,082|ICI 66082|Ibinolo|KENTOL|TENORMIN|TENORMIN 25|TENORMIN L.S.|TOTAMOL|Unibloc|VASATEN	1	1	1	1	1	1	1	1	1	1	1	1	12
CHEMBL2106136	CCCCC1C(=O)NC(=O)N(C2CCCCC2)C1=O	BUCOLOME	1	1	1	1	1	1	1	1	1	1	1	1	12
CHEMBL72	CNCCCN1c2ccccc2CCc2ccccc21	DESIPRAMINE|Desipramine	1	1	1	1	1	1	1	1	1	1	1	1	12
CHEMBL2105220	CNCCCN1Cc2ccccc2Cc2ccccc21	MEZEPINE	1	1	1	1	1	1	1	1	1	1	1	1	12
CHEMBL2105432	CN1CCN(c2ccccc2Cc2ccccc2)CC1	SIFAPRAZINE	1	1	1	1	1	1	1	1	1	1	1	1	12
CHEMBL2106176	Cc1ccc(Cc2ccccc2)c(N2CCNCC2)c1	DELFAPRAZINE	1	1	1	1	1	1	1	1	1	1	1	1	12
CHEMBL648	CN1CCN(C(c2ccccc2)c2ccccc2)CC1	CYCLIZINE|Cyclizine|Marezine	1	1	1	1	1	1	1	1	1	1	1	1	12
CHEMBL2107141	O=C(O)CC(O)c1ccc(-c2ccc(Cl)cc2)o1	F-776|ORPANOXIN	1	1	1	1	1	1	1	1	1	1	1	1	12
CHEMBL239800	CN1CC(=O)N=C1NC(=O)Nc1cccc(Cl)c1	FENOBAM|MCN-3377-98	1	1	1	1	1	1	1	1	1	1	1	1	12
CHEMBL99369	O=P(O)(O)C(Cc1ccccn1)P(=O)(O)O	PIRIDRONIC ACID|Piridronic acid	1	1	1	0	1	1	1	1	1	1	1	1	11
CHEMBL1788390	CCOC(=O)/C(=C/c1ncc([N+](=O)[O-])n1C)C(C)=O	PROPENIDAZOLE	1	1	1	1	1	1	1	1	1	1	1	1	12
CHEMBL573352	C#C[C@@]1(O)[C@@H](CO)O[C@@H](n2ccc(N)nc2=O)[C@@H]1O	2'-C-Ethynylcytidine|3'-C-Ethynylcytidine|TAS 106|TAS-106	1	1	1	1	1	1	1	1	1	1	1	1	12
CHEMBL477	Nc1ncnc2c1ncn2[C@@H]1O[C@H](CO)[C@@H](O)[C@H]1O	ADENOCARD|ADENOCOR|ADENOSCAN|ADENOSINE|Adenosine|NSC-7652|SR 96225	1	1	1	1	1	1	1	1	1	1	1	1	12
CHEMBL129	Cc1cn([C@H]2C[C@H](N=[N+]=[N-])[C@@H](CO)O2)c(=O)[nH]c1=O	AZIDOTHYMIDINE|AZT|Azidothymidine|BW A509U|BW-A-509U|BWA509U|COMPOUND S|COMPOUND-S|NSC-602670|RETROVIR|Retrovir|ZIDOVUDINE	1	1	1	1	1	1	1	1	1	1	1	1	12
CHEMBL2111033	Cn1cccc1C(=O)C(C#N)C(=O)Nc1ccccc1	PRINOMIDE	1	1	1	1	1	1	1	1	1	1	1	1	12
CHEMBL476960	OCC(CO)N[C@H]1C[C@](O)(CO)[C@@H](O)[C@H](O)[C@H]1O	A-71100|AO-128|BASEN|GLUSTAT|VOGLIBOSE	1	1	1	1	1	1	1	1	1	1	1	1	12
CHEMBL2104951	COc1ccc2c(c1)CN(C(=O)C(=O)O)CCS2	ALADORIAN	1	1	1	1	1	1	1	1	1	1	1	1	12
CHEMBL2104570	CN(CCO)c1nc2c(c(=O)n(C)c(=O)n2C)n1C	CAFAMINOL	1	1	1	1	1	1	1	1	1	1	1	1	12
CHEMBL2105399	Cc1nc(NS(=O)(=O)c2ccc(N)cc2)oc1C	SULFAMOXOLE|SULPHAMOXOLE	1	1	1	1	1	1	1	1	1	1	1	1	12
CHEMBL453	Cc1noc(NS(=O)(=O)c2ccc(N)cc2)c1C	Entusil|Eryzole|GANTRISIN|NSC-13120|NSC-683536|Neazolin|Pediazole|SOSOL|SOXAZOLE|SULFAFURAZOLE|SULFALAR|SULFISOXAZOLE|SULPHAFURAZOLE|SULSOXIN|Sulfafurazole|Sulfisoxazole|Sulphafurazole	1	1	1	1	1	1	1	1	1	1	1	1	12
CHEMBL26630	Cc1onc(NS(=O)(=O)c2ccc(N)cc2)c1C	SULFATROXAZOLE|Sulfatroxazole	1	1	1	1	1	1	1	1	1	1	1	1	12
CHEMBL2111034	COc1ccc(OCC2=NCCc3ccccc32)cc1	MEMOTINE	1	1	1	1	1	1	1	1	1	1	1	1	12
CHEMBL2106559	CCOC1c2ccccc2C(=O)N(C)c2ccccc21	ETAZEPINE	1	1	1	1	1	1	1	1	1	1	1	1	12
CHEMBL53	CN1CCc2cccc3c2[C@H]1Cc1ccc(O)c(O)c1-3	APL-130277|APOMORPHINE|Apomorphine|VR-040|VR040	1	1	1	1	1	1	1	1	1	1	1	1	12
CHEMBL25856	Oc1cc2c(cc1O)[C@H]1c3ccccc3CN[C@@H]1CC2	DAR-0100|DAR-0100A|DIHYDREXIDINE|Rel-Dihydrexidine	1	1	1	1	1	1	1	1	1	1	1	1	12
CHEMBL1742419	COCCOCCNCC1COc2ccccc2O1	AMBENOXAN	1	1	1	1	1	1	1	1	1	1	1	1	12
CHEMBL2110780	CC(C)(C)NCC(O)c1ccc(O)c(NC(N)=O)c1	CARBUTEROL	1	1	1	1	1	1	1	1	1	1	1	1	12
CHEMBL2110938	OC(c1ccccc1)(c1ccccc1)C1CCCCN1	PIPRADROL	1	1	1	1	1	1	1	1	1	1	1	1	12
CHEMBL127508	OC(c1ccccc1)(c1ccccc1)C1CCNCC1	AZACYCLONOL|Ataractan|Azacyclonol|Calmeran|Frenoton|Frenquel|Psychosan|gamma-Pipradol	1	1	1	1	1	1	1	1	1	1	1	1	12
CHEMBL13	COCCc1ccc(OCC(O)CNC(C)C)cc1	CGP-2175|Lopressidone|METOPROLOL|Metoprolol|Toprol-XL	1	1	1	1	1	1	1	1	1	1	1	1	12
CHEMBL2105253	CC1CC(OC(=O)CN2CCCC2=O)CC(C)(C)C1	PIRAXELATE	1	1	1	1	1	1	1	1	1	1	1	1	12
CHEMBL289093	COc1ccc(OC)c(C(O)C(C)NC(C)(C)C)c1	BUTAXAMINE	1	1	1	1	1	1	1	1	1	1	1	1	12
CHEMBL2106676	CN(C)CC1=Cc2ccccc2Sc2ccccc21	DAMOTEPINE	1	1	1	1	1	1	1	1	1	1	1	1	12
CHEMBL2104546	CCC1(c2ccccc2)CNC(=S)c2ccccc21	TISOQUONE	1	1	1	1	1	1	1	1	1	1	1	1	12
CHEMBL2110897	CCCCCCCC/C=C/CCCCCCCCN	DECTAFLUR|SK&F 38094	1	1	1	1	1	1	1	1	1	1	1	1	12
CHEMBL3989949	NC(=O)O[C@@H](Cn1ncnn1)c1ccccc1Cl	CENOBAMATE|YKP-3089|YKP3089	1	1	1	1	1	1	1	1	1	1	1	1	12
CHEMBL2110673	CN(C)CCN1CCN(c2cccc(Cl)c2)C1=O	IMIDOLINE	1	1	1	1	1	1	1	1	1	1	1	1	12
CHEMBL3526802	O=C(CBr)N1CC([N+](=O)[O-])([N+](=O)[O-])C1	RRX-001	0	1	0	1	1	1	0	0	1	1	1	1	8
CHEMBL2107519	ClCCN(CCCl)c1ccc2ccccc2c1	CB 1048|CHLORNAPHAZINE|R 48	0	1	1	1	1	1	1	1	1	1	1	1	11
CHEMBL1697763	O=C1CN(/N=C/c2ccc([N+](=O)[O-])o2)C(=O)N1CO	NIFURTOINOL	1	1	1	1	1	1	1	1	1	1	1	1	12
CHEMBL313842	COc1cc(-c2ccc(=O)[nH]n2)ccc1OC(F)F	ZARDAVERINE	1	1	1	1	1	1	1	1	1	1	1	1	12
CHEMBL2104763	O=C1N(CCO)CCN1/N=C/c1ccc([N+](=O)[O-])o1	NF-1010|NIFURDAZIL	1	1	1	1	1	1	1	1	1	1	1	1	12
CHEMBL1556	O=c1[nH]cnc2c1ncn2[C@@H]1O[C@H](CO)[C@@H](O)[C@H]1O	INO-1001|INOSINE|NSC-20262	1	1	1	1	1	1	1	1	1	1	1	1	12
CHEMBL242341	COc1ccc(-c2coc3cc(O)ccc3c2=O)cc1	FORMONONETIN|NSC-93360	1	1	1	1	1	1	1	1	1	1	1	1	12
CHEMBL312109	O=C(O)Cc1ccc2c(c1)OCc1ccccc1C2=O	OXEPINAC|Oxepinac	1	1	1	1	1	1	1	1	1	1	1	1	12
CHEMBL2107411	O=C(O)CCC(=O)c1ccc2oc3ccccc3c2c1	AY-21,367|FUROBUFEN	1	1	1	1	1	1	1	1	1	1	1	1	12
CHEMBL33211	O=C(O)Cc1ccc2c(c1)C(=O)c1ccccc1CO2	ARTIL|HP 549|ISOXEPAC|Isoxepac|P 720549	1	1	1	1	1	1	1	1	1	1	1	1	12
CHEMBL444186	CC(CN1CC(=O)NC(=O)C1)N1CC(=O)NC(=O)C1	ICI 59118|ICRF 159|RAZOXANE	1	1	1	1	1	1	1	1	1	1	1	1	12
CHEMBL1580	OC[C@H]1O[C@@H](n2cnc3c2N=CNC[C@H]3O)C[C@@H]1O	CI-825|NIPENT|NSC-218321|Nipent|PD 81565|PENTOSTATIN|YK-176	1	1	1	1	1	1	1	1	1	1	1	1	12
CHEMBL2107150	CC(CC(=O)c1ccc(-c2ccccc2)cc1)C(=O)O	METBUFEN	1	1	1	1	1	1	1	1	1	1	1	1	12
CHEMBL8425	CC1=NN(CCOc2ccc3ccccc3c2)C(=O)C1	BAY G 6575|NAFAZATROM|Nafazatrom	1	1	1	1	1	1	1	1	1	1	1	1	12
CHEMBL159298	CCn1nc(C)c2c1C(c1ccccc1)=NCC(=O)N2	CL-683|RIPAZEPAM	1	1	1	1	1	1	1	1	1	1	1	1	12
CHEMBL4297300	CN1CCN(C(=O)C2C(C(=O)O)[C@H]3CC[C@@H]2O3)CC1	LB 100|LB-100	1	1	1	1	1	1	1	1	1	1	1	1	12
CHEMBL2105608	Cc1ccc(S(=O)(=O)NC(=O)N2CCCC2)cc1	TOLPYRRAMIDE	1	1	1	1	1	1	1	1	1	1	1	1	12
CHEMBL411	CC/C(=C(/CC)c1ccc(O)cc1)c1ccc(O)cc1	APSTIL|CYREN A|DIETHYLSTILBESTROL|DISTILBENE|Diethylstilbestrol|ESTROBENE|ESTROGENINE|ESTROMENIN|FONATOL|NEW-ESTRANOL 1|NSC-3070|PALESTROL|STILBESTROFORM|STILBESTROL|STILBETIN|STILBOESTROL|SYNESTRIN|SYNTHESTRIN|Stilboesterol|TAMPOVAGAN	1	1	1	1	1	1	1	1	1	1	1	1	12
CHEMBL323533	C[C@]12CC[C@H]3C(=CCc4cc(O)ccc43)[C@@H]1CCC2=O	EQUILIN	1	1	1	1	1	1	1	1	1	1	1	1	12
CHEMBL2105962	CC(=O)/N=c1/sccn1CC(O)c1cccs1	ANTAZONITE|R 6438|THIAZOTHIENOL	1	1	1	1	1	1	1	1	1	1	1	1	12
CHEMBL25843	CC(Cc1ccccc1)(NC(=O)CN)c1ccccc1	REMACEMIDE	1	1	1	1	1	1	1	1	1	1	1	1	12
CHEMBL2107237	OC1CC2CCCN3CCc4c(n1c1ccccc41)C23	VINDEBURNOL	1	1	1	1	1	1	1	1	1	1	1	1	12
CHEMBL275459	C/N=C(/S)[C@]1(c2cccnc2)CCCC[S@@+]1[O-]	APRIKALIM	1	1	1	1	1	1	1	1	1	1	1	1	12
CHEMBL2105350	CCCCCCCC/C=C\CCCCCCCCO	OLEYL ALCOHOL|WITCOHOL 85|WITCOHOL 90	1	1	1	1	1	1	1	1	1	1	1	1	12
CHEMBL1708232	CC12CCC(C[N+](C)(CCC[N+](C)(C)C)C1)C2(C)C		1	1	1	1	1	1	1	1	1	1	1	1	12
CHEMBL1204686	O=C(O)C1(CCCCCc2ccc(Cl)cc2)CO1	CLOMOXIR	1	1	1	1	1	1	1	1	1	1	1	1	12
CHEMBL86304	O=C(NCCN1CCOCC1)c1ccc(Cl)cc1	GNF-PF-695|MANERIX|MOCLOBEMIDE|RO 11-1163/000	1	1	1	1	1	1	1	1	1	1	1	1	12
CHEMBL33845	Oc1ccc(Cl)cc1Cc1cc(Cl)ccc1O	DICHLOROPHEN|G-4	1	1	1	1	1	1	1	1	1	1	1	1	12
CHEMBL264373	Cc1nc(N)nc(N)c1-c1ccc(Cl)c(Cl)c1	METOPRINE|TCMDC-123931	1	1	1	1	1	1	1	1	1	1	1	1	12
CHEMBL488280	CCC(CO[N+](=O)[O-])(CO[N+](=O)[O-])CO[N+](=O)[O-]	ETRYNIT|ETT-N|ETTN|PROPATYL NITRATE|PROPATYLNITRATE|WIN 9317	1	1	0	1	1	1	0	1	1	1	1	1	10
CHEMBL490070	O=C(O)c1ccc(NC2OC[C@@H](O)[C@H](O)[C@H]2O)cc1	BENAXIBINE	1	1	1	1	1	1	1	1	1	1	1	1	12
CHEMBL2105991	O=c1n(CC2CO2)c(=O)n(CC2CO2)n1CC1CO1	ANAXIRONE	1	1	1	1	1	1	1	1	1	1	1	1	12
CHEMBL2106861	CN(C)CCN(/N=C/c1ccc([N+](=O)[O-])o1)C(N)=O	NIFURAMIZONE|NIFURETHAZONE	1	1	1	1	1	1	1	1	1	1	1	1	12
CHEMBL1308252	Cc1cccc(C)c1NC(=O)c1ccccc1C(=O)O	FTAXILIDE	1	1	1	1	1	1	1	1	1	1	1	1	12
CHEMBL241782	COc1ccc(C(=O)/C=C/c2ccncc2)c(OC)c1	DILMEFONE	1	1	1	1	1	1	1	1	1	1	1	1	12
CHEMBL235191	CC(=O)Nc1ccc(C(=O)Nc2ccccc2N)cc1	CI-994|GOE 5549|PD 123654|TACEDINALINE	1	1	1	1	1	1	1	1	1	1	1	1	12
CHEMBL254193	N/N=c1/cc2c(n[nH]1)CCN(C(=O)c1ccccc1)C2	ENDRALAZINE	1	1	1	1	1	1	1	1	1	1	1	1	12
CHEMBL2106081	CCCCNC(=O)c1cccc(-c2ccccc2)c1O	BUTYLPHENAMIDE	1	1	1	1	1	1	1	1	1	1	1	1	12
CHEMBL2107088	Cc1cc(NS(=O)(=O)c2ccc(N)cc2)sn1	SULFASOMIZOLE|SULPHASOMIZOLE	1	1	1	1	1	1	1	1	1	1	1	1	12
CHEMBL905	CN(C)CCc1c[nH]c2ccc(Cn3cncn3)cc12	L-705126|MAXALT|MK-462|MK-462 FREE BASE|Maxalt|Maxalt-Mlt|RIZATRIPTAN|Rizatriptan	1	1	1	1	1	1	1	1	1	1	1	1	12
CHEMBL2105160	C[C@@H](N/C(=N\C#N)Nc1ccc(C#N)cc1)C(C)(C)C	BMS-234303|BMS-234303-01|NAMINIDIL	1	1	1	1	1	1	1	1	1	1	1	1	12
CHEMBL1192517	CNCCCCOc1ccccc1Cc1ccccc1	BIFEMELANE|BIFEMELANE HYDROCHLORIDE	1	1	1	1	1	1	1	1	1	1	1	1	12
CHEMBL2106250	CC(COc1ccccc1)NC(C)Cc1ccccc1	CB 3697|DEXTROFEMINE	1	1	1	1	1	1	1	1	1	1	1	1	12
CHEMBL900	Cc1ccccc1C(OCCN(C)C)c1ccccc1	Disipal|Invagesic|MEFENAMINE|Norflex|Norgesic|ORPHENADRINE|Orphenadrine|Orphengesic	1	1	1	1	1	1	1	1	1	1	1	1	12
CHEMBL1742465	CN(C)CCOC(C)(c1ccccc1)c1ccccc1	MEPHENHYDRAMINE|MOXASTINE	1	1	1	1	1	1	1	1	1	1	1	1	12
CHEMBL159776	CC(C)N(CCNC(=O)CN1CCCC1=O)C(C)C	PRAMIRACETAM	1	1	1	1	1	1	1	1	1	1	1	1	12
CHEMBL2106281	CCOCCOC(=O)c1nc2cc(Cl)ccc2o1	ECLAZOLAST|RHC 2871	1	1	1	1	1	1	1	1	1	1	1	1	12
CHEMBL1618378	CCN(CC)CCNC(=O)c1ccc(N)c(Cl)c1	DECLOPRAMIDE	1	1	1	1	1	1	1	1	1	1	1	1	12
CHEMBL1368146	O=C(O)c1ccc(S(=O)(=O)N(Cl)Cl)cc1	HALAZONE	1	1	1	1	1	1	1	1	1	1	1	1	12
CHEMBL278581	C=CCN(C1=NCCN1)c1c(Cl)cccc1Cl	ALINIDINE|Alinidine|ST 567-BR [AS HYDROBROMIDE]|ST-567	1	1	1	1	1	1	1	1	1	1	1	1	12
CHEMBL960	Cc1oncc1C(=O)Nc1ccc(C(F)(F)F)cc1	ARAVA|HWA-486|L04AA13|LEFLUNOMIDE|SU-101|SU101|SULOL	1	1	1	1	1	1	1	1	1	1	1	1	12
CHEMBL973	C/C(O)=C(\C#N)C(=O)Nc1ccc(C(F)(F)F)cc1	A77 1726|AUBAGIO|HMR1726|LEFLUNOMIDE RELATED COMPOUND B|LEFLUNOMIDE RELATED COMPOUND B RS|TERIFLUNOMIDE	1	1	1	1	1	1	1	1	1	1	1	1	12
CHEMBL44	O=c1c(-c2ccc(O)cc2)coc2cc(O)cc(O)c12	FW-635I-2|GENISTEIN|NPI-031L|NSC-36586|SIPI-807-1	1	1	1	1	1	1	1	1	1	1	1	1	12
CHEMBL8260	O=c1cc(-c2ccccc2)oc2cc(O)c(O)c(O)c12	BAICALEIN|NSC-661431	1	1	1	1	1	1	1	1	1	1	1	1	12
CHEMBL2107069	O=S(=O)(O)c1cc(O)c(S(=O)(=O)O)cc1O	PERSILIC ACID	1	1	1	0	1	1	1	1	1	1	1	1	11
CHEMBL453805	CC(C)=CCOc1c2occc2cc2ccc(=O)oc12	PENTOSALEN	1	1	1	1	1	1	1	1	1	1	1	1	12
CHEMBL2103993	CC(Oc1cccc(C(=O)c2ccccc2)c1)C(=O)O	BAKEPROFEN	1	1	1	1	1	1	1	1	1	1	1	1	12
CHEMBL4297409	COC(=O)c1ccc(-c2ccc(C(=O)OC)cc2)cc1	BIPHENYL DIMETHYL DICARBOXYLATE|DIMETHYL 4,4'-BIPHENYLDICARBOXYLATE|NISSEL	1	1	1	1	1	1	1	1	1	1	1	1	12
CHEMBL1553945	CNC(=O)Oc1ccccc1C(=O)Nc1ccccc1	ANILAMATE	1	1	1	1	1	1	1	1	1	1	1	1	12
CHEMBL2106934	Cc1n[nH]c2c1N(c1ccccc1)C(=O)CC(=O)N2C	RAZOBAZAM	1	1	1	1	1	1	1	1	1	1	1	1	12
CHEMBL2104604	CC(C)c1cn([C@H]2C[C@H](O)[C@@H](CO)O2)c(=O)[nH]c1=O	EPERVUDINE	1	1	1	1	1	1	1	1	1	1	1	1	12
CHEMBL3884248	Cc1ncc([N+](=O)[O-])n1CC(O)CN1CCOCC1	MORINIDAZOLE	1	1	1	1	1	1	1	1	1	1	1	1	12
CHEMBL3545366	CCn1c(=O)c(-c2cc[nH]n2)cc2c(C)nc(N)nc21	SAR-245409|SAR245409|VOXTALISIB|XL-765	1	1	1	1	1	1	1	1	1	1	1	1	12
CHEMBL2105038	NN(Cc1ccccc1)CC1COc2ccccc2O1	DOMOXIN|HYDRAZINOXANE|IS 2596	1	1	1	1	1	1	1	1	1	1	1	1	12
CHEMBL2106607	CCCCc1ccc(Nc2ncccc2C(=O)O)cc1	BUTANIXIN	1	1	1	1	1	1	1	1	1	1	1	1	12
CHEMBL2110611	CCOC(=O)c1cncn1C1CCCc2ccccc21	ETONAM	1	1	1	1	1	1	1	1	1	1	1	1	12
CHEMBL2106740	CN(Cc1cccnc1)C(=O)C(CO)c1ccccc1	PIMETREMIDE|PIMEVERINE	1	1	1	1	1	1	1	1	1	1	1	1	12
CHEMBL1191	Cc1nnc(NS(=O)(=O)c2ccc(N)cc2)s1	MICROSUL|Methazol|PROKLAR|SULFAMETHIZOLE|SULPHAMETHIZOLE|Sulfamethizole|Sulphamethylthiadiazole|THIOSULFIL|Tetracid|UROLUCOSIL	1	1	1	1	1	1	1	1	1	1	1	1	12
CHEMBL782	CCCCNC(=O)NS(=O)(=O)c1ccc(C)cc1	GLYCONON|NSC-23813|NSC-87833|ORINASE|PRAMIDEX|RASTINON|TOLBUTAMIDE|Tolbutamide	1	1	1	1	1	1	1	1	1	1	1	1	12
CHEMBL6615	CCC(c1ccc(O)cc1)C(CC)c1ccc(O)cc1	HEXESTROL|HEXESTROL DIPHOSPHATE SODIUM	1	1	1	1	1	1	1	1	1	1	1	1	12
CHEMBL1405	C[C@]12CC[C@@H]3c4ccc(O)cc4CC[C@H]3[C@@H]1CCC2=O	ESTROGENIC SUBSTANCE|ESTRONE|Estrone|NATURAL ESTROGENIC SUBSTANCE-ESTRONE|NSC-9699|OESTRONE|Oestrone|THEELIN|Theelin|WAY 164397	1	1	1	1	1	1	1	1	1	1	1	1	12
CHEMBL1004	CN(C)CCOC(C)(c1ccccc1)c1ccccn1	DOXYLAMINE|Decapryn|Doxy-Sleep-Aid|Doxylamine|Unisom	1	1	1	1	1	1	1	1	1	1	1	1	12
CHEMBL1622638	Cc1cc2nc3ccc(N(C)C)cc3[s+]c2cc1N		1	1	1	1	1	1	1	1	1	1	1	1	12
CHEMBL2110986	CN1CCC/C1=N\C(=N\c1ccccc1)N1CCCC1	PIROGLIRIDE	1	1	1	1	1	1	1	1	1	1	1	1	12
CHEMBL2106299	CN(C)CCN1c2ccccc2Sc2ccccc21	FENETHAZINE|PHENETHAZINE	1	1	1	1	1	1	1	1	1	1	1	1	12
CHEMBL1190119	C[N+](C)(C)CCOC(c1ccccc1)c1ccccc1		1	1	1	1	1	1	1	1	1	1	1	1	12
CHEMBL207602	CCCCCCCCCCCCCC(=O)OC(C)C	ESTERGEL|ISOPROPYL MYRISTATE	1	1	1	1	1	1	1	1	1	1	1	1	12
CHEMBL24640	CCCCCCCCCCCCCCCCCCO	CETOSTEARYL ALCOHOL|STEARYL ALCOHOL|Stearyl alcohol	1	1	1	1	1	1	1	1	1	1	1	1	12
CHEMBL2107291	CC(C)CCCCCCCCCCCCCCCO	ISOSTEARYL ALCOHOL|WITCOHOL 66	1	1	1	1	1	1	1	1	1	1	1	1	12
CHEMBL279960	Cc1nc2ccccc2c(=O)n1-c1ccccc1Cl	MECLOQUALONE|Mecloqualone|W 4744	1	1	1	1	1	1	1	1	1	1	1	1	12
CHEMBL523	O=C1CN=C(c2ccccc2)c2cc(Cl)ccc2N1	Calmday|Desmethyldiazepam|Desoxydemoxepam|Madar|NORDAZEPAM|Nordazepam|Nordiazepam|Stilny|Vegesan	1	1	1	1	1	1	1	1	1	1	1	1	12
CHEMBL1865258	NS(=O)(=O)c1ccc(Cl)c(S(N)(=O)=O)c1	CHLORAMIDOBENZOL|CLOFENAMIDE|MONOCHLORPHENAMIDE	1	1	1	0	1	1	1	1	1	1	1	1	11
CHEMBL28333	CN1CCN=C(c2ccccc2)c2cc(Cl)ccc21	MEDAZEPAM|NOBRIUM	1	1	1	1	1	1	1	1	1	1	1	1	12
CHEMBL1179047	CCN(CC)CCOC(=O)c1ccc(N)cc1Cl	CHLOROPROCAINE	1	1	1	1	1	1	1	1	1	1	1	1	12
CHEMBL2105151	Nn1cnnc1N/N=C/c1c(Cl)cccc1Cl	NEBIDRAZINE	1	1	1	1	1	1	1	1	1	1	1	1	12
CHEMBL466660	O=[N+]([O-])OCC(CO)(CO[N+](=O)[O-])CO[N+](=O)[O-]	PENTRINITROL|PETRIN|W 2197	1	1	0	1	1	1	0	1	1	1	1	1	10
CHEMBL2106118	CN(C)C(=O)CCNc1ccc(Br)cc1	BROMAMID|BROMANYLPROMIDE|NA-119	1	1	1	1	1	1	1	1	1	1	1	1	12
CHEMBL2106614	N=C(/N=C(/N)NP(=O)(O)O)NCc1ccccc1		1	1	1	1	1	1	1	1	1	1	1	1	12
CHEMBL450940	C=Cc1cc(O)cc2nc(-c3ccc(O)c(F)c3)oc12	ERB-041|PF-00913086|PRINABEREL	1	1	1	1	1	1	1	1	1	1	1	1	12
CHEMBL4297071	N#CCC(=O)NN=Cc1c[n+]([O-])c2ccccc2[n+]1[O-]	CIADOX	1	1	0	1	1	1	1	1	1	1	1	1	11
CHEMBL92590	CC(=O)Nc1ccc(OC(=O)c2ccccc2O)cc1	ACETAMINOSALOL|Acetaminosalol|PHENETSAL	1	1	1	1	1	1	1	1	1	1	1	1	12
CHEMBL2105120	COc1cc(/C=N/NC(=O)c2ccncc2)ccc1O	FTIVAZIDE	1	1	1	1	1	1	1	1	1	1	1	1	12
CHEMBL2104020	CCCCC1(CCOC(N)=O)C(=O)NC(=O)NC1=O	CARBUBARB|CARBUBARBITAL|TYLEMALUM	1	1	1	1	1	1	1	1	1	1	1	1	12
CHEMBL28079	CCCOc1ccccc1-c1nc2nn[nH]c2c(=O)[nH]1	M&B 22948|ZAPRINAST	1	1	1	1	1	1	1	1	1	1	1	1	12
CHEMBL93385	O=[N+]([O-])c1ccc(Nc2ccc(N=C=S)cc2)cc1	AMOSCANATE|Amoscanate	1	1	0	1	1	1	1	1	1	1	1	1	11
CHEMBL19344	Oc1ccc(CC2NCCc3cc(O)c(O)cc32)cc1	HIGENAMINE	1	1	1	1	1	1	1	1	1	1	1	1	12
CHEMBL1227	Oc1ccc2c3c1O[C@H]1[C@@H](O)C=C[C@H]4[C@@H](C2)NCC[C@]314	NORMORPHINE	1	1	1	1	1	1	1	1	1	1	1	1	12
CHEMBL214268	O=C(N[C@H]1CN2CCC1CC2)c1cc2ccoc2cn1	PHA-543613	1	1	1	1	1	1	1	1	1	1	1	1	12
CHEMBL2105269	CN1c2ccccc2Sc2ccc(CC(=O)O)cc21	METIAZINIC ACID|RP 16091	1	1	1	1	1	1	1	1	1	1	1	1	12
CHEMBL448570	CCCCNC(=O)NS(=O)(=O)c1ccc(N)cc1	BZ 55|CA 1022|CARBUTAMIDE|GLYBUTAMIDE|U-6987	1	1	1	1	1	1	1	1	1	1	1	1	12
CHEMBL295467	CNCCC(Oc1ccccc1OC)c1ccccc1	COMPOUND 89218|LY-94939|NISOXETINE|Nisoxetine	1	1	1	1	1	1	1	1	1	1	1	1	12
CHEMBL2110619	C[N+](C)([O-])CCOC(c1ccccc1)c1ccccc1		1	1	1	1	1	1	1	1	1	1	1	1	12
CHEMBL2106274	CN1CC[C@]23c4c5ccc(O)c4O[C@H]2CCC[C@H]3[C@H]1C5	DESOMORPHINE	1	1	1	1	1	1	1	1	1	1	1	1	12
CHEMBL2107521	CCS(=O)(=O)c1ccc(/C=N/NC(N)=S)cc1	SUBATHIZONE	1	1	1	1	1	1	1	1	1	1	1	1	12
[truncated: 211,558+ more rows]
