# Supplementary material for: Computational Drug Repurposing for Antituberculosis Therapy: Discovery of Multi-Strain Inhibitors
Source: Antibiotics (Basel). 2021 Aug 19;10(8):1005. doi: 10.3390/antibiotics10081005 (PMC8388932; doi:10.3390/antibiotics10081005)
Supplement: Supplementary file 1 [file antibiotics-10-01005-s001.zip › Supplementary Material 8.xlsx]

## Sheet: S1
Computational Drug Repurposing for Antituberculosis Therapy: Discovery of Multi-Strain Inhibitors
Valeria V. Kleandrova1, Marcus T. Scotti2, and Alejandro Speck-Planche2*
1Laboratory of Fundamental and Applied Research of Quality and Technology of Food Production, Moscow State University of Food Production, Volokolamskoe shosse 11, 125080, Moscow, Russian Federation 2Postgraduate Program in Natural and Synthetic Bioactive Products, Federal University of Paraíba, 58051-900, João Pessoa, Brazil
*Correspondence: Alejandro Speck-Planche (alejspivanovich@gmail.com)

## Sheet: S2
Molecule ChEMBL ID	Smiles	Name	FA(%)	S(TSAD)
CHEMBL78535	CCO/N=C(\c1ccc(Br)cc1)C1CCN(C2(C)CCN(C(=O)c3c(C)cc[n+]([O-])c3C)CC2)CC1	ANCRIVIROC|SCH351125	100	288
CHEMBL1450565	NC(=O)c1ccc([N+](=O)[O-])cc1Cl	AKLOMIDE|CLOMIDE	100	279
CHEMBL2104712	CC(=O)O[C@H]1CC[C@H]2[C@@H]3CC[C@H]4C/C(=N/Oc5ccc([N+](=O)[O-])cc5)[C@H](Cl)C[C@]4(C)[C@H]3CC[C@]12C	NISTERIME|NISTERIME ACETATE|ORF 9326	100	279
CHEMBL2106822	CCN(CC)Cc1nccn1-c1ccc([N+](=O)[O-])cc1C(=O)c1ccccc1Cl	NIZOFENONE|NIZOFENONE FUMARATE	95.8333	288
CHEMBL2104159	Cc1c([N+](=O)[O-])cc(C(C)(C)C)c(O)c1C(=O)Nc1ccc(Br)cc1C(F)(F)F	BROMOXANIDE|SK&F 61636	100	276
CHEMBL1199080	CC[N+](C)(C)Cc1ccccc1Br	Bretylium	95.8333	279
CHEMBL3330226	O=c1nc(N2CCN(CC3CCCCC3)CC2)sc2c([N+](=O)[O-])cc(C(F)(F)F)cc12	MACOZINONE|Macozinone|PBTZ-169|PBTZ169	95.8333	279
CHEMBL1909324	COc1cc(Br)c(C[N+]2(CCOCCC3CCC4CC3C4(C)C)CCOCC2)cc1OC	PINAVERIUM	95.8333	279
CHEMBL292702	COc1cc2cc(c1Cl)N(C)C(=O)C[C@H](OC(=O)[C@H](C)N(C)C(C)=O)[C@]1(C)O[C@H]1[C@H](C)[C@@H]1C[C@@](O)(NC(=O)O1)[C@H](OC)/C=C/C=C(\C)C2	MAITANSINE|MAYTANSINE	95.8333	279
CHEMBL2111120	NCCSC(C[N+](=O)[O-])c1ccccc1Cl		95.8333	276
CHEMBL289832	O=[N+]([O-])c1c(Cl)c(Cl)cc2nc(O)c(O)nc12	ACEA 1021|LICOSTINEL	95.8333	276
CHEMBL1448	O=C(Nc1ccc([N+](=O)[O-])cc1Cl)c1cc(Cl)ccc1O	BAY 2353|Ex A Lint|Lintex|NICLOCIDE|NICLOSAMIDE|NSC-178296|Nicloside|WR 46234|YOMESAN	95.8333	276
CHEMBL260046	Cn1c(COP(=O)(NCCBr)NCCBr)cnc1[N+](=O)[O-]	EVOFOSFAMIDE|HAP-302|TH-302	100	264
CHEMBL2104616	CCN(CC)CCn1c(Cc2ccc(Cl)cc2)nc2cc([N+](=O)[O-])ccc21	CLOBEDOLUM|CLONITAZENE	91.6667	288
CHEMBL1269025	CN1CCc2nc(C(=O)N[C@@H]3C[C@@H](C(=O)N(C)C)CC[C@@H]3NC(=O)C(=O)Nc3ccc(Cl)cn3)sc2C1	DU-176|EDOXABAN|LIXIANA	91.6667	288
CHEMBL2106056	COC(=O)C1=C(C)NC(C)=C(C(=O)OCC2COC3(CCN(c4ccc(Cl)cc4)CC3)O2)[C@H]1c1cccc([N+](=O)[O-])c1	CRONIDIPINE	91.6667	288
CHEMBL1241348	C=C[C@@H]1C[C@]1(NC(=O)[C@@H]1C[C@@H](Oc2cc(-c3csc(NC(=O)C(C)C)n3)nc3c(Br)c(OC)ccc23)CN1C(=O)[C@@H](NC(=O)OC1CCCC1)C(C)(C)C)C(=O)O	BI 201335|BI201335|FALDAPREVIR	91.6667	288
CHEMBL2013174	CC[C@@H]1C[C@]1(NC(=O)[C@@H]1C[C@@H](Oc2cc(-c3csc(NC(C)C)n3)nc3c(Cl)c(OCCN4CCOCC4)ccc23)CN1C(=O)[C@@H](NC(=O)O[C@@H]1C[C@@H]2C[C@@H]2C1)C(C)(C)C)C(=O)O	GS-9451|VEDROPREVIR	91.6667	288
CHEMBL1788393	CCOCCN(Cc1ccc(Oc2ccc([N+](=O)[O-])cc2)cc1)C(=O)C(Cl)Cl	ETHYLCHLORDIPHENE|ETOFAMIDE	100	259
CHEMBL1506	CCCCCCCCCCCCCCCC(=O)OC[C@@H](NC(=O)C(Cl)Cl)[C@H](O)c1ccc([N+](=O)[O-])cc1	CHLORAMPHENICOL PALMITATE|CHLOROMYCETIN PALMITATE|Chloramphenicol Palmitate|Chlorolifarina|Chloropal	100	259
CHEMBL3939295	C=CC(=O)Nc1cc(N2CCN(CC)CC2)ccc1Nc1cc(N(C)C(=O)Nc2c(Cl)c(OC)cc(OC)c2Cl)ncn1	H3B-6527	95.8333	270
CHEMBL2110639	Cc1ncc(C[n+]2csc(CCCl)c2C)c(N)n1	BECLOTIAMINE	95.8333	268
CHEMBL1449676	Cc1ncc([N+](=O)[O-])n1CC(O)CCl	NSC-95075|ORNIDAZOLE|RO 7-0207|RO-7-0207|TIBERAL	100	256
CHEMBL2104730	N#Cc1cc(I)c(O)c([N+](=O)[O-])c1	NITROXINIL|NITROXYNIL	91.6667	279
CHEMBL493636	CC(=O)Nc1ccc(S(=O)(=O)Nc2ccc([N+](=O)[O-])cc2)cc1	SULFANITRAN	91.6667	279
CHEMBL9484	CCCCCCC[N+](CC)(CC)CCCCc1ccc(Cl)cc1		91.6667	279
CHEMBL1822872	C[C@H]1COC2(CCN(c3nc(=O)c4cc(C(F)(F)F)cc([N+](=O)[O-])c4s3)CC2)O1	BTZ-043|BTZ-10526043	91.6667	279
CHEMBL1178725	CC(C)Oc1cccc(CC(=O)N2CCC[C@](CC[N+]34CCC(c5ccccc5)(CC3)CC4)(c3ccc(Cl)c(Cl)c3)C2)c1	NOLPITANTIUM	91.6667	279
CHEMBL2104390	C[C@@H](O)[C@@H]1NC(=O)[C@H](CCCCN)NC(=O)[C@@H](Cc2c[nH]c3ccccc23)NC(=O)[C@H](Cc2ccccc2)NC(=O)[C@@H](NC(=O)[C@@H](Cc2ccccc2)NC[C@@]2(O)OC[C@@H](O)[C@@H](O[C@H]3O[C@H](CO)[C@@H](O)[C@H](O)[C@H]3O)[C@@H]2O)CSSC[C@@H](C(=O)N[C@H](CO)[C@@H](C)O)NC1=O	ILATREOTIDE	91.6667	279
CHEMBL1089318	Cc1c(Cl)c(C)[n+]([O-])c(Cl)c1-c1noc(-c2cc(O)c(O)c([N+](=O)[O-])c2)n1	BIA 9-1067|BIA-9-1067|BIA-91067|OPICAPONE|Opicapone	100	255
CHEMBL4297661	Cn1cnc([N+](=O)[O-])c1C[N+](C)(C)C/C=C/C(=O)Nc1cc2c(Nc3ccc(Cl)c(Br)c3)ncnc2cn1	TARLOXOTINIB	100	253
CHEMBL56367	CS(=O)(=O)Nc1ccc([N+](=O)[O-])cc1Oc1ccccc1	AULIN|NIMESULIDE|R 805	87.5	288
CHEMBL2107448	CN1CCN(/C=C2\N=C3CN=C(c4ccccc4Cl)c4cc([N+](=O)[O-])ccc4N3C2=O)CC1	LOPRAZOLAM	87.5	288
CHEMBL3670800	Cc1cc(C(=O)N(C)C)cc(NC(=O)[C@H]2CCC(=O)N2C2CCN(Cc3ccc(Cl)c(C)c3)CC2)n1	ALK-4290|ALK4290	87.5	288
CHEMBL1181731	COCCOCCOCCOCCOC(=O)OC[n+]1ccc(N/C(=N/CCCCCCOc2ccc(Cl)cc2)NC#N)cc1		87.5	288
CHEMBL13779	COC(=O)N/N=C/c1c[n+]([O-])c2ccccc2[n+]1[O-]	CARBADOX|Carbadox|GS-6244|MECADOX	91.6667	273
CHEMBL185073	CC(=O)O[C@H]1C[C@@H]2CC[C@@H]3[C@H](CC[C@@]4(C)[C@H]3C[C@H]([N+]3(C)CCCCC3)[C@@H]4OC(C)=O)[C@@]2(C)C[C@@H]1[N+]1(C)CCCCC1	PANCURONIUM|Pancuronium|Pavulon	95.8333	261
CHEMBL4297678	CC(O)COC[C@H]1O[C@@H]2O[C@H]3[C@H](O)[C@@H](OCC(C)O)[C@@H](O[C@@H]4[C@@H](CO)O[C@H](O[C@@H]5[C@@H](CO)O[C@H](O[C@@H]6[C@@H](COCC(C)O)O[C@H](O[C@@H]7[C@@H](CO)O[C@H](O[C@@H]8[C@@H](COCC(C)O)O[C@H](O[C@H]1C[C@H]2O)[C@H](O)[C@H]8O)[C@H](O)[C@H]7O)[C@H](O)[C@H]6O)[C@H](O)[C@H]5O)[C@H](O)[C@H]4O)O[C@@H]3CO	ADRABETADEX|VT-270|VTS-270	95.8333	261
CHEMBL1788400	O=C(C(Cl)Cl)N(CCO)Cc1ccc(Oc2ccc([N+](=O)[O-])cc2)cc1	CHLOROPHENOXAMIDE|CLEFAMIDE	100	250
CHEMBL1201281	O=C(O)CCC(=O)OC[C@@H](NC(=O)C(Cl)Cl)[C@H](O)c1ccc([N+](=O)[O-])cc1	Chloramphenicol succinate	100	250
CHEMBL130	O=C(N[C@H](CO)[C@H](O)c1ccc([N+](=O)[O-])cc1)C(Cl)Cl	AMPHICOL|BROCHLOR|BROLENE ANTIBIOTIC|CHLORAMPHENICOL|CHLOROFAIR|CHLOROMYCETIN|CHLOROPTIC|CHLOROPTIC S.O.P.|Chloramex|Chloramphenicol|Chlorbiotic|ECONOCHLOR|GOLDEN EYE ANTIBIOTIC|KEMICETINE|KLORAFECT|Kernispray|MYCHEL|Mychel-S|NSC-16331|NSC-3069|OPHTHOCHLOR|OPTOMYCIN|SNO PHENICOL|TUBILUX INFECTED EYES|Tevcocin	100	248
CHEMBL1630563	O=[N+]([O-])c1cn2c(n1)OC[C@@H](OCc1ccc(-c3ccc(OC(F)(F)F)cc3)nc1)C2	TBA 354|TBA-354	91.6667	270
CHEMBL1852688	CCN1CCN(c2ccc(Nc3cc(N(C)C(=O)Nc4c(Cl)c(OC)cc(OC)c4Cl)ncn3)cc2)CC1	BGJ-398|BGJ398|INFIGRATINIB|MVP-BGJ398|NVP-BGJ398	91.6667	270
CHEMBL4297391	CCCCCCCCCCCCCCCC(=O)OC[C@H](COC(=O)[C@H](C)NC(=O)CC[C@@H](NC(=O)[C@H](C)NC(=O)[C@@H](C)O[C@H]([C@H](C=O)NC(C)=O)[C@H](O[C@@H]1O[C@H](CO)[C@@H](O)[C@H](O)[C@H]1NC(C)=O)[C@H](O)CO)C(N)=O)OC(=O)CCCCCCCCCCCCCCC	IMMTHER	91.6667	270
CHEMBL1652	CC[N+](CC)(CCNC(=O)C(=O)NCC[N+](CC)(CC)Cc1ccccc1Cl)Cc1ccccc1Cl	AMBENONIUM|Ambenonium	100	245
CHEMBL1170047	NC(=O)c1ccc(I)c([N+](=O)[O-])c1	BSI-201|INIPARIB	87.5	279
CHEMBL491	CC(C)(O)C(=O)Nc1ccc([N+](=O)[O-])c(C(F)(F)F)c1	HYDROXYFLUTAMIDE|Hydroxyflutamide	87.5	279
CHEMBL452	O=C1CN=C(c2ccccc2Cl)c2cc([N+](=O)[O-])ccc2N1	CLONAZEPAM|CLONAZEPAM CIV|KLONOPIN|KLONOPIN RAPIDLY DISINTEGRATING|NSC-179913|RIVOTRIL|RO 5-4023|RO-5-4023	87.5	279
CHEMBL1274	CC1(C)NC(=O)N(c2ccc([N+](=O)[O-])c(C(F)(F)F)c2)C1=O	Anadron|NILANDRON|NILUTAMIDE|RU 23908	87.5	279
CHEMBL2110930	CC[N+](C)(CC)CCC(C)OC(=O)c1ccc(Br)o1		87.5	279
CHEMBL2110825	CCCCCCCCCCCC[N+](C)(C)CCOc1ccc(Cl)cc1		87.5	279
CHEMBL397647	C[N+](C)(Cc1ccc(NC(=O)c2ccc(Cl)c(Cl)c2)cc1)C1CCOCC1		87.5	279
CHEMBL2105721	CC(C)[C@@]1(C(=O)N[C@H]2CC(=O)O[C@]2(O)CF)CC(c2nccc3ccccc23)=NO1	GS-9450|LB-84451|LB84451|NIVOCASAN	87.5	279
CHEMBL2107326	CCn1c(=O)c2c(nc(N[C@@H]3CCC[C@H]3O)n2Cc2ccc(OC)c(Br)c2)n(CCO)c1=O	DASANTAFIL|SCH 446132	87.5	279
CHEMBL3989701	CC1(C)O[C@H]2C(NC(=O)N(CCCl)N=O)O[C@H](COC(=O)c3ccc([N+](=O)[O-])cc3)[C@H]2O1	BOFUMUSTINE	95.8333	253
CHEMBL4297071	N#CCC(=O)NN=Cc1c[n+]([O-])c2ccccc2[n+]1[O-]	CIADOX	91.6667	264
CHEMBL218427	Cc1cc(C)c2cccc(OCc3c(Cl)ccc(S(=O)(=O)NC4(C(=O)N5CCN(C(=O)[C@@H](N)CCC[N+](C)(C)C)CC5)CCOCC4)c3Cl)c2n1	FASITIBANT|MEN-16132|MEN-16132 FREE BASE	95.8333	251
CHEMBL1908326	C[C@@H]1N=C(c2ccccc2Cl)c2cc([N+](=O)[O-])ccc2NC1=O	MECLONAZEPAM	83.3333	288
CHEMBL1823817	COC[C@H](O)Cn1c(=O)cnn(-c2ccc(Cl)c(C(=O)NCC3(O)CCCCCC3)c2)c1=O	CE 224,535|CE-224,535|CE-224535	83.3333	288
CHEMBL1276663	CO/N=C(\C(=O)N[C@@H]1C(=O)N2C(C(=O)[O-])=C(C[n+]3ccn4ncccc43)CS[C@H]12)c1nsc(N)n1	CEFOZOPRAN	83.3333	288
CHEMBL3138543	CC(=O)O[C@H]1C[C@@H]2CC[C@@H]3[C@H](CC[C@@]4(C)[C@H]3C[C@H]([N+]3(C)CCCCC3)[C@@H]4O)[C@@]2(C)C[C@@H]1[N+]1(C)CCCCC1		91.6667	261
CHEMBL3314565	COC[C@H](C)NC(=O)c1nc(N2CC[C@@H](NC(=O)c3[nH]c(C)c(Cl)c3Cl)[C@@H](OC)C2)sc1C(=O)O	AZD 5099|AZD-5099|AZD5099	91.6667	261
CHEMBL3990986	C[N@@+]1(CCCF)[C@H]2CC[C@@H]1C[C@H](OC(=O)C(O)(c1ccccc1)c1ccccc1)C2		91.6667	259
CHEMBL1201219	CC(=O)O[C@H]1C[C@@H]2CC[C@@H]3[C@H](CC[C@@]4(C)[C@H]3C[C@H]([N+]3(C)CCCCC3)[C@@H]4OC(C)=O)[C@@]2(C)C[C@@H]1N1CCCCC1	VECURONIUM|Vecuronium	87.5	270
CHEMBL4113131	C[C@H]1CN(C(=O)c2ccc(NC(=O)c3cc(O[C@H](C)c4c(Cl)ccc(F)c4Cl)c(N)nn3)cc2)C[C@@H](C)N1	ENSARTINIB|X-396	87.5	270
CHEMBL2104433	CCCCC1C(=O)OC(C(C)C(O)CCCNC(=N)N)C(C)/C=C(\C)CCCCC(O)CC(O)CC(O)CC(O)CC(O)C(O[C@H]2O[C@H](CO)[C@@H](O)[C@@H]2O)/C=C(\C)C(O)CCCC(O)CCCC(O)CCC(C)C1O	PRIMYCIN	87.5	270
CHEMBL3989971	CC[C@H]1C[C@@H](C(=O)NCCNC(=O)CCOCCOCCOCCOCCOCCOCCOCCOCCOCCOCCOCCOC)C[C@@H](O[C@@H]2O[C@H](CO)[C@H](O)[C@H](O[C@@H](CC3CCCCC3)C(=O)O)[C@H]2NC(C)=O)[C@@H]1O[C@@H]1O[C@@H](C)[C@@H](O)[C@@H](O)[C@@H]1O	GMI-1271|GMI-1271 FREE ACID|UPROLESELAN	87.5	270
CHEMBL4297675	CC(=O)OC[C@H](COc1ccc(C(C)(C)c2ccc(OC[C@@H](CCl)OC(C)=O)cc2)cc1)OC(C)=O	EPI-506|RALANITEN ACETATE	91.6667	256
CHEMBL315338	CS(=O)(=O)c1ccc(C(O)C(CO)NC(=O)C(Cl)Cl)cc1	DEXAWIN|RACEFENICOL|RACEPHENICOL|WIN 5063	87.5	268
CHEMBL97972	O=[N+]([O-])c1c(Cl)cccc1-c1c[nH]cc1Cl	52230|PYRROLNITRIN	87.5	267
CHEMBL2110800	CC[N+](C)(CC)CCOC(C)(c1ccccc1)C1CC2C=CC1C2		83.3333	279
CHEMBL1337	O=C1CCCC(=O)C1C(=O)c1ccc(C(F)(F)F)cc1[N+](=O)[O-]	NITISINONE|NITYR|ORFADIN|SC-0735	83.3333	279
CHEMBL512306	CCN(CC)C(=O)Cc1c(-c2ccc(OCCF)cc2)nn2c(C)cc(C)nc12		83.3333	279
CHEMBL435191	O=C1c2c(c3c4ccc(O)cc4n([C@@H]4O[C@H](CO)[C@@H](O)[C@H](O)[C@H]4O)c3c3[nH]c4cc(O)ccc4c23)C(=O)N1NC(CO)CO	EDOTECARIN|J-107088|PF-804950	83.3333	279
CHEMBL2074922	CC1=C(C(=O)OCCN(Cc2ccccc2)c2ccccc2)C(c2cccc([N+](=O)[O-])c2)C(P2(=O)OCC(C)(C)CO2)=C(C)N1	EFONIDIPINE|EFONIDIPINE HYDROCHLORIDE	83.3333	279
CHEMBL2106787	O=C(CCl)c1ccc([N+](=O)[O-])o1	NF-71|NIFURMERONE	95.8333	242
CHEMBL307697	O=[N+]([O-])c1ccc(NN=C(c2ccc(O)cc2)c2ccc(O)cc2)c([N+](=O)[O-])c1	A-007|SIVIFENE	91.6667	251
CHEMBL2110803	C[C@]12CC[C@H]3[C@@H](CC=C4C[C@@H]([N+]5(C)CCCC5)CC[C@@]43C)[C@@H]1CCC[N+]2(C)C		87.5	261
CHEMBL1201206	CC(=O)O[C@H]1C[C@@H]2CC[C@@H]3[C@H](CC[C@@]4(C)[C@H]3C[C@H](N3CC[N+](C)(C)CC3)[C@@H]4OC(C)=O)[C@@]2(C)C[C@@H]1N1CC[N+](C)(C)CC1	Pipecuronium	87.5	261
CHEMBL1482931	Cc1cc(OI)c(C(C)C)cc1-c1cc(C(C)C)c(OI)cc1C	IODOTHYMOL|THYMOL IODIDE	100	228
CHEMBL806	CC(C)C(=O)Nc1ccc([N+](=O)[O-])c(C(F)(F)F)c1	CHIMAX|DROGENIL|EULEXIN|FLUTAMIDE|NSC-215876|SCH 13521	79.1667	288
CHEMBL13280	CN1C(=O)CN=C(c2ccccc2F)c2cc([N+](=O)[O-])ccc21	FLUNITRAZEPAM|N05CD03|RO 5-4200|RO-5-4200|ROHYPNOL	79.1667	288
CHEMBL417799	C[n+]1cc2c3c(ccc2c2ccc4cc5c(cc4c21)OCO5)OCO3	Sanguinarine	79.1667	288
CHEMBL1672635	Cc1c(N[C@@H](c2nnc(-c3ccc(C#N)cc3)o2)[C@H](C)O)ccc(C#N)c1Cl	RAD-140|RAD140	79.1667	288
CHEMBL3545163	CCNC(=O)[C@H]1CC(n2ccc3c(NC(CC)Cc4sccc4Cl)ncnc32)[C@H](O)[C@@H]1O	AMP579|RPR-100579	79.1667	288
CHEMBL562668	CCNC1(C(N)=O)CCN(c2ncnc3c2nc(-c2ccccc2Cl)n3-c2ccc(Cl)cc2)CC1	CP-945598|CP-945598-01|OTENABANT|Otenabant hydrochloride	79.1667	288
CHEMBL3989974	CC(C)(O/N=C(\C(=O)N[C@@H]1C(=O)N2C(C(=O)[O-])=C(C[N+]3(CCNC(=O)c4ccc(O)c(O)c4Cl)CCCC3)CS[C@H]12)c1csc(N)n1)C(=O)O	CEFIDEROCOL|GSK2696266|S-649266	79.1667	288
CHEMBL36015	COC(=O)c1c(C)[nH]c2c(OC(=O)N3CCN(C)CC3)cc3c(c12)[C@H](CBr)CN3C(=O)c1cc2cc(OC)c(OC)c(OC)c2[nH]1	PIBROZELESIN|Pibrozelesin	95.8333	237
CHEMBL360055	CC[N+](CC)(CC)CCOc1cccc(OCC[N+](CC)(CC)CC)c1OCC[N+](CC)(CC)CC	GALLAMINE|Gallamine	100	226
CHEMBL2106494	NC(/N=N/C(N)=N/Cl)=N\Cl	CHLORAZODIN|CHLOROAZODIN	91.6667	246
CHEMBL2110638	CC[N+](C)(CC)CCOCCOC(=O)C(c1ccccc1)[N+]1(C)CCCCC1		83.3333	270
CHEMBL2104143	CC[N+]([O-])(CC)CCOc1ccc(/C(=C(/Cl)c2ccccc2)c2ccccc2)cc1	CLOMIFENOXIDE	83.3333	270
CHEMBL2110890	Cc1cc(OCCC[N+](C)(C)Cc2ccc(Br)cc2)c(C(C)C)cc1Cl		83.3333	270
CHEMBL1909452	CN[C@@H]1[C@@H](O[C@H]2O[C@H](CO)[C@@H](N)[C@H](O)[C@H]2O)OC2C[C@@H](N)[C@@H](O[C@@H]3[C@@H](N)C[C@@H](N)[C@H](O)[C@H]3O)OC2[C@@H]1O	47657|APRAMYCIN|EL-857	83.3333	270
CHEMBL1201352	C=CC[N+]1([C@H]2C[C@H]3[C@@H]4CC[C@H]5C[C@H](OC(C)=O)[C@@H](N6CCCCC6)C[C@]5(C)[C@H]4CC[C@]3(C)[C@H]2OC(=O)CC)CCCCC1	Rapacuronium	83.3333	270
CHEMBL1908331	CCCCCCCCCCCCCCCCCC(=O)NCCCC[C@H](NC(=O)CC[C@@H](NC(=O)[C@H](C)NC(=O)[C@@H](C)O[C@H]1[C@H](O)[C@@H](CO)OC(O)[C@@H]1NC(C)=O)C(N)=O)C(=O)O	ROMURTIDE	83.3333	270
CHEMBL267345	C[C@@H]1OC(=O)C[C@H](O)C[C@H](O)CC[C@@H](O)[C@H](O)C[C@H](O)C[C@]2(O)C[C@H](O)[C@@H](C(=O)O)[C@H](C[C@@H](O[C@@H]3O[C@H](C)[C@@H](O)[C@H](N)[C@@H]3O)/C=C/C=C/C=C/C=C/C=C/C=C/C=C/[C@H](C)[C@@H](O)[C@H]1C)O2	ABELCET|AMBISOME|AMOPHOTERICIN B|AMPHO-MORONAL|AMPHOTEC|AMPHOTERCIN B|AMPHOTERICIN|AMPHOTERICIN B|AMPHOTERICIN B LIPID COMPLEX|AMPHOTERICIN B LIPOSOMAL COMPLEX|AMPHOTERICINE B|AMPHOTERICITIN B|AMPHOTREICIN B|AMPOTERICIN B|FUNGILIN|FUNGILIN IN ORABASE|FUNGIZONE|NSC-527017	83.3333	270
CHEMBL450895	C[C@@H]1OC(=O)C[C@H](O)C[C@H](O)C[C@H](O)CC[C@@H](O)[C@H](O)C[C@]2(O)C[C@H](O)[C@@H](C(=O)O)[C@H](C[C@@H](O[C@@H]3O[C@H](C)[C@@H](O)[C@H](N)[C@@H]3O)/C=C/C=C/C=C/C=C/CC/C=C/C=C/[C@H](C)[C@@H](O)[C@H]1C)O2	BARSTATIN 100|CANDEX|INFESTAT|KOROSTATIN|MULTILIND|MYCOSTATIN|MYKINAC|Myco 20|NILSTAT|NSC-150817|NYSERT|NYSPES|NYSTAFORM|NYSTAN TRIPLE PACK|NYSTATIN|NYSTAVESCENT|NYSTEX|NYSTOP|TINADERM M	83.3333	270
CHEMBL446785	CC(/C=C/C=C(\C)C(=O)O[C@@H]1O[C@H](CO[C@@H]2O[C@H](CO)[C@@H](O)[C@H](O)[C@H]2O)[C@@H](O)[C@H](O)[C@H]1O)=C\C=C\C=C(C)\C=C\C=C(/C)C(=O)O[C@@H]1O[C@H](CO[C@@H]2O[C@H](CO)[C@@H](O)[C@H](O)[C@H]2O)[C@@H](O)[C@H](O)[C@H]1O	CROCETIN DI-GENTIOBIOSE ESTER|CROCIN|Crocetin Di(Beta-Gentiobiosyl)Ester|Crocin 1	83.3333	270
CHEMBL2103892	CO[C@H]1C[C@H](O[C@H]2[C@@H](O)C([C@@]3(O)CC(=O)C(N)=C(C(=O)O)C3=O)O[C@H](COC(C)=O)[C@H]2OC(=O)C(NC(=S)SC[C@H](NC(C)=O)C(=O)O)C(C)SC[C@H](NC(C)=O)C(=O)O)O[C@@H](C)[C@]1(O)[C@@H](C)OC(=O)C(C)C	PALDIMYCIN B	83.3333	270
CHEMBL3989865	C/C=C(/C)C(=O)O[C@H]1C(C)=C2[C@@H]3OC(=O)[C@@](C)(O)[C@@]3(O)[C@@H](OC(=O)CCCCCCCCCCCNC(=O)C[C@H](N)C(=O)N[C@@H](CCC(=O)N[C@@H](CCC(=O)N[C@@H](CCC(=O)N[C@@H](CCC(=O)O)C(=O)O)C(=O)O)C(=O)O)C(=O)O)C[C@](C)(OC(C)=O)[C@H]2[C@@H]1OC(=O)CCCCCCC	G-202|MIPSAGARGIN	83.3333	270
CHEMBL308954	Cc1cc(C#N)cc(C)c1Oc1nc(Nc2ccc(C#N)cc2)nc(N)c1Br	ETRAVIRINE|INTELENCE|R-165335|R165335|TMC 125|TMC125	83.3333	269
CHEMBL2110675	CC(C)CCC[C@@H](C)[C@H]1CC[C@H]2[C@@H]3CC=C4C[C@@H](O)CC[C@]4(CI)[C@H]3CC[C@@]21C	IODOCHOLESTEROL	100	222
CHEMBL2110976	CC(C)CCC[C@@H](C)[C@H]1CC[C@H]2[C@@H]3C[C@@H](CI)C4=C(CC[C@H](O)C4)[C@H]3CC[C@@]21C		100	222
CHEMBL424278	CO[C@H]1[C@H]([C@@]2(C)O[C@@H]2CC=C(C)C)[C@]2(CC[C@H]1OC(=O)NC(=O)CCl)CO2	AGM-1470|NSC-642492|O-Chloroacetylcarbamoylfumagillol|TNP-470	91.6667	242
CHEMBL1788387	CCOCCN(Cc1ccc(CN(CCOCC)C(=O)C(Cl)Cl)cc1)C(=O)C(Cl)Cl	FALMONOX|TECLOZAN|WIN 13,146	100	221
CHEMBL1984344	Nc1ncnc(Nc2ccc(Cl)cc2)n1	CHLORAZANIL	79.1667	279
CHEMBL2105219	Nc1ccc(/C=C/c2ccc([N+](=O)[O-])o2)nn1	HB 115|NIFURPRAZINE	79.1667	279
CHEMBL593262	O=[N+]([O-])c1ccc(S(=O)(=O)Nc2nccs2)cc1	NISULFAZOLE|NITROSULFATHIAZOLE|PARA-NITROSULFATHIAZOLE	79.1667	279
CHEMBL2111176	CCC(C)C(C(=O)OCC[N+](C)(CC)CC)c1ccccc1	VALETHAMATE	79.1667	279
CHEMBL2110700	CC[N+](C)(CC)CCOC(=O)C(O)(c1cccs1)C1CCCC1	PENTHIENATE	79.1667	279
CHEMBL2110908	CCCCCCCCCCCC(=O)N(C)CC[N+](C)(C)CC(=O)Nc1ccccc1		79.1667	279
CHEMBL485629	O=C(NC1CC1)c1cn(-c2cccc(C#Cc3ccc[n+]([O-])c3)c2)c2ncccc2c1=O	MK-0873|MK0873	79.1667	279
CHEMBL212432	N/C(=N\C(=O)c1nc(Cl)c(N)nc1N)NCCCCc1ccc(OCC(O)CO)cc1		79.1667	279
CHEMBL3334824	CC(C)[C@@H](NC(=O)NCC(C)(C)O)C(=O)N1CC[C@](O)(c2ccc(Cl)cc2)C(C)(C)C1	BMS-817399	79.1667	279
CHEMBL4297474	C[C@@H](OP(=O)(N1CC1)N1CC1)c1ccc([N+](=O)[O-])c(Oc2cccc(C(=O)N(C)C)c2)c1	OBI-3424	79.1667	279
CHEMBL2103902	O=C(O)C1=C(C[n+]2ccc(CCS(=O)(=O)[O-])cc2)CS[C@@H]2[C@H](NC(=O)[C@H](NC(=O)c3nc[nH]c3C(=O)O)c3ccccc3)C(=O)N12	AC 1370|CEFPIMIZOLE|U-63,196	79.1667	279
CHEMBL2068841	O=[N+]([O-])c1nccn1CC(O)CF	FLUOROMISONIDAZOLE|FMISO|KU-2210|NSC-292930|RO-07-0741|SR-1367	83.3333	264
CHEMBL1271	C[N+]1(CCCCC[N+]2(C)CCCC2)CCCC1	Ansolysen|Pentolinium	83.3333	261
CHEMBL2110845	CC[N+](C)(CC)CCOC(=O)C1CCCC(C)[N+]1(C)C		83.3333	261
CHEMBL1115	CN(C)C(=O)Oc1ccc[n+](C)c1	Mestinon|PYRIDOSTIGMINE|Pyridostigmine|Regonol	75	288
CHEMBL407641	CNc1nc(Cl)c(SC)c(N2CCN(C)CC2)n1	MEZILAMINE	75	288
CHEMBL2110910	CCCC[N+](C)(C)c1c(C)n(C)n(-c2ccccc2)c1=O		75	288
CHEMBL34246	CSc1c(Cl)nc(NC(C)C)nc1N1CCN(C)CC1	IPROZILAMINE|Iprozilamine	75	288
CHEMBL193	COC(=O)C1=C(C)NC(C)=C(C(=O)OC)C1c1ccccc1[N+](=O)[O-]	ADALAT|ADALAT A.R.|ADALAT CC|ADALAT IC|ADALAT LA 20|ADALAT LA 30|ADALAT LA 60|ADALAT RET|ADALATE LP|ADANIF XL|ADIPINE MR 10|ADIPINE MR 20|ADIPINE XL|AFEDITAB CR|ANGIOPINE 10|ANGIOPINE 40 LA|ANGIOPINE 5|ANGIOPINE MR 10|ANGIOPINE MR 20|BAY A 1040|CALANIF|CALCHAN MR 10|CALCHAN MR 20|CALCILAT|CARDILATE MR|CORACTEN SR|CORACTEN XL|CORODAY MR|FORTIPINE LA40|GENALAT 10 RET|GENALAT 20 RET|HYPOLAR RET 10|H…	75	288
CHEMBL517427	COC(=O)C1=C(C#N)NC(C)=C(C(=O)OC(C)C)C1c1cccc([N+](=O)[O-])c1	CL 287,389|CL-287,389|FK 235|FR-34235|NILVADIPINE|NIVADIPINE|SK&F 102,362|SKF-102362	75	288
CHEMBL473841	CN(CC(=O)NC(c1cccc([N+](=O)[O-])c1)c1cc(Cl)c2cccnc2c1O)c1ccccc1	AGG-523|PF-05212371|PF-5212371|WAY-266523	75	288
CHEMBL4297609	Cc1cc(-c2ccccc2)c(C(=O)C(=O)Nc2ccc(N3CCN(c4ncc(F)cn4)CC3)cc2)n1C	F901318|OLOROFIM	75	288
CHEMBL2107746	CC[C@@]1(O)CC(=O)OCc2c1cc1n(c2=O)Cc2c-1nc1cc(Cl)c(C)cc1c2CN1CCC(C)CC1	ELOMOTECAN	75	288
CHEMBL408350	C[C@@H](O)[C@@H]1NC(=O)[C@H](CCCCN)NC(=O)[C@@H](Cc2c[nH]c3ccccc23)NC(=O)[C@H](Cc2ccc(O)cc2)NC(=O)[C@@H](NC(=O)[C@@H](Cc2ccccc2)NC(=O)CN2CCN(CC(=O)O)CCN(CC(=O)O)CCN(CC(=O)O)CC2)CSSC[C@@H](C(=O)N[C@H](CO)[C@@H](C)O)NC1=O	EDOTREOTIDE|SMT 487	75	288
CHEMBL591118	COc1cc2c(cc1OC)[C@@H]1C[C@H](N)[C@@H](N3C[C@@H](CF)CC3=O)CN1CC2	CARMEGLIPTIN|R1579|RO4876904	83.3333	259
CHEMBL4298143	Cc1cccc2c(OC(=O)N(CCOCCO)CCN(C)C(=O)OCc3ccc(NC(=O)[C@H](CCCNC(N)=O)NC(=O)[C@@H](NC(=O)OCCOCCN4C(=O)C=CC4=O)C(C)C)cc3)cc3c(c12)[C@H](CCl)CN3C(=O)c1cn2cc(NC(=O)c3ccc(O)cc3)ccc2n1	DUOCARMAZINE|SYD980	95.8333	225
CHEMBL2107116	O=[N+]([O-])c1cc(Cl)cc(-c2cc(Cl)cc([N+](=O)[O-])c2O)c1O	BAYER 9015|MENICHLOPHOLAN|NICLOFOLAN	87.5	246
CHEMBL2106865	O=[N+]([O-])c1cc(Cl)c(O)c(Cc2cc(Cl)cc([N+](=O)[O-])c2O)c1	NITROCLOFENE	87.5	246
CHEMBL34722	Cn1cnc([N+](=O)[O-])c1Sc1nc(N)nc2nc[nH]c12	BW 57-323|THIAMIPRINE|TIAMIPRINE	75	285
CHEMBL2004297	CCN(CC)C(=S)SC(=S)N(CC)CC	MONOSULFIRAM|SULFIRAM|TETMOSOL	79.1667	270
CHEMBL2111074	CC[N+](CC)(CC)CCOC(=O)c1cc(OC)c(OC)c(OC)c1		79.1667	270
CHEMBL1742464	Cc1[nH]c2cccc(OCC(O)CNCCOc3ccccc3)c2c1Cl	INDOPANOLOL	79.1667	270
CHEMBL2105283	CCCCCCCCCCCCCCCC(=O)NCCC[N+](C)(C)CC(=O)[O-]	PENDECAMAINE	79.1667	270
CHEMBL4297499	CC(C)C(=O)OC[C@@]1(N=[N+]=[N-])O[C@@H](n2ccc(N)nc2=O)[C@@H](C)[C@@H]1OC(=O)C(C)C	TMC-649128|TMC649128	79.1667	270
CHEMBL49120	CCN(CC)CCOc1ccc(Nc2ncc3cc(-c4c(Cl)cccc4Cl)c(=O)n(C)c3n2)cc1	PD-0166285|TCMDC-140940	79.1667	270
CHEMBL272080	CN[C@@H]1[C@@H](O)[C@@H](O[C@@H]2[C@@H](O)[C@H](O[C@H]3O[C@H](CN)[C@@H](O)[C@H](O)[C@H]3O)[C@@H](N)C[C@H]2NC(=O)[C@@H](O)CN)OC[C@]1(C)O	ISEPAMICIN|ISEPAMICIN SULFATE|SCH 21420	79.1667	270
CHEMBL1650559	CN[C@@H]1[C@@H](O)[C@@H](O[C@@H]2[C@@H](O)[C@H](O[C@H]3OC(CNCCO)=CC[C@H]3N)[C@@H](N)C[C@H]2NC(=O)[C@@H](O)CCN)OC[C@]1(C)O	ACHN-490|PLAZOMICIN	79.1667	270
CHEMBL1773903	CC(=O)O[C@H]1CC(C)(C)C(=C=C/C(C)=C/C=C/C(C)=C/C=C(C)/C=C/C=C(\C)C(=O)C[C@@]23O[C@]2(C)C[C@@H](O)CC3(C)C)[C@](C)(O)C1	CHEBI:5186|FUCOXANTHIN	79.1667	270
CHEMBL1697748	CC(=O)N[C@H]1[C@H](O[C@@H]2[C@@H](C(=O)O)O[C@@H](O[C@H]3[C@H](O)[C@@H](CO)O[C@@H](O)[C@@H]3NC(C)=O)[C@H](O)[C@H]2O)O[C@H](CO)[C@@H](O)[C@@H]1O[C@@H]1O[C@H](C(=O)O)[C@@H](O)[C@H](O)[C@H]1O	HYALURONIC ACID|Hyaluronic Acid	79.1667	270
CHEMBL430341	C=C1C[C@@]23CC[C@H]4[C@@](C)(CCC[C@@]4(C)C(=O)O[C@@H]4O[C@H](CO)[C@@H](O)[C@H](O)[C@H]4O)[C@@H]2CC[C@]1(O[C@@H]1O[C@H](CO)[C@@H](O)[C@H](O)[C@H]1O[C@@H]1O[C@H](CO)[C@@H](O)[C@H](O[C@@H]2O[C@H](CO)[C@@H](O)[C@H](O)[C@H]2O)[C@H]1O)C3	E-960A|FEMA NO. 4601|INS NO.960A|INS-960A|REBAUDIOSIDE A	79.1667	270
CHEMBL2103891	CC[C@H](C)C(=O)O[C@@H](C)[C@@]1(O)[C@H](C)O[C@@H](O[C@H]2[C@@H](O)[C@H]([C@@]3(O)CC(=O)C(N)=C(C(=O)O)C3=O)O[C@H](COC(C)=O)[C@H]2OC(=O)C(CC(C)SC[C@H](NC(C)=O)C(=O)O)NC(=S)SC[C@H](NC(C)=O)C(=O)O)C[C@@H]1OC	PALDIMYCIN A	79.1667	270
CHEMBL4297068	CC(CCC/C=C/CCCN(C)C(=N)N)CC(C)C1OC(=O)C(C)C(O)/C=C/C(C)C(O)C(C)C(O)C(C)C(O)CCCC(O)CC2(O)OC(CC(OC(=O)CC(=O)O)CC(O)CC(O)C(C)C(O)/C=C/C=C/C1C)CC(O)C2O	SCOPAFUNGIN|U-29,479	79.1667	270
CHEMBL89705	Cn1cc(NC(=O)c2cc(NC(=O)c3cc(NC(=O)c4ccc(N(CCCl)CCCl)cc4)cn3C)cn2C)cc1C(=O)NCCC(=N)N	TALLIMUSTINE|Tallimustine	83.3333	255
CHEMBL2110817	CC[N+](C)(C)Cc1cccc(OC)c1		75	279
CHEMBL2106765	Nc1ncc(/C=C/c2ccc([N+](=O)[O-])o2)nn1	FURALAZINE|NIFURALAZINE	75	279
CHEMBL1788390	CCOC(=O)/C(=C/c1ncc([N+](=O)[O-])n1C)C(C)=O	PROPENIDAZOLE	75	279
CHEMBL305380	Cc1ccc(Cl)c(OCC(O)CNC(C)(C)C)c1	B 1312 [AS HYDROCHLORIDE]|BUPRANOL|BUPRANOLOL|BUPRANOLOL HYDROCHLORIDE|KL-255 [AS HYDROCHLORIDE]	75	279
CHEMBL244888	O=C(N/N=C/c1ccc([N+](=O)[O-])o1)c1ccc(O)cc1	ERCEFURYL 200|NIFUROXAZIDE|RC-27109|SJ000287313	75	279
CHEMBL2107726	[O-][n+]1cccc(/C(Cl)=N/OC[C@H](O)CN2CCCCC2)c1	ARIMOCLOMOL|BRX-220 FREE BASE	75	279
CHEMBL2111183	CC[N+]1(CCOC(=O)c2cc(OC)c(OC)c(OC)c2)CCCC1		75	279
CHEMBL2104940	CCC(C)N(CC(O)c1cccn1Cc1ccccc1Cl)C(C)CC	DIVIMINOL|VIMINOL|Z 424	75	279
CHEMBL2107790	CC(O)(CNC(=O)C(F)(F)F)C(=O)Nc1ccc([N+](=O)[O-])c(C(F)(F)F)c1	TOPILUTAMIDE	75	279
CHEMBL2325741	NC1(C(=O)N[C@@H](CCO)c2ccc(Cl)cc2)CCN(c2ncnc3[nH]ccc23)CC1	AZC5363|AZD 5363|AZD-5363|AZD5363|CAPIVASERTIB	75	279
CHEMBL2105474	CN1CC(=O)NC(=O)N1c1cc(Cl)c(Oc2ccc(S(C)(=O)=O)cc2)c(Cl)c1	SULAZURIL	75	279
CHEMBL1921904	C[C@@](C(=O)O[C@H]1C[N+]2(CCc3ccc(F)cc3)CCC1CC2)(c1ccccc1)N1CCCCC1	AZD 9164|AZD-9164|AZD9164|J3.232.015E	75	279
CHEMBL2106451	COc1cccc2c1C(=O)c1c(O)c3c(c(O)c1C2=O)C[C@@](O)(C(=O)COC(=O)CCN)C[C@@H]3O[C@@H]1O[C@@H](C)[C@@H](O)[C@@H](O)[C@H]1F	GALARUBICIN	75	279
CHEMBL2110591	CCCCCCCN1C(C)=CS/C1=C/C=C(/C=C/c1scc(C)[n+]1CCCCCCC)c1scc(C)[n+]1CCCCCCC	PLATONIN	75	279
CHEMBL1897362	Cc1c(Cl)c(=O)oc2cc(OP(=O)(OCCCl)OCCCl)ccc12	HALOXON	79.1667	264
CHEMBL2110709	CC[N+](C)(C)CCSCC[N+](C)(C)CC		79.1667	261
CHEMBL2111153	CC[N+](C)(C)CCOC(=O)CCC(=O)OCC[N+](C)(C)CC		79.1667	261
CHEMBL3113974	CS(=O)(=O)Nc1ccc(C(=O)O[C@@H](Cc2c(Cl)c[n+]([O-])cc2Cl)c2ccc(OC(F)F)c(OCC3CC3)c2)cc1OCC1CC1	CHF-6001|CHF6001|J3.309.618F	79.1667	261
CHEMBL1230813	OC[C@H]1O[C@@H]2O[C@@H]3[C@@H](CO)O[C@H](O[C@@H]4[C@@H](CO)O[C@H](O[C@@H]5[C@@H](CO)O[C@H](O[C@@H]6[C@@H](CO)O[C@H](O[C@@H]7[C@@H](CO)O[C@H](O[C@H]1[C@H](O)[C@H]2O)[C@H](O)[C@H]7O)[C@H](O)[C@H]6O)[C@H](O)[C@H]5O)[C@H](O)[C@H]4O)[C@H](O)[C@H]3O	.ALPHA.-CYCLODEXTRIN|ALFADEX|ALPHA CYCLODEXTRIN|NSC-269470	79.1667	261
CHEMBL1187562	OC(CCl)CN1CC[N+]2(CC1)CC[N+]1(CCN(CC(O)CCl)CC1)CC2		100	206
CHEMBL1200845	CC1(C)O[C@@H]2C[C@H]3[C@@H]4CCC5=CC(=O)CC[C@]5(C)[C@@]4(F)[C@@H](O)C[C@]3(C)[C@]2(C(=O)CCl)O1	HALCINONIDE|HALOG|HALOG-E|SO 18566|SQ-18566	83.3333	247
CHEMBL2106471	OCC1COC(CI)O1	DOMIODOL|M.G. 13608	95.8333	214
CHEMBL3989423	CC(=O)c1ccc([C@@H](O)[C@@H](CO)NC(=O)C(Cl)Cl)cc1	CETOFENICOL|CETOPHENICOL|W 3746	79.1667	259
CHEMBL1334860	CN(C(=O)C(Cl)Cl)c1ccc(OC(=O)c2ccco2)cc1	DILOXANIDE FUROATE|ENTAMIZOLE|FURAMIDE	79.1667	259
CHEMBL292687	O=[N+]([O-])c1ccc(Cl)c([N+](=O)[O-])c1	1-CHLORO-2,4-DINITROBENZENE|DINITROCHLOROBENZENE|NSC-6292	83.3333	246
CHEMBL2110925	O=C(CCBr)N1CC[N+]2(CC1)CC[N+]1(CCN(C(=O)CCBr)CC1)CC2		100	205
CHEMBL2105178	Cc1c(CO)[n+]([O-])c2ccccc2[n+]1[O-]	GS-7443|MEQUIDOX	75	273
CHEMBL1241590	CS(=O)(=O)c1ccc([C@@H](O)[C@@H](CF)NC(=O)C(Cl)Cl)cc1	FLORFENICOL|SCH 25298	83.3333	245
CHEMBL475534	CCOC(=O)C1=C(C)NC(C)=C(C(=O)OC)C1c1cccc([N+](=O)[O-])c1	BAY E 5009|BAYPRESS|NITRENDIPINE	70.8333	288
CHEMBL4297355	C[C@@H](C1CC1)N1Cc2cc(-c3cc(C(=O)N(C)C)no3)cc(Cl)c2C1=O	AZD 8418|AZD-8418|AZD8418	70.8333	288
CHEMBL2104030	COC(=O)C1=C(C)NC(C)=C(C(=O)OCC(C)=O)C1c1ccccc1[N+](=O)[O-]	ARANIDIPINE	70.8333	288
CHEMBL1726	COC(=O)C1=C(C)NC(C)=C(C(=O)OCC(C)C)C1c1ccccc1[N+](=O)[O-]	BAY K 5552|NISOLDIPINE|SULAR|SYSCOR MR 10|SYSCOR MR 20|SYSCOR MR 30	70.8333	288
CHEMBL2103840	CCc1cnn2c(NCc3ccc[n+]([O-])c3)cc(N3CCCC[C@H]3CCO)nc12	DINACICLIB|MK-7965|SCH-727965	70.8333	288
CHEMBL1287935	CC[C@H](Nc1cc(C)nc2c(-c3ccc(OC)cc3C)c(C)nn12)c1nc(C)no1	GSK-561,679|GSK-561679|GSK-561679A|GSK561679|GSK561679A|NBI-77860|VERUCERFONT	70.8333	288
CHEMBL1428	COCCOC(=O)C1=C(C)NC(C)=C(C(=O)OC(C)C)C1c1cccc([N+](=O)[O-])c1	BAY E 9736|NIMODIPINE|NIMOTOP|NYMALIZE	70.8333	288
CHEMBL2110704	CC[n+]1c(/C=C/c2ccc(N3CCCC3)cc2)cccc1/C=C/c1ccc(N2CCCC2)cc1		70.8333	288
CHEMBL4071161	CC#CC(=O)N1CC[C@@H](n2c(=O)n(-c3ccc(Oc4ccccc4)cc3)c3c(N)ncnc32)C1	GS-4059|ONO-4059|ONO-4059(FREE BASE)|TIRABRUTINIB	70.8333	288
CHEMBL2107197	CN(C)C(=O)c1nc(CNC(=O)CN)n(-c2ccc(Cl)cc2C(=O)c2ccccc2Cl)n1	RILMAZAFONE|RILMAZAFONE HYDROCHLORIDE	70.8333	288
CHEMBL1963681	COc1ccc(C/N=c2\[nH]c(N3CCC[C@H]3CO)ncc2C(=O)NCc2ncccn2)cc1Cl	AVANAFIL|SPEDRA|STENDRA|TA-1790	70.8333	288
CHEMBL1421	Cc1nc(Nc2ncc(C(=O)Nc3c(C)cccc3Cl)s2)cc(N2CCN(CCO)CC2)n1	BMS-354825|BMS-354825 HYDRATE|BMS-354825-03|DASATINIB|DASATINIB HYDRATE|DASATINIB MONOHYDRATE|SPRYCEL	70.8333	288
CHEMBL2106330	C=CCN1CCN(CC(C)(C)COC(=O)C2=C(C)NC(C)=C(C(=O)OC)C2c2cccc([N+](=O)[O-])c2)CC1	IGANIDIPINE	70.8333	288
CHEMBL3125702	CC(C)[C@@H](CS(=O)(=O)C(C)C)N1C(=O)[C@@](C)(CC(=O)O)C[C@H](c2cccc(Cl)c2)[C@H]1c1ccc(Cl)cc1	AMG-232|MDM2 INHIBITOR AMG-232	70.8333	288
CHEMBL508360	CO[C@@H]1C/C(C)=C\[C@H]2CC[C@@H]([C@@H](C)C[C@@H](C)C(=O)[C@H](OC)[C@H](O)/C(C)=C/[C@@H](C)C(=O)C[C@@H]([C@H](C)C[C@@H]3CC[C@@H](O)[C@H](OC)C3)OC(=O)[C@@H]3CCCCN3C(=O)C(=O)[C@]3(O)O[C@@H](CC[C@H]3C)C1)N(c1ccccc1)O2	ILS 920|ILS-920|WAY-265920	70.8333	288
CHEMBL3991434	CC[C@]1(O)C[C@@H]2CN(CCc3c([nH]c4ccccc34)[C@@](C(=O)OC)(c3cc4c(cc3OC)N(C)[C@H]3[C@]5(OC(=O)N(CCCl)C5=O)[C@H](OC(C)=O)[C@]5(CC)C=CCN6CC[C@]43[C@@H]65)C2)C1	VINZOLIDINE	79.1667	256
CHEMBL978	CC(=O)OC(C)C[N+](C)(C)C	METHACHOLINE|Methacholine|Provocholine	75	270
CHEMBL1516469	CCC(=O)O[C@H](CC(=O)O)C[N+](C)(C)C		75	270
CHEMBL129	Cc1cn([C@H]2C[C@H](N=[N+]=[N-])[C@@H](CO)O2)c(=O)[nH]c1=O	AZIDOTHYMIDINE|AZT|Azidothymidine|BW A509U|BW-A-509U|BWA509U|COMPOUND S|COMPOUND-S|NSC-602670|RETROVIR|Retrovir|ZIDOVUDINE	75	270
CHEMBL2110827	CC[N+](CC)(CC)CCOC(=O)C(C1CCCC1)C1CCCC1		75	270
CHEMBL2107101	O=[N+]([O-])c1ccc(-c2nc(N(CCO)CCO)c3ccccc3n2)o1	NF-1088|NIFURQUINAZOL	75	270
CHEMBL1200761	COc1ccc(C(Cl)=C(c2ccc(OC)cc2)c2ccc(OC)cc2)cc1	CHLOROTRIANISENE|CHLORTRIANISESTROL|NSC-10108|TACE|TRIANISESTROL	75	270
CHEMBL2110697	CCCCCCCC[N+](CC)(CC)CCOC(=O)C(C1CCCC1)C1CCCC1		75	270
CHEMBL550936	CC(C)C(=O)OC[C@@]1(N=[N+]=[N-])O[C@@H](n2ccc(N)nc2=O)[C@H](OC(=O)C(C)C)[C@@H]1OC(=O)C(C)C	BALAPIRAVIR|RO4588161	75	270
CHEMBL1908312	CCCCOC(=O)[C@@H](CCC(N)=O)NC(=O)[C@H](C)NC(=O)[C@@H](C)O[C@H]1[C@H](O)[C@@H](CO)OC(O)[C@@H]1NC(C)=O	MURABUTIDE	75	270
CHEMBL2110754	CC1(C)[C@@H](O)CC[C@@]2(C)[C@H]1CC[C@]1(C)[C@@H]2C(=O)C=C2[C@@H]3C[C@@](C)(C(=O)OCC4CCC[N+]4(C)C)CC[C@]3(C)CC[C@]21C		75	270
CHEMBL2105765	COCCOC(=O)NCC(=O)N[C@@H]1[C@@H](O)C[C@](OC[C@H]2O[C@H](O[C@H](C)[C@H](N)C(=O)O)[C@H](NC(C)=O)[C@@H](O)[C@H]2O)(C(=O)O)O[C@H]1[C@H](O)[C@H](O)CO	LIPEGFILGRASTIM|LONQUEX|XM-22|XM22	75	270
CHEMBL413	CO[C@H]1C[C@@H]2CC[C@@H](C)[C@@](O)(O2)C(=O)C(=O)N2CCCC[C@H]2C(=O)O[C@H]([C@H](C)C[C@@H]2CC[C@@H](O)[C@H](OC)C2)CC(=O)[C@H](C)/C=C(\C)[C@@H](O)[C@@H](OC)C(=O)[C@H](C)C[C@H](C)/C=C/C=C/C=C/1C	AY-22989|L04AA10|NSC-226080|RAPAMUNE|RAPAMYCIN|SIROLIMUS|SM-88 COMPONENT SIROLIMUS|WY-090217	75	270
CHEMBL1908360	CO[C@H]1C[C@@H]2CC[C@@H](C)[C@@](O)(O2)C(=O)C(=O)N2CCCC[C@H]2C(=O)O[C@H]([C@H](C)C[C@@H]2CC[C@@H](OCCO)[C@H](OC)C2)CC(=O)[C@H](C)/C=C(\C)[C@@H](O)[C@@H](OC)C(=O)[C@H](C)C[C@H](C)/C=C/C=C/C=C/1C	AFINITOR|AFINITOR DISPERZ|CERTICAN|EVEROLIMUS|RAD 666|RAD-001|RAD-666|RAD001|SDZ-RAD|VOTUBIA|ZORTRESS	75	270
CHEMBL3989807	CC(=O)O[C@H]1C[C@H](O[C@H]2[C@@H](OC(C)=O)C[C@H](O[C@H]3[C@@H](OC(C)=O)C[C@H](O[C@H]4CC[C@]5(C)[C@H]6CC[C@]7(C)[C@@H](C8=CC(=O)OC8)[C@@H](OC(C)=O)C[C@]7(O)[C@@H]6CC[C@@H]5C4)O[C@@H]3C)O[C@@H]2C)O[C@H](C)[C@H]1OC(C)=O	PENGITOXIN	75	270
CHEMBL499808	CCC(C)CC(C)CCCCCCCCC(=O)N[C@H]1C[C@@H](O)[C@@H](NCCN)NC(=O)[C@@H]2[C@@H](O)CCN2C(=O)[C@H]([C@H](O)CCN)NC(=O)[C@H]([C@H](O)[C@@H](O)c2ccc(O)cc2)NC(=O)[C@@H]2C[C@@H](O)CN2C(=O)[C@H]([C@@H](C)O)NC1=O	CANCIDAS|CASPOFUNGIN|CASPOFUNGIN ACETATE|L-743,872|L-743872|MK-991	75	270
CHEMBL1542	Cn1cnc([N+](=O)[O-])c1Sc1ncnc2nc[nH]c12	AZAMUNE|AZAPRESS|AZASAN|AZATHIOPRINE|BERKAPRINE|BW-57-322|IMMUNOPRIN 50|IMURAN|KENTAPRINE|NSC-39084|OPRISINE 50	70.8333	285
CHEMBL2103872	Cn1c(N)c(NC(=O)NCCN)c[n+]1CC1=C(C(=O)O)N2C(=O)[C@@H](NC(=O)/C(=N\OC(C)(C)C(=O)[O-])c3nsc(N)n3)[C@H]2SC1	CEFTOLOZANE|CXA-101|CXA-101 FREE BASE|FR-264205	70.8333	285
CHEMBL2110747	CC[N+](C)(CC)CCCOC(=O)[C@H]1[C@H](c2ccccc2)[C@H](C(=O)OCCC[N+](C)(CC)CC)[C@H]1c1ccccc1		75	268
CHEMBL4301163	CCC(=O)NS(=O)(=O)c1ccc(NC(=O)Cc2ccc(Br)c(Oc3cc(Cl)cc(C#N)c3)c2F)c(Cl)c1		83.3333	241
CHEMBL444633	CO[C@H]1/C=C/O[C@@]2(C)Oc3c(C)c(O)c4c(c3C2=O)C2=NC3(CCN(CC(C)C)CC3)NC2=C(NC(=O)/C(C)=C\C=C\[C@H](C)[C@H](O)[C@@H](C)[C@@H](O)[C@@H](C)[C@H](OC(C)=O)[C@@H]1C)C4=O	ANSAMYCIN|LM 427|LM-427|MYCOBUTIN|RIFABUTIN	75	267
CHEMBL1698868	O=c1n(Cl)c(=O)n(Cl)c(=O)n1Cl	SYMCLOSENE	95.8333	208
CHEMBL3989762	CC[C@H]1[C@H]2C[C@H]3[C@@H]4N(C)c5ccccc5[C@]45C[C@@H](C2[C@H]5OC(=O)CCl)N3[C@@H]1O	LORAJMINE	79.1667	251
CHEMBL4080228	COc1cc(C)[nH]c(=O)c1CN1CCc2c(Cl)cc([C@H](OC)C3COC3)c(Cl)c2C1=O	PF-06821497	79.1667	251
CHEMBL1255800	CCc1c(Cl)c(O)c(Cl)c(O)c1C(=O)O[C@H]1[C@H](O)[C@H](OC)[C@H](OC/C2=C\C=C\C[C@H](O)/C(C)=C/[C@H](CC)[C@@H](O[C@@H]3OC(C)(C)[C@@H](OC(=O)C(C)C)[C@H](O)[C@@H]3O)/C(C)=C/C(C)=C/C[C@@H]([C@@H](C)O)OC2=O)O[C@@H]1C	DIFICID|DIFICLIR|FIDAXOMICIN|OPT-80|PAR-101	87.5	227
CHEMBL3417258	CC(C)C(=O)OC[C@@]1(CCl)O[C@@H](n2ccc(N)nc2=O)[C@H](F)[C@@H]1OC(=O)C(C)C	ALS-008176|LUMICITABINE	83.3333	238
CHEMBL2106066	CCC(=O)O[C@]1(C(=O)SCCl)[C@H](C)C[C@H]2[C@@H]3C[C@H](F)C4=CC(=O)C=C[C@]4(C)[C@@]3(F)[C@@H](O)C[C@@]21C	CCI 18773|CLOTICASONE|CLOTICASONE PROPIONATE	83.3333	238
CHEMBL2104307	Cc1c(C(=O)NN)[n+]([O-])c2ccccc2[n+]1[O-]	DRAZIDOX	75	264
CHEMBL1159717	CC(C)(C)NCC(O)c1ccccc1Cl	BRELOMAX|RESPACAL|TULOBUTEROL|TULOBUTEROL HYDROCHLORIDE	70.8333	279
CHEMBL7890	COC(=O)[C@@H](N)CCCNC(=N)N[N+](=O)[O-]	L-NAME	70.8333	279
CHEMBL2104709	CC(C)(C)NC[C@H](O)c1ccc(O)cc1Cl	MELUADRINE	70.8333	279
CHEMBL191083	CN(C)c1ccc2nc3ccc(=[N+](C)C)cc-3sc2c1	DNDI1417128	70.8333	279
CHEMBL1201235	C[N+]1(C)[C@H]2CC[C@@H]1C[C@H](OC(=O)C(O)c1ccccc1)C2		70.8333	279
CHEMBL2111014	CCC(C)C(C(=O)OC1CC[N+](C)(C)CC1)c1ccccc1		70.8333	279
CHEMBL376897	C[N+]1(C)[C@H]2C[C@H](OC(=O)[C@H](CO)c3ccccc3)C[C@@H]1[C@H]1O[C@@H]21	METHYLSCOPOLAMINE|Methylscopolamine	70.8333	279
CHEMBL1201335	C[N+]1(C)CCC(OC(=O)C(O)(c2ccccc2)C2CCCC2)C1	GLYCOPYRRONIUM	70.8333	279
CHEMBL2110818	C[N+](C)(C)CCOC(=O)C(O)(c1ccccc1)C1CC2C=CC1C2		70.8333	279
CHEMBL4297364	CC[N+]1(C)[C@H]2CC(OC(=O)[C@H](CO)c3ccccc3)C[C@@H]1[C@H]1O[C@@H]21	OXITROPIUM	70.8333	279
CHEMBL2110685	C[N+]1(C)CCC(OC(=O)C(O)(c2ccccc2)C2CCCCC2)C1		70.8333	279
CHEMBL1621597	CC(C)[N+]1(C)[C@H]2CC[C@@H]1C[C@H](OC(=O)C(CO)c1ccccc1)C2	IPRATROPIUM	70.8333	279
CHEMBL2110955	CCCCCCCCCCCCNC(=O)C[N+](C)(C)Cc1ccccc1		70.8333	279
CHEMBL3833382	CCC[N+]12[C@H]3C[C@@]45c6ccccc6N(C)[C@H]4[C@@H]1C[C@@H]([C@H](CC)[C@H]2O)[C@H]3[C@H]5O	PRAJMALINE	70.8333	279
CHEMBL305745	CC(=O)N(CCC(CCN1CCCCC1)(C(N)=O)c1ccccc1Cl)C(C)C	BIDISOMIDE|Bidisomide|SC-40230	70.8333	279
CHEMBL1491	CCOC(=O)C1=C(COCCN)NC(C)=C(C(=O)OC)C1c1ccccc1Cl	AMLODIPINE|ASTUDAL 5|CKD-330 COMPONENT AMLODIPINE|HGP-0904|HGP0904|ISTIN|NORVAS|NORVASC	70.8333	279
CHEMBL2104211	CCN(CC)C(=O)N[C@H]1C=C2c3cccc4[nH]c(Br)c(c34)C[C@H]2N(C)C1	BROMERGURIDE	70.8333	279
CHEMBL148635	CN(C(=O)C(C)(C)C1(O)CCN(CCc2ccccc2Cl)CC1)C1CCCCC1	PIPRADIMADOL|Pipradimadol	70.8333	279
CHEMBL2111006	CC[n+]1c(-c2ccc(-c3ccccc3)cc2)csc1/C=C/c1ccc(N2CCCC2)cc1		70.8333	279
CHEMBL2110622	C[N+]1(Cc2ccc(-c3ccccc3)cc2)[C@H]2CC[C@@H]1C[C@H](OC(=O)C(CO)c1ccccc1)C2		70.8333	279
CHEMBL4297480	O=C(Nc1ccc(F)cc1)c1cnc(SCc2cc(OC(F)(F)F)ccc2B(O)O)nc1	SX-682	70.8333	279
CHEMBL893	Cc1onc(-c2c(Cl)cccc2Cl)c1C(=O)N[C@@H]1C(=O)N2[C@@H](C(=O)O)C(C)(C)S[C@H]12	BRL-1702|DICLOXACILLIN|Dicloxacillin|Dycill|Dynapen|Pathocil|R-13423	70.8333	279
CHEMBL3989849	C[N+]1(CC(=O)c2ccc(-c3ccccc3)cc2)[C@H]2CC[C@@H]1C[C@H](OC(=O)[C@H](CO)c1ccccc1)C2	FENTONIUM	70.8333	279
CHEMBL2105114	CN(C)C(=O)C(CC[N@+]1([O-])CC[C@@](O)(c2ccc(Cl)cc2)CC1)(c1ccccc1)c1ccccc1	LOPERAMIDE OXIDE|R58425	70.8333	279
CHEMBL488914	COc1ccc2c(c1)c(CC(=O)N[C@@H](C=O)[C@@H](O)[C@H](O)[C@H](O)CO)c(C)n2C(=O)c1ccc(Cl)cc1	GLUCAMETACIN|Glucametacine	70.8333	279
CHEMBL1276678	CN[C@H](CNC(=O)N1CCC[C@@H]([C@@H](OCCNC(=O)OC)c2cccc(Cl)c2)C1)C[C@H]1CCCOC1	VTP-27999	70.8333	279
CHEMBL208375	C[N+](C)(C)CCOP(=O)([O-])OCCCCCCCCCCCCCCCCCCc1ccc(I)cc1	18-(P-Iodophenyl)Octadecylphosphocholine|CLR-1401|NM-404|NM404	70.8333	279
CHEMBL1189025	C=C(Br)C(=O)Nc1cc(C(=O)Nc2cc(C(=O)Nc3cc(C(=O)Nc4cc(C(=O)NCCN=C(N)N)n(C)c4)n(C)c3)n(C)c2)n(C)c1	BROSTALLICIN	70.8333	279
CHEMBL1237054	CO[C@H](C(=O)[C@@H](O)[C@@H](C)O)[C@@H]1Cc2cc3cc(O[C@H]4C[C@@H](O[C@@H]5C[C@@H](O)[C@H](O)[C@@H](C)O5)[C@H](O)[C@@H](C)O4)c(C)c(O)c3c(O)c2C(=O)[C@H]1O[C@H]1C[C@@H](O[C@@H]2C[C@@H](O)[C@@H](O[C@@H]3C[C@](C)(O)[C@H](O)[C@@H](C)O3)[C@@H](C)O2)[C@H](O)[C@@H](C)O1	A-2371|ANTIBIOTIC LA-7017|LA-7017|MITHRACIN|MITHRAMYCIN|NSC-24559|PA-144|PLICAMYCIN	70.8333	279
CHEMBL2105777	Cc1c(N)nc([C@H](CC(N)=O)NC[C@H](N)C(N)=O)nc1C(=O)N[C@H](C(=O)N[C@H](CCO)[C@@H](O)[C@H](C)C(=O)N[C@H](C(=O)NCCC1=N[C@@H](c2nc(C(=O)NCCCC(=N)N)cs2)CS1)C(C)(C)O)C(C)O[C@@H]1O[C@@H](C)[C@@H](O)[C@@H](O)[C@@H]1O[C@H]1O[C@H](CO)[C@@H](O)[C@@H](OC(N)=O)[C@@H]1O	LARAMYCIN|U-30,604|ZORBAMYCIN	70.8333	279
CHEMBL32911	CCN(CC)c1ccc2cc(C(=O)Nc3ccc4[nH]c(C(=O)N5C[C@@H](CCl)c6c5cc(OC(=O)Nc5ccccc5)c5[nH]cc(C)c65)cc4c3)oc2c1	CARZELESIN|Carzelesin|U-80244	87.5	225
CHEMBL2303619	CO[C@H](C(=O)[C@@H](O)[C@@H](C)O)[C@@H]1Cc2cc3cc(O[C@H]4C[C@@H](O[C@@H]5C[C@@H](O)[C@@H](OC)[C@@H](C)O5)[C@@H](OC(C)=O)[C@@H](C)O4)c(C)c(O)c3c(O)c2C(=O)[C@H]1O[C@H]1C[C@@H](O[C@H]2C[C@@H](O[C@H]3C[C@](C)(O)[C@@H](OC(C)=O)[C@H](C)O3)[C@H](O)[C@@H](C)O2)[C@H](O)[C@@H](C)O1	CHROMOMYCIN A3|Chromomycin A3	75	262
CHEMBL2110872	Cc1ccc(C(C)C)c(OCC[N+](C)(C)CCCCCCCCCC[N+](C)(C)CCOc2cc(C)ccc2C(C)C)c1		79.1667	248
CHEMBL2111161	C[N+](C)(C)CCOC(=O)C1CCC[N+]1(C)C		75	261
CHEMBL2110844	CC1CCCC(C(=O)OCC[N+](C)(C)C)[N+]1(C)C		75	261
CHEMBL1708232	CC12CCC(C[N+](C)(CCC[N+](C)(C)C)C1)C2(C)C		75	261
CHEMBL1200865	CCOC(=O)O[C@]1(C(=O)OCCl)CC[C@H]2[C@@H]3CCC4=CC(=O)C=C[C@]4(C)[C@H]3[C@@H](O)C[C@@]21C	AIREX|ALREX|CDDD 5604|HGP-1|INVELTYS|KPI-121|LOTEMAX|LOTEMAX SM|LOTEPREDNOL|LOTEPREDNOL ETABONATE|Loteprednol|P-5604	75	261
CHEMBL1747	NC[C@H]1O[C@H](O[C@@H]2[C@@H](N)C[C@@H](N)[C@H](O[C@H]3O[C@H](CO)[C@@H](O)[C@H](N)[C@H]3O)[C@H]2O)[C@H](N)C[C@@H]1O	47663|AKTOB|BETHKIS|BRAMITOB|KITABIS PAK|NEBCIN|NEBRAMYCIN FACTOR 6|NEBRIS|NSC-180514|Nebcin|Nebicin|Nebramycin|Obramycin|TOBI|TOBI PODHALER|TOBRALEX|TOBRAMYCIN|TOBRAVISC|TOBREX|TYMBRINEB|Tobradex|Tobradex ST|VANTOBRA	75	261
CHEMBL176	NC[C@H]1O[C@H](O[C@@H]2[C@@H](N)C[C@@H](N)[C@H](O[C@H]3O[C@H](CO)[C@@H](O)[C@H](N)[C@H]3O)[C@H]2O)[C@H](N)[C@@H](O)[C@@H]1O	AMINODEOXYKANAMYCIN|BEKANAMYCIN|BEKANAMYCIN SULFATE|KANAMYCIN B|Kantrex|Klebcil|NK 1006	75	261
CHEMBL2111049	CCCOC(=O)C[N+](C)(C)CCOCCCCCCCCCCOCC[N+](C)(C)CC(=O)OCCC		75	261
CHEMBL426926	NCC[C@H](O)C(=O)N[C@@H]1C[C@H](N)[C@@H](O[C@H]2O[C@H](CN)CC[C@H]2N)[C@H](O)[C@H]1O[C@H]1O[C@H](CO)[C@@H](O)[C@H](N)[C@H]1O	ARBEKACIN|ARBEKACIN SULFATE	75	261
CHEMBL3549904	NCC[C@H](O)C(=O)N[C@@H]1C[C@H](N)[C@@H](O[C@H]2O[C@H](CN)[C@@H](O)[C@H](O)[C@H]2N)[C@H](O[C@@H]2O[C@H](CO)C(O)[C@H]2O)[C@H]1O	BUTIROSIN	75	261
CHEMBL2105288	NC[C@H]1O[C@H](O[C@@H]2[C@@H](N)C[C@@H](NC(CO)CO)C(O[C@H]3O[C@H](CO)[C@@H](O)[C@H](N)[C@H]3O)[C@H]2O)[C@H](N)[C@@H](O)[C@@H]1O	PROPIKACIN|UK-31,214	75	261
CHEMBL184618	NC[C@@H]1O[C@H](O[C@@H]2[C@@H](CO)O[C@@H](O[C@@H]3[C@@H](O)[C@H](N)C[C@H](N)[C@H]3O[C@H]3O[C@H](CN)[C@@H](O)[C@H](O)[C@H]3N)[C@@H]2O)[C@H](N)[C@@H](O)[C@@H]1O	ANTIBIOTIQUE EF 185|FRAMYCETIN|NEOMYCIN B	75	261
CHEMBL389029	NC[C@@H]1O[C@H](O[C@@H]2[C@@H](CO)O[C@@H](O[C@@H]3[C@@H](O)[C@H](N)C[C@H](N)[C@H]3O[C@H]3O[C@H](CO)[C@@H](O)C[C@H]3N)[C@@H]2O)[C@H](N)[C@@H](O)[C@@H]1O[C@H]1O[C@H](CO)[C@@H](O)[C@H](O)[C@@H]1O	LIVIDOMYCIN	75	261
CHEMBL1367746	O=C(CCl)c1ccc(Oc2ccc(C(=O)CCl)cc2)cc1	CLOFENOXYDE	87.5	223
CHEMBL472565	Cc1c(C(N)=O)cc([N+](=O)[O-])cc1[N+](=O)[O-]	DINITOLMIDE|DINITROTOLUAMIDE|METHYLDINITROBENZAMIDE	75	260
CHEMBL1873189	COP(=O)(OC)Oc1nc(Cl)c(Cl)cc1Cl	FOSPIRATE	75	260
CHEMBL2103938	CCN(CC)/C(C)=N/N=C/c1c2c(O)c3c(O)c(C)c4c(c3c1O)C(=O)[C@@](C)(O/C=C/[C@H](OC)[C@@H](C)[C@@H](OC(C)=O)[C@H](C)[C@H](O)[C@H](C)[C@@H](O)[C@@H](C)/C=C/C=C(/C)C(=O)N2)O4	RIFAMETANE|SPA-S-565	70.8333	274
CHEMBL4297279	NC(=O)CC[C@@H](C(=O)O)N(CCNC(=S)Nc1ccc2c(c1)C(=O)OC21c2ccc(O)cc2Oc2cc(O)ccc21)C(=O)c1ccc(NCc2cnc3nc(N)[nH]c(=O)c3n2)cc1	EC-17|EC17 (FOLATE-FITC)	79.1667	245
CHEMBL1207444	CO[C@H]1CC[C@H](O[C@H]2C[C@H]([C@H]3O[C@](C)(O)[C@H](C)C[C@@H]3C)O[C@H]2[C@]2(C)CC[C@H]([C@]3(C)CC[C@]4(C[C@H](O)[C@@H](C)[C@@H]([C@@H](C)[C@@H]5O[C@](O)(CC(=O)O)[C@@H](C)[C@H](O)[C@H]5OC)O4)O3)O2)O[C@@H]1C	SEMDURAMICIN|UK-61,689	75	258
CHEMBL1201182	CO[C@H]1C[C@@H]2CC[C@@H](C)[C@@](O)(O2)C(=O)C(=O)N2CCCC[C@H]2C(=O)O[C@H]([C@H](C)C[C@@H]2CC[C@@H](OC(=O)C(C)(CO)CO)[C@H](OC)C2)CC(=O)[C@H](C)/C=C(\C)[C@@H](O)[C@@H](OC)C(=O)[C@H](C)C[C@H](C)/C=C/C=C/C=C/1C	CCI-779|TEMSIROLIMUS|TORISEL	75	258
CHEMBL2105344	Cc1c(C(=O)OCCO)[n+]([O-])c2ccccc2[n+]1[O-]	CP-22,341|TEMODOX	70.8333	273
CHEMBL48166	CC[n+]1c(-c2ccccc2)c2cc(N)ccc2c2ccc(N)cc21		66.6667	288
CHEMBL285347	C[C@@H](O)[C@H]1C(=O)N2C(C(=O)[O-])=C(SC3Cn4cnc[n+]4C3)[C@H](C)[C@H]12	BIAPENEM|CL 186,815|L-627|LJ C10,627|LJC-10627	66.6667	288
CHEMBL4297185	CC(O)c1cc(C(=O)N[C@@H](C)Cn2ccc(-c3ccc(C#N)c(Cl)c3)n2)n[nH]1	BAY 1841788|BAY1841788|DAROLUTAMIDE|Nubeqa|ODM-201	66.6667	288
CHEMBL513922	CCN(Cc1ccccc1)C(=O)Cn1c(=O)n(C)c2cnc(-c3ccccc3)nc21	AC-5216|EMAPUNIL|XBD-173|XBD173	66.6667	288
CHEMBL2218905	COC(=O)C1=C(C)NC(C)=C(C(=O)OCC2CCCO2)C1c1ccccc1[N+](=O)[O-]	FURNIDIPINE	66.6667	288
CHEMBL891	Cc1onc(-c2ccccc2Cl)c1C(=O)N[C@@H]1C(=O)N2[C@@H](C(=O)O)C(C)(C)S[C@H]12	CLOXACILLIN|Cloxacillin|Cloxapen|ORBENIN|Tegopen	66.6667	288
CHEMBL3039517	Cc1cnc(NC(=O)Nc2cc(Br)c(C)cc2OC[C@@H]2CNCCO2)cn1	IC-83|LY-2603618|LY2603618|RABUSERTIB	66.6667	288
CHEMBL3545264	CC(Oc1ccc2[nH]nc(/C=C/c3cnn(CCO)c3)c2c1)c1c(Cl)cncc1Cl	LY-2874455|LY2874455	66.6667	288
CHEMBL578004	CCN(CC)CCCC(C)Nc1cc(/C=C/c2ccccc2Cl)nc2cc(Cl)ccc12	AMINOQUINOL|AMINOQUINOLINE|GNF-Pf-2659	66.6667	288
CHEMBL2177390	CC(C)NC[C@@H](C(=O)N1CCN(c2ncnc3c2[C@H](C)C[C@H]3O)CC1)c1ccc(Cl)cc1	GDC-0068|IPATASERTIB|RG-7440|RG7440	66.6667	288
CHEMBL3301620	COc1cnc(-n2cnc(C)n2)c2[nH]cc(C(=O)C(=O)N3CCN(C(=O)c4ccccc4)CC3)c12	BMS-626529|TEMSAVIR	66.6667	288
CHEMBL2104705	CC(=O)Oc1ccc([N+](=O)[O-])c(OC(C)=O)c1C(=O)Nc1cc(C(F)(F)F)cc(C(F)(F)F)c1	FLURANTEL	66.6667	288
CHEMBL1697854	COc1cccc2c1C(=O)c1c(O)c3c(c(O)c1C2=O)C[C@@](O)(/C(C)=N/NC(=O)c1ccccc1)C[C@@H]3O[C@H]1C[C@H](N)[C@H](O)[C@H](C)O1	ZORUBICIN	66.6667	288
CHEMBL64391	CCC(C)n1ncn(-c2ccc(N3CCN(c4ccc(OCC5COC(Cn6cncn6)(c6ccc(Cl)cc6Cl)O5)cc4)CC3)cc2)c1=O	ITRACONAZOLE|ITRAZOLE|ONMEL|R 51,211|SPORANOX I.V.|SPORANOX-PULSE|Sporanos|Sporanox|TOLSURA	66.6667	288
CHEMBL1180418	CC[N+](C)(C)CCN(C)CC[N+](C)(C)CC		79.1667	242
CHEMBL1896433	COC(=O)CCC[N+](C)(C)C		70.8333	270
CHEMBL172513	C[N+](C)(C)CC(O)CC(=O)[O-]	CARNITINE|CARNITINE CHLORIDE|CARNITINE DL-FORM	70.8333	270
CHEMBL1482	CC(C[N+](C)(C)C)OC(N)=O	BETHANECHOL|Bethanechol	70.8333	270
CHEMBL1697733	CC(=O)O[C@H](CC(=O)[O-])C[N+](C)(C)C	ACETYL-L-CARNITINE|ACETYLCARNITINE|Acetyl-L-Carnitine|NICETILE	70.8333	270
CHEMBL2105090	O=[N+]([O-])c1cnc(-c2ccc(F)cc2)n1CCO	FLUNIDAZOLE	70.8333	270
CHEMBL1186610	CCCC(CCC)C(=O)O[C@@H]1C[C@@H]2CC[C@H](C1)[N+]2(C)C	Anisotropine	70.8333	270
CHEMBL2110658	C=CCCCCCCCCC(=O)NCCC[N+](C)(C)C		70.8333	270
CHEMBL2111046	CCCCCCCCCCCC[N+](C)(C)CC(=O)OCC		70.8333	270
CHEMBL2110776	CCCCCCCCCCCCCCCC[N+](C)(C)C1CCCCC1O		70.8333	270
CHEMBL445813	O=C(NC1CCNCC1)c1n[nH]cc1NC(=O)c1c(Cl)cccc1Cl	AT 7519|AT-7519|AT7519	70.8333	270
CHEMBL1231506	CCCCCCCCCCCCCCNC(=O)N[C@H](CC(=O)[O-])C[N+](C)(C)C	TEGLICAR	70.8333	270
CHEMBL3084803	CO[C@H]1[C@@H](O)[C@H](N)[C@@H](O[C@H]2O[C@H]([C@H](C)N)CC[C@H]2N)[C@H](O)[C@@H]1N(C)C(=O)CN	ASTROMICIN	70.8333	270
CHEMBL2110604	CN[C@@H]1[C@@H](O)[C@@H](O[C@H]2[C@H](N)C[C@H](N)[C@@H](O[C@H]3O[C@H](CN)[C@@H](O)[C@H](O)[C@H]3O)[C@@H]2O)OC[C@]1(C)O	BETAMICIN	70.8333	270
CHEMBL1201244	C=CC[N+]1([C@H]2C[C@H]3[C@@H]4CC[C@H]5C[C@H](O)[C@@H](N6CCOCC6)C[C@]5(C)[C@H]4CC[C@]3(C)[C@H]2OC(C)=O)CCCC1	ROCURONIUM	70.8333	270
CHEMBL2110993	CCCCCCCCCCCCCCCC[N+](C)(CCCN1C(C)CCC1C)CCCN1C(C)CCC1C		70.8333	270
CHEMBL4297525	NC(=O)C1(NC(=O)[C@H](Cc2ccccc2)NC(=O)[C@@H](Cc2c[nH]c3ccccc23)NC(=O)[C@@H](Cc2csc3ccccc23)NC(=O)C2CCNCC2)CCNCC1	BIM-28131|BIM28131|RELAMORELIN	70.8333	270
CHEMBL2103865	CO[C@H]1C[C@@H]2CC[C@@H](C)[C@@](O)(O2)C(=O)C(=O)N2CCCC[C@H]2C(=O)O[C@H]([C@H](C)C[C@@H]2CC[C@@H](O)[C@H](OC)C2)CC[C@H](C)/C=C(\C)[C@@H](O)[C@@H](OC)C(=O)[C@H](C)C[C@H](C)/C=C/C=C/C=C/1C	OLCOROLIMUS|SAR943|SAR943-NXA|SAR943N|SDZ 227-943 N	70.8333	270
CHEMBL1614	C[C@H]1O[C@@H](O[C@H]2[C@@H](O)C[C@H](O[C@H]3CC[C@]4(C)[C@H]5C[C@@H](O)[C@]6(C)[C@@H](C7=CC(=O)OC7)CC[C@]6(O)[C@@H]5CC[C@@H]4C3)O[C@@H]2C)C[C@H](O)[C@@H]1O[C@H]1C[C@H](O)[C@H](O[C@@H]2O[C@H](CO)[C@@H](O)[C@H](O)[C@H]2O)[C@@H](C)O1	CEDILANID-D|DESACETYL-LANATOSIDE C|DESLANOSIDE|Deslanoside	70.8333	270
CHEMBL2106805	O=C(O)c1cc(-c2ccc([N+](=O)[O-])o2)c2ccccc2[n+]1[O-]	NIFUROQUINE	75	255
CHEMBL3526802	O=C(CBr)N1CC([N+](=O)[O-])([N+](=O)[O-])C1	RRX-001	100	191
CHEMBL2111065	O=c1[nH]c(=O)n(Cl)c(=O)n1Cl		83.3333	228
CHEMBL1585	O=C(CCBr)N1CCN(C(=O)CCBr)CC1	A-8103|NSC-25154|PIPOBROMAN|VERCYTE	83.3333	228
CHEMBL2105828	OCC(CO)(CCl)CCl	LOPRODIOL	87.5	217
CHEMBL2107529	OC[C@@H]1O[C@H](O[C@]2(CCl)O[C@H](CCl)[C@@H](O)[C@@H]2O)[C@@H](O)[C@@H](O)[C@H]1Cl	SUCRALOSE	87.5	217
CHEMBL415690	OC[C@H]1O[C@@H]2O[C@@H]3[C@@H](CO)O[C@H](O[C@@H]4[C@@H](CO)O[C@H](O[C@@H]5[C@@H](CO)O[C@H](O[C@@H]6[C@@H](CO)O[C@H](O[C@@H]7[C@@H](CO)O[C@H](O[C@@H]8[C@@H](CO)O[C@H](O[C@H]1[C@H](O)[C@H]2O)[C@H](O)[C@H]8O)[C@H](O)[C@H]7O)[C@H](O)[C@H]6O)[C@H](O)[C@H]5O)[C@H](O)[C@H]4O)[C@H](O)[C@H]3O	.BETA.-CYCLODEXTRIN|BETA CYCLODEXTRIN|BETADEX|E-459|E459|INS NO.459|INS-459|NSC-314334	75	252
CHEMBL95431	NC(=O)c1nnn(Cc2cc(Cl)c(C(=O)c3ccc(Cl)cc3)c(Cl)c2)c1N	CARBOXYAMIDOTRIAZOLE|L 651582|NSC-609974	75	251
CHEMBL2107725	Cc1cc(C)c2cccc(OCc3c(Cl)ccc(S(=O)(=O)N4CCC[C@H]4C(=O)NCCCNC(=O)c4ccc(C(=N)N)cc4)c3Cl)c2n1	ANATIBANT|LF16-0687|XY2405	75	250
CHEMBL1104	CC[N+](C)(C)c1cccc(O)c1	EDROPHONIUM|ENLON-PLUS|Edrophonium|Enlon|Reversol|Tensilon	66.6667	279
CHEMBL802	Nc1cc(N2CCCCC2)nc(N)[n+]1[O-]	LONITEN|LONOLOX|MEN'S ROGAINE|MINODYL|MINOXIDIL|MINOXIDIL (FOR MEN)|MINOXIDIL EXTRA STRENGTH (FOR MEN)|REGAINE FOR MEN|REGAINE FOR WOMEN|ROGAINE (FOR MEN)|ROGAINE EXTRA STRENGTH (FOR MEN)|THEROXIDIL|U-10,858|WOMEN'S ROGAINE	66.6667	279
CHEMBL84011	O=CNNc1nc(-c2ccc([N+](=O)[O-])o2)cs1	AS-17665|NIFURTHIAZOLE|Nifurthiazole	66.6667	279
CHEMBL1597677	O=C1C[N+]([O-])=C(c2ccccc2)c2cc(Cl)ccc2N1	DEMOXEPAM|RO 5-2092	66.6667	279
CHEMBL2078910	CC(C)C(c1ccccc1)C(O)CC[N+]1(C)CCCCC1		66.6667	279
CHEMBL1187724	C[N+]1(C)[C@H]2CC[C@@H]1C[C@H](OC(=O)C(CO)c1ccccc1)C2	METHYLATROPINE	66.6667	279
CHEMBL1907001	CCCCCCCCCCCC[N+](C)(C)Cc1ccccc1	BENZODODECINIUM	66.6667	279
CHEMBL1180484	C[N+](C)(CC(=O)Nc1ccccc1)CC(=O)Nc1ccccc1		66.6667	279
CHEMBL2110779	CC[N+]1(C)CCC(OC(=O)C(c2ccccc2)C2CCCC2)C1		66.6667	279
CHEMBL1201325	C[N+]1(C)CCN(CC(O)(c2ccccc2)C2CCCCC2)CC1	HEXOCYCLIUM|Hexocyclium	66.6667	279
CHEMBL1187417	CCCCCCCCCCCCC[N+](C)(C)Cc1ccccc1	BENZALKONIUM	66.6667	279
CHEMBL1180074	CCCCCCCCCCCCCC[N+](C)(C)Cc1ccccc1		66.6667	279
CHEMBL1187011	CCCCCCCCCCCC[N+](C)(C)CCOc1ccccc1	DOMIPHEN	66.6667	279
CHEMBL2111175	C[N+](C)(C)C1CCC(C(O)(c2cccs2)c2cccs2)CC1		66.6667	279
CHEMBL2111140	CCOC(=O)C(C(=O)OC1C[C@H]2CC[C@H](C1)[N+]2(C)C)c1ccccc1		66.6667	279
CHEMBL1619528	CC[N+]1(C)CCCC(OC(=O)C(O)(c2ccccc2)c2ccccc2)C1	PIPENZOLATE	66.6667	279
CHEMBL38594	CCN(CC)CCNC(=O)c1cc(Cl)c(N)cc1OC(C)C(C)=O	BATANOPRIDE	66.6667	279
CHEMBL1618102	CCCC[N+]1(C)[C@H]2C[C@H](OC(=O)[C@H](CO)c3ccccc3)C[C@@H]1[C@H]1O[C@@H]21	BUTYLSCOPOLAMINE	66.6667	279
CHEMBL1624075	CCCCCCCCCCCCCCCC[N+](C)(C)Cc1ccccc1		66.6667	279
CHEMBL2106508	O=C(CCn1nnc(-c2cccc(Br)c2)n1)N1CCCCC1	BROPERAMOLE|TR-2378	66.6667	279
CHEMBL2386889	Cn1cc(-c2cnn3c(N)c(Br)c([C@@H]4CCCNC4)nc23)cn1	MK-8776|SCH 900776|SCH-900776	66.6667	279
CHEMBL2110883	CC(C)C[N+]1(C)[C@H]2CC[C@@H]1C[C@H](OC(=O)C(c1ccccc1)C1CCCC1)C2		66.6667	279
CHEMBL3707392	O=C1c2cc(-c3ccc(OC(F)(F)F)cc3)ccc2OCCN1Cc1ncccn1	ELECLAZINE|GS-6615	66.6667	279
CHEMBL1950553	Nc1nc(OCCc2ccc(Cl)cc2)nc2c1ncn2[C@@H]1O[C@H](CO)[C@@H](O)[C@H]1O	MRE0094|SONEDENOSON|Sonedenoson	66.6667	279
CHEMBL3039507	CCOc1ccc(Cc2cc([C@@H]3O[C@H](SC)[C@@H](O)[C@H](O)[C@H]3O)ccc2Cl)cc1	LP-802034|LX-4211|SOTAGLIFLOZIN	66.6667	279
CHEMBL2107819	CCO[C@@H]1OC(=O)C[C@@H]1NC(=O)[C@@H]1CCCN1C(=O)[C@@H](NC(=O)c1ccc(N)c(Cl)c1)C(C)(C)C	BELNACASAN|VX-765	66.6667	279
CHEMBL3351077	NC(=O)c1cc[n+](CC2=C(C(=O)O)N3C(=O)[C@@H](NC(=O)[C@@H](c4ccccc4)S(=O)(=O)[O-])[C@H]3SC2)cc1	CEFSULODIN	66.6667	279
CHEMBL2103909	CC(=O)Oc1ccccc1C(=O)OC(COC(=O)C(C)(C)Oc1ccc(Cl)cc1)COC(=O)C(C)(C)Oc1ccc(Cl)cc1	SALAFIBRATE	66.6667	279
CHEMBL1617	CO[C@H]1/C=C/O[C@@]2(C)Oc3c(C)c(O)c4c(O)c(c5c(nc6cc(C)ccn65)c4c3C2=O)NC(=O)/C(C)=C\C=C\[C@H](C)[C@H](O)[C@@H](C)[C@@H](O)[C@@H](C)[C@H](OC(C)=O)[C@@H]1C	NORMIX|RIFAXIDIN|RIFAXIMIN|Rifacol|TARGAXAN|XIFAXAN|XIFAXANTA	66.6667	279
CHEMBL382300	CC(=O)O[C@H]1C(=O)[C@]2(C)[C@@H](O)C[C@H]3OC[C@@]3(OC(C)=O)[C@H]2[C@H](OC(=O)c2ccccc2)[C@]23OC(=O)O[C@H]2[C@H](OC(=O)[C@H](O)[C@H](CC(C)C)NC(=O)OC(C)(C)C)C(C)=C1C3(C)C	BAY 59-8862|BAY-59-8862|IDN 5109|IDN-5109|ORTATAXEL|SB-T 101131|SB-T-101131	66.6667	279
CHEMBL1200647	CC1/C=C/C=C/C=C/C=C/C=C/C=C/C=C/C(OC2O[C@H](C)[C@@H](O)[C@H](N)[C@@H]2O)CC(O)C(C(=O)O)C(O)CC(=O)CC(O)CC(O)CC(O)CC(=O)CCCC(=O)CC(=O)OC1C(C)CC(C)C(O)CC(=O)c1ccc(N)cc1	CANDICIDIN|VANOBID	66.6667	279
CHEMBL3989914	COCCNCc1ccc(-c2cc3nccc(Oc4ccc(NC(=S)NC(=O)Cc5ccc(F)cc5)cc4F)c3s2)nc1	GLESATINIB|MG-90265|MG-90265X|MG90265|MG90265H9|MG90265X|MG90265gly|MGCD-265|MGCD265	66.6667	278
CHEMBL1159650	CCC(=O)O[C@]1(C(=O)CCl)[C@@H](C)C[C@H]2[C@@H]3CCC4=CC(=O)C=C[C@]4(C)[C@@]3(F)[C@@H](O)C[C@@]21C	CCI 4725|CLARELUX|CLOBADERM|CLOBETASOL|CLOBETASOL 17-PROPIONATE|CLOBETASOL PROPIONATE|CLOBETASOL PROPIONATE (EMOLLIENT)|CLOBEX|CORMAX|DERMOVATE|DERMOVATE NN|EMBELINE|EMBELINE E|ETRIVEX|GR 2/925|IMPOYZ|OLUX|OLUX E|TEMOVATE|TEMOVATE E	75	247
CHEMBL1200908	CCC(=O)O[C@]1(C(=O)CCl)[C@@H](C)C[C@H]2[C@@H]3C[C@H](F)C4=CC(=O)C=C[C@]4(C)[C@@]3(F)[C@@H](O)C[C@@]21C	BMY-30056|BRYHALI|CGP-14,458|HALOBETASOL PROPIONATE|ULOBETASOL|ULOBETASOL PROPIONATE|ULTRAVATE	75	247
CHEMBL2106443	C/C=C/C=C/[C@@H]1O[C@](O)([C@H](CC)C(=O)NC/C=C/C=C(\C)[C@@H](OC)[C@@H](C)[C@@H]2O[C@H](/C=C/C=C/C=C(\C)C(=O)c3c(O)ccn(C)c3=O)[C@H](O)[C@@H]2O)[C@H](O)[C@H](O[C@@H]2O[C@H](C)[C@@H](O[C@@H]3O[C@@H](C)[C@H](OC)[C@@H](O)[C@H]3OC)[C@@H](OC)[C@H]2O)C1(C)C	EFROTOMYCIN|MK-621	79.1667	234
CHEMBL2110994	C[N+](C)(C)C1CCC(CC2CCC([N+](C)(C)C)CC2)CC1		70.8333	261
CHEMBL2304044	NCC[C@H](O)CN[C@@H]1C[C@H](N)[C@@H](O[C@H]2O[C@H](CN)[C@@H](O)[C@H](O)[C@H]2O)[C@H](O)[C@H]1O[C@H]1O[C@H](CO)[C@@H](O)[C@H](N)[C@H]1O	BUTIKACIN|UK-18,892	70.8333	261
CHEMBL3989421	Nc1ccn([C@@H]2O[C@H]([C@H](O[C@@H]3O[C@H](CO)[C@@H](O)[C@H](N)[C@H]3O)[C@@H](O)[C@@H](O)[C@H](O)[C@H](O)CO)[C@@H](N)[C@H](O)[C@H]2O)c(=O)n1	33876|ANTELMYCIN|ANTHELMYCIN	70.8333	261
CHEMBL370143	NC[C@@H]1O[C@H](O[C@@H]2[C@@H](CO)O[C@@H](O[C@@H]3[C@@H](O)[C@H](N)C[C@H](N)[C@H]3O[C@H]3O[C@H](CO)[C@@H](O)[C@H](O)[C@H]3N)[C@@H]2O)[C@H](N)[C@@H](O)[C@@H]1O	ANTIBIOTIC 503-3|ANTIBIOTIC SF 767B|Aminosidine|Monomycin|PAROMOMYCIN|R 400|R-400	70.8333	261
CHEMBL1201229	CN(CCCCCCCCCCN(C)C(=O)Oc1cccc([N+](C)(C)C)c1)C(=O)Oc1cccc([N+](C)(C)C)c1	DEMECARIUM|Demecarium	70.8333	260
CHEMBL2106768	CN1C(=O)C(/N=N/c2ccc([N+](=O)[O-])cc2)SC1=S	CTR 6110|NITRODAN	66.6667	276
CHEMBL263886	CC[C@H]1OC(=O)[C@H](C)C(=O)[C@H](C)[C@@H](O[C@@H]2O[C@H](C)C[C@H](N(C)C)[C@H]2O)[C@@]2(C)C[C@@H](C)/C(=N\C(C)=O)[C@H](C)[C@@H](OC/C(=N\OCc3ccc(-n4cccn4)nc3)CO2)[C@]1(C)O	EDP-420|EP-13420|MODITHROMYCIN	66.6667	276
CHEMBL1232510	CC[C@H]1OC(=O)[C@@](C)(F)C(=O)[C@H](C)[C@@H](O[C@@H]2O[C@H](C)C[C@H](N(C)C)[C@H]2O)[C@](C)(OC)C[C@@H](C)C(=O)[C@H](C)[C@H]2N(CCCCn3cc(-c4cccc(N)c4)nn3)C(=O)O[C@]12C	CEM 101|CEM-101|OP 1068|OP-1068|SOLITHROMYCIN	66.6667	276
CHEMBL2104653	CCOP(=O)(OCC)O/C(=C\Cl)c1ccc(Cl)cc1Cl	CLOFENVINFOS|CLORFENVINFOS|SD 7859	75	245
CHEMBL2104289	O=[N+]([O-])c1cccc(S(=O)(=O)NCCNS(=O)(=O)c2cccc([N+](=O)[O-])c2)c1	DINSED	83.3333	220
CHEMBL1739746	Cc1c(-c2ccccc2)n(/N=N/n2c(-c3ccccc3)c(C)[n+]3ccccc23)c2cccc[n+]12		66.6667	275
CHEMBL2111126	Clc1ccc(COC(C[n+]2ccn(CCc3ccccc3)c2)c2ccc(Cl)cc2Cl)c(Cl)c1		87.5	209
CHEMBL3545289	C[C@@H](NC(=O)Cc1c(Cl)ccc(NCC(F)(F)c2cccc[n+]2O)[n+]1O)c1cccc(Cl)c1	AZD2207	70.8333	258
CHEMBL2107380	CCOCCO[C@@H]1CC[C@@H](C[C@@H](C)[C@@H]2CC(=O)[C@H](C)/C=C(\C)[C@@H](O)[C@@H](OC)C(=O)[C@H](C)C[C@H](C)/C=C/C=C/C=C(\C)[C@@H](OC)C[C@@H]3CC[C@@H](C)[C@@](O)(O3)C(=O)C(=O)N3CCCC[C@H]3C(=O)O2)C[C@H]1OC	UMIROLIMUS	70.8333	258
CHEMBL2106397	CC[C@H]1OC(=O)[C@H](C)[C@@H](O[C@H]2C[C@@](C)(OC)[C@@H](O)[C@H](C)O2)[C@H](C)[C@@H](O[C@@H]2O[C@H](C)C[C@H](N(C)C)[C@H]2O)[C@](C)(O)C[C@@H](C)/C(=N/OC)[C@H](C)[C@@H](O)[C@]1(C)O	LEXITHROMYCIN|WY-483 14	75	243
CHEMBL447629	O[C@H](CBr)[C@@H](O)[C@H](O)[C@H](O)CBr	DBM|MITOBRONITOL|MYELOBROMOL	83.3333	217
CHEMBL1184529	C[n+]1c2cc(N)ccc2cc2ccc(N)cc21	ACRIFLAVINE|ACRIFLAVINIUM	62.5	288
CHEMBL2105475	CC(C)(C)NCC(O)c1cc(Br)no1	BROXATEROL	62.5	288
CHEMBL311981	Cc1cc(-c2ccccc2)n[n+](CCCC(=O)O)c1N		62.5	288
CHEMBL16699	Cc1c2cc[n+](C)cc2c(C)c2c1[nH]c1ccc(O)cc12		62.5	288
CHEMBL1393904	CCCCCCCCCCCCCC[n+]1ccc(C)cc1		62.5	288
CHEMBL451	CNC1=Nc2ccc(Cl)cc2C(c2ccccc2)=[N+]([O-])C1	A-Poxide|CHLORDIAZEPOXIDE|CHLORDIAZEPOXIDE CIV|CLOPOXIDE|Chlordiazachel|Chlordiazepoxide|Clopoxide|LIBRELEASE|LIBRITABS|Librium|Lygen|SARLIB|Trakipeal|Zeisin	62.5	288
CHEMBL1213592	CC1(C)N=C(N)N=C(N)N1OCc1ccc(Cl)c(Cl)c1	CLOCIGUANIL|Clociguanil	62.5	288
CHEMBL2110860	CCCCCCCCCCCC[n+]1c(C)cc(N)c2ccccc21		62.5	288
CHEMBL31891	COc1cc(Cc2cnc(N)nc2N)cc(OC)c1Br	BRODIMOPRIM	62.5	288
CHEMBL312040	CCOc1ccc(Cc2nc3cc([N+](=O)[O-])ccc3n2CCN(CC)CC)cc1	BA-20684|ETOBEDOLUM|ETONITAZENE|Etonitazene|NIH 7607	62.5	288
CHEMBL52885	Cn1cc(C2=C(c3cn(C)c4cc([N+](=O)[O-])ccc34)C(=O)NC2=O)c2ccccc21	ENMD 981693|ENMD-2076|ENMD-981693|MKC-1|R-440|Ro-317453	62.5	288
CHEMBL3747513	Cc1cc2c(C(N)=O)cccc2n1-c1nc2c(c(NCc3ccccc3)n1)COCC2	CB 5083|CB-5083	62.5	288
CHEMBL4072833	C=CC(=O)N1CCC(CNc2ncnc(N)c2-c2ccc(Oc3ccccc3)cc2)CC1	EVOBRUTINIB|Evobrutinib|M-2951	62.5	288
CHEMBL1873475	C=CC(=O)N1CCC[C@@H](n2nc(-c3ccc(Oc4ccccc4)cc3)c3c(N)ncnc32)C1	CRA-032765|IBRUTINIB|IMBRUVICA|PC-32765|PCI 32765|PCI-32765|PCI-32765-00	62.5	288
CHEMBL1630842	CCN1c2ncc(CCOc3cc[n+]([O-])c4ccccc34)cc2C(=O)N(C)c2cccnc21	BILR 355	62.5	288
CHEMBL2104192	Cc1cc(NCCN2CCN(C(c3ccccc3)c3ccccc3)CC2)c([N+](=O)[O-])c(C)n1	ELBANIZINE	62.5	288
CHEMBL1096842	COC(=O)C1=C(C)NC(C)=C(C(=O)OC/C=C/c2ccccc2)C1c1cccc([N+](=O)[O-])c1	PRANIDIPINE	62.5	288
CHEMBL3707348	CC#CC(=O)N1CCC[C@H]1c1nc(-c2ccc(C(=O)Nc3ccccn3)cc2)c2c(N)nccn12	ACALABRUTINIB|ACP-196|CALQUENCE	62.5	288
CHEMBL2106840	CCCOCCOC(=O)C1=C(C)NC(C)=C(C(=O)OCCOCCC)C1c1cccc([N+](=O)[O-])c1	NILUDIPINE	62.5	288
CHEMBL2103761	COC(=O)C1=C(C)NC(C)=C(C(=O)O[C@H]2CCN(Cc3ccccc3)C2)[C@H]1c1cccc([N+](=O)[O-])c1	BARNIDIPINE|BARNIDIPINE HYDROCHLORIDE	62.5	288
CHEMBL2107707	CC(=O)OCC1=C(C(=O)O)N2C(=O)[C@@H](NC(=O)c3c(-c4ccccc4Cl)noc3C)[C@H]2SC1	CEFOXAZOLE|CEPHOXAZOLE	62.5	288
CHEMBL452076	COCCOC(=O)C1=C(C)NC(C)=C(C(=O)OC/C=C/c2ccccc2)C1c1cccc([N+](=O)[O-])c1	CILNIDIPINE|FRC-8653	62.5	288
CHEMBL3787344	Cc1cc(C(=O)Nc2nc3cccc(Cl)c3n2[C@@H]2CCCCN(C(=O)/C=C/CN(C)C)C2)ccn1	EGF-816|EGF816|NAZARTINIB|NVP-EGF816-NX	62.5	288
CHEMBL2105717	COc1cc2nccc(Oc3ccc(NC(=O)C4(C(=O)Nc5ccc(F)cc5)CC4)cc3)c2cc1OC	BMS-907351|CABOMETYX|CABOZANTINIB|COMETRIQ|XL-184 FREE BASE|XL184	62.5	288
CHEMBL2074972	COC(=O)C1=C(C)NC(C)=C(C(=O)OC2CCCN(Cc3ccccc3)C2)C1c1cccc([N+](=O)[O-])c1	BENIDIPINE|BENIDIPINE HYDROCHLORIDE	62.5	288
CHEMBL4297471	Cc1cc(OCCCS(C)(=O)=O)cc(C)c1-c1cccc(COc2cc3c(cn2)[C@@H]2[C@@H](C(=O)O)[C@@H]2C3)c1	MK-8666	62.5	288
CHEMBL4297363	CCOC(=O)[C@H](Cc1ccc(Nc2nccc3ccncc23)cc1)NC1=C(Br)C(=O)C12CCCCC2	CDP-323|CDP323|UCB-1184197	62.5	288
CHEMBL2074822	CC[N+](C)(C/C=C/C1=C(C(=O)[O-])N2C(=O)[C@@H](NC(=O)/C(=N\OCF)c3nsc(N)n3)[C@H]2SC1)CC(N)=O	CEFLUPRENAM	62.5	288
CHEMBL419667	COc1ccc(S(=O)(=O)N2c3ccc(Cl)cc3[C@](O)(c3ccccc3Cl)[C@@H]2C(=O)N2CCC[C@H]2C(N)=O)cc1OC	RELCOVAPTAN|Relcovaptan|SR-49059|TDI 0134	62.5	288
CHEMBL2386346	CCOc1cc(C(C)(C)C)ccc1C1=N[C@@](C)(c2ccc(Cl)cc2)[C@@](C)(c2ccc(Cl)cc2)N1C(=O)N1CCN(CCCS(C)(=O)=O)CC1	R 7112|RG-7112|RG7112|RO-5045337|RO5045337	62.5	288
CHEMBL2110618	CCCCCCCCCCCCCCCCCCNC(=O)OC1CCN(C(=O)OC[C@H](COC(=O)N(Cc2cccc[n+]2CC)C(=O)c2ccccc2OC)OC)CC1	E-5880	62.5	288
CHEMBL2110902	CC(=O)OC(C)C(=O)OCC[N+](C)(C)C		66.6667	270
CHEMBL1182743	CCOC(=O)c1c[n+](C)c2n(c1=O)C(C)CCC2	RIMAZOLIUM	66.6667	270
CHEMBL1180003	CCCCCCCCCCCCCC[N+](C)(C)C	CETRIMIDE	66.6667	270
CHEMBL2110746	CCCCN(CCCC)C(=O)OCC[N+](C)(C)CC		66.6667	270
CHEMBL1183605	CCCCCCCCCCCCCCCC[N+](C)(C)C	CETRIMONIUM	66.6667	270
CHEMBL1550879	CCCCCCCCCCCCCCCC[N+](C)(C)CC		66.6667	270
CHEMBL2111077	CCCC(CCC)C(=O)O[C@@H]1C[C@@H]2CC[C@H](C1)[N+]2(C)C(C)C		66.6667	270
CHEMBL1182247	CCCCCCCCCC[N+](C)(C)CCCCCCCCCC		66.6667	270
CHEMBL251680	CCOP(=S)(OCC)Oc1ccc2c(C)c(Cl)c(=O)oc2c1	BAYER 21199|BAYMIX|COUMAFOS|COUMAPHOS|MELDANE	66.6667	270
CHEMBL2104195	CC1=C(C(=O)OC(C)C)[C@@H](c2cccc(Cl)c2Cl)C(c2nnco2)=C(C)N1	ELNADIPINE	66.6667	270
CHEMBL1187833	OC(c1ccccc1)(c1ccccc1)C12CC[N+](CCOCc3ccccc3)(CC1)CC2	GSK-573719|GSK573719|UMECLIDINIUM	66.6667	270
CHEMBL2105403	CN[C@@H]1[C@@H](O)[C@@H](O[C@H]2[C@H](N)C[C@H](N)[C@@H](O[C@H]3OC(CN)=CC[C@H]3N)[C@H]2O)OC[C@]1(C)O	PENTISOMICIN|SCH 22591	66.6667	270
CHEMBL3989429	CCN[C@@H]1[C@@H](O)[C@@H](O[C@@H]2[C@@H](O)[C@H](O[C@H]3OC(CN)=CC[C@H]3N)[C@@H](N)C[C@H]2N)OC[C@]1(C)O	BAY V1 4718|ETISOMICIN	66.6667	270
CHEMBL1194325	O=C(O[C@H]1C[N+]2(CCCOc3ccccc3)CCC1CC2)C(O)(c1cccs1)c1cccs1	ACLIDINIUM	66.6667	270
CHEMBL1950576	CN[C@@H]1[C@H](O[C@H]2[C@H](O[C@@H]3[C@@H](NC(=N)N)[C@H](O)[C@@H](NC(=N)N)[C@H](O)[C@H]3O)O[C@@H](C)[C@]2(O)CO)O[C@@H](CO)[C@H](O)[C@H]1O	DIHYDROSTREPTOMYCIN|Dihydrostreptomycin	66.6667	270
CHEMBL2104642	CN[C@@H]1[C@H](O[C@H]2[C@H](O[C@@H]3[C@@H](NC(=N)N)[C@H](O)[C@@H](OC(N)=O)[C@H](O)[C@H]3O)O[C@@H](C)[C@]2(O)CO)O[C@@H](CO)[C@H](O)[C@H]1O	BLUENSOMYCIN|U-12898	66.6667	270
CHEMBL1566	C[C@H]1O[C@H](O[C@@H]2[C@@H](CO)O[C@H](O[C@@H]3[C@@H](CO)O[C@@H](O)[C@H](O)[C@H]3O)[C@H](O)[C@H]2O)[C@H](O)[C@@H](O)[C@@H]1N[C@H]1C=C(CO)[C@@H](O)[C@H](O)[C@H]1O	ACARBOSE|BAY G 5421|GLUCOBAY|PRECOSE	66.6667	270
CHEMBL2110869	CCC(=O)OC[C@]1(O)O[C@H]([C@H]2C[C@H](C)[C@H]([C@]3(C)CC[C@H]([C@]4(C)CC[C@]5(C[C@H](O)[C@@H](C)[C@@H]([C@@H](C)[C@@H](OC(=O)CC)[C@H](C)C(=O)O)O5)O4)O3)O2)[C@@H](C)C[C@H]1C	LAIDLOMYCIN	66.6667	270
CHEMBL2104423	CC[C@@H](C(=O)[C@@H](C)[C@@H](O)[C@H](C)[C@@H]1O[C@@H]([C@@H](CC)C(=O)O)[C@@H](C)C[C@@H]1C)[C@H]1O[C@]2(C=C[C@@H](O)[C@]3(CC[C@@](C)([C@H]4CC[C@](O)(CC)[C@H](C)O4)O3)O2)[C@H](C)C[C@@H]1C	COMPOUND 79891|MONTEBAN|NARASIN	66.6667	270
CHEMBL3989875	CC[C@H]1/C=C/C=C/C[C@@H](C)[C@H](O)[C@@](C)(O)C(=O)[C@@H](C)[C@H](O)[C@@H](C)C(=O)[C@@H](C)[C@H](O)[C@@H](C)/C=C/C(=O)O[C@H]2C[C@@]3(CC[C@H](C)[C@H](C[C@@H](C)O)O3)O[C@@H](CC1)[C@H]2C	A-272|RR NO. 32705|RUTAMYCIN	66.6667	270
CHEMBL2105769	CC[C@@H](C)C(=O)O[C@H]1[C@H](O)[C@H]2[C@@H](CN3C[C@@H](C)CC[C@H]3[C@@]2(C)O)[C@@H]2C[C@]34O[C@]5(O)[C@@H](OC(=O)[C@@](C)(O)CC)CC[C@@]3(C)[C@@H]5[C@@H](OC(C)=O)[C@@H](OC(C)=O)[C@H]4[C@@]21O	PROTALBA|PROTOVERATRINE A	66.6667	270
CHEMBL4297102	C/C=C\C=C\[C@@H]1O[C@](O)([C@H](CC)C(=O)NC/C=C/C=C(\C)[C@@H](OC)[C@H](C)[C@@H]2O[C@H](/C=C/C=C/C=C(\C)C(=O)c3c(O)cc[nH]c3=O)[C@H](O)[C@@H]2O)[C@H](O)[C@H](O)C1(C)C	MOCIMYCIN|MYC 8003	66.6667	270
CHEMBL1908336	CCOC(=O)[C@@H]1CC(=O)O[C@H](C)C/C=C/C=C/[C@H](O)[C@H](C)C[C@H](CC=O)[C@H](O[C@@H]2O[C@H](C)[C@@H](O[C@H]3C[C@@](C)(O)[C@@H](OC(=O)CC)[C@H](C)O3)[C@H](N(C)C)[C@H]2O)[C@H]1OC	MIDECAMYCIN|MIDECAMYCIN ACETATE	66.6667	270
CHEMBL2105819	CCC(=O)O[C@H]1[C@H](C)O[C@@H](O[C@@H]2[C@@H](C)O[C@@H](O[C@@H]3[C@@H](OC)[C@H](OC(=O)CC)CC(=O)O[C@H](C)C[C@@H]4O[C@H]4/C=C/[C@H](O)[C@H](C)C[C@@H]3CC=O)[C@H](O)[C@H]2N(C)C)C[C@@]1(C)O	MARIDOMYCIN	66.6667	270
CHEMBL2079552	CO[C@H]1C[C@H](O[C@H]2[C@H](C)O[C@@H](O[C@@H]3/C(C)=C/C[C@@H]4C[C@@H](C[C@]5(C=C[C@H](C)[C@@H](C(C)C)O5)O4)OC(=O)[C@@H]4C=C(C)[C@@H](O)[C@H]5OC/C(=C\C=C\[C@@H]3C)[C@@]45O)C[C@@H]2OC)O[C@@H](C)[C@@H]1O	ABAMECTIN COMPONENT B1B|IVERMECTIN COMPONENT B1B	66.6667	270
CHEMBL1630577	CC[C@H](C)[C@H]1O[C@]2(C=C[C@@H]1C)C[C@@H]1C[C@@H](C/C=C(\C)[C@@H](O[C@H]3C[C@H](OC)[C@@H](O[C@H]4C[C@H](OC)[C@@H](O)[C@H](C)O4)[C@H](C)O3)[C@@H](C)/C=C/C=C3\CO[C@@H]4[C@H](O)C(C)=C[C@@H](C(=O)O1)[C@]34O)O2	ABAMECTIN COMPONENT B1A	66.6667	270
CHEMBL449158	CCC/C=C/C=C/C(=O)O[C@H]1/C(=C/C(=O)OC)C[C@H]2C[C@H]([C@@H](C)O)OC(=O)C[C@H](O)C[C@@H]3C[C@H](OC(C)=O)C(C)(C)[C@](O)(C[C@@H]4C/C(=C/C(=O)OC)C[C@H](/C=C/C(C)(C)[C@]1(O)O2)O4)O3	BRYOSTATIN|Bryostatin 1	66.6667	270
CHEMBL473659	CC(C)=CCC[C@](C)(O[C@@H]1O[C@H](CO)[C@@H](O)[C@H](O)[C@H]1O)[C@H]1CC[C@]2(C)[C@@H]1[C@H](O)C[C@@H]1[C@@]3(C)CC[C@H](O[C@@H]4O[C@H](CO)[C@@H](O)[C@H](O)[C@H]4O[C@@H]4O[C@H](CO)[C@@H](O)[C@H](O)[C@H]4O)C(C)(C)[C@@H]3CC[C@]12C	GINSENOSIDE RD	66.6667	270
CHEMBL506569	CC(=O)O[C@H]1C[C@H](O[C@H]2[C@@H](O)C[C@H](O[C@H]3[C@@H](O)C[C@H](O[C@H]4CC[C@]5(C)[C@H]6C[C@@H](O)[C@]7(C)[C@@H](C8=CC(=O)OC8)CC[C@]7(O)[C@@H]6CC[C@@H]5C4)O[C@@H]3C)O[C@@H]2C)O[C@H](C)[C@H]1O[C@@H]1O[C@H](CO)[C@@H](O)[C@H](O)[C@H]1O	CEDILANID|LANATOSIDE C	66.6667	270
CHEMBL207197	NCCCC[C@H](NC(=O)[C@@H](Cc1cc(Br)c(O)c(Br)c1)NC(=O)N1CCC(N2Cc3ccccc3NC2=O)CC1)C(=O)N1CCN(c2ccncc2)CC1	BIBN 4096 BS|BIBN-4096 BS|BIBN-4096BS|OLCEGEPANT	70.8333	252
CHEMBL2104693	O=C(NC(CCl)C(=O)c1ccc(Cl)cc1)C(Cl)Cl	CLOPONONE	83.3333	214
CHEMBL1908313	CCN(CC)c1nc2c(s1)c1c(O)c3c(O)c(C)c4c(c32)C(=O)[C@@](C)(O/C=C/[C@H](OC)[C@@H](C)[C@@H](OC(C)=O)[C@H](C)[C@H](O)[C@H](C)[C@@H](O)[C@@H](C)/C=C/C=C(/C)C(=O)N1)O4	MDL 62,769|RIFAMEXIL	66.6667	267
CHEMBL3989415	CCN(CC)C(=O)COc1cc2c(O)c3c(O)c(C)c4c(c13)C(=O)[C@@](C)(O/C=C/[C@H](OC)[C@@H](C)[C@@H](OC(C)=O)[C@H](C)[C@H](O)[C@H](C)[C@@H](O)[C@@H](C)/C=C/C=C(/C)C(=O)N2)O4	RIFAMIDE|RIFAMYCIN DIETHYLAMIDE|RIFAMYCIN M-14	66.6667	267
CHEMBL3039521	CC[C@]1(O)C[C@@H]2CN(CCc3c([nH]c4ccccc34)[C@@](C(=O)OC)(c3cc4c(cc3OC)N(C)[C@H]3[C@@](O)(C(=O)NNC(=O)OCCSSC[C@H](NC(=O)[C@H](CC(=O)O)NC(=O)[C@H](CC(=O)O)NC(=O)[C@H](CCCNC(=N)N)NC(=O)[C@H](CC(=O)O)NC(=O)CC[C@H](NC(=O)c5ccc(NCc6cnc7[nH]c(N)nc(=O)c7n6)cc5)C(=O)O)C(=O)O)[C@H](O)[C@]5(CC)C=CCN6CC[C@]43[C@@H]65)C2)C1	EC-145|EC145|VINTAFOLIDE	66.6667	267
CHEMBL3707258	OC(CI)CI	DIIODOHYDROXYPROPANE	95.8333	185
CHEMBL1207907	CC(C)(CS(=O)(=O)O)N(Cl)Cl	AURICLOSENE|NVC-422	75	236
CHEMBL4303058	Cc1ncc([N+](=O)[O-])n1CCOC(=O)CN(CC(=O)O)CC(=O)OCCn1c([N+](=O)[O-])cnc1C		70.8333	249
CHEMBL2111070	O=C(C[n+]1ccn(CC(OCc2ccc(Cl)cc2Cl)c2ccc(Cl)cc2Cl)c1)c1ccc(F)cc1		87.5	201
CHEMBL300049	CC[C@H]1OC(=O)[C@H](C)[C@@H](O[C@H]2C[C@@](C)(OC)C[C@H](C)O2)[C@H](C)[C@@H](O[C@@H]2O[C@H](C)C[C@H](N(C)CC)[C@H]2O)[C@@]2(C)CC(C)=C(O2)[C@H](C)[C@@H](O)[C@H]1C	A-81229|ABBOTT-81229.0|ABT-229|ALEMCINAL|Alemcinal	75	234
CHEMBL3220708	CC[C@H]1OC(=O)[C@H](C)[C@@H](O[C@H]2C[C@@](C)(OC)[C@@H](O)[C@H](C)O2)[C@H](C)[C@@H](O[C@@H]2O[C@H](C)C[C@H](N(C)C)[C@H]2O)[C@](C)(O)C[C@@H](C)C(=O)[C@H](C)[C@@H](O)[C@H]1C	ABBOTT-24091|BERYTHROMYCIN	75	234
CHEMBL2103968	CC[C@H]1OC(=O)[C@H](C)[C@@H](O[C@H]2C[C@@](C)(OC)[C@@H](O)[C@H](C)O2)[C@H](C)[C@@H](O[C@@H]2O[C@H](C)C[C@H](N(C)C(C)C)[C@H]2O)[C@@]2(C)CC(C)=C(O2)[C@H](C)[C@@H](O)[C@]1(C)O	EM574|IDREMCINAL	75	234
CHEMBL1741	CC[C@H]1OC(=O)[C@H](C)[C@@H](O[C@H]2C[C@@](C)(OC)[C@@H](O)[C@H](C)O2)[C@H](C)[C@@H](O[C@@H]2O[C@H](C)C[C@H](N(C)C)[C@H]2O)[C@](C)(OC)C[C@@H](C)C(=O)[C@H](C)[C@@H](O)[C@]1(C)O	A-56268|ABBOTT-56268|BIAXIN|BIAXIN XL|Biaxin|Biaxin XL Pac|CLARIE XL|CLARITHROMYCIN|CLARITHROMYCIN IDENTITY|CLAROSIP|Clarithromycin extended release|FEBZIN XL|KLARICID|KLARICID 500|KLARICID ADULT|KLARICID I.V.|KLARICID PAED|KLARICID XL|MYCIFOR XL|Prevpac|TE-031|XETININ XL|ZECLAR	75	234
CHEMBL529	CC[C@H]1OC(=O)[C@H](C)[C@@H](O[C@H]2C[C@@](C)(OC)[C@@H](O)[C@H](C)O2)[C@H](C)[C@@H](O[C@@H]2O[C@H](C)C[C@H](N(C)C)[C@H]2O)[C@](C)(O)C[C@@H](C)CN(C)[C@H](C)[C@@H](O)[C@]1(C)O	AZASITE|AZITHROMYCIN|AZITHROMYCIN DIHYDRATE|AZITHROMYCIN HYDRATE|AZYTER|CLAMELLE|CP 62993|CP-62,993|Sumamed|Sunamed|XZ 405|XZ 450|XZ-450|ZITHROMAX|ZMax	75	234
CHEMBL2110756	CC[C@H]1OC(=O)[C@H](C)[C@@H](O[C@H]2C[C@@](C)(OC)[C@@H](O)[C@H](C)O2)[C@H](C)[C@@H](O[C@@H]2O[C@H](C)C[C@H](N(C)C(C)C)[C@H]2O)[C@@]2(C)CC(C)=C(O2)[C@H](C)C(=O)[C@]1(C)OC	MITEMCINAL	75	234
CHEMBL2110577	CC[C@H]1OC(=O)[C@H](C)[C@@H](O[C@H]2C[C@@](C)(OC)[C@@H](O)[C@H](C)O2)[C@H](C)[C@@H](O[C@@H]2O[C@H](C)C[C@H](N(C)C)[C@H]2OC(C)=O)[C@](C)(O)C[C@@H](C)C(=O)[C@H](C)[C@@H](O)[C@]1(C)O	ERYTHROMYCIN|ERYTHROMYCIN ACISTRATE	75	234
CHEMBL2107342	CCCN1C[C@H](C)[C@@H](O)[C@](C)(O)[C@@H](CC)OC(=O)[C@H](C)[C@@H](O[C@H]2C[C@@](C)(OC)[C@@H](O)[C@H](C)O2)[C@H](C)[C@@H](O[C@@H]2O[C@H](C)C[C@H](N(C)C)[C@H]2O)[C@](C)(O)C[C@H]1C	GAMITHROMYCIN|ML-1,709,460	75	234
CHEMBL2220427	CCC(=O)O[C@H]1[C@H](O[C@@H]2[C@@H](C)[C@H](O[C@H]3C[C@@](C)(OC)[C@@H](O)[C@H](C)O3)[C@@H](C)C(=O)O[C@H](CC)[C@@](C)(O)[C@H](O)[C@@H](C)C(=O)[C@H](C)C[C@@]2(C)O)O[C@H](C)C[C@@H]1N(C)C	ERYTHROMYCIN PROPIONATE	75	234
CHEMBL3989817	CCC(=O)O[C@H]1[C@H](C)O[C@@H](O[C@@H]2[C@@H](C)C(=O)O[C@H](C)[C@H](C)[C@H](OC(=O)CC)[C@@H](C)C(=O)[C@]3(CO3)C[C@H](C)[C@H](O[C@@H]3O[C@H](C)C[C@H](N(C)C)[C@H]3O)[C@H]2C)C[C@@H]1OC	DIPROLEANDOMYCIN	75	234
CHEMBL2106182	CCOC(=O)O[C@H]1[C@H](O[C@@H]2[C@@H](C)[C@H](O[C@H]3C[C@@](C)(OC)[C@@H](O)[C@H](C)O3)[C@@H](C)C(=O)O[C@H](CC)[C@@](C)(O)[C@H](O)[C@@H](C)C(=O)[C@H](C)C[C@@]2(C)O)O[C@H](C)C[C@@H]1N(C)C	ERYTHROMYCIN ETHYLCARBONATE	75	234
CHEMBL1200688	CCOC(=O)CCC(=O)O[C@H]1[C@H](O[C@@H]2[C@@H](C)[C@H](O[C@H]3C[C@@](C)(OC)[C@@H](O)[C@H](C)O3)[C@@H](C)C(=O)O[C@H](CC)[C@@](C)(O)[C@H](O)[C@@H](C)C(=O)[C@H](C)C[C@@]2(C)O)O[C@H](C)C[C@@H]1N(C)C	ARPIMYCIN|E-MYCIN|E-MYCIN E|E.E.S.|E.E.S. 200|E.E.S. 400|ERYMIN|ERYPED|ERYTHRODEN|ERYTHROMYCIN ETHYL SUCCINATE|ERYTHROMYCIN ETHYLSUCCINATE|ERYTHROPED|ERYTHROPED A|ERYTHROPED FTE|ERYTHROPED FTE SF|ERYTHROPED PI|ERYTHROPED PI SF|ERYTHROPED SF|PEDIAMYCIN|PEDIAMYCIN 400|PRIMACINE|ROMMIX 125|WYAMYCIN|WYAMYCIN E	75	234
CHEMBL1908333	CC[C@H]1OC(=O)C[C@@H](O)[C@H](C)[C@@H](O[C@@H]2O[C@H](C)[C@@H](O)[C@H](N(C)C)[C@H]2O)[C@@H](CCN2C[C@@H](C)C[C@@H](C)C2)C[C@@H](C)C(=O)/C=C/C(C)=C/[C@@H]1CO[C@@H]1O[C@H](C)[C@@H](O)[C@@H](OC)[C@H]1OC	EL870|MICOTIL|TILMICOSIN	75	234
CHEMBL334786	CC(C)c1ncc([N+](=O)[O-])n1C	IPRONIDAZOLE|Ipronidazole|RO 7-1554	62.5	279
CHEMBL2106974	Cn1c([N+](=O)[O-])cnc1CSc1ccccn1	PIRINIDAZOLE	62.5	279
CHEMBL1788404	C[N+](C)(CCOc1ccccc1)Cc1ccccc1	BEPHENIUM	62.5	279
CHEMBL2106820	CCOP(=O)(CC)Oc1ccc([N+](=O)[O-])cc1	P-NITROPHENYL-O-ETHYL ETHYLPHOSPHONATE	62.5	279
CHEMBL2111038	C[N+](C)(CCOc1ccccc1)Cc1cccs1		62.5	279
CHEMBL1201340	C[N+]1(C)CCC(=C(c2ccccc2)c2ccccc2)CC1	DIPHEMANIL|Diphemanil	62.5	279
CHEMBL1631694	CSc1ccc(OCc2ncc([N+](=O)[O-])n2C)cc1	FEXINIDAZOLE	62.5	279
CHEMBL32778	O/N=C/c1cc[n+](CCC[n+]2ccc(/C=N/O)cc2)cc1		62.5	279
CHEMBL2105542	Cn1c([N+](=O)[O-])cnc1N1CCN(S(C)(=O)=O)C1=O	SATRANIDAZOLE	62.5	279
CHEMBL1201354	CC[N+](CC)(CC)CCC(O)(c1ccccc1)C1CCCCC1	TRIDIHEXETHYL|Tridihexethyl	62.5	279
CHEMBL1865135	COC1CC(=C(c2cccs2)c2cccs2)C[N+](C)(C)C1		62.5	279
CHEMBL2106062	C[N+](C)([O-])CC/C=C1\c2ccccc2C=Cc2c(Cl)cccc21	BENZAPRINOXIDE	62.5	279
CHEMBL2110903	C[N+]1(C)CCC(OC(=O)C(O)(c2ccccc2)c2ccccc2)C1		62.5	279
CHEMBL2110948	C[N+]1(C)CCCC1COC(=O)C(O)(c1ccccc1)c1ccccc1	POLDINE	62.5	279
CHEMBL2110828	C[N+]1(CCOC(=O)C(O)(c2ccccc2)c2ccccc2)CCCC1		62.5	279
CHEMBL2110714	C[N+]1(C)CCC(OC(=O)C(O)(c2ccccc2)c2ccccc2)CC1		62.5	279
CHEMBL524004	C[N+]1(C)CCCC(OC(=O)C(O)(c2ccccc2)c2ccccc2)C1	MEPENZOLATE	62.5	279
CHEMBL2365940	C[N+]1(C)[C@H]2CC[C@@H]1C[C@@H](CC(C#N)(c1ccccc1)c1ccccc1)C2		62.5	279
CHEMBL2111134	C[N+]1(C)CCCC1COC(=O)C(O)(c1ccccc1)C1CCCCC1		62.5	279
CHEMBL2105145	C=CCNc1nc(C(=O)N/N=C/C=C/c2ccc([N+](=O)[O-])o2)cs1	NIFURALIDE	62.5	279
CHEMBL1201286	CC[N+](C)(CC)CCOC(=O)C(O)(c1ccccc1)C1CCCCC1	OXYPHENONIUM|Oxyphenonium	62.5	279
CHEMBL562	COC1=CC(=O)C[C@@H](C)[C@]12Oc1c(Cl)c(OC)cc(OC)c1C2=O	FULCIN|FULCIN 125|FULCIN 500|FULSOVIN|FULVICIN P/G|FULVICIN P/G 165|FULVICIN P/G 330|FULVICIN-P/G|FULVICIN-U/F|Fulvicin|GRIFULVIN V|GRIS-PEG|GRISACTIN|GRISACTIN ULTRA|GRISEOFULVIN|GRISEOFULVIN PERMEABILITY DIAMETER|GRISEOFULVIN, MICROCRYSTALLINE|GRISEOFULVIN, MICROSIZE|GRISEOFULVIN, ULTRAMICROCRYSTALLINE|GRISEOFULVIN, ULTRAMICROSIZE|GRISEOFULVIN,ULTRAMICROSIZE|GRISOL AF|Grifulvin|Griseofulvin|Gri…	62.5	279
CHEMBL1882461	C[N+]1(C)CCCCC1COC(=O)C(O)(c1ccccc1)c1ccccc1	BEVONIUM	62.5	279
CHEMBL2110722	C[N+]1(C)[C@H]2CC[C@@H]1C[C@H](OC(=O)C1c3ccccc3Oc3ccccc31)C2		62.5	279
CHEMBL2110612	CC1CCC(C)[N+]1(C)CCOC(=O)C(O)(c1ccccc1)c1ccccc1		62.5	279
CHEMBL1742443	O=c1[nH]ncc(NCCNCC(O)COc2ccccc2Cl)c1Cl	RIDAZOLOL	62.5	279
CHEMBL2105907	CC1(C)S[C@@H]2[C@H](NC(=O)[C@H](N=[N+]=[N-])c3ccccc3)C(=O)N2[C@H]1C(=O)O	AZIDOCILLIN|BRL 2534|SPC 297 D	62.5	279
CHEMBL3989547	Cc1ccc(Oc2ccccc2-c2csc(N=C3NCCCN3)n2)c(C)c1	ABAFUNGIN|BAY W 6341	62.5	279
CHEMBL3085199	C[N+]1(C)[C@H]2C[C@H](OC3c4ccccc4CSc4ccccc43)C[C@@H]1[C@H]1O[C@@H]21		62.5	279
CHEMBL3707224	CCOC(=O)C[N+]1(C)CC[C@@H](OC(=O)[C@](O)(c2ccccc2)C2CCCC2)C1		62.5	279
CHEMBL2111125	C[N+]1(CC(=O)c2ccccc2)[C@H]2CC[C@@H]1C[C@H](OC(=O)C(O)c1ccccc1)C2		62.5	279
CHEMBL3989970	C=CC(=O)N[C@@H]1CN(c2nc(Nc3cn(C)nc3OC)c3ncn(C)c3n2)C[C@H]1F	MAVELERTINIB|PF-06747775	62.5	279
CHEMBL2105153	CCCSc1ccc([N+](=O)[O-])c(N/C(=N/CCS(=O)(=O)O)NC(=O)OC)c1	NETOBIMIN|SCH 32481	62.5	279
CHEMBL2103851	S=C(NCc1ccc2c(c1)OCO2)N1CCN(c2ncnc3c2oc2ccccc23)CC1	AMUVATINIB|HPK 56|HPK-56|HPK56|MP 470|MP-470	62.5	279
CHEMBL2110820	CCCCOc1ccc(C[N+]2(C)[C@H]3CC[C@@H]2C[C@@H](OC(=O)C(CO)c2ccccc2)C3)cc1		62.5	279
CHEMBL2111143	CCC(C)(C)c1ccc(OCCCCCCN2CCN(c3ccc(C)c(Cl)c3)CC2)cc1	TEROXALENE	62.5	279
CHEMBL2107563	COC(=O)C1=C(C)NC(C)=C(C(=O)O[C@@H]2CO[C@@H]3[C@@H](O)CO[C@H]23)C1c1ccccc1[N+](=O)[O-]	SORNIDIPINE	62.5	279
CHEMBL10445	CCN(CC)CCNC(=O)c1cc(Cl)c(NC(=O)COc2ccc(Cl)cc2)cc1OC	CLOXACEPRIDE|Cloxacepride	62.5	279
CHEMBL1742471	N=C(N)Nc1nc(CSCCN/C=N/S(=O)(=O)c2ccc(Br)cc2)cs1	EBROTIDINE	62.5	279
CHEMBL2106071	CN(C)[C@@H]1C(O)=C(C(=O)NCO)C(=O)[C@@]2(O)C(O)=C3C(=O)c4c(O)ccc(Cl)c4[C@@](C)(O)[C@H]3C[C@@H]12	CHLORMETHYLENCYCLINE|CLOMOCYCLINE	62.5	279
CHEMBL2104580	CC(SC(=S)Nc1ccc(NC(=S)SC(C)c2nc3ccccc3n2C)cc1)c1nc2ccccc2n1C	BISBENDAZOLE	62.5	279
CHEMBL317840	CC1=C(CCC(=O)O)c2cc3nc(cc4[nH]c(cc5[nH]c(cc1n2)c(C)c5C(C)O)c(C)c4C(C)O)C(C)=C3CCC(=O)O	HAEMAPORPHYRIN|Hematoporphyrin	62.5	279
CHEMBL3527416	C[C@@H]1O[C@@H](OC[C@H]2O[C@@H](Oc3c(-c4ccc(O)c(O)c4)oc4cc(OCCO)cc(O)c4c3=O)[C@H](O)[C@@H](O)[C@@H]2O)[C@H](O)[C@H](O)[C@H]1O	MONOXERUTIN	62.5	279
CHEMBL3182320	C[C@@H]1O[C@@H](OC[C@H]2O[C@@H](Oc3c(-c4ccc(OCCO)c(OCCO)c4)oc4cc(OCCO)cc(O)c4c3=O)[C@H](O)[C@@H](O)[C@@H]2O)[C@H](O)[C@H](O)[C@H]1O	FLAVONOID|THR|TRIOXYETHYLRUTIN|TROXERUTIN|VITAMIN P4|Z 6000	62.5	279
CHEMBL403664	Cc1c(N)nc([C@H](CC(N)=O)NC[C@H](N)C(N)=O)nc1C(=O)N[C@H](C(=O)N[C@H](C)[C@@H](O)[C@H](C)C(=O)N[C@H](C(=O)NCCc1nc(-c2nc(C(=O)NCCC[S+](C)C)cs2)cs1)[C@@H](C)O)[C@@H](O[C@@H]1O[C@@H](CO)[C@@H](O)[C@H](O)[C@@H]1O[C@H]1O[C@H](CO)[C@@H](O)[C@H](OC(N)=O)[C@@H]1O)c1c[nH]cn1	BLEO-KYOWA|BLEOMYCIN|BLEOMYCIN HYDROCHLORIDE|BLEOMYCINS|NSC-125066	62.5	279
CHEMBL2107655	Cc1c(Cl)cc(C(C)C)c(O)c1Cc1c(C)c(Cl)cc(C(C)C)c1O	BICLOTYMOL	66.6667	261
CHEMBL1605443	Cc1cc(C)c(NC(=O)CN(CC(=O)O)CC(=O)O)c(C)c1Br	MEBROFENIN|SQ 26962	66.6667	261
CHEMBL560976	NC[C@@H]1CC[C@@H](N)[C@@H](O[C@@H]2[C@@H](N)C[C@@H](N)[C@H](O[C@H]3O[C@H](CO)[C@@H](O)[C@H](N)[C@H]3O)[C@H]2O)O1	DIBEKACIN|DIBEKACIN SULFATE	66.6667	261
CHEMBL221572	NC[C@H]1O[C@H](O[C@@H]2[C@@H](N)C[C@@H](N)[C@H](O)[C@H]2O[C@@H]2O[C@H](CO)[C@@H](O)[C@H]2O)[C@H](N)[C@@H](O)[C@@H]1O	RIBOSTAMYCIN|RIBOSTAMYCIN SULFATE	66.6667	261
CHEMBL2104881	CCOC(=O)C1=C(COCCOCCN)NC(C)=C(C(=O)OC)C1c1cccc(Cl)c1Cl	OLRADIPINE	66.6667	261
CHEMBL3989926	COCCNCc1ccc(-c2cc3nccc(Oc4ccc(NC(=O)C5(C(=O)Nc6ccc(F)cc6)CC5)cc4F)c3s2)nc1	MG-516|MG-91516|MGCD-516|MGCD516|SITRAVATINIB	62.5	278
CHEMBL2104377	O=[N+]([O-])OCC(CCl)O[N+](=O)[O-]	CLONITRATE	83.3333	208
CHEMBL3990195	CC[C@H]1OC(=O)[C@H](C)[C@@H](O[C@H]2C[C@@](C)(O)[C@@H](O)[C@H](C)O2)[C@H](C)[C@@H](O[C@@H]2O[C@H](C)C[C@H](N(C)C)[C@H]2O)[C@](C)(O[C@H]2C[C@@H](N(C)C)[C@@H](O)[C@H](C)O2)C[C@@H](C)C(=O)[C@H](C)[C@@H](O)[C@]1(C)O	MEGALOMICIN	75	230
CHEMBL2103834	CC[C@H]1OC(=O)C[C@@H](OC(C)=O)[C@H](C)[C@@H](O[C@@H]2O[C@H](C)[C@@H](O[C@H]3C[C@@](C)(O)[C@@H](OC(=O)CC(C)C)[C@H](C)O3)[C@H](N(C)C)[C@H]2O)[C@@H](CC=O)C[C@@H](C)C(=O)/C=C/C(C)=C/[C@@H]1CO[C@@H]1O[C@H](C)[C@@H](O)[C@@H](OC)[C@H]1OC	AIVLOSIN|TYLVALOSIN	75	230
CHEMBL2106530	O=C(N/N=C/C=C/c1ccc([N+](=O)[O-])o1)c1ccc([N+](=O)[O-])s1	NIFURZIDE	70.8333	243
CHEMBL1214185	CC[C@H]1OC(=O)[C@H](C)[C@@H](O[C@H]2C[C@@](C)(OC)[C@@H](O)[C@H](C)O2)[C@H](C)[C@@H](O[C@@H]2O[C@H](C)C[C@H](N(C)C)[C@H]2O)[C@](C)(O)C[C@@H](C)/C(=N\OCOCCOC)[C@H](C)[C@@H](O)[C@]1(C)O	ROXITHROMYCIN|RU 28965|RU 965|RULID|RULIDE	70.8333	243
CHEMBL1909285	Cc1nc([N+](=O)[O-])cn1-c1ccc([N+](=O)[O-])cc1	EMD 15 700|NITREFAZOLE	66.6667	257
CHEMBL1236924	O=S(=O)(Nc1cc(Cl)c(Oc2cnc3ccccc3c2)c(Cl)c1)c1ccc(Cl)cc1Cl	AMG-131|INT131|T0903131|T131	75	228
CHEMBL549473	[O-][n+]1ccccc1SSc1cccc[n+]1[O-]	DIPYRITHIONE|OMDS	66.6667	255
CHEMBL606258	CO[C@H]1C[C@H](O[C@@H]2[C@@H](C)C(=O)O[C@H](C)[C@H](C)[C@H](O)[C@@H](C)C(=O)[C@]3(CO3)C[C@H](C)[C@H](O[C@@H]3O[C@H](C)C[C@H](N(C)C)[C@H]3O)[C@H]2C)O[C@@H](C)[C@@H]1O	E704|OLEANDOMYCIN	70.8333	239
CHEMBL3989435	CO[C@@H]1[C@@H](O[C@@H]2O[C@H](C)[C@@H](O[C@H]3C[C@@](C)(O)[C@@H](OC(=O)CC(C)C)[C@H](C)O3)[C@H](N(C)C)[C@H]2O)[C@@H](CC=O)C[C@@H](C)C(=O)/C=C/[C@@H]2O[C@@H]2C[C@@H](C)OC(=O)C[C@H]1OC(C)=O	CARBOMYCIN|Magnamycin	70.8333	239
CHEMBL2110712	O=[N+]([O-])c1ccc(/N=N/c2c(S(=O)(=O)O)cc3cc(S(=O)(=O)O)ccc3c2O)c([N+](=O)[O-])c1	PHENAPHTHAZINE	75	225
CHEMBL2110626	CC1CCCC(C)(C)C1CCC(C)[N+](C)(C)CCCCCC[N+](C)(C)C(C)CCC1C(C)CCCC1(C)C		75	225
CHEMBL3989508	CC(=O)N[C@@H](CCC(=O)C=[N+]=[N-])C(=O)O	DUAZOMYCIN	62.5	270
CHEMBL3990238	CC[N+](C)(C)[C@@H]1C=C2C=C[C@@H]3[C@H](CC[C@]45CN(C)[C@@H](C)[C@H]4CC[C@@H]35)[C@@]2(C)CC1		62.5	270
CHEMBL2364612	O=C(CCC/C=C\C[C@H]1[C@@H](O)C[C@@H](O)[C@@H]1CC[C@@H](O)CCc1ccccc1)OCCCCO[N+](=O)[O-]	BOL-303259-X|LATANOPROSTENE BUNOD|NCX-116|PF-3187207|VYZULTA|Vesneo	62.5	270
CHEMBL3989635	CC(=O)N[C@H]1C(O)O[C@H](CO)[C@@H](O)[C@@H]1O[C@H](C)C(=O)N[C@H](C(=O)N[C@H](CCC(=O)O)C(N)=O)[C@@H](C)O	RS-37449|TEMURTIDE	62.5	270
CHEMBL2107487	CC(=O)OC(Cc1ccccc1Cl)(Cc1ccccc1Cl)C(=O)OCCN1C(C)(C)CCCC1(C)C	TEFENPERATE	62.5	270
CHEMBL173929	CC1=C[C@H](O)CC(C)(C)[C@H]1/C=C/C(C)=C/C=C/C(C)=C/C=C/C=C(C)/C=C/C=C(C)/C=C/C1=C(C)C[C@@H](O)CC1(C)C	E 161|E-161B|E-161B(I)|E161b|INS NO.161B(I)|INS-161B(I)|LUTEIN|NSC-59193|XANTHOPHYLL|XANTOFYL	62.5	270
CHEMBL3989437	CCCCCCCCCCCC(=O)N[C@@H](C)C(=O)N[C@H](CCC(=O)NC(CCCC(NC(=O)CN)C(N)=O)C(=O)O)C(=O)O	PIMELAUTIDE	62.5	270
CHEMBL1908350	CCCC(=O)O[C@H]1[C@H](C)O[C@@H](O[C@@H]2[C@@H](C)O[C@@H](O[C@@H]3[C@@H](OC)[C@H](O)CC(=O)O[C@H](C)C/C=C/C=C/[C@H](O)[C@H](C)C[C@@H]3CC=O)[C@H](O)[C@H]2N(C)C)C[C@@]1(C)OC(=O)CC	ROKITAMYCIN	62.5	270
CHEMBL2361641	CO[C@H]1C[C@H](O[C@H]2[C@H](C)O[C@@H](O[C@@H]3/C(C)=C/C[C@@H]4C[C@@H](C[C@]5(C=C[C@H](C)[C@@H](C6CCCCC6)O5)O4)OC(=O)[C@@H]4C=C(C)[C@@H](O)[C@H]5OC/C(=C\C=C\[C@@H]3C)[C@@]45O)C[C@@H]2OC)O[C@@H](C)[C@@H]1O	DORAMECTIN|UK-67,994	62.5	270
CHEMBL2110684	O=C(O)CCCCCCCCCCCCCCCI		79.1667	213
CHEMBL2308885	CCCC(=O)O[C@]1(C(=O)CCl)[C@H](C)C[C@@H]2[C@@H]3CCC4=CC(=O)C=C[C@]4(C)[C@]3(F)C(=O)C[C@@]21C	CCI 5537|CCI-5537|CLOBAVATE|CLOBET|CLOBETASONE|CLOBETASONE 17-BUTYRATE|CLOBETASONE BUTYRATE|CLOBURATE|CLOBURATE-N|EUMOVATE|EUMOVATE N|GR 2/1214|TRIMOVATE	70.8333	238
CHEMBL1182997	COc1cc2c(cc1OC)[C@H](c1cc(OC)c(OC)c(OC)c1)[N@@+](C)(CCCOC(=O)/C=C(\Cl)C(=O)OCCC[N@+]1(C)CCc3cc(OC)c(OC)cc3[C@H]1Cc1cc(OC)c(OC)c(OC)c1)CC2		75	224
CHEMBL1872946	CC(=O)Nc1ncc([N+](=O)[O-])s1	ACINITRAZOLE|AMINITROZOLE|CL 5,279|NITHIAMIDE	58.3333	288
CHEMBL2110922	COc1cc(N)cn[n+]1-c1ccccc1		58.3333	288
CHEMBL1179735	CCCc1ncc(C[n+]2ccccc2C)c(N)n1	AMPROLIUM	58.3333	288
CHEMBL2110802	CN(C)C(=O)Oc1ccc[n+](Cc2ccccc2)c1		58.3333	288
CHEMBL23838	CCOP(=O)(OCC)Oc1ccc([N+](=O)[O-])cc1	PARAOXON|Paraoxon	58.3333	288
CHEMBL2105146	CN1CCN(CC(=O)N/N=C/c2ccc([N+](=O)[O-])o2)CC1	NIFURPIPONE|NP|REC 15 0122	58.3333	288
CHEMBL1398631	CCCCCCCCCCCC[n+]1ccc2ccccc2c1		58.3333	288
CHEMBL305906	CCCCCCCCCCCCCCCC[n+]1ccccc1	CETYLPYRIDINIUM	58.3333	288
CHEMBL1742444	CN(C)Cc1ccc(CSCCNC(=O)c2ccc[n+]([O-])c2)o1	RAMIXOTIDINE	58.3333	288
CHEMBL2106762	CP(C)(=O)CN1C(=O)CN=C(c2ccccc2)c2cc(Cl)ccc21	FOSAZEPAM|HR 930	58.3333	288
CHEMBL1618279	Cc1nc(Nc2ccc(F)cc2)nc(N2CCc3ccccc3C2C)c1C	REVAPRAZAN|SB-641257|YH-1885 FREE BASE	58.3333	288
CHEMBL2110734	COCC[n+]1c2c(n(Cc3cnccn3)c1C)C(=O)c1ccccc1C2=O		58.3333	288
CHEMBL1201786	CCCCCCCCCCCC(=O)OCCNC(=O)C[n+]1ccccc1	Lapyrium	58.3333	288
CHEMBL87223	Cc1cc(N)c2cc(NC(=O)Nc3ccc4nc(C)cc(N)c4c3)ccc2n1	AMINOQUINURIDE|Aminoquinuride	58.3333	288
CHEMBL2104284	CC(C)N(CCCO/N=C1\CCCC\C1=C/c1ccc(Cl)cc1)C(C)C	EROCAINIDE	58.3333	288
CHEMBL3950712	COc1cc(N)c(Cl)cc1C(=O)NCC1CCN(CCCn2ccnn2)CC1	DA-6886	58.3333	288
CHEMBL1199307	CN(CCCCCCN(C)C(=O)Oc1ccc[n+](C)c1)C(=O)Oc1ccc[n+](C)c1	DISTIGMINE	58.3333	288
CHEMBL4297470	COc1cc(F)ccc1-c1c(C)sc2cnc(Nc3cnn(C4CCNCC4)c3)nc12	MAX-40279	58.3333	288
CHEMBL461101	CC1=NN(c2ccc(C)c(C)c2)C(=O)/C1=N\Nc1cccc(-c2cccc(C(=O)O)c2)c1O	ELTROMBOPAG|REVOLADE|SB497115	58.3333	288
CHEMBL1922282	CS(=O)(=O)Oc1ccc2c(NC(N)=O)c(C(=O)c3ccc(Cl)cc3Cl)oc2c1	LIRIMILAST	58.3333	288
CHEMBL1997373	CC[C@@]1(O)C(=O)OCc2c1cc1n(c2=O)Cc2c-1nc1ccccc1c2CC[Si](C)(C)C	BNP-1350|BNP1350|COSITECAN|Karenitecin	58.3333	288
CHEMBL1743260	CC[C@@]1(O)C(=O)OCc2c1cc1n(c2=O)Cc2cc3c(CC[Si](C)(C)C)cccc3nc2-1	KARENITECIN	58.3333	288
CHEMBL4297590	COc1ccc(-n2nccn2)c(C(=O)N2CCC[C@@]2(C)c2nc3c(C)c(Cl)ccc3[nH]2)c1	ACT-541468|NEMOREXANT	58.3333	288
CHEMBL585902	Cn1c(NC[C@@H](N)Cc2ccccc2)nc(-c2ccncc2)c(-c2ccc3ccccc3c2)c1=O	AMG-548	58.3333	288
CHEMBL325439	Cc1nnc2n1-c1sc3c(c1C(c1ccccc1Cl)=NC2)CC(C(=O)N1CCOCC1)C3	BEPAFANT|Bepafant|WEB-2170	58.3333	288
CHEMBL1183717	C=CCNc1nc(NCC=C)nc(N2CCN(C(c3ccc(F)cc3)c3ccc(F)cc3)CC2)n1	ALMITRINE	58.3333	288
CHEMBL1484	COC(=O)C1=C(C)NC(C)=C(C(=O)OCCN(C)Cc2ccccc2)C1c1cccc([N+](=O)[O-])c1	NICARDIPINE|Nicardipine	58.3333	288
CHEMBL186	CO/N=C(\C(=O)N[C@@H]1C(=O)N2C(C(=O)[O-])=C(C[N+]3(C)CCCC3)CS[C@H]12)c1csc(N)n1	BMY-28142|CEFEPIME|J01DE01|MAXIPIME|RENAPIME|VNRX-5022	58.3333	288
CHEMBL2106533	C/C(=C(/CCOC(=O)c1ccccc1)SC(=O)c1ccccc1)N(C=O)Cc1cnc(C)nc1N	BENTIAMINE|DIBENTHIAMINE|DIBENZOYLTHIAMIN	58.3333	288
CHEMBL3113734	Cc1ccc(O)c(C(=O)N[C@H]2CC[C@@H](NC(=O)c3cc(F)cnc3Oc3ccc(F)c(F)c3)CC2)c1	UK-500001	58.3333	288
CHEMBL4301162	COC(=O)[C@H](c1ccccc1)[C@H]1CCCCN1C(=O)OC[n+]1cccc(C(=O)N[C@@H](CO)C(=O)O)c1		58.3333	288
CHEMBL1201322	CCCCCCCCCCCCCCCC[N+](C)(C)CCN(Cc1ccc(OC)cc1)c1ncccn1		58.3333	288
CHEMBL1829174	Cc1cc(OCCCS(C)(=O)=O)cc(C)c1-c1cccc(COc2ccc3c(c2)OC[C@H]3CC(=O)O)c1	FASIGLIFAM|TAK-875	58.3333	288
CHEMBL288441	COc1cc(Nc2c(C#N)cnc3cc(OCCCN4CCN(C)CC4)c(OC)cc23)c(Cl)cc1Cl	BOSULIF|BOSUTINIB|BOSUTINIB MONOHYDRATE|SK-606|SKI-606	58.3333	288
CHEMBL1645462	Cc1c(NC(=O)OC[C@@H]2COCCN2)cn2ncnc(Nc3ccc4c(cnn4Cc4cccc(F)c4)c3)c12	AC-480|AC480|BMS 599626|BMS-599626	58.3333	288
CHEMBL2104865	COC(=O)C1=C(C)NC(C)=C(C(=O)OCC(C)(C)CN(C)Cc2ccccc2)C1c1cc([N+](=O)[O-])ccc1F	PALONIDIPINE	58.3333	288
CHEMBL3545307	Cc1ccc(C(=O)Nc2ccc(Oc3cc4cnn(C)c4cc3-c3cn[nH]c3)c(F)c2)c(=O)n1-c1ccc(F)cc1	LY-2801653|LY2801653|MERESTINIB	58.3333	288
CHEMBL1275868	CC1=C(C(=O)OC(C)C)C(c2cccc([N+](=O)[O-])c2)C(C(=O)OC2CN(C(c3ccccc3)c3ccccc3)C2)=C(N)N1	AZELNIDIPINE	58.3333	288
CHEMBL405355	COC(=O)C1=C(C)NC(C)=C(C(=O)OCCCN2CCC(c3ccccc3)(c3ccccc3)CC2)[C@H]1c1cccc([N+](=O)[O-])c1	(+)-niguldipine|NIGULDIPINE|Niguldipine	58.3333	288
CHEMBL1085699	COC(=O)C1=C(C)NC(C)=C(C(=O)OCCN2CCN(C(c3ccccc3)c3ccccc3)CC2)C1c1cccc([N+](=O)[O-])c1	MANIDIPINE|MANIDIPINE 6300|MANIDIPINE HYDROCHLORIDE|Manidipine	58.3333	288
CHEMBL2403318	Cn1c(C2(NC(=O)c3ccc4c(C5CCCC5)c(-c5ncc(Br)cn5)n(C)c4c3)CCC2)nc2ccc(/C=C/C(=O)O)cc21	BI 207127|BI-207127|DELEOBUVIR	58.3333	288
CHEMBL1397	CC[C@@H]([C@H](C)O)n1ncn(-c2ccc(N3CCN(c4ccc(OC[C@@H]5CO[C@@](Cn6cncn6)(c6ccc(F)cc6F)C5)cc4)CC3)cc2)c1=O	NOXAFIL|Noxafil|POSACONAZOLE|SCH 56592	58.3333	288
CHEMBL3989904	CC[C@H]1OC(=O)[C@H](C)C(=O)[C@H](C)[C@@H](O[C@@H]2O[C@H](C)C[C@H](N(C)C)[C@H]2O)[C@](C)(OCC=Cc2cnc3ccccc3c2)C[C@@H](C)C(=O)[C@H](C)[C@H]2NC(=O)O[C@]12C	A-195773|ABBOTT-195773|ABT-773|CETHROMYCIN	58.3333	288
CHEMBL1096896	CCNC(=O)[C@H]1O[C@@H](n2cnc3c(NCC(c4ccccc4)c4ccccc4)nc(C(=O)NCCNC(=O)NC4CCN(c5ccccn5)CC4)nc32)[C@H](O)[C@@H]1O	UK432097	58.3333	288
CHEMBL1660	CO[C@H]1/C=C/O[C@@]2(C)Oc3c(C)c(O)c4c(O)c(c(/C=N/N5CCN(C6CCCC6)CC5)c(O)c4c3C2=O)NC(=O)/C(C)=C\C=C\[C@H](C)[C@H](O)[C@@H](C)[C@@H](O)[C@@H](C)[C@H](OC(C)=O)[C@@H]1C	ANTIBIOTIC DL-473IT|DL-473|KTC-1|MDL 473|PRIFTIN|R-77-3|R-773|RIFAPENTINE	58.3333	288
CHEMBL4297373	C[C@@H](O)[C@@H]1NC(=O)[C@H](CCCCN)NC(=O)[C@@H](Cc2c[nH]c3ccccc23)NC(=O)[C@H](Cc2cccc3ccccc23)NC(=O)[C@@H](NC(=O)[C@@H](Cc2ccccc2)NC(=O)CN2CCN(CC(=O)O)CCN(CC(=O)O)CCN(CC(=O)O)CC2)CSSC[C@@H](C(=O)N[C@H](CO)[C@@H](C)O)NC1=O	DOTA-NOC|DOTANOC	58.3333	288
CHEMBL4297519	CC[C@H]1OC(=O)[C@H](C)C(=O)[C@H](C)[C@@H](O[C@@H]2O[C@H](C)C[C@H](N(C)C)[C@H]2O)[C@](C)(OC)C[C@@H](C)C(=O)[C@H](C)[C@H]2[C@H](/C(N)=N/O[C@@H](C)c3nnc(-c4ccccn4)s3)C(=O)O[C@@]21C	NAFITHROMYCIN	66.6667	252
CHEMBL23330	NC(=O)c1cc(N2CC2)c([N+](=O)[O-])cc1[N+](=O)[O-]	CB-1954|NSC-115829|TRETAZICAR	66.6667	251
CHEMBL3989847	O=[N+]([O-])c1ccc(/C=N/N2CCNC2=S)o1	NIFURTHILINE|THIOFURADENE	62.5	267
CHEMBL1136	CC[C@H]1OC(=O)[C@H](C)C(=O)[C@H](C)[C@@H](O[C@@H]2O[C@H](C)C[C@H](N(C)C)[C@H]2O)[C@](C)(OC)C[C@@H](C)C(=O)[C@H](C)[C@H]2N(CCCCn3cnc(-c4cccnc4)c3)C(=O)O[C@]12C	HMR 3647|KETEK|Ketek|TELITHROMYCIN	62.5	267
CHEMBL284642	Cc1c[nH]c2c(O)cc3c(c12)[C@H](CCl)CN3C(=O)c1cc2cc(NC(=O)Nc3ccc4[nH]c(C(=O)N5C[C@@H](CCl)c6c5cc(O)c5[nH]cc(C)c65)cc4c3)ccc2[nH]1	BIZELESIN|U 77779|U-77779	83.3333	200
CHEMBL2107014	O=C(Oc1ccc2c(c1)CCCN2C(=O)C(Cl)Cl)c1ccco1	AMENIDE|QUINFAMIDE|WIN 40014	66.6667	250
CHEMBL4291143	Cc1cnc(N2CC3(CCOCC3)C2)c(C(=O)Nc2ccc(C(=O)N3CCc4cc(C(=O)Nc5c(C)cccc5F)sc4-c4ccccc43)cc2)c1	PC-786|PC786	62.5	266
CHEMBL3304485	CN1Cc2c(Cl)cc(Cl)cc2[C@H](c2cccc(S(=O)(=O)NCCOCCOCCNC(=O)NCCCCNC(=O)NCCOCCOCCNS(=O)(=O)c3cccc([C@@H]4CN(C)Cc5c(Cl)cc(Cl)cc54)c3)c2)C1	AZD-1722|TENAPANOR	79.1667	210
CHEMBL1178861	C[C@H](CNCCNC[C@@H](C)N1C(=O)c2cccc3cc([N+](=O)[O-])cc(c23)C1=O)N1C(=O)c2cccc3cc([N+](=O)[O-])cc(c23)C1=O	BISNAFIDE	66.6667	249
CHEMBL564085	CO[C@H]1C[C@H](O[C@@H]2[C@@H](C)C(=O)O[C@H](C)[C@H](C)[C@H](OC(C)=O)[C@@H](C)C(=O)[C@]3(CO3)C[C@H](C)[C@H](O[C@@H]3O[C@H](C)C[C@H](N(C)C)[C@H]3OC(C)=O)[C@H]2C)O[C@@H](C)[C@@H]1OC(C)=O	ACETYLOLEANDOMYCIN|NSC-108166|TRIACETYLOLEANDOMYCIN|TROLEANDOMYCIN|Tao	70.8333	234
CHEMBL3039471	CC[C@H]1OC(=O)[C@H](C)[C@@H](O[C@H]2C[C@@](C)(OC)[C@@H](O)[C@H](C)O2)[C@H](C)[C@@H](O[C@@H]2O[C@H](C)C[C@H](N(C)C)[C@H]2O)[C@](C)(O)C[C@@H](C)[C@@H]2N[C@@H](COCCOC)O[C@H]([C@H]2C)[C@]1(C)O	DIRITHROMYCIN|DYNABAC|LY 237216|LY-237216|Nortron	70.8333	234
CHEMBL1091024	CCC(=O)O[C@H]1[C@H](C)O[C@@H](O[C@@H]2[C@@H](C)O[C@@H](O[C@@H]3[C@@H](OC)[C@H](OC(=O)CC)CC(=O)O[C@H](C)C/C=C/C=C/[C@H](OC(C)=O)[C@H](C)C[C@@H]3CC=O)[C@H](O)[C@H]2N(C)C)C[C@@]1(C)OC(C)=O	MIOCAMYCIN|Miocamycin|Miokamycin	70.8333	234
CHEMBL298283	CC[C@H]1OC(=O)C[C@@H](O)[C@H](C)[C@@H](O[C@@H]2O[C@H](C)[C@@H](O[C@H]3C[C@@](C)(O)[C@@H](O)[C@H](C)O3)[C@H](N(C)C)[C@H]2O)[C@@H](CCO)C[C@@H](C)C(=O)/C=C/C(C)=C/[C@@H]1CO[C@@H]1O[C@H](C)[C@@H](O)[C@@H](OC)[C@H]1OC	AM-684-BETA|RELOMYCIN	70.8333	234
CHEMBL3137309	CC1(C)CCC(CN2CCN(c3ccc(C(=O)NS(=O)(=O)c4ccc(NCC5CCOCC5)c([N+](=O)[O-])c4)c(Oc4cnc5[nH]ccc5c4)c3)CC2)=C(c2ccc(Cl)cc2)C1	ABT-199|GDC-0199|RG-7601|RG7601|VENCLEXTA|VENETOCLAX	62.5	263
CHEMBL265502	Cc1ccc(C(=O)Nc2ccc(S(=O)(=O)O)c3cc(S(=O)(=O)O)cc(S(=O)(=O)O)c23)cc1NC(=O)c1cccc(NC(=O)Nc2cccc(C(=O)Nc3cc(C(=O)Nc4ccc(S(=O)(=O)O)c5cc(S(=O)(=O)O)cc(S(=O)(=O)O)c45)ccc3C)c2)c1	NSC-34936|SURAMIN	75	219
CHEMBL262777	CN[C@H](CC(C)C)C(=O)N[C@H]1C(=O)N[C@@H](CC(N)=O)C(=O)N[C@H]2C(=O)N[C@H]3C(=O)N[C@H](C(=O)N[C@H](C(=O)O)c4cc(O)cc(O)c4-c4cc3ccc4O)[C@H](O)c3ccc(c(Cl)c3)Oc3cc2cc(c3O[C@@H]2O[C@H](CO)[C@@H](O)[C@H](O)[C@H]2O[C@H]2C[C@](C)(N)[C@H](O)[C@H](C)O2)Oc2ccc(cc2Cl)[C@H]1O	VANCOMYCIN|Vancoled|Vancomycin|Vancor	66.6667	245
CHEMBL591804	[N-]=[N+]=N[C@H]1C[C@H](n2ccc(=O)[nH]c2=O)O[C@@H]1CO	NAVURIDINE|Navuridine	62.5	261
CHEMBL1088751	CNC(=O)c1ccc(C)c(-n2c(C)cc(OCc3ccc(F)cc3F)c(Br)c2=O)c1	PH-797804|PHA-797804	62.5	261
CHEMBL4297321	CS(=O)(=O)OCCN(CCBr)c1c(C(=O)NCCOP(=O)(O)O)cc([N+](=O)[O-])cc1[N+](=O)[O-]	PR 104|PR-104	79.1667	206
CHEMBL2111053	CC[N+]1(C)CCc2ccccc2C1		58.3333	279
CHEMBL1565322	CC(=O)N/N=C/c1ccc([N+](=O)[O-])o1	NIFURHYDRAZONE|NIHYDRAZONE	58.3333	279
CHEMBL2111002	C[N+]12CCC(c3ccccc3)(CC1)C(=O)C2		58.3333	279
CHEMBL278020	CN(C)C(=O)Oc1cccc([N+](C)(C)C)c1	NEOSTIGMINE	58.3333	279
CHEMBL1358619	NC(=O)C(=O)N/N=C/c1ccc([N+](=O)[O-])o1	NF-84|NIFURALDEZONE	58.3333	279
CHEMBL2106819	CCN(/N=C/c1ccc([N+](=O)[O-])o1)C(N)=O	NF-161|NIFURSEMIZONE	58.3333	279
CHEMBL2105336	Cc1ncc([N+](=O)[O-])n1CCc1ccncc1	PANIDAZOLE	58.3333	279
CHEMBL407535	CC1CN(/N=C/c2ccc([N+](=O)[O-])o2)C(=O)N1	NF-1120|NIFURIMIDE	58.3333	279
CHEMBL134920	Cn1c([N+](=O)[O-])cnc1/C=C/c1ccnc(N)n1	AZANIDAZOLE	58.3333	279
CHEMBL1082354	O=C(Nc1ncc([N+](=O)[O-])s1)c1cccs1	TENONITROZOLE	58.3333	279
CHEMBL6607	COc1cc(CC(C)N)c(OC)cc1Br	BROLAMFETAMINE|Brolamfetamine	58.3333	279
CHEMBL2106708	CCc1nnc(/C(C)=C/c2ncc([N+](=O)[O-])n2C)s1	TIVANIDAZOLE	58.3333	279
CHEMBL2105918	Cc1ccccc1-n1c(CF)nc2ccc(N)cc2c1=O	AFLOQUALONE	58.3333	279
CHEMBL451635	O/N=C/c1cc[n+](COC[n+]2ccc(/C=N/O)cc2)cc1	OBIDOXIME	58.3333	279
CHEMBL2110689	Clc1ccc(Nc2cc[n+]3ccccc3c2)cc1Cl		58.3333	279
CHEMBL301926	Cn1c([N+](=O)[O-])cnc1C(O)c1cc(C(C)(C)C)ccc1O	ABUNIDAZOLE|Abunidazole	58.3333	279
CHEMBL1229214	CC[N+]1(CC)CCC(=C(c2ccccc2)c2ccccc2)C1C		58.3333	279
CHEMBL3544960	NC[C@@](O)(c1ccc(Cl)cc1)c1ccc(-c2cn[nH]c2)cc1	AT-13148|AT13148	58.3333	279
CHEMBL2105171	CC(CN(C)C)OC(C)(c1ccccc1)c1ccc(Cl)cc1	MECLOXAMINE	58.3333	279
CHEMBL1738972	CC[N+](CC)(CC(=O)Nc1c(C)cccc1C)Cc1ccccc1		58.3333	279
CHEMBL155622	CC(C)NCC(O)COc1cccc2c1OCC(O[N+](=O)[O-])C2	NIPRADILOL|Nipradilol	58.3333	279
CHEMBL561371	CCCCCCCC/C(=C\CCCCCCCC(=O)O)[N+](=O)[O-]	CXA-10	58.3333	279
CHEMBL1697831	CN(C)C(=O)CCCOC(=O)C(C)(C)Oc1ccc(Cl)cc1	CLOFIBRIDE	58.3333	279
CHEMBL2110853	C[N+]1(C)CCC(OC(=O)C(O)(c2ccccc2)c2cccs2)C1		58.3333	279
CHEMBL1884833	C[N+]1(CCC(C(N)=O)(c2ccccc2)c2ccccc2)CCCCC1	FENPIVERINIUM	58.3333	279
CHEMBL3990386	C[N+]12CCC(CC1)C(CN1c3ccccc3Sc3ccccc31)C2		58.3333	279
CHEMBL2110831	C[N+]1(CC2COC(c3ccccc3)(c3ccccc3)O2)CCCCC1		58.3333	279
CHEMBL2104165	[O-][N+]1=C(c2ccccc2)c2cc(Cl)ccc2N=C(NCC2CC2)C1	CYPRAZEPAM|W 3623	58.3333	279
CHEMBL2110808	C[N+]1(CCC(C(N)=O)(c2ccccc2)c2ccccc2)CCCCCC1		58.3333	279
CHEMBL620	C[N+]12CCC(CC1)C(OC(=O)C(O)(c1ccccc1)c1ccccc1)C2	Clidinium	58.3333	279
CHEMBL2110609	CCCCCCCCCCCC[N+](CCO)(CCO)Cc1ccccc1		58.3333	279
CHEMBL578063	CCN1/C(=C/C=C/c2sc3ccccc3[n+]2CC)Sc2ccccc21	GNF-Pf-2304	58.3333	279
CHEMBL515408	CC(C)Nc1nc2cc(Cl)c(Cl)cc2n1[C@H]1O[C@@H](CO)[C@H](O)[C@@H]1O	1263-W-94|1263W94|MARIBAVIR	58.3333	279
CHEMBL2110759	C=C1C[N+]2(CCCCC2)Cc2c1oc1c(OC)c3occc3c(OC)c1c2=O		58.3333	279
CHEMBL1185568	CCN1C(=CC=CC=Cc2sc3ccccc3[n+]2CC)Sc2ccccc21	DITHIAZANINE	58.3333	279
CHEMBL2111133	CCC[N+]1(C)[C@H]2CC[C@@H]1CC(OC1c3ccccc3CSc3ccccc31)C2		58.3333	279
CHEMBL360861	Cn1c(NCCN(CCO)CCCc2ccc([N+](=O)[O-])cc2)cc(=O)n(C)c1=O	NIFEKALANT|NIFEKALANT HYDROCHLORIDE	58.3333	279
CHEMBL146727	CC(C(=O)N(C)C1CCCCC1)C1(O)CCN(CCc2ccccc2Cl)CC1	PIPRAMADOL|Pipramadol	58.3333	279
CHEMBL429910	CCOc1ccc(Cc2cc([C@@H]3O[C@H](CO)[C@@H](O)[C@H](O)[C@H]3O)ccc2Cl)cc1	BMS-512148|BMS-512148-05|DAPAGLIFLOZIN|FORXIGA	58.3333	279
CHEMBL2107483	Cn1c(=O)c2c(ncn2CCCN[C@H]2CO[C@@H]3[C@@H](O[N+](=O)[O-])CO[C@H]23)n(C)c1=O	TEOPRANITOL	58.3333	279
CHEMBL3545035	COCCCN1CC[C@@H](CNC(=O)c2cc(Cl)c(N)c3c2OC(C)(C)C3)[C@H](O)C1	R-149402|R149402|REVEXEPRIDE|Revexepride|SPD557|SSP-002358	58.3333	279
CHEMBL2103985	CN(C(=O)CNC(=O)[C@@H](N)CCCCN)c1ccc(Cl)cc1C(=O)c1ccccc1	AVIZAFONE|RO 03-7355/000	58.3333	279
CHEMBL1770248	CCOc1ccc(Cc2cc([C@]34OC[C@](CO)(O3)[C@@H](O)[C@H](O)[C@H]4O)ccc2Cl)cc1	ERTUGLIFLOZIN|PF-04971729|PF-04971729-00|PF04971729|Steglatro	58.3333	279
CHEMBL2048484	Cc1ccc([C@@H]2O[C@H](CO)[C@@H](O)[C@H](O)[C@H]2O)cc1Cc1ccc(-c2ccc(F)cc2)s1	CANAGLIFLOZIN|JNJ-24831754-ZAE|JNJ-28431754|JNJ-28431754-AAA|TA-7284	58.3333	279
CHEMBL404520	CN(C)[C@@H]1C(O)=C(C(N)=O)C(=O)[C@@]2(O)C(O)=C3C(=O)c4c(O)ccc(Cl)c4[C@@](C)(O)[C@H]3C[C@@H]12	CHLORTETRACYCLINE|Chlortetracycline|E702	58.3333	279
CHEMBL3545154	C=CC(=O)N1CCC(Oc2cc3c(Nc4ccc(Cl)c(Cl)c4F)ncnc3cc2OC)CC1	HM 781-36B|HM-781-36B|NOV-120101|POZIOTINIB|Poziotinib	58.3333	279
CHEMBL92870	Cc1cccc(C)c1NC(=O)CN1CCN(CCCC(c2ccc(F)cc2)c2ccc(F)cc2)CC1	ANGEX|CLINIUM|LIDOFLAZINE|MCN-JR-7904|R 7904	58.3333	279
CHEMBL514201	C[C@H]1CN(C(=O)c2cc3c(C(=O)C(=O)N(C)C)cn(C)c3cc2Cl)[C@H](C)CN1Cc1ccc(F)cc1	SCIO 469|SCIO-469|TALMAPIMOD	58.3333	279
CHEMBL157101	CC(=O)N1CCN(c2ccc(OCC3COC(Cn4ccnc4)(c4ccc(Cl)cc4Cl)O3)cc2)CC1	DAKTARIN GOLD|DAKTARIN INTENSIV|DANDRAZOL|DANDRID|EXTINA|J02AB02|KETOCONAZOLE|KETOPINE|KETOZOLE|Ketosidin|LEVOKETOCONAZOLE|NIZORAL A-D|NIZORELLE|NSC-317629|Nizoral|Panfungol|R 41,400|XOLEGEL	58.3333	279
CHEMBL3828074	CCc1nc2c(C)cc(N3CCN(CC(=O)N4CC(O)C4)CC3)cn2c1N(C)c1nc(-c2ccc(F)cc2)c(C#N)s1	GLPG1690|ZIRITAXESTAT|ZIRITAXESTATN	58.3333	279
CHEMBL274185	CCCCCCCN(CCCCCSc1nc(-c2ccccc2)c(-c2ccccc2)[nH]1)C(=O)Nc1ccc(F)cc1F	DUP 128|LECIMIBIDE|Lecimibide	58.3333	279
CHEMBL3989530	CC[C@H](CC[C@@H](C)[C@H]1CC[C@H]2[C@@H]3CC=C4C[C@@H](OC(=O)C(C)(C)Oc5ccc(Cl)cc5)CC[C@]4(C)[C@H]3CC[C@@]21C)C(C)C	SITOFIBRATE	58.3333	279
CHEMBL60550	CSC[C@H](NC(=O)[C@H](Cc1ccccc1)NC(=O)N1CCOCC1)C(=O)N[C@@H](CC1CCCCC1)[C@@H](O)C(=O)OC(C)C	CP-80,794|TERLAKIREN	58.3333	279
CHEMBL493	CC(C)C[C@H]1C(=O)N2CCC[C@H]2[C@]2(O)O[C@](NC(=O)[C@@H]3C=C4c5cccc6[nH]c(Br)c(c56)C[C@H]4N(C)C3)(C(C)C)C(=O)N12	BROMOCRIPTINE|Bromocriptine|CB-154|PARLODEL|SANDOZ 15-754	58.3333	279
CHEMBL437765	CO[C@H]1/C=C/O[C@@]2(C)Oc3c(C)c(O)c4c(O)c(cc(O)c4c3C2=O)NC(=O)/C(C)=C\C=C\[C@H](C)[C@H](O)[C@@H](C)[C@@H](O)[C@@H](C)[C@H](OC(C)=O)[C@@H]1C	CB-01-11|M-14|RIFAMYCIN|RIFOMYCIN|Rifamycin Sv	58.3333	279
CHEMBL3989681	O=C(CCCCCCCCCCNC(=O)[C@H](O)[C@@H](O)[C@H](O)[C@H](O)CO)Nc1ccccc1[C@@H](Nc1ccccn1)[C@H](c1ccccn1)[C@H](O)c1ccccc1	BARIXIBAT	58.3333	279
CHEMBL2048028	CS(=O)(=O)c1cccc(C[C@H](NC(=O)c2c(Cl)cc3c(c2Cl)CCN(C(=O)c2ccc4ccoc4c2)C3)C(=O)O)c1	LIFITEGRAST|SAR 1118|SHP-606|SHP606|XIIDRA	62.5	260
CHEMBL1616008	CNc1ccc(C(=O)CC(O)CC[C@H](C)C2OC(=O)C[C@H](O)CC(=O)C[C@H](O)C[C@H](O)C[C@H](O)C[C@H](O)C[C@]3(O)C[C@H](O)[C@@H](C(=O)NCCN(C)C)[C@H](C[C@@H](O[C@@H]4O[C@H](C)[C@@H](O)[C@H](NC(=O)CN(C)C)[C@@H]4O)/C=C/C=C/C=C/C=C/C=C/C=C/C=C/C2C)O3)cc1		62.5	260
CHEMBL3989439	COC(=O)c1cc([C@@H](OC(=O)c2cccnc2)[C@H](OC(=O)c2cccnc2)[C@@H](COC(=O)c2cccnc2)OC(=O)c2cccnc2)oc1C	NICOFURATE|TETNICORAN	58.3333	278
CHEMBL2103839	CO[C@H]1C[C@@H]2CC[C@@H](C)[C@@](O)(O2)C(=O)C(=O)N2CCCC[C@H]2C(=O)O[C@H]([C@H](C)C[C@@H]2CC[C@@H](OP(C)(C)=O)[C@H](OC)C2)CC(=O)[C@H](C)/C=C(\C)[C@@H](O)[C@@H](OC)C(=O)[C@H](C)C[C@H](C)/C=C/C=C/C=C/1C	AP 23573|AP23573|DEFOROLIMUS|MK-8669|RIDAFOROLIMUS	66.6667	243
CHEMBL451930	CC[C@H](C)[C@H]1NC(=O)[C@@H](NC(=O)[C@@H](CC(C)C)N(C)C(=O)[C@@H]2CCCN2C(=O)C(C)=O)[C@@H](C)OC(=O)[C@H](Cc2ccc(OC)cc2)N(C)C(=O)[C@@H]2CCCN2C(=O)[C@H](CC(C)C)NC(=O)[C@@H](C)C(=O)[C@H](C(C)C)OC(=O)C[C@@H]1O	APLIDINE|PLITIDEPSIN	66.6667	243
CHEMBL2104404	CC(C)C[C@H]1C(=O)O[C@H](Cc2ccc(N3CCOCC3)cc2)C(=O)N(C)[C@@H](CC(C)C)C(=O)O[C@H](C)C(=O)N(C)[C@@H](CC(C)C)C(=O)O[C@H](Cc2ccc(N3CCOCC3)cc2)C(=O)N(C)[C@@H](CC(C)C)C(=O)O[C@H](C)C(=O)N1C	BAY 44-4400|BAY-44-4400|EMODEPSIDE|PF 1022-221|PF-1022-221	66.6667	243
CHEMBL2103768	CN(C(=O)C(Cl)Cl)c1ccc(O)cc1	DILOXANIDE	62.5	259
CHEMBL2110842	C[N+](C)(C)CCOC(=O)NCCCCCCNC(=O)OCC[N+](C)(C)C	HEXCARBACHOLINE	66.6667	242
CHEMBL1231529	Cc1c(N)nc([C@H](CC(N)=O)NC[C@H](N)C(N)=O)nc1C(=O)N[C@H](C(=O)N[C@H](C)[C@@H](O)[C@H](C)C(=O)N[C@H](C(=O)NCCc1nc(-c2nc(C(=O)NCCCNCCCCNCCCN)cs2)cs1)[C@@H](C)O)[C@@H](O[C@@H]1O[C@@H](CO)[C@@H](O)[C@H](O)[C@@H]1O[C@H]1O[C@H](CO)[C@@H](O)[C@H](OC(N)=O)[C@@H]1O)c1c[nH]cn1	BLEOMYCIN A6|BOANMYCIN	58.3333	276
CHEMBL4297613	O=C(O)c1ccnc(N2CC(O)(c3ccc(OCc4c(-c5c(Cl)cccc5Cl)noc4C4CC4)cc3Cl)C2)c1	CILOFEXOR|GS 9674|GS-9674|PX-104|PX104	66.6667	241
CHEMBL22055	CONC(=O)Nc1ccc(-c2sc3c(c2CN(C)Cc2ccccc2)c(=O)n(-c2ccccc2)c(=O)n3Cc2c(F)cccc2F)cc1	SUFUGOLIX|TAK-013	62.5	257
CHEMBL2111043	CC[n+]1c(-c2ccccc2)c2cc(N/N=N/c3cccc(C(=N)N)c3)ccc2c2ccc(N)cc21		58.3333	275
CHEMBL114395	O=C(CCCCCl)NNC(=O)N1Cc2ccccc2Oc2ccc(Cl)cc21	PINADOLINE|Pinadoline|SC-25469	62.5	256
CHEMBL1395447	N=C(N)NN=C(/C=C/c1ccc([N+](=O)[O-])o1)/C=C/c1ccc([N+](=O)[O-])o1	NITROVIN	66.6667	240
CHEMBL1200686	CC[C@@H]1/C=C(\C)C[C@H](C)C[C@H](OC)[C@H]2O[C@@](O)(C(=O)C(=O)N3CCCC[C@H]3C(=O)O[C@H](/C(C)=C/[C@@H]3CC[C@H](Cl)[C@H](OC)C3)[C@H](C)[C@@H](O)CC1=O)[C@H](C)C[C@@H]2OC	ELIDEL|PIMECROLIMUS|SDZ ASM 981|SDZ ASM-981|SDZ-ASM 981|SDZ-ASM-981	62.5	255
CHEMBL224436	CO[C@@H]1[C@@H](O[C@@H]2O[C@H](C)[C@@H](O[C@H]3C[C@@](C)(O)[C@@H](OC(=O)CC(C)C)[C@H](C)O3)[C@H](N(C)C)[C@H]2O)[C@@H](CC=O)C[C@@H](C)[C@@H](O)/C=C/C=C/C[C@@H](C)OC(=O)C[C@H]1OC(C)=O	EN-141|JOSAMYCIN|JOSAMYCIN PROPIONATE	66.6667	239
CHEMBL2106103	Cc1c(C(=O)NCCC#N)[n+]([O-])c2ccccc2[n+]1[O-]	CINOQUIDOX	58.3333	273
CHEMBL1182165	COc1ccc2[nH]c3ccc4cc[n+](CCN5CCC(C6CCN(CC[n+]7ccc8ccc9[nH]c%10ccc(OC)cc%10c9c8c7)CC6)CC5)cc4c3c2c1		62.5	254
CHEMBL2110978	O=S(=O)(O)CI	METHIODAL	66.6667	237
CHEMBL869	NC(=O)N/N=C/c1ccc([N+](=O)[O-])o1	ACTIN-N|FURACILIN|FURACIN|FURACINE|Furazone|NITROFURAL|NITROFURAZONE|NSC-1602|NSC-2100|Nitrofural|Nitrofurazone	58.3333	270
CHEMBL284906	O=C(NCCO[N+](=O)[O-])c1cccnc1	IKOREL|NICORANDIL|SG-75	58.3333	270
CHEMBL27129	O=C1c2ccccc2OCN1CCO[N+](=O)[O-]	SINITRODIL	58.3333	270
CHEMBL741	Nc1nnc(-c2cccc(Cl)c2Cl)c(N)n1	BW 430C|LAMICTAL|LAMICTAL CD|LAMICTAL ODT|LAMICTAL XR|LAMOTRIGINE	58.3333	270
CHEMBL3707254	O=C1CN(/N=C/C=C/c2ccc([N+](=O)[O-])o2)C(=O)N1	FURAZIDIN	58.3333	270
CHEMBL2104763	O=C1N(CCO)CCN1/N=C/c1ccc([N+](=O)[O-])o1	NF-1010|NIFURDAZIL	58.3333	270
CHEMBL2009734	N/C(=N\c1c([N+](=O)[O-])cnc2ccccc12)N1CCOCC1	TROQUIDAZOLE	58.3333	270
CHEMBL1189513	O=C1OC(CN2CCOCC2)CN1/N=C/c1ccc([N+](=O)[O-])o1	FURALTADONE|NITROFURMETHONE	58.3333	270
CHEMBL3545407	O=[N+]([O-])OC[C@H]1O[C@@H](n2cnc3c(NC4CCCC4)ncnc32)[C@H](O)[C@@H]1O	INNO-8875|INO-8875|PJ-875|TRABODENOSON|Trabodenoson	58.3333	270
CHEMBL2104440	CSc1nsc(Sc2nc3c(Cl)c(Cl)cc(Cl)c3[nH]2)n1	CB 12592|SUBENDAZOLE	58.3333	270
CHEMBL2110921	CCCCCCCCCC[N+](C)(C)CCOC(=O)C12CC3CC(CC(C3)C1)C2		58.3333	270
CHEMBL2107830	OC[C@H]1O[C@@H](c2ccc(Cl)c(Cc3ccc(O[C@H]4CCOC4)cc3)c2)[C@H](O)[C@@H](O)[C@@H]1O	BI 10773|BI-10773|EMPAGLIFLOZIN|JARDIANCE	58.3333	270
CHEMBL1808388	OC[C@H]1O[C@@H](c2ccc(Cl)c(Cc3ccc(OCCOC4CC4)cc3)c2)[C@H](O)[C@@H](O)[C@@H]1O	BEXAGLIFLOZIN|EGT0001442|EGT1442|THR-1442	58.3333	270
CHEMBL1572	CCN[C@@H]1C[C@H](N)[C@@H](O[C@H]2OC(CN)=CC[C@H]2N)[C@H](O)[C@H]1O[C@H]1OC[C@](C)(O)[C@H](NC)[C@H]1O	NETILMICIN|Netilmicin	58.3333	270
CHEMBL3989787	CC(=O)N[C@H]1C(O)O[C@H](CO)[C@@H](O)[C@@H]1OCC(=O)N[C@@H](C)C(=O)N[C@H](CCC(=O)O)C(N)=O	ALMURTIDE|NORMDP	58.3333	270
CHEMBL389847	C[C@@H](O)[C@H]1C(=O)N2C(C(=O)O)=C(S[C@H]3C[C@@H](C(=O)N4CC[C@H](NC(=O)CNC(=N)N)C4)N(C)C3)[C@H](C)[C@H]12	CS-023|R-115685|R-1558|R-1L5685|RO4908463|TOMOPENEM|Tomopenem	58.3333	270
CHEMBL2359248	CC1=C(/C=C/C(C)=C/C=C/C(C)=C/C=C/C=C(C)/C=C/C=C(C)/C=C/C2=C(C)C[C@@H](O)CC2(C)C)C(C)(C)C[C@H](O)C1	E 161H|E-161H(I)|INS NO.161H(I)|INS-161H(I)|ZEAXANTHIN	58.3333	270
CHEMBL1230575	CC(C)=CCC/C(C)=C/CC/C(C)=C/CC/C(C)=C/CC/C(C)=C/CC/C(C)=C/CC/C(C)=C/CC1=C(C)C(=O)c2ccccc2C1=O	MENAQUINONE 7|MENAQUINONE-7	58.3333	270
CHEMBL2107313	CCN(CC)CCN1C(=O)c2c(c3c4cccc(Cl)c4n([C@@H]4O[C@H](CO)[C@@H](OC)[C@H](O)[C@H]4O)c3c3[nH]c4c(Cl)cccc4c23)C1=O	BECATECARIN|BMS-181176|BMY-27557|NSC-655649|XL119	58.3333	270
CHEMBL3989795	C=C1/C=C/[C@H](C)[C@@H](O[C@@H]2O[C@H](C)[C@@H](O)[C@@H](OC)[C@H]2OC)CC[C@](C)(O)C(=O)/C=C/[C@@H]2O[C@H]2[C@H](CO[C@@H]2O[C@H](C)C[C@H](OC)[C@H]2O)[C@@H](C)O1	AE-705W|LL-705W|NEUTRAMYCIN	58.3333	270
CHEMBL2105634	CO[C@]1(C(=O)N[C@@H]2CC[C@@]3(C)[C@@H](CC[C@@H]4[C@@H]3CC[C@@]3(C)[C@H]4CC[C@@H]3[C@H](C)CCCC(C)C)C2)C[C@H](O)[C@@H](NC(C)=O)[C@H]([C@H](O)[C@H](O)CO)O1	COLENEURAMIDE|MCC-257	58.3333	270
CHEMBL1208572	CC[C@@H](C(=O)[C@@H](C)[C@@H](O)[C@H](C)[C@@H]1O[C@@H]([C@@H](CC)C(=O)O)CC[C@@H]1C)[C@H]1O[C@]2(C=C[C@@H](O)[C@]3(CC[C@@](C)([C@H]4CC[C@](O)(CC)[C@H](C)O4)O3)O2)[C@H](C)C[C@@H]1C	E716|SALINOMYCIN	58.3333	270
CHEMBL254219	C[C@H]1O[C@@H](O[C@H]2[C@@H](O)C[C@H](O[C@H]3[C@@H](O)C[C@H](O[C@H]4CC[C@]5(C)[C@H]6CC[C@]7(C)[C@@H](C8=CC(=O)OC8)CC[C@]7(O)[C@@H]6CC[C@@H]5C4)O[C@@H]3C)O[C@@H]2C)C[C@H](O)[C@@H]1O	CRYSTODIGIN|DIGIMERCK|DIGITOXIN|DIGITOXOSIDE|NATIVELLE DIGITALINE|NSC-7529	58.3333	270
CHEMBL1751	C[C@H]1O[C@@H](O[C@H]2[C@@H](O)C[C@H](O[C@H]3[C@@H](O)C[C@H](O[C@H]4CC[C@]5(C)[C@H]6C[C@@H](O)[C@]7(C)[C@@H](C8=CC(=O)OC8)CC[C@]7(O)[C@@H]6CC[C@@H]5C4)O[C@@H]3C)O[C@@H]2C)C[C@H](O)[C@@H]1O	DIGAMEX|DIGOXIN|DIGOXIN PEDIATRIC|Digoxin|LANOXICAPS|LANOXIN|LANOXIN PEDIATRIC|LANOXIN-125|LANOXIN-PG|NSC-95100|Vanoxin	58.3333	270
CHEMBL1697843	CO[C@H]1[C@@H](O)C[C@H](O[C@H]2[C@@H](O)C[C@H](O[C@H]3[C@@H](O)C[C@H](O[C@H]4CC[C@]5(C)[C@H]6C[C@@H](O)[C@]7(C)[C@@H](C8=CC(=O)OC8)CC[C@]7(O)[C@@H]6CC[C@@H]5C4)O[C@@H]3C)O[C@@H]2C)O[C@@H]1C	LANITOP|MEDIGOXIN|METHYLDIGOXIN|METILDIGOXIN	58.3333	270
CHEMBL3545057	CC(=O)O[C@H]1C[C@H](O[C@H]2[C@@H](O)C[C@H](O[C@H]3[C@@H](O)C[C@H](O[C@H]4CC[C@]5(C)[C@H]6CC[C@]7(C)[C@@H](C8=CC(=O)OC8)CC[C@]7(O)[C@@H]6CC[C@@H]5C4)O[C@@H]3C)O[C@@H]2C)O[C@H](C)[C@H]1O	ACETYLDIGITOXIN|ACYLANID	58.3333	270
CHEMBL3989886	C[C@H]1O[C@@H](O[C@H]2[C@@H](O)C[C@H](O[C@H]3[C@@H](O)C[C@H](O[C@H]4CC[C@]5(C)[C@H]6CC[C@]7(C)[C@@H](C8=CC(=O)OC8)[C@@H](OC=O)C[C@]7(O)[C@@H]6CC[C@@H]5C4)O[C@@H]3C)O[C@@H]2C)C[C@H](O)[C@@H]1O	GITALOXIN	58.3333	270
CHEMBL2074725	CC(=O)O[C@H]1C[C@H](O[C@H]2[C@@H](O)C[C@H](O[C@H]3[C@@H](O)C[C@H](O[C@H]4CC[C@]5(C)[C@H]6C[C@@H](O)[C@]7(C)[C@@H](C8=CC(=O)OC8)CC[C@]7(O)[C@@H]6CC[C@@H]5C4)O[C@@H]3C)O[C@@H]2C)O[C@H](C)[C@H]1O	ACETYLDIGOXIN|beta-Acetyldigoxin	58.3333	270
CHEMBL3707283	CCOC(=O)[C@H]1O[C@H](O[C@H]2[C@@H](C(=O)OCO)O[C@H](O[C@H]3[C@@H](C(=O)OCO)O[C@H](O)[C@H](O)[C@H]3O)[C@H](O)[C@H]2O)[C@H](O)[C@@H](O)[C@H]1O[C@H]1O[C@H](C(=O)OCO)[C@H](O)[C@H](O)[C@H]1O	TETRAGALACTURONIC ACID HYDROXYMETHYLESTER	58.3333	270
CHEMBL2106890	CSc1ncc(OCC#CI)cn1	RIMOPROGIN	58.3333	269
CHEMBL1437065	NC(=O)c1cc([N+](=O)[O-])cc([N+](=O)[O-])c1	NITROMIDE	62.5	251
CHEMBL2106399	CO[C@@H]1[C@@H](O[C@@H]2O[C@H](C)[C@@H](O[C@H]3C[C@@](C)(O)[C@@H](OC(=O)CC(C)C)[C@H](C)O3)[C@H](N(C)C)[C@H]2O)[C@@H](CC=O)C[C@@H](C)[C@@H](O)/C=C/C=C/C[C@@H](C)OC(=O)C[C@H]1O	ACETYLKITASAMYCIN|KITASAMYCIN|KITASAMYCIN TARTRATE	62.5	251
CHEMBL2107341	OCCOCCOc1ccc(/C(=C(/CCCl)c2ccccc2)c2ccccc2)cc1	FISPEMIFENE|HM-101|HM-101A	62.5	250
CHEMBL2107614	CCOC(=O)[C@@]1(OC(=O)C(Cl)Cl)CC[C@H]2[C@@H]3CCC4=CC(=O)C=C[C@]4(C)[C@H]3[C@@H](O)C[C@@]21C	BNP-166|ETIPREDNOL DICLOACETATE	62.5	250
CHEMBL2107517	CC1CN(/N=C/c2ccc([N+](=O)[O-])o2)C(=O)O1	FURMETHOXADONE|NITROFURADOXADONE	54.1667	288
CHEMBL19236	COc1nc(C)nc(Cl)c1NC1=NCCN1	BDF-5896|BDF5896|BE-5895|BE5895|CYNT|FISIOTENS|LY-326869|LY326869|MOXONIDINE|NORCYNT|NORMATENS|NUCYNT|PHYSIOTENS	54.1667	288
CHEMBL91238	CC(C)NNC(=O)COc1ccc(Cl)cc1	IPROCLOZIDE|PC-603	54.1667	288
CHEMBL1324	Cc1ccc(C(=O)c2cc(O)c(O)c([N+](=O)[O-])c2)cc1	RO 40-7592|RO-40-7592|TASMAR|TOLCAPONE	54.1667	288
CHEMBL1790041	CNC(=C[N+](=O)[O-])NCCSCc1ccc(CN(C)C)o1	RANITIDINE|Tritec|Zantac	54.1667	288
CHEMBL447664	Cc1cc(Cn2nnc3c(-c4ccco4)nc(N)nc32)ccc1N	BIIB014|CEB-4520|V-2006|V2006|VER-11135|VER-A-00-11|VER-A-00049|VER-A00-11|VER-A00049|VER-ADO-49|VIPADENANT	54.1667	288
CHEMBL26291	CN(C)CCCNc1c2ccccc2nc2cccc([N+](=O)[O-])c12	NITRACRINE|Nitracrine	54.1667	288
CHEMBL1963502	C[C@@H](Nc1ncnc2[nH]c(-c3ccc(O)cc3)cc12)c1ccccc1	CGP-75166|NVP-PKI166|PKI-166	54.1667	288
CHEMBL295124	COc1ccc2cc3[n+](cc2c1OC)CCc1cc2c(cc1-3)OCO2	BERBERINE	54.1667	288
CHEMBL1421307	Cc1c(Cl)cccc1Nc1ncccc1C(=O)OCC(O)CO	CLONIXERIL|SCH 12707	54.1667	288
CHEMBL2106808	Cc1cccc(C)c1NCCNCC(O)COc1cccc2[nH]ncc12	NERAMINOL	54.1667	288
CHEMBL4175981	CC(C)(C)[C@@H](CO)NC(=O)c1nn(-c2c[n+]([O-])ccn2)c2c1C[C@@H]1C[C@H]21	APD371|OLORINAB	54.1667	288
CHEMBL1236107	Cn1cc(-c2ccc3nnc(Sc4ccc5ncccc5c4)n3n2)cn1	SGX-523	54.1667	288
CHEMBL197585	CCN(CC)CC[n+]1ccc2c(C)c3[nH]c4ccc(O)cc4c3c(C)c2c1		54.1667	288
CHEMBL175691	Cc1cc(/C=C/C#N)cc(C)c1Nc1ccnc(Nc2ccc(C#N)cc2)n1	EDURANT|R 278474|RILPIVIRINE|TMC-278|TMC278	54.1667	288
CHEMBL2106370	COc1ccnc(C[S+]([O-])c2nc3cc(-n4cccc4)ccc3[nH]2)c1C	ILAPRAZOLE	54.1667	288
CHEMBL2104203	Cc1nsc(NC(=O)c2ccccc2)c1C(=O)Nc1ccc(Cl)cc1	DENOTIVIR	54.1667	288
CHEMBL262075	CC(=O)N(C)c1cccc(-c2ccnc3c(C(=O)c4cccs4)cnn23)c1	CL-285489|INDIPLON|NBI-34060	54.1667	288
CHEMBL3137320	Cn1ncnc1[C@H]1c2n[nH]c(=O)c3cc(F)cc(c23)N[C@@H]1c1ccc(F)cc1	BMN 673|BMN-673|LT-673|TALAZOPARIB	54.1667	288
CHEMBL429317	Cc1cc(/C(=C/Nc2ccc(Cl)cc2)C(=O)Nc2ccc(Cl)cc2)on1	AVL-3288|Anvylic-3288|CCMI|UCI-4083|XY-4083	54.1667	288
CHEMBL293526	Cc1oc(-c2ccccc2)nc1CCOc1ccc(CC2C(=O)NOC2=O)cc1	REGLITAZAR|Reglitazar	54.1667	288
CHEMBL77305	CC[C@@]1(O)C(=O)OCc2c1cc1n(c2=O)Cc2cc3c([N+](=O)[O-])cccc3nc2-1	9-NC|RFS 2000|RFS2000|RUBITECAN	54.1667	288
CHEMBL3260567	Cc1cccc(-c2[nH]c(CNc3ccccc3F)nc2-c2ccc3ncnn3c2)n1	TEW 7197|TEW-7197|VACTOSERTIB	54.1667	288
CHEMBL271068	Cc1cc(NC(=O)C(=O)c2cc(Cc3ccc(C#N)cc3)n3ccccc23)sn1	ROSABULIN|STA-5312	54.1667	288
CHEMBL3545367	Cc1ncc(OC[C@@]2(c3cccc(F)c3)C[C@H]2C(=O)Nc2ccc(F)cn2)c(C)n1	E2006|LEMBOREXANT	54.1667	288
CHEMBL3039502	C[C@H](Nc1ncnc2nc[nH]c12)c1cc2cccc(Cl)c2c(=O)n1-c1ccccc1	COPIKTRA|DUVELISIB|INK-1147|INK-1197|IPI-145	54.1667	288
CHEMBL567303	Cc1cc(NC(=O)NCCN2CCC(O)(Cc3ccccc3)CC2)c2ccccc2n1	ACT-058362|PALOSURAN	54.1667	288
CHEMBL2107822	Cc1ccc(-c2ncccn2)c(C(=O)N2C[C@H](COc3ccc(F)cn3)CC[C@H]2C)c1	FILOREXANT|MK-6096	54.1667	288
CHEMBL4066936	COC(=O)Nc1c(N)nc(-c2nn(Cc3ccccc3F)c3ncc(F)cc23)nc1N	VERICIGUAT	54.1667	288
CHEMBL3133037	Cc1c(Cc2ccccc2)nnc(N2CCN(c3cnc(C(C)(C)O)cn3)[C@H](C)C2)c1C	LEQ 506|LEQ506|NVP-LEQ506	54.1667	288
CHEMBL3982690	Cc1noc(C)c1-c1cc(C(O)(c2ccccn2)c2ccccn2)c2nc(C3CC3)[nH]c2c1	ALOBRESIB|GS-5829	54.1667	288
CHEMBL587723	CCN1CCN(Cc2ccc(-c3cc4c(N[C@H](C)c5ccccc5)ncnc4[nH]3)cc2)CC1	AEE 788|AEE-788|AEE788|GNF-PF-5343|NVP-AEE-788|NVP-AEE788	54.1667	288
CHEMBL70598	Cc1ccc(Cc2cnc(NCCCCc3ncc(Br)cc3C)nc2O)cn1	SK&F 93944|TEMELASTINE	54.1667	288
CHEMBL46618	COC(=O)[C@H](Cc1cccc(C(=N)N)c1)[C@@H](C)NC(=O)c1ccc(-c2cc[n+]([O-])cc2)cc1	FXV-673|OTAMIXABAN|RPR-130673|RPR130673|XRP-0673|XRP0673	54.1667	288
CHEMBL2331680	CCNC(=O)Nc1ccc(-c2nc3c(c(N4CCOC[C@@H]4C)n2)CCN(C2COC2)C3)cc1	GDC-0349|RG-7603	54.1667	288
CHEMBL222645	Cc1onc(-c2c(F)cccc2Cl)c1C(=O)N[C@@H]1C(=O)N2[C@@H](C(=O)O)C(C)(C)S[C@H]12	ABBOFLOX|BRL 2039|FLOXACILLIN|FLOXAPEN|FLUCLOMIX-250|FLUCLOMIX-500|FLUCLOXACILLIN|FLUCLOXACILLIN SODIUM|FLUCLOXIN|GALFLOXIN|LADROPEN|RIMAFLOX|STAFOXIL|STAPHLIPEN|ZOXIN 250|ZOXIN 500	54.1667	288
CHEMBL3545127	Cc1ccc(C(=O)OCC2=CCC([C@@H](CN)C(=O)Nc3ccc4cnccc4c3)C=C2)c(C)c1	AR-11324 FREE BASE|AR-13324|NETARSUDIL	54.1667	288
CHEMBL280164	Cc1nnc2n1-c1sc(CCC(=O)N3CCOCC3)cc1C(c1ccccc1Cl)=NC2	APAFANT|Apafant|WEB 2086 BS|WEB-2086	54.1667	288
CHEMBL333826	Cc1cc(N)c2ccccc2[n+]1CCCCCCCCCC[n+]1c(C)cc(N)c2ccccc21	DEQUALINIUM|Dequalinium	54.1667	288
CHEMBL231779	COc1ccc(-n2nc(C(N)=O)c3c2C(=O)N(c2ccc(N4CCCCC4=O)cc2)CC3)cc1	APIXABAN|BMS-562247|BMS-562247-01|ELIQUIS	54.1667	288
CHEMBL4297508	CC(C)C[C@@H](C(=O)Nc1ccn(C[C@@H](O)CO)n1)N1CC(Oc2ccccc2Cl)=CC1=O	DORZAGLIATIN|HMS-5552|HMS5552|RO-5305552|RO5305552	54.1667	288
CHEMBL48880	CNC(=O)c1cccc2c(Nc3ccc(NS(C)(=O)=O)cc3OC)c3cccc(C)c3nc12	ASULACRINE|Amsalog|CI-921|NSC 343499	54.1667	288
CHEMBL3545333	CN1C(=O)C(F)=C[C@]2(C)C3CC[C@@]4(C)C(CC[C@@H]4C(=O)NCc4nc5ncccc5[nH]4)C3CCC12	MK-0773|PF-05314882	54.1667	288
CHEMBL4212531	CC(C)(CO)n1cc(C(=O)c2cncc(NC(=O)Cc3ccc(Cl)cn3)c2)c2cnc(N)nc21	PF-06273340|PF06273340	54.1667	288
CHEMBL3585580	COc1ccc(Oc2cc(N(C)CCOc3ccc(CC4SC(=O)NC4=O)cc3)ncn2)cc1	LOBEGLITAZONE|Lobeglitazone	54.1667	288
CHEMBL2105183	CC1CC(=O)NN=C1c1ccc(NCC(C)(C)NCC(O)COc2cc(Cl)ccc2C#N)cc1	OBERADILOL	54.1667	288
CHEMBL1372950	CO[C@]12C[C@@H](COC(=O)c3cncc(Br)c3)CN(C)[C@@H]1Cc1cn(C)c3cccc2c13	FI-6714|NICERGOLINE|NSC-150531|SERMION	54.1667	288
CHEMBL3786343	C=CC(=O)Nc1cccc(Oc2nc(Nc3ccc(N4CCN(C)CC4)cc3)nc3ccsc23)c1	BI 1482694|BI-1482694|HM-61713|HM61713|OLMUTINIB	54.1667	288
CHEMBL3039498	CCc1nc2c(C)nc(C)cc2n1-c1ccc(CCNC(=O)NS(=O)(=O)c2ccc(C)cc2)cc1	423|AAT-007|CJ 023423|CJ-023|CJ-023423|GRAPIPRANT|MR10A7|RQ-00000007|RQ-7	54.1667	288
CHEMBL4297458	Cc1nnn(C)c1-c1cnc2c3ccc(C(C)(C)O)cc3n([C@H](c3ccccc3)C3CCOCC3)c2c1	BMS-986158	54.1667	288
CHEMBL4297593	CONC(=N)c1ccc(CNC(=O)[C@@H]2CCN2C(=O)[C@H](O)c2cc(Cl)cc(OC(F)F)c2)cc1	ATECEGATRAN METOXIL|AZD 0837|AZD-0837|AZD0837	54.1667	288
CHEMBL240624	COCCOc1ccc(N2CCN(CCn3ncc4c3nc(N)n3nc(-c5ccco5)nc43)CC2)cc1	MK-3814|PRELADENANT|SCH 420814|SCH-420814	54.1667	288
CHEMBL401796	COc1cc2nc(N3CCc4c(cccc4NS(C)(=O)=O)C3)nc(N)c2c(-c2ccccn2)c1OC	TAPRIZOSIN|UK-338,003	54.1667	288
CHEMBL4216467	CCn1c(=O)c(-c2cc(NC(=O)Nc3ccccc3)c(F)cc2Br)cc2cnc(NC)cc21	DCC-2618|RIPRETINIB	54.1667	288
CHEMBL3287218	Cc1cc(-c2ccc3c(c2)CC[C@H]3N2CC3(CCN(C(=O)Cc4cn5cc(C)sc5n4)CC3)C2)ncn1	PF-05190457|PF-5190457	54.1667	288
CHEMBL4297436	Cc1nc(-c2cccnc2)sc1C(=O)Nc1ccccc1-c1cn2c(CN3CCOCC3)csc2n1	SRT-2104|SRT2104	54.1667	288
CHEMBL2105804	Cc1cc(C)c2c3ccccc3n(Cc3cccc([C@@H](C(=O)N[C@@H](CO)c4ccccc4)C4CCCC4)c3)c2n1	BAY-13-9952|IMPLITAPIDE	54.1667	288
CHEMBL1306	CC(C)N1CCN(c2ccc(OC[C@H]3CO[C@](Cn4cncn4)(c4ccc(Cl)cc4Cl)O3)cc2)CC1	Fungistat|Gyno-Terazol|NSC-331942|Panlomyc|R 42470|R-42,470|TERAZOL|TERAZOL 3|TERAZOL 7|TERCONAZOLE|TRIACONAZOLE|Triaconazole	54.1667	288
CHEMBL1738758	CN1CCN(c2ccc(OC(F)(F)F)c(Nc3ncc4c(n3)-c3c(c(C(N)=O)nn3CCO)CC4)c2)CC1	NMS-1286937|NMS-P937|ONVANSERTIB|PCM-075	54.1667	288
CHEMBL4297351	C#CCOc1ccc2c(c1)c(-c1ccc(C(C)C)cc1)nc(=O)n2Cc1ccc2nc(Br)cnc2c1	ATX-914|AXT914	54.1667	288
CHEMBL4297423	Cc1sc2c(c1C)C(c1ccc(Cl)cc1)=N[C@@H](CC(=O)NCCCN1CCN(C)CC1)c1nnc(C)n1-2	(S)-JQ35|BET INHIBITOR TEN-010|RG 6146|RO-6870810|RO6870810	54.1667	288
CHEMBL1256183	COc1cccc2c1[C@@H]1CN(CCCCn3c(=O)[nH]c4c(sc5ncc(-c6ccccc6)nc54)c3=O)C[C@@H]1CO2	FIDUXOSIN	54.1667	288
CHEMBL2110751	Cc1cc2c3ccccc3[n+]1CCCCCCCCCC[n+]1c(C)cc(c3ccccc31)NCCCCCCCCCCN2		54.1667	288
CHEMBL1230609	COc1cc2c(Oc3ccc(NC(=O)C4(C(=O)Nc5ccc(F)cc5)CC4)cc3F)ccnc2cc1OCCCN1CCOCC1	EXEL-2880|FORETINIB|GSK-089|GSK-1363089|GSK-1363089G|GSK1363089G|XL-880|XL880	54.1667	288
CHEMBL175633	CC(C)N1CCN(c2ccc(N3CCN(c4ccc(OC[C@H]5OC[C@](Cn6cncn6)(c6ccc(F)cc6F)O5)cc4)CC3)cc2)C1=O	PRAMICONAZOLE|R126638	54.1667	288
CHEMBL2105770	CCC(C)n1ncn(-c2ccc(N3CCN(c4ccc(OC[C@H]5CO[C@](Cn6cncn6)(c6ccc(F)cc6F)O5)cc4)CC3)cc2)c1=O	R 66905|SAPERCONAZOLE	54.1667	288
CHEMBL4297491	C=CCN1CC(=O)N2[C@@H](Cc3ccc(O)cc3F)C(=O)N(Cc3cccc(N4CC(N5CCN(CC)CC5)C4)n3)C[C@@H]2N1C(=O)NCc1ccccc1	E-7386|E7386	54.1667	288
CHEMBL2107779	C/C(=N\NC(=N)N)c1cc(NC(=O)CCCCCCCCC(=O)Nc2cc(/C(C)=N/NC(=N)N)cc(/C(C)=N/NC(=N)N)c2)cc(/C(C)=N/NC(=N)N)c1	CNI-1493|CPSI-2364 FREE BASE|SEMAPIMOD	54.1667	288
CHEMBL2107818	COc1cccc2c1C(=O)c1c(O)c3c(c(O)c1C2=O)C[C@@](O)(/C(CO)=N/NC(=O)CCCCCN1C(=O)C=CC1=O)C[C@@H]3O[C@H]1C[C@H](N)[C@H](O)[C@H](C)O1	ALDOXORUBICIN|INNO-206	54.1667	288
CHEMBL3989476	CC[C@@]1(OC(=O)[C@H](C)NC(=O)COCCOCC(=O)N[C@@H](C)C(=O)O[C@]2(CC)C(=O)OCc3c2cc2n(c3=O)Cc3cc4ccccc4nc3-2)C(=O)OCc2c1cc1n(c2=O)Cc2cc3ccccc3nc2-1	EZ-246|PEGAMOTECAN|Prothecan	54.1667	288
CHEMBL532	CC[C@H]1OC(=O)[C@H](C)[C@@H](O[C@H]2C[C@@](C)(OC)[C@@H](O)[C@H](C)O2)[C@H](C)[C@@H](O[C@@H]2O[C@H](C)C[C@H](N(C)C)[C@H]2O)[C@](C)(O)C[C@@H](C)C(=O)[C@H](C)[C@@H](O)[C@]1(C)O	A/T/S|AKNE-MYCIN|AKNEMYCIN PLUS|Benzamycin|Bristamycin|C-SOLVE-2|E-BASE|E-Base|E-GLADES|E-Glades|E-MYCIN|E-Mycin|E-SOLVE 2|EMGEL|ERY-TAB|ERYACNE 2|ERYACNE 4|ERYC|ERYC 125|ERYC SPRINKLES|ERYCETTE|ERYDERM|ERYGEL|ERYMAX|ERYMAX SPRINKLE|ERYTHRA-DERM|ERYTHRO-STATIN|ERYTHROMYCIN|Erypar|Erythro 200|Erythro-Statin|Erythrocin|Erythromycin|Gallimycin|ILOTYCIN|ISOTREXIN|J01FA01|KERYMAX|NSC-55929|OFTALMOLOSA…	66.6667	234
CHEMBL454801	COC1=C(OC)C(=O)C(C/C=C(\C)CC/C=C(\C)CC/C=C(\C)CC/C=C(\C)CC/C=C(\C)CC/C=C(\C)CC/C=C(\C)CC/C=C(\C)CC/C=C(\C)CCC=C(C)C)=C(C)C1=O	API 31510|API-31510|NSC-140665|NSC-140865|UBIDECARENONE|UBIDECARENONE FOR SYSTEM SUITABILITY|UBIQUINONE 50	66.6667	234
CHEMBL42743	CC[C@H]1OC(=O)C[C@@H](O)[C@H](C)[C@@H](O[C@@H]2O[C@H](C)[C@@H](O[C@H]3C[C@@](C)(O)[C@@H](O)[C@H](C)O3)[C@H](N(C)C)[C@H]2O)[C@@H](CC=O)C[C@@H](C)C(=O)/C=C/C(C)=C/[C@@H]1CO[C@@H]1O[C@H](C)[C@@H](O)[C@@H](OC)[C@H]1OC	E713|TYLAN|TYLOSIN|Tylosin	66.6667	234
CHEMBL1909065	CO[C@H]1C[C@@H](O[C@H]2C[C@H]([C@H]3O[C@](C)(O)[C@H](C)C[C@@H]3C)O[C@H]2[C@]2(C)CC[C@H]([C@]3(C)CC[C@]4(C[C@H](O)[C@@H](C)[C@@H]([C@@H](C)[C@@H]5O[C@](O)(CC(=O)O)[C@@H](C)[C@H](OC)[C@H]5OC)O4)O3)O2)O[C@@H](C)[C@@H]1OC	CL 273,703|MADURAMICIN	66.6667	234
CHEMBL2105817	CCCCCCCCCCCCCCCC(=O)OC1CC(C)=C(/C=C/C(C)=C/C=C/C(C)=C/C=C/C=C(C)/C=C/C=C(C)/C=C/C2=C(C)CC(OC(=O)CCCCCCCCCCCCCCC)CC2(C)C)C(C)(C)C1	HELENIEN|XANTOFYL PALMITATE	62.5	249
CHEMBL4297467	Nc1ccc(/C=C/C(=O)NCc2cc3cc(-c4ccc(C(=O)N5CCC(F)(F)CC5)cc4)cc(-c4ccc(F)cc4)c3o2)cn1	KPT-9274	58.3333	266
CHEMBL3989599	CC[C@H]1OC(=O)/C=C/[C@H](C)[C@@H](O[C@@H]2O[C@H](C)C[C@H](N(C)C)[C@H]2O)[C@@H](C)C[C@@H](C)C(=O)/C=C/[C@@H]2O[C@H]2[C@]1(O)CO[C@@H]1O[C@H](C)[C@@H](O)[C@@H](OC)[C@H]1OC	MIROSAMICIN	62.5	248
CHEMBL446918	Cc1[nH]c(C)c(Cl)c(=O)c1Cl	CLOPIDOL	62.5	247
CHEMBL1185260	COc1cc(-c2ccc(-n3nc(-c4ccccc4)n[n+]3-c3ccc([N+](=O)[O-])cc3)c(OC)c2)ccc1-n1nc(-c2ccccc2)n[n+]1-c1ccc([N+](=O)[O-])cc1		75	205
CHEMBL4297268	COC(=O)O[C@@]12CO[C@@H]1C[C@H](O)[C@@]1(C)C(=O)[C@H](OC(C)=O)C3=C(C)[C@@H](OC(=O)[C@H](O)[C@@H](NC(=O)OC(C)(C)C)C(C)(C)C)C[C@@](O)([C@@H](OC(=O)c4ccccc4)[C@@H]12)C3(C)C	BMS-275183	62.5	246
CHEMBL2107813	CC[C@H](C)[C@@H]([C@@H](CC(=O)N1CCC[C@H]1[C@H](OC)[C@@H](C)C(=O)N[C@@H](Cc1ccccc1)C(=O)O)OC)N(C)C(=O)[C@@H](NC(=O)[C@H](C(C)C)N(C)C(=O)CCCCCN1C(=O)C=CC1=O)C(C)C	MAFODOTIN|MC-MMAF, MCMMAF, SGD-1269	62.5	246
CHEMBL2107831	CCCCCCO[C@@H](C)c1cccc(-c2csc(NC(=O)c3cc(Cl)c(/C=C(\C)C(=O)O)c(Cl)c3)n2)c1OC	LUSUTROMBOPAG|MULPLETA|S-888711	58.3333	261
CHEMBL3989512	CC[C@H](C)[C@@H]([C@@H](CC(=O)N1CCC[C@H]1[C@H](OC)[C@@H](C)C(=O)NCCc1ccccc1)OC)N(C)C(=O)[C@@H](NC(=O)[C@H](C(C)C)N(C)C)C(C)C	SOBLIDOTIN|TZT-1027	62.5	243
CHEMBL39541	CC[C@H](C)[C@@H]([C@@H](CC(=O)N1CCC[C@H]1[C@H](OC)[C@@H](C)C(=O)N[C@@H](Cc1ccccc1)c1nccs1)OC)N(C)C(=O)[C@@H](NC(=O)[C@H](C(C)C)N(C)C)C(C)C	DOLASTATIN-10|Dolastatin 10|Dolostatin 10	62.5	243
CHEMBL2447908	CC[C@H](C)[C@H]1N=C(O)[C@@H](NC(=O)[C@@H](CC(C)C)N(C)C(=O)[C@@H]2CCCN2C(=O)C(C)=O)[C@@H](C)CC(=O)[C@H](Cc2ccc(OC)cc2)N(C)CC(=O)[C@@H]2CCCN2C(=O)[C@H](CC(C)C)N=C(O)[C@@H](C)C(=O)[C@H](C(C)C)OC(=O)C[C@@H]1O	APLIDIN	62.5	243
CHEMBL2106844	Nc1c(NC(=O)C(F)(F)C(F)F)cc(C(F)(F)F)cc1[N+](=O)[O-]	COMPOUND 109168|NIFLURIDIDE	58.3333	260
CHEMBL2106648	CCN(CC)CCO/N=C(/c1ccco1)c1ccc(OC)c(Cl)c1Cl	DICLOFURIME	58.3333	260
CHEMBL182319	CN[C@H](C(=O)N[C@H](C(=O)N(C)[C@H](/C=C(\C)C(=O)O)C(C)C)C(C)(C)C)C(C)(C)c1ccccc1	HTI-286|TALTOBULIN	58.3333	260
CHEMBL3348923	C[C@@H](NC(=O)c1ncnc(N)c1Cl)c1ncc(C(=O)Nc2cc(C(F)(F)F)c(Cl)cn2)s1	BIIB024|MLN-2480|TAK 580	58.3333	260
CHEMBL1215923	O=C(O)Cc1cccc(-c2cc(CCCCCCc3ccc(O[C@H]4O[C@H](CO)[C@@H](O)[C@H](O)[C@@H]4O)c(-c4cccc(CC(=O)O)c4)c3)ccc2O[C@H]2O[C@H](CO)[C@@H](O)[C@H](O)[C@@H]2O)c1	BIMOSIAMOSE|TBC-1269	58.3333	260
CHEMBL1180550	C[N+](C)(C)CC(O)C[N+](C)(C)C		62.5	242
CHEMBL2110996	C[N+](C)(C)CCCCC[N+](C)(C)C		62.5	242
CHEMBL100622	C[N+](C)(C)CCCCCC[N+](C)(C)C		62.5	242
CHEMBL1190	C[N+](C)(C)CCCCCCCCCC[N+](C)(C)C	Decamethonium|Syncurine	62.5	242
CHEMBL2110997	C[N+](C)(C)CCCCCOCCCCC[N+](C)(C)C		62.5	242
CHEMBL703	C[N+](C)(C)CCOC(=O)CCC(=O)OCC[N+](C)(C)C	Anectine|Quelicin|SUXAMETHONIUM|Succinylcholine|Sucostrin|Suxamethonium	62.5	242
CHEMBL15721	O=[N+]([O-])c1ccc(/C=N/O)o1	NIFUROXIME	54.1667	279
CHEMBL2107460	O=CNc1ncc([N+](=O)[O-])s1	FORMINITRAZOLE	54.1667	279
CHEMBL185647	Cc1ncc([N+](=O)[O-])n1CCCO	TERNIDAZOLE	54.1667	279
CHEMBL127349	CC(C)NCC(O)c1ccc([N+](=O)[O-])cc1	ISOPHENETHANOL|NIFENALOL|Nifenalol	54.1667	279
CHEMBL135000	CO/C(S)=N/CCn1c([N+](=O)[O-])cnc1C	CARNIDAZOLE|R 25,831 [AS THE FREE BASE]|R 28,096 [AS HYDROCHLORIDE]	54.1667	279
CHEMBL2104627	O=[N+]([O-])c1ccc(/C=C/c2cccc(CO)n2)o1	FURANACE|NIFURPIRINOL|P-7138	54.1667	279
CHEMBL747	CC1(C)N=C(N)N=C(N)N1c1ccc(Cl)cc1	Cycloguanil|Malarone	54.1667	279
CHEMBL438497	NC(=O)c1ccc[n+]([C@@H]2O[C@H](CO)[C@@H](O)[C@H]2O)c1	NICOTINAMIDE RIBOSIDE	54.1667	279
CHEMBL136497	Nc1nc(N)nc(-c2cc(Cl)ccc2Cl)n1	IRSOGLADINE|IRSOGLADINE MALEATE|Irsogladine	54.1667	279
CHEMBL3884248	Cc1ncc([N+](=O)[O-])n1CC(O)CN1CCOCC1	MORINIDAZOLE	54.1667	279
CHEMBL304432	O=[N+]([O-])c1ccc(Oc2ccc(N=C=S)cc2)cc1	CGA-23654|NITROSCANATE|Nitroscanate	54.1667	279
CHEMBL847	CC(C)NCC1CCc2cc(CO)c([N+](=O)[O-])cc2N1	OXAMNIQUINE|UK-4271|VANSIL	54.1667	279
CHEMBL1619	Nc1nc(Cl)nc2c1ncn2[C@H]1C[C@H](O)[C@@H](CO)O1	CLADARIBINE|CLADRIBINE|LEUSTAT|LEUSTATIN|LITAK|Leustatin|MAVENCLAD|NSC-05014|NSC-105014|NSC-105014-F|RWJ 26251	54.1667	279
CHEMBL2110909	C[N+]1(CCC(C2=CCCCC2)c2ccccc2)CCCCC1		54.1667	279
CHEMBL2110635	C[N+]1(CCC(O)(c2ccccc2)C2CCCCC2)CCCC1		54.1667	279
CHEMBL953	CCN(CC)C(=O)/C(C#N)=C/c1cc(O)c(O)c([N+](=O)[O-])c1	COMTAN|COMTESS|ENTACAPONE|OR-611	54.1667	279
CHEMBL2110651	C[N+]1(CCC(O)(c2ccccc2)c2cccs2)CCOCC1		54.1667	279
CHEMBL2110692	Cc1ccc(C(OCC2CCCC[N+]2(C)C)c2ccccc2)cc1		54.1667	279
CHEMBL3707371	CC(CN1c2ccccc2Sc2ccccc21)[N+](C)(C)CCO	HYDROXYETHYLPROMETHAZINE	54.1667	279
CHEMBL2105523	Clc1ccc2c(n1)C(c1ccccc1Cl)=NCc1nncn1-2	ZAPIZOLAM	54.1667	279
CHEMBL1908397	O=C(c1ccc(/C=C/c2n[nH]c3ccccc23)cc1)N1CCNCC1	KW 2449|KW-2449	54.1667	279
CHEMBL1742480	CC(C)(C)NCC(O)COc1cc(Cl)ccc1C1=CC(=O)CC1	ERICOLOL	54.1667	279
CHEMBL3989625	Cn1c([N+](=O)[O-])cnc1/C=N/N1CC(CN2CCOCC2)OC1=O	MOXNIDAZOLE|SH 240	54.1667	279
CHEMBL2110708	CC(C(=O)N1c2ccccc2Sc2ccccc21)[N+]1(C)CCCC1		54.1667	279
CHEMBL1725250	C[N+]1(CC2COC(c3ccccc3)(C3CCCCC3)O2)CCCCC1		54.1667	279
CHEMBL2103831	COc1ccc2cc([C@H](C)C(=O)OCCCCO[N+](=O)[O-])ccc2c1	AR-P900758XX|AZD3582|HCT 3012|NAPROXCINOD	54.1667	279
CHEMBL66092	CCN(C(=O)c1c(O)c2c(Cl)cccc2n(C)c1=O)c1ccccc1	ABR-215062|ABR-215062 FREE ACID|LAQUINIMOD|TV-5600 FREE ACID	54.1667	279
CHEMBL2110773	C[N+]1(CC2CC2)[C@H]2C[C@H](OC(=O)[C@H](CO)c3ccccc3)C[C@@H]1[C@H]1O[C@@H]21		54.1667	279
CHEMBL2110832	C[N+]12CCC(CC1)C(OC(=O)C(O)(c1ccccc1)C1CCCCC1)C2		54.1667	279
CHEMBL1908919	CNc1ccc(/C=C/c2ccc(OCCOCCOCCF)nc2)cc1	FLORBETAPIR	54.1667	279
CHEMBL2107615	COc1ccc2c(c1)c(CC(=O)O)c(C)n2C(=O)c1ccc(N=[N+]=[N-])cc1	ZIDOMETACIN	54.1667	279
CHEMBL1090173	O=C(CO)N1CCC(c2n[nH]c(-c3ccc(Cl)cc3)c2-c2ccncn2)CC1	SD-0006	54.1667	279
CHEMBL1697837	CN(CC(=O)N1CCOCC1)Cc1c(Cl)cccc1NC(=O)c1ccccc1	FOMINOBEN|FOMINOBEN HYDROCHLORIDE|PB 89 [AS HYDROCHLORIDE]	54.1667	279
CHEMBL1079175	NC1(c2ccc(-c3nc4ccn5c(=O)[nH]nc5c4cc3-c3ccccc3)cc2)CCC1	MK-2206|MK2206	54.1667	279
CHEMBL708	O=C1Cc2cc(CCN3CCN(c4nsc5ccccc45)CC3)c(Cl)cc2N1	CP-88059|Geodon|ZIPRASIDONE|Ziprasidone	54.1667	279
CHEMBL2103852	COc1cc([C@H]2C(C#N)=C(N)Oc3c2ccc(N)c3N)cc(Br)c1OC	CROLIBULIN|EPC 2407|EPC-2407|EPC2407	54.1667	279
CHEMBL366947	CC(C)(C)OC(=O)c1ncn2c1[C@@H]1CCCN1C(=O)c1c(Br)cccc1-2	BRETAZENIL|Bretazenil|RO 16-6028/000	54.1667	279
CHEMBL2107536	CCN(CC)C(=O)N1CCN(CCCc2nc3c(c(=O)n(C)c(=O)n3C)n2C)CC1	STACOFYLLINE	54.1667	279
CHEMBL1079593	O=c1[nH]c2cnc(-n3cnc4ccc(F)cc43)nc2n1[C@@H]1CCOc2c(F)cccc21	VS 5584|VS-5584	54.1667	279
CHEMBL1318939	Cn1c(=O)c2c(ncn2CCOC(=O)C(C)(C)Oc2ccc(Cl)cc2)n(C)c1=O	DUOLIP|ETOFYLLINE CLOFIBRATE|ML-1024|THEOFIBRATE	54.1667	279
CHEMBL83520	O=C1c2c(O)cccc2-c2nn(CCNCCO)c3ccc(NCCNCCO)c1c23	LOSOXANTRONE	54.1667	279
CHEMBL2177913	NC1=N[C@@](c2cccc(-c3cncnc3)c2)(c2ccnc(C(F)F)c2)c2cccc(F)c21	AZD 3839|AZD-3839|AZD3839	54.1667	279
CHEMBL3545328	O=C(Nc1ccc(-c2ccnc(Nc3ccc(N4CCOCC4)cc3)n2)cc1)C1CCCN1	XL-019|XL019	54.1667	279
CHEMBL2178570	CC(=O)Nc1ccc(O)cc1OC[C@@](C)(O)CNC1CCN(Cc2ccc(Cl)cc2)CC1	AZD 4818|AZD4818	54.1667	279
CHEMBL2105435	CC(C)(Oc1ccc(Cl)cc1)C(=O)OCCCOC(=O)C(C)(C)Oc1ccc(Cl)cc1	CLY-503|DICLOFIBRATE|SIMFIBRATE	54.1667	279
CHEMBL2110623	Cn1nnnc1SCC1=C(C(=O)O)N2C(=O)[C@@H](NC(=O)CSC(F)(F)F)[C@H]2SC1	CEFAZAFLUR	54.1667	279
CHEMBL3989859	CC(=O)Oc1c(C)c(C)c2c(c1C)CCC(C)(CCC[C@H](C)CCC[C@H](C)CCCC(C)C)O2	ALPHA-TOCOPHEROL ACETATE|E-TABS|E-VICOTRAT|EPHYNAL|TOCOPHEROL ACETATE|TOCOPHERYL ACETATE	54.1667	279
CHEMBL1272307	Cc1nc(C(=O)N2CCCC[C@H]2CNC(=O)c2cccc3occc23)c(-c2ccc(F)cc2)s1	GSK649868|SB-649868	54.1667	279
CHEMBL2110836	c1ccc2c[n+](CCCCCCCCCCCCCCCC[n+]3ccc4ccccc4c3)ccc2c1		54.1667	279
CHEMBL1980297	Nc1ncc(-c2cnn(CCO)c2)c2scc(-c3ccc(NC(=O)Nc4cccc(F)c4)cc3)c12	A-968660|A-968660.0|ABBOTT-968660|ABT-348|ABT-348, A-968660|ILORASERTIB	54.1667	279
CHEMBL3235279	N#Cc1c(N)nc(SCc2csc(-c3ccc(Cl)cc3)n2)c(C#N)c1-c1ccc(OCCO)cc1	BAY 68-4986|BAY-68-4986|BAY-684986|CAPADENOSON|Capadenoson	54.1667	279
CHEMBL1910936	O=C(CN1C(=O)C2(CCCC2)NC[C@H]1c1cc(F)cc(F)c1)Nc1ccc2c(c1)C[C@@]1(C2)C(=O)Nc2ncccc21	MK 3207|MK-3207|MK3207	54.1667	279
CHEMBL1487	CC(C)c1c(C(=O)Nc2ccccc2)c(-c2ccccc2)c(-c2ccc(F)cc2)n1CC[C@@H](O)C[C@@H](O)CC(=O)O	ATORVASTATIN|Atorvastatin|CARDYL|LIPITOR|PREVENCOR|SORTIS|TAHOR|ZARATOR	54.1667	279
CHEMBL346178	CC(=O)N(C)C1(c2ccccc2)CCN(CCC[C@]2(c3ccc(Cl)c(Cl)c3)CCCN(C(=O)c3ccccc3)C2)CC1	OSANETANT|SB-236984|SR-14280|SR-142801	54.1667	279
CHEMBL226335	C[C@@H]1O[C@@H](OC[C@H]2O[C@@H](Oc3c(-c4ccc(O)c(O)c4)oc4cc(O)cc(O)c4c3=O)[C@H](O)[C@@H](O)[C@@H]2O)[C@H](O)[C@H](O)[C@H]1O	C.I. 75730|NSC-115918|NSC-9220|RUTIN|RUTOSIDE	54.1667	279
CHEMBL435224	COc1cccc([C@H]2O[C@H](CC(=O)N3CCC(CC(=O)O)CC3)C(=O)N(CC(C)(C)COC(C)=O)c3ccc(Cl)cc32)c1OC	LAPAQUISTAT ACETATE|TAK 475	54.1667	279
CHEMBL396290	COc1ccc(/C=C/C(=O)OCCCCO[N+](=O)[O-])cc1OC(=O)CC[C@@H](C)[C@H]1CC[C@H]2[C@@H]3[C@@H](O)C[C@@H]4C[C@H](O)CC[C@]4(C)[C@H]3CC[C@@]21C	NCX 1000	54.1667	279
CHEMBL2106047	C[C@@H]1O[C@@H](OC[C@H]2O[C@@H](Oc3c(-c4ccc(O)c(O)c4)oc4cc(OCCN5CCOCC5)cc(O)c4c3=O)[C@H](O)[C@@H](O)[C@@H]2O)[C@H](O)[C@H](O)[C@H]1O	ETHOXARUTINE|ETHOXAZORUTOSIDE|OXARUTINE	54.1667	279
CHEMBL2105814	C/C(=C(\CCOC(=O)c1ccccc1)SS/C(CCOC(=O)c1ccccc1)=C(/C)N(C=O)Cc1cnc(C)nc1N)N(C=O)Cc1cnc(C)nc1N	BENZOYLTHIAMINDISULFID|BISBENTIAMINE	54.1667	279
CHEMBL1201748	CO[C@H]1C[C@H]2OC[C@@]2(OC(C)=O)[C@H]2[C@H](OC(=O)c3ccccc3)[C@]3(O)C[C@H](OC(=O)[C@H](O)[C@@H](NC(=O)OC(C)(C)C)c4ccccc4)C(C)=C([C@@H](OC)C(=O)[C@]12C)C3(C)C	CABAZITAXEL|CABAZITAXEL ACETONATE|JEVTANA KIT|Jevtana|TXD 258|TXD-258|XRP 6258|XRP-6258	54.1667	279
CHEMBL457547	CCCCCOc1ccc(-c2cc(-c3ccc(C(=O)N[C@H]4C[C@@H](O)[C@@H](O)NC(=O)[C@@H]5[C@@H](O)[C@@H](C)CN5C(=O)[C@H]([C@H](O)CC(N)=O)NC(=O)[C@H]([C@H](O)[C@@H](O)c5ccc(O)c(OS(=O)(=O)O)c5)NC(=O)[C@@H]5C[C@@H](O)CN5C(=O)[C@H]([C@@H](C)O)NC4=O)cc3)no2)cc1	MICAFUNGIN|MYCAMINE	54.1667	279
CHEMBL4297475	CCc1c2c(nc3ccc(OC(=O)N4CCC(CCn5ccc6cc(-n7c(-c8cc(C(C)C)c(O)cc8O)n[nH]c7=O)ccc65)CC4)cc13)-c1cc3c(c(=O)n1C2)COC(=O)[C@]3(O)CC	PEN-866|STA 12-8666	54.1667	278
CHEMBL447686	CC(=O)Oc1c(OC(C)=O)c(C=O)c2c(OC(C)=O)c(-c3c(C)cc4c(C(C)C)c(OC(C)=O)c(OC(C)=O)c(C=O)c4c3OC(C)=O)c(C)cc2c1C(C)C	GOSSYPOL ACETIC ACID	58.3333	258
CHEMBL1452359	COP(=O)(OC)O/C(=C\Cl)c1cc(Cl)c(Cl)cc1Cl	STIROFOS	62.5	240
CHEMBL2107599	CCc1ncc([N+](=O)[O-])n1CCNC(=S)OC	R 26,412|SULNIDAZOLE	54.1667	276
CHEMBL93385	O=[N+]([O-])c1ccc(Nc2ccc(N=C=S)cc2)cc1	AMOSCANATE|Amoscanate	54.1667	276
CHEMBL2110711	Cc1cc(Nc2ccc3c(c2)c(-c2ccc(N)cc2)[n+](C)c2cc(N)ccc32)nc(N)[n+]1C		54.1667	276
CHEMBL2063705	CNC(=O)C[C@@H]1NC(=O)c2csc(n2)-c2ccc(-c3nc(N(CCCCC(=O)O)C(=O)O[C@H]4CC[C@H](C(=O)O)CC4)cs3)nc2-c2csc(n2)-c2csc(n2)[C@H]([C@@H](O)c2ccccc2)NC(=O)CNC(=O)c2nc(sc2COC)[C@H](C(C)C)NC(=O)c2nc1sc2C	J3.333.591A|LFF-571|LFF571	58.3333	254
CHEMBL3989864	[N-]=[N+]=CC(=O)CC[C@H](NC(=O)[C@H](CCC(=O)C=[N+]=[N-])NC(=O)CC[C@H](N)C(=O)O)C(=O)O	AZOTOMYCIN	58.3333	252
CHEMBL2104302	Cc1cc(O)c(Cl)c(C)c1Cl	DICHLOROMETAXYLENOL|DICHLOROXYLENOL	58.3333	251
CHEMBL2105104	C[C@@H]1N=C(c2ccccc2Cl)c2c(ccc(NC(=O)NC(C)(CO)CO)c2Br)N(C)C1=O	LODAZECAR	58.3333	251
CHEMBL296588	CC(C)CC(=O)N[C@H](C(=O)N[C@H](C(=O)N[C@@H](CC(C)C)[C@@H](O)CC(=O)N[C@@H](C)C(=O)N[C@@H](CC(C)C)[C@@H](O)CC(=O)O)C(C)C)C(C)C	PEPSTATIN|Pepstatin A	58.3333	251
CHEMBL376408	CN(C)CC[C@H](CSc1ccccc1)Nc1ccc(S(=O)(=O)NC(=O)c2ccc(N3CCN(Cc4ccccc4-c4ccc(Cl)cc4)CC3)cc2)cc1[N+](=O)[O-]	ABT 737|ABT-737	58.3333	251
CHEMBL453514	CO[C@@H]1[C@@H](O[C@@H]2O[C@H](C)[C@@H](O[C@H]3C[C@@](C)(O)[C@@H](O)[C@H](C)O3)[C@H](N(C)C)[C@H]2O)[C@@H](CC=O)C[C@@H](C)[C@@H](O[C@H]2CC[C@H](N(C)C)[C@@H](C)O2)/C=C/C=C/C[C@@H](C)OC(=O)C[C@H]1O	ACETYLSPIRAMYCIN|IL 5902|NSC-55926|NSC-64393|ROVAMYCINE 250|RP 5337|Rovamycin|SPIRAMYCIN|Spiramycin I	62.5	234
CHEMBL1189150	N=c1c[n+](N2CCOCC2)[n-]o1	LINSIDOMINE	54.1667	270
CHEMBL152632	O=C1NCCN1c1ncc([N+](=O)[O-])s1	BA 32644|NIRIDAZOLE	54.1667	270
CHEMBL265442	O=C1NCCN1/N=C/c1ccc([N+](=O)[O-])o1	NF-246|NIFURADENE|OXAFURADENE	54.1667	270
CHEMBL435966	O=[N+]([O-])c1cncn1CCN1CCOCC1	K-1900|NAXOGIN 500|NIMORAZOLE|NSC-107524	54.1667	270
CHEMBL92444	NC(=O)N(CCO)/N=C/c1ccc([N+](=O)[O-])o1	NIDROXYZONE|NITROFUROXIZONE|Nidroxyzone	54.1667	270
CHEMBL1697763	O=C1CN(/N=C/c2ccc([N+](=O)[O-])o2)C(=O)N1CO	NIFURTOINOL	54.1667	270
CHEMBL4301787	CN(C[C@H](O)[C@@H](O)[C@H](O)[C@H](O)CO)C(=S)S		54.1667	270
CHEMBL347698	COP(=S)(OC)Oc1ccc([N+](=O)[O-])c(C)c1	FENITROTHION|Fenitrothion	54.1667	270
CHEMBL2106550	O=C1CN(/N=C/C=C/c2ccc([N+](=O)[O-])o2)C(=O)N1CO	CB 10615|NIFURMAZOLE	54.1667	270
CHEMBL1871418	COP(=S)(OC)Oc1cc(Cl)c(Cl)cc1Cl	FENCHLORPHOS|FENCLOFOS|FENCLORFOS|RONNEL	54.1667	270
CHEMBL191491	CC[N+](CC)(CC)CCOc1ccc(/C=C/c2ccccc2)cc1		54.1667	270
CHEMBL2105139	O=C1CN(/N=C/c2ccc([N+](=O)[O-])o2)C(=O)N1CN1CCOCC1	NIFURFOLINE	54.1667	270
CHEMBL1888176	O=C(O[C@@H]1C[C@@H]2CC[C@H](C1)[N+]21CCCC1)C(O)(c1ccccc1)c1ccccc1	TROSPIUM|Trospium	54.1667	270
CHEMBL2104931	Cc1cc(-n2c(=O)[nH]c(=O)n(C)c2=O)ccc1Oc1ccc(SC(F)(F)F)cc1	BAY VI 9142|TOLTRAZURIL	54.1667	270
CHEMBL2110813	O=C(Nc1ccc(Cl)c(Cl)c1)C1=C(O)c2cc(Cl)ccc2S(=O)(=O)CC1	ENOLICAM	54.1667	270
CHEMBL601719	C[C@@H](Oc1cc(-c2cnn(C3CCNCC3)c2)cnc1N)c1c(Cl)ccc(F)c1Cl	CRIZOTINIB|PF-02341066|PF-2341066|XALKORI	54.1667	270
CHEMBL2178579	O=C(Nc1ccc(Cl)c(S(=O)(=O)N2CCNCC2)c1O)Nc1cccc(F)c1Cl	ELUBRIXIN|SB-656933|SB-656933-AAF|SB656933	54.1667	270
CHEMBL3545165	O=C1Nc2ccccc2C(c2ccccc2)N1C1CCN(Cc2cccc(OC(F)(F)F)c2)CC1	AFACIFENACIN|Afacifenacin|NS-986|SMP-986	54.1667	270
CHEMBL252059	CCCCC[C@@H](O)[C@H]1C(=O)O[C@H](C)[C@@H](O)/C=C/C=C/C=C/C=C/C=C(\C)[C@@H](O)C[C@H](O)C[C@H](O)C[C@H](O)C[C@H](O)C[C@H](O)C[C@@H]1O	FILIPIN|U-5956	54.1667	270
CHEMBL2272031	CCCCC[C@@H](O)[C@H]1C(=O)O[C@H](C)[C@@H](O)/C=C/C=C/C=C/C=C/C=C(\C)[C@@H](O)[C@H](O)[C@H](O)C[C@H](O)C[C@H](O)C[C@H](O)C[C@H](O)C[C@@H]1O	PENTAMYCIN	54.1667	270
CHEMBL2105790	CC(=O)OC[C@H]1O[C@H](O[C@]2(COC(C)=O)O[C@H](COC(C)=O)[C@@H](OC(C)=O)[C@@H]2OC(C)=O)[C@H](OC(C)=O)[C@@H](OC(C)=O)[C@@H]1OC(C)=O	SUCROSE OCTAACETATE	54.1667	270
CHEMBL4297278	CC[C@H](O)[C@@H](C)[C@H]1O[C@@H]1C[C@@](C)(O)/C=C/C=C(\C)[C@H]1OC(=O)C[C@H](O)CC[C@@](C)(O)[C@@H](OC(=O)N2CCN(C3CCCCCC3)CC2)/C=C/[C@@H]1C	E7107	54.1667	270
CHEMBL269732	C=CC[C@@H]1/C=C(\C)C[C@H](C)C[C@H](OC)[C@H]2O[C@@](O)(C(=O)C(=O)N3CCCC[C@H]3C(=O)O[C@H](/C(C)=C/[C@@H]3CC[C@@H](O)[C@H](OC)C3)[C@H](C)[C@@H](O)CC1=O)[C@H](C)C[C@@H]2OC	FK-506|FK506|FR-900506|Prograf|Protopic|TACROLIMUS|TACROLIMUS MONOHYDRATE	54.1667	270
CHEMBL441687	CC1(C)[C@@H](O[C@H]2O[C@H](C(=O)O)[C@@H](O)[C@H](O)[C@H]2O[C@@H]2O[C@H](C(=O)O)[C@@H](O)[C@H](O)[C@H]2O)CC[C@@]2(C)[C@H]1CC[C@]1(C)[C@@H]2C(=O)C=C2[C@@H]3C[C@@](C)(C(=O)O)CC[C@]3(C)CC[C@]21C	E958|GLYCYRRHETINIC ACID|GLYCYRRHIZIC ACID|GLYCYRRHIZIN|GLYCYRRHIZINIC ACID|Glycyrrhizic Acid|NSC-167409|NSC-234419	54.1667	270
CHEMBL2105395	OCCOc1ccc(/C(=C(/CCCl)c2ccccc2)c2ccccc2)cc1	FC-1271|FC-1271A|OSPEMIFENE|OSPHENA|SENSHIO	58.3333	250
CHEMBL4297513	CC(C)[C@@H](C)[C@@]1(C)CC[C@]2(C)[C@H]3CC[C@H]4[C@@]5(C)COC[C@@]4(C[C@@H](n4ncnc4-c4ccncc4)[C@@H]5OC[C@](C)(N)C(C)(C)C)C3=CC[C@@]2(C)[C@@H]1C(=O)O	IBREXAFUNGERP|MK 3118|MK-3118|SCY-078	54.1667	269
CHEMBL1360	COc1ccc(CC2c3cc(OC)c(OC)cc3CC[N+]2(C)CCC(=O)OCCCCCOC(=O)CC[N+]2(C)CCc3cc(OC)c(OC)cc3C2Cc2ccc(OC)c(OC)c2)cc1OC	ATRACURIUM|Atracurium|Tracrium	62.5	233
CHEMBL1358790	CC[N+](CC)(CCCNC1=CC(=O)C(NCCC[N+](CC)(CC)Cc2ccccc2)=CC1=O)Cc1ccccc1		54.1667	268
CHEMBL1755	Cc1nc2c([nH]1)CCN(C(=O)c1ccc(NC(=O)c3ccccc3-c3ccccc3)cc1)c1ccccc1-2	CONIVAPTAN|Conivaptan	54.1667	266
CHEMBL1455	CN(C)c1nc(N(C)C)nc(N(C)C)n1	ALTRETAMINE|HEXALEN|HEXAMETHYLMELAMINE|HEXASTAT|NSC-13875	50	288
CHEMBL2104678	CCN(CC)C(=O)CSc1ccc(Cl)nn1	AZINTAMIDE|AZINTHIAMIDE|ST 9067	50	288
CHEMBL2107719	C/C(=N\OCC(=O)OCCN(C)C)c1ccc(Cl)cc1	CLOXIMATE	50	288
CHEMBL2106537	Cc1cc(CCN2CCN(c3cccc(Cl)c3)CC2)n[nH]1	MEPIPRAZOLE	50	288
CHEMBL580132	CC(CCCNCCO)Nc1ccnc2cc(Cl)ccc12	CLETOQUINE|GNF-Pf-1952	50	288
CHEMBL2106150	CN1C(=O)CCS(=O)(=O)C1c1ccc(Cl)c(Cl)c1	DICHLORMETHAZANONE|DICHLORMEZANONE	50	288
CHEMBL43482	CN(C)CCN1C(=O)c2cccc3cc([N+](=O)[O-])cc(c23)C1=O	MITONAFIDE	50	288
CHEMBL2110810	CCN1CC(NC(=O)c2cc(Cl)c(N)cc2OC)CN1CC	DAZOPRIDE	50	288
CHEMBL264214	CCSc1ccnc(C[S+]([O-])c2nc3ccccc3[nH]2)c1C	DISUPRAZOLE|Disuprazole	50	288
CHEMBL188427	CC(=O)N(C)c1ccc(Nc2cc(C)nc3ccc4nc[nH]c4c23)cc1	ACODAZOLE|NCI-305884	50	288
CHEMBL1433292	CCN1C(=CC=Cc2ccc3ccccc3[n+]2CC)C=Cc2ccccc21		50	288
CHEMBL2105325	Cc1cc(COc2ccc(Oc3ccc(Cl)cc3)cc2)n(O)c(=O)c1	RILOPIROX	50	288
CHEMBL4081711	CC[C@H]1[C@@H](COc2nccc3cc(C(N)=O)c(OC)cc23)NC(=O)[C@H]1F	PF-06650833	50	288
CHEMBL2303630	CSC[S@@+]([O-])CC(CO)NC(=O)/C=C/c1c(C)nc(O)nc1O	SPARSOMYCIN|Sparsomycin|U-19183	50	288
CHEMBL118841	COc1ccc2[nH]c3c([N+](=O)[O-])ccc4c3c(nn4CCCN(C)C)c2c1	NSC-366140|NSC-627168|PD 115934|PD-115934|PYRAZOLOACRIDINE	50	288
CHEMBL482967	Cc1nc(N)sc1-c1ccnc(Nc2ccc(N3CCOCC3)cc2)n1	CYC 116|CYC-116	50	288
CHEMBL1648	COC(=O)C1=C(C)NC(C)=C(C(=O)OC(C)C)C1c1cccc2nonc12	DYNACIRC|DYNACIRC CR|ISRADIPINE|ISRODIPINE|PN 200-110|PRESCAL	50	288
CHEMBL331382	Cc1ccccc1CNc1ncnc2c1ncn2[C@@H]1O[C@H](CO)[C@@H](O)[C@H]1O	METRIFUDIL|Metrifudil|TH 322	50	288
CHEMBL1257015	COc1ccc(C(=O)NCc2cccnc2)cc1C(=O)NCc1cccnc1	PICOTAMIDE|Picotamide	50	288
CHEMBL3989699	CN/C(=C/[N+](=O)[O-])NCCSCc1ccc(CNC2C3CC4C(C3)C42)o1	VENRITIDINE	50	288
CHEMBL1289926	CNC(=O)c1ccccc1Sc1ccc2c(/C=C/c3ccccn3)n[nH]c2c1	AG-013736|AG-13736|AXITINIB|INLYTA	50	288
CHEMBL2087361	C#Cc1cccc(Nc2ncnc3cc4c(cc23)OCCOCCOCCO4)c1	BPI-2009H|ICOTINIB	50	288
CHEMBL3188386	Cc1cc(-c2ncc(CC(=O)Nc3ccc(-c4cnccn4)cn3)cc2C)ccn1	LGK-974|LGK974|WNT-974|WNT974	50	288
CHEMBL2105568	C/C(=N\Nc1ccc(S(C)(=O)=O)cc1)c1ccc2c(c1)C(C)(C)CCC2(C)C	BASF 52404|LINAROTENE|RWJ 24834	50	288
CHEMBL1972860	CN(NC(=O)CC(=O)NN(C)C(=S)c1ccccc1)C(=S)c1ccccc1	ELESCLOMOL|GSK-842879|GSK-842879A|STA-4783	50	288
CHEMBL514270	COc1ccc(N2CCc3c(-n4ccc(N5CCNC5=O)n4)cc(C)nc32)c(C)c1	EMICERFONT|GW-876008|GW-876008X|GW876008|GW876008X	50	288
CHEMBL1952329	CN1CCC(CNc2ccc3ncc(-c4cccc(OC(F)(F)F)c4)n3n2)CC1	SGI-1776	50	288
CHEMBL3120215	COc1cccc2cc(-c3nc([C@H]4CC[C@H](C(=O)O)CC4)n4ncnc(N)c34)[nH]c12	OSI 027|OSI-027	50	288
CHEMBL406381	CCCNC(=O)Nc1ccc(Oc2ncnc3cc(OC)c(OC)cc23)cc1Cl	KRN-633	50	288
CHEMBL4297643	Cc1cccc(/C=N/Nc2cc(N3CCOCC3)nc(OCCc3ccccn3)n2)c1	APILIMOD|STA 5326|STA-5326	50	288
CHEMBL2107834	COC(=O)N(C)c1c(N)nc(-c2nn(Cc3ccccc3F)c3ncccc23)nc1N	ADEMPAS|BAY 63-2521|BAY-63-2521|RIOCIGUAT	50	288
CHEMBL1232461	CCNC(=O)C[C@@H]1N=C(c2ccc(Cl)cc2)c2cc(OC)ccc2-n2c(C)nnc21	GSK-525762|GSK-525762A|GSK525762|GSK525762A|I-BET 762|MOLIBRESIB	50	288
CHEMBL4297329	C[C@]1(O)C[C@@](N)(c2ccc(-c3nc4n(c3-c3ccccc3)COc3ccncc3-4)cc2)C1	TAS 117|TAS-117	50	288
CHEMBL2107039	COc1cc2nc(N3CCN(C(=O)c4nnc(SC)o4)CC3)nc(N)c2cc1OC	BL-5111|TIODAZOSIN	50	288
CHEMBL4297526	COC(=O)CC[C@@H]1N=C(c2ccccn2)c2cc(Br)ccc2-n2c(C)cnc21	CNS 7056|CNS-7056|ONO-2745|REMIMAZOLAM	50	288
CHEMBL2105203	COc1ccc(/C(=C(\c2ccccc2)[N+](=O)[O-])c2ccc(OCCN3CCCC3)cc2)cc1	NITROMIFENE	50	288
CHEMBL2105547	Cc1ccccc1C(=O)NC(c1ccncc1)C(NC(=O)c1ccccc1C)c1ccncc1	TOLPADOL	50	288
CHEMBL707	COc1cc2nc(N3CCN(C(=O)C4COc5ccccc5O4)CC3)nc(N)c2cc1OC	C02CA04|Cardura|DOXAZOSIN|Doxazosin|UK-33274	50	288
CHEMBL2107132	CN(C)[C@@H]1C(O)=C(C(N)=O)C(=O)[C@@]2(O)C(O)=C3C(=O)c4c(O)ccc([N+](=O)[O-])c4C[C@H]3C[C@@H]12	NITROCYCLINE	50	288
CHEMBL3623290	COc1cc2ncnc(Nc3cccc(Cl)c3F)c2cc1OC(=O)N1CCN(C)C[C@H]1C	AZD 3759|AZD-3759|AZD3759	50	288
CHEMBL514800	CCOc1cc([C@@H](CS(C)(=O)=O)N2C(=O)c3cccc(NC(C)=O)c3C2=O)ccc1OC	APREMILAST|CC-10004|CC10004|OTEZLA	50	288
CHEMBL1801204	COc1ccc(-c2ccc3c(N4CCOC[C@@H]4C)nc(N4CCOC[C@@H]4C)nc3n2)cc1CO	AZ-12600000|AZD 8055|AZD-8055|AZD8055	50	288
CHEMBL3545155	COc1ccc(Br)cc1NC(=O)Nc1cccc2c1ccn2Cc1ccnc(N)c1	CGI-1842|JI-101	50	288
CHEMBL3545303	CC1=NN(c2ccc(C)c(C)c2)C(=O)/C1=N\Nc1cccc(-c2cccc(-c3nnn[nH]3)c2)c1O	TOTROMBOPAG	50	288
CHEMBL3545278	CCCCCS(=O)(=O)NC(=O)c1ccc2nc(C)n(Cc3ccc(Cl)cc3Cl)c2c1	ATx08-001|FK-614	50	288
CHEMBL1879463	Cn1c(=O)n(-c2ccc(C(C)(C)C#N)cc2)c2c3cc(-c4cnc5ccccc5c4)ccc3ncc21	BEZ-235|BEZ235|DACTOLISIB|NVP-BEZ235|NVP-BEZ235-NX	50	288
CHEMBL483321	COCC(=O)NC/C=C/c1ccc2ncnc(Nc3ccc(Oc4ccc(C)nc4)c(C)c3)c2c1	CP-724,714|CP-724714	50	288
CHEMBL48361	Cn1c(CNc2ccc(C(=N)N)cc2)nc2cc(C(=O)N(CCC(=O)O)c3ccccn3)ccc21	BIBR 953 ZW|BIBR-953|DABIGATRAN|PRADAXA	50	288
CHEMBL4297270	Cc1noc(-c2ccc(-c3ccc(C4(C(=O)O)CC4)cc3)cc2)c1NC(=O)O[C@H](C)c1ccccc1	AP-3152 FREE ACID|BMS-986020	50	288
CHEMBL412262	CN/C(=N\S(=O)(=O)c1ccc(Cl)cc1)N1C[C@H](c2ccccc2)C(c2ccc(Cl)cc2)=N1	BMS-646256|IBIPINABANT|SLV-319|SLV319	50	288
CHEMBL2087337	CC(C)n1c(=O)c(C(=O)N[C@@H]2C[C@@H]3CC[C@H](C2)N3C[C@@H](O)CN(C)S(C)(=O)=O)cc2ccccc21	TD-5108|VELUSETRAG	50	288
CHEMBL3989448	COc1cc2c(cc1OC)[C@H]1CN(C)CC[C@H]1N=C2c1ccc(NS(=O)(=O)c2ccc(C)cc2)cc1	TOLAFENTRINE	50	288
CHEMBL4297502	C=Cc1cc(C(=O)Nc2ccc(C(=N)N)cc2)c(-c2ccc(C(=O)NCC3CC3)nc2C(=O)O)cc1OC	AVORALSTAT|BCX-4161	50	288
CHEMBL3984425	C[C@H](NC(=O)c1c(N)nn2cccnc12)c1cc2cccc(C#Cc3cnn(C)c3)c2c(=O)n1-c1ccccc1	IPI-549	50	288
CHEMBL316735	COc1ccc(CCOC(c2ccccc2)(c2ccccc2)[C@H](Oc2nc(C)cc(C)n2)C(=O)O)cc1OC	FELOPRENTAN	50	288
CHEMBL2105298	COc1ccc(NC(=S)N2CCc3c(sc4c3C(c3ccccc3Cl)=NCc3nnc(C)n3-4)C2)cc1	ROCEPAFANT	50	288
CHEMBL1614665	CO/N=C(\C(=O)N[C@@H]1C(=O)N2C(C(=O)[O-])=C(C[N+]34CCC(C(N)=O)(CC3)CC4)CS[C@H]12)c1nsc(N)n1	CEFCLIDIN	50	288
CHEMBL2181776	Cn1c(-c2ccccn2)c(C2CCCC2)c2ccc(C(=O)NC3(C(=O)Nc4ccc(/C=C/C(=O)O)cc4)CCC3)cc21	BILB 1941|BILB-1941|BILB-1941ZW	50	288
CHEMBL2028661	CCOc1nc2cccc(C(=O)OCc3oc(=O)oc3C)c2n1Cc1ccc(-c2ccccc2-c2noc(=O)[nH]2)cc1	AR-14|AZILSARTAN MEDOXOMIL|EDARBI|TAK 491|TAK-491	50	288
CHEMBL2103926	CC(=O)[C@]1(O)Cc2c(O)c3c(c(O)c2[C@@H](O[C@H]2C[C@H](N4CC4)[C@H](OS(C)(=O)=O)[C@H](C)O2)C1)C(=O)c1ccccc1C3=O	LADIRUBICIN	50	288
CHEMBL3039525	CN1CCN(C2CCN(C(=O)Nc3cc(Oc4ccc(NC(=O)C5(C(=O)Nc6ccc(F)cc6)CC5)c(F)c4)ccn3)CC2)CC1	E-7050|E7050|GOLVATINIB	50	288
CHEMBL2103757	CCOP(=O)(OCC)[C@H](NC(=O)[C@@]1(O)[C@H](O)[C@]2(CC)C=CCN3CC[C@@]4(c5cc([C@@]6(C(=O)OC)C[C@H]7CN(CCc8c6[nH]c6ccccc86)C[C@](O)(CC)C7)c(OC)cc5N(C)[C@@H]14)[C@@H]32)C(C)C	VINFOSILTINE	50	288
CHEMBL136737	Cc1ncc(CNC(=O)N(CCCl)N=O)c(N)n1	NIMUSTINE|NIMUSTINE HYDROCHLORIDE	54.1667	265
CHEMBL2104572	COP(=S)(OC)Oc1cc(Cl)c(Br)cc1Cl	BROMOFOS|BROMOPHOS	54.1667	265
CHEMBL1341	COC(F)(F)C(Cl)Cl	DA-759|METHOXIFLURANE|METHOXY FLURANE|METHOXYFLURANE|Methoxyflurane|Metofane|NSC-110432|PENTHRANE|Pentrane	58.3333	246
CHEMBL462019	O=P1(N(CCCl)CCCl)OCCCN1CCCl	A-4828|NSC-109723|TROFOSFAMIDE|TROPHOSPHAMIDE|Z-4828	58.3333	246
CHEMBL2104626	[O-][n+]1cc[n+]([O-])c2ccccc21	ICI 8173|QUINDOXIN	54.1667	264
CHEMBL3989941	Cn1c(CCCCCCC(=O)NO)nc2cc(N(CCCl)CCCl)ccc21	EDO-S 101|EDO-S-101|EDO-S101|TINOSTAMUSTINE	54.1667	264
CHEMBL412309	CC[C@@]1(O)C(=O)OCc2c1cc1n(c2=O)Cc2c-1nc1ccc(O)cc1c2[Si](C)(C)C(C)(C)C	AR-67|AR67|DB 67|DB-67	50	286
CHEMBL3707209	CCCC(C)(CCO[N+](=O)[O-])O[N+](=O)[O-]	METHYLPROPYLPROPANEDIOL DINITRATE	58.3333	245
CHEMBL1089641	Cc1cc(-c2ccc(/N=N/c3c(S(=O)(=O)O)cc4cc(S(=O)(=O)O)cc(N)c4c3O)c(C)c2)ccc1/N=N/c1c(S(=O)(=O)O)cc2cc(S(=O)(=O)O)cc(N)c2c1O		62.5	228
CHEMBL1015	Cc1cc(-c2ccc(/N=N/c3ccc4c(S(=O)(=O)O)cc(S(=O)(=O)O)c(N)c4c3O)c(C)c2)ccc1/N=N/c1ccc2c(S(=O)(=O)O)cc(S(=O)(=O)O)c(N)c2c1O		62.5	228
CHEMBL480517	O=C(Cc1cccs1)N[C@@H]1C(=O)N2C(C(=O)O)=C(/C=C/c3ccc([N+](=O)[O-])cc3[N+](=O)[O-])CS[C@H]12	NITROCEFIN|Nitrocefin	58.3333	243
CHEMBL2218871	CC1=C(/C=C/C(C)=C/C=C/C(C)=C/C(=O)Oc2c(C)c(C)c3c(c2C)CCC(C)(CCCC(C)CCCC(C)CCCC(C)C)O3)C(C)(C)CCC1	TRETINOIN TOCOFERIL	58.3333	243
CHEMBL1095699	[N-]=[N+]=CC(=O)OC[C@H](N)C(=O)O	AZASERINE|Azaserine|CL 337|CN-15,757|P-165	54.1667	261
CHEMBL1697742	O=C[C@H](O)[C@@H](O)[C@H](O)[C@H](O)CO[C@H]1O[C@H](CO[C@H]2O[C@H](CO)[C@@H](O)[C@H](O)[C@H]2O)[C@@H](O)[C@H](O)[C@H]1O	DEXTRAN|DEXTRAN 40|Dextran|LMWD	54.1667	261
CHEMBL1398654	C[N+](C)(C)CC[N+]1(C)Cc2c(Cl)c(Cl)c(Cl)c(Cl)c2C1		66.6667	212
CHEMBL2107548	CCc1ccc(/C(=C(\Br)c2ccccc2)c2ccccc2)cc1	BROPARESTROL|L.N. 107	54.1667	260
CHEMBL2110868	COc1ccc(CC2c3cc(OC)c(OC)cc3CC[N+]2(C)CCCCCCCCCC[N+]2(C)CCc3cc(OC)c(OC)cc3C2Cc2ccc(OC)c(OC)c2)cc1OC		62.5	224
CHEMBL2110723	CCON(CC)C(=S)S		50	279
CHEMBL498847	Cc1ncc([N+](=O)[O-])n1CC(C)O	PM-185184|RP 14539|SECNIDAZOLE|SOLOSEC|SYM-1219	50	279
CHEMBL1454910	O=[N+]([O-])c1ccc(O)c2ncccc12	A-82|NITROHYDROXYQUINOLINE|NITROXOLINE	50	279
CHEMBL290299	Cn1c([N+](=O)[O-])cnc1COC(N)=O	RONIDAZOLE|Ronidazole	50	279
CHEMBL1493084	Cc1ncc([N+](=O)[O-])n1CCOC(N)=O	BAMNIDAZOLE|R.P. 20 578	50	279
CHEMBL2105179	CC(C)(O)C(C)(O)c1cccc(Cl)c1	METAGLYCODOL	50	279
CHEMBL2106020	NOCc1ccc(Br)c(O)c1	BROCRESINE|CL 108,756|CL 54998|NSD 1055	50	279
CHEMBL2106852	C=CC(C)NC(=S)NNC(=S)NC	AY-61122|ICI-33,828|METALLIBURE|METHALLIBURE	50	279
CHEMBL1616073	COc1c2c(cc3c1OCO3)CC[N+](C)=C2		50	279
CHEMBL2111119	COc1ccc(Cl)c2c1CCCC2N(C)C	LOMETRALINE	50	279
CHEMBL2106680	Cc1nc(=O)cc(/C=C/c2ccc([N+](=O)[O-])o2)[nH]1	NIFURVIDINE	50	279
CHEMBL1220	CCS(=O)(=O)CCn1c([N+](=O)[O-])cnc1C	CP-12,574|FASIGYN|Symplotan|TINDAMAX|TINIDAZOLE|Trimonase	50	279
CHEMBL2110956	O=[N+]([O-])c1cccc(C2CN3CCSC3=N2)c1	NITRAMISOLE	50	279
CHEMBL1172928	C[C@@H]1NC(C)(C)CO[C@@]1(O)c1cccc(Cl)c1	RADAFAXINE	50	279
CHEMBL2110641	N=C(N)NNCCOc1c(Cl)cccc1Cl	GUANOCLOR	50	279
CHEMBL3989949	NC(=O)O[C@@H](Cn1ncnn1)c1ccccc1Cl	CENOBAMATE|YKP-3089|YKP3089	50	279
CHEMBL2106861	CN(C)CCN(/N=C/c1ccc([N+](=O)[O-])o1)C(N)=O	NIFURAMIZONE|NIFURETHAZONE	50	279
CHEMBL160038	O=C(Cc1ccccc1)c1cc(O)c(O)c([N+](=O)[O-])c1	NEBICAPONE	50	279
CHEMBL321993	Nc1ncnc2c1ncn2Cc1c(F)cccc1Cl	ARPOCOX|ARPRINOCID|Arprinocid	50	279
CHEMBL1710851	CC(C)[N+](C)(C)CC(O)COc1cccc2ccccc12		50	279
CHEMBL3707205	CC[N+](C)(CC)CCOC(c1ccccc1)c1ccccc1		50	279
CHEMBL292376	COc1cccc([C@@H](C)NCCCc2ccccc2Cl)c1	TECALCET	50	279
CHEMBL2104672	CNC(=O)N1CCN(/N=C\C=C\c2ccc([N+](=O)[O-])o2)C1=O	CB 11380|NIFURIZONE	50	279
CHEMBL2106767	CCN1CCN=C1CNC(=O)c1cc(Cl)c(N)cc1OC	LINTOPRIDE	50	279
CHEMBL2107465	COc1cc(N)c(Cl)cc1C(=O)N[C@@H]1CCNC[C@@H]1OC	TICALOPRIDE	50	279
CHEMBL1201288	O=C1CN(/N=C/c2ccc(-c3ccc([N+](=O)[O-])cc3)o2)C(=O)N1	DANTROLENE|F-368	50	279
CHEMBL2111171	CCCCCCCCCCCC(c1ccc(C)cc1)[N+](C)(C)C		50	279
CHEMBL122858	OC1CCN(c2ccc(-c3ccc(Cl)cc3Cl)nn2)CC1	ENDIXAPRINE|Endixaprine	50	279
CHEMBL374385	CC(=O)Oc1ccccc1C(=O)Oc1cccc(CO[N+](=O)[O-])c1	NCX-4016|NITROASPIRIN	50	279
CHEMBL399510	CCN(CC)CCNC(=O)c1cc(Br)c(N)cc1OC	BROMOPRIDE	50	279
CHEMBL2111008	CC[N+](C)(CC)CCOC(=O)C(O)(c1ccccc1)c1cccs1		50	279
CHEMBL1201232	CC(C)[N+](C)(CCC(C(N)=O)(c1ccccc1)c1ccccc1)C(C)C	ISOPROPAMIDE|Isopropamide	50	279
CHEMBL1186579	C[N+]1(CC2CC2)CC[C@]23c4c5ccc(O)c4O[C@H]2C(=O)CC[C@@]3(O)[C@H]1C5	METHYLNALTREXONE|MRZ-2663|Methylnaltrexone	50	279
CHEMBL2111078	Cc1nc(NS(=O)(=O)c2ccc(N)cc2)nc(C)c1Br		50	279
CHEMBL203567	Nc1c(C(=O)c2cccc(OC[C@@H](O)CO)c2)cnn1-c1ccc(F)cc1	Ro-3201195	50	279
CHEMBL1534	Cc1cc2nc3c(=O)[nH]c(=O)nc-3n(C[C@H](O)[C@H](O)[C@H](O)CO)c2cc1C	E-B2|E101|FLAVAXIN|FREEDA|INS NO. 101(I)|LACTOFLAVIN|NCI-0033298|NSC-33298|RIBOFLAVIN|RIBOFLAVIN (VIT B2)|RIBOFLAVIN TETRABUTYRATE|Riboflavin|Riboflavine|VITAMIN B2|VITAMIN G|Vitamin B 2|Vitamin G	50	279
CHEMBL2104241	COc1cc(N)c([N+](=O)[O-])cc1C(=O)NC1CCN(CC2CCCO2)CC1	DENIPRIDE	50	279
CHEMBL2364619	C[N@+]1(CC2CC2)CC[C@]23CC(=O)CC[C@@]2(O)[C@H]1Cc1ccc(C(N)=O)c(O)c13	ALKS 37|ALKS-37 CATION|METHYLSAMIDORPHAN|RDC-1036|RDC-1036 CATION|RDC-103600|RDC-103603	50	279
CHEMBL3621988	Nc1cc(F)ccc1NC(=O)c1ccc(CNC(=O)/C=C/c2cccnc2)cc1	CHIDAMIDE|CS-055|CS055|Epidaza in China|HBI-8000|TUCIDINOSTAT	50	279
CHEMBL3393588	O=C(c1cccnc1)N1CCN2C(=O)c3ccncc3[C@]12c1ccc(Cl)cc1	AZD-9639|BTA-9881|BTA9881|MEDI-564	50	279
CHEMBL1900528	C[N+]1(C)[C@H]2C[C@H](OC(=O)C(O)(c3cccs3)c3cccs3)C[C@@H]1[C@H]1O[C@@H]21	BRALTUS|SPIRIVA|SPIRIVA RESPIMAT|TIOTROPIUM	50	279
CHEMBL2111174	CO[C@H]1C[C@@H]2C[C@H](OC(=O)C(O)(c3ccccc3)c3ccccc3)C[C@H]1[N+]2(C)C		50	279
CHEMBL166	Nc1nc(N)nc(Nc2ccc([As]3SCC(CO)S3)cc2)n1	MEL B|MELARSOPROL|RP 3854|RP-3854	50	279
CHEMBL2106139	CC(C(=O)OCC(=O)N1CCN(C)CC1)c1ccc(-c2ccccc2Cl)cc1	BIFEPROFEN	50	279
CHEMBL2104523	CCOc1cc(N)c([N+](=O)[O-])cc1C(=O)NC1CCN(CC2CC=CCC2)CC1	CINITAPRIDE	50	279
CHEMBL832	O=C1C(CC[S+]([O-])c2ccccc2)C(=O)N(c2ccccc2)N1c1ccccc1	ANTURAN|ANTURANE|SULFINPYRAZONE|SULPHINPYRAZONE|Sulfinpyrazone	50	279
CHEMBL2058833	CC1(C)c2nc(-c3ccc(F)cc3)c(Nc3ccc(F)cc3)n2CCN1C(=O)CN	GANAPLACIDE|GNF 156|GNF-156|KAF 156|KAF-156|KAF156	50	279
CHEMBL2106778	Cn1c(=O)c2c(ncn2CCN2CCC(C(=O)c3ccc(F)cc3)CC2)n(C)c1=O	FLUFYLLINE	50	279
CHEMBL2104056	Cn1c(=O)c2c(ncn2CC(=O)OCC(C)(C)Oc2ccc(Cl)cc2)n(C)c1=O	ACEFYLLINE CLOFIBROL	50	279
CHEMBL2105295	O=C(O)C(CC[S+]([O-])c1ccccc1)C(=O)N(Nc1ccccc1)c1ccccc1	OSMADIZONE	50	279
CHEMBL2106362	Cn1c(=O)c2c(ncn2CCCN2CCC(C(=O)c3ccc(F)cc3)CC2)n(C)c1=O	FLUPROFYLLINE	50	279
CHEMBL94454	CN(c1nccc(=O)[nH]1)C1CCN(c2nc3ccccc3n2Cc2ccc(F)cc2)CC1	MIZOLASTINE|MIZOLLEN	50	279
CHEMBL477772	Cc1ccc(Nc2nccc(N(C)c3ccc4c(C)n(C)nc4c3)n2)cc1S(N)(=O)=O	GW786034|PAZOPANIB|VOTRIENT	50	279
CHEMBL2110672	CCCCCCCCCCCC(=O)c1ccc(OCC[N+](C)(C)Cc2ccccc2)cc1		50	279
CHEMBL2105444	Cn1c(=O)c2c(ncn2CCCCN2CCC(C(=O)c3ccc(F)cc3)CC2)n(C)c1=O	PERBUFYLLINE	50	279
CHEMBL3986824	Nc1cncc(-c2cn3ccnc3c(Nc3ccc(N4CCN(C5COC5)CC4)cc3)n2)n1	GS-SYK|LANRAPLENIB	50	279
CHEMBL2107045	COc1ccc2c(c1)c(CC(=O)N[C@@H](CO)C(=O)O)c(C)n2C(=O)c1ccc(Cl)cc1	SERMETACIN|SH G 318 AB	50	279
CHEMBL348763	COc1ccc([C@@H]2Sc3cc(Cl)ccc3N(CCN(C)C)C(=O)[C@@H]2OC(C)=O)cc1	CLENTIAZEM	50	279
CHEMBL3545213	N#CC(c1ccnc(OCc2ccc(CN3CCOCC3)cc2)n1)c1nc2ccccc2s1	AS-602801|BENTAMAPIMOD|Bentamapimod|PGL-5001	50	279
CHEMBL29188	COc1ccc(CN2CCN(C(c3ccc(F)cc3)c3ccc(F)cc3)CC2)c(OC)c1OC	LOMERIZINE	50	279
CHEMBL3544983	COc1cc2c(Nc3ccc(Cl)c(Cl)c3F)ncnc2cc1OC[C@@H]1C[C@@H]2CN(C)C[C@@H]2C1	EXEL-7647|KD-019|KD-020|KD019|TESEVATINIB|XL-647|XL647	50	279
CHEMBL313458	OC(CSc1ncnc2[nH]cnc12)CN1CCN(C(c2ccc(F)cc2)c2ccc(F)cc2)CC1	CARSATRIN	50	279
CHEMBL3989873	CNC(=O)[C@H]1O[C@@H](n2cnc3c(NCc4ccc(I)cc4)ncnc32)[C@H](O)[C@@H]1O	ALB-7208|CF101|IB-MECA|PICLIDENOSON	50	279
CHEMBL4297595	N#CCCNc1nonc1-c1nc2ccccc2n1CC(=O)c1ccc(NC(=O)[C@@H](N)CCCCN)cc1	BAL 101553|BAL-101553|BAL101553|LISAVANBULIN|MICROTUBULE-TARGETED AGENT BAL101553	50	279
CHEMBL4297642	CC(=O)N(CCCCNCCCn1c(=O)[nH]c2ccccc2c1=O)CCCn1c(=O)[nH]c2ccccc2c1=O	J3.046.690J|OTAPLIMASTAT|SP-8203	50	279
CHEMBL2105407	COc1cc2ccc(=O)oc2cc1OCCCN1CCC(C(O)(c2ccc(F)cc2)c2ccc(F)cc2)CC1	SCOPINAST	50	279
CHEMBL308148	CC(=O)NC1(c2ccccc2)CCN(CC[C@H](CN(C)C(=O)c2ccccc2)c2ccc(Cl)c(Cl)c2)CC1	SAREDUTANT	50	279
CHEMBL2159122	COc1ccc(CN(C(=O)[C@@H](N)Cc2c(C)cc(C(N)=O)cc2C)[C@@H](C)c2nc(-c3ccccc3)c[nH]2)cc1C(=O)O	ELUXADOLINE|JNJ-27018966|TRUBERZI|VIBERZI	50	279
CHEMBL145347	CC[C@@H](C(=O)[C@@H](C)[C@@H](O)[C@H](C)CCc1ccc(C)c(O)c1C(=O)O)[C@H]1O[C@](CC)([C@H]2CC[C@](O)(CC)[C@H](C)O2)C[C@@H]1C	LASALOCID|Lasalocid|RO 2-2985	50	279
CHEMBL4292264	CC1(C)CCC2(CC1)N[C@@H](C(=O)N[C@@H]1CC[C@@H](C(N)=O)OC1)[C@H](c1ccnc(Cl)c1F)[C@]21C(=O)Nc2cc(Cl)ccc21	DS-3032|MILADEMETAN	50	279
CHEMBL2106035	Cc1c(C)c2c(c(C)c1OC(=O)C(C)(C)Oc1ccc(Cl)cc1)CCC(C)(CCCC(C)CCCC(C)CCCC(C)C)O2	TOCOFIBRATE	50	279
CHEMBL2110580	COc1cccc2c1C(=O)c1c(O)c3c(c(O)c1C2=O)C[C@@](O)(C(=O)CO)C[C@@H]3O[C@H]1C[C@H](N)[C@H](OCc2ccccc2)[C@H](C)O1	BERUBICIN	50	279
CHEMBL3334624	Cc1cc(C[C@@H](OC(=O)N2CCC(N3CCc4ccccc4NC3=O)CC2)C(=O)N2CCC(N3CCOCC3)CC2)cc(C)c1O	BI 44370 TA|BI-44370|BI-44370-BS|J3.353.239C	50	279
CHEMBL2107751	C[C@H](CCC(=O)N[C@@H](CCCCNC(=S)Nc1ccc2c(c1)C(=O)OC21c2ccc(O)cc2Oc2cc(O)ccc21)C(=O)O)[C@H]1CC[C@H]2[C@H]3[C@H](C[C@H](O)[C@@]21C)[C@@]1(C)CC[C@@H](O)C[C@H]1C[C@H]3O	FLUORESCEIN LISICOL|NRL-972|NRL972	50	279
CHEMBL1908318	CC(=O)N[C@H]1[C@H](NC(=O)C[C@@H]2NC(=O)[C@H](CC(C)C)NC(=O)[C@@H]3CNC(=O)C[C@H](NC2=O)C(=O)N[C@@H](Cc2c[nH]c4ccccc24)C(=O)N[C@@H](Cc2ccccc2)C(=O)N3)O[C@H](CO)[C@@H](O)[C@@H]1O	NEPADUTANT	50	279
CHEMBL2106341	CO[C@@H]1C[C@@H](NC(=O)N(CCCl)N=O)[C@H](O)[C@@H](CO)O1	ECOMUSTINE	54.1667	256
CHEMBL2105348	CO[C@H]1O[C@H](CNC(=O)N(CCCl)N=O)[C@@H](O)[C@H](O)[C@H]1O	NSC-270516|RANIMUSTINE	54.1667	256
CHEMBL2110587	O=C(NS(=O)(=O)c1ccc(Br)s1)c1ccc(Cl)cc1Cl	LY-573636|TASISULAM	54.1667	256
CHEMBL2111086	N[C@@H](CCC(=O)N[C@@H](CS(=O)(=O)CCOP(=O)(N(CCCl)CCCl)N(CCCl)CCCl)C(=O)N[C@@H](C(=O)O)c1ccccc1)C(=O)O	CANFOSFAMIDE	58.3333	237
CHEMBL2106670	C[C@H](N)C(=O)O[C@H]1CC[C@H]2[C@@H]3CCc4cc(OC(=O)N(CCCl)CCCl)ccc4[C@H]3CC[C@]12C	ALESTRAMUSTINE	54.1667	255
CHEMBL485549	O=C(N/N=C/c1ccc([N+](=O)[O-])o1)c1cc([N+](=O)[O-])cc([N+](=O)[O-])c1O	NIFURSOL|Nifursol	58.3333	236
CHEMBL3545403	CNCc1ccc(C)c(NC(=O)c2ccc(Nc3nc(-c4ccccc4)c4ccccc4n3)cc2)c1	BMS-833923|XL139	50	275
CHEMBL420	N=C(N)N/N=C/c1c(Cl)cccc1Cl	GUANABENZ|Guanabenz|NSC-68982|WY-8678	50	270
CHEMBL2009296	Oc1ccc2c(c1)CC[N+]1=C2CCC2CCCC21		50	270
CHEMBL2105447	CCNC(C)Cc1cccc(SC(F)(F)F)c1	TIFLOREX	50	270
CHEMBL3989682	CN(CP(=O)(O)O)c1cc([N+](=O)[O-])cc2[nH]c(=O)c(=O)[nH]c12	AMP397|BECAMPANEL	50	270
CHEMBL357764	C[C@@H](N)CCNCCCCNC(=O)OCC(=O)NCCCCCCN=C(N)N	ANISPERIMUS	50	270
CHEMBL2106484	CC(=O)O[C@@H]1C=C2C(Cl)=C[C@H]3[C@@H]4CC[C@](OC(C)=O)(C(C)=O)[C@@]4(C)CC[C@@H]3[C@@]2(C)CC1	AY-11,440|CLOGESTONE|CLOGESTONE ACETATE	50	270
CHEMBL2104888	O=C(N[C@@H](Cc1ccccc1)[C@@H](O)C(=O)N1C[C@H](O)[C@H](O)C1)c1cc2cc(Cl)ccc2[nH]1	CP-368,296|INGLIFORIB	50	270
CHEMBL172853	O=C(CCCN1CCN(c2ccc(F)cc2)CC1)NC1c2ccccc2CSc2ccccc21	MONATEPIL	50	270
CHEMBL2104823	CCCCCCCCCCCCCCN1CCN(CCN2CCN(C(=O)N(CC)CC)CC2)C1=O	IMPACARZINE	50	270
CHEMBL256105	CC[C@@]1([C@@H]2O[C@@H]([C@H]3O[C@@](O)(CO)[C@H](C)C[C@@H]3C)C[C@@H]2C)CC[C@H]([C@]2(C)CC[C@]3(C[C@H](O)[C@@H](C)[C@@H]([C@@H](C)[C@@H](OC)[C@H](C)C(=O)O)O3)O2)O1	67314|COBAN [AS SODIUM SALT]|E714|MONENSIN|Monensin|RUMENSIN [AS SODIUM SALT]	50	270
CHEMBL4297143	C[C@H]1[C@H]2[C@H](C[C@H]3[C@@H]4CC[C@H]5C[C@@H](O[C@@H]6O[C@H](CO)[C@@H](O[C@@H]7O[C@H](CO)[C@@H](O)[C@H](O)[C@H]7O)[C@H](O)[C@H]6O)CC[C@]5(C)[C@H]4CC[C@@]32C)O[C@]12CC[C@@H](C)CO2	CP-88,818|TIQUESIDE	50	270
CHEMBL505268	C[C@H]1[C@H]2[C@H](C[C@H]3[C@@H]4CC[C@H]5C[C@@H](O[C@@H]6O[C@H](CO)[C@@H](O[C@@H]7O[C@H](CO)[C@@H](O)[C@H](O)[C@H]7O)[C@H](O)[C@H]6O)CC[C@]5(C)[C@H]4C(=O)C[C@@]32C)O[C@]12CC[C@@H](C)CO2	CP-148,623|PAMAQUESIDE	50	270
CHEMBL1577	CN1C(CCl)Nc2cc(Cl)c(S(N)(=O)=O)cc2S1(=O)=O	AQUATENSEN|ENDURON|METHYCLOTHIAZIDE	58.3333	231
CHEMBL282724	Cc1cc2c(cc1CC(=O)c1sccc1S(=O)(=O)Nc1onc(C)c1Cl)OCO2	IPI-1040|SITAXENTAN|SITAXSENTAN|TBC-11251	50	269
CHEMBL329123	CCCc1c(OCCCOc2cc(O)c(-c3ccc(F)cc3)cc2CC)cccc1Oc1ccccc1C(=O)O	ETALOCIB|LY-193111|LY-293111|LY293111|VML 295	50	269
CHEMBL3707369	CC1CCC(C(C)C)C(OC(=O)C[N+](C)(C)CCCCCCCCCC[N+](C)(C)CC(=O)OC2CC(C)CCC2C(C)C)C1		54.1667	248
CHEMBL504459	COC(=O)[C@@H]1c2cc3c(c(O)c2[C@@H](O[C@@H]2O[C@@H](C)[C@H](OC)[C@@](C)(OC)[C@H]2OC)C[C@]1(C)O)C(=O)c1c(O)cc2c(c1C3=O)O[C@@H]1O[C@@]2(C)[C@H](O)[C@@H](N(C)C)[C@@H]1O	NOGALAMYCIN|U-15167	54.1667	248
CHEMBL451901	O=P(NCCCO)(OCCCl)N(CCCl)CCCl	DEFOSFAMIDE|DESMOPHOSPHAMIDE|TRICHLORETHOXYPHOSPHAMIDE	54.1667	246
CHEMBL1364906	O=C(NC(=O)c1c(F)cccc1F)Nc1cc(Cl)c(OC(F)(F)C(F)C(F)(F)F)cc1Cl	LUFENURON	66.6667	199
CHEMBL278764	Cn1nc(-c2cccc(F)c2)n(C)c1=S	MDL 26,479|SURITOZOLE|Suritozole	45.8333	288
CHEMBL2111150	CC(c1noc2ccc(Cl)cc12)n1ccnc1	ZONICLEZOLE	45.8333	288
CHEMBL191886	Cc1ncc2c(c1O)COC2c1ccc(Cl)cc1	(+/-)BN-1270|BN-1270|CICLETANINE|WIN 90,000	45.8333	288
CHEMBL1649716	Cc1c(C(=O)NCCO)[n+](=O)c2ccccc2n1[O-]	BAY VA 9391|OLAQUINDOX|Olaquindox	45.8333	288
CHEMBL2104249	Cn1nc(-c2cccnc2)nc1-c1ccccc1CO	FEPITRIZOL	45.8333	288
CHEMBL13341	CN1C(=O)CN=C(c2ccccc2)c2cc([N+](=O)[O-])ccc21	NIMETAZEPAM|S 1530	45.8333	288
CHEMBL2106900	CN1C(=O)CN=C(C2=CCCCC2)c2cc([N+](=O)[O-])ccc21	CB 4857|MENITRAZEPAM	45.8333	288
CHEMBL1401	CC(=O)Oc1ccccc1C(=O)Nc1ncc([N+](=O)[O-])s1	ALINIA|NITAZOXANIDE|NSC-697855|PH 5776	45.8333	288
CHEMBL3989800	CC(Cc1ccccc1)[n+]1cc([N-]C(=O)Nc2ccccc2)on1	MESOCARB	45.8333	288
CHEMBL224060	Cn1nnc2ccc([C@H](c3ccc(Cl)cc3)n3cncn3)cc21	R 83842|RIVIZOR|VOROZOLE|Vorozole	45.8333	288
CHEMBL4301600	CC(C)(O)c1cccn2c(C3(c4ccc(Cl)cc4)CC3)nnc12		45.8333	288
CHEMBL70663	Cc1cc(C)c(Nc2ccnc(Nc3ccc(C#N)cc3)n2)c(C)c1	AIDS-105293|DAPIVIRINE|R-147681|TMC-120	45.8333	288
CHEMBL3183075	CNC(=C[N+](=O)[O-])NCCSCc1csc(CN(C)C)n1	AXID|AXID AR|LY 139037|LY-139037|NIZATIDINE|Nizatidine|ZINGA 150|ZINGA 300	45.8333	288
CHEMBL154166	CC(=O)Nc1ccc(S(=O)(=O)c2ccc(NC(C)=O)cc2)cc1	ACEDAPSONE|Acedapsone|CI 556|CN-1883|DADDS|HANSOLAR|PAM-MR-1165	45.8333	288
CHEMBL452867	CC(C)=CCNc1ncnc2c1ncn2[C@@H]1O[C@H](CO)[C@@H](O)[C@H]1O	IPA|N6-Isopentenyladenosine|RIBOPRINE	45.8333	288
CHEMBL1773683	CCS(=O)(=O)c1ccc2oc(-c3ccc4ccccc4c3)nc2c1	BMN 195|BMN-195|EZUTROMID|SMT C1100|SMT-C1100|SMTC-1100	45.8333	288
CHEMBL482950	CC[C@@H](C)Nc1nc(C)nc2c(-c3ccc(OC)nc3C)c(C)nn12	BMS-562086|BMS562086|CRF1 ANTAGONIST|PEXACERFONT	45.8333	288
CHEMBL1289779	CCc1cc2c(s1)-n1c(C)nnc1CN=C2c1ccccc1Cl	ETIZOLAM	45.8333	288
CHEMBL2106966	Cc1ccnc(NC(=O)C(C)c2cccc(C(=O)c3ccccc3)c2)c1	PIKETOPROFEN	45.8333	288
CHEMBL1231124	Cc1cc(Nc2nc(N[C@@H](C)c3ncc(F)cn3)ncc2Cl)[nH]n1	AZD 1480|AZD-1480|AZD1480	45.8333	288
CHEMBL3545241	Cc1cc(Nc2nc(C(O)c3ccc(F)cc3)nc3ccccc23)n[nH]1	AC-430|AC430	45.8333	288
CHEMBL483254	Cc1[nH]c2ccccc2c1CCNCc1ccc(/C=C/C(=O)NO)cc1	FARYDAK|LBH589|PANOBINOSTAT	45.8333	288
CHEMBL397420	CC(=O)CC(c1ccc([N+](=O)[O-])cc1)c1c(O)c2ccccc2oc1=O	ACENOCOUMARIN|ACENOCOUMAROL|NICOUMALONE|SINTHROME	45.8333	288
CHEMBL2442750	Cc1c(CC(=O)O)c2cccnc2n1Cc1ccc(S(C)(=O)=O)cc1	NVP-QAV680|QAV680|QAV690 FREE ACID	45.8333	288
CHEMBL3544911	COc1cccc(OCCCN)c1-c1cc(Nc2cnc(C#N)cn2)n[nH]1	LY2606368|PREXASERTIB	45.8333	288
CHEMBL1944698	CN1C/C=C/CCOc2cccc(c2)-c2ccnc(n2)Nc2cccc(c2)C1	EX45|SB-1317|SB1317|TG-02|TG02|ZOTIRACICLIB	45.8333	288
CHEMBL223360	Cc1ccc(F)c(NC(=O)Nc2ccc(-c3cccc4[nH]nc(N)c34)cc2)c1	A-741439|ABT-869|AL-39324|LINIFANIB|RG-3635	45.8333	288
CHEMBL145087	COc1cccnc1CCCCNc1ncc(Cc2ccc(C)nc2)c(O)n1	ICOTIDINE|SK&F 93319	45.8333	288
CHEMBL496102	COc1ccc2c(OCc3nnc4ccc(-c5ccccc5)nn34)ccnc2c1	AMG 208|AMG-208	45.8333	288
CHEMBL316040	COc1ccc(-n2nc(CCC(=O)N(C)O)cc2-c2ccc(Cl)cc2)cc1	ORF 20485|RWJ 20485|TEPOXALIN|Tepoxalin	45.8333	288
CHEMBL258940	CN1CCC(Nc2ncc3ncnc(Nc4ccc(F)c(Cl)c4)c3n2)CC1	BIBX 1382|BIBX-1382|FALNIDAMOL	45.8333	288
CHEMBL135400	CN1CCN(C(=O)OC2c3nccnc3C(=O)N2c2ccc(Cl)cn2)CC1	RP 27267|ZILEZE 3.75|ZILEZE 7.5|ZIMOVANE|ZIMOVANE LS|ZOPICLONE	45.8333	288
CHEMBL3633802	Cn1c(=O)c2c(ncn2CC(=O)Nc2ccc(-c3ccccc3)nn2)n(C)c1=O	ETC-159|ETC-1922159	45.8333	288
CHEMBL43	COc1cc(NS(C)(=O)=O)ccc1Nc1c2ccccc2nc2ccccc12	AMSACRINE|AMSIDYL|CI-880|M-AMSA|NCI-249992|NSC-156303|NSC-249992|SN-11841|SN-21429	45.8333	288
CHEMBL2110605	CC[N+]1(C)CCC(OC(=O)C(c2noc3ccccc23)N2CCCCCC2)CC1		45.8333	288
CHEMBL819	Cc1onc(-c2ccccc2)c1C(=O)N[C@@H]1C(=O)N2[C@@H](C(=O)O)C(C)(C)S[C@H]12	OXACILLIN|Oxacillin|Prostaphlin	45.8333	288
CHEMBL4297489	Cc1nn(C)cc1CN1CCC(c2ccc(C(=O)Nc3ccccc3N)cc2)CC1	CXD-101|CXD101	45.8333	288
CHEMBL1631540	Cc1ccc2c(N3CCN(CCc4cccc(N5CCNC5=O)c4)CC3)cccc2n1	GSK-163090|GSK163090	45.8333	288
CHEMBL3577885	C[C@H](c1ccc(F)cc1)N(Cc1cccc(C(=O)O)c1)C(=O)c1cnc2ccccc2c1	PF 5105679|PF-05105679	45.8333	288
CHEMBL4297615	CCOc1c([C@H](C)n2nc(C)c3c(N)ncnc32)cc(Cl)c(F)c1[C@@H]1CNC(=O)C1	INCB-050465|INCB050465|PARSACLISIB	45.8333	288
CHEMBL9440	CN(Cc1ccc(S(=O)(=O)N2CCOCC2)cc1)c1ccc2c3c(cccc13)C(N)=N2	AG-331|METESIND	45.8333	288
CHEMBL254316	Cc1nnc(C(=O)NC(C)(C)c2nc(C(=O)NCc3ccc(F)cc3)c(O)c(=O)n2C)o1	ISENTRESS|MK-0518|RALTEGRAVIR	45.8333	288
CHEMBL2180604	Cc1cc(C(=O)Nc2cc(Oc3ccc4nc(NC(=O)C5CC5)cn4n3)ccc2C)n(C)n1	TAK 593|TAK-593	45.8333	288
CHEMBL398615	CS(=O)(=O)c1ccc2c(c1)N(CCCN1CCC(C(N)=O)CC1)c1ccccc1S2	EXP 999|METOPIMAZINE	45.8333	288
CHEMBL1193886	CS(=O)(=O)Nc1ccc(OC[C@@H](O)CNCCOc2ccc(-n3ccnc3)cc2)cc1	ERSENTILIDE	45.8333	288
CHEMBL1083659	Cc1ccc(-n2nccn2)c(C(=O)N2CCN(c3nc4cc(Cl)ccc4o3)CC[C@H]2C)c1	BELSOMRA|MK-4305|MK4305|SUVOREXANT	45.8333	288
CHEMBL125375	Cc1cc(NCCCCCCCCCCNc2cc(C)nc3ccccc23)c2ccccc2n1	QUINDECAMINE	45.8333	288
CHEMBL3545233	CC[C@H](NC(=O)c1c(NS(C)(=O)=O)c(-c2ccccc2)nc2ccccc12)c1ccccc1	AZ-12472520|AZ12472520|AZ124752520|AZ4901|AZD 2624|AZD 4901|AZD-4901|AZD2624|AZD4901|MLE-4901|MLE4901|PAVINETANT	45.8333	288
CHEMBL2336325	CNC(=O)c1cccc(-c2ccc3c(N4CCOC[C@@H]4C)nc(N4CCOC[C@@H]4C)nc3n2)c1	AZD-2014|AZD2014|VISTUSERTIB	45.8333	288
CHEMBL2106688	Cn1c(=O)c2c(ncn2CC(COC(=O)c2cccnc2)OC(=O)c2cccnc2)n(C)c1=O	DINIPROFYLLINE	45.8333	288
CHEMBL339049	CC(C)(C)NCc1cc(Nc2ccnc3cc(Cl)ccc23)cc(-c2ccc(Cl)cc2)c1O	CI-897|TEBUQUINE|Tebuquine|WR-228,258	45.8333	288
CHEMBL3545335	Cc1cc(C(=O)Nc2cc(Nc3ccc4c(/C=C/c5ccccn5)n[nH]c4c3)ccc2F)n(C)n1	AG-13958	45.8333	288
CHEMBL4163691	C=CC(=O)Nc1cccc(Oc2nc(Nc3ccc(N4CCN(C)CC4)cc3)nc3ccoc23)c1	HM71224|LY3337641|POSELTINIB	45.8333	288
CHEMBL1951032	COc1c(Nc2ccc(S(C)(=O)=O)nc2C)ncnc1OC1CCN(C(=O)OC(C)C)CC1	ADP-597|JNJ-38431055	45.8333	288
CHEMBL3989868	Cc1cc(Nc2ncnc3ccc(NC4=NC(C)(C)CO4)cc23)ccc1Oc1ccn2ncnc2c1	ARRY-380|ONT-380|TUCATINIB	45.8333	288
CHEMBL1950649	CCNC(=O)[C@H]1O[C@@H](n2cnc3c(N)nc(C#CC[C@H]4CC[C@H](C(=O)OC)CC4)nc32)[C@H](O)[C@@H]1O	APADENOSON|BMS-068645|BMS068645|Stedivaze	45.8333	288
CHEMBL2107633	Cc1ccc(S(=O)(=O)CCN2C(=O)CN=C(c3ccccc3Cl)c3cc(Cl)ccc32)cc1	TOLUFAZEPAM	45.8333	288
CHEMBL3402762	CN1CCC(COc2cnc(-c3cccc(Cn4nc(-c5cccc(C#N)c5)ccc4=O)c3)nc2)CC1	EMD 1214063|EMD-1214063|MSC-2156119|MSC-2156119J|TEPOTINIB|Tepotinib	45.8333	288
CHEMBL35306	C[C@@H]([C@H](N)C(=O)N[C@H](C(=O)O)[C@H]1O[C@@H](n2ccc(=O)[nH]c2=O)[C@H](O)[C@@H]1O)[C@H](O)c1ccc(O)cn1	NIKKOMYCIN|Nikkomycin Z	45.8333	288
CHEMBL1254771	COc1cc(C)c(S(=O)(=O)N(C)CCOCC(=O)N(C)Cc2ccc(C3=NCCN3)cc2)c(C)c1	FOV2304|LF22-0542|Safotibant	45.8333	288
CHEMBL460702	CCOc1ccn(-c2ccc(F)cc2)c(=O)c1C(=O)Nc1ccc(Oc2ccnc(N)c2Cl)c(F)c1	BMS-777607	45.8333	288
CHEMBL3786896	CCC(=O)O[C@@H](C(=O)N1N=CC[C@H]1C(=O)NCc1cc(Cl)ccc1-n1cnnn1)c1ccc(F)cc1	AZD 8165|AZD-8165|AZD8165	45.8333	288
CHEMBL570015	COc1cccc(Nc2c(C(N)=O)cnc3c(C)cc(S(=O)(=O)c4cccc(C(=O)N(C)C)c4)cc23)c1	GSK-256066|GSK256066	45.8333	288
CHEMBL2107078	COc1ccc(NC(=O)N2CCc3c(sc4c3C(c3ccccc3Cl)=NCc3nnc(C)n3-4)C2)cc1	SETIPAFANT	45.8333	288
CHEMBL2105531	CCC(=O)N1CCN(C(=O)OC2C3=C(SCCS3)C(=O)N2c2ccc3ccc(Cl)nc3n2)CC1	37 162 R.P|SUPROCLONE	45.8333	288
CHEMBL437526	CCO[C@@H]1OC(=O)C[C@@H]1NC(=O)[C@@H]1CCCN2C(=O)CC[C@H](NC(=O)c3nccc4ccccc34)C(=O)N12	HMR3480|HMR3480/VX-740|PRALNACASAN|VX-740	45.8333	288
CHEMBL2107732	CC(C)(C(=O)O)c1cn2nc(NCCCN3CCC(OC(c4ccccc4)c4ccccc4)CC3)ccc2n1	BAMIRASTINE	45.8333	288
CHEMBL1201016	COCC1=C(C(=O)OC(C)OC(=O)OC(C)C)N2C(=O)[C@@H](NC(=O)/C(=N\OC)c3csc(N)n3)[C@H]2SC1	BANAN|CEFPODOXIME|CEFPODOXIME PROXETIL|CS-807|ORELOX|ORELOX PAED|U-76252|VANTIN	45.8333	288
CHEMBL4297346	COc1ccc2c(c1)nc([S+]([O-])Cc1ncc(C)c(OC)c1C)n2S(=O)(=O)c1ccc(OCC(=O)O)cc1	AGN 201904|AGN-201904	45.8333	288
CHEMBL2104773	COc1cc(C(=O)OC(CN2CCOCC2)Cn2nnc3c(OC)c(OC)c(OC)cc3c2=O)cc(OC)c1OC	RAZINODIL	45.8333	288
CHEMBL603	COc1cc(C(=O)NS(=O)(=O)c2ccccc2C)ccc1Cc1cn(C)c2ccc(NC(=O)OC3CCCC3)cc12	ACCOLATE|ICI 204,219|ZAFIRLUKAST	45.8333	288
CHEMBL236345	Cn1cc(NC(=O)c2cc(NC(=O)c3ccc(/C=C/c4cnc5ccccc5c4)cc3)cn2C)cc1C(=O)NCCN1CCOCC1	J2.725.402K|MGB-BP-3	45.8333	288
CHEMBL2105881	COC(=O)C1=C(C)NC(C)=C(C(=O)OCCc2ccc(N3CCN(C(c4ccccc4)c4ccccc4)CC3)cc2)C1c1cccc([N+](=O)[O-])c1	VATANIDIPINE	45.8333	288
CHEMBL4297483	CN(CCCn1nnc2cc(CNC[C@H](O)c3ccc(O)c4[nH]c(=O)ccc34)ccc21)[C@H]1CC[C@H](OC(=O)C(O)(c2cccs2)c2cccs2)CC1	AZD-8871|AZD8871|LAS-191351|LAS191351	45.8333	288
CHEMBL501849	COc1ccc2c(O[C@@H]3C[C@H]4C(=O)N[C@]5(C(=O)NS(=O)(=O)C6CC6)C[C@H]5/C=C\CCCCN(C)C(=O)[C@@H]4C3)cc(-c3nc(C(C)C)cs3)nc2c1C	OLYSIO|SIMEPREVIR|TMC 435|TMC 435350|TMC-435|TMC-435350|TMC435350	45.8333	288
CHEMBL219410	CO[C@H]1C[C@@H]2CC[C@@H](C)[C@@](O)(O2)C(=O)C(=O)N2CCCC[C@H]2C(=O)O[C@H]([C@H](C)C[C@@H]2CC[C@H](n3cnnn3)[C@H](OC)C2)CC(=O)[C@H](C)/C=C(\C)[C@@H](O)[C@@H](OC)C(=O)[C@H](C)C[C@H](C)/C=C/C=C/C=C/1C	ABT-578|ZOTAROLIMUS	45.8333	288
CHEMBL1094982	O=C(O[C@H]1[C@H](OC(=O)c2cccnc2)[C@@H](OC(=O)c2cccnc2)[C@H](OC(=O)c2cccnc2)[C@@H](OC(=O)c2cccnc2)[C@H]1OC(=O)c1cccnc1)c1cccnc1	HEXOPAL|INOSITOL HEXANICOTINATE|INOSITOL NIACINATE|INOSITOL NICOTINATE|LINODIL|PALOHEX|WIN 9154	54.1667	243
CHEMBL4297070	O=C(OC[C@H](OC(=O)c1cccnc1)[C@@H](OC(=O)c1cccnc1)[C@H](OC(=O)c1cccnc1)[C@@H](COC(=O)c1cccnc1)OC(=O)c1cccnc1)c1cccnc1	SORBINICATE	54.1667	243
CHEMBL501174	CC(C)=CCC/C(C)=C/C=C/C(C)=C/C=C/C(C)=C/C=C/C=C(C)/C=C/C=C(C)/C=C/C=C(\C)CCC=C(C)C	E-160D(III)|E160d|FEMA NO. 4110|INS NO.160D(III)|INS-160D(III)|LYCOPENE|NSC-407322	50	261
CHEMBL1293	CC1=C(/C=C/C(C)=C/C=C/C(C)=C/C=C/C=C(C)/C=C/C=C(C)/C=C/C2=C(C)CCCC2(C)C)C(C)(C)CCC1	.BETA.-CAROTENE|BETA CAROTENE|BETACAROTENE|BETAVIT|Beta-carotene|C.I.-40800|ELDON|GERARD|GOLDEN ROSE|LUCARATIN|LUMITENE|NATURE'S PLUS|NSC-62794|OPTIMUM|OPTIMUN|SOLATENE	50	261
CHEMBL2107225	CC1(C)O[C@@H]2C[C@H]3[C@@H]4C[C@H](F)C5=CC(=O)C=C[C@]5(C)[C@@]4(Cl)[C@@H](Cl)C[C@]3(C)[C@]2(C(=O)CCl)O1	RS-4464|TRICLONIDE	58.3333	223
CHEMBL2221306	Fc1ccc([P+](c2ccccc2)(c2ccccc2)c2ccccc2)cc1		50	260
CHEMBL223824	Nc1cccc(CN2C(=O)N(Cc3cccc(N)c3)[C@H](Cc3ccccc3)[C@H](O)[C@@H](O)[C@H]2Cc2ccccc2)c1	DMP-450|MOZENAVIR|Mozenavir	50	260
CHEMBL166937	CN(CC(N)=O)C(=O)N(CCCl)N=O	2-[{[(2-Chloroethyl)(Nitroso)Amino]Carbonyl}(Methyl)Amino]Acetamide|NSC-364432|SarCNU	50	256
CHEMBL1697833	CC(C)(N)Cc1ccccc1Cl	CLORTERMINE	45.8333	279
CHEMBL279390	NCCNC(=O)c1ccc(Cl)cn1	LAZABEMIDE|Lazabemide|RO 19-6327/000|Ro-19-6327	45.8333	279
CHEMBL2105293	CC(C)(O)C(C)(O)c1ccc(Cl)cc1	PHENAGLYCODOL	45.8333	279
CHEMBL2106273	CC(C)(O)CC(C)(O)c1ccc(Cl)cc1	FENPENTADIOL|RD 292	45.8333	279
CHEMBL945	N=C(N)NC(=O)c1nc(Cl)c(N)nc1N	AMILORIDE|Amiloride|Hydro-Ride|Midamor	45.8333	279
CHEMBL2111081	Cc1sc[n+](CC(=O)c2ccccc2)c1C	ALAGEBRIUM	45.8333	279
CHEMBL1908307	Cn1cc([S+](C)[O-])c(=O)c2ccc(F)cc21	BTS 49 465|FLOSEQUINAN|MANOPLAX	45.8333	279
CHEMBL894	CC(NC(C)(C)C)C(=O)c1cccc(Cl)c1	BUPROPION|Bupropion	45.8333	279
CHEMBL235668	N=C1CCCN1Cc1nc(O)nc(O)c1Cl	MA-1|TIPIRACIL|TPI (FREEBASE)	45.8333	279
CHEMBL501916	Nc1ncnc2c1ncn2[C@@H]1O[C@H](CO)C[C@@H]1F	F-DDA|LODENOSINE	45.8333	279
CHEMBL1474889	CC(CN(C)C)C(C)(O)Cc1ccc(Cl)cc1	CLOBUTINOL|CLOBUTINOL HYDROCHLORIDE|KAT 256 [AS HYDROCHLORIDE]	45.8333	279
CHEMBL2105175	COC(=O)C(C)Oc1ccc2ccccc2c1Cl	LONAPROFEN	45.8333	279
CHEMBL2106466	CC1Oc2ccc(Cl)cc2N(CC(O)CO)C1=O	DIPROXADOL	45.8333	279
CHEMBL1466172	Cc1ncc([N+](=O)[O-])n1CCOC(=O)c1ccccc1	METRONIDAZOLE BENZOATE	45.8333	279
CHEMBL49080	CC(C)(C)NCC(O)c1cc(Cl)c(N)c(Cl)c1	CLENBUTEROL|CLENBUTEROL HYDROCHLORIDE|NAB 365	45.8333	279
CHEMBL1419	CC(C)CC(N(C)C)C1(c2ccc(Cl)cc2)CCC1	REDUCTIL|SIBUTRAMINE|Sibutramine	45.8333	279
CHEMBL2104913	C=Cn1c([N+](=O)[O-])cnc1/C=C/c1ccc(C(=O)O)cc1	STIRIMAZOLE	45.8333	279
CHEMBL514315	CSCC1CN(/N=C/c2ccc([N+](=O)[O-])o2)C(=O)O1	MACMIROR|MAGMILOR|NIFURATEL|POLMIROR|TYDANTIL	45.8333	279
CHEMBL290960	CC1CS(=O)(=O)CCN1/N=C/c1ccc([N+](=O)[O-])o1	BAY 2502|BAY A2502|BAYER 2502|DNDI1613515|LAMPIT|NIFURTIMOX	45.8333	279
CHEMBL122135	OC1CCN(c2ccc(-c3ccccc3Cl)nn2)CC1	LODAXAPRINE|Lodaxaprine	45.8333	279
CHEMBL2104058	COC(=O)Nc1cc(N2CC=CCC2)nc2nc(=O)on12	CARPRAZIDIL	45.8333	279
CHEMBL156791	CC(C)(C)NCC(O)COc1cc(Cl)ccc1Cl	CLORANOLOL	45.8333	279
CHEMBL2110774	CN(C)CCOC(C)(c1ccccc1)c1ccc(Cl)cc1	CHLORPHENOXAMINE	45.8333	279
CHEMBL2110771	CC[N+](C)(C)CCC(C(N)=O)(c1ccccc1)c1ccccc1		45.8333	279
CHEMBL46547	CCOC(=O)c1ncn2c1CN(C)C(=O)c1c(Cl)cccc1-2	Ro-15-3505|SARMAZENIL|Sarmazenil	45.8333	279
CHEMBL2218882	N#Cc1ccc(C(C(O)Cc2ccc(F)cc2)n2cncn2)cc1	FINROZOLE	45.8333	279
CHEMBL7467	CC(C)(CNC(N)=O)NCC(O)COC(=O)c1ccccc1F	FLESTOLOL	45.8333	279
CHEMBL2137530	c1ccc2c(CCNc3ccc(Nc4ccncc4)cc3)c[nH]c2c1	JNJ-26854165|SERDEMETAN|Serdemetan	45.8333	279
CHEMBL4301292	C[N+]12CCCCC1CCC(=C(c1cccs1)c1cccs1)C2		45.8333	279
CHEMBL97137	N=C(N/N=C/c1ccc(Cl)cc1)N/N=C/c1ccc(Cl)cc1	ROBENIDINE	45.8333	279
CHEMBL46874	O=C1c2cccc3cc([N+](=O)[O-])cc(c23)C(=O)N1CCN1CCCC1	PINAFIDE|Pinafide	45.8333	279
CHEMBL2104022	CC(=O)OCOC(=O)c1cscc1Nc1cccc(C)c1Cl	ACLANTATE|HOE 473	45.8333	279
CHEMBL1201264	CC[N+](C)(CC)CCOC(=O)C1c2ccccc2Oc2ccccc21	METHANTHELINE|METHANTHELINIUM|Methantheline	45.8333	279
CHEMBL3707394	CC(=O)N[C@H]1CC(=O)N(c2ccc(OCc3cccc(F)c3)cc2)C1	RG1577|SEMBRAGILINE	45.8333	279
CHEMBL1996652	CC[N+](C)(CC)CCOC(=O)C(O)(c1ccccc1)c1ccccc1		45.8333	279
CHEMBL230011	Nc1nc(N)c2nc(-c3cccc(O)c3)c(-c3cccc(O)c3)nc2n1	TG100-115	45.8333	279
CHEMBL2110819	CN(C)CCOC(C)(c1ccccc1)c1ccc(Br)cc1	EMBRAMINE	45.8333	279
CHEMBL220808	Fc1ccc(-c2cncc(CNC[C@H]3CCc4ccccc4O3)c2)cc1	EMD-77697|SARIZOTAN	45.8333	279
CHEMBL2110788	CC[N+]1(CC)CCC(OC(=O)C(O)(c2ccccc2)c2ccccc2)C1	BENZILONE	45.8333	279
CHEMBL464	CCOC(=O)/C=C(C)/C=C/C=C(C)/C=C/c1c(C)cc(OC)c(C)c1C	ETRETINATE|RO 10-9359|TEGISON|TIGASON	45.8333	279
CHEMBL2068839	Cc1ccc(COC(=O)N2CC[C@H](CNc3ncccn3)[C@H](F)C2)cc1	CERC-301|MK-0657|MK-0657, (-)-|RISLENEMDAZ	45.8333	279
CHEMBL583	Cc1c(F)c(N2CCNC(C)C2)cc2c1c(=O)c(C(=O)O)cn2C1CC1	GREPAFLOXACIN|Grepafloxacin|Raxar	45.8333	279
CHEMBL2110880	CN(CC[N+]1(C)CCCC1)C(=O)C(O)(c1ccccc1)c1cccs1		45.8333	279
CHEMBL2106626	CC(=O)OCC(=O)Nc1cc(C#N)cc(NC(=O)COC(C)=O)c1Cl	ACREOZAST	45.8333	279
CHEMBL1180725	CC(C)[N+](C)(CCOC(=O)C1c2ccccc2Oc2ccccc21)C(C)C	PROPANTHELINE|Propantheline	45.8333	279
CHEMBL22242	CCN1CCC[C@H]1CNC(=O)c1c(OC)ccc(Br)c1OC	A 33547|FLA 731|REMOXIPRIDE|Roxiam	45.8333	279
CHEMBL1095282	CN(C)C(=O)OC1N=C(c2ccccc2)c2cc(Cl)ccc2N(C)C1=O	CAMAZEPAM	45.8333	279
CHEMBL459265	CN(C)c1ccc(C(=C2C=CC(=[N+](C)C)C=C2)c2ccc(N(C)C)cc2)cc1		45.8333	279
CHEMBL1707454	Cc1ccccc1/N=N/c1ccc(/N=N/c2c(O)ccc3ccccc23)c(C)c1	BIEBRICH SCARLET RED|C.I. 26105|CI-26105|NSC-10472|SCARLET RED	45.8333	279
CHEMBL293802	N=C(NCCCc1c[nH]cn1)NCCC(c1ccc(F)cc1)c1ccccn1	ARPROMIDINE|Arpromidine	45.8333	279
CHEMBL20734	CNc1cc(OC)c(C(=O)NC2CCN(Cc3ccccc3)C2C)cc1Cl	EMONAPRIDE|NEMONAPRIDE	45.8333	279
CHEMBL447187	COc1ccc(-c2nc(-c3ccc(F)cc3F)[nH]c2-c2ccc(OC)cc2)cc1	FENFLUMIZOLE	45.8333	279
CHEMBL255066	CCOC(=O)COc1ccc2c(C)c(CCN(CC)CC)c(=O)oc2c1Cl	CLORICROMEN	45.8333	279
CHEMBL272980	Nc1ccccc1NC(=O)c1ccc(CNc2nccc(-c3cccnc3)n2)cc1	MGCD-0103|MGCD0103|MOCETINOSTAT	45.8333	279
CHEMBL25336	C(=N/NC1=NCCN1)\c1c2ccccc2c(/C=N/NC2=NCCN2)c2ccccc12	BISANTRENE|NSC-337766	45.8333	279
CHEMBL2107312	CC(C)C(=O)O[C@@H](OC(=O)NC[C@H](CC(=O)O)c1ccc(Cl)cc1)C(C)C	ARBACLOFEN PLACARBIL|XP19986	45.8333	279
CHEMBL221692	Fc1ccc(-c2cncc(CN3CCN(c4cccc5c4OCCO5)CC3)c2)cc1	ADOPRAZINE|Adoprazine|SLV-313	45.8333	279
CHEMBL285913	COc1cc2c(cc1OC)-c1c/c(=N\c3c(C)cc(C)cc3C)n(C)c(=O)n1CC2	TREQUINSIN|Trequinsin	45.8333	279
CHEMBL2104852	Cc1ccc2nc(C)c(CCN3CCC(C(=O)c4ccc(F)cc4)CC3)c(=O)n2c1	METRENPERONE|R 50 970	45.8333	279
CHEMBL276177	CC(C)N(CCC(CCN1CCCCC1)(C(N)=O)c1ccccc1Cl)C(C)C	DISOBUTAMIDE|Disobutamide|SC-31828	45.8333	279
CHEMBL203666	NCCCNc1ccc2c3c(nn2CCNCCO)-c2c(O)ccc(O)c2C(=O)c13		45.8333	279
CHEMBL2019090	CCc1c(C)cc(C(=O)NC2(C(=O)O)CCCCC2)c(=O)n1Cc1ccc(F)cc1	S-777469	45.8333	279
CHEMBL473417	CS(=O)(=O)c1ccc(C(=O)Nc2ccc(Cl)c(-c3ccccn3)c2)c(Cl)c1	ERIVEDGE|GDC-0449|NSC-747691|VISMODEGIB	45.8333	279
CHEMBL2104587	CN(C(=O)CN(CCO)CCO)c1ccc(Cl)cc1C(=O)c1ccccc1Cl	DULOZAFONE	45.8333	279
CHEMBL190333	OCCC#Cc1nc(-c2ccc(F)cc2)c(-c2ccncc2)n1CCCc1ccccc1	RWJ-67657	45.8333	279
CHEMBL551064	Nc1ncnc2c1c(-c1cccc(OCc3ccccc3)c1)cn2[C@H]1C[C@H](N2CCC2)C1	AEW-541|NVP-AEW541	45.8333	279
CHEMBL571546	O=C(Cc1ccc(-c2ccc(OCCN3CCOCC3)cc2)cn1)NCc1ccccc1	KX-2-391|KX-2391|KX2-391|TIRBANIBULIN	45.8333	279
CHEMBL4297188	Nc1ncccc1-c1nc2ccc(-c3ccccc3)nc2n1-c1ccc(C2(N)CCC2)cc1	ARQ 092|ARQ 092 FREE BASE|ARQ-092|MIRANSERTIB	45.8333	279
CHEMBL1614710	O=C(Nc1ccc(OC(F)(F)F)cc1)c1sccc1NCc1ccnc2ccccc12	OSI 930|OSI-930	45.8333	279
CHEMBL159682	CCOC(=O)C(=O)Nc1cc(C)c(Oc2ccc(O)c(C(O)c3ccc(F)cc3)c2)c(C)c1	AXITIROME|Axitirome|CGS 26214	45.8333	279
CHEMBL1742475	O=c1c2ccccc2c(Cc2ccc(F)cc2)nn1C1CCCN(CCc2ccccc2)CC1	FLEZELASTINE	45.8333	279
CHEMBL3183740	NC(=O)Cn1c(=O)cc(CCN2CCN(c3nccc4sccc34)CC2)c2ccc(F)cc21	SL65.0472|SL650472|Trelanserin	45.8333	279
CHEMBL3696475	Cc1c([C@@H](O)CN2CCN(C[C@H](O)c3ccc4c(c3C)COC4=O)CC2)ccc2c1COC2=O	MK-7145	45.8333	279
CHEMBL1090488	C[C@H]1CN(C(=O)[C@@H]2CN(C(C)(C)C)C[C@H]2c2ccc(F)cc2F)C[C@@H](C)[C@]1(O)c1ccccc1	(-)-PF-00446687|PF-00446687	45.8333	279
CHEMBL1214598	CCOC(=O)c1c(CSc2ccccc2)n(C)c2cc(Br)c(O)c(CN(C)C)c12	Arbidol|UMIFENOVIR	45.8333	279
CHEMBL291657	C#CCN(c1nc(-c2cc(C)c(OC)cc2Cl)c(C)s1)[C@@H](CC1CC1)c1ccc(C)c(F)c1	SSR125543	45.8333	279
CHEMBL1258517	O=C(Nc1ccncc1)Nc1ccc(-c2nc(N3CCOCC3)nc(N3C4CCC3COC4)n2)cc1	PKI-179	45.8333	279
CHEMBL1770916	CCC[C@H](N[C@H]1CCc2cc(F)cc(F)c2C1)C(=O)Nc1cn(C(C)(C)CNCC(C)(C)C)cn1	NIROGACESTAT|PF 03084014|PF 3084014|PF-03084014|PF-3084014	45.8333	279
CHEMBL1742417	CCc1nc2c(C)cc(-c3cn4c(n3)CCCC4)cc2n1Cc1ccc(-c2ccccc2C(=O)O)cc1	POMISARTAN	45.8333	279
CHEMBL1742466	CC1(C)OC[C@@H](COC(=O)CCc2ccc(OC[C@@H](O)CNCCNC(=O)N3CCOCC3)cc2)O1	AOP-200704|AOP200704|LANDIOLOL|LDLL-600|LDLL600|ONO-1101	45.8333	279
CHEMBL1256717	Cc1cc(C)c(NC(=O)C[C@H](CC(=O)O)c2cccc3ccccc23)c(C(=O)N2CCC3(CCCC3)CC2)c1	CR-2945|ITRIGLUMIDE	45.8333	279
CHEMBL253969	NC(=O)c1c(OCc2c(F)cc(Br)cc2F)nsc1NC(=O)NCCCCN1CCCC1	CP-547,632|CP-547632|CP-632|OSI-632|PAN 90806|PAN-90806|PAN90806	45.8333	279
CHEMBL1963249	C[C@@H]1CN[C@@H](C2CC2)C(=O)N(C)[C@H](C)C(=O)N[C@H](Cc2ccc(F)cc2)C(=O)NCCCc2ccccc2O1	ULIMORELIN	45.8333	279
CHEMBL3707349	CCN(CC)CCNC(=O)c1c(C)[nH]c(/C=C2\C(=O)Nc3ccc(-c4csc(-c5ccccc5)n4)cc32)c1C	AMCASERTIB|BBI503	45.8333	279
CHEMBL1639	COCCCOc1cc(C[C@@H](C[C@H](N)[C@@H](O)C[C@H](C(=O)NCC(C)(C)C(N)=O)C(C)C)C(C)C)ccc1OC	ALISKIREN|Aliskiren|RASILEZ|SPP-100|SPP100	45.8333	279
CHEMBL2057236	CN(C)[C@@H]1C(O)=C(C(N)=O)C(=O)[C@@]2(O)C(O)=C3C(=O)c4c(O)c(NC(=O)[C@@H]5CCCN5C)cc(F)c4C[C@H]3C[C@@H]12	TP-271	45.8333	279
CHEMBL590985	Nc1nc(N)c2nc(CNc3ccc(C(=O)N[C@@H](CCCNC(=O)c4ccccc4C(=O)O)C(=O)O)cc3)cnc2n1	NSC-623017|TALOTREXIN	45.8333	279
CHEMBL173930	CCOC(=O)C1=Cc2c3nc(cc4nc(cc5[nH]c(cc6[nH]c2c(C)c6CC)c(C)c5CC)C(C)=C4CC)C(C)C13CC	ETIOPURPURIN	45.8333	279
CHEMBL2105850	CCN1CCN(C(=O)N[C@@H](C(=O)N[C@]2(NC=O)C(=O)N3[C@@H](C(=O)O)C(C)(C)S[C@@H]32)c2ccc(O)c(O)c2)C(=O)C1=O	FOMIDACILLIN|FORMIDACILLIN	45.8333	279
CHEMBL2105768	COC(=O)[C@H]1[C@H]2C[C@@H]3c4[nH]c5ccc(Cl)cc5c4CCN3C[C@H]2C[C@@H](OC(=O)c2cc(OC)c(OC)c(OC)c2)[C@@H]1OC	CHLOROSERPIDINE	45.8333	279
CHEMBL2104415	CO/N=C1\C[C@]2(C[C@@H]3C[C@@H](C/C=C(\C)C[C@@H](C)/C=C/C=C4\CO[C@@H]5[C@H](O)C(C)=C[C@@H](C(=O)O3)[C@]45O)O2)O[C@H](/C(C)=C/C(C)C)[C@H]1C	CL 301,423|CL-301,423|MOXIDECTIN	45.8333	279
CHEMBL1230227	C[C@@H]1O[C@@H](O[C@H]2[C@@H](O)C[C@H](O[C@H]3C[C@](O)(C(=O)CO)Cc4c(O)c5c(c(O)c43)C(=O)c3ccccc3C5=O)O[C@H]2C)C[C@H](N)[C@@H]1O	SABARUBICIN	45.8333	279
CHEMBL3989595	CCN(CC)CCn1c2c(c3ccc(OC)cc31)CCN1C[C@H]3C[C@@H](OC(=O)c4cc(OC)c(OC)c(OC)c4)[C@H](OC)[C@@H](C(=O)OC)[C@H]3C[C@H]21	BIETASERPINE|DL 152|S-1210	45.8333	279
CHEMBL297812	COc1cc2c(cc1O)CCN[C@]21CS[C@H]2c3c(OC(C)=O)c(C)c4c(c3[C@@H](COC1=O)N1C2[C@H]2c3c(cc(C)c(OC)c3O)C[C@@H]([C@@H]1O)N2C)OCO4	ET-743)|Trabectedin|YONDELIS|ecteinascidin 743	45.8333	279
CHEMBL4297516	COc1ccc2[nH]c3c(c2c1)CCN[C@]31CS[C@@H]2c3c(OC(C)=O)c(C)c4c(c3[C@H](COC1=O)N1[C@@H](O)[C@@H]3Cc5cc(C)c(OC)c(O)c5[C@H]([C@H]21)N3C)OCO4	LURBINECTEDIN|PM-01183|PM-1183|PM01183|PM1183	45.8333	279
CHEMBL3039522	CC[C@H](NC(=O)[C@H](C)NC)C(=O)N1C[C@@H](O)C[C@H]1Cc1c(-c2[nH]c3cc(F)ccc3c2C[C@@H]2C[C@H](O)CN2C(=O)[C@H](CC)NC(=O)[C@H](C)NC)[nH]c2cc(F)ccc12	BIRINAPANT|TL32711	45.8333	279
CHEMBL2110725	CC[C@]12C=CCN3CC[C@@]4(c5cc([C@@]6(C(=O)OC)C[C@@H]7C[C@@H](C(C)(F)F)CN(Cc8c6[nH]c6ccccc86)C7)c(OC)cc5N(C)[C@H]4[C@@](O)(C(=O)OC)[C@@H]1OC(C)=O)[C@@H]32	VINFLUNINE	45.8333	279
CHEMBL2107759	CCC(=O)O[C@H]1C[C@H]2OC[C@@]2(OC(C)=O)C2[C@H](OC(=O)c3ccccc3)[C@]3(O)C[C@H](OC(=O)[C@H](O)[C@@H](CC(=O)OC(C)(C)C)c4ccco4)C(C)=C([C@@H](O)C(=O)[C@@]21C)C3(C)C	MAC-321|MILATAXEL	45.8333	279
CHEMBL2219413	N=C(N)NCCCCC(=O)Nc1cc(C(F)(F)F)cc(NC(=O)c2cc(C(=O)Nc3cc(C(F)(F)F)cc(NC(=O)CCCCNC(=N)N)c3O[C@@H]3CCNC3)ncn2)c1O[C@@H]1CCNC1	BRILACIDIN|PMX-30063 FREE BASE|PMX30063|PMX30063 FREE BASE	45.8333	279
CHEMBL3989540	CC[C@@]1(O)C[C@H](O[C@H]2C[C@H](N(C)C)[C@H](O[C@H]3C[C@@H]4O[C@H]5CC(=O)[C@H](C)O[C@H]5O[C@@H]4[C@H](C)O3)[C@H](C)O2)c2c(O)c3c(c(O)c2[C@H]1O[C@H]1C[C@H](N(C)C)[C@H](O)[C@H](C)O1)C(=O)c1cccc(O)c1C3=O	RODORUBICIN	45.8333	279
CHEMBL2103748	CCCCCCCCOc1ccc(C(=O)N[C@H]2C[C@@H](O)[C@@H](O)NC(=O)[C@@H]3[C@@H](O)[C@@H](C)CN3C(=O)[C@H]([C@@H](C)O)NC(=O)[C@H]([C@H](O)[C@@H](O)c3ccc(O)cc3)NC(=O)[C@@H]3C[C@@H](O)CN3C(=O)[C@H]([C@@H](C)O)NC2=O)cc1	CILOFUNGIN	45.8333	279
CHEMBL4297515	CCCc1nn(C)c2c(=O)[nH]c(-c3cc(S(=O)(=O)N4CCN(CCOC(=O)OCCN5CCN(S(=O)(=O)c6ccc(OCC)c(-c7nc8c(CCC)nn(C)c8c(=O)[nH]7)c6)CC5)CC4)ccc3OCC)nc12	LODENAFIL CARBONATE	45.8333	279
CHEMBL3990196	Cc1c(N)nc([C@H](CC(N)=O)NC[C@H](N)C(N)=O)nc1C(=O)N[C@H](C(=O)N[C@H](C)[C@@H](O)[C@H](C)C(=O)N[C@H](C(=O)NCCc1nc(-c2nc(C(=O)NCCCN[C@@H](C)c3ccccc3)cs2)cs1)[C@@H](C)O)[C@@H](O[C@@H]1O[C@@H](CO)[C@@H](O)[C@H](O)[C@@H]1O[C@H]1O[C@H](CO)[C@@H](O)[C@H](OC(N)=O)[C@@H]1O)c1c[nH]cn1	PEPLOMYCIN	45.8333	279
CHEMBL108541	O=[N+]([O-])c1cc([N+](=O)[O-])c(O)c([N+](=O)[O-])c1	PICRIC ACID|TRINITROPHENOL|Trinitrophenol	54.1667	236
CHEMBL2110940	O=[N+]([O-])c1ccc(-c2csc3[n+]2CCN3)o1		50	255
CHEMBL2106512	O=[N+]([O-])c1ccc(/C=[N+](/[O-])CCO)o1	NIFURATRONE	50	253
CHEMBL1933349	COc1ccc2cc(-c3cc(-c4cc(Cl)cc(Cl)c4)nn3[C@@H](C)c3ccc(C(=O)NCCC(=O)O)cc3)ccc2c1	MK-0893	45.8333	275
CHEMBL3681949	C#Cc1cc(Nc2nccc(Oc3ccc(NC(=O)Nc4cc(C(C)(C)C)cc(NS(C)(=O)=O)c4OC)c4ccccc34)n2)cc(C(=O)NCCOCCOCCOC)c1	TOP-1288|TOP1288	45.8333	275
CHEMBL463210	CCOP(=S)(OCC)Oc1nc(Cl)c(Cl)cc1Cl	CHLORPYRIFOS	50	251
CHEMBL286494	Cc1cc(O)c2c(=O)c3c(O)cc(O)c4c5c(O)cc(O)c6c(=O)c7c(O)cc(C)c8c1c2c(c34)c(c78)c65	HYPERICIN|NSC-407313|SGX301	50	248
CHEMBL398440	Cc1cc(O)cc(C)c1Cl	CHLOROXYLENOL	45.8333	270
CHEMBL2105144	Clc1ccccc1C(c1ccc(-c2ccccc2)cc1)n1ccnc1	LOMBAZOLE	45.8333	270
CHEMBL1908906	CNc1ccc(/C=C/c2ccc(OCCOCCOCCF)cc2)cc1	FLORBETABEN	45.8333	270
CHEMBL2041933	NC(=O)Nc1cc(-c2cccc(F)c2)sc1C(=O)N[C@H]1CCCNC1	AZD 7762|AZD-7762|AZD7762	45.8333	270
CHEMBL2104294	CCCCN(CCN(CCCC)C(=O)N1CCOCC1)C(=O)N1CCOCC1	DIMORPHOLAMINE	45.8333	270
CHEMBL2355051	CCN(CC)CCOc1ccc(C(=C(Cl)c2ccccc2)c2ccccc2)cc1	CLOMIFENE|CLOMIPHENE|Clomiphene	45.8333	270
CHEMBL1447	CCC[C@@H]1C[C@@H](C(=O)N[C@H]([C@@H](C)O)[C@H]2O[C@H](SC)[C@H](O)[C@@H](O)[C@H]2O)N(C)C1	LINCOMYCIN|Lincomycin|U-10,149	45.8333	270
CHEMBL1138	O=C1[C@H](CC[C@H](O)c2ccc(F)cc2)[C@@H](c2ccc(O)cc2)N1c1ccc(F)cc1	EZETIMIBE|EZETROL|MK0653|SCH58235|ZETIA	45.8333	270
CHEMBL2104126	CC(=O)O[C@]1(C(C)=O)[C@H](C)C[C@H]2[C@@H]3C=C(Cl)C4=CC(=O)CC[C@]4(C)[C@H]3CC[C@@]21C	CLOMEGESTONE|CLOMEGESTONE ACETATE|SH 741	45.8333	270
CHEMBL1200342	CC(=O)OCC(=O)[C@@]1(O)[C@H](C)C[C@H]2[C@@H]3C[C@H](F)C4=CC(=O)C=C[C@]4(C)[C@H]3[C@@H](O)C[C@@]21C	HALDRONE|PARAMETHASONE|PARAMETHASONE ACETATE	45.8333	270
CHEMBL1940832	O=CNc1cc([C@@H](O)CNCCc2ccc(NC[C@H](O)c3ccccc3)cc2)ccc1O	GSK-159797|GSK159797|MILVETEROL|TD3327	45.8333	270
CHEMBL300072	O=C(N[C@H]1N=C(c2ccccc2F)c2cccc3c2N(CC3)C1=O)c1cc2ccccc2[nH]1	PRANAZEPIDE|Pranazepide	45.8333	270
CHEMBL61479	Fc1ccc(-n2cc(CCCCN3CCC4(CC3)OCc3ccccc34)c3ccccc32)cc1	SIRAMESINE|Siramesine	45.8333	270
CHEMBL1908332	CC(C)NC(=O)N(C(=O)[C@H]1CC[C@H]2[C@@H]3CC[C@H]4N(C)C(=O)CC[C@]4(C)[C@H]3CC[C@]12C)C(C)C	TUROSTERIDE	45.8333	270
CHEMBL1423	O=c1[nH]c2ccccc2n1C1CCN(CCCC(c2ccc(F)cc2)c2ccc(F)cc2)CC1	MCN-JR-6238|NSC-170984|ORAP|PIMOZIDE|R 623|R 6238|R-623	45.8333	270
CHEMBL373081	CNC[C@@H]1CC[C@@H](N)[C@@H](O[C@@H]2[C@@H](N)C[C@@H](N)[C@H](O[C@H]3OC[C@](C)(O)[C@H](NC)[C@H]3O)[C@H]2O)O1	MICRONOMICIN|MICRONOMICIN SULFATE	45.8333	270
CHEMBL1679	Nc1nc(=O)c2c([nH]1)NCC(CNc1ccc(C(=O)N[C@@H](CCC(=O)O)C(=O)O)cc1)N2C=O	LEUCOVORIN|Leucovorin	45.8333	270
CHEMBL4297252	C[C@@H]1O[C@@H](O[C@H]2[C@H](O[C@H]([C@H](O)CO)[C@H](O)[C@@H](O)C=O)O[C@H](CO)[C@H](O)[C@@H]2O)[C@@H](O)[C@H](O)[C@@H]1O	2'-FUCOSYLLACTOSE	45.8333	270
CHEMBL76222	CNC(=O)[C@@H](NC(=O)[C@H](CC(C)C)NC(=O)[C@@H](S)CCN1C(=O)N(C)C(C)(C)C1=O)C(C)(C)C	BMS 275291-01|BMS-275291|D-2163|D2163|REBIMASTAT	45.8333	270
CHEMBL31400	O=C1c2cccc3cccc(c23)C(=O)N1CCNCCCNCCN1C(=O)c2cccc3cccc(c23)C1=O	ELINAFIDE|Elinafide|LU-79553	45.8333	270
CHEMBL3545378	Cc1cc(Nc2cc(N3CC(F)(C4CC4)C3)nc(O[C@H]3CCN(C(=O)c4cc(Cl)ccc4F)C3)n2)n[nH]1	MK-6592|VX-667	45.8333	270
CHEMBL3989916	C/C=C(\C)C(=O)O[C@@H]1[C@@H](C)[C@]2(O)[C@@H]3C=C(C)C(=O)[C@@]3(O)[C@H](O)[C@@]3(CO)O[C@H]3[C@H]2[C@@H]2C(C)(C)[C@]12OC(=O)[C@@H](C)CC	EBC-46|TIGILANOL TIGLATE	45.8333	270
CHEMBL3989637	CCCCCCCCCCCC(=O)N[C@@H](C)C(=O)N[C@H](CCC(=O)N[C@@H](CCC[C@H](N)C(N)=O)C(=O)O)C(=O)O	TABILAUTIDE	45.8333	270
CHEMBL2105791	CC1(C)O[C@@H]2C[C@H]3[C@@H]4CCC5=CC(=O)C=C[C@]5(C)[C@@]4(F)[C@@H](O)C[C@]3(C)[C@]2(C(=O)COC(=O)c2cc3ccccc3o2)O1	TRIAMCINOLONE FURETONIDE	45.8333	270
CHEMBL222863	C[C@@H]1O[C@@H](O[C@H]2C[C@@H](O)[C@]3(CO)[C@H]4[C@H](O)C[C@]5(C)[C@@H](C6=CC(=O)OC6)CC[C@]5(O)[C@@H]4CC[C@]3(O)C2)[C@H](O)[C@H](O)[C@H]1O	NSC-25485|OUABAIN	45.8333	270
CHEMBL364447	C=C/C=C\[C@H](C)[C@H](OC(N)=O)[C@@H](C)[C@H](O)[C@@H](C)C/C(C)=C\[C@H](C)[C@@H](O)[C@@H](C)/C=C\[C@@H](O)C[C@@H]1OC(=O)[C@H](C)[C@@H](O)[C@H]1C	DISERMOLIDE	45.8333	270
CHEMBL2105798	CC(CNC(=O)c1ccccc1)C(=O)OCC(=O)[C@@]12OC(C)(C)O[C@@H]1C[C@H]1[C@@H]3CCC4=CC(=O)C=C[C@]4(C)[C@@]3(F)[C@@H](O)C[C@@]12C	TRIAMCINOLONE BENETONIDE	45.8333	270
CHEMBL2106082	O=C(C(Cl)Cl)N(CCO)Cc1ccc(Cl)cc1Cl	CHLORBETAMIDE|MANTOMIDE	58.3333	212
CHEMBL2106611	Cc1cc(O)c(C(C)C)cc1/N=N/c1ccc(S(=O)(=O)c2ccc(/N=N/c3cc(C(C)C)c(O)cc3C)cc2)cc1	DIATHYMOSULFONE	45.8333	269
CHEMBL1259	COc1ccc2cc1Oc1cc3c(cc1OC)CC[N+](C)(C)[C@H]3Cc1ccc(cc1)Oc1c(OC)c(OC)cc3c1[C@@H](C2)[N+](C)(C)CC3	Dimethyltubocurarine|Metocurine	45.8333	269
CHEMBL2107787	CC(=O)O[C@@]12CO[C@@H]1CC[C@@]1(C)[C@@H]3O[C@H](CN(C)C)O[C@@H]3C3=C(C)[C@@H](OC(=O)[C@H](O)[C@@H](NC(=O)OC(C)(C)C)c4ncccc4F)C[C@@](O)([C@@H](OC(=O)c4ccccc4)[C@H]21)C3(C)C	TESETAXEL	45.8333	269
CHEMBL88	O=P1(N(CCCl)CCCl)NCCCO1	CYCLOPHOSPHAMIDE|Cyclophosphamide|Cytoxan|Neosar	50	246
CHEMBL494622	CC(C)(C)n1ncc(OCc2ccc(COCCF)cc2)c(Cl)c1=O		45.8333	268
CHEMBL2140408	Cc1csc(-c2nnc(Nc3ccc(Oc4ncccc4-c4ccnc(N)n4)cc3)c3ccccc23)c1	AMG 900|AMG-900|AMG900	45.8333	266
CHEMBL1017	CCCc1nc2c(C)cc(-c3nc4ccccc4n3C)cc2n1Cc1ccc(-c2ccccc2C(=O)O)cc1	BIBR 277 SE|BIBR-277|BIBR-277 SE|BIBR-277SE|C09CA07|MICARDIS|TELMISARTAN|TOLURA	45.8333	266
CHEMBL107367	Cc1oc(-c2ccccc2)nc1CCOc1ccc(C[C@H](Nc2ccccc2C(=O)c2ccccc2)C(=O)O)cc1	FARGLITAZAR|G1-262570|GI-262570|GI262570|GI262570X	45.8333	266
CHEMBL348475	COc1cc2c(cc1OC)CN(CCc1ccc(NC(=O)c3cc(OC)c(OC)cc3NC(=O)c3cnc4ccccc4c3)cc1)CC2	TARIQUIDAR|XR9576	45.8333	266
CHEMBL4297392	O=C(NCc1ccc(Oc2ccccc2)cc1)c1nc(-c2cc(Br)c(O)c(Br)c2)no1	IOWH-032|IOWH032	50	242
CHEMBL117391	C[N+](C)([O-])CCNc1ccc(NCC[N+](C)(C)[O-])c2c1C(=O)c1c(O)ccc(O)c1C2=O	BANOXANTRONE	45.8333	264
CHEMBL2106596	C[S+]([O-])CC(=O)c1ccccn1	OXISURAN|W 6495	41.6667	288
CHEMBL2104320	CC(Cc1ccccc1)[n+]1cc([NH-])on1	FEPROSIDNINE	41.6667	288
CHEMBL2104337	CC(C)(C)c1cc(CN)c(O)c(S(C)(=O)=O)c1	LEMIDOSUL	41.6667	288
CHEMBL1332971	Cc1c(Cl)cccc1Nc1ncccc1C(=O)O	CLONIXIN|SCH 10304	41.6667	288
CHEMBL167055	CC(=O)C(=Cc1cc(O)c(O)c([N+](=O)[O-])c1)C(C)=O	NITECAPONE|Nitecapone	41.6667	288
CHEMBL264373	Cc1nc(N)nc(N)c1-c1ccc(Cl)c(Cl)c1	METOPRINE|TCMDC-123931	41.6667	288
CHEMBL2105534	CS(=O)(=O)c1ccc(-c2cn3ccccc3n2)cc1	ZOLIMIDINE|ZOLIRIDINE	41.6667	288
CHEMBL2103990	Cn1cnc2c(OCc3ccccc3Cl)nccc21	BAMALUZOLE	41.6667	288
CHEMBL505	CN(C)CCC(c1ccc(Cl)cc1)c1ccccn1	Antagonate|CHLOR-TRIMETON|CHLORPHENAMINE|CHLORPHENIRAMINE|Chlorpheniramine|Isoclor|Kloromin|Phenetron|Teldrin	41.6667	288
CHEMBL2104542	Cc1ccc(Cn2nc(C(=O)O)c3ccccc32)c(C)c1	XINIDAMINE	41.6667	288
CHEMBL21799	CCc1nc(N)nc(N)c1-c1ccc(Cl)c(Cl)c1	ETOPRINE	41.6667	288
CHEMBL320775	Cc1ccc2nc(N)[nH]c(=O)c2c1Sc1ccncc1	NOLATREXED	41.6667	288
CHEMBL2104481	COc1ccc(/C=N/NC(=O)c2ccncc2)cc1OC	VERATRYLIDENE-ISONIAZID|VERAZIDE	41.6667	288
CHEMBL2111144	Cc1nn(C)c2c1C(c1ccccc1F)=NCC(=O)N2C	ZOLAZEPAM	41.6667	288
CHEMBL1194287	CN(C)CCN(Cc1ccc(Cl)cc1)c1ccccn1	CHLOROPYRAMINE|HALOPYRAMINE	41.6667	288
CHEMBL864	CN(C)CCOC(c1ccc(Cl)cc1)c1ccccn1	CARBINOXAMINE|Carbinoxamine|Clistin|Palgic	41.6667	288
CHEMBL2105092	CO/N=C/C1=CCCN(C(=O)Oc2ccc(Cl)cc2)C1	ITAMELINE	41.6667	288
CHEMBL1505471	COC(=O)c1ccc(O)c2nc3c(C=O)c(O)cc(O)c3nc12	LOMOFUNGIN|U-24,792	41.6667	288
CHEMBL122	CS(=O)(=O)c1ccc(C2=C(c3ccccc3)C(=O)OC2)cc1	M01AH02|MK-0966|MK-966|MK0966|ROFECOXIB|VIOXX	41.6667	288
CHEMBL59356	C[C@H](C#Cc1ccc(Cc2ccc(F)cc2)s1)N(O)C(N)=O	A-85761|A-85761.0|ABBOTT-85761|ABT-761|ATRELEUTON|VIA-2291	41.6667	288
CHEMBL2104908	Cc1cc(NS(=O)(=O)c2ccc(N)cc2)n(-c2ccccc2)n1	SULFAPYRAZOLE|SULFAZAMET	41.6667	288
CHEMBL88691	CCOC(=O)c1nc(O)c2cc3cc(OC)c(OC)cc3nc2n1	CP-32,387|PIROLATE	41.6667	288
CHEMBL1403144	COc1ccc(/C=N/NC(=O)c2ccncc2)c(C(=O)O)c1OC	OPINIAZIDE|SALUZIDE	41.6667	288
CHEMBL1535	CCN(CCO)CCCC(C)Nc1ccnc2cc(Cl)ccc12	HYDROXYCHLOROQUINE|Hydroxychloroquine	41.6667	288
CHEMBL4297376	Cc1ccc(NS(=O)(=O)c2cccc(C#N)c2)c2[nH]cc(C#N)c12	E-7820|E7820|ER-68203-00	41.6667	288
CHEMBL646	Cc1nnc2n1-c1ccc(Cl)cc1C(c1ccccc1Cl)=NC2	HALCION|KENTION|N05CD05|TRIAZOLAM|TRIAZOLAM CIV|U-33,030	41.6667	288
CHEMBL2104649	Cc1c(C(=O)CCN2CC=C(c3ccc(F)cc3)CC2)cnn1CCO	FLUPRANONE	41.6667	288
CHEMBL276368	Cc1cc(N/C(=N/C2CCCCC2)Nc2nccs2)c2ccccc2n1	TIMEGADINE	41.6667	288
CHEMBL2364614	CN1Cc2cc(-c3ccc(N)nn3)ccc2[C@H](c2ccc3ccccc3c2)C1	BMS-820836|LIAFENSINE	41.6667	288
CHEMBL3545396	COc1cccc(Nc2ncnn3ccc(CN4CC[C@@H](N)[C@H](O)C4)c23)c1	BMS 690514|BMS-690514	41.6667	288
CHEMBL2364611	Cc1cccc(-c2nn3c(c2-c2ccnc4ccc(C(N)=O)cc24)CCC3)n1	GALUNISERTIB|LY-2157299|LY2157299	41.6667	288
CHEMBL119	COc1cc(NCc2ccc3nc(N)nc(N)c3c2C)cc(OC)c1OC	CI-898|Neutrexin|TRIMETREXATE|Trimetrexate	41.6667	288
CHEMBL1256978	Cn1c(=O)c(C(=O)NCCO)c(O)c2ncc(Cc3ccc(F)cc3)cc21	GSK-364735|GSK364735|S-364735	41.6667	288
CHEMBL2104154	CCOC(=O)C1=C(C)NC(C)=C(C(=O)OCC)C1c1cccc2nonc12	DARODIPINE|PY 108-068	41.6667	288
CHEMBL38434	Cc1c(-c2ccc(-c3ccccc3F)cc2)nc2ccc(F)cc2c1C(=O)O	BREQUINAR	41.6667	288
CHEMBL2106898	COc1cc2nc(N3CCN(C(=O)CC(C)O)CC3)nc(N)c2cc1OC	NELDAZOSIN	41.6667	288
CHEMBL2107371	CCNC(=O)[C@H]1O[C@@H](n2cnc3c(NC4CCCC4)ncnc32)[C@H](O)[C@@H]1O	DTI-0009|GR56072|RG-14202|SELODENOSON	41.6667	288
CHEMBL1743259	CCc1nn(CCCN2CCN(c3cccc(Cl)c3)CC2)c(=O)n1CC	ETOPERIDONE|Etoperidone	41.6667	288
CHEMBL2105162	CN(C(=O)Cc1cccc([N+](=O)[O-])c1)[C@H]1c2ccccc2C[C@@H]1N1CCCC1	NIRAVOLINE	41.6667	288
CHEMBL2105526	C/C(=C\c1ccc(S(C)(=O)=O)cc1)c1ccc2c(c1)C(C)(C)CCC2(C)C	RO 14-9706/000|SUMAROTENE	41.6667	288
CHEMBL3989894	Cc1nnc(C(CCN2CC3CCC2CC3)(c2ccccc2)c2ccccc2)o1	NUFENOXOLE|SC-27166	41.6667	288
CHEMBL364804	CCOc1ccc(-c2nn3ncccc3c2-c2ccc(S(C)(=O)=O)cc2)cc1	GW 406381|GW-406381|GW406381	41.6667	288
CHEMBL4297416	Cn1nccc1-c1ccc(Sc2cccc(C3(C(N)=O)CCOCC3)c2)cc1	PF-04191834|PF-4191834	41.6667	288
CHEMBL4078588	Cc1ccc(Cc2cc3c(=O)n([C@H]4CCCC[C@@H]4O)cnc3c3ccccc23)cn1	MK-7622|MK7622	41.6667	288
CHEMBL1800955	COC(=O)N1CCN(Cc2cccc(NC(=O)Nc3ccc(C)nc3)c2F)CC1	CK-1827452|OMECAMTIV MECARBIL	41.6667	288
CHEMBL2107268	CN1CCCCC1CCN1c2ccccc2Sc2ccc(S(C)(=O)=O)cc21	SULFORIDAZINE|TPN-12	41.6667	288
CHEMBL1090089	Cn1c(=O)c(Oc2ccc(F)cc2F)cc2cnc(NC(CCO)CCO)nc21	JTT-705|PAMAPIMOD|R-1503|R1503|Ro-4402257	41.6667	288
CHEMBL1614646	Cc1cccnc1NS(=O)(=O)c1ccc(C#Cc2ccc(O)c(C(=O)O)c2)cc1	SUSALIMOD	41.6667	288
CHEMBL2105491	C[N+]1(CCCS(=O)(=O)[O-])[C@H]2CC[C@@H]1C[C@H](OC(=O)C(CO)c1ccccc1)C2	A-118|SULTROPONIUM	41.6667	288
CHEMBL4297584	CC[C@H](Nc1ncnc2[nH]cnc12)c1oc2ccccc2c(=O)c1-c1cccc(F)c1	TENALISIB	41.6667	288
CHEMBL3545420	CCNCc1cncc(-c2ccc3c(c2)/C(=C2/N=c4cc(F)cc(F)c4=N2)NN3)c1C	AG 024322|AG-024322|AG-24322	41.6667	288
CHEMBL1213492	CCN(CC)Cc1ccc2cc(COC(=O)Nc3ccc(C(=O)NO)cc3)ccc2c1	GIVINOSTAT|Givinostat	41.6667	288
CHEMBL1091644	C[C@]1(O)C[C@@H](c2nc(-c3ccc4ccc(-c5ccccc5)nc4c3)c3c(N)nccn32)C1	ASP-7487|LINSITINIB|OSI-906|OSI-906AA	41.6667	288
CHEMBL2106821	COc1ccccc1N1CCN(CC(O)COc2cccc(-c3nnc(C)o3)c2)CC1	NESAPIDIL	41.6667	288
CHEMBL1289601	COc1cc2nccc(Oc3ccc(NC(=O)NC4CC4)c(Cl)c3)c2cc1C(N)=O	E-7080|ER-203492-00|KISPLYX|LENVATINIB|LENVIMA	41.6667	288
CHEMBL4297481	Cn1ncc2cc(-c3cc(CCC(=O)O)cc(N)c3OC3Cc4ccccc4C3)ccc21	AK-106|AK106|AK106-001616	41.6667	288
CHEMBL2165615	Cc1cnc(NC(=O)c2cc(Oc3cnc(C(=O)N(C)C)nc3)c3cc(C)oc3c2)cn1	PF-04937319	41.6667	288
CHEMBL4297186	CN(C)Cc1ccc(CSCCNC(=C[N+](=O)[O-])NCc2ccc3c(c2)OCO3)o1	NIPEROTIDINE	41.6667	288
CHEMBL1614650	CC[C@@]1(O)C(=O)OCc2c1cc1n(c2=O)Cc2c-1nc1cc(F)c(C)c3c1c2[C@@H](N)CC3	EXATECAN	41.6667	288
CHEMBL294029	C[C@@H](c1nc(-c2ccc(C#N)cc2)cs1)[C@](O)(Cn1cncn1)c1ccc(F)cc1F	BMS-207147|ER-30346|RAVUCONAZOLE	41.6667	288
CHEMBL4297384	CCn1ncc2c(NC3CCOCC3)c(-c3nnc(Cc4sc(C)nc4C)o3)cnc21	GSK-356278|GSK356278	41.6667	288
CHEMBL2220486	CNC(=O)c1cccc2cc(Oc3ccnc4cc(OCC5(N)CC5)c(OC)cc34)ccc12	AL-3810|CO-3810|E-3810|LUCITANIB|S 80881	41.6667	288
CHEMBL2105728	CC1(COc2ccc3c(c2)ncn3-c2ccc3cccc(N4CCC(N)CC4)c3n2)COC1	ARO 002|ARO-002|CP 868596|CP-868,596|CP-868596|CRENOLANIB	41.6667	288
CHEMBL34259	CN(Cc1cnc2nc(N)nc(N)c2n1)c1ccc(C(=O)N[C@@H](CCC(=O)O)C(=O)O)cc1	AMETHOPTERIN|Abitrexate|Amethopterin|CL 14377|EBETREX|EMT-25299|EMTEXATE HIGH-POT|EMTEXATE PF|Folex|MAXTREX|METHOTREXATE|METHYLAMINOPTERIN|METOJECT|MEXATE|Mexate|Mexate-AQ|NSC-740|OTREXUP|OTREXUP PFS|R-9985|R-METHOTREXATE|RASUVO|RHEUMATREX|TCMDC-123832|TCMDC-125488|TCMDC-125858|Trexall|ZLATAL|methotrexate	41.6667	288
CHEMBL2103838	Cc1cc(F)ccc1-c1nc(NC(CO)CO)nc2c1ccc(=O)n2-c1c(F)cccc1F	DILMAPIMOD|GW-681323|SB-681323|SB681323	41.6667	288
CHEMBL297792	Cc1ccc(C#Cc2ccc(S(=O)(=O)N[C@H](Cc3c[nH]c4ccccc34)C(=O)O)s2)cc1	S 3304|S-3304	41.6667	288
CHEMBL607707	CCOc1cc2ncc(C#N)c(Nc3ccc(F)c(Cl)c3)c2cc1NC(=O)/C=C/CN(C)C	EKB-569|PELITINIB|WAY-EKB-569	41.6667	288
CHEMBL4297187	COCCNCCc1cccc(Nc2ncc3c(n2)-c2ccccc2[C@H](c2ccccc2F)C3)c1	ARQ 087|ARQ-087|ARQ087|DERAZANTINIB	41.6667	288
CHEMBL592054	Cc1oc(-c2ccccc2)nc1COc1ccc(CO/N=C(\CCC(=O)O)c2ccccc2)cc1	IMIGLITAZAR|TAK-559	41.6667	288
CHEMBL2104178	CO/N=C(\C(=O)N[C@@H]1C(=O)N2C(C(=O)O)=C(COC(C)=O)C[S+]([O-])[C@H]12)c1csc(N)n1	CEFTIOXIDE	41.6667	288
CHEMBL3936761	C=CC(=O)N1CCC([C@@H]2CCNc3c(C(N)=O)c(-c4ccc(Oc5ccccc5)cc4)nn32)CC1	BGB-3111|ZANUBRUTINIB	41.6667	288
CHEMBL4297393	C/C1=C/C[C@@H](/C(C)=C/c2cc(C)on2)OC(=O)C[C@H](O)C(C)(C)C(=O)[C@H](C)[C@@H](O)[C@@H](C)/C=C\C1	ISO-FLUDELONE|KOSN-1724	41.6667	288
CHEMBL2104329	COc1ccc(-n2c3ccccc3c(=O)n2CCCCN2CCN(c3ccc(F)cc3)CC2)cc1	IDENAST	41.6667	288
CHEMBL1201746	C#CCC(Cc1cnc2nc(N)nc(N)c2n1)c1ccc(C(=O)N[C@@H](CCC(=O)O)C(=O)O)cc1	FOLOTYN|PDX|PRALATREXATE	41.6667	288
CHEMBL3989834	COc1ccccc1Oc1c(NS(=O)(=O)c2ccc(C)cn2)nc(-c2ccncc2)nc1OC	AVOSENTAN|RO 67-0565|RO-67-0565|RO670565|SPP301	41.6667	288
CHEMBL4072756	COc1cccc([C@@H](Oc2ccc3c(cnn3-c3ccc(F)cc3)c2)[C@H](C)NC(=O)C(F)(F)F)c1	AZD 5423|AZD-5423|AZD5423	41.6667	288
CHEMBL941	Cc1ccc(NC(=O)c2ccc(CN3CCN(C)CC3)cc2)cc1Nc1nccc(-c2cccnc2)n1	Gleevec|IMATINIB|Imatinib|STI-571	41.6667	288
CHEMBL4204794	Cn1cc(-c2cc3c(N4CCN(c5ncc([C@@](C)(N)c6ccc(F)cc6)cn5)CC4)ncnn3c2)cn1	70C366|AVAPRITINIB|BLU-285|C-366|X-720776|X720776	41.6667	288
CHEMBL2009105	CC1c2ccccc2Cn2cc3c(c21)C(=O)c1cccc(OP(=O)(O)OCc2ccccc2)c1C3=O	FOSQUIDONE|GR 63178K	41.6667	288
CHEMBL490672	CCc1cc(CC[C@]2(C3CCCC3)CC(O)=C(Cc3nc4nc(C)cc(C)n4n3)C(=O)O2)cc(CC)n1	FILIBUVIR|PF-00868554|PF-868554	41.6667	288
CHEMBL3544932	CCS(=O)(=O)c1cccc(-c2cc(C(=O)NC3CCN(C)CC3)c(C)c3[nH]c4ncc(C)cc4c23)c1	TAK-901	41.6667	288
CHEMBL3622533	COc1ccc(-c2nc(N3CCOCC3)c3sc(CN(C)c4ncc(C(=O)NO)cn4)cc3n2)cn1	CUDC 907|CUDC-907|CUDC907|FIMEPINOSTAT	41.6667	288
CHEMBL65794	CO/N=C(\C(=O)N[C@@H]1C(=O)N2C(C(=O)[O-])=C(C[n+]3cccc4c3CCC4)CS[C@H]12)c1csc(N)n1	CEFPIROME|HR-810 FREE BASE	41.6667	288
CHEMBL2105940	CO/N=C(\C(=O)N[C@@H]1C(=O)N2C(C(=O)[O-])=C(C[n+]3ccc(N)n3CCO)CS[C@H]12)c1csc(N)n1	CEFOSELIS	41.6667	288
CHEMBL1631107	CO/N=C(\C(=O)N[C@@H]1C(=O)N2C(C(=O)[O-])=C(C[n+]3cccc4c3CCCC4)CS[C@H]12)c1csc(N)n1	CEFQUINOME|Cefquinome	41.6667	288
CHEMBL4297597	CO[C@]1(C(=O)N[C@@H](C)c2ccc(-n3cc(F)cn3)nc2)CC[C@@H](c2nc(C)cc(Nc3cc(C)[nH]n3)n2)CC1	BLU-667|PRALSETINIB	41.6667	288
CHEMBL217092	CN1CCN(CCOc2cc(OC3CCOCC3)c3c(Nc4c(Cl)ccc5c4OCO5)ncnc3c2)CC1	AZ-10353926|AZD-0530|AZD0530|SARACATINIB	41.6667	288
CHEMBL44354	CC(C)(O/N=C(\C(=O)N[C@@H]1C(=O)N2C(C(=O)[O-])=C(C[n+]3ccccc3)CS[C@H]12)c1csc(N)n1)C(=O)O	CEFTAZIDIME|CEFTAZIDIME HYDRATE|CEFTAZIDIME PENTAHYDRATE|CEPTAZ|Ceftazidime (arginine formulation)|Ceptaz|FORTAZ|Fortam|Fortaz|Fortum|GR 20263|J01DD07|Kefazim|LY 139381|LY-139381|PENTACEF|Pentacef|TAZICEF|TAZIDIME|Tazicef|Tazidime	41.6667	288
CHEMBL285855	COc1ccc(CCN(C)CCCOc2ccc(S(=O)(=O)c3c(C(C)C)cn4ccccc34)cc2)cc1OC	FANTOFARONE|Fantofarone|SR 33557	41.6667	288
CHEMBL1983268	CN1CCN(c2ccc(C(=O)Nc3n[nH]c4ccc(Cc5cc(F)cc(F)c5)cc34)c(NC3CCOCC3)c2)CC1	ENTRECTINIB|NMS-E628|RXDX-101	41.6667	288
CHEMBL2106058	CO/N=C(\C(=O)N[C@@H]1C(=O)N2C(C(=O)OCOC(=O)C(C)(C)C)=CCS[C@H]12)c1csc(NC(=O)[C@H](C)N)n1	CEFTIZOXIME ALAPIVOXIL	41.6667	288
CHEMBL2110741	C[n+]1ccc(SCC2=C(C(=O)O)N3C(=O)[C@@H](NC(=O)/C(=N\OC(C)(C)C(=O)O)c4csc(N)n4)[C@H]3[S+]([O-])C2)cc1		41.6667	288
CHEMBL1014	CCOc1nc2cccc(C(=O)OC(C)OC(=O)OC3CCCCC3)c2n1Cc1ccc(-c2ccccc2-c2nn[nH]n2)cc1	AMIAS|ATACAND|CANDESARTAN|CANDESARTAN CILEXETIL|RATACAND|TCV-116	41.6667	288
CHEMBL250270	COC(=O)C1=C(C)NC(C)=C(C(=O)OC(C)(C)CN(C)CCC(c2ccccc2)c2ccccc2)C1c1cccc([N+](=O)[O-])c1	LERCANIDIPINE	41.6667	288
CHEMBL1201204	Cc1cc(O)c(C(=O)N[C@@H](C(=O)N[C@@H]2C(=O)N3C(C(=O)O)=C(CSc4nnnn4C)CS[C@H]23)c2ccc(O)cc2)cn1	CEFPIRAMIDE|WY-44,635	41.6667	288
CHEMBL1630578	C[C@@H]1C[C@H]2[C@@H]3CCC4=CC(=O)C=C[C@]4(C)C3=CC[C@]2(C)[C@H]1C(=O)CN1CCN(c2cc(N3CCCC3)nc(N3CCCC3)n2)CC1	TIRILAZAD|U 74006|U-74006	41.6667	288
CHEMBL4297588	CCCCC1(CCCC)CN(c2ccccc2)c2cc(SC)c(OCC(=O)N[C@@H](C(=O)N[C@@H](CC)C(=O)O)c3ccc(O)cc3)cc2S(=O)(=O)N1	A4250|ODEVIXIBAT	41.6667	288
CHEMBL2106449	CC1=C[C@H]2C(=O)O[C@H]3C[C@@H](C/C=C(\C)[C@H](OCCc4ccc(N(C)S(C)(=O)=O)cc4)[C@@H](C)/C=C/C=C4\CO[C@H]([C@@H]1O)[C@@]42O)O[C@@]1(CC[C@H](C)[C@@H](C)O1)C3	FULADECTIN COMPONENT A3	41.6667	288
CHEMBL2106450	CC[C@H]1O[C@]2(CC[C@@H]1C)C[C@@H]1C[C@@H](C/C=C(\C)[C@H](OCCc3ccc(N(C)S(C)(=O)=O)cc3)[C@@H](C)/C=C/C=C3\CO[C@@H]4[C@H](O)C(C)=C[C@@H](C(=O)O1)[C@]34O)O2	FULADECTIN COMPONENT A4	41.6667	288
CHEMBL3707265	C[N+](C)(C)CCOCCF		45.8333	261
CHEMBL1311	O=[N+]([O-])O[C@@H]1CO[C@@H]2[C@@H](O)CO[C@H]12	AHR-4698|ANGEZE 10|ANGEZE 20|ANGEZE 40|ANGEZE SR 40|ANGEZE SR 60|ANGITATE|ASTRODUR MR|BM 22.145|BM 22.145IS 5-MNAHR-4698|BM-22-145|BM-22.145|BM-22145|CARMIL XL|CHEMYDUR 60 XL|CIBRAL 10|CIBRAL 20|CIBRAL 40|CIBRAL XL 60|DILUTED ISOSORBIDE MONONITRATE|DYNAMIN|DYNAMIN XL 25|DYNAMIN XL 50|ELANTAN 10|ELANTAN 20|ELANTAN 40|ELANTAN LA 25|ELANTAN LA 50|EUMON 40 XL|EUMON 60 XL|IMDUR|IMO LA|IS 5-MN|IS-5-MN|…	45.8333	261
CHEMBL1489	Nc1ncn([C@@H]2O[C@H](CO)[C@@H](O)[C@H]2O)c(=O)n1	AZACITIDINE|LADAKAMYCIN|NSC-102816|U-18,496|VIDAZA|Vidaza	45.8333	261
CHEMBL1480	CCOC(=O)C1=C(C)NC(C)=C(C(=O)OC)C1c1cccc(Cl)c1Cl	C08CA02|CABREN|CARDIOPLEN XL|FELODIPINE|FELOGEN XL|FELOTENS XL|FOLPIK XL|H 154/82|H-154/82|KELOC SR|NEOFEL XL|PARMID XL|PINEFELD XL|PLENDIL|PRESLOW|VASCALPHA	45.8333	261
CHEMBL65433	O=C(NCNC(=O)NC1C(=O)NC(=O)N1CO)NC1C(=O)NC(=O)N1CO	IMIDUREA	45.8333	261
CHEMBL4297527	O=C(Nc1c(Cl)c[n+]([O-])cc1Cl)c1ccc(OC(F)F)c2oc3ccncc3c12	REVAMILAST	45.8333	261
CHEMBL1237132	CCCC(=O)OCOC(=O)C1=C(C)NC(C)=C(C(=O)OC)C1c1cccc(Cl)c1Cl	CLEVIDIPINE|CLEVIDIPINE BUTYRATE|CLEVIPREX	45.8333	261
CHEMBL3544919	N=C(N)NCCC[C@H](N)C(=O)NCCCN1CCN(CCCNC(=O)[C@@H](N)CCCNC(=N)N)CC1	CIRAPARANTAG|PER977	45.8333	261
CHEMBL2107093	Cc1cccc(/C=N/N2CCN(C(c3ccccc3)c3ccccc3)CC2)n1	ROPIZINE|SC-13504	41.6667	286
CHEMBL3990346	CNCC(=O)N[C@H](C(=O)N[C@@H](Cc1ccccc1)[C@H](O)CN(CCC(C)C)C(=O)NC(C)(C)C)C(C)(C)C	DROXINAVIR	45.8333	260
CHEMBL392158	C=CCN1CCC[C@H]1CNC(=O)c1cc(CCCF)cc(OC)c1OC	FALLYPRIDE	45.8333	259
CHEMBL435951	NC(=O)c1ncn2c(=O)n(CCCl)nnc12	MITOZOLOMIDE	45.8333	256
CHEMBL4301898	CCOc1ccc(Nc2ccc(/C(=C3/C=C/C(=[N+](/CC)Cc4cccc(S(=O)(=O)[O-])c4)C=C3C)c3ccc(N(CC)Cc4cccc(S(=O)(=O)O)c4)cc3C)cc2)cc1		50	234
CHEMBL1575	C[C@]12CC[C@@H]3c4ccc(OC(=O)N(CCCl)CCCl)cc4CC[C@H]3[C@@H]1CC[C@@H]2O	ESTRAMUSTINE|Estramustine|NSC-89201|RO 22-2296/000|RO-22-2296000	45.8333	255
CHEMBL2103751	C[C@]12C[C@H](O)[C@H]3[C@@H](CCC4=CC(=O)C=C[C@@]43C)[C@@H]1CC[C@]2(O)C(=O)COC(=O)CCCc1ccc(N(CCCl)CCCl)cc1	LEO-1031|NSC-134087|NSC-171345|PREDNIMUSTINE	45.8333	255
CHEMBL1182833	COc1cc2c(cc1OC)[C@@H](Cc1cc(OC)c(OC)c(OC)c1)[N+](C)(CCCOC(=O)CC/C=C/CCC(=O)OCCC[N+]1(C)CCc3cc(OC)c(OC)cc3[C@H]1Cc1cc(OC)c(OC)c(OC)c1)CC2	BW B109OU|BW-B109OU|MIVACURIUM	54.1667	215
CHEMBL1441646	Cc1cc(O)c(C(C)C)cc1Cl	CHLOROTHYMOL|MONOCHLOROTHYMOL	41.6667	279
CHEMBL1720937	CCNC(=O)NCc1cccc(Cl)c1	LOZILUREA	41.6667	279
CHEMBL1902627	CC(C)NCC(O)c1ccccc1Cl	CLORPRENALINE	41.6667	279
CHEMBL93885	Cc1cc(Cl)ccc1N=C1SCS1	CL 84,633|ENT 29,106|NIMIDANE|Nimidane	41.6667	279
CHEMBL2111024	N=C(N)c1ccc(-c2ccccc2[N+](=O)[O-])o1	NITRAFUDAM	41.6667	279
CHEMBL2106968	Cc1ccc2c(c1)Sc1ccc(C)cc1S2	MESULFEN|MESULPHEN|THIANTHOL	41.6667	279
CHEMBL1377	CC(C)NC(=N)NC(=N)Nc1ccc(Cl)cc1	CHLORGUANIDE|CHLOROGUANIDE|PROGUANIL|Proguanil	41.6667	279
CHEMBL1697686	CCOC(=O)NC(C)(C)Cc1ccc(Cl)cc1	CLOFOREX|D 237	41.6667	279
CHEMBL1402420	Clc1ccccc1-c1nc(-c2ccncc2)no1	PIFEXOLE|RI-64	41.6667	279
CHEMBL1213251	CC(Cc1ccccc1)NCc1ccccc1Cl	CLOBENZOREX|SD 271-12	41.6667	279
CHEMBL121626	Cc1c(Cl)cccc1Nc1ccccc1C(=O)O	CLOTAM|CLOTAM RAPID|TOLFENAMIC ACID	41.6667	279
CHEMBL239800	CN1CC(=O)N=C1NC(=O)Nc1cccc(Cl)c1	FENOBAM|MCN-3377-98	41.6667	279
CHEMBL2110673	CN(C)CCN1CCN(c2cccc(Cl)c2)C1=O	IMIDOLINE	41.6667	279
CHEMBL1190119	C[N+](C)(C)CCOC(c1ccccc1)c1ccccc1		41.6667	279
CHEMBL94113	Clc1ccc(-c2nc3c4ccccc4ccn3n2)cc1	LOTRIFEN|Lotrifen	41.6667	279
CHEMBL13209	O=C1CN=C(c2ccccc2)c2cc([N+](=O)[O-])ccc2N1	MOGADON|N05CD02|NITRADOS|NITRAZEPAM|NSC-58775|REMNOS|RO 4-5360|RO 5-3059|RO-4-5360|RO-5-3059|SOMNITE|UNISOMNIA	41.6667	279
CHEMBL2110805	CC[N+](C)(C)C(C)CC(c1ccccc1)c1ccccc1	EMEPRONIUM	41.6667	279
CHEMBL2110796	C[N+](C)(C)CCOC(Cc1ccccc1)c1ccccc1		41.6667	279
CHEMBL2110607	OC(C1=NCCN1)(c1ccc(Cl)cc1)c1ccccn1	DAZADROL	41.6667	279
CHEMBL3545330	c1cnc(NCc2ccc(CNc3ncccn3)cc2)nc1	MSX 122|MSX-122	41.6667	279
CHEMBL2104993	Cc1ccc(Sc2ccccc2N2CCNCC2)c(C)c1	BRINTELLIX|LU AA21004|LU-AA21004|LUAA21004|VORTIOXETINE	41.6667	279
CHEMBL86	CCN(CC)CCNC(=O)c1cc(Cl)c(N)cc1OC	Clopra|Clopra-'Yellow'|METOCLOPRAMIDE|Maxolon|Metoclopramide|Reglan	41.6667	279
CHEMBL2105199	O=C(c1ccccn1)c1cnn2c(-c3ccncc3)ccnc12	CL 273,547|OCINAPLON	41.6667	279
CHEMBL2107771	C[C@H](NCc1ccc(OCc2ccccc2F)cc1)C(N)=O	FCE-26742A|NW-1029|PNU-0154339E|Priralfinamide|RALFINAMIDE	41.6667	279
CHEMBL2146145	C[N+]1([O-])[C@H]2CC[C@@H]1C[C@H](OC(=O)C(CO)c1ccccc1)C2	ATROPINE OXIDE	41.6667	279
CHEMBL2111154	CC1CCC2(CC1)N=C(N)N=C(N)N2c1ccc(Cl)cc1	SPIRAZINE	41.6667	279
CHEMBL160347	COc1cc(Br)c2oc(C3CCNCC3)cc2c1	BROFAROMINE|Brofaromine	41.6667	279
CHEMBL2111166	OC1(c2ccc(Cl)cc2)NC=N[n+]2ccc3ccccc3c21		41.6667	279
CHEMBL258405	O=C1NC(c2cccc([N+](=O)[O-])c2)=CCN1c1ccccc1O	ICILLIN|Icilin	41.6667	279
CHEMBL269646	C/N=C(\NC#N)NCCSCc1csc(N=C(N)N)n1	ICI 125,211|TIOTIDINE|Tiotidine	41.6667	279
CHEMBL1702420	C[N+](C)(C)CCOC(=O)C(O)(c1ccccc1)c1ccccc1		41.6667	279
CHEMBL1349	CC(C)[C@H](N)C(=O)OCCOCn1cnc2c(=O)nc(N)[nH]c21	VALACICLOVIR|VALACYCLOVIR|VALTREX|Valacyclovir|ZELITREX	41.6667	279
CHEMBL2110637	O=C(O)C1N=C(c2ccccc2)c2cc([N+](=O)[O-])ccc2NC1=O		41.6667	279
CHEMBL3544966	O=C1NC(=O)/C(=C/c2ccc3nccc(-c4ccncc4)c3c2)S1	GSK-1059615|GSK-615|GSK1059615	41.6667	279
CHEMBL3545157	O=c1sn(-c2cccc3ccccc23)c(=O)n1Cc1ccccc1	NP-031112|NP-12|NP031112|TIDEGLUSIB|Tideglusib|Zentylor Nypta	41.6667	279
CHEMBL39999	S=C(NCCc1ccccn1)Nc1ccc(Br)cn1	LY-300046|TROVIRDINE	41.6667	279
CHEMBL126	CC(=O)NC[C@H]1CN(c2ccc(N3CCOCC3)c(F)c2)C(=O)O1	LINEZOLID|U-100,766|ZYVOX|Zyvox	41.6667	279
CHEMBL8946	CCc1cc(Cl)c(OC)c(C(=O)NC[C@@H]2CCCN2CC)c1O	ETICLOPRIDE	41.6667	279
CHEMBL2111147	CN1[C@H]2CC[C@@H]1C[C@H](NC(=O)c1cc(Cl)cc3c1OC(C)(C)C3)C2	LY-277359|ZATOSETRON	41.6667	279
CHEMBL1598608	CN1C(=O)COc2c(C(=O)NC3CN4CCC3CC4)cc(Cl)cc21	AZASETRON|AZASETRON HYDROCHLORIDE	41.6667	279
CHEMBL288149	CC(=O)NC[C@H]1CN(c2ccc(N3CCSCC3)c(F)c2)C(=O)O1	PNU-100480|SUTEZOLID|U 100480|U-100480	41.6667	279
CHEMBL1650443	Cn1c(=O)cc(N2CCC[C@@H](N)C2)n(Cc2cc(F)ccc2C#N)c1=O	SYR-472|TRELAGLIPTIN	41.6667	279
CHEMBL672	CC(C)OC(=O)C(C)(C)Oc1ccc(C(=O)c2ccc(Cl)cc2)cc1	ANTARA (MICRONIZED)|FENOFIBRATE|FENOFIBRATE (MICRONIZED)|FENOGAL|FENOGLIDE|LIPANTIL|LIPANTIL MICRO 200|LIPANTIL MICRO 267|LIPANTIL MICRO 67|LIPIDIL|LIPOFEN|NSC-281319|SUPRALIP 160|TRICOR|TRIGLIDE	41.6667	279
CHEMBL343565	O=C(O)COc1ccc2c(-c3ccccc3F)noc2c1Br	BROCRINAT|Brocrinat|HALOCRINIC ACID|HP 3522|HP 522|P 78 3522	41.6667	279
CHEMBL4297622	C[C@@H]1OC(=O)N[C@@H]1C(=O)N[C@@H](Cc1cscn1)C(=O)N1CCC[C@H]1C	KPS-0373|ROVATIRELIN|S-0373	41.6667	279
CHEMBL521589	CN(C)C(=O)Oc1cc(OC(=O)N(C)C)cc(C(O)CNC(C)(C)C)c1	BAMBUTEROL	41.6667	279
CHEMBL17289	N#CN/C(=N\CCCCCCOc1ccc(Cl)cc1)Nc1ccncc1	CHS 828|CHS-828|GMX 1778|GMX-1778	41.6667	279
CHEMBL550348	O=C(O)c1ccc(-n2nc(-c3ccccc3O)nc2-c2ccccc2O)cc1	DEFERASIROX|EXJADE|ICL-670|ICL-670A|ICL670|ICL670A|JADENU|JADENU SPRINKLE	41.6667	279
CHEMBL4298172	O=C(c1cccnc1-c1ccncc1)N1CCC(O)(Cc2ccccc2)CC1	SOTICLESTAT|TAK-935	41.6667	279
CHEMBL1742415	OCCOCCN1CCN(C(c2ccc(Cl)cc2)c2ccccn2)CC1	PICLOPASTINE	41.6667	279
CHEMBL27759	Nc1ccccc1NC(=O)c1ccc(CNC(=O)OCc2cccnc2)cc1	ENTINOSTAT|MS-27-275|MS-275|MS-275-27|SNDX-275	41.6667	279
CHEMBL2104113	O=C(CCCN1CCN(c2cc3ccccc3cn2)CC1)c1ccc(F)cc1	CINUPERONE	41.6667	279
CHEMBL2158685	O=C(NCc1ccncc1)C12CC3CC(C1)CC(c1ccc(Cl)cc1)(C3)C2	ABC 294640|ABC-294640|OPAGANIB	41.6667	279
CHEMBL1614713	c1cc(OCCN2CCCCC2)cc(-c2n[nH]c3ccc(-c4nnc[nH]4)cc23)c1	CC-401	41.6667	279
CHEMBL1201758	O=C(O)CCCN1CCC(O[C@@H](c2ccc(Cl)cc2)c2ccccn2)CC1	BEPOTASTINE|BEPREVE	41.6667	279
CHEMBL319111	O=C1N(c2ccccc2)c2ccccc2C1(Cc1ccncc1)Cc1ccncc1	DUP 996|LINOPIRDINE	41.6667	279
CHEMBL36565	CN(C(=O)CNC(=O)CN)c1ccc(Cl)cc1C(=O)c1ccccc1Cl	Lorzafone	41.6667	279
CHEMBL13608	Cc1[nH]c(/C=C2\C(=O)Nc3ccc(F)cc32)c(C)c1C(=O)NCCN1CCCC1	PHA-291639|TOCERANIB	41.6667	279
CHEMBL2110928	CC[N+](CC)(CCOc1ccc(CC(C)(C)CC(C)C)cc1)Cc1ccccc1		41.6667	279
CHEMBL3545283	CN1CCC(c2c(O)cc(O)c3c(=O)cc(-c4ccccc4Cl)oc23)C1CO	P276-00|Riviciclib	41.6667	279
CHEMBL428690	CN1CC[C@H](c2c(O)cc(O)c3c(=O)cc(-c4ccccc4Cl)oc23)[C@H](O)C1	ALVOCIDIB|FLAVOPIRIDOL|Flavopiridol|HL 275|HMR 1275|L 86 8275|L-868275|MDL-107826A|NSC-649890	41.6667	279
CHEMBL2104077	CC(CC#N)N(C)CC(=O)N(C)c1ccc(Cl)cc1C(=O)c1ccccc1F	ALOZAFONE	41.6667	279
CHEMBL4297299	O=C(Cc1ccc(-c2ccc(N3CCOCC3)cc2)cn1)NCc1cccc(F)c1	KX-02|KX-2361|KX2-361	41.6667	279
CHEMBL723	COc1ccccc1OCCNCC(O)COc1cccc2[nH]c3ccccc3c12	BM 14.190|BM-14-190|BM-14.190|BM-14190|C07AG02|CARVEDILOL|COREG|Coreg CR|DQ-2466|EUCARDIC 12.5|EUCARDIC 25|EUCARDIC 3.125|EUCARDIC 6.25|SKF-105517	41.6667	279
CHEMBL2110884	CC(=O)C1=C(O)[C@H](N)[C@@H]2Cc3c(c(O)c4c(O)c(C)ccc4c3C)C(=O)[C@]2(O)C1=O	CETOCYCLINE	41.6667	279
CHEMBL3265032	c1cn2cc(-c3ccc4cn[nH]c4c3)nc(Nc3ccc(N4CCOCC4)cc3)c2n1	ENTOSPLETINIB|GS-9973|SYK INHIBITOR GS-9973	41.6667	279
CHEMBL1078178	N#CCNC(=O)c1ccc(-c2ccnc(Nc3ccc(N4CCOCC4)cc3)n2)cc1	CYT-0387|CYT-11387|CYT-387|CYT387|GS-0387|MOMELOTINIB	41.6667	279
CHEMBL549671	CN(c1nc2ccccc2s1)C1CCN(CC(O)COc2ccc(F)cc2)CC1	R 58735|SABELUZOLE	41.6667	279
CHEMBL1201753	O=C(O)C[C@H](O)C[C@H](O)/C=C/c1c(C2CC2)nc2ccccc2c1-c1ccc(F)cc1	ITAVASTATIN|PITAVASTATIN	41.6667	279
CHEMBL4089083	O/N=c1\cc(-c2cc3sccc3cn2)oc2ccc(CCCN3CCOCC3)cc12	DT-1687|DT1687|FOLIGLURAX|PXT-002331|PXT002331	41.6667	279
CHEMBL349811	O=C(c1ccccc1)c1cccc(NC(=O)c2ccn3c2CS[C@@H]3c2cccnc2)c1	RP-59227|TULOPAFANT|Tulopafant	41.6667	279
CHEMBL83894	O=S1(=O)c2cccc3cccc(c23)N1CCCN1CCN(c2ccc(F)cc2)CC1	FANANSERIN|Fananserin|RP 62203	41.6667	279
CHEMBL1314065	Cc1cc(C(C)(C)CC(C)(C)C)ccc1OCCOCC[N+](C)(C)Cc1ccccc1		41.6667	279
CHEMBL378031	C[C@]12CC[C@@H]3[C@H]4CCC(=O)C=C4CC[C@H]3[C@@H]1C[C@H]1O[C@@H](c3ccco3)O[C@]12C(=O)CF		41.6667	279
CHEMBL2110781	Cc1ccccc1CN1CCN(CCOC(c2ccccc2)c2ccccc2Cl)CC1	CHLORBENZOXAMINE	41.6667	279
CHEMBL122079	Cc1ccc(-c2nc(C)c(CN3CCN(C(c4ccccc4)c4ccccc4)CC3)[nH]2)cc1	LIFARIZINE|RS-87476-000	41.6667	279
CHEMBL107430	CC1(C)CCC(C)(C)c2c1cc(C(=O)Nc1cc(F)c(C(=O)O)c(F)c1)c(O)c2Cl	AGN 195183|AGN-195183|IRX5183|NRX-195183|NRX195183|VTP-195183|VTP-5183	41.6667	279
CHEMBL4297587	Cc1[nH]c(/C=C2\C(=O)Nc3ccc(F)cc32)c(C)c1C(=O)N[C@H]1CCN(C(=O)N(C)C)C1	VOROLANIB	41.6667	279
CHEMBL1622	Nc1nc(=O)c2nc(CNc3ccc(C(=O)N[C@@H](CCC(=O)O)C(=O)O)cc3)cnc2[nH]1	B03BB01|BIO SCIENCE|FOLACIN|FOLIC ACID|FOLICARE|FOLICET|FOLSAN|FOLVITE|Folic Acid|LEXPEC|NATUR FLOW|NSC-3073|PRECONCEIVE|PTEROYLGLUTAMIC ACID|ROCHE|Vitamin Bc|Vitamin M	41.6667	279
CHEMBL204656	COc1cc2c(cc1Cc1cccc(Cl)c1F)c(=O)c(C(=O)O)cn2[C@H](CO)C(C)C	ELVITEGRAVIR|GS-9137|JTK-303|VITEKTA	41.6667	279
CHEMBL1950289	O[C@H]1CC[C@H](Nc2ncc3nc(Nc4c(F)cc(F)cc4F)n([C@H]4CCOC4)c3n2)CC1	CC-930|JNK 930|JNK-930|TANZISERTIB	41.6667	279
CHEMBL344159	Cc1ccccc1C(=O)Nc1ccc(C(=O)N2CCCC(O)c3cc(Cl)ccc32)c(C)c1	JINARC|JYNARQUE|OPC-41061|OPC-41061(TOLVAPTAN)|SAMSCA|TOLVAPTAN	41.6667	279
CHEMBL2104162	Cc1ccccc1CN1CCN(CCSC(c2ccccc2)c2ccccc2Cl)CC1	BENTIPIMINE	41.6667	279
CHEMBL151475	O=c1c(CO)coc2cc(OCCCN3CCC(c4noc5cc(F)ccc45)CC3)ccc12	ABAPERIDONE	41.6667	279
CHEMBL4297387	C[C@@H](c1cc(Cl)cc2ccccc12)N(C)C(=O)CC1(c2ccc(F)cc2)CCN(C)CC1	GSK-424887|GSK424887	41.6667	279
CHEMBL1183040	Cc1c(CCO)sc[n+]1CCCCCCCCCCCC[n+]1csc(CCO)c1C		41.6667	279
CHEMBL4297431	CCOc1ccc(Cc2cc([C@@]34OC[C@@](CO)(O3)[C@@H](O)[C@H](O)[C@H]4O)ccc2Cl)cc1F	HENAGLIFLOZIN|SHR-3824|SHR3824	41.6667	279
CHEMBL2105567	NC(=O)c1cc[n+](CC2=C(C(=O)[O-])N3C(=O)[C@@H](NC(=O)Cc4cccs4)[C@H]3SC2)cc1	41071|CEFALONIUM|CEPHALONIUM	41.6667	279
CHEMBL296419	COc1ccc(CCN2CCC(Nc3nc4ccccc4n3Cc3ccc(F)cc3)CC2)cc1	ASTEMIZOLE|GNF-Pf-2461|HISMANAL|POLLON-EZE|R 43,512	41.6667	279
CHEMBL1650595	NCC(=O)Nc1ccc(-n2nc(C(F)(F)F)cc2-c2ccc3c(ccc4ccccc43)c2)cc1	AR-12|OSU-03012	41.6667	279
CHEMBL1729	COc1cc(N)c(Cl)cc1C(=O)NC1CCN(CCCOc2ccc(F)cc2)CC1OC	ALIMIX|CISAPRIDE|CISAPRIDE MONOHYDRATE|Cisapride|PREPULSID|PREPULSID QUICKLET|PROPULSID|PROPULSID QUICKSOLV|Propulsid|R-51,619	41.6667	279
CHEMBL2035187	C1=C/COCc2cc(ccc2OCCN2CCCC2)Nc2nccc(n2)-c2cccc(c2)COC/1	ONX-0803|PACRITINIB|SB-1518|SB1518	41.6667	279
CHEMBL278623	CC(C)(N)C(=O)N[C@H](Cc1c[nH]c2ccccc12)C(=O)N[C@H](Cc1c[nH]c2ccccc12)NC=O	AEZS-130|ARD-07|EP-1572|EP01572|JMV 1843|MACIMORELIN|Macrilen|Solorel	41.6667	279
CHEMBL1186894	CC(=O)[C@]1(N)Cc2c(O)c3c(c(O)c2[C@@H](O[C@H]2C[C@H](O)[C@H](O)CO2)C1)C(=O)c1ccccc1C3=O	AMRUBICIN	41.6667	279
CHEMBL1433361	CCCCCCCCOc1ccccc1C(=O)Nc1ccc(C(=O)OCC[N+](C)(CC)CC)cc1		41.6667	279
CHEMBL289228	Cn1cncc1[C@@](N)(c1ccc(Cl)cc1)c1ccc2c(c1)c(-c1cccc(Cl)c1)cc(=O)n2C	R-11577|R115777|TIPIFARNIB	41.6667	279
CHEMBL3989839	CCCO[C@@H]1[C@@H](O)C(OCC)O[C@@H]1[C@@H](COCc1ccc(Cl)cc1)OCc1ccc(Cl)cc1	43853|CLOBENOSIDE	41.6667	279
CHEMBL35493	Cc1c[nH]c2c1[C@@]13C[C@@H]1CN(C(=O)c1cc4cc(NC(=O)c5cc6ccccc6o5)ccc4[nH]1)C3=CC2=O	ADOZELESIN|U-73,975	41.6667	279
CHEMBL3545280	Cc1cc(Oc2ccc3nc(COc4ccc(CC5SC(=O)NC5=O)cc4)n(C)c3c2)cc(C)c1N	EFATUTAZONE	41.6667	279
CHEMBL3809489	Nc1nc(Nc2ccc3c(c2)CC[C@@H](N2CCCC2)CC3)nn1-c1cc2c(nn1)-c1ccccc1CCC2	BEMCENTINIB|BGB 324|BGB324|CS-1046|HY-15150|KB-80319|QC-11751|R428|SYN-1131|W-5845	41.6667	279
CHEMBL3545365	O=C(Nc1cc(Oc2cc(F)c(NC(=O)C3(C(=O)Nc4ccc(F)cc4)CC3)cc2F)ccn1)C1CC1	ALTIRATINIB|DCC-2701|DP-5164	41.6667	279
CHEMBL458336	C[C@@H]1O[C@@H](O[C@H]2C[C@](O)(C(=O)CO)Cc3c(O)c4c(c(O)c32)C(=O)c2ccccc2C4=O)C[C@H](N)[C@@H]1O	MEDORUBICIN	41.6667	279
CHEMBL2325429	Cc1ccc(C(=O)N(CCCN)[C@@H](c2oc3cc(Cl)ccc3c(=O)c2Cc2ccccc2)C(C)C)cc1	SB 743921|SB-743921|SB-743921 FREE BASE	41.6667	279
CHEMBL2178422	N[C@@H]1c2cccnc2[C@H](OC(=O)N2CCC(n3c(=O)[nH]c4ncccc43)CC2)CC[C@H]1c1cccc(F)c1F	BMS-927711|RIMEGEPANT	41.6667	279
CHEMBL2106101	Nc1ncc(/C(=N/OC2CCNC2=O)C(=O)N[C@@H]2C(=O)N3C(C(=O)[O-])=C(C[n+]4ccccc4)CS[C@H]23)s1	CEFEMPIDONE|GR 50692|TA 5901	41.6667	279
CHEMBL1325592	C=CC1=C(C)c2cc3[nH]c(cc4nc(cc5[nH]c(cc1n2)c(C)c5CCC(=O)O)C(CCC(=O)O)=C4C)c(C)c3C=C		41.6667	279
CHEMBL127300	COc1cc(C(=O)OCCCN(C)CCN(C)CCCOC(=O)c2cc(OC)c(OC)c(OC)c2)cc(OC)c1OC	HEXOBENDINE	41.6667	279
CHEMBL2105793	Cc1c(C)c2c(c(C)c1OC(=O)COc1ccc(Cl)cc1)CCC(C)(CCCC(C)CCCC(C)CCCC(C)C)O2	TOCOFENOXATE	41.6667	279
CHEMBL1697844	O=C(OC[C@H]1O[C@](O)(COC(=O)c2cccnc2)[C@@H](OC(=O)c2cccnc2)[C@@H]1OC(=O)c1cccnc1)c1cccnc1	BRADILAN|ES 304|NICOFURANOSE	41.6667	279
CHEMBL4298169	O=C(O)c1cc(F)c2nc(N3[C@H]4CC[C@@H]3C[C@H](OCc3c(-c5ccccc5OC(F)(F)F)noc3C3CC3)C4)sc2c1	LJN452|NVP-LJN452-NXA|TROPIFEXOR	41.6667	279
CHEMBL1951575	CC(C)(C)NC(=O)c1ccc(Oc2cc(F)c(CC(=O)O)cc2Cl)c(NS(=O)(=O)c2ccc(C3CC3)cc2Cl)c1	AMG-853|VIDUPIPRANT	41.6667	279
CHEMBL444478	C[C@@H]1O[C@@H](O[C@@H]2[C@@H](O)[C@H](OCCc3ccc(O)c(O)c3)O[C@H](CO)[C@H]2OC(=O)/C=C/c2ccc(O)c(O)c2)[C@H](O)[C@H](O)[C@H]1O	ACETOSIDE|Acteoside|Verbacoside|Verbascoside	41.6667	279
CHEMBL2104416	C[C@@H]1C[C@@]2(C)[C@@H](CC[C@@H]3[C@@H]2CC[C@@]2(C)[C@H]3CC[C@]2(C)O)C/C1=N\N=C1/C[C@@H]2CC[C@@H]3[C@H](CC[C@@]4(C)[C@H]3CC[C@]4(C)O)[C@@]2(C)C[C@H]1C	DIMETHAZINE|MEBOLAZINE	41.6667	279
CHEMBL4297080	CN(C)[C@@H]1C(O)=C(C(=O)NCN[C@H]2[C@H](O)O[C@H](CO)[C@@H](O)[C@@H]2O)C(=O)[C@@]2(O)C(O)=C3C(=O)c4c(O)cccc4[C@@](C)(O)[C@H]3C[C@@H]12	MEGLUCYCLINE	41.6667	279
CHEMBL2103919	O=C(OCC1(COC(=O)c2cccnc2)CCCC(COC(=O)c2cccnc2)(COC(=O)c2cccnc2)C1O)c1cccnc1	NICOMOL	41.6667	279
CHEMBL3707286	COc1ccc(-c2cc(=O)c3c(OCCO)cc(O[C@@H]4O[C@H](CO[C@@H]5O[C@@H](C)[C@H](O)[C@@H](O)[C@H]5O)[C@@H](O)[C@H](O)[C@H]4O)cc3o2)cc1O	HIDROSMIN	41.6667	279
CHEMBL300337	COc1ccc(C[C@H](NC(=O)CC(C)(C)N)C(=O)N[C@@H](Cc2c[nH]cn2)C(=O)N[C@@H](CC2CCCCC2)[C@@H](O)[C@@H](O)CC(C)C)cc1	A-64662|ABBOTT-64662|ENALKIREN	41.6667	279
CHEMBL2105813	C/C(=C(\CCOC(=O)C(C)C)SS/C(CCOC(=O)C(C)C)=C(/C)N(C=O)Cc1cnc(C)nc1N)N(C=O)Cc1cnc(C)nc1N	BISIBUTHIAMINE|SULBUTIAMINE	41.6667	279
CHEMBL2111186	C=Cc1c(C)c2cc3nc(c(CC(=O)N[C@@H](CC(=O)O)C(=O)O)c4[nH]c(cc5nc(cc1[nH]2)C(C)=C5CC)c(C)c4C(=O)O)[C@@H](CCC(=O)O)[C@@H]3C	TALAPORFIN	41.6667	279
CHEMBL244243	C[C@@H](NC(=O)[C@@H](CC(=O)N1CCC(N2CCCCC2)CC1)N1C(=O)[C@@H](N2C(=O)OC[C@@H]2c2ccccc2)[C@H]1/C=C/c1ccccc1)c1cccc(C(F)(F)F)c1	SRX246	41.6667	279
CHEMBL159	CC[C@]1(O)C[C@@H]2CN(CCc3c([nH]c4ccccc34)[C@@](C(=O)OC)(c3cc4c(cc3OC)N(C)[C@H]3[C@@](O)(C(=O)OC)[C@H](OC(C)=O)[C@]5(CC)C=CCN6CC[C@]43[C@@H]65)C2)C1	NSC-47842|VINBLASTINE|Velban|[3H]-Vinblastine	41.6667	279
CHEMBL4279455	CC(=O)O[C@H]1C(=O)[C@]23C[C@H]2C[C@H]2OC[C@@]2(OC(C)=O)[C@H]3[C@H](OC(=O)c2ccccc2)[C@]2(O)C[C@H](OC(=O)[C@H](O)[C@@H](NC(=O)OC(C)(C)C)c3ccccc3)C(C)=C1C2(C)C	LAROTAXEL|XRP-9881|XRP9881	41.6667	279
CHEMBL3989417	CN(CCN(C)CNC(=O)C1=C(O)[C@@H](N(C)C)[C@@H]2C[C@H]3C(=C(O)[C@]2(O)C1=O)C(=O)c1c(O)cccc1[C@@]3(C)O)CNC(=O)C1=C(O)[C@@H](N(C)C)[C@@H]2C[C@H]3C(=C(O)[C@]2(O)C1=O)C(=O)c1c(O)cccc1[C@@]3(C)O	ETAMOCYCLINE	41.6667	279
CHEMBL4297441	CC/C=C\C/C=C\C/C=C\C/C=C\C/C=C\C/C=C\CCC(=O)O[C@@H](C(=O)O[C@H]1C[C@@]2(O)[C@@H](OC(=O)c3ccccc3)[C@H]3[C@](C)(C(=O)[C@H](OC(C)=O)C(=C1C)C2(C)C)[C@@H](O)C[C@H]1OC[C@]13OC(C)=O)[C@@H](NC(=O)c1ccccc1)c1ccccc1	DHA PACLITAXEL|PACLITAXEL DOCOSAHEXAENOIC ACID|TAXOPREXIN	41.6667	279
CHEMBL3093499	COc1cccc2c1C(=O)c1c(O)c3c(c(O)c1C2=O)C[C@@](O)(C(=O)CO)C[C@@H]3O[C@H]1C[C@H](NC(=O)[C@H](CC(C)C)NC(=O)[C@H](CO)NC(=O)[C@H](CCC(N)=O)NC(=O)[C@@H](NC(=O)[C@H](CO)NC(=O)[C@H](C)NC(=O)[C@@H]2C[C@@H](O)CN2C(=O)CCCC(=O)O)C2CCCCC2)[C@H](O)[C@H](C)O1	L-377202|L-377202-000H	41.6667	279
CHEMBL255863	Cc1cn(-c2cc(NC(=O)c3ccc(C)c(Nc4nccc(-c5cccnc5)n4)c3)cc(C(F)(F)F)c2)cn1	AMN 107|AMN107|NILOTINIB|TASIGNA	41.6667	278
CHEMBL1240967	CC(C)(Cc1cccc(CC(=O)NCc2cccc(-c3ccc(O)cc3)c2)c1)NC[C@H](O)c1ccc(O)c(NS(C)(=O)=O)c1	PF - 00610355|PF-00610355|PF-610355	41.6667	278
CHEMBL2107578	c1cnc2c(c1)C(Cc1ccncc1)(Cc1ccncc1)c1cccnc1-2		41.6667	277
CHEMBL1697762	O=C(OCC(COC(=O)c1cccnc1)(COC(=O)c1cccnc1)COC(=O)c1cccnc1)c1cccnc1	NICERITROL	41.6667	277
CHEMBL2107792	CCN(CC)CCOC(=O)[C@H](Cc1ccc(NC(=O)c2c(Cl)cccc2Cl)cc1)NC(=O)c1c(C)cccc1Cl	VALATEGRAST	45.8333	251
CHEMBL469328	CN1CCN(C(=S)Nc2ccc(Nc3ccc([N+](=O)[O-])cc3)cc2)CC1	AMOCARZINE	41.6667	276
CHEMBL383675	Oc1cccc(-c2c3nc(c(-c4cccc(O)c4)c4ccc([nH]4)c(-c4cccc(O)c4)c4ccc([nH]4)c(-c4cccc(O)c4)c4nc2CC4)C=C3)c1	EF-9|EF9|FOSCAN|MTHPC|TEMOPORFIN	50	230
CHEMBL2105169	COc1cc2ccnc(Cc3ccc(C(=O)Oc4cccnc4)c(C(=O)Oc4cccnc4)c3)c2cc1OC	NICEVERINE|RC-167	41.6667	275
CHEMBL2106406	Cc1nc2ccccc2n1CC1CCN(C(=O)/C=C(/c2ccccc2)c2ccc(/N=N/c3ccc(O)c(C(=O)O)c3)cc2)CC1	DERSALAZINE|UR-12746	41.6667	275
CHEMBL3039519	COC(=O)N[C@H](C(=O)N1CCC[C@H]1c1nc2cc(-c3csc4c(-c5ccc(-c6c[nH]c([C@@H]7CCCN7C(=O)[C@H](NC(=O)OC)c7ccccc7)n6)cc5)csc34)ccc2[nH]1)C(C)C	IDX-18719|IDX18719|SAMATASVIR	45.8333	248
CHEMBL1161	C[C@@H]1C[C@H]2[C@@H]3CCC4=CC(=O)C=C[C@]4(C)[C@@]3(Cl)[C@@H](O)C[C@]2(C)[C@@]1(OC(=O)c1ccco1)C(=O)CCl	ASMANEX|ASMANEX HFA|ASMANEX TWISTHALER|ELOCON|MOMETASONE|MOMETASONE FUROATE|MOMETASONE FUROATE MONOHYDRATE|Mometasone furoate monohydrate|NASONEX|Nasonex|SCH 32088|SINUVA	45.8333	247
CHEMBL2105826	COC(F)(F)C(F)Br	DA-893|ROFLURANE	45.8333	246
CHEMBL2107143	O=P(NCCCl)(NCCCl)O[C@@H]1O[C@H](CO)[C@@H](O)[C@H](O)[C@H]1O	D 19575|D-19575|GLUFOSFAMIDE	45.8333	246
CHEMBL4297514	C[C@H]1N=C(N(C)C)N=C(N)N1	EMD-387008|IMEGLIMIN	41.6667	270
CHEMBL3707390	CN1C(=O)N(C)C2C1N(C)C(=O)N2C	MEBICAR	41.6667	270
CHEMBL37387	Nc1nc(O)c(Br)c(-c2ccccc2)n1	BROPIRIMINE|U-54,461	41.6667	270
CHEMBL2105151	Nn1cnnc1N/N=C/c1c(Cl)cccc1Cl	NEBIDRAZINE	41.6667	270
CHEMBL2110720	CC1(C)OC[C@@H]2O[C@@]3(C(=O)O)OC(C)(C)O[C@H]3[C@@H]2O1	DIPROGULIC ACID	41.6667	270
CHEMBL2106932	CC(C)n1nc(-c2cccc(Cl)c2Cl)c(N)nc1=N	BW A256C|PALATRIGINE	41.6667	270
CHEMBL425	O=C(O)c1cc(/N=N/c2ccc(O)c(C(=O)O)c2)ccc1O	Dipentum|OLSALAZINE|Olsalazine	41.6667	270
CHEMBL588	Oc1ccc(C2CNCCc3c2cc(O)c(O)c3Cl)cc1	FENOLDOPAM|Fenoldopam|SK&F-82526|SK-82526	41.6667	270
CHEMBL2105945	CC(=O)N[C@H]([C@@H](O)CC(=O)C(=O)O)[C@@H](O)[C@H](O)[C@H](O)CO	ACENEURAMIC ACID|UX001	41.6667	270
CHEMBL152452	CC(=O)N[C@@H]1[C@@H](O)C[C@](O)(C(=O)O)O[C@H]1[C@@H](O)[C@@H](O)CO	ACENEURAMIC ACID|N-ACETYLNEURAMINIC ACID|NSC-111756|SIALIC ACID|SIALIC ACIDS N-ACETYLNEURAMINIC ACID|UX001	41.6667	270
CHEMBL4297307	N=C1N(O)[C@@H](COC(N)=O)[C@@H]2N=C(N)N[C@]23N1CCC3(O)O	NEOSAXITOXIN	41.6667	270
CHEMBL405821	NC(=O)C(c1ccccc1)(c1ccc(F)cc1)c1ccc(F)cc1	ICA-17043|PF-05416266|SENICAPOC	41.6667	270
CHEMBL75753	O=C(NCCNCC(O)COc1ccc(O)cc1)N1CCOCC1	XAMOTEROL	41.6667	270
CHEMBL3545017	O=C(c1ccc(O)c(F)c1)N(c1ccc(O)cc1)c1ccc(F)cc1	Capesaris|GTx-758	41.6667	270
CHEMBL37624	CC(=O)c1ccc(C)cc1NC(C(N)=O)c1c(Cl)cccc1Cl	LOVIRIDE|Loviride|R-89439	41.6667	270
CHEMBL274239	O=C(Cn1c(=O)sc2ccc(Cl)cc21)N1CCN(CCO)CC1	TIARAMIDE	41.6667	270
CHEMBL2106748	CC1(C)OC(C)(C)/C(=C\NCCN/C=C2/C(=O)C(C)(C)OC2(C)C)C1=O	FUROMINE|MP-1549	41.6667	270
CHEMBL4297297	CCCCCCCOC(=O)NC1=NC(=O)N([C@H]2C[C@H](O)[C@@H](CO)O2)CN1	KP-1461	41.6667	270
CHEMBL896	OCCOCCN1CCN(C(c2ccccc2)c2ccc(Cl)cc2)CC1	Atarax|HYDROXYZINE|Hydroxyzine|NSC-169188|Orgatrax	41.6667	270
CHEMBL292187	Fc1ccc(-c2ccc(CN3CCN(c4cccc5ccoc45)CC3)[nH]2)cc1	ELOPIPRAZOLE|Elopiprazole	41.6667	270
CHEMBL2110674	CC(=O)N[C@@H]1C[C@H](O)[C@@H](CO)O[C@H]1O[C@@H]1[C@@H](C(=O)O)O[C@@H](O)[C@H](O)[C@H]1O	HYALURONATE	41.6667	270
CHEMBL223402	O=C(Nc1ccccc1F)N[C@H]1N=C(c2ccccc2)c2ccccc2NC1=O	A-60444|RSV 604|RSV-604|RSV604	41.6667	270
CHEMBL254857	O=C(COc1ccc(Cl)cc1)N1CCN(Cc2ccc3c(c2)OCO3)CC1	FIPEXIDE	41.6667	270
CHEMBL136711	O=C(CCCN1CCN2Cc3[nH]c4ccccc4c3CC2C1)c1ccc(F)cc1	BIRIPERONE|Biriperone	41.6667	270
CHEMBL219631	O=c1[nH]c2ccc([S+]([O-])CCN3CCC(Cc4ccc(F)cc4)CC3)cc2o1	BESONPRODIL|CI-1041|CO 200461|PD 0196860	41.6667	270
CHEMBL2104598	CC(=O)O[C@]1(C(C)=O)CC[C@H]2[C@@H]3C=C(Cl)C4=CC(=O)C=C[C@]4(C)[C@H]3CC[C@@]21C	DELMADINONE|DELMADINONE ACETATE|RS-1301	41.6667	270
CHEMBL110691	CC(=O)O[C@]1(C(C)=O)CC[C@H]2[C@@H]3C=C(Cl)C4=CC(=O)CC[C@]4(C)[C@H]3CC[C@@]21C	CHLORMADINONE|CHLORMADINONE ACETATE|NSC-92338	41.6667	270
CHEMBL52606	C=C[C@@]1(C)CC(=O)[C@@]2(O)[C@](C)(O1)[C@@H](OC(C)=O)[C@@H](O)[C@H]1C(C)(C)CC[C@H](O)[C@@]12C	BOFORSIN|COLFORSIN|Colforsin|FORSKOLIN|HL 362|L 75 1362B	41.6667	270
CHEMBL249973	O=C(O)Cn1c(C(=O)Nc2nc(-c3ccccc3Cl)cs2)cc2ccccc21	LINTITRIPT|SR-27897	41.6667	270
CHEMBL139835	CC(=O)O[C@]1(C(C)=O)CC[C@H]2[C@@H]3C=C(Cl)C4=CC(=O)[C@@H]5C[C@@H]5[C@]4(C)[C@H]3CC[C@@]21C	ANDROCUR|ANDROCUR 10|CYPROSTAT|CYPROTERONE|CYPROTERONE ACETATE|DIANE|NSC-81430|SH 714	41.6667	270
CHEMBL333950	C=C1/C(=C\C=C2/CCC[C@]3(C)[C@@H]([C@H](C)OCCC(C)(C)O)CC[C@@H]23)C[C@@H](O)C[C@@H]1O	1ALPHA,25-DIHYDROXY-22-OXAVITAMIN D3|22-OXACALCITRIOL|MAXACALCITOL|OCT|PREZIOS|SCH 209579	41.6667	270
CHEMBL2104263	OCCOCCOCCN1CCN(C(c2ccccc2)c2ccc(Cl)cc2)CC1	ETODROXIZINE	41.6667	270
CHEMBL1512	CC1(C)O[C@@H]2C[C@H]3[C@@H]4C[C@H](F)C5=CC(=O)C=C[C@]5(C)[C@H]4[C@@H](O)C[C@]3(C)[C@]2(C(=O)CO)O1	AEROBID|AEROSPAN|AEROSPAN HFA|FLUNISOLIDE|FLUNISOLIDE HEMIHYDRATE|NASALIDE|NASAREL|RS-3999|SYNTARIS|SYNTARIS HAYFEVER	41.6667	270
CHEMBL1201012	CC1(C)O[C@@H]2C[C@H]3[C@@H]4C[C@H](F)C5=CC(=O)CC[C@]5(C)[C@H]4[C@@H](O)C[C@]3(C)[C@]2(C(=O)CO)O1	33379|CORDRAN|CORDRAN SP|FLUDROXICORTIDE|FLUDROXYCORTIDE|FLURANDRENOLIDE|FLURANDRENOLONE|HAELAN|HAELAN-C|HAELAN-X	41.6667	270
CHEMBL4297427	O[C@@]1(c2ncccn2)C[C@@H]2CC[C@H](C1)N2C(c1ccccc1Cl)c1ccccc1Cl	SCH 486757|SCH-486757|SCH486757	41.6667	270
CHEMBL1812161	CC(C)=CCC/C(C)=C/CC/C(C)=C/CC[C@@](C)(O)CCC1=C(C)C(=O)C(C)=C(C)C1=O	(R)-Alpha-Tocotrienol Quinone|EPI-743|VATIQUINONE	41.6667	270
CHEMBL2110931	Fc1ccc(C(CCCN2CCN(CCNc3ccccc3)CC2)c2ccc(F)cc2)cc1	DIFLUANAZINE	41.6667	270
CHEMBL57241	OC(CCCN1CCc2c(c3cc(F)ccc3n2-c2ccc(F)cc2)C1)c1ccc(F)cc1	CP-36,584|FLUTROLINE|Flutroline	41.6667	270
CHEMBL281594	Fc1ccc(C(OCCN2CCN(CCCc3ccccc3)CC2)c2ccc(F)cc2)cc1	GBR 12909|GBR-12909|VANOXERINE	41.6667	270
CHEMBL3989733	O=C(CN1CCC(c2ccc(F)cc2)C(COc2ccc3c(c2)OCO3)C1)c1ccc(F)cc1	OMILOXETINE	41.6667	270
CHEMBL2104722	N=C(NC(=N)N1CCN(C(=N)NC(=N)Nc2ccc(Cl)cc2)CC1)Nc1ccc(Cl)cc1	PICLOXYDINE	41.6667	270
CHEMBL46516	O=C1NCN(c2ccccc2)C12CCN(CCCC(c1ccc(F)cc1)c1ccc(F)cc1)CC2	FLUSPIRILENE|IMAP|Imap|MCN-JR-6218|R 6218|REDEPTIN|Redeptin	41.6667	270
CHEMBL2107399	CC(=O)OCC(=O)[C@@]12OC(C)(C)O[C@H]1C[C@H]1[C@@H]3C[C@H](F)C4=CC(=O)C=C[C@]4(C)[C@H]3[C@@H](O)C[C@@]12C	FLUNISOLIDE ACETATE|RS-1320	41.6667	270
CHEMBL3989526	C[C@]12C[C@H](O)[C@@]3(F)[C@@H](CCC4=CC(=O)C=C[C@@]43C)[C@@H]1C[C@H]1O[C@@](C)(c3ccccc3)O[C@]12C(=O)CO	AMCINAFIDE|SQ 15,112	41.6667	270
CHEMBL18442	c1cc(CN2CCCNCCNCCCNCC2)ccc1CN1CCCNCCNCCCNCC1	AMD3100|MOZOBIL|PLERIXAFOR	41.6667	270
CHEMBL2110866	CCCCCCNC(=O)NC(=N)NCCCN1CCN(CCCNC(=N)NC(=O)NCCCCCC)CC1	IPEXIDINE	41.6667	270
CHEMBL278315	COC1=C2C[C@@H](C)C[C@H](OC)[C@H](O)[C@@H](C)/C=C(\C)[C@H](OC(N)=O)[C@@H](OC)/C=C\C=C(/C)C(=O)NC(=CC1=O)C2=O	GELDANAMYCIN|NSC-122750	41.6667	270
CHEMBL4297636	C/C=C\C[C@@H](C/C=C\NC(=O)[C@@H](NC(=O)/C=C\C=C/C(C)=C/[C@H](C)[C@@H]1CC=C(OC)C(=O)O1)C(C)(C)C)OC(N)=O	J3.348.355D|PLOCABULIN|PM-060184|PM060184	41.6667	270
CHEMBL506678	CC[C@H](CC[C@@H](C)[C@H]1CC[C@H]2[C@@H]3CC=C4C[C@@H](O[C@@H]5O[C@H](CO)[C@@H](O)[C@H](O)[C@H]5O)CC[C@]4(C)[C@H]3CC[C@@]21C)C(C)C	AW 10|BSSG|Daucosterol|EU-4906|SITOGLUSIDE|WA 184	41.6667	270
CHEMBL109480	C=CCNC1=C2C[C@@H](C)C[C@H](OC)[C@H](O)[C@@H](C)/C=C(\C)[C@H](OC(N)=O)[C@@H](OC)/C=C\C=C(/C)C(=O)NC(=CC1=O)C2=O	17-AAG|BMS-722782|CNF-1010|CNF1010|KOS-953|NSC-330507|TANESPIMYCIN	41.6667	270
CHEMBL2106036	CC(=O)C(=O)N[C@@H]1/C=C(C)/C=C/[C@@H](OC(=O)N2CCN(C)CC2)C/C=C(C)/C=C/[C@@H](O)C[C@H]2OC(=O)[C@]1(C)C(=O)[C@@H]2C	TERDECAMYCIN	41.6667	270
CHEMBL3989741	CCC(=O)O[C@H]1[C@H](O[C@@H]2[C@@H](C)[C@H](O)CC(=O)O[C@H](CC)[C@@H](C)[C@@H]3O[C@@]3(C)/C=C/C(=O)[C@H](C)C[C@@H]2CC=O)O[C@H](C)C[C@@H]1N(C)C	ROSAMICIN PROPIONATE|ROSARAMICIN PROPIONATE|SCH 17894	41.6667	270
CHEMBL3989789	CCCC(=O)O[C@H]1[C@H](O[C@H]2[C@@H](C)[C@H](O)CC(=O)O[C@H](CC)[C@@H](C)[C@@H]3O[C@@]3(C)/C=C/C(=O)[C@H](C)C[C@@H]2CC=O)O[C@H](C)C[C@@H]1N(C)C	ROSAMICIN BUTYRATE|ROSARAMICIN BUTYRATE|SCH 18667	41.6667	270
CHEMBL1200656	C[C@@H]1C/C=C/C=C/C=C/C=C/[C@H](O[C@@H]2O[C@H](C)[C@@H](O)[C@H](N)[C@@H]2O)C[C@@H]2O[C@](O)(C[C@@H](O)C[C@H]3O[C@@H]3/C=C/C(=O)O1)C[C@H](O)[C@H]2C(=O)O	ANTIBIOTIC A-5283|CL 12,625|E-235|E235|INS NO.235|INS-235|Myprozine|NATACYN|NATAMYCIN|PIMAFUCIN|PIMARICIN|Pimaricin	41.6667	270
CHEMBL1742420	CCOC(=O)NC(=N)c1ccc(OCc2cccc(COc3ccc(C(C)(C)c4ccc(O)cc4)cc3)c2)cc1	AMELUBANT|BIIL 284|BIIL 284 BS|BIIL-284BS|LS-49968	41.6667	269
CHEMBL4297326	COc1cccc(C(=O)Nc2ccc3c(c2)CCN(C(=O)Oc2ccccc2)C3)c1-c1ccc(C(F)(F)F)cc1	KD-026|SLX-4090	41.6667	269
CHEMBL38824	COc1ccccc1[C@H](C)C(=O)N1C[C@H]2[C@@H](C1)[C@](O)(c1ccccc1OC)CCC2(c1ccccc1)c1ccccc1	DAPITANT|RPR-100893	41.6667	269
CHEMBL608533	CO[C@@H]1[C@H](N(C)C(=O)c2ccccc2)C[C@H]2O[C@]1(C)n1c3ccccc3c3c4c(c5c6ccccc6n2c5c31)C(=O)NC4	CGP 41251|MIDOSTAURIN|NVP-PKC412|PKC 412|PKC-412|RYDAPT	41.6667	269
CHEMBL410414	CN(Cc1ccccc1)C(=O)[C@@H](NC(=O)c1cc2cc(NC(=O)c3ccccc3-c3ccc(C(F)(F)F)cc3)ccc2n1C)c1ccccc1	CP-742,033|DIRLOTAPIDE	45.8333	243
CHEMBL2106431	O=C(N[C@H]1[C@H](OC(=O)c2cccnc2)O[C@H](COC(=O)c2cccnc2)[C@@H](OC(=O)c2cccnc2)[C@@H]1OC(=O)c1cccnc1)c1cccnc1	GLUNICATE	41.6667	266
CHEMBL116955	Nc1c(/N=N/c2ccc(-c3ccc(/N=N/c4cc(S(=O)(=O)O)c5ccccc5c4N)cc3)cc2)cc(S(=O)(=O)O)c2ccccc12		50	220
CHEMBL489079	NC/C(=C/F)CCc1ccc(F)cc1	MOFEGILINE	41.6667	261
CHEMBL2064455	Nc1ccn([C@@H]2C(F)=C(CO)[C@@H](O)[C@H]2O)c(=O)n1	FLUOROCYCLOPENTENYLCYTOSINE|RX-3117|TV-1360	41.6667	261
CHEMBL2105467	Nc1ccn([C@@H]2O[C@H](CO)[C@@H](O)/C2=C\F)c(=O)n1	FMD-C|KW-2331|MDL-101731	41.6667	261
CHEMBL2105170	C[C@]12CC[C@@H]3[C@H]4CCC(=O)C(Cl)=C4CC[C@H]3[C@@H]1CC[C@@H]2O	NORCLOSTEBOL	41.6667	261
CHEMBL1236395	OC[C@H]1O[C@H](O[C@H]2O[C@H](CO)[C@@H](O)[C@H](O)[C@H]2O)[C@H](O)[C@@H](O)[C@@H]1O	NSC-2093|TREHALOSE	41.6667	261
CHEMBL2104398	OCC(O)[C@@H](O)[C@H](O)[C@H](O)CO[C@H]1O[C@H](CO)[C@@H](O)[C@H](O)[C@H]1O	BAY I 3930|E-953|INS NO.953|INS-953|ISOMALT	41.6667	261
CHEMBL1661	OC[C@H](O)[C@@H](O)[C@H](O[C@@H]1O[C@H](CO)[C@H](O)[C@H](O)[C@H]1O)[C@H](O)CO	E-966|IMPORTAL|INS NO.966|INS-966|LACTITOL|NSC-231323	41.6667	261
CHEMBL2105509	CCOCOC(=O)c1ccccc1Nc1c(Cl)ccc(C)c1Cl	TEROFENAMATE	41.6667	261
CHEMBL3286580	Fc1ccc2c(CCNCc3cccc(OCC(F)(F)C(F)F)c3)c[nH]c2c1	IDALOPIRDINE|LU AE-58054|LU AE58054|LU-AE-58054|LU-AE58054	41.6667	261
CHEMBL2105498	CC1(C)C(/C=C(\Cl)C(F)(F)F)C1C(=O)OC(C#N)c1cccc(Oc2ccccc2)c1	CYHALOTHRIN|PP 563	41.6667	260
CHEMBL4094440	NS(=O)(=O)c1cncc(-c2nc(NCc3ccccn3)c3c(-c4ccccc4)cccc3n2)c1	BMS-919373	41.6667	260
CHEMBL184041	Cc1cc(-c2c3ccccc3c(Br)c3sc(C)c(C)c23)cc(C)c1O[C@H](Cc1ccccc1)C(=O)O	ERTIPROTAFIB|PTP-112	41.6667	260
CHEMBL2104331	COCCNC(=O)[C@@H](NC(=O)[C@H](Cc1ccc(OC)c(OC)c1OC)C[C@H](O)[C@H](Cc1ccccc1)NC(=O)OC(C)(C)C)C(C)C	LASINAVIR	41.6667	260
CHEMBL132767	CCN(CC)c1cc(C)nc2ncnn12	AR 12008|TRAPIDIL|TRAPYMIN	37.5	288
CHEMBL1564747	Cc1ccc(O)c(-n2nc3ccccc3n2)c1	DROMETRIZOLE|NSC-91885	37.5	288
CHEMBL1958077	Cc1cc(NC(=O)c2c(C)cccc2C)no1	SORETOLIDE	37.5	288
CHEMBL5	CCn1cc(C(=O)O)c(=O)c2ccc(C)nc21	MICTRAL|NALIDIXANE|NALIDIXIC ACID|NALIX|NEGGRAM|NEGRAM|NSC-82174|Neg Gram|URIBEN|Uroneg|WIN 18,320|Wintomylon	37.5	288
CHEMBL4297210	CC(C)(O)c1nc2ccc(Cl)cc2cc1N	ADX-102|ALD-102|NS2|REPROXALAP	37.5	288
CHEMBL1788385	Cc1cc(Br)c(O)c2ncccc12	TILBROQUINOL	37.5	288
CHEMBL347425	Cc1nc(NCc2ccccc2)c2cc[nH]c2n1	BW 58-271|ROLODINE|Rolodine	37.5	288
CHEMBL2104738	CC1CC2Oc3ccc(Cl)cc3C(=O)N2O1	MESECLAZONE|W-2395	37.5	288
CHEMBL3545036	Cc1cc(C)c(N)c(C#Cc2cccc(F)c2)n1	ADX-10059|ADX10059|RASEGLURANT|Raseglurant	37.5	288
CHEMBL2105035	Cc1cccc(C)c1NC(=O)c1cccnc1O	ISONIXIN	37.5	288
CHEMBL2104706	Cc1cccc(C)c1Nc1ncccc1C(=O)O	METANIXIN	37.5	288
CHEMBL1596113	Cc1cccc(Nc2ncccc2C(=O)O)c1C	NIXYLIC ACID|UP 74	37.5	288
CHEMBL1360840	CCOc1ccc(/N=N/c2ccc(N)cc2N)cc1	ETOXAZENE	37.5	288
CHEMBL23811	COC(=O)c1nc2cc(Cl)c3cccnc3c2o1	QUAZOLAST|Quazolast|RHC 3988	37.5	288
CHEMBL2104697	Cc1cc(O)c2c(ccc3nc(-c4ccco4)[nH]c32)n1	F-691|FURODAZOLE	37.5	288
CHEMBL1547	Cc1ncc(C[n+]2csc(CCO)c2C)c(N)n1	Betaxin|THIAMINE|Thiamine (Vit B1)|Vitamin B 1	37.5	288
CHEMBL62735	CCc1c(OC)nc2nc(-c3noc(C)n3)cn2c1C	FASIPLON|Fasiplon	37.5	288
CHEMBL174697	Cc1nn(C)c2c1C(c1cccc(Cl)c1)=NCCN2	CI-781|ZOMETAPINE	37.5	288
CHEMBL122351	COc1cc(Cc2cnc(N)nc2N)cc(OC)c1N	ADITEREN|Aditeren	37.5	288
CHEMBL25931	CC1(C)C(=O)Nc2cc3[nH]c(-c4ccncc4)nc3cc21	ADIBENDAN|Adibendan	37.5	288
CHEMBL571948	C[C@@H](N)c1ccc(C(=O)Nc2ccnc3[nH]ccc23)cc1	Y-39983	37.5	288
CHEMBL2105603	COCCCC/C(=N/OCCN)c1ccc(Cl)cc1	CLOVOXAMINE	37.5	288
CHEMBL4085457	C=CC(=O)N1C[C@H](Nc2ncnc3[nH]ccc23)CC[C@@H]1C	PF-06651600	37.5	288
CHEMBL2110680	COc1cc([S+](C)[O-])ccc1-c1nc2cnccc2[nH]1	ISOMAZOLE	37.5	288
CHEMBL2107111	CC(C)C(OC(=O)c1cccnc1)c1ccc(Cl)cc1	NICOCLONATE	37.5	288
CHEMBL1880767	CNP(=O)(OC)Oc1ccc(C(C)(C)C)cc1Cl	CRUFOMATE	37.5	288
CHEMBL2110765	Cc1nc2n(n1)C(N1CCN(C)CC1)=Nc1ccccc1C2	BATELAPINE	37.5	288
CHEMBL278819	Cc1cc(-c2ccccc2)nnc1NCCN1CCOCC1	AGR-1240|Brantur|CANTOR|CB-30038|Cantor|MINAPRINE	37.5	288
CHEMBL1738982	CN(C)CCC1c2ccc(Cl)cc2CCc2cccnc21	CLOSIRAMINE	37.5	288
CHEMBL2110716	CC(C)(C)NCC(O)c1ccc(O)c(CS(C)(=O)=O)c1	SULFONTEROL	37.5	288
CHEMBL99	CC(/C=C/C(=O)NO)=C\[C@@H](C)C(=O)c1ccc(N(C)C)cc1	A-300-I|ANTIBIOTIC A-300|GNF-Pf-1011|TRICHOSTATIN|TRICHOSTATIN(S)	37.5	288
CHEMBL287064	CNC/C=C(/c1ccc(Br)cc1)c1cccnc1	NOMELIDINE|Nomelidine	37.5	288
CHEMBL661	Cc1nnc2n1-c1ccc(Cl)cc1C(c1ccccc1)=NC2	ALPRAZOLAM|ALPRAZOLAM CIV|NIRAVAM|U 31,889|U-31,889|XANAX|XANAX XR	37.5	288
CHEMBL2104169	COP(=O)(OC)O/C(C)=C/C(=O)OC(C)c1ccccc1	CROTOXYFOS	37.5	288
CHEMBL293743	CC(C#Cc1cccc(Oc2ccc(F)cc2)c1)N(O)C(N)=O	ABBOTT-76745|FENLEUTON|Fenleuton|LOFRIN	37.5	288
CHEMBL150980	Cc1cc(-c2ccc(O)cc2)nnc1NCCN1CCOCC1	MOXIRAPRINE|Moxiraprine	37.5	288
CHEMBL1697825	CCCCN(CCCC)CCNc1nc(-c2ccccc2)no1	BUTALAMINE|LA 1221 [AS HYDROCHLORIDE]	37.5	288
CHEMBL3545350	Cc1nccn1Cc1cc(-c2ccc(F)c(C(F)F)c2)cnn1		37.5	288
CHEMBL2110791	CCN(CC)CCCNCc1cc(Cl)c2cccnc2c1O	CLAMOXYQUINE	37.5	288
CHEMBL146817	COCN1C(=O)CN=C(c2ccccc2)c2cc([N+](=O)[O-])ccc21	MOTRAZEPAM|Motrazepam|Ro-06-9098	37.5	288
CHEMBL4297445	Cc1cc(Cc2c(C)nn(CCC(=O)O)c2C)c2c(c1O)CCC2	TRC-150094|TRC150094	37.5	288
CHEMBL1591365	COc1cccc(N(C)C(=S)Oc2ccc3c(c2)CCCC3)n1	LIRANAFTATE	37.5	288
CHEMBL84158	CCN(CC)CCNC(=O)c1cc(S(C)(=O)=O)ccc1OC	TIAPRIDE|TIAPRIDE HYDROCHLORIDE	37.5	288
CHEMBL3989470	COc1ccc(C(=O)[N-]c2c[n+](N3[C@@H](C)CCC[C@H]3C)no2)cc1	CAS 936|PIRSIDOMINE	37.5	288
CHEMBL2104845	Cc1ccc2oc(N[C@@H](CC3CCCCC3)c3ccccn3)nc2c1	BIRM-270|ONTAZOLAST	37.5	288
CHEMBL2105932	CC(Cc1ccccc1)NCCc1c2ccccc2nc2ccccc12	ACRIDOREX|B.S. 7573-A	37.5	288
CHEMBL2106940	COC(=O)c1cc2nc([S+]([O-])Cc3ncccc3C)[nH]c2cc1C	PICOPRAZOLE	37.5	288
CHEMBL1475252	COc1ccc2[nH]c([S+]([O-])Cc3ncc(C)c(OC)c3C)nc2n1	TENATOPRAZOLE	37.5	288
CHEMBL560993	Cc1c(Cc2ccc3ccccc3n2)c2cc(F)ccc2n1CC(=O)O	OC000459|OC459|TIMAPIPRANT	37.5	288
CHEMBL638	C[C@@H](c1ncncc1F)[C@](O)(Cn1cncn1)c1ccc(F)cc1F	UK-109,496|VFEND|VORICONAZOLE|Vfend	37.5	288
CHEMBL2338329	Cc1nc(C(=O)NCC(=O)O)c(O)c2ccc(Oc3ccccc3)cc12	ASP-1517|ASP1517|FG-4592|ROXADUSTAT	37.5	288
CHEMBL280378	CCOc1cc(Cc2cnc(N)nc2N)cc(OCC)c1-n1cccc1	EPIROPRIM|TCMDC-137295	37.5	288
CHEMBL277945	CCN1CCCC1CNC(=O)c1cc(S(=O)(=O)CC)ccc1OC	SULTOPRIDE|SULTOPRIDE HYDROCHLORIDE	37.5	288
CHEMBL29404	Cc1nc(OCCCCCN2CCCCC2)cc(-c2ccc(F)cc2)n1	ENECADIN	37.5	288
CHEMBL27999	Cc1cc(-n2ncc(=O)[nH]c2=O)cc(C)c1Sc1ccc(Cl)cc1	CP-25,673|TIAZURIL|Tiazuril	37.5	288
CHEMBL942	CC(=O)Oc1ccc(C(c2ccc(OC(C)=O)cc2)c2ccccn2)cc1	BIOLAX|BISACODYL|Bisacodyl|CORRECTOL TABLETS, CAPLETS|DULCODOS|DULCOLAX|ENTROLAX|FEEN-A-MINT TABLETS|SK-BISACODYL|THERALAX	37.5	288
CHEMBL421556	CC(=O)OCC/C(SC(C)=O)=C(/C)N(C=O)Cc1cnc(C)nc1N	ACETIAMINE|Acetiamine|D.A.T|DIACETYLTHIAMINE	37.5	288
CHEMBL9960	CC[C@H](NC(=O)c1cc(-c2ccccc2)nc2ccccc12)c1ccccc1	AZD 7624|AZD-7624	37.5	288
CHEMBL1908320	Cc1cccc(Nc2cc(Cl)nc(SCC(=O)NCCO)n2)c1C	PIRINIXIL	37.5	288
CHEMBL4297261	Cc1[nH]c2ccc(F)cc2c1-c1nc2c3cccnc3c3ncccc3c2[nH]1	APTO-253|LOR-253|LOR-253(FORMER CODE)|LT-253(FORMER CODE)	37.5	288
CHEMBL4297354	Cc1nc(C)c(-c2ccc(C3CCC(CC(=O)O)CC3)cc2)nc1C(N)=O	AZD 7687|AZD-7687|AZD7687	37.5	288
CHEMBL298019	CCOC(=O)c1ccc(OCCC2CCN(c3ccc(C)nn3)CC2)cc1	PIRODAVIR|R 77975	37.5	288
CHEMBL2104922	CNS(=O)(=O)c1cc(OC)c(OC)c(C(=O)NCC2CCCN2C)c1	SULVERAPRIDE	37.5	288
CHEMBL572881	CC1(C)CNc2cc(NC(=O)c3cccnc3NCc3ccncc3)ccc21	AMG 706|MOTESANIB	37.5	288
CHEMBL161350	CCOP(=O)(CCCCCCOc1ccc(OC)cc1Cl)OCC	FOSARILATE|Fosarilate|WIN 42,202	37.5	288
CHEMBL280527	CCNc1cccnc1N1CCN(C(=O)c2cc3cc(OC)ccc3[nH]2)CC1	ATEVIRDINE|ATEVIRDINE MESYLATE|ATEVIRDINE METHANESULFONATE|U-87201|U-87201E	37.5	288
CHEMBL639	CN1CCCC(n2nc(Cc3ccc(Cl)cc3)c3ccccc3c2=O)CC1	AZELASTINE|Azelastine	37.5	288
CHEMBL2062774	CCOc1noc2cc(OCCC3CCN(c4ccc(C)nn4)CC3)ccc12	BTA-798|BTA798|VAPENDAVIR|Vapendavir	37.5	288
CHEMBL1510	CN1CCC[C@@H]1Cc1c[nH]c2ccc(CCS(=O)(=O)c3ccccc3)cc12	ELETRIPTAN|Eletriptan|RELPAX|UK-116,044|UK-116,044-04 FREE BASE|UK-116,044-04 [AS HYDROBROMIDE)|UK-116044-04|UK-116044-04 FREE BASE	37.5	288
CHEMBL2	COc1cc2nc(N3CCN(C(=O)c4ccco4)CC3)nc(N)c2cc1OC	CP-12299|CP-122991|PRAZOSIN|Prazosin	37.5	288
CHEMBL4068108	CC1=C(CC(=O)NCc2ccccc2)c2cc(F)ccc2/C1=C\c1ccncc1		37.5	288
CHEMBL611	COc1cc2nc(N3CCN(C(=O)C4CCCO4)CC3)nc(N)c2cc1OC	Hytrin|TERAZOSIN|Terazosin	37.5	288
CHEMBL26984	CCCCNC(=O)NC1CCN(c2ncnc3cc(OC)c(OC)cc23)CC1	BUQUINERAN|Buquineran	37.5	288
CHEMBL1232583	COc1ccc(S(=O)(=O)n2cc(CCC(=O)O)c3cc(OC)ccc32)cc1	INDEGLITAZAR|PPM-204	37.5	288
CHEMBL317052	CNC(=O)c1cnn(-c2nc(N)c3ncn([C@@H]4O[C@H](CO)[C@@H](O)[C@H]4O)c3n2)c1	Lexiscan|REGADENOSON MONOHYDRATE	37.5	288
CHEMBL1186581	Cc1ccc(-c2cc([C@@H]3C4CCC(C[C@@H]3c3ccc(Cl)cc3)N4C)on2)cc1	RTI 336|RTI 4229-336|RTI-336	37.5	288
CHEMBL3990805	COc1ccc(CCNC(C)C(O)c2ccc(O)c(NS(C)(=O)=O)c2)cc1	MESUPRINE	37.5	288
CHEMBL2103764	CO/N=C(\C(=O)N[C@@H]1C(=O)N2C(C(=O)O)=C(C)CS[C@H]12)c1csc(N)n1	CEFETAMET|CEFETAMET PIVOXIL HYDROCHLORIDE	37.5	288
CHEMBL2106295	COc1ccc(CCNCC(O)COc2ccc(NN=C(C)C)nn2)cc1OC	DRAMEDILOL	37.5	288
CHEMBL1230065	CCCNC(=O)c1cn2ncnc(Nc3cc(C(=O)NC4CC4)ccc3C)c2c1C	BMS-582949|PS-540446	37.5	288
CHEMBL4297184	Cc1ccc(-c2nc(N)nc3c2nnn3Cc2cccc(CO[C@H]3CCOC3)n2)o1	CIFORADENANT|CPI-444|V81444	37.5	288
CHEMBL282686	CCO[C@@H](Cc1ccc(OCCc2ccc(OS(C)(=O)=O)cc2)cc1)C(=O)O	AR-H-039242|AR-H039242XX|AZ-242|BR-44608|GALIDA|TESAGLITAZAR	37.5	288
CHEMBL2079588	CNC(=O)c1cc(COc2nnc(Nc3ccc(Cl)cc3)c3ccoc23)ccn1	BAY 57-9352|BAY-57-9352|BAY-579352|TELATINIB|Telatinib	37.5	288
CHEMBL2105495	COc1cc2c(cc1OC)S(=O)(=O)OC(C(=O)NC(C)CC(C)(C)N(C)C)C2	TISOCROMIDE	37.5	288
CHEMBL634	CCC(=O)N(c1ccccc1)C1(COC)CCN(CCn2nnn(CC)c2=O)CC1	ALFENTANIL|Alfentanil|IDS-NA-014|R-39209|R-39209-	37.5	288
CHEMBL2104619	Cc1nc2c(C)cccn2c(=O)c1CCN1CCC(c2noc3cc(F)ccc23)CC1	OCAPERIDONE|R 79598	37.5	288
CHEMBL2347655	CON(C)C(=O)N1N=C(c2cc(F)ccc2F)S[C@@]1(CCCN)c1ccccc1	ARRY-520|FILANESIB	37.5	288
CHEMBL14376	COc1cc(C(C)=O)ccc1OCCCN1CCC(c2noc3cc(F)ccc23)CC1	FANAPT|HP 873|ILOPERIDONE	37.5	288
CHEMBL298817	C[C@@H](n1cnc2cc(Cl)ccc2c1=O)[C@](O)(Cn1cncn1)c1ccc(F)cc1F	ALBACONAZOLE|UR-9825|W-0027|W0027	37.5	288
CHEMBL3545215	CCn1c(C(=O)N(C2CC2)C2CC2)cc2c3c(ncn3C)c(Nc3cc(C)n(C)n3)nc21	BMS-911543|JAK2 INHIBITOR BMS-911543	37.5	288
CHEMBL4204869	C[C@H]1OC[C@]2(c3cc(NC(=O)c4cnc(C(F)F)cn4)ccc3F)N=C(N)SC[C@H]12	E-2609|E2609|ELENBECESTAT	37.5	288
CHEMBL3544964	Cn1nccc1Nc1nccc(-c2ccn([C@H](CO)c3ccc(Cl)c(F)c3)c(=O)c2)n1	GDC-0994|GDC0994|RAVOXERTINIB|RG-7842	37.5	288
CHEMBL2396661	Cc1nc(NC(=O)N2CCC[C@H]2C(N)=O)sc1-c1ccnc(C(C)(C)C(F)(F)F)c1	ALPELISIB|Alpelisib|BYL-719|NVP-BYL719|PIQRAY	37.5	288
CHEMBL1092581	CNC(=O)c1c(-c2ccc(F)cc2)oc2cc(N(CCO)S(C)(=O)=O)c(C3CC3)cc12	HCV 796|HCV-796|NESBUVIR	37.5	288
CHEMBL4283683	Cn1cc(-c2ccc(S(=O)(=O)n3ccc(/C=C/C(=O)Nc4ccccc4N)c3)cc2)cn1	4SC-202|DOMATINOSTAT	37.5	288
CHEMBL4297505	CCc1cc(-c2noc(-c3cc(OC)nc(C4CCCC4)c3)n2)cc(C)c1OC[C@@H](O)CO	ACT-334441|ACT334441|CENERIMOD	37.5	288
CHEMBL1730	CO/N=C(\C(=O)N[C@@H]1C(=O)N2C(C(=O)O)=C(COC(C)=O)CS[C@H]12)c1csc(N)n1	CEFOTAXIME|Cefotaxime	37.5	288
CHEMBL57242	CCOc1nc2cccc(C(=O)O)c2n1Cc1ccc(-c2ccccc2-c2noc(O)n2)cc1	AZILSARTAN|TAK-536	37.5	288
CHEMBL4060569	COC[C@@H](NC(=O)N1CC(=O)Nc2cc(OC)cnc21)c1ccc(OC(F)(F)F)c(F)c1	TAK-915	37.5	288
CHEMBL2106889	CN1C(C(=O)Nc2ccccn2)=C(OC(=O)/C=C/c2ccccc2)c2ccccc2S1(=O)=O	PIROXICAM CINNAMATE|SPA-S-51O	37.5	288
CHEMBL2338397	C[C@H](NC(=O)CCC(F)(F)F)C(=O)N[C@@H]1C(=O)N(CCO)c2ncccc2-c2ccccc21	CRENIGACESTAT|LY-3039478|LY3039478	37.5	288
CHEMBL2103842	C[C@@H]1COC(Nc2ccc3ncnc(Nc4ccc(OCc5nccs5)c(Cl)c4)c3c2)=N1	AR-00334543|ARRY-334543|ARRY-543|ASLAN-001|ASLAN001|VARLITINIB	37.5	288
CHEMBL154139	Cc1ccc(/C=C/C(=O)NCCCCN2CCN(C(c3ccccc3)c3ccccc3)CC2)cn1	TAGORIZINE|Tagorizine	37.5	288
CHEMBL623	CCc1nn(CCCN2CCN(c3cccc(Cl)c3)CC2)c(=O)n1CCOc1ccccc1	NEFAZODONE|Nefazodone	37.5	288
CHEMBL2323775	Cn1cc(-c2cnc3ccc4ccc(CS(=O)(=O)NCc5ccccn5)cc4c(=O)c3c2)cn1	MK-8033|MK8033	37.5	288
CHEMBL3989967	CNc1nc(-c2cccc(NC(=O)c3ccc(C(=O)OC)cc3)c2)c2cc(OC)c(OC)cc2n1	E6005|LOTAMILAST|RVT-501	37.5	288
CHEMBL4297460	CCOc1cc([C@@H](CS(C)(=O)=O)N2Cc3cccc(NC(=O)C4CC4)c3C2=O)ccc1OC	CC-11050	37.5	288
CHEMBL237500	CC#CCn1c(N2CCC[C@@H](N)C2)nc2c1c(=O)n(Cc1nc(C)c3ccccc3n1)c(=O)n2C	BI 1356|BI 1356 BS|BI-1356|BI-1356BS|BS 1356 BS|LINAGLIPTIN|TRADJENTA|TRAJENTA	37.5	288
CHEMBL192	CCCc1nn(C)c2c(=O)[nH]c(-c3cc(S(=O)(=O)N4CCN(C)CC4)ccc3OCC)nc12	HIP-0908|HIP0908|NIPATRA|REVATIO|SILDENAFIL|Sildenafil|UK-92480|VIAGRA|VIZARSIN	37.5	288
CHEMBL2104090	CC(=O)OCC(=O)OCC/C(SC(=O)c1ccco1)=C(\C)N(C=O)Cc1cnc(C)nc1N	ACEFURTIAMINE	37.5	288
CHEMBL2105561	CN1CCN(C(=O)OC2C3=C(SCCS3)C(=O)N2c2ccc3ccc(Cl)nc3n2)CC1	RP 31264|SURICLONE	37.5	288
CHEMBL4117187	COc1ccc2c(c1)c(CN1CCN(C)CC1)cn2S(=O)(=O)c1ccccc1Br	MASUPIRDINE|SUVN-502	37.5	288
CHEMBL4078100	COc1nnc2ccc(N3CCC(c4ccc(OCCN5CCN(C)C(=O)[C@H]5C)cc4)CC3)nn12	AZD 5153|AZD-5153|AZD5153	37.5	288
CHEMBL4297592	Cc1cccc(C)c1N(CC(=O)Nc1ccc(-c2ncon2)cc1)C(=O)C1CCS(=O)(=O)CC1	AMENAMEVIR|ASP-2151|ASP2151	37.5	288
CHEMBL4297626	Cn1nc(C(=O)N(Cc2ccccc2)Cc2ccc(C(=O)O)cc2)c2c1-c1cc(Cl)ccc1OC2	LMB763|NIDUFEXOR	37.5	288
CHEMBL3581647	Cc1sc2c(c1C)C(c1ccc(Cl)cc1)=N[C@@H](CC(=O)Nc1ccc(O)cc1)c1nnc(C)n1-2	BIRABRESIB|MK-8628|OTX-015 ANHYDROUS|OTX015|OTX015 ANHYDROUS	37.5	288
CHEMBL1950651	COC(=O)N1CCC(CC#Cc2nc(N)c3ncn([C@@H]4O[C@H](C(=O)NC5CC5)[C@@H](O)[C@H]4O)c3n2)CC1	ATL-313|ATL313|ATL313, DE-112|DE-112|EVODENOSON	37.5	288
CHEMBL3989918	CCc1noc(CC)c1C(=O)O[C@H]1C(C)=C[C@]23C(=O)[C@@H](C=C(CO)[C@@H](O)[C@]12O)[C@H]1[C@@H](C[C@H]3C)C1(C)C	INGENOL DISOXATE|LEO 43204|LEO-43204|LEO43204	37.5	288
CHEMBL2364615	CC(C)(Cc1ccc(Oc2ncccc2C#N)cc1)NC[C@H](O)COc1ccccc1-c1cccs1	LUBABEGRON|LY488756	37.5	288
CHEMBL3912251	Cc1cc(C(=O)O)ccc1COc1cc2c(cc1N(CC(C)C)S(=O)(=O)c1nccs1)CCC2	ONO-8539	37.5	288
CHEMBL1095930	CO/N=C(\C(=O)N[C@@H]1C(=O)N2C(C(=O)OC(C)OC(C)=O)=C(COC(N)=O)CS[C@H]12)c1ccco1	CCI 15641|CEFTIN|CEFUROXIME 1-ACETOXYETHYL ESTER|CEFUROXIME AXETIL|ZINNAT	37.5	288
CHEMBL2105692	CC(C)OC(=O)COc1cccc(CN(Cc2ccc(-n3cccn3)cc2)S(=O)(=O)c2cccnc2)c1	PF-04217329|TAPRENEPAG ISOPROPYL	37.5	288
CHEMBL3306902	CC1(C)S[C@@H]2[C@H](NC(=O)[C@H](NC(=O)c3cnc4cccnc4c3O)c3ccccc3)C(=O)N2[C@H]1C(=O)O	APALCILLIN	37.5	288
CHEMBL13817	CC(C)(N)C(=O)N[C@H](COCc1ccccc1)C(=O)N1CCC2(CC1)CN(S(C)(=O)=O)c1ccccc12	IBUTAMOREN|L-163,191|MK-677	37.5	288
CHEMBL3408947	COc1ccc2c(c1)[C@]1(C[C@H]1c1ccc3c(/C=C/c4ccc(CN5C[C@H](C)O[C@H](C)C5)cc4)n[nH]c3c1)C(=O)N2		37.5	288
CHEMBL3545083	COCCN1CCN(Cc2ccc(-c3n[nH]c4c3C(=O)c3c(NC(=O)NN5CCOCC5)cccc3-4)cc2)CC1	RGB 286638|RGB-286638	37.5	288
CHEMBL161	CO/N=C(\C(=O)N[C@@H]1C(=O)N2C(C(=O)O)=C(CSc3nc(=O)c(O)nn3C)CS[C@H]12)c1csc(N)n1	CEFTRIAXONE|Ceftriaxone	37.5	288
CHEMBL4297400	CCOC(=O)C(C)(C)NP(=O)(NC(C)(C)C(=O)OCC)c1ccc(-c2nc(N)sc2C(=O)C(C)(C)C)o1	MB 07803|MB-07803|MB07803	37.5	288
CHEMBL1201197	C[C@H](N)C(=O)N[C@@H](C)C(=O)N[C@H]1[C@@H]2CN(c3nc4c(cc3F)c(=O)c(C(=O)O)cn4-c3ccc(F)cc3F)C[C@@H]21	ALATROFLOXACIN|Alatrofloxacin	37.5	288
CHEMBL3039598	CCC(=O)O[C@@H](O[P@](=O)(CCCCc1ccccc1)CC(=O)N1C[C@H](C2CCCCC2)C[C@H]1C(=O)O)C(C)C	C09AA09|FOSINOPRIL|Monopril|SQ-28555	37.5	288
CHEMBL787	CC(C)(O)c1ccccc1CC[C@@H](SCC1(CC(=O)O)CC1)c1cccc(/C=C/c2ccc3ccc(Cl)cc3n2)c1	MK-476|MONTELUKAST|Montelukast|SINGULAIR	37.5	288
CHEMBL2074765	CCCCCCCCC/C=C/C=C/C(=O)NCC(=O)N[C@@H]1C(O)[C@H](O)C(Nc2ncnc3[nH]cnc23)OC1[C@H](O)CO	KRN5500|NSC-650426|SPK-241	37.5	288
CHEMBL454446	CO/N=C(\C(=O)N[C@@H]1C(=O)N2C(C(=O)OCOC(=O)C(C)(C)C)=C(/C=C\c3scnc3C)CS[C@H]12)c1csc(N)n1	CDTR-PI|CEFDITOREN|CEFDITOREN PIVALOYLOXYMETHYL ESTER|CEFDITOREN PIVOXIL|Cefditoren|Cefditoren pivoxil|ME-1207|ME1207|MEIACT|SPECTRACEF	37.5	288
CHEMBL2107360	CCCCCCCCCCCCCCCC(=O)OC1CCCn2c1nc(C)c(CCN1CCC(c3noc4cc(F)ccc34)CC1)c2=O	INVEGA TRINZA|Invega Sustenna|JNS-010|JNS010|PALIPERIDONE PALMITATE|PALPERIDONE PALMITATE|R-092670|R092670|RO92670	37.5	288
CHEMBL363392	CCCCC1(CCCC)CS(=O)(=O)c2ccc(N(C)C)cc2[C@@H](c2ccc(OCc3ccc(C[N+]45CCN(CC4)CC5)cc3)cc2)[C@H]1O	LUM-001 CATION|LUM001 CATION|MARALIXIBAT	37.5	288
CHEMBL2105666	CCc1c2c(nc3ccc(OC(=O)CCC(=O)Oc4c(C)c(C)c5c(c4C)CC[C@@](C)(CCC[C@H](C)CCC[C@H](C)CCCC(C)C)O5)cc13)-c1cc3c(c(=O)n1C2)COC(=O)[C@]3(O)CC	SN-2310|SN2310|TENIFATECAN	37.5	288
CHEMBL579217	COc1cc2c(cc1OCCCF)CCN1C[C@@H](CC(C)C)[C@H](O)C[C@H]21		41.6667	259
CHEMBL1655	CN(C)CCOc1ccc(/C(=C(/CCCl)c2ccccc2)c2ccccc2)cc1	GTX-006|J33.157K|TOREMIFENE|Toremifene	41.6667	259
CHEMBL562318	Cn1cc(-c2ccncc2)c(-c2ccc(OCc3ccc4ccccc4n3)cc2)n1	MARDEPODECT|MP-10|PF-02545920|PF-2545920	37.5	286
CHEMBL262101	c1ccc2c(c1)-c1nc-2nc2[nH]c(nc3nc(nc4[nH]c(n1)c1ccccc41)-c1ccccc1-3)c1ccccc21	CIAFTALAN|Phthalocyanine	45.8333	234
CHEMBL2110962	CC(Cc1ccccc1)NCCCCl	MEFENOREX	41.6667	256
CHEMBL462222	CC(C)(C)CNC(=O)N(CCCl)N=O	NCNU|NEPTAMUSTINE|PENTAMUSTINE|SALISBURYSTIN	41.6667	256
CHEMBL12948	CC1CCC(NC(=O)N(CCCl)N=O)CC1	ICIG 1110|ICIG-1110|METHYL-CCNU|SEMUSTINE	41.6667	256
CHEMBL1237123	COc1cc(CC2c3c(cc(OC)c(OC)c3OC)CC[N+]2(C)CCCOC(=O)CCC(=O)OCCC[N+]2(C)CCc3cc(OC)c(OC)c(OC)c3C2Cc2cc(OC)c(OC)c(OC)c2)cc(OC)c1OC		50	211
CHEMBL2103922	O=c1c(OCc2ccccc2)c(-c2ccc(OCc3ccccc3)c(OCc3ccccc3)c2)oc2cc(OCc3ccccc3)cc(OCc3ccccc3)c12	BENZQUERCIN	45.8333	230
CHEMBL70046	O=c1[nH]c(=O)n([C@@H]2O[C@H](CO)[C@@H](O)[C@@H]2O)cc1/C=C/Br	BRAVAVIR|BROVAVIR|BV-ARAU|SO 32,756|SORIVUDINE|SQ 32,756|SQ-32756|YN-72	41.6667	252
CHEMBL1198857	OCc1cc([C@@H](O)CNCCCCCCOCCOCc2c(Cl)cccc2Cl)ccc1O	GW-642444|GW-642444X|GW642444|GW642444X|VILANTEROL	41.6667	252
CHEMBL2106760	Cc1ccc(F)cc1NC1=NCCN1	FLUTONIDINE|ST 600	37.5	279
CHEMBL43184	Nc1c2ccccc2nc2ccccc12	9-Aminoacridine|AMINOACRIDINE	37.5	279
CHEMBL304253	Cc1ccc(N=C2NCCN2)c(Cl)c1	ST 375|TOLONIDINE	37.5	279
CHEMBL448416	CN=C(N)NC(=O)Nc1c(C)cccc1C	LIDAMIDINE	37.5	279
CHEMBL2107704	c1ccc(Cc2nnc3ccncc3n2)cc1	EU-3325|TRIAFUNGIN	37.5	279
CHEMBL70209	Cc1ncc(-c2csc(N=C(N)N)n2)[nH]1	ZALTIDINE	37.5	279
CHEMBL2104078	Cc1ccccc1NC(=O)C(C)N1CCCC1	APTOCAINE	37.5	279
CHEMBL57358	Cc1cc(/C=C/c2ccc(F)cc2)cc(C)c1O	BI-L-239|ENOFELAST|Enofelast	37.5	279
CHEMBL565	CCOC(=O)C(C)(C)Oc1ccc(Cl)cc1	ATROMID|ATROMID-S|AY-61123|CHLORFENISATE|CLOFIBRATE|ICI 28257|NSC-79389	37.5	279
CHEMBL1078685	N#Cc1cc(-c2n[nH]c(-c3ccncc3)n2)ccn1	FYX-051|TOPIROXOSTAT	37.5	279
CHEMBL2107705	Nc1nc(N)c2c(-c3ccccc3)nc(N)nc2n1	AMPYRIMINE|SKF 13338	37.5	279
CHEMBL585	Nc1nc(N)c2nc(-c3ccccc3)c(N)nc2n1	DYRENIUM|DYTAC|NSC-639359|NSC-77625|SK&F 8542|SK-8542|TRIAMTERENE	37.5	279
CHEMBL1752	Cn1c(=O)c2c(ncn2CC(O)CO)n(C)c1=O	DILOR|DILOR-400|DIPROPHYLLINE|DYPHYLLINE|Dyphylline|GLYPHYLLINE|LUFYLLIN|NEOTHYLLINE	37.5	279
CHEMBL58752	O=[N+]([O-])c1nccn1CC(O)CN1CCCCC1	NSC-380540|PD 126675|PD-126675|PIMONIDAZOLE|RO 03-8799|RO-03-8799	37.5	279
CHEMBL2110778	N/C(CN(Cc1ccccc1)c1ccccc1)=N\O	CETOXIME	37.5	279
CHEMBL36591	CC(N)C(=O)OC(C)(C)Cc1ccc(Cl)cc1	ALAPROCLATE|GEA 654	37.5	279
CHEMBL152649	Cc1nc2ccccc2n1Cc1ccc(Cl)cc1	CHLORMIDAZOLE	37.5	279
CHEMBL3989876	CC/C(=N\O)c1cn(CCN(C)C)c2ccccc12	ETOPRINDOLE	37.5	279
CHEMBL3989661	CCOC(=O)c1cncn1C(C)c1ccc(F)cc1	FLUTOMIDATE	37.5	279
CHEMBL2346738	Fc1ccc2nc(CCC#Cc3ccccn3)cn2c1	ADX-48621|ADX48621|DIPRAGLURANT|Dipraglurant	37.5	279
CHEMBL1618378	CCN(CC)CCNC(=O)c1ccc(N)c(Cl)c1	DECLOPRAMIDE	37.5	279
CHEMBL279960	Cc1nc2ccccc2c(=O)n1-c1ccccc1Cl	MECLOQUALONE|Mecloqualone|W 4744	37.5	279
CHEMBL2106118	CN(C)C(=O)CCNc1ccc(Br)cc1	BROMAMID|BROMANYLPROMIDE|NA-119	37.5	279
CHEMBL2104904	CC(=O)Oc1ccc(-c2ccc(F)cc2)cc1C(=O)O	FLUFENISAL	37.5	279
CHEMBL170052	Cc1c(F)cc2c(=O)c(C(=O)O)cn3c2c1CCC3C	IBAFLOXACIN|Ibafloxacin|R-835|S-25930	37.5	279
CHEMBL1981146	CCOC(C)C(/C=N/NC(N)=S)=N\NC(N)=S	BW 356-C-61|CONTRAPAR|GLOXAZONE	37.5	279
CHEMBL2105376	CC(=O)Oc1c(C)c(C)c2c(c1C)CC(CC(=O)O)O2	RAXOFELAST	37.5	279
CHEMBL35241	N=C(N)c1ccc(/N=N/Nc2ccc(C(=N)N)cc2)cc1	DIMINAZENE|Diminazene	37.5	279
CHEMBL1614641	C[C@H](C(=O)O)c1ccc2oc(-c3ccc(F)cc3)nc2c1	FLUNOXAPROFEN	37.5	279
CHEMBL1444	N#Cc1ccc(C(c2ccc(C#N)cc2)n2cncn2)cc1	CGS 20267|FEMARA|LETROZOLE	37.5	279
CHEMBL40356	CN1CCC/C1=N\C(=N\c1ccccc1)N1CCOCC1	LINOGLIRIDE|Linogliride|MCN 3935	37.5	279
CHEMBL286020	COc1cc([S+](C)[O-])ccc1-c1nc2ccc[nH]c-2n1	SULMAZOLE	37.5	279
CHEMBL1489662	O=C(Cc1ccc(-c2ccccc2)cc1)Nc1ccccn1	DIFENPIRAMIDE	37.5	279
CHEMBL2106077	CN(C)CC(O)C(c1ccccc1)c1cccc(Cl)c1	CLEMEPROL	37.5	279
CHEMBL844	Brc1c(NC2=NCCN2)ccc2nccnc12	AGN-190342 FREE BASE|BRIMONIDINE|Brimonidine|UK-14304|UK-1430418 FREE BASE	37.5	279
CHEMBL1437764	CC(C)(C)C(=O)C(Oc1ccc(Cl)cc1)n1ccnc1	CLIMBAZOLE	37.5	279
CHEMBL3989630	Cc1cccc(Cl)c1NC(=O)/C=C1\SCC(=O)N1C	CI-946|RALITOLINE	37.5	279
CHEMBL2104595	OC(CO/N=C(\Cl)c1cccnc1)CN1CCCCC1	BIMOCLOMOL	37.5	279
CHEMBL2107133	Cn1c(=O)c2c(ncn2CC2SCCS2)n(C)c1=O	NESTIFYLLINE	37.5	279
CHEMBL2111135	CC(CN1c2ccccc2Sc2ccccc21)[N+](C)(C)C	THIAZINAM	37.5	279
CHEMBL3989910	O=C(O)c1ccc(-c2ccc3cc(O)ccc3n2)c(Cl)c1	CAVOSONSTAT|N-91115|N91115	37.5	279
CHEMBL3707234	O=C(NC(Cc1ccccc1)c1ccccc1)c1cccnc1	NICOFETAMIDE	37.5	279
CHEMBL41355	CCOC(=O)Nc1ccc(NCc2ccc(F)cc2)cc1N	AWD21-360|D-23129|EZOGABINE|GKE-841|GW-582892X|GW582892X|POTIGA|RETIGABINE|TROBALT|WAY-143841	37.5	279
CHEMBL1750	Nc1nc(Cl)nc2c1ncn2[C@@H]1O[C@H](CO)[C@@H](O)[C@@H]1F	CLOFARABINE|CLOLAR|Clolar|EVOLTRA	37.5	279
CHEMBL301958	OC1CCCc2nc3ccccc3c(NCc3ccccc3)c21	SURONACRINE	37.5	279
CHEMBL48396	Nc1ccc(S(=O)(=O)c2ccc(NCC(=O)O)cc2)cc1	NSC-158324	37.5	279
CHEMBL3646221	O=C(O)CNC(=O)c1ncc(-c2cccc(Cl)c2)cc1O	AKB-6548|B-506|B506|PG1016548|VADADUSTAT	37.5	279
CHEMBL83668	Cc1cccc(N(C)C(=S)Oc2ccc3ccccc3c2)c1	AFTATE|DR. SCHOLL'S ATHLETE'S FOOT SPRAY|MYCIL|NSC-233648|SCH 10144|TIMOPED|TINACTIN|TINADERM|TINADERM PLUS|TINEAFAX|TOLNAFTATE|TRITIN	37.5	279
CHEMBL2105481	CC1(C)CN(CCN2CCN(c3cccc(Cl)c3)C2=O)C1	ZETIDOLINE	37.5	279
CHEMBL1172	Clc1ccc2c(c1)CCc1cccnc1C2=C1CCNCC1	AERIUS|CLARINEX|DESLORATADINE|LORATADINE RELATED COMPOUND A|LORATADINE RELATED COMPOUND A RS|MIDETORIN|NEOCLARITYN|SCH 34117	37.5	279
CHEMBL2104109	CCN(CC)CCN(CC)CC(=O)Nc1ccccc1Cl	CLODACAINE	37.5	279
CHEMBL1334692	O=C(O)Cc1cn(-c2ccccc2)nc1-c1ccc(Cl)cc1	LONAZOLAC	37.5	279
CHEMBL218227	O=C(/C=C(\O)c1nc[nH]n1)c1ccc(Cc2ccc(F)cc2)o1	GSK-S-1360|GW-810781|GW810781|S 1360|S-1360	37.5	279
CHEMBL162036	CC(=O)Nc1ccc(OC(=O)c2ccccc2OC(C)=O)cc1	BENORAL|BENORILATE|BENORYLATE|FENASPRATE|TRIADOL|WIN 11450	37.5	279
CHEMBL2104761	CC1CCCC(C)N1C(=S)Nc1cccc(C(F)(F)F)c1	EL-974|TICARBODINE	37.5	279
CHEMBL277465	CCCCn1c(=O)c2c(ncn2CC(C)=O)n(CCCC)c1=O	BRL 30892|DENBUFYLLINE	37.5	279
CHEMBL2104134	CC1C2CCC(C2)C1CN(CCO)C(=O)c1ccc(Cl)cc1	CLOCANFAMIDE	37.5	279
CHEMBL58711	CC(C)=CCN1Cc2c(Cl)ccc3[nH]c(=S)n(c23)C[C@@H]1C	R-87027|TIVIRAPINE	37.5	279
CHEMBL2151197	CCNC(=O)[C@H]1C[C@@](F)(c2ccc(CN3CCCC3)c(F)c2)C1	PF 03654746|PF-03654746	37.5	279
CHEMBL2106741	CNc1cc(OC)c(C(=O)NC2CN3CCC2CC3)cc1Cl	MEZACOPRIDE	37.5	279
CHEMBL167731	NCCNc1ccc(NCCN)c2c1C(=O)c1ccncc1C2=O	BBR 2778|PIXANTRONE	37.5	279
CHEMBL2110848	CC[N+](C)(C)CCOC(=O)C(O)(c1ccccc1)c1ccccc1		37.5	279
CHEMBL2110801	CN(C)CCCn1c(=O)n(-c2ccccc2)c2cc(Cl)ccc21	CLODAZON	37.5	279
CHEMBL1969664	N#Cc1ccc2[nH]c(O)c(-c3ccc(CN4CCOCC4)cn3)c2c1	AZ-11548415|AZD-1080	37.5	279
CHEMBL1876799	CN(C)c1cccc(F)c1C(=O)NC(=O)Nc1ccc(Cl)cc1	CLANFENUR	37.5	279
CHEMBL54893	CC(C)=CCOc1cc(NC(=S)c2ccoc2C)ccc1Cl	UC 781|UC-781	37.5	279
CHEMBL642	CCCC(=O)Nc1ccc(OCC(O)CNC(C)C)c(C(C)=O)c1	ACEBUTOLOL|Acebutolol|C07AB04|Sectral	37.5	279
CHEMBL4205783	Clc1ccc(-c2nn(Cc3ccccc3)c3c2CCNCC3)cc1		37.5	279
CHEMBL36648	COc1c(OC)c(OC(C)=O)c2cc(Cl)ccc2c1OC(C)=O	LONAPALENE|RS-43179	37.5	279
CHEMBL2104872	O=C(O)CNC(=O)c1ccc(/N=N/c2ccc(O)c(C(=O)O)c2)cc1	BX 650 A|IPSALAZIDE	37.5	279
CHEMBL2106915	COc1cc2c(cc1OC)C(CCc1ccc(Cl)cc1)N(C)CC2	ARC I-K-1|METHOPHOLINE|METOFOLINE|NIH 7672|RO 4-1778/1	37.5	279
CHEMBL2107081	CN1C(=O)CC2(CCN(CCCC(=O)c3ccc(F)cc3)CC2)C1=O	ROXOPERONE	37.5	279
CHEMBL2107626	CC(CN(C)C)CN1c2ccccc2OCOc2ccc(Cl)cc21	TRABOXOPINE	37.5	279
CHEMBL1214124	N#Cc1ccccc1-c1cc(-c2ccccn2)cn(-c2ccccc2)c1=O	E-2007|E2007|ER-155055-90|FYCOMPA|PERAMPANEL	37.5	279
CHEMBL519260	CCNC(=O)/C=C(C)/C=C/C=C(C)/C=C/c1c(C)cc(OC)c(C)c1C	MOTRETINIDE|TASMADERM	37.5	279
CHEMBL4297610	C[C@H](Nc1ccc(C#N)n(C)c1=O)c1cc2cc(Cl)ccc2[nH]c1=O	FT-2102|OLUTASIDENIB	37.5	279
CHEMBL3039528	CN1CCN([C@@H]2C[C@@H](c3ccccc3)c3ccc(Cl)cc32)CC1(C)C	LU 31-130|LU-31-130|ZICRONAPINE	37.5	279
CHEMBL2104700	Cc1ccc(C2(O)CCN(CCCC(=O)c3ccc(F)cc3)CC2)cc1	METHYLPERIDOL|MOPERONE|MOPERONE HYDROCHLORIDE|R 1658	37.5	279
CHEMBL2107129	CC(C)(Oc1ccc(Cl)cc1)C(=O)NC(=O)NCN1CCOCC1	PLAFIBRIDE	37.5	279
CHEMBL1201346	O=C(O)CCNC(=O)c1ccc(/N=N/c2ccc(O)c(C(=O)O)c2)cc1	BALSALAZIDE|Balsalazide	37.5	279
CHEMBL2104226	CC(=O)Nc1ccc(OCCOC(=O)c2ccccc2OC(C)=O)cc1	ETERSALATE	37.5	279
CHEMBL39933	CC(=O)c1ccc2c(c1)[C@H](NC(=O)c1ccc(F)cc1)[C@@H](O)C(C)(C)O2	CARABERSAT|Carabersat|SB-204269-EO	37.5	279
CHEMBL1742452	CC(OCCN1CCCCCC1)(c1ccccc1)c1ccc(Cl)cc1	SETASTINE	37.5	279
CHEMBL2107173	COc1ccc(CCN2CCN(c3ccccc3Cl)CC2)cc1OC	MEFECLORAZINE	37.5	279
CHEMBL88712	O=C(O)[C@@H](c1ccc(OCc2ccc3ccccc3n2)cc1)C1CCCC1	BAY X 1005|BAY-X-005|DG-031|VELIFLAPON	37.5	279
CHEMBL1476605	CC(C)(C)CC(C)(C)c1ccc(O)c(Cc2ccc(Cl)cc2Cl)c1	CLOFOCTOL	37.5	279
CHEMBL26319	CCC(=O)C(CCCCCCOc1ccc(OC)cc1Cl)C(=O)CC	ARILDONE|Arildone|WIN 38020	37.5	279
CHEMBL4297674	CC#CC(=O)N[C@H]1CCCN(c2c(F)cc(C(N)=O)c3[nH]c(C)c(C)c23)C1	BMS-986195|BRANEBRUTINIB	37.5	279
CHEMBL93298	CC(C)(C)NCC(O)CSc1nc(-c2ccc(C(N)=O)s2)cs1	AROTINOLOL|AROTINOLOL HYDROCHLORIDE	37.5	279
CHEMBL621	O=c1n(CCCN2CCN(c3cccc(Cl)c3)CC2)nc2ccccn12	Desyrel|J10.767K|TRAZODONE|Trazodone|Trialodine	37.5	279
CHEMBL1742407	CC(OCCN1CCCCCCC1)(c1ccccc1)c1ccc(Cl)cc1	OCTASTINE	37.5	279
CHEMBL325109	COc1cc(N)c(Cl)cc1C(=O)NC1CCN(Cc2ccccc2)CC1	CLANZOFLAT|CLEBOPRIDE|CLEBOPRIDE MALATE|CLEBORIL|LAS 9273	37.5	279
CHEMBL2107608	Cn1c(=O)c2c(ncn2CCNCC(O)c2ccc(O)c(O)c2)n(C)c1=O	THEODRENALINE	37.5	279
CHEMBL1214186	Nc1ncnc2c1ncn2[C@@H]1O[C@H](C[C@@H](N)CC[C@H](N)C(=O)O)[C@@H](O)[C@H]1O	COMPOUND 57926|SINEFUNGIN	37.5	279
CHEMBL495727	O=C(Nc1c[nH]nc1-c1nc2ccc(CN3CCOCC3)cc2[nH]1)NC1CC1	AT 9283|AT-9283|AT9283	37.5	279
CHEMBL2078925	Cc1c(N2C[C@@H](N)C3(CC3)C2)c(F)c(N)c2c(=O)c(C(=O)O)cn(C3CC3)c12	OLAMUFLOXACIN	37.5	279
CHEMBL3753858	c1cc(-c2nc3ccc(-c4ccc5nc(-c6ccncc6)[nH]c5c4)cc3[nH]2)ccn1	RIDINILAZOLE|SMT19969	37.5	279
CHEMBL1095607	Cn1c(=O)c2c(ncn2CCCNCC(O)c2cc(O)cc(O)c2)n(C)c1=O	D-1959|REPROTEROL	37.5	279
CHEMBL18331	Cc1nc2ccccn2c(=O)c1CCN1CCC(C(=O)c2ccc(F)cc2)CC1	PIRENPERONE|R-47,465	37.5	279
CHEMBL47955	CC(=O)NC[C@H]1CN(c2ccc(N3CCN(C(=O)CO)CC3)c(F)c2)C(=O)O1	EPEREZOLID|Eperezolid|U-100,592	37.5	279
CHEMBL2111040	O=c1[nH]c2ccccc2n1C1CCN(CCCc2noc3cc(F)ccc23)CC1	NEFLUMOZIDE	37.5	279
CHEMBL4297448	c1ccc(-c2cc(-c3ccncc3)c(N3CCN(c4ncccn4)CC3)nn2)cc1	MW-01-6-189WH|MW-189|MW01-6-189WH|TT-301|TT301	37.5	279
CHEMBL136298	CC(=O)NCC1(c2ccccc2)CCN(CCCC(=O)c2ccc(F)cc2)CC1	ACEPERONE|Aceperone|R 3248	37.5	279
CHEMBL2107749	Nc1nc(-c2nn(Cc3ccccc3F)c3ncccc23)ncc1-c1ccncc1	ETRICIGUAT	37.5	279
CHEMBL3186534	N#CC1(c2ccc(NC(=O)c3cccnc3NCc3ccncc3)cc2)CCCC1	APATINIB|RIVOCERANIB|YN968D1	37.5	279
CHEMBL2106477	CC1=C(C(=O)O)N2C(=O)[C@@H](NC(=O)[C@@H](N)c3ccc(O)c(Cl)c3)[C@H]2SC1	CEFEDROLOR	37.5	279
CHEMBL1207745	CC#CCC(C)[C@H](O)/C=C/[C@@H]1[C@H]2c3cccc(CCCC(=O)O)c3O[C@H]2C[C@H]1O	BERAPROST|MDL-201229|ML-1229|TRK-100STP FREE ACID	37.5	279
CHEMBL3916929	CNC(=O)C[C@H]1COc2cc(F)ccc2N1C(=O)c1ccc2c(c1)NC(=O)CO2	AZD-9977|AZD9977	37.5	279
CHEMBL3318007	O=C(O)[C@H]1C2CCC(CC2)[C@@H]1Nc1nc(-c2c[nH]c3ncc(F)cc23)ncc1F	JNJ - 63623872 - ZCD|JNJ-63623872|JNJ-63623872-ZCD|JNJ-872|JNJ63623872|JNJ872|PIMODIVIR|VX -787|VX-787	37.5	279
CHEMBL1079935	CCNC(=O)N1CCN(CCCC(c2ccc(F)cc2)c2ccc(F)cc2)CC1	AMPEROZIDE|Amperozide	37.5	279
CHEMBL4069597	Cc1nc(N(C)C(=O)Cc2ccc(-c3ccccn3)cc2)sc1S(N)(=O)=O	AIC-316|AIC316|PRITELIVIR	37.5	279
CHEMBL2104842	COc1cc(N)c(Cl)cc1C(=O)N1CCN(Cc2ccc3c(c2)OCO3)CC1	PERALOPRIDE	37.5	279
CHEMBL483465	Cn1cc(C2=C(c3coc4ccc(F)cc34)C(=O)NC2=O)c2cc3c(cc21)OCO3	9-ING-41	37.5	279
CHEMBL2403238	C[C@H]1CO[C@@H]2Cn3cc(C(=O)NCc4ccc(F)cc4F)c(=O)c(O)c3C(=O)N12	CABOTEGRAVIR|GSK-1265744A|GSK1265744|GSK1265744A|S-265744	37.5	279
CHEMBL2104760	Cn1c(=O)c2c(ncn2CCN2CCC(c3c[nH]c4ccccc34)CC2)n(C)c1=O	R 51 163|TAMERIDONE	37.5	279
CHEMBL9506	CN1C(=O)[C@@H](NC(=O)c2cc3ccccc3[nH]2)N=C(c2ccccc2)c2ccccc21	DEVAZEPIDE|L-364,718|MK-329	37.5	279
CHEMBL267932	CN1CN(c2ccccc2)C2(CCN(CCCC(=O)c3ccc(F)cc3)CC2)C1=O		37.5	279
CHEMBL1738699	Cc1cc(C(N)=O)ccc1-n1c(CCC(=O)O)ccc1-c1ccc(-n2ccnc2)cc1	N6022	37.5	279
CHEMBL1190199	CN(C(=O)C(c1ccccc1)c1ccccc1)[C@H](CN1CC[C@H](O)C1)c1ccccc1	ASIMADOLINE|EMD-61753	37.5	279
CHEMBL316157	O=C(Cc1cccs1)N[C@@H]1C(=O)N2C(C(=O)[O-])=C(C[n+]3ccccc3)CS[C@H]12	40602|CEFALORIDINE|CEPHALORIDINE|Cephaloridine|KEFLORIDIN|LORIDINE	37.5	279
CHEMBL2105304	OC(C1=CC(=C(c2ccccn2)c2ccccn2)C=C1)(c1ccccn1)c1ccccn1	MCN-1210|PYRINOLINE|SUREXIN	37.5	279
CHEMBL4297625	CCc1ccc([C@@H]2O[C@H](CO)[C@@H](O)[C@H](O)[C@H]2O)cc1Cc1ccc2c(c1)OCCO2	LICOGLIFLOZIN|LIK-066|LIK066	37.5	279
CHEMBL1229211	C[C@@H]1CCO[C@H]2Cn3cc(C(=O)NCc4ccc(F)cc4F)c(=O)c(O)c3C(=O)N21	DOLUTEGRAVIR|GSK 1349572|GSK-1349572|S-349572|TIVICAY	37.5	279
CHEMBL181954	CO[C@@H](Cc1ccc(OCCCOc2ccc(Oc3ccccc3)cc2)cc1)C(=O)O	LY-519818|LY519818|LY9818|NAVEGLITAZAR	37.5	279
CHEMBL1628688	COc1nc(C)cnc1NS(=O)(=O)c1cccnc1-c1ccc(-c2nnco2)cc1	ZD4054|ZIBOTENTAN	37.5	279
CHEMBL489095	C[C@H]1CN(Cc2ccc(CC(=O)N3CCC(Nc4cccc(F)c4)CC3)cc2)CCN1	CAMICINAL|GSK-962040|GSK-962040B|GSK962040|GSK962040B	37.5	279
CHEMBL3137336	Cn1ncc(Cl)c1-c1cc(C(=O)N[C@H](CN)Cc2ccc(F)c(F)c2)oc1Cl	GSK-2141795|GSK-2141795C|GSK2141795|GSK2141795C|UPROSERTIB	37.5	279
CHEMBL1774080	O=C1CCc2ccc(OCCCCN3CCN(c4cccc5ccccc45)CC3)nc2N1	J2.975.999E|PF-00217830|PF-217830	37.5	279
CHEMBL281724	CN(c1nc2ccccc2s1)C1CCN(C[C@H](O)COc2ccc(F)c(F)c2)CC1	LUBELUZOLE|PROSYNAP|Prosynap|R-87926	37.5	279
CHEMBL2179582	CC1(C)C(=O)N(C(=O)NCC2CCN(CC3(O)CCOCC3)CC2)c2cc(F)ccc21	PF-03382792	37.5	279
CHEMBL4297398	CCCc1c(OCc2ccc([C@H](O)c3cccc(C(=O)O)c3)cc2)ccc(C(C)=O)c1O	LY-2300559|LY2300559	37.5	279
CHEMBL3261331	CC(C)c1cc(Oc2c(Cl)cc(-n3nc(C#N)c(=O)[nH]c3=O)cc2Cl)n[nH]c1=O	MGL-3196|RESMETIROM|VIA-3196	37.5	279
CHEMBL1939499	N#Cc1cc(Cl)cc(Oc2c(Cl)ccc3c2cnn3Cc2n[nH]c3ncccc23)c1	MK-6186|MK6186	37.5	279
CHEMBL3989453	COC(=O)/C=C/C/C=C\C[C@H]1[C@@H](O)C[C@@H](O)[C@@H]1/C=C/[C@@H](O)COc1cccc(Cl)c1	DELPROSTENATE	37.5	279
CHEMBL187709	CCN(CC)CCOc1ccc(C(O)(Cc2ccc(Cl)cc2)c2ccc(C)cc2)cc1	TRIPARANOL|Triparanol	37.5	279
CHEMBL2106813	COc1cc(C(=O)Nc2nc(=O)n([C@@H]3O[C@H](C)[C@@H](O)[C@H]3O)cc2F)cc(OC)c1OC	GALOCITABINE	37.5	279
CHEMBL603469	C[C@]12O[C@H](C[C@]1(O)CO)n1c3ccccc3c3c4c(c5c6ccccc6n2c5c31)CNC4=O	A-154475|A-154475.0|CEP-701|Cep-701|KT-555|KT5555|LESTAURTINIB|SP-924|SP924|SPM-924	37.5	279
CHEMBL2105393	O=c1cc(-c2ccccc2)n(-c2ccccc2)n1CCCN1CCN(c2ccccn2)CC1	REVENAST	37.5	279
CHEMBL376180	Nc1nc(N)c2nc(CNc3ccc(C(=O)N[C@@H](CCC(=O)O)C(=O)O)cc3)cnc2n1	4-Aminofolic acid|4-Aminopteroic acid|AMINOPTERIN|Aminopteroylglutamic acid|METHOTREXATE RELATED COMPOUND B|NSC-739	37.5	279
CHEMBL2106970	Cc1c(C)c2ccc(OCCCN3CCN(Cc4ccc(Cl)cc4)CC3)cc2oc1=O	PICUMAST	37.5	279
CHEMBL1721885	Cc1[nH]c(/C=C2\C(=O)Nc3ccc(F)cc32)c(C)c1C(=O)NC[C@H](O)CN1CCOCC1	SU-014813|SU-14813	37.5	279
CHEMBL1909288	CC(=O)Oc1ccc(C2(c3ccc(OC(C)=O)cc3)C(=O)N(C(C)=O)c3ccccc32)cc1	TRIACETYLDIPHENOLISATIN	37.5	279
CHEMBL2107151	O=C(NCCOC(=O)c1ccccc1Nc1ccnc2cc(Cl)ccc12)c1cccnc1	NICAFENINE	37.5	279
CHEMBL2105117	CC/C(=C(/CC)c1ccc(OC(=O)c2ccco2)cc1)c1ccc(OC(=O)c2ccco2)cc1	FUROSTILBESTROL	37.5	279
CHEMBL2027925	Nc1c(Cl)cc(-c2nn(C3CCN(CCc4ccccc4)CC3)c(=O)o2)c2c1OCCO2	Capeserod|SL65.0155|SL650155	37.5	279
CHEMBL422872	O=C(O)CSC(CCCc1ccccc1)c1ccc(OCc2ccc3ccccc3n2)cc1	AZ-12096971|AZD-4769	37.5	279
CHEMBL2106110	CN1C[C@H](COC(=O)N2CCCCCC2)C[C@@H]2c3cccc4[nH]c(Br)c(c34)C[C@H]21	BRAZERGOLINE	37.5	279
CHEMBL1096146	CCC/N=C1\S/C(=C\c2ccc(OC[C@H](O)CO)c(Cl)c2)C(=O)N1c1ccccc1C	ACT-128800|PONESIMOD	37.5	279
CHEMBL3545011	O[C@@H]1[C@@H](CSc2ccccc2F)O[C@@H](n2cnc3c(N[C@@H]4CCC[C@H]4O)ncnc32)[C@@H]1O	CVT-3619|GS-9667	37.5	279
CHEMBL3545027	COC(=O)Nc1nc2cc(C3(O)c4ccccc4C(=O)N3c3cc(Cl)ccc3C)ccc2[nH]1	BMS-908662|EXEL-2819|XL-281	37.5	279
CHEMBL2218915	CCOC(=O)CC(O)CC(O)/C=C/C1=C(c2ccc(F)cc2)c2ccccc2OC12CCCC2	BERVASTATIN	37.5	279
CHEMBL1742436	Cc1nc2ccccn2c(=O)c1CCN1CCC(=C(c2ccc(F)cc2)c2ccc(F)cc2)CC1	SEGANSERIN	37.5	279
CHEMBL226267	COc1ccc(-c2sc3cc(O)ccc3c2Oc2ccc(OCCN3CCCCC3)cc2)cc1	ARZOXIFENE|LY353381	37.5	279
CHEMBL1237124	C=C1c2c(Cl)ccc(O)c2C(=O)C2=C(O)[C@]3(O)C(=O)C(C(N)=O)=C(O)[C@@H](N(C)C)[C@@H]3[C@@H](O)[C@H]12	GS-2989|MECLOCYCLINE	37.5	279
CHEMBL3928407	N#Cc1c(N)nc(N)nc1N[C@H](c1nc2c(F)ccc(Cl)c2c(=O)n1-c1cccnc1)C1CC1	GS 9901|GS-9901	37.5	279
CHEMBL4297367	C#Cc1cccc(-c2cc(=O)n(C)c3ccc([C@](O)(c4ccc(Cl)cc4)c4cncn4C)cc23)c1	CP-609,754|CP-609754|LNK-754|OSI-754	37.5	279
CHEMBL65067	O=C(C(c1ccccc1)c1ccccc1)N1CCN(CC(O)COc2cccc3ncccc23)CC1	DOFEQUIDAR	37.5	279
CHEMBL51149	COc1ccc(CCN(C)CCCC(C#N)(c2cc(OC)c(OC)c(OC)c2)C(C)C)cc1OC	GALLOPAMIL	37.5	279
CHEMBL476186	CO[C@@H]1C[C@H](C(=O)Nc2ccc(-n3ccccc3=O)cc2F)N(C(=O)Nc2ccc(Cl)cc2)C1	292|ERIBAXABAN|Eribaxaban|PD 348|PD 348,292|PD-0348292	37.5	279
CHEMBL1254709	Clc1ccc2c(NCCCN3CCC(NC(c4ccccn4)c4ccccn4)CC3)ccnc2c1	DM-1157|DM1157|PL-69|PL69	37.5	279
CHEMBL4297296	C/C1=C/C[C@@H](/C(C)=C/c2csc(C)n2)OC(=O)C[C@H](O)C(C)(C)C(=O)[C@H](C)[C@@H](O)[C@@H](C)/C=C/C1	KOS-1584|R1645	37.5	279
CHEMBL2105411	COc1ccc2c(c1)c(CC(=O)OC1OC(=O)c3ccccc31)c(C)n2C(=O)c1ccc(Cl)cc1	BA 7605-06|TALMETACIN	37.5	279
CHEMBL2104703	COc1ccc(C(OCCN2CCN(CCCC(=O)c3ccc(F)cc3)CC2)c2ccccc2)cc1	MOBENZOXAMINE	37.5	279
CHEMBL96172	C/C1=C/C[C@@H](/C(C)=C/c2csc(C)n2)OC(=O)C[C@H](O)C(C)(C)C(=O)[C@H](C)[C@@H](O)[C@@H](C)CCC1	EPOTHILONE D|KOS-862|NSC-703147|R-1492|R1492	37.5	279
CHEMBL2104149	CCC(=O)n1c(=O)n(C2CCN(CCC(C#N)(c3ccccc3)c3ccccc3)CC2)c2ccccc21	BEZITRAMIDE|R 4845	37.5	279
CHEMBL2107441	CC(C)(C)c1ccc(C(O)CCCN2CCN(C(c3ccc(F)cc3)c3ccc(F)cc3)CC2)cc1	FLOTRENIZINE	37.5	279
CHEMBL1318150	CNC(=O)C[C@@H](N)C(=O)N[C@@H](C(=O)N[C@@H]1C(=O)N2[C@@H](C(=O)O)C(C)(C)S[C@H]12)c1ccc(O)cc1	ASPOXICILLIN	37.5	279
CHEMBL2431768	CN[C@@H](C)C(=O)N[C@H](C(=O)N1CCC[C@H]1c1nc(C(=O)c2ccc(F)cc2)cs1)C1CCCCC1	LCL 161|LCL-161|LCL161	37.5	279
CHEMBL1201752	C/C(=C\c1csc(C)n1)[C@@H]1C[C@@H]2O[C@]2(C)CCC[C@H](C)[C@H](O)[C@@H](C)C(=O)C(C)(C)[C@@H](O)CC(=O)N1	BMS 247550-01|BMS-247550|IXABEPILONE|IXEMPRA KIT|Ixempra	37.5	279
CHEMBL278865	COc1ccccc1N1CCN(CCCNC(=O)c2cccc3c(=O)c(C)c(-c4ccccc4)oc23)CC1	UPIDOSIN|Upidosin	37.5	279
CHEMBL186179	COc1ccc(OC(=O)N(CC(=O)O)Cc2ccc(OCCc3nc(-c4ccccc4)oc3C)cc2)cc1	BMS-298585|BMS-298585-01|MK-0478|MK0478|MURAGLITAZAR	37.5	279
CHEMBL228814	Cc1ccc(C(=O)N(CCCN)[C@@H](c2nc3cc(Cl)ccc3c(=O)n2Cc2ccccc2)C(C)C)cc1	ISPINESIB	37.5	279
CHEMBL702	CCN1CCN(C(=O)N[C@@H](C(=O)N[C@@H]2C(=O)N3[C@@H](C(=O)O)C(C)(C)S[C@H]23)c2ccccc2)C(=O)C1=O	PIPERACILLIN|PIPERACILLIN HYDRATE|Piperacillin	37.5	279
CHEMBL2103858	COc1cc(N)c(Cl)cc1C(=O)N[C@@H]1CCN(CCCCCC(=O)O[C@H]2CN3CCC2CC3)C[C@@H]1OC	ATI-7505|NARONAPRIDE	37.5	279
CHEMBL2104995	CC(C)(Oc1ccc(Cl)cc1)C(=O)NC(C(=O)N[C@@H]1C(=O)N2[C@@H](C(=O)O)C(C)(C)S[C@H]12)c1ccccc1	FIBRACILLIN	37.5	279
CHEMBL501680	C=CC1=C(C)/C(=C/c2[nH]c(Cc3[nH]c(/C=C4\NC(=O)C(C)=C4C=C)c(C)c3CCC(=O)O)c(CCC(=O)O)c2C)NC1=O	BILIRUBIN|NSC-26685	37.5	279
CHEMBL376140	CN(C)c1cc(NC(=O)CNC(C)(C)C)c(O)c2c1C[C@H]1C[C@H]3[C@H](N(C)C)C(O)=C(C(N)=O)C(=O)[C@@]3(O)C(O)=C1C2=O	TIGECYCLINE|TYGACIL|WAY-GAR-936	37.5	279
CHEMBL2104408	C[C@@H]1C[C@@]2(C)[C@@H](CC[C@H]3[C@@H]4CC[C@H](O)[C@@]4(C)CC[C@@H]32)C/C1=N\N=C1/C[C@@H]2CC[C@H]3[C@@H]4CC[C@H](O)[C@@]4(C)CC[C@@H]3[C@@]2(C)C[C@H]1C	BOLAZINE	37.5	279
CHEMBL231884	COc1ccc(-c2cc(=O)c3c(O)cc(O[C@@H]4O[C@H](CO[C@@H]5O[C@@H](C)[C@H](O)[C@@H](O)[C@H]5O)[C@@H](O)[C@H](O)[C@H]4O)cc3o2)cc1O	DIOSMIN|DIOVENOR	37.5	279
CHEMBL449317	COc1ccc([C@@H]2CC(=O)c3c(O)cc(O[C@@H]4O[C@H](CO[C@@H]5O[C@@H](C)[C@H](O)[C@@H](O)[C@H]5O)[C@@H](O)[C@H](O)[C@H]4O)cc3O2)cc1O	HESPERIDIN|Hesperidin|NSC-31048	37.5	279
CHEMBL2062154	C[C@](Cc1c[nH]c2ccccc12)(NC(=O)OC1[C@H]2C[C@@H]3C[C@@H](C[C@H]1C3)C2)C(=O)NC[C@H](NC(=O)CCC(=O)O)c1ccccc1	CI-988|PD-134308	37.5	279
CHEMBL290352	CCSCc1ccc2c(c1)c1c3c(c4c5cc(CSCC)ccc5n5c4c1n2[C@H]1C[C@](O)(C(=O)OC)[C@]5(C)O1)CNC3=O	CEP-1347|KT-1575|KT-7515|KT7515	37.5	279
CHEMBL2105845	CCCCCCCCCCCCCCCCCC(=O)OC[C@H](CCOC(=O)[C@@H](N)C(C)C)Cn1cnc2c(=O)[nH]c(N)nc21	A-174606.0|ABT-606|MIV 606|VALOMACICLOVIR STEARATE	37.5	279
CHEMBL500853	CCCCCCOC(C)c1c(C)c2cc3nc(c4c5[nH]c(cc6nc(cc1[nH]2)C(C)=C6CC)c(C)c5C(=O)C4)[C@@H](CCC(=O)O)[C@@H]3C	HPPH	37.5	279
CHEMBL3601398	COc1cc2c(cc1OC(C)C)[C@H](c1ccc(Cl)cc1)N(c1ccc(N(C)C[C@H]3CC[C@H](N4CCN(C)C(=O)C4)CC3)cc1)C(=O)C2	CGM 097|CGM-097|CGM097|NVP-CGM-097	37.5	279
CHEMBL2107756	C=CC1=C(C)c2cc3[nH]c(cc4nc(cc5[nH]c(cc1n2)c(C)c5CCC(=O)OCCC)C(CCC(=O)OCCO)=C4C)C1(C)C3=CC=C(C(=O)OC)C1C(=O)OC	LEMUTEPORFIN|QLT-0074|QLT0074	37.5	279
CHEMBL92	CC(=O)O[C@@]12CO[C@@H]1C[C@H](O)[C@@]1(C)C(=O)[C@H](O)C3=C(C)[C@@H](OC(=O)[C@H](O)[C@@H](NC(=O)OC(C)(C)C)c4ccccc4)C[C@@](O)([C@@H](OC(=O)c4ccccc4)[C@@H]12)C3(C)C	RP-56976|Taxotere	37.5	279
CHEMBL1187572	CC[C@]12CN3CCc4c([nH]c5ccccc45)[C@@](C(=O)OC)(c4cc5c(cc4OC)N(C)[C@H]4[C@@](O)(C(=O)OC)[C@H](OC(C)=O)[C@]6(CC)C=CCN7CC[C@]54[C@@H]76)C[C@@H](C3)[C@H]1O2	VINLEUROSINE	37.5	279
CHEMBL3990345	CC[C@@H]1CN2CCc3c([nH]c4ccccc34)[C@@](C(=O)OC)(c3cc4c(cc3OC)N(C)[C@H]3[C@@](O)(C(=O)OC)[C@H](OC(C)=O)[C@]5(CC)C=CCN6CC[C@]43[C@@H]65)C[C@@H](C2)C1O	VINROSIDINE	37.5	279
CHEMBL3990612	CC[C@]1(O)C[C@@H]2CN(CCc3c([nH]c4ccccc34)[C@@](C(=O)OC)(c3cc4c(cc3OC)N(C)[C@H]3[C@@](O)(C(=O)OC)[C@H](OC(=O)CN(C)C)[C@]5(CC)C=CCN6CC[C@]43[C@@H]65)C2)C1	VINGLYCINATE	37.5	279
CHEMBL2107372	CC(=O)O[C@@]12CO[C@@H]1C[C@H](O)[C@@]1(C)C(=O)[C@H](OC(=O)C3CCCC3)C3=C(C)[C@@H](OC(=O)[C@H](O)[C@@H](NC(=O)OC(C)C)c4cccs4)C[C@@](O)([C@@H](OC(=O)c4ccccc4)[C@@H]12)C3(C)C	MST-997|SIMOTAXEL	37.5	279
CHEMBL3989418	CCOC(=O)[C@@H](NC(=O)[C@@]1(O)[C@H](O)[C@]2(CC)C=CCN3CC[C@@]4(c5cc([C@@]6(C(=O)OC)C[C@H]7CN(CCc8c6[nH]c6ccccc86)C[C@](O)(CC)C7)c(OC)cc5N(C)[C@@H]14)[C@@H]32)[C@@H](C)CC	VINLEUCINOL	37.5	279
CHEMBL3989525	[N-]=[N+]=NCC(=O)N[C@H](CO)[C@H](O)c1ccc([N+](=O)[O-])cc1	AZIDAMFENICOL|AZIDOAMPHENICOL	41.6667	251
CHEMBL4093031	CNC(=O)c1c(-c2ccc(F)cc2)oc2ccc(-c3cc(C(=O)NC4(c5ncccn5)CC4)ccc3C)c(F)c12	BMS-929075	37.5	278
CHEMBL2106620	O=C(CCCl)NCCc1ccccc1	FENACLON|PHENACON	41.6667	250
CHEMBL2110699	Cc1ccc(/N=N/c2c(O)ccc(/N=N/c3ccc(S(=O)(=O)O)cc3)c2O)c(C)c1		37.5	276
CHEMBL505254	C=CC(=O)NCNC(=O)CCBr	BROMACRYLIDE	41.6667	247
CHEMBL3142543	CC[C@@H](COC(=O)c1cc(OC)c(OC)c(OC)c1)N(C)CCN(C)[C@@H](CC)COC(=O)c1cc(OC)c(OC)c(OC)c1	BUTOBENDINE	41.6667	246
CHEMBL1555467	O=S(=O)(O)c1cc(O)c2c(/N=N/c3ccc(Nc4ccccc4)c4c(S(=O)(=O)O)cccc34)cc(S(=O)(=O)O)cc2c1		41.6667	243
CHEMBL2104701	CNC(C)CCCC(C)(C)O	METHAMOCTOL	37.5	270
CHEMBL48802	C[S+]([O-])CCCCN=C=S	4-(Methylsulfinyl)Butyl Isothiocyanate|SULFORAPHANE	37.5	270
CHEMBL2104577	CC(C)C1(C(C)C)OCC(CO)O1	DIMETHYLANE|PROMOXOLANE	37.5	270
CHEMBL2106531	C/C=C(\C)c1ccc(OC(C)=O)cc1	CB 309|FENABUTENE	37.5	270
CHEMBL4302826	N[C@H](Cc1ccc(OCF)cc1)C(=O)O		37.5	270
CHEMBL3545351	Nc1cc(Cl)ccc1C(=O)CC(N)C(=O)O	AV-101|J578.071C	37.5	270
CHEMBL3087323	Cc1ncc([N+](=O)[O-])n1CCNS(N)(=O)=O	DTP-348|DTP348	37.5	270
CHEMBL2103894	CC(C)CCCC(C)CCCC(C)(O)CC(=O)O	TRETHOCANIC ACID|TRETHOCANOIC ACID	37.5	270
CHEMBL458875	Cc1cn([C@H]2O[C@@H](CO)[C@H](O)[C@H]2F)c(=O)[nH]c1=O	CLEVUDINE|L-FMAU|LEVOVIR	37.5	270
CHEMBL2107141	O=C(O)CC(O)c1ccc(-c2ccc(Cl)cc2)o1	F-776|ORPANOXIN	37.5	270
CHEMBL159776	CC(C)N(CCNC(=O)CN1CCCC1=O)C(C)C	PRAMIRACETAM	37.5	270
CHEMBL1697754	CC(C)OC(=O)C(C(=O)OC(C)C)=C1SC=CS1	MALOTILATE|NKK-105	37.5	270
CHEMBL1573178	CC(O)CN(CCN(CC(C)O)CC(C)O)CC(C)O	EDETOL|NEUTROL TE|QUADROL	37.5	270
CHEMBL2106010	Oc1cc2c(cc1O)C(COc1ccc(Cl)cc1)NCC2	CLOFEVERINE	37.5	270
CHEMBL1875086	COC(C)(C)CCC[C@H](C)C/C=C/C(C)=C/C(=O)OC(C)C	METHOPRENE	37.5	270
CHEMBL3989951	O[C@H](C[C@H]1c2c(F)cccc2-c2cncn21)[C@H]1CC[C@H](O)CC1	GDC-0919|IDO-IN-7|NAVOXIMOD|NLG-919|NLG919|RG-6078|RG6078|RO-7077339|RO7077339|RO7077339-001	37.5	270
CHEMBL2104306	OCCN(CCO)c1nc(-c2ccccc2)c(-c2ccccc2)o1	DITAZOLE|S-222	37.5	270
[truncated: 6,901 more rows]
